# Supplementary material for: Biogeography of anaerobic ammonia-oxidizing (anammox) bacteria
Source: Front Microbiol. 2014 Aug 6;5:399. doi: 10.3389/fmicb.2014.00399 (PMC4123730; doi:10.3389/fmicb.2014.00399)
Supplement: Supplementary file 1 [file DataSheet1.ZIP]

Archive with 206 entries (199 files):
- Sonthiphand supp data files/
- Sonthiphand supp data files/10/
- Sonthiphand supp data files/10/mapping.txt
- Sonthiphand supp data files/10/otu_table_with_sequences.txt
- Sonthiphand supp data files/10/Untrimmed Sequence Files/
- Sonthiphand supp data files/10/Untrimmed Sequence Files/1.fasta
- Sonthiphand supp data files/10/Untrimmed Sequence Files/10.fasta
- Sonthiphand supp data files/10/Untrimmed Sequence Files/100.fasta
- Sonthiphand supp data files/10/Untrimmed Sequence Files/102.fasta
- Sonthiphand supp data files/10/Untrimmed Sequence Files/103.fasta
- Sonthiphand supp data files/10/Untrimmed Sequence Files/104.fasta
- Sonthiphand supp data files/10/Untrimmed Sequence Files/11.fasta
- Sonthiphand supp data files/10/Untrimmed Sequence Files/111.fasta
- Sonthiphand supp data files/10/Untrimmed Sequence Files/112.fasta
- Sonthiphand supp data files/10/Untrimmed Sequence Files/115.fasta
- Sonthiphand supp data files/10/Untrimmed Sequence Files/116.fasta
- Sonthiphand supp data files/10/Untrimmed Sequence Files/117.fasta
- Sonthiphand supp data files/10/Untrimmed Sequence Files/118.fasta
- Sonthiphand supp data files/10/Untrimmed Sequence Files/119.fasta
- Sonthiphand supp data files/10/Untrimmed Sequence Files/12.fasta
- Sonthiphand supp data files/10/Untrimmed Sequence Files/120.fasta
- Sonthiphand supp data files/10/Untrimmed Sequence Files/123.fasta
- Sonthiphand supp data files/10/Untrimmed Sequence Files/124.fasta
- Sonthiphand supp data files/10/Untrimmed Sequence Files/13.fasta
- Sonthiphand supp data files/10/Untrimmed Sequence Files/130.fasta
- Sonthiphand supp data files/10/Untrimmed Sequence Files/133.fasta
- Sonthiphand supp data files/10/Untrimmed Sequence Files/135.fasta
- Sonthiphand supp data files/10/Untrimmed Sequence Files/137.fasta
- Sonthiphand supp data files/10/Untrimmed Sequence Files/139.fasta
- Sonthiphand supp data files/10/Untrimmed Sequence Files/14.fasta
- Sonthiphand supp data files/10/Untrimmed Sequence Files/141.fasta
- Sonthiphand supp data files/10/Untrimmed Sequence Files/144.fasta
- Sonthiphand supp data files/10/Untrimmed Sequence Files/147.fasta
- Sonthiphand supp data files/10/Untrimmed Sequence Files/149.fasta
- Sonthiphand supp data files/10/Untrimmed Sequence Files/151.fasta
- Sonthiphand supp data files/10/Untrimmed Sequence Files/158.fasta
- Sonthiphand supp data files/10/Untrimmed Sequence Files/165.fasta
- Sonthiphand supp data files/10/Untrimmed Sequence Files/17.fasta
- Sonthiphand supp data files/10/Untrimmed Sequence Files/172.fasta
- Sonthiphand supp data files/10/Untrimmed Sequence Files/18.fasta
- Sonthiphand supp data files/10/Untrimmed Sequence Files/182.fasta
- Sonthiphand supp data files/10/Untrimmed Sequence Files/19.fasta
- Sonthiphand supp data files/10/Untrimmed Sequence Files/196.fasta
- Sonthiphand supp data files/10/Untrimmed Sequence Files/199.fasta
- Sonthiphand supp data files/10/Untrimmed Sequence Files/202.fasta
- Sonthiphand supp data files/10/Untrimmed Sequence Files/203.fasta
- Sonthiphand supp data files/10/Untrimmed Sequence Files/205.fasta
- Sonthiphand supp data files/10/Untrimmed Sequence Files/207.fasta
- Sonthiphand supp data files/10/Untrimmed Sequence Files/21.fasta
- Sonthiphand supp data files/10/Untrimmed Sequence Files/212.fasta
- Sonthiphand supp data files/10/Untrimmed Sequence Files/213.fasta
- Sonthiphand supp data files/10/Untrimmed Sequence Files/214.fasta
- Sonthiphand supp data files/10/Untrimmed Sequence Files/217.fasta
- Sonthiphand supp data files/10/Untrimmed Sequence Files/218.fasta
- Sonthiphand supp data files/10/Untrimmed Sequence Files/219.fasta
- Sonthiphand supp data files/10/Untrimmed Sequence Files/221.fasta
- Sonthiphand supp data files/10/Untrimmed Sequence Files/222.fasta
- Sonthiphand supp data files/10/Untrimmed Sequence Files/225.fasta
- Sonthiphand supp data files/10/Untrimmed Sequence Files/226.fasta
- Sonthiphand supp data files/10/Untrimmed Sequence Files/227.fasta
- Sonthiphand supp data files/10/Untrimmed Sequence Files/23.fasta
- Sonthiphand supp data files/10/Untrimmed Sequence Files/230.fasta
- Sonthiphand supp data files/10/Untrimmed Sequence Files/232.fasta
- Sonthiphand supp data files/10/Untrimmed Sequence Files/233.fasta
- Sonthiphand supp data files/10/Untrimmed Sequence Files/235.fasta
- Sonthiphand supp data files/10/Untrimmed Sequence Files/237.fasta
- Sonthiphand supp data files/10/Untrimmed Sequence Files/238.fasta
- Sonthiphand supp data files/10/Untrimmed Sequence Files/240.fasta
- Sonthiphand supp data files/10/Untrimmed Sequence Files/241.fasta
- Sonthiphand supp data files/10/Untrimmed Sequence Files/242.fasta
- Sonthiphand supp data files/10/Untrimmed Sequence Files/244.fasta
- Sonthiphand supp data files/10/Untrimmed Sequence Files/245.fasta
- Sonthiphand supp data files/10/Untrimmed Sequence Files/246.fasta
- Sonthiphand supp data files/10/Untrimmed Sequence Files/248.fasta
- Sonthiphand supp data files/10/Untrimmed Sequence Files/25.fasta
- Sonthiphand supp data files/10/Untrimmed Sequence Files/252.fasta
- Sonthiphand supp data files/10/Untrimmed Sequence Files/254.fasta
- Sonthiphand supp data files/10/Untrimmed Sequence Files/259.fasta
- Sonthiphand supp data files/10/Untrimmed Sequence Files/26.fasta
- Sonthiphand supp data files/10/Untrimmed Sequence Files/283.fasta
- Sonthiphand supp data files/10/Untrimmed Sequence Files/285.fasta
- Sonthiphand supp data files/10/Untrimmed Sequence Files/286.fasta
- Sonthiphand supp data files/10/Untrimmed Sequence Files/287.fasta
- Sonthiphand supp data files/10/Untrimmed Sequence Files/288.fasta
- Sonthiphand supp data files/10/Untrimmed Sequence Files/290.fasta
- Sonthiphand supp data files/10/Untrimmed Sequence Files/291.fasta
- Sonthiphand supp data files/10/Untrimmed Sequence Files/292.fasta
- Sonthiphand supp data files/10/Untrimmed Sequence Files/295.fasta
- Sonthiphand supp data files/10/Untrimmed Sequence Files/299.fasta
- Sonthiphand supp data files/10/Untrimmed Sequence Files/3.fasta
- Sonthiphand supp data files/10/Untrimmed Sequence Files/30.fasta
- Sonthiphand supp data files/10/Untrimmed Sequence Files/302.fasta
- Sonthiphand supp data files/10/Untrimmed Sequence Files/31.fasta
- Sonthiphand supp data files/10/Untrimmed Sequence Files/32.fasta
- Sonthiphand supp data files/10/Untrimmed Sequence Files/34.fasta
- Sonthiphand supp data files/10/Untrimmed Sequence Files/35.fasta
- Sonthiphand supp data files/10/Untrimmed Sequence Files/37.fasta
- Sonthiphand supp data files/10/Untrimmed Sequence Files/38.fasta
- Sonthiphand supp data files/10/Untrimmed Sequence Files/4.fasta
- Sonthiphand supp data files/10/Untrimmed Sequence Files/41.fasta
- Sonthiphand supp data files/10/Untrimmed Sequence Files/44.fasta
- Sonthiphand supp data files/10/Untrimmed Sequence Files/45.fasta
- Sonthiphand supp data files/10/Untrimmed Sequence Files/46.fasta
- Sonthiphand supp data files/10/Untrimmed Sequence Files/47.fasta
- Sonthiphand supp data files/10/Untrimmed Sequence Files/49.fasta
- Sonthiphand supp data files/10/Untrimmed Sequence Files/5.fasta
- Sonthiphand supp data files/10/Untrimmed Sequence Files/50.fasta
- Sonthiphand supp data files/10/Untrimmed Sequence Files/52.fasta
- Sonthiphand supp data files/10/Untrimmed Sequence Files/53.fasta
- Sonthiphand supp data files/10/Untrimmed Sequence Files/61.fasta
- Sonthiphand supp data files/10/Untrimmed Sequence Files/62.fasta
- Sonthiphand supp data files/10/Untrimmed Sequence Files/65.fasta
- Sonthiphand supp data files/10/Untrimmed Sequence Files/67.fasta
- Sonthiphand supp data files/10/Untrimmed Sequence Files/7.fasta
- Sonthiphand supp data files/10/Untrimmed Sequence Files/70.fasta
- Sonthiphand supp data files/10/Untrimmed Sequence Files/73.fasta
- Sonthiphand supp data files/10/Untrimmed Sequence Files/77.fasta
- Sonthiphand supp data files/10/Untrimmed Sequence Files/78.fasta
- Sonthiphand supp data files/10/Untrimmed Sequence Files/8.fasta
- Sonthiphand supp data files/10/Untrimmed Sequence Files/81.fasta
- Sonthiphand supp data files/10/Untrimmed Sequence Files/82.fasta
- Sonthiphand supp data files/10/Untrimmed Sequence Files/86.fasta
- Sonthiphand supp data files/10/Untrimmed Sequence Files/9.fasta
- Sonthiphand supp data files/10/Untrimmed Sequence Files/91.fasta
- Sonthiphand supp data files/10/Untrimmed Sequence Files/95.fasta
- Sonthiphand supp data files/10/Untrimmed Sequence Files/96.fasta
- Sonthiphand supp data files/100/
- Sonthiphand supp data files/100/mapping.txt
- Sonthiphand supp data files/100/otu_table_with_sequences.txt
- Sonthiphand supp data files/100/Untrimmed Sequence Files/
- Sonthiphand supp data files/100/Untrimmed Sequence Files/104.fasta
- Sonthiphand supp data files/100/Untrimmed Sequence Files/11.fasta
- Sonthiphand supp data files/100/Untrimmed Sequence Files/111.fasta
- Sonthiphand supp data files/100/Untrimmed Sequence Files/124.fasta
- Sonthiphand supp data files/100/Untrimmed Sequence Files/182.fasta
- Sonthiphand supp data files/100/Untrimmed Sequence Files/212.fasta
- Sonthiphand supp data files/100/Untrimmed Sequence Files/214.fasta
- Sonthiphand supp data files/100/Untrimmed Sequence Files/232.fasta
- Sonthiphand supp data files/100/Untrimmed Sequence Files/233.fasta
- Sonthiphand supp data files/100/Untrimmed Sequence Files/246.fasta
- Sonthiphand supp data files/100/Untrimmed Sequence Files/25.fasta
- Sonthiphand supp data files/100/Untrimmed Sequence Files/254.fasta
- Sonthiphand supp data files/100/Untrimmed Sequence Files/26.fasta
- Sonthiphand supp data files/100/Untrimmed Sequence Files/283.fasta
- Sonthiphand supp data files/100/Untrimmed Sequence Files/286.fasta
- Sonthiphand supp data files/100/Untrimmed Sequence Files/34.fasta
- Sonthiphand supp data files/100/Untrimmed Sequence Files/38.fasta
- Sonthiphand supp data files/100/Untrimmed Sequence Files/4.fasta
- Sonthiphand supp data files/100/Untrimmed Sequence Files/41.fasta
- Sonthiphand supp data files/100/Untrimmed Sequence Files/5.fasta
- Sonthiphand supp data files/100/Untrimmed Sequence Files/65.fasta
- Sonthiphand supp data files/100/Untrimmed Sequence Files/67.fasta
- Sonthiphand supp data files/100/Untrimmed Sequence Files/8.fasta
- Sonthiphand supp data files/100/Untrimmed Sequence Files/81.fasta
- Sonthiphand supp data files/100/Untrimmed Sequence Files/9.fasta
- Sonthiphand supp data files/40/
- Sonthiphand supp data files/40/mapping.txt
- Sonthiphand supp data files/40/otu_table_with_sequences.txt
- Sonthiphand supp data files/40/Untrimmed Sequence Files/
- Sonthiphand supp data files/40/Untrimmed Sequence Files/104.fasta
- Sonthiphand supp data files/40/Untrimmed Sequence Files/11.fasta
- Sonthiphand supp data files/40/Untrimmed Sequence Files/111.fasta
- Sonthiphand supp data files/40/Untrimmed Sequence Files/119.fasta
- Sonthiphand supp data files/40/Untrimmed Sequence Files/124.fasta
- Sonthiphand supp data files/40/Untrimmed Sequence Files/133.fasta
- Sonthiphand supp data files/40/Untrimmed Sequence Files/135.fasta
- Sonthiphand supp data files/40/Untrimmed Sequence Files/137.fasta
- Sonthiphand supp data files/40/Untrimmed Sequence Files/141.fasta
- Sonthiphand supp data files/40/Untrimmed Sequence Files/144.fasta
- Sonthiphand supp data files/40/Untrimmed Sequence Files/18.fasta
- Sonthiphand supp data files/40/Untrimmed Sequence Files/182.fasta
- Sonthiphand supp data files/40/Untrimmed Sequence Files/212.fasta
- Sonthiphand supp data files/40/Untrimmed Sequence Files/214.fasta
- Sonthiphand supp data files/40/Untrimmed Sequence Files/221.fasta
- Sonthiphand supp data files/40/Untrimmed Sequence Files/23.fasta
- Sonthiphand supp data files/40/Untrimmed Sequence Files/232.fasta
- Sonthiphand supp data files/40/Untrimmed Sequence Files/233.fasta
- Sonthiphand supp data files/40/Untrimmed Sequence Files/237.fasta
- Sonthiphand supp data files/40/Untrimmed Sequence Files/240.fasta
- Sonthiphand supp data files/40/Untrimmed Sequence Files/244.fasta
- Sonthiphand supp data files/40/Untrimmed Sequence Files/246.fasta
- Sonthiphand supp data files/40/Untrimmed Sequence Files/25.fasta
- Sonthiphand supp data files/40/Untrimmed Sequence Files/254.fasta
- Sonthiphand supp data files/40/Untrimmed Sequence Files/26.fasta
- Sonthiphand supp data files/40/Untrimmed Sequence Files/283.fasta
- Sonthiphand supp data files/40/Untrimmed Sequence Files/286.fasta
- Sonthiphand supp data files/40/Untrimmed Sequence Files/295.fasta
- Sonthiphand supp data files/40/Untrimmed Sequence Files/31.fasta
- Sonthiphand supp data files/40/Untrimmed Sequence Files/34.fasta
- Sonthiphand supp data files/40/Untrimmed Sequence Files/37.fasta
- Sonthiphand supp data files/40/Untrimmed Sequence Files/38.fasta
- Sonthiphand supp data files/40/Untrimmed Sequence Files/4.fasta
- Sonthiphand supp data files/40/Untrimmed Sequence Files/41.fasta
- Sonthiphand supp data files/40/Untrimmed Sequence Files/45.fasta
- Sonthiphand supp data files/40/Untrimmed Sequence Files/5.fasta
- Sonthiphand supp data files/40/Untrimmed Sequence Files/53.fasta
- Sonthiphand supp data files/40/Untrimmed Sequence Files/65.fasta
- Sonthiphand supp data files/40/Untrimmed Sequence Files/67.fasta
- Sonthiphand supp data files/40/Untrimmed Sequence Files/8.fasta
- Sonthiphand supp data files/40/Untrimmed Sequence Files/81.fasta
- Sonthiphand supp data files/40/Untrimmed Sequence Files/85.fasta
- Sonthiphand supp data files/40/Untrimmed Sequence Files/9.fasta
- Sonthiphand supp data files/40/Untrimmed Sequence Files/96.fasta
- Sonthiphand supp data files/README
- Sonthiphand supp data files/README~
- Sonthiphand supp data files/sequences.xlsx
