# Supplementary material for: Biogeography of anaerobic ammonia-oxidizing (anammox) bacteria
Source: Front Microbiol. 2014 Aug 6;5:399. doi: 10.3389/fmicb.2014.00399 (PMC4123730; doi:10.3389/fmicb.2014.00399)
Supplement: Supplementary file 1 [file DataSheet1.ZIP › Sonthiphand supp data files/10/Untrimmed Sequence Files/10.fasta]

>gi|219381991|gb|FJ213940.1| Uncultured anaerobic ammonium-oxidizing bacterium clone Pasture-A1 16S ribosomal RNA gene, partial sequence
AGAATCTTTCGCAATGCCCGAAAGGGTGACGAAGCGACGCCGCGTGTGGGAAGAAGGCCTTCGGGTTGTA
AACCACTGTCGGGAGTTAGGAAATGTAAGGGTGTTAATAGTATCCTTACTTGACTAAGGCTCCGGAGGAA
GCCACGGCTAACTCTGTGCCAGCAGCCGCGGTAATACAGAGGCGGCAAGCGTTGTTCGGAATTATTGGGC
GTAAAGAGCACGTAGGCGGCCTTGTAAGTCAGTTGTGAAAGCCTTCTGCTTAACGGAAGAACAGCAGCTG
ATACTGCAAGGCTAGAGTGCGGAAGGGGAGAGTGGAATTTCTGGTGGAGCGGTGAAATGCGTAGATATCA
GAAGGAACACCGGCGGCGAAGGCGACTCTCTGGTCCGTAACTGACGCTGAGTGTGCGAAAGCTAGGGGAG
CAAACGGGATTAGATACCCCGGTAGTCCTAGCCGTAAACGATGGGCACTAAGTAGAGGGGTTTTGATTAT
CTCTCTGCCGGAGCTAACGCATTAAGTGCCCCGCCTGGGGAGTACGGCCGCAAGGCTAAAACTCAAAAGA
ATTGACGGGGGCTCGCACAAGCGGTGGAGCATGTGGCTTAATTCGATGCAACGCGAAGAACCTTACCGGG
GTTTGACATGGTAGAAGTAGGAGCCTGAAAGGGTGACGAACGGTATCCAGTCCGTGACTATCACAGGTGT
TGCATGGCTG

>gi|219381992|gb|FJ213941.1| Uncultured anaerobic ammonium-oxidizing bacterium clone Pasture-A2 16S ribosomal RNA gene, partial sequence
AGAATCTTTCGCAATGCCCGAAAGGGTGACGAAGCGACGCCGCGTGTGGGAAGAAGGCCTTCGGGTTGTA
AACCACTGTCGGGAGTTAGGAAATGTAAGGGTGTTAATAGTATCCTTACTTGACTAAGGCTCCGGAGGAA
GCCACGGCTAACTCTGTGCCAGCAGCCGCGGTAATACGGAGGCGGCAAGCGTTGTTCGGAATTATTGGGC
GTAAAGAGCACGTAGGCGGCCTTGTAAGTCAGTTGTGAAAGCCTTCTGCTTAACGGAAGAACAGCAGCTG
ATACTGCAAGGCTAGAGTGCGGAAGGGGAGAGTGGAACTTCTGGTGGAGCGGTGAAATGCGTAGATATCA
GAAGGAACACCGGCGGCGAAGGCGACTCTCTGGTCCGTAACTGACGCTGAGTGTGCGAAAGCTAGGGGAG
CAAACGGGATTAGATACCCCGGTAGTCCTAGCCGTAAACGATGGGCACTAAGTAGAGGGGTTTTGATTAT
CTCTCTGCCGGAGCTAACGCATTAAGTGCCCCGCCTGGGGAGTACGGCCGCAAGGCTAAAACTCAAAAGA
ATTGACGGGGGCTCGCACAAGCGGTGGAGCATGTGGCTTAATTCGATGCAACGCGAAGAACCTTACCGGG
GTTTGACATGGTAGAAGTAGGAGCCTGAAAGGGTGACGAACGGTATCCAGTCCGTGACTATCACAGGTGT
TGCATGGCTG

>gi|219381993|gb|FJ213942.1| Uncultured anaerobic ammonium-oxidizing bacterium clone Pasture-A3 16S ribosomal RNA gene, partial sequence
AGAATCTTTCGCAATGCCCGAAAGGGTGACGAAGCGACGCCGCGTGTGGGAAGAAGGCCTTCGGGTTGTA
AACCACTGTCGGGAGTTAGGAAATGTAAGGGTGCGAATGGCATTCTTATTTGACAAAAGCTCTAGAGGAA
GCCACGGCTAACTCTGTGCCAGCAGCCGCGGTAATACAGAGGTGGCAAGCGTTGTTCGGAATTATTGGGC
GTAAAGAGCACGTAGGCGGCCTTGCAAGTCAGCTGTGAAAGCCTTCTGCTTAACGGAAGAACAGCAGTTG
ATACTACAGGGCTTGAGTGCGGGAGGGGAGAGTGGAACTTCTGGTGGAGCGGTGAAATGCGTAGATATCA
GAAGGAACGCCGGCGGCGAAAGCGGCTCTCTGGCCCGTAACTGACGCTGAGTGTGCGAAAGCTAGGGGAG
CAAACGGGATTAGATACCCCGGTAGTCCTAGCCGTAAACGATGGGCACTAAGTAGAGGGGTTTTGATTAT
CTCTCTGCCGGAGCTAACGCATTAAGTGCCCCGCCTGGGGAGTACGGCCGCAAGGCTAAAACTCAAAAGA
ATTGACGGGGGCTCGCACAAGCGGTGGAGCATGTGGCTTAATTCGATGCAACGCGAAGAACCTTACCGGG
GTTTGACATGGTAGAAGTAGAAACCTGAAAGGGTGACGAACGGTATCCAGTCCGTAACTATCACAGGTGT
TGCATGGCTG

>gi|219381994|gb|FJ213943.1| Uncultured anaerobic ammonium-oxidizing bacterium clone Pasture-A4 16S ribosomal RNA gene, partial sequence
AGAATCTTTCGCAATGCCCGAAAGGGTGACGAAGCGACGCCGCGTGTGGGAAGAAGGCCTTCGGGTTGTA
AACCACTGTCGGGAGTTAAGAAATGTAAGGGTGTGAATAGCATTCTTATTTGACAAAAGCTCTAGAGGAA
GCCACGGCTAACTCTGTGCCAGCAGCCGCGGTAATACAGAGGTGGCAAGCGTTGTTCGGAATTATTGGGC
GTAAAGAGCACGTAGGCGGCCTTGCAAGTCAGCTGTGAAAGCCTTCTGCTTAACGGAAGAACAGCAGTTG
ATACTACAGGGCTTGAGTGCGGGAGGGGAGAGTGGAACTTCTGGTGGAGCGGTGAAATGCGTAGATATCA
GAAGGAACGCCGGCGGCGAAAGCGGCTCTCTGGCCCGTAACTGACGCTGAGTGTGCGAAAGCTAGGGGAG
CAAACGGGATTAGATACCCCGGTAGTCCTAGCCGTAAACGATGGGCACTAAGTAGAGGGGTTTTGATTAT
CTCTCTGCCGGAGCTAACGCATTAAGTGCCCCGCCTGGGGAGTACGGCCGCAAGGCTAAAACTCAAAAGA
ATTGACGGGGGCTCGCACAAGCGGTGGAGCATGTGGCTTAATTCGATGCAACGCGAAGAACCTTACCGGG
GTTTGACATGGTAGAAGTAGAAACCTGAAAGGGTGACGAACGGTATCCAGTCCGTAACTATCACAGGTGT
TGCATGGCTG

>gi|219381995|gb|FJ213944.1| Uncultured anaerobic ammonium-oxidizing bacterium clone Pasture-A5 16S ribosomal RNA gene, partial sequence
AGAATCTTTCGCAATGCCCGAAAGGGTGACGAAGCGACGCCGCGTGTGGGAAGAAGGCCTTCGGGTTGTA
AACCACTGTCGGGAGTTAAGAAATGTAAGGGTGTGAATAGCATTCTTATTTGACAAAAGCTCTAGAGGAA
GCCACGGCTAACTCTGTGCCAGCAGCCGCGGTAATACAGAGGTGGCAAGCGTTGTTCGGAATTATTGGGC
GTAAAGAGCACGTAGGCGGCCTTGCAAGTCAGCTGTGAAAGCCTTCTGCTTAACGGAAGAACAGCAGTTG
ATACTACAGGGCTTGAGTGCGGGAGGGGAGAGTGGAACTTCTGGTGGAGCGGTGAAATGCGTAGATATCA
GAAGGAACGCCGGCGGCGAAAGCGGCTCTCTGGCCCGTAACTGACGCTGAGTGTGCGAAAGCTAGGGGAG
CAAACGGGATTAGATACCCCGGTAGTCCTAGCCGTAAACGATGGGCACTAAGTAGAGGGGTTTTGATTAT
CTCTCTGCCGGAGCTAACGCATTAAGTGCCCCGCCTGGGGAGTACGGCCGCAAGGCTAAAACTCAAAAGA
ATTGACGGGGGCTCGCACAAGCGGTGGAGCATGTGGCTTAATTCGATGCAACGCGAAGAACCTTACCGGG
GTTTGACATGGTAGAAGTAGAAACCTGAAAGGGTGACGAACGGTATCCAGTCCGTAACTATCACAGGTGT
TGCATGGCTG

>gi|219381996|gb|FJ213945.1| Uncultured anaerobic ammonium-oxidizing bacterium clone Pasture-A6 16S ribosomal RNA gene, partial sequence
AGAATCTTTCGCAATGCCCGAAAGGGTGACGAAGCGACGCCGCGTGTGGGAAGAAGGCCTTCGGGTTGTA
AACCACTGTCGGGAGTTAAGAAATGTAAGGGTGTGAATAGCATTCTTATTTGACAAAAGCTCTAGAGGAA
GCCACGGCTAACTCTGTGCCAGCAGCCGCGGTAATACAGAGGTGGCAAGCGTTGTTCGGAATTATTGGGC
GTAAAGAGCACGTAGGCGGCCTTGCAAGTCAGCTGTGAAAGCCTTCTGCTTAACGGGAGAACAGCAGTTG
ATACTACGGGGCTTGAGTGCGGGAGGGGAGAGTGGAACTTCTGGTGGAGCGGTGAAATGCGTAGATATCA
GAAGGAACGCCGGCGGCGAAAGCGGCTCTCTGGCCCGTAACTGACGCTGAGTGTGCGGAAGCTAGGGGAG
CAAACGGGATTAGATACCCCGGTAGTCCTAGCCGTAAACGATGGGCACTAAGTAGAGGGGTTTTGATTAT
CTCTCTGCCGGAGCTAACGCATTAAGTGCCCCGCCTGGGGAGTACGGCCGCAAGGCTAAAACTCAAAAGA
ATTGACGGGGGCTCGCACAAGCGGTGGAGCATGTGGCTTAATTCGATGCAACGCGAAGAACCTTACCGGG
GTTTGACATGGTAGAAGTAGAAACCTGAAAGGGTGACGAACGGTATCCAGTCCGTAACTATCACAGGTGT
TGCATGGCTG

>gi|219381997|gb|FJ213946.1| Uncultured anaerobic ammonium-oxidizing bacterium clone Pasture-A7 16S ribosomal RNA gene, partial sequence
AGAATCTTTCGCAATGCCCGAAAGGGTGACGAAGCGACGCCGCGTGTGGGAAGAAGGCCTTCGGGTTGTA
AACCACTGTCGGGAGTTAGGAAATGTAAGGGTGTTAATAGTATCCTTACTTGACTAAGGCTCCGGAGGAA
GCCACGGCTAACTCTGTGCCAGCAGCCGCGGTAATACAGAGGCGGCAAGCGTTGTTCGGAATTATTGGGC
GTAAGGAGCACGTAGGCGGCCTTGTAAGTCAGTTGTGAAAGCCTTCTGCTTAACGGAAGAACAGCAGCTG
ATACTGCAAGGCTAGAGTGCGGAAGGGGAGAGTGGAACTTCTGGTGGAGCGGTGAAATGCGTAGATATCA
GAAGGAACACCGGCGGCGAAGGCGACTCTCTGGTCCGTAACTGACGCTGAGTGTGCGAAAGCTAGGGGAG
CAAACGGGATTAGATACCCCGGTAGTCCTAGCCGTAAACGATGGGCACTAAGTAGAGGGGTTTTGATTAT
CTCTCTGCCGGAGCTAACGCATTAAGTGCCCCGCCTGGGGAGTACGGCCGCAAGGCTAAAACTCAAAAGA
ATTGACGGGGGCTCGCACAAGCGGTGGAGCATGTGGCTTAATTCGATGCAACGCGAAGAACCTTACCGGG
GTTTGACATGGTAGAAGTAGGAGCCTGAAAGGGTGACGAACGGTATCCAGTCCGTGACTATCACAGGTGT
TGCATGGCTG

>gi|219381998|gb|FJ213947.1| Uncultured anaerobic ammonium-oxidizing bacterium clone Pasture-A8 16S ribosomal RNA gene, partial sequence
AGAATCTTTCGCAATGCCCGAAAGGGTGACGAAGCGACGCCGCGTGTGGGAAGAAGGCCTTCGGGTTGTA
AACCACTGTCGGGAGTTAGGAAATGTAAGGGTGTTAATAGTATCCTTACTTGACTAAGGCTCCGGAGGAA
GCCACGGCTAACTCTGTGCCAGCAGCCGCGGTAATACAGAGGCGGCAAGCGTTGTTCGGAATTATTGGGC
GTAAAGAGCACGTAGGCGGCCTTGTAAGTCAGTTGTGAAAGCCTTCTGCTTAACGGAAGAACAGCAGCTG
ATACTGCAAGGCTAGAGTGCGGAAGGGGAGAGTGGAACTTCTGGTGGAGCGGTGAAATGCGTAGATATCA
GAAGGAACACCGGCGGCGAAGGCGACTCTCTGGTCCGTAACTGACGCTGAGTGTGCGAAAGCTAGGGGAG
CAAACGGGATTAGATACCCCGGTAGTCCTAGCCGTAAACGATGGGCACTAAGTAGAGGGGTTTTGATTAT
CTCTCTGCCGGAGCTAACGCATTAAGTGCCCCGCCTGGGGAGTACGGCCGCAAGGCTAAAACTCAAAAGA
ATTGACGGGGGCTCGCACAAGCGGTGGAGCATGTGGCTTAATTCGATGCAACGCGAAGAACCTTACCGGG
GTTTGACATGGTAGAAGTAGGAGCCTGAAAGGGTGACGAACGGTATCCAGTCCGTGACTATCACAGGTGT
TGCATGGCTG

>gi|219381999|gb|FJ213948.1| Uncultured anaerobic ammonium-oxidizing bacterium clone Pasture-A9 16S ribosomal RNA gene, partial sequence
AGAATCTTTCGCAATGCCCGAAAGGGTGACGAAGCGACGCCGCGTGTGGGAAGAAGGCCTTCGGGTTGTA
AACCACTGTCGGGAGTTAGGAAATGTAAGGGTGTTAATAGTATCCTTACTTGACTAAGGCTCCGGAGGAA
GCCACGGCTAACTCTGTGCCAGCAGCCGCGGTAATACAGAGGCGGCAAGCGTTGTTCGGAATTATTGGGC
GTAAAGAGCACGTAGGCGGCCTTGTAAGTCAGTTGTGAAAGCCTTCTGCTTAACGGAAGAACAGCAGCTG
ATACTGCAAGGCTAGAGTGCGGAAGGGGAGAGTGGAACTTCTGGTGGAGCGGTGAAATGCGTAGATATCA
GAAGGAACACCGGCGGCGAAGGCGACTCTCTGGTCCGTAACTGACGCTGAGTGTGCGAAAGCTAGGGGAG
CAAACGGGATTAGATACCCCGGTAGTCCTAGCCGTAAACGATGGGCACTAAGTAGAGGGGTTTTGATTAT
CTCTCTGCCGGAGCTAACGCATTAAGTGCCCCGCCTGGGGAGTACGGCCGCAAGGCTAAAACTCAAAAGA
ATTGACGGGGGCTCGCACAAGCGGTGGAGCATGTGGCTTAATTCGATGCAACGCGAAGAACCTTACCGGG
GTTTGACATGGTAGAAGTAGGAGCCTGAAAGGGTGACGAACGGTATCCAGTCCGTGACTATCACAGGTGT
TGCATGGCTG

>gi|219382000|gb|FJ213949.1| Uncultured anaerobic ammonium-oxidizing bacterium clone Pasture-A10 16S ribosomal RNA gene, partial sequence
AGAATCTTTCGCAATGCCCGAAAGGGTGACGAAGCGACGCCGCGTGTGGGAAGAAGGCCTTCGGGTTGTA
AACCACTGTCGGGAGTTAGGAAATGTAAGGGTGTTAATAGTATCCTTACTTGACTAAGGCTCCGGAGGAA
GCCACGGCTAACTCTGTGCCAGCAGCCGCGGTAATACAGAGGCGGCAAGCGTTGTTCGGAATTATTGGGC
GTAAAGAGCACGTAGGCGGCCTTGTAAGTCAGTTGTGAAAGCCTTCTGCTTAACGGAAGAACAGCAGCTG
ATACTGCAAGGCTAGAGTGCGGAAGGGGAGAGTGGAACTTCTGGTGGAGCGGTGAAATGCGTAGATATCA
GAAGGAACACCGGCGGCGAAGGCGACTCTCTGGTCCGTAACTGACGCTGAGTGTGCGAAAGCTAGGGGAG
CAAACGGGATTAGATACCCCGGTAGTCCTAGCCGTAAACGATGGGCACTAAGTAGAGGGGTTTTGATTAT
CTCTCTGCCGGAGCTAACGCATTAAGTGCCCCGCCTGGGGAGTACGGCCGCAAGGCTAAAACTCAAAAGA
ATTGACGGGGGCTCGCACAAGCGGTGGAGCATGTGGCTTAATTCGATGCAACGCGAAGAACCTTACCGGG
GTTTGACATGGTAGAAGTAGGAGCCTGAAAGGGTGACGAACGGTATCCAGTCCGTGACTATCACAGGTGT
TGCATGGCTG

>gi|219382001|gb|FJ213950.1| Uncultured anaerobic ammonium-oxidizing bacterium clone Pasture-B1 16S ribosomal RNA gene, partial sequence
AGAATCTTTCGCAATGCCCGAAAGGGTGACGAAGCGACGCCGCGTGTGGGAAGAAGGCCTTCGGGTTGTA
AACCACTGTCGGGAGTTAAGAAATGTAAGGATGTTAATAGCGTCCTTACTTGACTAAGGCTCCGGAGGAA
GCCACGGCTAACTCTGTGCCAGCAGCCGCGGTAATACAGAGGCGGCAAGCGTTGTTCGGAATTATTGGGC
GTAAAGAGCACGTAGGCGGCCTTGAAAGTCAGTTGTGAGAGCCTTCTGCTTAACGGAAGAACAGCATCTG
ATACTACAGGGCTTGAGTGCGGGAGGGGAGAGTGGAACTTCTGGTGGAGCGGTGAAATGCGTAGATATCA
GAAGGAACGCCGGCGGCGAAAGCGGCTCTCTGGCTCGTAACTGACGCTGAGTGTGCGAAAGCTAGGGGAT
CAAACGGGATTAGATACCCCGGTAGTCCTAGCCGTAAACGATGGGCACTAAGTAGAGGGGTTTTGATTAT
CTCTCTGCCGGAGCTAACGCATTAAGTGCCCCGCCTGGGAAGTACGGCCGCAAGGCTAAAACTCAAAAGA
ATTGACGGGGGCTCGCACAAGCGGTGGAGCATGTGGCTTAATTCGATGCAACGCGAAGAACCTTACCGGG
GTTTGACATGGTAGAAGTAGGAACCAGAAACGGTAACGAACGGTATCCAGTCCGTAACTATCACAGGTGT
TGCATGGCTG

>gi|219382002|gb|FJ213951.1| Uncultured anaerobic ammonium-oxidizing bacterium clone Pasture-B2 16S ribosomal RNA gene, partial sequence
AGAATCTTTCGCAATGCCCGAAAGGGTGACGAAGCGACGCCGCGTGTGGGAAGAAGGCCTTCGGGTTGTA
AACCACTGTCGGGAGTTAGGAAATGTAAGGGTGTTAATAGTATCCTTACTTGACTAAGGCTCCGGAGGAA
GCCACGGCTAACTCTGTGCCAGCAGCCGCGGTAATACAGAGGCGGCAAGCGTTGTTCGGAATTATTGGGC
GTAAAGAGCACGTAGGCGGCCTTGTAAGTCAGTTGTGAAAGCCTTCTGCTTAACGGAAGAACAGCAGCTG
ATACTGCAAGGCTAGAGTGCGGAAGGGGAGAGTGGAACTTCTGGTGGAGCGGTGAAATGCGTAGATATCA
GAAGGAACACCGGCGGCGAAGGCGACTCTCTGGTCCGTAACTGACGCTGAGTGTGCGAAAGCTAGGGGAG
CAAACGGGATTAGATACCCCGGTAGTCCTAGCCGTAAACGATGGGCACTAAGTAGAGGGGTTTTGATTAT
CTCTCTGCCGGAGCTAACGCATTAAGTGCCCCGCCTGGGGAGTACGGCCGCAAGGCTAAAACTCAAAAGA
ATTGACGGGGGCTCGCACAAGCGGTGGAGCATGTGGCTTAATTCGATGCAACGCGAAGAACCTTACCGGG
GTTTGACATGGTAGAAGTAGGAGCCTGAAAGGGTGACGAACGGTATCCAGTCCGTGACTATTACAGGTGT
TGCATGGCTG

>gi|219382003|gb|FJ213952.1| Uncultured anaerobic ammonium-oxidizing bacterium clone Pasture-B3 16S ribosomal RNA gene, partial sequence
AGAATCTTTCGCAATGCCCGAAAGGGTGACGAAGCGACGCCGCGTGTGGGAAGAAGGCCTTCGGGTTGTA
AACCACTGTCGGGAGTTAGGAAATGTAAGGGTGTTAATAGTATCCTTACTTGACTAAGGCTCCGGAGGAA
GCTACGGCTAACTCTGTGCCGGCAGCCGCGGTAATACAGAGGCGGCAAGCGTTGTTCGGAATTATTGGGC
GTAAAGAGCACGTAGGCGGCCTTGTAAGTCAGTTGTGAAAGCCTTCTGCTTAACGGAAGAACAGCAGCTG
ATACTGCAAGGCTAGAGTGCGGAAGGGGAGAGTGGAACTTCTGGTGGAGCGGTGAAATGCGTAGATATCA
GAAGGAACGCCGGCGGCGAAGGCGACTCTCTGGTCCGTAACTGACGCTGAGTGTGCGAAAGCTAGGGGAG
CAAACGGGATTAGATACCCCGGTAGTCCTAGCCGTAAACGATGGGCACTAAGTAGAGGGGTTTTGATTAT
CTCTCTGCCGGAGCTAACGCATTAAGTGCCCCGCCTGGGGAGTACGGCCGCAAGGCTAAACCTCAAAAGA
ATTGACGGGGGCTCGCACAAGCGGTGGAGCATGTGGCTTAATTCGATGCAACGCGAAGAACCTTACCGAG
GTTTGACATGGTAGAAGTAGGAGCCTGAAAGGGTGACGAACGGTATCCAGTCCGTGACTATCACAGGTGT
TGCATGGCTG

>gi|219382004|gb|FJ213953.1| Uncultured anaerobic ammonium-oxidizing bacterium clone Pasture-B4 16S ribosomal RNA gene, partial sequence
AGAATCTTTCGCAATGCCCGAAAGGGTGACGAAGCGACGCCGCGTGTGGGAAGAAGGCCTTCGGGTTGTA
AACCACTGTTGGGAGTTAGGAAGTGTGGGAGTGTTAATAGCGCTTCCGCTTGACTAAAGCTCCAGAGGAA
GCCACGGCTAACTCTGTGCCAGCAGCCGCGGTAATACAGAGGCGGCAAGCGTTGTTCGGAATTATTGGGC
GTAAAGAGCACGTAGGCGGCTCTGCAAGTCAGCTGTGAAAGCCTTCTGCTTAACGGAAGAACAGCAGTTG
AAACTACAGGGCTTGAGTGCGGGAGGGGAGAGTGGAACTTCTGGTGGAGCGGTGAAATGCGTAGATATCA
GAAGGAACGCCGGCGGCGAAAGCGGCTCTCTGGTCCACAACTGACGCTGAGTGTGCGAAAGCTAGGGGAG
CAAACGGGATTAGATACCCCGGTAGTCCTAGCCGTAAACGATGGGTACTAAGTAGAGGGGTCTTGGTTAT
CTCTCTGCCGGAGCTAACGCATTAAGTACCCCGCCTGGGGAGTACGGCCGCAAGGCTAAAACTCAAAAGA
ATTGACGGGGGCTCGCACAAGCGGTGGAGCATGTGGCTTAATTCGATGCAACGCGAAGAACCTTACCGGG
GTTTGACATGGTAGAAGTAGAAGCCTGAAAGGGTAACGAGCGGTATCCAATCCGTTACTATCACAGGTGT
TGCATGGCTG

>gi|219382005|gb|FJ213954.1| Uncultured anaerobic ammonium-oxidizing bacterium clone Pasture-B5 16S ribosomal RNA gene, partial sequence
AGAATCTTTCGCAATGCCCGAAAGGGTGACGAAGCGACGCCGCGTGTGGGAAGAAGGCCTTCGGGTTGTA
AACCACTGTTGGGAGTTAGGAAGTGTGGGAGTGTTAATAGCGCTTCCGCTTGACTAAAGCTCCAGAGGAA
GCCACGGCTAACTCTGTGCCAGCAGCCGCGGTAATACAGAGGCGGCAAACGTTGTTCGGAATTATTGGGC
GTAAAGAGCACGTAGGCGGCTCTGCAAGTCAGCTGTGAAAGCCTTCTGCTTAACGGAAGAACAGCAGTTG
AAACTACAGGGCTTGAGTGCGGGAGGGGAGAGTGGAACTTCTGGTGGAGCGGTGAAATGCGTAGATATCA
GAAGGAACGCCGGCGGCGAAAGCGGCTCTCTGGTCCACAACTGACGCTGAGTGTGCGAAAGCTAGGGGAG
CAAACGGGATTAGATACCCCGGTAGTCCTAGCCGTAAACGATGGGCACTAAGTAGAGGGGTTTTGATTAT
CTCTCTGCCGGAGCTAACGCATTAAGTGCCCCGCCTGGGGAGTACGGCCGCAAGGCTAAAACTCAAAAGA
ATTGACGGGGGCTCGCACAAGCGGTGGAGCATGTGGCTTAATTCGATGCAACGCGAAGAACCTTACCGGG
GTTTGACATGGTAGAAGTAGGAGCCTGAAAGGGTGACGAACGGTATCCAGTCCGTGACTATTACAGGTGT
TGCATGGCTG

>gi|219382006|gb|FJ213955.1| Uncultured anaerobic ammonium-oxidizing bacterium clone Pasture-B6 16S ribosomal RNA gene, partial sequence
AGAATCTTTCGCAATGCCCGAAAGGGTGACGAAGCGACGCCGCGTGTGGGAAGAAGGCCTTCGGGTTGTA
AACCACTGTTGGGAGTTAGGAAGTGTGGGAGTGTTAATAGCGCTTCCGCTTGACTAAAGCTCCAGAGGAA
GCCACGGCTAACTCTGTGCCAGCAGCCGCGGTAATACAGAGGCGGCAAGCGTTGTTCGGAATTATTGGGC
GTAAAGAGCACGTAGGCGGCTCTGCAAGTCAGCTGTGAAAGCCTTCTGCTTAACGGAAGAACAGCAGTTG
AAACTACAGGGCTTGAGTGCGGGAGGGGAGAGTGGAACTTCTGGTGGAGCGGTGAAATGCGTAGATATCA
GAAGGAACGCCGGCGGCGAAAGCGGCTCTCTGGTCCACAACTGACGCTGAGTGTGCGAAAGCTAGGGGAG
CAAACGGGATTAGATACCCCGGTAGTCCTAGCCGTAAACGATGGGTACTAAGTAGAGGGGTCTTGGTTAT
CTCTCTGCCGGAGCTAACGCATTAAGTACCCCGCCTGGGGAGTACGGCCGCAAGGCTAAAACTCAAAAGA
ATTGACGGGGGCTCGCACAAGCGGTGGAGCATGTGGCTTAATTCGATGCAACGCGAAGAACCTTACCGGG
GTTTGACATGGTAGAAGTAGAAGCCTGAAAGGGTAACGAGCGGTATCCAATCCGTTACTATCACAGGTGT
TGCATGGCTG

>gi|219382007|gb|FJ213956.1| Uncultured anaerobic ammonium-oxidizing bacterium clone Pasture-B7 16S ribosomal RNA gene, partial sequence
AGAATCTTTCGCAATGCCCGAAAGGGTGACGAAGCGACGCCGCGTGTGGGAAGAAGGCCTTCGGGTTGTA
AACCACTGTCGGGAGTTAAGAAATGTAAGGATGTTAATAGCGTCCTTACTTGACTAAGGCTCCGGAGGAA
GCCACGGCTAACTCTGTGCCAGCAGCCGCGGTAATACAGAGGCGGCAAGCGTTGTTCGGAATTATTGGGC
GTAAAGAGCACGTAGGCGGCCTTGAAAGTCAGTTGTGAAAGCCTTCTGCTTAACGGAAGAACAGCATCTG
ATACTACAGGGCTTGAGTGCGGGAGGGGAGAGTGGAACTTCTGGTGGAGCGGTGAAATGCGTAGATATCA
GAAGGAACGCCGACGGCGAAAGCGGCTCTCTGGCTCGTAACTGACGCTGAGTGTGCGAAAGCTAGGGGAT
CAAACGGGATTAGATACCCCGGTAGTCCTAGCCGTAAACGATGGGCACTAAGTAGAGGGGTTTTGATTAT
CTCTCTGCCGGAGCTAACGCATTAAGTGCCCCGCCTGGGAAGTACGGCCGCAAGGCTAAAACTCAAAAGA
ACTGACGGGGGCTCGCACAAGCGGTGGAGCATGTGGCTTAATTCGATGCAACGCGAAGAACCTTACCGGG
GTTTGACATGGTAGAAGTAGGAACCAGAAACGGTAACGAACGGTATCCAGTCCGTAACTATCACAGGTGT
TGCATGGCTG

>gi|219382008|gb|FJ213957.1| Uncultured anaerobic ammonium-oxidizing bacterium clone Pasture-B8 16S ribosomal RNA gene, partial sequence
AGAATCTTTCGCAATGCCCGAAAGGGTGACGAAGCGACGCCGCGTGTGGGAAGAAGGCCTTCGGGTTGTA
AACCACTGTCGGGAGTTAGGAAATGTAAGGGTGTTAATAGTATCCTTACTTGACTAAGGCTCCGGAGGAA
GCCACGGCTAACTCTGTGCCAGCAGCCGCGGTAATACAGAGGCGGCAAGCGTTGTTCGGAATTATTGGGC
GTAAAGAGCACGTAGGCGGCCTTGTAAGTCAGTTGTGAAAGCCTTCTGCTTAACGGAAGAACAGCAGCTG
ATACTGCAAGGCTAGAGTGCGGAAGGGGAGAGTGGAACTTCTGGTGGAGCGGTGAAATGCGTAGATATCA
GAAGGAACACCGGCGGCGAAGGCGACTCTCTGGTCCGTAACTGACGCTGAGTGTGCGAAAGCTAGGGGAG
CAAACGGGATTAGATACCCCGGTAGTCCTAGCCGTAAACGATGGGCACTAAGTAGAGGGGTTTTGATTAT
CTCTCTGCCGGAGCTAACGCATTAAGTGCCCCGCCTGGGGAGTACGGCCGCAAGGCTAAAACTCAAAAGA
ATTGACGGGGGCTCGCACAAGCGGTGGAGCATGTGGCTTAATTCGATGCAACGCGAAGAACCTTACCGGG
GTTTGACATGGTAGAAGTAGGAGCCTGAAAGGGTGACGAACGGTATCCAGTCCGTGACTATTACAGGTGT
TGCATGGCTG

>gi|219382009|gb|FJ213958.1| Uncultured anaerobic ammonium-oxidizing bacterium clone Pasture-B9 16S ribosomal RNA gene, partial sequence
AGAATCTTTCGCAATGCCCGAAAGGGTGACGAAGCGACGCCGCGTGTGGGAAGAAGGCCTTCGGGTTGTA
AACCACTGTCGGGAGTTAGGAAATGTAAGGGTGTTAATAGTATCCTTACTTGACTAAGGCTCCGGAGGAA
GCCACGGCTAACTCTGTGCCAGCAGCCGCGGTAATACAGAGGCGGCAAGCGTTGTTCGGAATTATTGGGC
GTAAAGAGCACGTAGGCGGCCTTGTAAGTCAGTTGTGAAAGCCTTCTGCTTAACGGAAGAACAGCAGCTG
ATACTGCAAGGCTAGAGTGCGGAAGGGGAGAGTGAAACTTCTGGTGGAGCGGTGAAATGCGTAGATATCA
GAAGGAACACCGGCGGCGAAGGCGACTCTCTGGTCCGTAACTGACGCTGAGTGTGCGAAAGCTAGGGGAG
CAAACGGGATTAGATACCCCGGTAGTCCTAGCCGTAAACGATGGGCACTAAGTAGAGGGGTTTTGATTAT
CTCTCTGCCGGAGCTAACGCATTAAGTGCCCCGCCTGGGGAGTACGGCCGCAAGGCTAAAACTCAAAAGA
ATTGACGGGGGCTCGCACAAGCGGTGGAGCATGTGGCTTAATTCGATGCAACGCGAAGAACCTTACCSGG
GKTTKACATGGTAGAAGTAGGAGCCTGAAAGGGTGACGAACGGTATCCAGTCCGTGACTATCACAGGTGT
TGCATGGCTG

>gi|219382010|gb|FJ213959.1| Uncultured anaerobic ammonium-oxidizing bacterium clone Pasture-B10 16S ribosomal RNA gene, partial sequence
AGAATCTTTCGCAATGCCCGAAAGGGTGACGAAGCGACGCCGCGTGTGGGAAGAAGGCCTTCGGGTTGTA
AACCACTGTCGGGAGTTAAGAAATGTAAGGATGTTAATAGCGTCCTTACTTGACTAAGGCTCCGGAGGAA
GCCACGGCTAACTCTGTGCCAGCAGCCGCGGTAATACAGAGGCGGCAAGCGTTGTTCGGAATTATTGGGC
GTAAAGAGCACGTAGGCGGCCTTGAAAGTCAGTTGTGAAAGCCTTCTGCTTAACGGAAGAACAGCATCTG
ATACTACAGGGCTTGAGTGCGGGAGGGGAGAGTGGAACTTCTGGTGGAGCGGTGAAATGCGTAGATATCA
GAAGGAACGCCGGCGGCGAAAGCGGCTCTCTGGCTCGTAACTGACGCTGAGTGTGCGAAAGCTAGGGGAT
CAAACGGGATTAGATACCCCGGTAGTCCTAGCCGTAAACGATGGGCACTAAGTAGAGGGGTTTTGATTAT
CTCTCTGCCGGAGCTAACGCATTAAGTGCCCCGCCTGGGAAGTACGGCCGCAAGGCTAAAACTCAAAAGA
ATTGACGGGGGCTCGCACAAGCGGTGGAGCATGTGGCTTAATTCGATGCAACGCGAAGAACCTTACCGGG
GTTTGACATGGTAGAAGTAGGAACCAGAAACGGTAACGAACGGTATCCAGTCCGTAACTATCACAGGTGT
TGCATGGCTG

>gi|219382011|gb|FJ213960.1| Uncultured anaerobic ammonium-oxidizing bacterium clone Pasture-C1 16S ribosomal RNA gene, partial sequence
AGAATCTTTCGCAATGCCCGAAAGGGTGACGAAGCGACGCCGCGTGTGGGAAGAAGGCCTTCGGGTTGTA
AACCACTGTCGGGAGTTAGGAAATGTAAGGGTGTTAATAGTATCCTTACTTGACTAAGGCTCCGGAGGAA
GCCACGGCTAACTCTGTGCCAGCAGCCGCGGTAATACAGAGGCGGCAAGCGTTGTTCGGAATTATTGGGC
GTAAAGAGCACGTAGGCGGCCTTGTAAGTCAGTTGTGAAAGCCTTCTGCTTAACGGAAGAACAGCAGCTG
ATACTGCAAGGCTAGAGTGCGGAAGGGGAGAGTGGAACTTCTGGTGGAGCGGTGAAATGCGTAGATATCA
GAAGGAACACCGGCGGCGAAGGCGACTCTCTGGTCCGTAACTGACGCTGAGTGTGCGAAAGCTAAGGGAG
CAAACGGGATTAGATACCCCGGTAGTCCTAGCCGTAAACGATGGGCACTAAGTAGAGGGGTTTTGATTAT
CTCTCTGCCGGAGCTAACGCATTAAGTGCCCCGCCTGGGGAGTACGGCCGCAAGGCTAAAACTCAAAAGA
ATTGACGGGGGCTCGCACAAGCGGTGGAGCATGTGGCTTAATTCGATGCAACGCGAAGAACCTTACCGGG
GTTTGACATGGTAGAAGTAGGAGCCTGAAAGGGTGACGAACGGTATCCAGTCCGTGACTATTACAGGTGT
TGCATGGCTG

>gi|219382012|gb|FJ213961.1| Uncultured anaerobic ammonium-oxidizing bacterium clone Pasture-C2 16S ribosomal RNA gene, partial sequence
AGAATCTTTCGCAATGCCCGAAAGGGTGACGAAGCGACGCCGCGTGTGGGAAGAAGGCCTTCGGGTTGTA
AACCACTGTCGGGAGTTAGGAAATGTAAGGGTGTTAATAGTATCCTTACTTGACTAAGGCTCCGGAGGAA
GCCACGGCTAACTCTGTGCCAGTAGCCGCGGTAATACAGAGGCGGCAAGCGTTGTTCGGAATTATTGGGC
GTAAAGAGCACGTAGGCGGCCTTGTAAGTCAGTTGTGAAAGCCTTCTGCTTAACGGAAGAACAGCAGCTG
ATACTGCAAGGCTAGAGTGCGGAAGGGGAGAGTGGAACTTCTGGTGGAGCGGTGAAATGCGTAGATATCA
GAAGGAACACCGGCGGCGAAGGCGACTCTCTGGTCCGTAACTGACGCTGAGTGTGCGAAAGCTAGGGGAG
CAAACGGGATTAGATACCCCGGTAGTCCTAGCCGTAAACGATGAGCACTAAGTAGAGGGGTTTTGATTAT
CTCTCTGCCGGAGCTAACGCATTAAGTGCCCCGCCTGGGGAGTACGGCCGCAAGGCTAAAACTCAAAAGA
ATTGACGGGGGCTCGCACAAGCGGTGGAGCATGTGGCTTAATTCGATGCAACGCGGAGAACCTTACCGGG
GTTTGACATGGTAGAAGTAGGAGCCTGAAAGGGTGACGAACGGTATCCAGTCCGTGACTATCACAGGTGT
TGCATGGCTG

>gi|219382013|gb|FJ213962.1| Uncultured anaerobic ammonium-oxidizing bacterium clone Pasture-C3 16S ribosomal RNA gene, partial sequence
AGAATCTTTCGCAATGCCCGAAAGGGTGACGAAGCGACGCCGCGTGGGGGAAGAAGGCCTTCGGGTTGTA
AACCACTGTCGGGAGTTAAGAAATGTAAGGGTGTGAATAGCATTCTTATTTGACAAAAGCTCTAGAGGAA
GCCACGGCTAACTCTGTGCCAGCAGCCGCGGTAATACAGAGGTGGCAAGCGTTGTTCGGAATTATTGGGC
GTAAAGAGCACGTAGGCGGCCTTGCAAGTCAGCTGTGAAAGCCTTCTGCTTAACGGAAGAACAGCAGTTG
ATACTACAGGGCTTGAGTGCGGGAGGGGAGAGTGGAACTTCTGGTGGAGCGGTGAAATGCGTAGATATCA
GAAGGAACGCCGGCGGCGAAAGCGGCTCTCTGGCCCGTAACTGACGCTGAGTGTGCGAAAGCTAGGGGAG
CAAACGGGATTAGATACCCCGGTAGTCCTAGCCGTAAACGATGGGCACTAAGTAGAGGGGTTTTGATTAT
CTCTCTGCCGGAGCTAACGCATTAAGTGCCCCGCCTGGGGAGTACGGCCGCAAGGCTAAAACTCAAAAGA
ATTGACGGGGGCTCGCACAAGCGGTGGAGCATGTGGCTTAATTCGATGCAACGCGAAGAACCTTACCGGG
GTTTGACATGGTAGAAGTAGAAACCTGAAAGGGTGACGAACGGTATCCAGTCCGTAACTATCACAGGTGT
TGCATGGCTG

>gi|219382014|gb|FJ213963.1| Uncultured anaerobic ammonium-oxidizing bacterium clone Pasture-C4 16S ribosomal RNA gene, partial sequence
AGAATCTTTCGCAATGCCCGAAAGGGTGACGAAGCGACGCCGCGTGTGGGAAGAAGGCCTTCGGGTTGTA
AACCACTGTCGGGAGTTAGGAAATGTAAGGGTGTTAATAGTATCCTTACTTGACTAAGGCTCCGGAGGAA
GCCACGGCTAACTCTGTGCCAGCAGCCGCGGTAATACAGAGGCGGCAAGCGTTGTTCGGAATTATTGGGC
GTAAAGAGCACGTAGGCGGCCTTGTAAGTCAGTTGTGAAAGCCTTCTGCTTAACGGAAGAACAGCAGCTG
ATACTGCAAGGCTAGAGTGCGGAAGGGGAGAGTGGAACTTCTGGTGGAGCGGTGAAATGCGTAGATATCA
GAAGGAACACCGGCGGCGAAGGCGACTCTCTGGTCCGTAACTGACGCTGAGTGTGCGAAAGCTAAGGGAG
CAAACGGGATTAGATACCCCGGTAGTCCTAGCCGTAAACGATGGGCACTAAGTAGAGGGGTTTTGATTAT
CTCTCTGCCGGAGCTAACGCATTAAGTGCCCCGCCTGGGGAGTACGGCCGCAAGGCTAAAACTCAAAAGA
ATTGACGGGGGCTCGCACAAGCGGTGGAGCATGTGGCTTAATTCGATGCAACGCGAAGAACCTTACCGGG
GTTTGACATGGTAGAAGTAGGAGCCTGAAAGGGTGACGAACGGTATCCAGTCCGTGACTATTACAGGTGT
TGCATGGCTG

>gi|219382015|gb|FJ213964.1| Uncultured anaerobic ammonium-oxidizing bacterium clone Pasture-C5 16S ribosomal RNA gene, partial sequence
AGAATCTTTCGCAATGCCCGAAAGGGTGACGAAGCGACGCCGCGTGTGGGAAGAAGGCCTTCGGGTTGTA
AACCACTGTCGGGAGTTAAGAAATGTAAGGGTGTGAATAGCATTCTTATTTGACAAAAGCTCTAGAGGAA
GCCACGGCTAACTCTGTGCCAGCAGCCGCGGTAATACAGAGGTGGCAAGCGTTGTTCGGAATTATTGGGC
GTAAAGAGCACGTAGGCGGCCTTGCAAGTCAGCTGTGAAAGCCTTCTGCTTAACGGAAGAACAGCAGTTG
ATACTACAGGGCTTGAGTGCGGGAGGGGAGAGTGGAACTTCTGGTGGGGCGGTGAAATGCGTAGATATCA
GAAGGAACGCCGGCGGCGAAAGCGGCTCTCTGGCCCGTAACTGACGCTGAGTGTGCGAAAGCTAGGGGAG
CAAACGGGATTAGATACCCCGGTAGTCCTAGCCGTAAACGATGGGCACTAAGTAGAGGGGTTTTGATTAT
CTCTCTGCCGGAGCTAACGCATTAAGTGCCCCGCCTGGGGAGTACGGCCGCAAGGCTAAAACTCAAAAGA
ATTGACGGGGGCTCGCACAAGCGGTGGAGCATGTGGCTTAATTCGATGCAACGCGAAGAACCTTACCGGG
GTTTGACATGGTAGAAGTAGAAACCTGAAAGGGTGACGAACGGTATCCAGTCCGTAACTATCACAGGTGT
TGCATGGCTG
>gi|219382016|gb|FJ213965.1| Uncultured anaerobic ammonium-oxidizing bacterium clone Pasture-C6 16S ribosomal RNA gene, partial sequence
AGAATCTTTCGCAATGCCCGAAAGGGTGACGAAGCGACGCCGCGTGTGGGAAGAAGGCCTTCGGGTTGTA
AACCACTGTCGGGAGTTAGGAAATGTAAGGGTGTTAATAGTATCCTTACTTGACTAAGGCTCCGGAGGAA
GCCACGGCTAACTCTGTGCCAGCAGCCGCGGTAATACAGAGGCGGCAAGCGTTGTTCGGAATTATTGGGC
GTAAAGAGCACGTAGGCGGCCTTGTAAGTCAGTTGTGAAAGCCTTCTGCTTAACGGAAGAACAGCAGCTG
ATACTGCAAGGCTAGAGTGCGGAAGGGGAGAGTGGAACTTCTGGTGGAGCGGTGAAATGCGTAGATATCA
GAAGGAACACCGGCGGCGAAGGCGACTCTCTGGTCCGTAACTGACGCTGAGTGTGCGAAAGCTAGGGGAG
CAAACGGGATTAGATACCCCGGTAGTCCTAGCCGTAAACGATGGGCACTAAGTAGAGGGGTTTTGATTAT
CTCTCTGCCGGAGCTAACGCATTAAGTGCCCCGCCTGGGGAGTACGGCCGCGAGGCTAAAACTCAAAAGA
ATTGACGGGGGCTCGCACAAGCGGTGGAGCATGTGGCTTAATTCGATGCAACGCGAAGAACCTTACCGGG
GTTTGACATGGTAGAAGTAGGAGCCTGAAAGGGTGGCGAACGGTATCCAGTCCGTGACTATCACAGGTGT
TGCATGGCTG

>gi|219382017|gb|FJ213966.1| Uncultured anaerobic ammonium-oxidizing bacterium clone Pasture-C7 16S ribosomal RNA gene, partial sequence
AGAATCTTTCGCAATGCCCGAAAGGGTGACGAAGCGACGCCGCGCATGGGAAGAAGGCCTTCGGGTTGTA
AACCACTGTCGGGAGTTAAGAAATGTAAGGGTGTGAATAGCATTCTTATTTGACAAAAGCTCTAGAGGAA
GCCACGGCTAACTCTGTGCCAGCAGCCGCGGTAATACAGAGGTGGCAAGCGTTGTTCGGAATTATTGGGC
GTAAAGAGCACGTAGGCGGCCTTGCAAGTCAGCTGTGAAAGCCTTCTGCTTAACGGAAGAACAGCAGTTG
ATACTACAGGGCTTGAGTGCGGGAGGGGAGAGTGGAACTTCTGGTGGAGCGGTGAAATGCGTAGATATCA
GAAGGAACGCCGGCGGCGAAAGCGGCTCTCTGGCCCGTAACTGACGCTGAGTGTGCGAAAGCTAGGGGAG
CAAACGGGATTAGATACCCCGGTAGTCCTAGCCGTAAACGATGGGCACTAAGTAGAGGGGTTTTGATTAT
CTCTCTGCCGGAGCTAACGCATTAAGTGCCCCGCCTGGGGAGTACGGCCGCAAGGCTAAAACTCAAAAGA
ATTGACGGGGGCTCGCACAAGCGGTGGAGCATGTGGCTTAATTCGATGCAACGCGAAGAACCTTACCGGG
GTTTGACATGGTAGAAGTAGAAACCTGAAAGGGTGACGAACGGTATCCAGTCCGTAACTATCACAGGTGT
TGCATGGCTG

>gi|219382018|gb|FJ213967.1| Uncultured anaerobic ammonium-oxidizing bacterium clone Pasture-C8 16S ribosomal RNA gene, partial sequence
AGAATCTTTCGCAATGCCCGAAAGGGTGACGAAGCGACGCCGCGTGTGGGAAGAAGGCCTTCGGGTTGTA
AACCACTGTCGGGAGTTAGGAAATGTAAGGGTGTTAATAGTATCCTTACTTGACTAAGGCTCCGGAGGAA
GCCACGGCTAACTCTGTGCCAGCAGCCGCGGTAATACAGAGGCGGCAAGCGTTGTTCGGAATTATTGGGC
GTAAAGAGCACGTAGGCGGCCTTGTAAGTCAGTTGTGAAAGCCTTCTGCTTAACGGAAGAACAGCAGCTG
ATACTGCAAGGCTAGAGTGCGGAAGGGGAGAGTGGAACTTCTGGTGGAGCGGTGAAATGCGTAGATATCA
GAAGGAACACCGGCGGCGAAGGCGACTCTCTGGTCCGTAACTGACGCTGAGTGTGCGAAAGCTAGGGGAG
CAAACGGGATTAGATACCCCGGTAGTCCTAGCCGTAAACGATGGGCACTAAGTAGAGGGGTTTTGATTAT
CTCTCTGCCGGAGCTAACGCATTAAGTGCCCCGCCTGGGGAGTACGGCCGCAAGGCTAAAACTCAAAAGA
ATTGACGGGGGCTCGCACAAGCGGTGGAGCATGTGGCTTAATTCGATGCAACGCGAAGAACCTTACCGGG
GTTTGACATGGTAGAAGTAGGAACCTGAAAGGGTGACGAACGGTATCCAGTCCGTAACTATCACAGGTGT
TGCATGGCTG

>gi|219382019|gb|FJ213968.1| Uncultured anaerobic ammonium-oxidizing bacterium clone Pasture-C9 16S ribosomal RNA gene, partial sequence
AGAATCTTTCGCAATGCCCGAAAGGGTGACGAAGCGACGCCGCGTGTGGGAAGAAGGCCTTCGGGTTGTA
AACCACTGTCGGGAGTTAAGAAATGTAAGGGTGTGAATAGCATTCTTATTTGACAAAAGCTCTAGAGGAA
GCCACGGCTAACTCTGTGCCAGCAGCCGCGGTAATACAGAGGTGGCAAGCGTTGCTCGGAATTATTGGGC
GTAAAGAGCACGTAGGCGGCCTTGCAAGTCAGCTGTGAAAGCCTTCTGCTTAACGGAAGAACAGCAGTTG
ATACTACAGGGCTTGAGTGCGGGAGGGGAGAGTGGAACTTCTGGTGGAGCGGTGAAATGCGTAGATATCA
GAAGGAACGCCGGCGGCGAAAGCGGCTCTCTGGCCCGTAACTGACGCTGAGTGTGCGAAAGCTAGGGGAG
CAAACGGGATTAGATACCCCGGTAGTCCTAGCCGTAAACGATGGGCACTAAGTAGAGGGGTTTTAATTAT
CTCTCTGCCGGAGCTAACGCATTAAGTGCCCCGCCTGGGGAGTACGGCCGCAAGGCTAAAACTCAAAAGA
ATTGACGGGGGCTCGCACAAGCGGTGGAGCATGTGGCTTAATTCGATGCAACGCGAAGAACCTTACCGGG
GTTTGACATGGTAGAAGTAGAAACCTGAAAGGGTGACGAACGGTATCCAGTCCGTAACTATCACAGGTGT
TGCATGGCTG

>gi|219382020|gb|FJ213969.1| Uncultured anaerobic ammonium-oxidizing bacterium clone Pasture-C10 16S ribosomal RNA gene, partial sequence
AGAATCTTTCGCAATGCCCGAAAGGGTGACGAAGCGACGCCGCGTGTGGGAAGAAGGCCTTCGGGTTGTA
AACCACTGTCGGGAGTTAGGAAATGTAAGGGTGTTAATAGTATCCTTACTTGACTAAGGCTCCGGAGGAA
GCCACGGCTAACTCTGTGCCAGCAGCCGCGGTAATACAGAGGCGGCAAGCGTTGTTCGGAATTATTGGGC
GTAAAGAGCACGTAGGCGGCCTTGTAAGTCAGTTGTGAAAGCCTTCTGCTTAACGGAAGAACAGCAGCTG
ATACTGCAAGGCTAGAGTGCGGAAGGGGAGAGTGGAACTTCTGGTGGAGCGGTGAAATGCGTAGATATCA
GAAGGAACACCGGCGGCGAAGGCGACTCTCTGGTCCGTAACTGACGCTGAGTGTGCGAAAGCTAGGGGAG
CAAACGGGATTAGATACCCCGGTAGTCCTAGCCGTAAACGATGGGCACTAAGTAGAGGGGTTTTGATTAT
CTCTCTGCCGGAGCTAACGCATTAAGTGCCCCGCCTGGGGAGTACGGCCGCAAGGCTAAAACTCAAAAGA
ATTGACGGGGGCTCGCACAAGCGGTGGAGCATGTGGCTTAATTCGATGCAACGCGAAGAACCTTACCGGG
GTTTGACATGGTAGAAGTAGGAGCCTGAAAGGGTGACGAACGGTATCCAGTCCGTGACTATCACAGGTGT
TGCATGGCTG
