# Supplementary material for: Biogeography of anaerobic ammonia-oxidizing (anammox) bacteria
Source: Front Microbiol. 2014 Aug 6;5:399. doi: 10.3389/fmicb.2014.00399 (PMC4123730; doi:10.3389/fmicb.2014.00399)
Supplement: Supplementary file 1 [file DataSheet1.ZIP › Sonthiphand supp data files/10/Untrimmed Sequence Files/104.fasta]

>gi|257221648|gb|GQ427230.1| Uncultured planctomycete clone A5-P090416A-A1-1 16S ribosomal RNA gene, partial sequence
ATGCCCGAAAGGGTGACGAAGCGACGCCGCGTGGGTGAGGAAGGCCCTCGGGTTGTAAAGCCCTGTCAGG
AGTTAAGAAATGTAGGTGTGCTAATATCACGCCTATTTGACGAAGGCTCCAAAGGAAGTCACGGCTAACT
CTGTGCCAGCAGCCGCGGTAATACAGAGGTGGCAAGCGTTGTTCGGAATCATTGGGCGTAAAGAGCACGT
AGGTGGGTTTGTAAGTCAGATGTGAAAGCCTCCTGTTCAACGGGAGAATTGCATCTGAAACTACTGATCT
TGAGTGTAGGAGGGGAGAATGGAACTTCTGGTGGAGCGGTGAGATGCGTAGATATCAGAAGGAACGCCGG
CGGCGAAAGCGATTCTCTGGCCTATTACTGACACTCAGTGTGCGAAAGCTAGGGGAGCAAACGGGATTAG
ATACCCCGGTAGTCCTAGCCGTAAACGATGGGCACTAAGTAGAGGGGT

>gi|257221649|gb|GQ427231.1| Uncultured planctomycete clone A5-P090416A-A2-2 16S ribosomal RNA gene, partial sequence
ATGCCCGAAGGGTGACGAAGCGACGCCGCGTGGGTGAGGAAGGCCCTCGGGTTGTAAAGCCCTGTCAGGA
GTTAAGAAATGTAGGTGTGCTAATATCACGCCTATTTGACGAAGGCTCCAAAGGAAGTCACGGCTAACTC
TGTGCCAGCAGCCGCGGTAATACAGAGGTGGCAAGCGTTGTTCGGAATTATTGGGCGTAAAGAGCACGTA
GGTGGGTTTGTAAGTCAGATGTGAAAGCCTCCTGTTCAACGGGAGAATTGCATCTGAAACTACTGATCTT
GAGTGTAGGAGGGGAGAATGGAACTTCTGGTGGAGCGGTGAAATGCGTAGATATCAGAAGGAACGCCGGC
GGCGAAAGCGATTCTCTGGCCTATTACTGACACTCAGTGTGCGAAAGCTAGGGGAGCAAACGGGATTAGA
TACCCCGGTAGTCCTAGCCGTAAACGATGGGCACTAAGTAGAGGGGT

>gi|257221650|gb|GQ427232.1| Uncultured planctomycete clone A5-P090416A-A3-3 16S ribosomal RNA gene, partial sequence
ATGCCCGAAGGGTGACGAAGCGACGCCGCGTGGGTGAGGAAGGCCCTCGGGTTGTAAAGCCCTGTCAGGA
GTTAAGAAATGTAGGTGTGCTAATATCACGCCTATTTGACGAAGGCTCCAAAGGAAGTCACGGCTAACTC
TGTGCCAGCAGCCGCGGTAATACAGAGGTGGCAAGCGTTGTTCGGAATTATTGGGCGTAAAGAGCACGTA
GGTGGGTTTGTAAGTCAGATGTGAAAGCCTCCTGTTCAACGGGAGAATTGCATCTGAAACTACTGATCTT
GAGTGTAGGAGGGGAGAATGGAACTTCTGGTGGAGCGGTGAAATGCGTAGATATCAGAAGGAACGCCGGC
GGCGAAAGCGATTCTCTGGCCTATTACTGACACTCAGTGTGCGAAAGCTAGGGGAGCAAACGGGATTAGA
TACCCCGGTAGTCCTAGCCGTAAACGATGGGCACTAAGTAGAGGGGT

>gi|257221651|gb|GQ427233.1| Uncultured planctomycete clone A5-P090416A-A4-4 16S ribosomal RNA gene, partial sequence
ATGCCCGAAGGGTGACGAAGCGACGCCGCGTGGGTGAGGAAGGCCCTCGGGTTGTAAAGCCCTGTCAGGA
GTTAAGAAATGTAGGTGTGCTAATATCACGCCTATTTGACGAAGGCTCCAAAGGAAGTCACGGCTAACTC
TGTGCCAGCAGCCGCGGTAATACAGAGGTGGCAAGCGTTGTTCGGAATTATTGGGCGTAAAGAGCACGTA
GGTGGGTTTGTAAGTCAGATGTGAAAGCCTCCTGTTCAACGGGAGAATTGCATCTGAAACTACTGATCTT
GAGTGTAGGAGGGGAGAATGGAACTTCTGGTGGAGCGGTGAAATGCGTAGATATCAGAAGGAACGCCGGC
GGCGAAAGCGATTCTCTGGCCTATTACTGACACTCAGTGTGCGAAAGCTAGGGGAGCAAACGGGATTAGA
TACCCCGGTAGTCCTAGCCGTAAACGATGGGCACTAAGTAGAGGGGT

>gi|257221652|gb|GQ427234.1| Uncultured planctomycete clone A5-P090416A-A5-5 16S ribosomal RNA gene, partial sequence
ATGCCCGAAGGGTGACGAAGCGACGCCGCGTGGGTGAGGAAGGCCCTCGGGTTGTAAAGCCCTGTCAGGA
GTTAAGAAATGTAGGTGTGCTAATATCACGCCTATTTGACGAAGGCTCCAAAGGAAGTCACGGCTAACTC
TGTGCCAGCAGCCGCGGTAATACAGAGGTGGCAAGCGTTGTTCGGAGTTATTGGGCGTAAAGAGCACGTA
GGTGGGTTTGTAAGTCAGATGTGAAAGCCTCCTGTTCAACGGGAGAATTGCATCTGAAACTACTGACCTT
GAGTGTAGGAGGGGAGAATGGAACTTCTGGTGGAGCGGTGAAATGCGTAGATATCAGAAGGAACGCCGGC
GGCGAAAGCGATTCTCTGGCCTATTACTGACACTCAGTGTGCGAAAGCTAGGGGAGCAAACGGGATTAGA
TACCCCGGTAGTCCTAGCCGTAAACGATGGGCACTAAGTAGAGGGGT

>gi|257221653|gb|GQ427235.1| Uncultured planctomycete clone A5-P090416A-A6-6 16S ribosomal RNA gene, partial sequence
ATGCCCGAAGGGTGACGAAGCGACGCCGCGTGGGTGAGGAAGGCCCTCGGGTTGTAAAGCCCTGTCAGGA
GTTAAGAAATGTAGGTGTGCTAATATCACGCCTATTTGACGAAGGCTCCAAAGGAAGTCACGGCTAACTC
TGTGCCAGCAGCCGCGGTAATACAGAGGTGGCAAGCGTTGTTCGGAATTATTGGGCGTAAAGAGCACGTA
GGTGGGTTTGTAAGTCAGATGTGAAAGCCTCCTGTTCAACGGGAGAATTGCATCTGAAACTACTGATCTT
GAGTGTAGGAGGGGAGAATGGAACTTCTGGTGGAGCGGTGAAATGCGTAGATATCAGAAGGAACGCCGGC
GGCGAAAGCGATTCTCTGGCCTATTACTGACACTCAGTGTGCGAAAGCTAGGGGAGCAAACGGGATTAGA
TACCCCGGTAGTCCTAGCCGTAAACGATGGGCACTAAGTAGAGGGGT

>gi|257221654|gb|GQ427236.1| Uncultured planctomycete clone A5-P090416A-A7-7 16S ribosomal RNA gene, partial sequence
ATGCCCGAAGGGTGACGAAGCGACGCCGCGTGGGTGAGGAAGGCCCTCGGGTTGTAAAGCCCTGTCAGGA
GTTAAGAAATGTAGGTGTGCTAATATCACGCCTATTTGACGAAGGCTCCAAAGGAAGTCACGGCTAACTC
TGTGCCAGCAGCCGCGGTAATACAGAGGTGGCAAGCGTTGTTCGGAATTATTGGGCGTAAAGAGCACGTA
GGTGGGTTTGTAAGTCAGATGTGAAAGCCTCCTGTTCAACGGGAGAATTGCATCTGAAACTACTGATCTT
GAGTGTAGGAGGGGAGAATGGAACTTCTGGTGGAGCGGTGAAATGCGTAGATATCAGAAGGAACGCCGGC
GGCGAAAGCGATTCTCTGGCCTATTACTGACACTCAGTGTGCGAAAGCTAGGGGAGCAAACGGGATTAGA
TACCCCGGTAGTCCTAGCCGTAAACGATGGGCACTAAGTAGAGGGGT

>gi|257221655|gb|GQ427237.1| Uncultured planctomycete clone A5-P090416A-A8-8 16S ribosomal RNA gene, partial sequence
ATGCCCGAAGGGTGACGAAGCGACGCCGCGTGGGTGAGGAAGGCCCTCGGGTTGTAAAGCCCTGTCAGGA
GTTAAGAAATGTAGGTGTGCTAATATCACGCCTATTTGACGAAGGCTCCAAAGGAAGTCACGGCTAACTC
TGTGCCAGCAGCCGCGGTAATACAGAGGTGGCAAGCGTTGTTCGGAATTATTGGGCGTAAAGAGCACGTA
GGTGGGTTTGTAAGTCAGATGTGAAAGCCTCCTGTTCAACGGGAGAATTGCATCTGAAACTACTGATCTT
GAGTGTAGGAGGGGAGAATGGAACTTCTGGTGGAGCGGTGAAATGCGTAGATATCAGAAGGAACGCCGGC
GGCGAAAGCGATTCTCTGGCCTATTACTGACACTCAGTGTGCGAAAGCTAGGGGAGCAAACGGGATTAGA
TACCCCGGTAGTCCTAGCCGTAAACGATGGGCACTAAGTAGAGGGGT

>gi|257221656|gb|GQ427238.1| Uncultured planctomycete clone A5-P090416A-A9-9 16S ribosomal RNA gene, partial sequence
ATGCCCGAAGGGTGACGAAGCGACGCCGCGTGGGTGAGGAAGGCCCTCGGGTTGTAAAGCCCTGTCAGGA
GTTAAGAAATGTAGGTGTGCTAATATCACGCCTATTTGACGAAGGCTCCAAAGGAAGTCACGGCTAACTC
TGTGCCAGCAGCCGCGGTAATACAGAGGTGGCAAGCGTTGTTCGGAATTATTGGGCGTAAAGAGCACGTA
GGTGGGTTTGTAAGTCAGATGTGAAAGCCTCCTGTTCAACGGGAGAATTGCATCTGAAACTACTGATCTT
GAGTGTAGGAGGGGAGAATGGAACTTCTGGTGGAGCGGTGAAATGCGTAGATATCAGAAGGAACGCCGGC
GGCGAAAGCGATTCTCTGGCCTATTACTGACACTCAGTGTGCGAAAGCTAGGGGAGCAAACGGGATTAGA
TACCCCGGTAGTCCTAGCCGTAAACGATGGGCACTAAGTAGAGGGGT

>gi|257221657|gb|GQ427239.1| Uncultured planctomycete clone A5-P090416A-A10-10 16S ribosomal RNA gene, partial sequence
ATGCCCGAAGGGTGACGAAGCGACGCCGCGTGGGTGAGGAAGGCCCTCGGGTTGTAAAGCCCTGTCAGGA
GTTAAGAAATGTAGGTGTGCTAATATCACGCCTATTTGACGAAGGCTCCAAAGGAAGTCACGGCTAACTC
TGTGCCAGCAGCCGCGGTAATACAGAGGTGGCAAGCGTTGTTCGGAATTATTGGGCGTAAAGAGCACGTA
GGTGGGTTTGTAAGTCAGATGTGAAAGCCTCCTGTTCAACGGGAAAATTGCATCTGAAACTACTGATCTT
GAGTGTAGGAGGGGAGAATGGAACTTCTGGTGGAGCGGTGAAATGCGTAGATATCAGAAGGAACGCCGGC
GGCGAAAGCGATTCTCTGGCCTATTACTGACACTCAGTGTGCGAAAGCTAGGGGAGCAAACGGGATTAGA
TACCCCGGTAGTCCTAGCCGTAAACGATGGGCACTAAGTAGAGGGGT

>gi|257221658|gb|GQ427240.1| Uncultured planctomycete clone A5-P090416A-A11-11 16S ribosomal RNA gene, partial sequence
ATGCCCGAAGGGTGACGAAGCGACGCCGCGTGGGTGAGGAAGGCCCTCGGGTTGTAAAGCCCTGTCAGGA
GTTAAGAAATGTAGGTGTGCTAATATCACGCCTATTTGACGAAGGCTCCAAAGGAAGTCACGGCTAACTC
TGTGCCAGCAGCCGCGGTAATGCAGAGGTGGCAAGCGTTGTTCGGAATTATTGGGCGTAAAGAGCACGTA
GGTGGGTTTGTAAGTCAGATGTGAAAGCCTCCTGTTCAACGGGAGAATTGCATCTGAAACTACTGATCTT
GAGTGTAGGAGGGGAGAATGGAACTTCTGGTGGAGCGGTGAAATGCGTAGATATCAGAAGGAACGCCGGC
GGCGAAAGCGATTCTCTGGCCTATTACTGACACTCAGTGTGCGAAAGCTAGGGGAGCAAACGGGATTAGA
TACCCCGGTAGTCCTAGCCGTAAACGATGGGCACTAAGTAGAGGGGT

>gi|257221659|gb|GQ427241.1| Uncultured planctomycete clone A5-P090416A-A12-12 16S ribosomal RNA gene, partial sequence
ATGCCCGAAGGGTGACGAAGCGACGCCGCGTGGGTGAGGAAGGCCCTCGGGTTGTAAAGCCCTGTCAGGA
GTTAAGAAATGTAGGTGTGCTAATATCACGCCTATTTGACGAAGGCTCCAAAGGAAGTCACGGCTAACTC
TGTGCCAGCAGCCGCGGTAATACAGAGGTGGCAAGCGTTGTTCGGAATTATTGGGCGTAAAGAGCACGTA
GGTGGGTTTGTAAGTCAGATGTGAAAGCCTCCTGTTCAACGGGAGAATTGCATCTGAAACTACTGATCTT
GAGTGTAGGAGGGGAGAATGGAACTTCTGGTGGAGCGGTGAAATGCGTAGATATCAGAAGGAACGCCGGC
GGCGAAAGCGATTCTCTGGCCTATTACTGACACTCAGTGTGCGAAAGCTAGGGGAGCAAACGGGATTAGA
TACCCCGGTAGTCCTAGCCGTAAACGATGGGCACTAAGTAGAGGGGT

>gi|257221660|gb|GQ427242.1| Uncultured planctomycete clone A5-P090416A-B1-13 16S ribosomal RNA gene, partial sequence
ATGCCCGAAGGGTGACGAAGCGACGCCGCGTGGGTGAGGAAGGCCCTCGGGTTGTAAAGCCCTGTCAGGA
GTTAAGAAATGTAGGTGTGCTAATATCACGCCTATTTGACGAAGGCTCCAAAGGAAGTCACGGCTAACTC
TGTGCCAGCAGCCGCGGTAATACAGAGGTGGCAAGCGTTGTTCGGAATTATTGGGCGTAAAGAGCACGTA
GGTGGGTTTGTAAGTCAGATGTGAAAGCCTCCTGTTCAACGGGAGAATTGCATCTGAAACTACTGATCTT
GAGTGTAGGAGGGGAGAATGGAACTTCTGGTGGAGCGGTGAAATGCGTAGATATCAGAAGGAACGCCGGC
GGCGAAAGCGATTCTCTGGCCTATTGCTGACACTCAGTGTGCGAAAGCTAGGGGAGCAAACGGGATTAGA
TACCCCGGTAGTCCTAGCCGTAAACGATGGGCACTAAGTAGAGGGGT

>gi|257221661|gb|GQ427243.1| Uncultured planctomycete clone A5-P090416A-B2-14 16S ribosomal RNA gene, partial sequence
ATGCCCGAAGGGTGACGAAGCGACGCCGCGTGGGTGAGGAAGGCCCTCGGGTTGTAAAGCCCTGTCAGGA
GTTAAGAAATGTAGGTGTGCTAATATCACGCCTATTTGACGAAGGCTCCAAAGGAAGTCACGGCTAACTC
TGTGCCAGCAGCCGCGGTAATACAGAGGTGGCAAGCGTTGTTCGGAATTATTGGGCGTAAAGAGCACGTA
GGTGGGTTTGTAAGTCAGATGTGAAAGCCTCCTGTTCAACGGGAGAATTGCATCTGAAACTACTGATCTT
GAGTGTAGGAGGGGAGAATGGAACTTCTGGTGGAGCGGTGAAATGCGTAGATATCAGAAGGAACGCCGGC
GGCGAAAGCGATTCTCTGGCCTATTACTGACACTCAGTGTGCGAAAGCTAGGGGAGCAAACGGGATTAGA
TACCCCGGTAGTCCTAGCCGTAAACGATGGGCACTAAGTAGAGGGGT

>gi|257221662|gb|GQ427244.1| Uncultured planctomycete clone A5-P090416A-B3-15 16S ribosomal RNA gene, partial sequence
ATGCCCGAAGGGTGACGAAGCGACGCCGCGTGGGTGAGGAAGGCCCTCGGGTTGTAAAGCCCTGTCAGGA
GTTAAGAAATGTAGGTGTGCTAATATCACGCCTATTTGACGAAGGCTCCAAAGGAAGTCACGGCTAACTC
TGTGCCAGCAGCCGCGGTAATACAGAGGTGGCAAGCGTTGTTCGGAATTATTGGGCGTAAAGAGCACGTA
GGTGGGTTTGTAAGTCAGATGTGAAAGCCTCCTGTTCAACGGGAGAATTGCATCTGAAACTACTGATCTT
GAGTGTAGGAGGGGAGAATGGAACTTCTGGTGGAGCGGTGAAATGCGTAGATATCAGAAGGAACGCCGGC
GGCGAAAGCGATTCTCTGGCCTATTACTGACACTCAGTGTGCGAAAGCTAGGGGAGCAAACGGGATTAGA
TACCCCGGTAGTCCTAGCCGTAAACGATGGGCACTAAGTAGAGGGGT

>gi|257221663|gb|GQ427245.1| Uncultured planctomycete clone A5-P090416A-B4-16 16S ribosomal RNA gene, partial sequence
ATGCCCGAAGGGTGACGAAGCGACGCCGCGTGGGTGAGGAAGGCCCTCGGGTTGTAAAGCCCTGTCAGGA
GTTAAGAAATGTAGGTGTGCTAATATCACGCCTATTTGACGAAGGCTCCAAAGGAAGTCACGGCTAACTC
TGTGCCAGCAGCCGCGGTAATACAGAGGTGGCAAGCGTTGTTCGGAATTATTGGGCGTAAAGAGCACGTA
GGTGGGTTTGTAAGTCAGATGTGAAAGCCTCCTGTTCAACGGGAGAATTGCATCTGAAACTACTGATCTT
GAGTGTAGGAGGGGAGAATGGAACTTCTGGTGGAGCGGTGAAATGCGTAGATATCAGAAGGAACGCCGGC
GGCGAAAGCGATTCTCTGGCCTATTACTGACACTCAGTGTGCGAAAGCTAGGGGAGCAAACGGGATTAGA
TACCCCGGTAGTCCTAGCCGTAAACGATGGGCACTAAGTAGAGGGGT

>gi|257221664|gb|GQ427246.1| Uncultured planctomycete clone A5-P090416A-B5-17 16S ribosomal RNA gene, partial sequence
ATGCCCGAAAGGGTGACGAAGCGACGCCGCGTGGGTGAGGAAGGCCCTCGGGTTGTAAAGCCCTGTCAGG
AGTTAAGAAATGTAGGTGTGCTAATATCACGCCTATTTGACGAAGGCTCCAAAGGAAGTCACGGCTAACT
CTGTGCCAGCAGCCGCGGTAATACAGAGGTGGCAAGCGTTGTTCGGAATTATTGGGCGTAAAGAGCACGT
AGGTGGGTTTGTAAGTCAGATGTGAAAGCCTCCTGTTCAACGGGAGAATTGCATCTGAAACTACTGATCT
TGAGTGTAGGAGGGGAGAATGGAACTTCTGGTGGAGCGGTGAAATGCGTAGATATCAGAAGGAACGCCGG
CGGCGAAAGCGATTCTCTGGCCTATTACTGACACTCAGTGTGCGAAAGCTAGGGGAGCAAACGGGATTAG
ATACCCCGGTAGTCCTAGCCGTAAACGATGGGCACTAAGTAGAGGGGT

>gi|257221665|gb|GQ427247.1| Uncultured planctomycete clone A5-P090416A-B6-18 16S ribosomal RNA gene, partial sequence
ATGCCCGAAGGGTGACGAAGCGACGCCGCGTGGGTGAGGAAGGCCCTCGGGTTGTAAAGCCCCGTCAGGA
GTTAAGAAATGTAGGTGTGCTAATATCACGCCTATTTGACGAAGGCTCCAAAGGAAGTCACGGCTAACTC
TGTGCCAGCAGCCGCGGTAATACAGAGGTGGCAAGCGTTGTTCGGAATTATTGGGCGTAAAGAGCACGTA
GGTGGGTTTGTAAGTCAGATGTGAAAGCCTCCTGTTCAACGGGAGAATTGCATCTGAAACTACTGATCTT
GAGTGTAGGAGGGGAGAATGGAACTTCTGGTGGAGCGGTGAAATGCGTAGATATCAGAAGGAACGCCGGC
GGCGAAAGCGATTCTCTGGCCTATTACTGACACTCAGTGTGCGAAAGCTAGGGGAGCAAACGGGATTAGA
TACCCCGGTAGTCCTAGCCGTAAACGATGGGCACTAAGTAGAGGGGT

>gi|257221666|gb|GQ427248.1| Uncultured planctomycete clone A5-P090416A-B7-19 16S ribosomal RNA gene, partial sequence
ATGCCCGAAGGGTGACGAAGCGACGCCGCGTGGGTGGGGAAGGCCCTCGGGTTGTAAAGCCCTGTCAGGA
GTTAAGAAATGTAGGTGTGCTAATATCACGCCTATTTGACGAAGGCTCCAAAGGAAGTCACGGCTAACTC
TGTGCCAGCAGCCGCGGTAATACAGAGGTGGCAAGCGTTGTTCGGAATTATTGGGCGTAAAGAGCACGTA
GGTGGGTTTGTAAGTCAGATGTGAAAGCCTCCTGTTCAACGGGAGAATTGCATCTGAAACTACTGATCTT
GAGTGTAGGAGGGGAGAATGGAACTTCTGGTGGAGCGGTGAAATGCGTAGATATCAGAAGGAACGCCGGC
GGCGAAAGCGATTCTCTGGCCTATTACTGACACTCAGTGTGCGAAAGCTAGGGGAGCAAACGGGATTAGA
TACCCCGGTAGTCCTAGCCGTAAACGATGGGCACTAAGTAGAGGGGT

>gi|257221667|gb|GQ427249.1| Uncultured planctomycete clone A5-P090416A-B8-20 16S ribosomal RNA gene, partial sequence
ATGCCCGAAGGGTGACGAAGCGACGCCGCGTGGGTGAGGAAGGCCCTCGGGTTGTAAAGCCCTGTCAGGA
GTTAAGAAATGTAGGTGTGCTAATATCACGCCTATTTGACGAAGGCTCCAAAGGAAGTCACGGCTAACTC
TGTGCCAGCAGCCGCGGTAATACAGAGGTGGCAAGCGTTGTTCGGAATTATTGGGCGTAAAGAGCACGTA
GGTGGGTTTGTAAGTCAGATGTGAAAGCCTCCTGTTCGACGGGAGAATTGCATCTGAAACTACTGATCTT
GAGTGTAGGAGGGGAGAATGGAACTTCTGGTGGAGCGGTGAAATGCGTAGATATCAGAAGGAACGCCGGC
GGCGAAAGCGATTCTCTGGCCTATTACTGACACTCAGTGTGCGAAAGCTAGGGGAGCAAACGGGATTAGA
TACCCCGGTAGTCCTAGCCGTAAACGATGGGCACTAAGTAGAGGGGT

>gi|257221668|gb|GQ427250.1| Uncultured planctomycete clone A5-P090416A-B9-21 16S ribosomal RNA gene, partial sequence
ATGCCCGAAGGGTGACGAAGCGACGCCGCGTGGGTGAGGAAGGCCCTCGGGTTGTAAAGCCCTGTCAGGA
GTTAAGAAATGTAGGTGTGCTAATATCACGCCTATTTGACGAAGGCTCCAAAGGAAGTCACGGCTAACTC
TGTGCCAGCAGCCGCGGTAATACAGAGGTGGCAAGCGTTGTTCGGAATTATTGGGCGTAAAGAGCACGTA
GGTGGGTTTGTAAGTCAGATGTGAAAGCCTCCTGTTCAACGGGAGAATTGCATCTGAAACTACTGATCTT
GAGTGTAGGAGGGGAGAATGGAACTTCTGGTGGAGCGGTGAAATGCGTAGATATCAGAAGGAACGCCGGC
GGCGAAAGCGATTCTCTGGCCTATTACTGACACTCAGTGTGCGAAAGCTAGGGGAGCAAACGGGATTAGA
TACCCCGGTAGTCCTAGCCGTAAACGATGGGCACTAAGTAGAGGGGT

>gi|257221669|gb|GQ427251.1| Uncultured planctomycete clone A5-P090416A-B10-22 16S ribosomal RNA gene, partial sequence
ATGCCCGAAGGGTGACGAAGCGACGCCGCGTGGGTGAGGAAGGCCCTCGGGTTGTAAAGCCCTGTCAGGA
GTTAAGAAATGTAGGTGTGCCAATATCACGCCTATTTGACGAAGGCTCCAAAGGAAGTCACGGCTAACTC
TGTGCCAGCAGCCGCGGTAATACAGAGGTGGCAAGCGTTGTTCGGAATTATTGGGCGTAAAGAGCACGTA
GGTGGGTTTGTAAGTCAGATGTGAAAGCCTCCTGTTCAACGGGAGAATTGCATCTGAAACTACTGATCTT
GAGTGTAGGAGGGGAGAATGGAACTTCTGGTGGAGCGGTGAAATGCGTAGATATCAGAAGGAACGCCGGC
GGCGAAAGCGATTCTCTGGCCTATTACTGACACTCAGTGTGCGAAAGCTAGGGGAGCAAACGGGATTAGA
TACCCCGGTAGTCCTAGCCGTAAACGATGGGCACTAAGTAGAGGGGT

>gi|257221670|gb|GQ427252.1| Uncultured planctomycete clone A5-P090416A-B11-23 16S ribosomal RNA gene, partial sequence
ATGCCCGAAGGGTGACGAAGCGACGCCGCGTGGGTGAGGAAGGCCCTCGGGTTGTAAAGCCCTGTCAGGA
GTTAAGAAATGTAGGTGTGCTAATATCACGCCTATTTGACGAAGGCTCCAAAGGAAGCCACGGCTAACTC
TGTGCCAGCAGCCGCGGTAATACAGAGGTGGCAAGCGTTGTTCGGAATTATTGGGCGTAAAGAGCACGTA
GGTGGGTTTGTAAGTCAGATGTGAAAGCCTCCTGTTCAACGGGAGAATTGCATCTGAAACTACTGATCTT
GAGTGTAGGAGGGGAGAATGGAACTTCTGGTGGAGCGGTGAAATGCGTAGATATCAGAAGGAACGCCGGC
GGCGAAAGCGATTCTCTGGCCTATTACTGACACTCAGTGTGCGAAAGCTAGGGGAGCAAACGGGATTAGA
TACCCCGGTAGTCCTAGCCGTAAACGATGGGCACTAAGTAGAGGGGT

>gi|257221671|gb|GQ427253.1| Uncultured planctomycete clone A5-P090416A-B12-24 16S ribosomal RNA gene, partial sequence
ATGCCCGAAGGGTGACGAAGCGACGCCGCGTGGGTGAGGAAGGCCCTCGGGTTGTAAAGCCCTGTCAGGA
GTTAAGAAATGTAGGTGTGCTAATATCACGCCTATTTGACGAAGGCTCCAAAGGAAGTCACGGCTAACTC
TGTGCCAGCAGCCGCGGTAATACAGAGGTGGCAAGCGTTGTTCGGAATTATTGGGCGTAAAGAGCACGTA
GGTGGGTTTGTAAGTCAGATGTGAAAGCCTCCTGTTCAACGGGAGAATTGCATCTGAAACTACTGATCTT
GAGTGTAGGAGGGGAGAATGGAACTTCTGGTGGAGCGGTGAAATGCGTAGATATCAGAAGGAACGCCGGC
GGCGAAAGCGATTCTCTGGCCTATTACTGACACTCAGTGTGCGAAAGCTAGGGGAGCAAACGGGATTAGA
TACCCCGGTAGTCCTAGCCGTAAACGATGGGCACTAAGTAGAGGGGT

>gi|257221672|gb|GQ427254.1| Uncultured planctomycete clone A5-P090416A-C1-25 16S ribosomal RNA gene, partial sequence
ATGCCCGAAGGGTGACGAAGCGACGCCGCGTGGGTGAGGAAGGCCCTCGGGTTGTAAAGCCCTGTCAGGA
GTTAAGAAATGTAGGTGTGCTAATATCACGCCTATTTGACGAAGGCTCCAAAGGAAGTCACGGCTAACTC
TGTGCCAGCAGCCGCGGTAATACAGAGGTGGCAAGCGTTGTTCGGAATTATTGGGCGTAAAGAGCACGTA
GGTGGGTTTGTAAGTCAGATGTGAAAGCCTCCTGTTCAACGGGAGAATTGCATCTGAAACTACTGATCTT
GAGTGTAGGAGGGGAGAATGGAACTTCTGGTGGAGCGGTGAAATGCGTAGATATCAGAAGGAACGCCGGC
GGCGAAAGCGATTCTCTGGCCTATTACTGACACTCAGTGTGCGAAAGCTAGGGGAGCAAACGGGATTAGA
TACCCCGGTAGTCCTAGCCGTAAACGATGGGCACTAAGTAGAGGGGT

>gi|257221673|gb|GQ427255.1| Uncultured planctomycete clone A5-P090416A-C2-26 16S ribosomal RNA gene, partial sequence
ATGCCCGAAGGGTGACGAAGCGACGCCGCGTGGGTGAGGAAGGCCCTCGGGTTGTAAAGCCCTGTCAGGA
GTTAAGAAATGTAGGTGTGCTAATATCACGCCTATTTGACGAAGGCTCCAAAGGAAGTCACGGCTAACTC
TGTGCCAGCAGCCGCGGTAATACAGAGGTGGCAAGCGTTGTTCGGAATTATTGGGCGTAAAGAGCACGTA
GGTGGGTTTGTAAGTCAGATGTGAAAGCCTCCTGTTCAACGGGAGAATTGCATCTGAAACTACTGATCTT
GAGTGTAGGAGGGGAGAATGGAACTTCTGGTGGAGCGGTGAAATGCGTAGATATCAGAAGGAACGCCGGC
GGCGAAAGCGATTCTCTGGCCTATTACTGACACTCAGTGTGCGAAAGCTAGGGGAGCAAACGGGATTAGA
TACCCCGGTAGTCCTAGCCGTAAACGATGGGCACTAAGTAGAGGGGT

>gi|257221674|gb|GQ427256.1| Uncultured planctomycete clone A5-P090416A-C3-27 16S ribosomal RNA gene, partial sequence
ATGCCCGAAAGGGTGACGAAGCGACGCCGCGTGGGTAAGGAAGGCCCTCGGGTTGTAAAGCCCTGTCAGG
AGTTAAGAAATGTAGGTGTGCTAATATCACGCCTATTTGACGAAGGCTCCAAAGGAAGTCACGGCTAACT
CTGTGCCAGCAGCCGCGGTAATACAGAGGTGGCAAGCGTTGTTCGGAATTATTGGGCGTAAAGAGCACGT
AGGTGGGTTTGTAAGTCAGATGTGAAAGCCTCCTGTTCAACGGGAGAATTGCATCTGAAACTACCGATCT
TGAGTGTAGGAGGGGAGAATGGAACTTCTGGTGGAGCGGTGAAATGCGTAGATATCAGAAGGAACGCCGG
CGGCGAAAGCGATTCTCTGGCCTATTACTGACACTCAGTGTGCGAAAGCTAGGGGAGCAAACGGGATTAG
ATACCCCGGTAGTCCTAGCCGTAAACGATGGGCACTAAGTAGAGGGGT

>gi|257221675|gb|GQ427257.1| Uncultured planctomycete clone A5-P090416A-C4-28 16S ribosomal RNA gene, partial sequence
ATGCCCGAAAGGGTGACGAAGCGACGCCGCGTGGGTGAGGAAGGCCCTCGGGTTGTAAAGCCCTGTCAGG
AGTTAAGAAATGTAGGTGTGCTAATATCACGCCTATTTGACGAAGGCTCCAAAGGAAGTCACGGCTAACT
CTGTGCCAGCAGCCGCGGTAATACAGAGGTGGCAAGCGTTGTTCGGAATTATTGGGCGTAAAGAGCACGT
AGGTGGGTTTGTAAGTCAGATGTGAAAGCCTCCTGTTCAACGGGAGAATTGCATCTGAAACTACTGATCT
TGAGTGTAGGAGGGGAGAATGGAACTTCTGGTGGAGCGGTGAAATGCGTAGATATCAGAAGGAACGCCGG
CGGCGAAAGCGATTCTCTGGCCTATTACTGACACTCAGTGTGCGAAAGCTAGGGGAGCAAACGGGATTAG
ATACCCCGGTAGTCCTAGCCGTAAACGATGGGCACTAAGTAGAGGGGT

>gi|257221676|gb|GQ427258.1| Uncultured planctomycete clone A5-P090416A-C5-29 16S ribosomal RNA gene, partial sequence
ATGCCCGAAGGGTGACGAAGCGACGCCGCGTGGGTGAGGAAGGCCCTCGGGTTGTAAAGCCCTGTCAGGA
GTTAAGAAATGTAGGTGTGCTAATATCACGCCTATTTGACGAAGGCCCCAAAGGAAGCCACGGCTAACTC
TGTGCCAGCAGCCGCGGTAATACAGAGGTGGCAAGCGTTGTCCGGAATTATTGGGCGTAAAGAGCACGTA
GGTGGGTTTGTAAGTCAGATGTGAAAGCCTCCTGTTCAACGGGAGAATTGCATCTGAAACTACTGATCTT
GAGTGTAGGAGGGGAGAATGGAACTTCTGGTGGAGCGGTGAAATGCGTAGATATCAGAAGGAACGCCGGC
GGCGAAAGCGATTCTCTGGCCTATTACTGACACTCAGTGTGCGAAAGCTAGGGGAGCAAACGGGATTAGA
TACCCCGGTAGTCCTAGCCGTAAACGATGGGCACTAAGTAGAGGGGT

>gi|257221677|gb|GQ427259.1| Uncultured planctomycete clone A5-P090416A-C6-30 16S ribosomal RNA gene, partial sequence
ATGCCCGAAGGGTGACGAAGCGACGCCGCGTGGGTGAGGAAGGCCCTCGGGTTGTAAAGCCCTGTCAGGA
GTTAAGAAATGTAGGTGTGCTAATATCACGCCTATTTGACGAAGGCTCCAAAGGAAGTCACGGCTAACTC
TGTGCCAGCAGCCGCGGTAATACAGAGGTGGCAAGCGTTGTTCGGAATTATTGGGCGTAAAGAGCACGTA
GGTGGGTTTGTAAGCCAGATGTGAAAGCCTCCTGTTCAACGGGAGAATTGCATCTGAAACTACTGATCTT
GAGTGTAGGAGGGGAGAATGGAACTTCTGGTGGAGCGGTGAAATGCGTAGATATCAGAAGGAACGCCGGC
GGCGAAAGCGATTCTCTGGCCTATTACTGACGCTCAGTGTGCGAAAGCTAGGGGAGCAAACGGGATTAGA
TACCCCGGTAGTCCTAGCCGTAAACGATGGGCACTAAGTAGAGGGGT

>gi|257221678|gb|GQ427260.1| Uncultured planctomycete clone A5-P090416A-C7-31 16S ribosomal RNA gene, partial sequence
ATGCCCGAAGGGTGACGAAGCGACGCCGCGTGGGTGAGGAAGGCCCTCGGGTTGTAAAGCCCTGTCAGGA
GTTAAGAAATGTAGGTGTGCTAATATCACGCCTATTTGACGAAGGCTCCAAAGGAAGTCACGGCTAACTC
TGTGCCAGCAGCCGCGGTAATACAGAGGTGGCAAGCGTTGTTCGGAATTATTGGGCGTAAAGAGCACGTA
GGTGGGTTTGTAAGTCAGATGTGAAAGCCTCCTGTTCAACGGGAGAATTGCATCTGAAACTACTGATCTT
GAGTGTAGGAGGGGAGAATGGAACTTCTGGTGGAGCGGTGAAATGCGTAGATATCAGAAGGAACGCCGGC
GGCGAAAGCGATTCTCTGGCCTATTACTGACACTCAGTGTGCGAAAGCTAGGGGAGCAAACGGGATTAGA
TACCCCGGTAGTCCTAGCCGTAAACGATGGGCACTAAGTAGAGGGGT

>gi|257221679|gb|GQ427261.1| Uncultured planctomycete clone A5-541-P090505D-C1_LM3-32 16S ribosomal RNA gene, partial sequence
AGCACGTAGGTGGGTTTGTAAGTCAGACGTGAAAGCCTTCTGTTCAACGGGAGAATTGCATCTGAAACTA
CAAACCTTGAGTGTAGGAGGGGAGAATGGAACTTCTGGTGGAGCGGTGAAATGCGTAGATATCAGAAGGA
ACGCCGGCGGCGAAAGCGATTTTCTGGCCTATTACTGACACTCAGTGTGCGAAAGCTAGGGGAGCAAACG
GGATTAGATACCCCGGTAGTCCTAGCCGTAAACGATGGGCACTAAGTAGAGGGG

>gi|257221680|gb|GQ427262.1| Uncultured planctomycete clone A5-541-P090505D-C4_LM3-33 16S ribosomal RNA gene, partial sequence
AGCACGTAGGTGGGTTTGTAAGTCAGACGTGAAAGCCTTCTGTTCAACGGAAGAATTGCATCTGAAACTA
CAAACCTTGAGTGTAGGAGGGGAGAATGGAACTTCTGGTGGAGCGGTGAAATGCGTAGATATCAGAAGGA
ACGCCGGCGGCGAAAGCGATTCTCTGGCCTATTACTGACACTCAGTGTGCGAAAGCTAGGGGAGCAAACG
GGATTAGATACCCCGGTAGTCCTAGCCGTAAACGATGGGCACTAAGTAGAGGGG

>gi|257221681|gb|GQ427263.1| Uncultured planctomycete clone A5-541-P090505D-C5_LM3-34 16S ribosomal RNA gene, partial sequence
AGCACGTAGGTGGGTTTGTAAGTCAGACGTGAAAGCCTTCTGTTCAACGGAAGAATTGCATCTGAAACTA
CAAACCTTGAGTGTAGGAGGGGAGAATGGAACTTCTGGTGGAGCGGTGAAATGCGTAGATATCGGAAGGA
ACGCCGGCGGCGAAAGCGATTCTCTGGCCTATTACTGACACTCAGTGTGCGAAAGCTAGGGGAGCAAACG
GGATTAGATACCCCGGTAGTCCTAGCCGTAAACGATGGGCACTAAGTAGAGGGG

>gi|257221682|gb|GQ427264.1| Uncultured planctomycete clone A5-541-P090505D-C7_LM3-35 16S ribosomal RNA gene, partial sequence
AGCACGTAGGTGGGTTTGTAAGTCAGACGTGAAAGCCTTCTGTTCAACGGAAGAGTTGCATCTGAAACTA
CAAACCTTGAGTGTAGGAGGGGAGAATGGAACTTCTGGTGGAGCGGTGAAATGCGTAGATATCAGAAGGA
ACGCCGGCGGCGAAAGCGATTCTCTGGCCTATTACTGACACTCAGTGTGCGAAAGCTAGGGGAGCAAACG
GGATTAGATACCCCGGTAGTCCTAGCCGTAAACGATGGGCACTAAGTAGAGGGG

>gi|257221683|gb|GQ427265.1| Uncultured planctomycete clone A5-541-P090505D-C8_LM3-36 16S ribosomal RNA gene, partial sequence
AGCACGTAGGTGGGTTTGTAAGTCAGACGTGAAAGCCTTCTGTTCAACGGAAGAATTGCATCTGAAACTA
CAAACCTTGAGTGTAGGAGGGGAGAATGGAACTTCTGGTGGAGCGGTGAAATGCGTAGATATCAGAAGGA
ACGCCGGCGGCGAAAGCGATTCTCTGGCCTATTACTGACACTCAGTGTGCGAAAGCTAGGGGAGCAAACG
GGATTAGATACCCCGGTAGTCCTAGCCGTAAACGATGGGCACTAAGTAGAGGGG

>gi|257221684|gb|GQ427266.1| Uncultured planctomycete clone A5-541-P090505D-C10_LM3-37 16S ribosomal RNA gene, partial sequence
AGCACGTAGGTGGGTTTGTAAGTCAGATGTGAAAGCCTTCTGTTCAACGGAAGAATTGCATCTGAAACTG
CAGATCTTGAGTGTAGGAGGGGAGAATGGAACTTCTGGTGGAGCGGTGAAGTGCGTAGATATCAGAAGGA
ACGCCGGCGGCGAAAGCGATTCTCTGGCCTATTACTGACACTGAGTGTGCGAAAGCTAGGGGAGCAAACG
GGATTAGATACCCCGGTAGTCCTAGCCGTAAACGATGGGCACTAAGTAGAGGGG

>gi|257221685|gb|GQ427267.1| Uncultured planctomycete clone A5-541-P090505D-C11_LM3-38 16S ribosomal RNA gene, partial sequence
AGCACGTAGGTGGGTTTGTAAGTCAGACGTGAAAGCCTTCTGTTCAACGGAAGAATTGCATCTGAAACTA
CAAACCTTGAGTGTAGGAGGGGAGAATGGAACTTCTGGTGGAGCGGTGAAATGCGTAGATATCAGAAGGA
ACGCCGGCGGCGAAAGCGATTCTCTGGCCTATTACTGACACTCAGTGTGCGAAAGCTAGGGGAGCAAACG
GGATTAGATACCCCGGTAGTCCTGGCCGTAAATGATGGGCACTAAGTAGAGGGG

>gi|257221686|gb|GQ427268.1| Uncultured planctomycete clone A5-541-P090505D-C12_LM3-39 16S ribosomal RNA gene, partial sequence
AGCACGTAGGTGGGTTTGTAAGTCAGACGTGGAAGCCTTCTGTTCAACGGAAGAATTGCATCTGAAACTA
CAAACCTTGAGTGTAGGAGGGGAGAATGGAACTTCTGGTGGAGCGGTGAAATGCGTAGATATCAGAAGGA
ACGCCGGCGGCGAAAGCGATTCTCTGGCCTATTACTGACACTCAGTGTGCGAAAGCTAGGGGAGCAAACG
GGATTAGATACCCCGGTAGTCCTAGCCGTAAACGATGGGCACTAAGTAGAGGGG

>gi|257221687|gb|GQ427269.1| Uncultured planctomycete clone A5-541-P090505D-D1_LM3-40 16S ribosomal RNA gene, partial sequence
AGCACGTAGGTGGGTTTGTAAGTCAGACGTGAAAGCCTTCTGTTCAACGGAAGAATTGCATCTGAAACTA
CAAACCTTGAGTGTAGGAGGGGAGAATGGAACTTCTGGTGGAGCGGTGAAATGCGTAGATATCAGGAGGA
ACGCCGGAGGCGAAAGCGATTCTCTGGCCTATTACTGACACTCAGTGTGCGAAAGCTAGGGGAGCAAACG
GGATTAGATACCCCGGTAGTCCTAGCCGTAAACGATGGGCACTAAGTAGAGGGG

>gi|257221688|gb|GQ427270.1| Uncultured planctomycete clone A5-541-P090505D-D2_LM3-41 16S ribosomal RNA gene, partial sequence
AGCACGTAGGTGGGTTTGTAAGTCAGATGTGAAAGCCTTCTGTTCAACGGAAGAATTGCATCTGAAACTG
CAAACCTTGAGTATAGGAGGGGAGAGTGGAACTTCTGGTGGAGCGGTGAAATGCGTAGATATCAGAAGGA
ACGCCGGCGGCGAAAGCGGCTCTCTGGTCTATAACTGACACTGAGGTGCGAAAGCTAGGGGAGCAAACGG
GATTAGATACCCCGGTAGTCCTAGCCGTAAACGATGGGCACTAAGTAGAGGGG

>gi|257221689|gb|GQ427271.1| Uncultured planctomycete clone A5-541-P090505D-D3_LM3-42 16S ribosomal RNA gene, partial sequence
AGCACGTAGGTGGGTTTGTAAGTCAGACGTGAAAGCCTTCTGTTCAACGGAAGAATTGCATCTGAAACTA
CAAACCTTGAGTGTAGGAGGGGAGAATGGAACTTCTGGAGGAGCGGTGAAATGCGTAGATATCAGAAGGA
ACGCCGGCGGCGAAAGCGATTCTCTGGCCTATTACTGACACTCAGTGTGCGAAAGCTAGGGGAGCAAACG
GGATTAGATACCCCGGTAGTCCTGGCCGTAAATGATGGGCACTAAGTAGAGGGG

>gi|257221690|gb|GQ427272.1| Uncultured planctomycete clone A5-541-P090505D-D4_LM3-43 16S ribosomal RNA gene, partial sequence
AGCACGTAGGTGGGTTTGTAAGTCAGACGTGAAAGCCTTCTGTTCAACGGAAGAATTGCATCTGAAACTA
CAAACCTTGAGTGTAGGAGGGGAGAATGGAACTTCTGGTGGAGCGGTGAAATGCGTAGATATCAGAAGGA
ACGCCGGCGGCGAAAGCGATTCTCTGGCCTATTACTGACACTCAGTGTGCGAAAGCTAGGGGAGCAAACG
GGATTAGATACCCCGGTAGTCCTAGCCGTAAACGATGGGCACTAAGTAGAGGGG

>gi|257221691|gb|GQ427273.1| Uncultured planctomycete clone A5-541-P090505D-D5_LM3-44 16S ribosomal RNA gene, partial sequence
AGCACGTAGGTGGGTTTGTAAGTCAGACGTGAAAGCCTTCTGTTCAACGGGAGAACTGCATCTGAAACTG
TGAATCTTGAGTGTAGGAGGGGAGAATGGAACTTCTGGTGGAGCGGTGAAATGCGTAGATATCAGAAGGA
ACGCCGGCGGCGAAAGCGATTCTCTGGCCTATTACTGACACTCAGTGTGCGAAAGCTAGGGGAGCAAACG
GGATTAGATATTCCGGTAGTCCTAGCCGTAAACGATGGGCACTAAGTAGAGGGG

>gi|257221692|gb|GQ427274.1| Uncultured planctomycete clone A5-541-P090505D-D6_LM3-45 16S ribosomal RNA gene, partial sequence
AGCACGTAGGTGGGTTTGTAAGTCAGATGTGAAAGCCTCCTGTTCAACGGGAGAATTGCATCTGAAACTA
CTGATCTTGAGTGTAGGAGGGGAGAATGGAACTTCTGGTGGAGCGGTGAAATGCGTAGATATCAGAAGGA
ACGCCGGCGGCGAAAGCGATTCTCTGGCCTATTACTGACACTCAGTGTGCGAAAGCTAGGGGAGCAAACG
GGATTAGATACCCCGGTAGTCCTAGCCGTAAACGATGGGCACTAAGTAGAGGGG

>gi|257221693|gb|GQ427275.1| Uncultured planctomycete clone D5-P090416A-C8-1 16S ribosomal RNA gene, partial sequence
ATGCCCGAAAGGGTGACGAAGCGACGCCGCGTGTGGGAAGAAGGCCTTCGGGTTGTAAACCACTGTCAGG
AGTTAGGAAGTGCACGAGCGTTAATAGCGTTCTTGCTTGACTAAGGCTCCAGAGGAAGCCACGGCTAACT
CTGTGCCAGCAGCCGCGGTAATACAGAGGCGGCAAGCGTTGTTCGGAATTATTGGGCGTAAAGAGCACGT
AGGCGGCCTTGCAAGTCAGTTGTGAAAGCCTTCCGCTCAACGGAAGAATGCCAGCTGATACTACAGGGCT
TGAGTACGGGAGGGGAGAGTGGAACTTCTGGTGGAGCGGTGAAATGCGTAGATATCAGAAGGAACGCCGG
CGGCGAAAGCGACTCTCTGGCCCGAAACTGACGCTGAGTGTGCGAAAGCTAGGGGAGCAAACGGGATTAG
ATACCCCGGTAGTCCTAGCCGTAAACGATGGGCACTAAGTAGAGGGG

>gi|257221694|gb|GQ427276.1| Uncultured planctomycete clone D5-P090416A-C9-2 16S ribosomal RNA gene, partial sequence
ATGCCCGAAGGGTGACGAAGCGACGCCGCGTGTGGGAAGAAGGCCTTCGGGTTGTAAACCACTGTCAGGA
GTTAGGAAGTGCACGAGCGTTAATAGCGTTCTTGCTTGACTAAGGCTCCAGAGGAAGCCACGGCTAACTC
TGTGCCAGCAGCCGCGGTAATACAGAGGCGGCAAGCGTTGCTCGGAATTATTGGGCGTAAAGAGCACGTA
GGCGGCCTTGCAAGTCAGTTGTGAAAGCCTTCCGCTCAACGGAAGAATGCCAGCTGATACTACAGGGCTT
GAGTACGGGAGGGGAGAGTGGAACTTCTGGTGGAGCGGTGAAATGCGTAGATATCAGAAGGAACGCCGGC
GGCGAAAGCGACTCTCTGGCCCGAAACTGACGCTGAGTGTGCGAAAGCTAGGGGAGCAAACGGGATTAGA
TACCCCGGTAGTCCTAGCCGTAAACGATGGGCACTAAGTAGAGGGG

>gi|257221695|gb|GQ427277.1| Uncultured planctomycete clone D5-P090416A-C10-3 16S ribosomal RNA gene, partial sequence
ATGCCCGAAAGGGTGACGAAGCGACGCCGCGTGTGGGAAGAAGGCCTTCGGGTTGTAAACCACTGTCAGG
AGTTAGGAAGTGCACGAGCGTTAATAGCGTTCTTGCTTGACTAAGGCTCCAGAGGAAGCCACGGCTAACT
CTGTGCCAGCAGCCGCGGTAATACAGAGGCGGCAAGCGTTGTTCGGAATTATTGGGCGTAAAGAGCACGT
AGGCGGCCTTGCAAGTCAGTTGTGAAAGCCTTCCGCTCAACGGAAGAATGCCAGCTGATACTACAGGGCT
TGAGTACGGGAGGGGAGAGTGGAACTTCTGGTGGAGCGGTGAAATGCGTAGATATCAGAAGGAACGCCGG
CGGCGAAAGCGACTCTCTGGCCCGAAACTGACGCTGAGTGTGCGAAAGCTAGGGGAGCAAACGGGATTAG
ATACCCCGGTAGTCCTAGCCGTAAACGATGGGCACTAAGTAGAGGGG

>gi|257221696|gb|GQ427278.1| Uncultured planctomycete clone D5-P090416A-C11-4 16S ribosomal RNA gene, partial sequence
ATGCCCGAAAGGGCGACGAAGCGACGCCGCGTGTGGGAAGAAGGCCTTCGGGTTGTAAACCACTGTCAGG
AGTTAGGAAGTGCACGAGCGTTAATAGCGTTCTTGCTTGACTAAGGCTCCAGAGGAAGCCACGGCTAACT
CTGTGCCAGCAGCCGCGGTAATACAGGGGCGGCAAGCGTTGTTCGGAATTATTGGGCGTAAAGAGCACGT
AGGCGGCCTTGCAAGTCAGTTGTGAAAGCCTTCCGCTCAACGGAAGAATGCCAGCTGATACTACAGGGCT
TGAGTACGGGAGGGGAGAGTGGAACTTCTGGTGGAGCGGTGAAATGCGTAGATATCAGAAGGAACGCCGG
CGGCGAAAGCGACTCTCTGGCCCGAAACTGACGCTGAGTGTGCGAAAGCTAGGGGAGCAAACGGGATTAG
ATACCCCGGTAGTCCTAGCCGTAAACGATGGGCACTAAGTAGAGGGG

>gi|257221697|gb|GQ427279.1| Uncultured planctomycete clone D5-P090416A-C12-5 16S ribosomal RNA gene, partial sequence
ATGCCCGAAAGGGTGACGAAGCGACGCCGCGTGTGGGAAGAAGGCCTTCGGGTTGTAAACCACTGTCAGG
AGTTAGGAAGTGCACGAGCGTTAATAGCGTTCTTGCTTGACTAAGGCTCCAGAGGAAGCCACGGCTAACT
CTGTGCCAGCAGCCGCGGTAATACAGAGGCGGCAAGCGTTGTTCGGAATTATTGGGCGTAAAGAGCACGT
AGGCGGCCTTGCAAGTCAGTTGTGAAAGCCTTCCGCTCAACGGAAGAATGCCAGCTGATACTACAGGGCT
TGAGTACGGGAGGGGAGAGTGGAACTTCTGGTGGAGCGGTGAAATGCGTAGATATCAGAAGGAACGCCGG
CGGCGAAAGCGACTCTCTGGCCCGAAACTGACGCTGAGTGTGCGAAAGCTAGGGGAGCAAACGGGATTAG
ATACCCCGGTAGTCCTAGCCGTAAACGATGGGCACTAAGTAGAGGGG

>gi|257221698|gb|GQ427280.1| Uncultured planctomycete clone D5-P090416A-D1-6 16S ribosomal RNA gene, partial sequence
ATGCCCGAAAGGGTGACGAAGCGACGCCGCGTGTGGGAAGAAGGCCTTCGGGTTGTAAACCACTGTCAGG
AGTTAGGAAGTGCACGAGCGTTAATAGCGTTCTTGCTTGACTAAGGCTCCAGAGGAAGCCACGGCTAACT
CTGTGCCAGCAGCCGCGGTAATACAGAGGCGGCAAGCGTTGTTCGGAATTATTGGGCGTAAAGAGCACGT
AGGCGGCCTTGCAAGTCAGTTGTGAAAGCCTTCCGCTCAACGGAAGAATGCCAGCTGATACTACAGGGCT
TGAGTACGGGAGGGGAGAGTGGAACTTCTGGTGGAGCGGTGAAATGCGTAGATATCAGAAGGAACGCCGG
CGGCGAAAGCGACTCTCTGGCCCGAAACTGACGCTGAGTGTGCGAAAGCTAGGGGAGCAAACGGGATTAG
ATACCCCGGTAGTCCTAGCCGTAAACGATGGGCACTAAGTAGAGGGG

>gi|257221699|gb|GQ427281.1| Uncultured planctomycete clone D5-P090416A-D2-7 16S ribosomal RNA gene, partial sequence
ATGCCCGAAGGGTGACGAAGCGACGCCGCGTGTGGGAAGAAGGCCTTCGGGTTGTAAACCACTGTCAGGA
GTTAGGAAGTGCACGAGCGTTAATAGCGTTCTTGCTTGACTAAGGCTCCAGAGGAAGCCACGGCTAACTC
TGTGCCAGCAGCCGCGGTAATACAGAGGCGGCAAGCGTTGTTCGGAATTATTGGGCGTAAAGAGCACGTA
GGCGGCCTTGCAAGTCAGTTGTGAAAGCCTTCCGCTCAACGGAAGAATGCCAGCTGATACTACAGGGCTT
GAGTACGGGAGGGGAGAGTGGAACTTCTGGTGGAGCGGTGAAATGCGTAGATATCAGAAGGAACGCCGGC
GGCGAAAGCGACTCTCTGGCCCGAAACTGACGCTGAGTGTGCGAAAGCTAGGGGAGCAAACGGGATTAGA
TACCCCGGTAGTCCTAGCCGTAAACGATGGGCACTAAGTAGAGGGG

>gi|257221700|gb|GQ427282.1| Uncultured planctomycete clone D5-P090416A-D3-8 16S ribosomal RNA gene, partial sequence
ATGCCCGAAAGGGTGACGAAGCGACGCCGCGTGTGGGAAGAAGGCCTTCGGGTTGTAAACCACTGTCAGG
AGTTAGGAAGTGCACGAGCGTTAATAGCGTTCTTGCTTGACTAAGGCTCCAGAGGAAGCCACGGCTAACT
CTGTGCCAGCAGCCGCGGTAATACAGAGGCGGCAAGCGTTGTTCGGAATTATTGGGCGTAAGGAGCACGT
AGGCGGCCTTGCAAGTCAGTTGTGAAAGCCTTCCGCTCAACGGAAGAATGCCAGCTGATACTACAGGGCT
TGAGTACGGGAGGGGAGAGTGGAACCTCTGGTGGAGCGGTGAAATGCGTAGATATCAGAAGGAACGCCGG
CGGCGAAAGCGACTCTCTGGCCCGAAACTGACGCTGAGTGTGCGAAAGCTAGGGGAGCAAACGGGATTAG
ATACCCCGGTAGTCCTAGCCGTAAACGATGGGCACTAAGTAGAGGGG

>gi|257221701|gb|GQ427283.1| Uncultured planctomycete clone D5-P090416A-D4-9 16S ribosomal RNA gene, partial sequence
ATGCCCGAAAGGGTGACGAAGCGACGCCGCGTGTGGGAAGAAGGCCTTCGGGTTGTAAACCACTGTCAGG
AGTTAGGAAGTGCACGAGCGTTAATAGCGTTCTTACTTGACTAAGGCTCCAGAGGAAGCCACGGCTAACT
CTGTGCCAGCAGCCGCGGTAATACAGAGGCGGCAAGCGTTGTTCGGAATTATTGGGCGTAAGGAGCACGT
AGGCGGCCTTGCAAGTCAGTTGTGAAAGCCTTCCGCTCAACGGAAGAATGCCAGCTGATACTACAGGGCT
TGAGTACGGGAGGGGAGAGTGGAACTTCTGGTGGAGCGGTGAAATGCGTAGATATCAGAAGGAACGCCGG
CGGCGAAAGCGACTCTCTGGCCCGAAACTGACGCTGAGTGTGCGAAAGCTAGGGGAGCAAACGGGATTAG
ATACCCCGGTAGTCCTAGCCGTAAACGATGGGCACTAAGTAGAGGGG

>gi|257221702|gb|GQ427284.1| Uncultured planctomycete clone D5-P090416A-D5-10 16S ribosomal RNA gene, partial sequence
ATGCCCGAAGGGTGACGAAGCGACGCCGCGTGTGGGAAGAAGGCCTTCGGGTTGTAAACCACTGTCAGGA
GTTAGGAAGTGCACGAGCGTTAATAGCGTTCTTGCTTGACTAAGGCTCCAGAGGAAGCCACGGCTAACTC
TGTGCCAGCAGCCGCGGTAATACAGAGGCGGCAAGCGTTGTTCGGAATTATTGGGCGTAAAGAGCACGTA
GGCGGCCTTGCAAGTCAGTTGTGAAAGCCTTCCGCTCAACGGAAGAATGCCAGCTGATACTACAGGGCTT
GAGTACGGGAGGGGAGAGTGGAACTTCTGGTGGAGCGGTGAAATGCGTAGATATCAGAAGGAACGCCGGC
GGCGAAAGCGACTCTCTGGCCCGAAACTGACGCTGAGTGTGCGAAAGCTAGGGGAGCAAACGGGATTAGA
TACCCCGGTAGTCCTAGCCGTAAACGATGGGCACTAAGTAGAGGGG

>gi|257221703|gb|GQ427285.1| Uncultured planctomycete clone D5-P090416A-D6-11 16S ribosomal RNA gene, partial sequence
ATGCCCGAAGGGTGACGAAGCGACGCCGCGTGTGGGAAGAAGGCCTTCGGGTTGTAAACCACTGTCAGGA
GTTAGGAAGTGCACGAGCGTTAATAGCGTTCTTGCTTGACTAAGGCTCCAGAGGAAGCCACGGCTAACTC
TGTGCCAGCAGCCGCGGTAATACAGAGGCGGCAAGCGTTGTTCGGAATTATTGGGCGTAAAGAGCACGTA
GGCGGCCTTGCAAGTCAGTTGTGAAAGCCTTCCGCTCAACGGAAGAATGCCAGCTGATACTACAGGGCTT
GAGTACGGGAGGGGAGAGTGGAACTTCTGGTGGAGCGGTGAAATGCGTAGATATCAGAAGGAACGCCGGC
GGCGAAAGCGACTCTCTGGCCCGAAACTGACGCTGAGTGTGCGAAAGCTAGGGGAGCAAACGGGATTAGA
TACCCCGGTAGTCCTAGCCGTAAACGATGGGCACTAAGTAGAGGGG

>gi|257221704|gb|GQ427286.1| Uncultured planctomycete clone D5-P090416A-D7-12 16S ribosomal RNA gene, partial sequence
ATGCCCGAAAGGGTGACGAAGCGACGCCGCGTGTGGGAAGAAGGCCTTCGGGTTGTAAACCACTGTCAGG
AGTTAGGAAGTGCACGAGCGTTAATAGCGTTCTTGCTTGACTAAGGCTCCAGAGGAAGCCACGGCTAACT
CTGTGCCAGCAGCCGCGGTAATACAGAGGCGGCAAGCGTTGTTCGGAATTATTGGGCGTAAAGAGCACGT
AGGCGGCCTTGCAAGTCAGTTGTGAAAGCCTTCCGCTCAACGGAAGAATGCCAGCTGATACTACAGGGCT
TGAGTACGGGAGGGGAGAGTGGAACTTCTGGTGGAGCGGTGAAATGCGTAGATATCAGAAGGAACGCCGG
CGGCGAAAGCGACTCTCTGGCCCGAAACTGACGCTGAGTGTGCGAAAGCTAGGGGAGCAAACGGGATTAG
ATACCCCGGTAGTCCTAGCCGTAAACGATGGGCACTAAGTAGAGGGG

>gi|257221705|gb|GQ427287.1| Uncultured planctomycete clone D5-P090416A-D8-13 16S ribosomal RNA gene, partial sequence
ATGCGCGAAGGGTGACGAAGCGACGCCGCGTGTGGGAAGAAGGCCTTCGGGTTGTAAACCACTGTCAGGA
GTTAGGAAGTGCACGAGCGTTAATAGCGTCCTTGCTTGACTAAGGCTCCAGAGGAAGCCACGGCTAACTC
TGTGCCAGCAGCCGCGGTAATACAGAGGCGGCAAGCGTTGTTCGGAATTATTGGGCGTAAAGAGCACGTA
GGCGGCCTTGCAAGTCAGTTGTGAAAGCCTTCCGCTCAACGGAAGAATGCCAGCTGATACTACAGGGCTT
GAGTACGGGAGGGGAGAGTGGAACTTCTGGTGGAGCGGTGAAATGCGTAGATATCAGAAGGAACGCCGGC
GGCGAAAGCGACTCTCTGGCCCGAAACTGACGCTGAGTGCGCGAAAGCTAGGGGAGCAAACGGGATTAGA
TACCCCGGTAGTCCTAGCCGTAAACGATGGGCACTAAGTAGAGGGG

>gi|257221706|gb|GQ427288.1| Uncultured planctomycete clone D5-P090416A-D9-14 16S ribosomal RNA gene, partial sequence
ATGCCCGAAAGGGTGACGAAGCGACGCCGCGTGTGGGAAGAAGGCCTTCGGGTTGTAAACCACTGTCAGG
AGTTAGGAAGTGCACGAGCGTTAATAGCGTTCTTGCTTGACTAAGGCTCCAGAGGAAGCCACGGCTAACT
CTGTGCCAGCAGCCGCGGTAATACAGAGGCGGCAAGCGTTGTTCGGAATTATTGGGCGTAAAGAGCACGT
AGGCGGCCTTGCAAGTCAGTTGTGAAAGCCTTCCGCTCAACGGAAGAATGCCAGCTGATACTACAGGGCT
TGAGTACGGGAGGGGAGAGTGGAACTTCTGGTGGAGCGGTGAAATGCGTAGATATCAGAAGGAACGCCGG
CGGCGAAAGCGACTCTCTGGCCCGAAACTGACGCTGAGTGTGCGAAAGCTAGGGGAGCAAACGGGATTAG
ATACCCCGGTAGTCCTAGCCGTAAACGATGGGCACTAAGTAGAGGGG

>gi|257221707|gb|GQ427289.1| Uncultured planctomycete clone D5-P090416A-D10-15 16S ribosomal RNA gene, partial sequence
ATGCCGAAGGGTGACGAAGCGACGCCGCGTGCGGGAAGAAGGCCTTCGGGTTGTAAACCACTGTCAGGAG
TTAGGAAGTGCACGAGCGTTAATAGCGTTCTTGCTTGACTAAGGCTCCAGAGGAAGCCACGGCTAACTCT
GTGCCAGCAGCCGCGGTAATACAGAGGCGGCAAGCGTTGTTCGGAATTATTGGGCGTAAAGAGCACGTAG
GCGGCCTTGCAAGTCAGTTGTGAAAGCCTTCCGCTCAACGGAAGAATGCCAGCTGATACTACAGGGCTTG
AGTACGGGAGGGGAGAGTGGAACTTCTGGTGGAGCGGTGAAATGCGTAGATATCAGAAGGAACGCCGGCG
GCGAAAGCGACTCTCTGGCCCGAAACTGACGCTGAGTGTGCGAAAGCTAGGGGAGCAAACGGGATTAGAT
ACCCCGGTAGTCCTAGCCGTAAACGATGGGCACTAAGTAGAGGGG

>gi|257221708|gb|GQ427290.1| Uncultured planctomycete clone D5-P090416A-D11-16 16S ribosomal RNA gene, partial sequence
ATGCCCGAAAGGGTGACGAAGCGACGCCGCGTGTGGGAAGAAGGCCTTCGGGTTGTAAACCACTGTCAGG
AGTTAGGAAGTGCACGAGCGTTAATAGCGTTCTTGCTTGACTAAGGCTCCAGAGGAAGCCACGGCTAACT
CTGTGCCAGCAGCCGCGGTAATACAGAGGCGGCAAGCGTTGTTCGGAATTATTGGGCGTAAAGAGCACGT
AGGCGGCCTTGCAAGTCAGTTGTGAAAGCCTTCCGCTCAACGGAAGAATGCCAGCTGATACTACAGGGCT
TGAGTACGGGAGGGGAGAGTGGAACTTCTGGTGGAGCGGTGAAATGCGTAGATATCAGAAGGAACGCCGG
CGGCGAAAGCGACTCTCTGGCCCGAAACTGACGCTGAGTGTGCGAAAGCTAGGGGAGCAAACGGGATTAG
ATACCCCGGTAGTCCTAGCCGTAAACGATGGGCACTAAGTAGAGGGG

>gi|257221709|gb|GQ427291.1| Uncultured planctomycete clone D5-P090416A-D12-17 16S ribosomal RNA gene, partial sequence
ATGCCCGAAAGGGTGACGAAGCGACGCCGCGTGTGGGAAGAAGGCCTTCGGGTTGTAAACCACTGTCAGG
AGTTAGGAAGTGCACGAGCGTTAATAGCGTTCTTGCTTGACTAAGGCTCCAGAGGAAGCCACGGCTAACT
CTGTGCCAGCAGCCGCGGTAATACAGAGGCGGCAAGCGTTGTTCGGAATTATTGGGCGTAAAGAGCACGT
AGGCGGCCTTGCAAGTCAGTTGTGAAAGCCTTCCGCTCAACGGAAGAATGCCAGCTGATACTACAGGGCT
TGAGTACGGGAGGGGAGAGTGGAACTTCTGGTGGAGCGGTGAAATGCGTAGATATCAGAAGGAACGCCGG
CGGCGAAAGCGACTCTCTGGCCCGAAACTGACGCTGAGTGTGCGAAAGCTAGGGGGGCAAACGGGATTAG
ATACCCCGGTAGTCCTAGCCGTAAACGATGGGCACTAAGTAGAGGGG

>gi|257221710|gb|GQ427292.1| Uncultured planctomycete clone D5-P090416A-E1-18 16S ribosomal RNA gene, partial sequence
ATGCCCGAAAGGGTGACGAAGCGACGCCGCGTGTGGGAAGAAGGCCTTCGGGTTGTAAACCACTGTCAGG
AGTTAGGAAGTGCACGAGCGTTAATAGCGTTCTTGCTTGACTAAGGCTCCAGAGGAAGCCACGGCTAACT
CTGTGCCAGCAGCCGCGGTAATACAGAGGCGGCAAGCGTTGTTCGGAATTATTGGGCGTAAAGAGCACGT
AGGCGGCCTTGCAAGTCAGTTGTGAAAGCCTTCCGCTCAACGGAAGAATGCCAGCTGATACTACAGGGCT
TGAGTACGGGAGGGGAGAGTGGAACTTCTGGTGGAGCGGTGAAATGCGTAGATATCAGAAGGAACGCCGG
CGGCGAAAGCGACTCTCTGGCCCGAAACTGACGCTGAGTGTGCGAAAGCTAGGGGAGCAAACGGGATTAG
ATACCCCGGTAGTCCTAGCCGTAAACGATGGGCACTAAGTAGAGGGG

>gi|257221711|gb|GQ427293.1| Uncultured planctomycete clone D5-P090416A-E2-19 16S ribosomal RNA gene, partial sequence
ATGCCCGAAAGGGTGACGAAGCGACGCCGCGTGTGGGAAGAAGGCCTTCGGGTTGTAAACCACTGTCAGG
AGTTAGGAAGTGCACGAGCGTTAATAGCGTTCTTGCTTGACTAAGGCTCCAGAGGAAGCCACGGCTAACT
CTGTGCCAGCAGCCGCGGTAATACAGAGGCGGCAAGCGTTGTTCGGAATTATTGGGCGTAAAGAGCACGT
AGGCGGCCTTGCAAGTCAGTTGTGAAAGCCTTCCGCTCAACGGAAGAATGCCAGCTGATACTACAGGGCT
TGAGTACGGGAGGGGAGAGTGGAACTTCTGGTGGAGCGGTGAAATGCGTAGATATCAGAAGGAACGCCGG
CGGCGAAAGCGACTCTCTGGCCCGAAACTGACGCTGAGTGTGCGAAAGCTAGGGGAGCAAACGGGATTAG
ATACCCCGGTAGTCCCAGCCGTAAATGATGGGCACTAAGTAGAGGGC

>gi|257221712|gb|GQ427294.1| Uncultured planctomycete clone D5-P090416A-E3-20 16S ribosomal RNA gene, partial sequence
ATGCCCGAAAGGGTGACGAAGCGACGCCGCGTGTGGGAAGAAGGCCTTCGGGTTGTAAACCACTGTCAGG
AGTTAGGAAGTGCACGAGCGTTAATAGCGTTCTTGCTTGACTAAGGCTCCAGAGGAAGCCACGGCTAACT
CTGTGCCAGCAGCCGCGGTAATACGGAGGCGGCAAGCGTTGTTCGGAATTATTGGGCGTAAAGAGCACGT
AGGCGGCCTTGCAAGTCAGTTGTGAAAGCCTTCCGCTCAACGGAAGAATGCCAGCTGATACTACAGGGCT
TGAGTACGGGAGGGGAGAGTGGAACTTCTGGTGGAGCGGTGAAATGCGTAGATATCAGAAGGAACGCCGG
CGGCGAAAGCGACTCTCTGGCCCGAAACTGACGCTGAGTGTGCGAAAGCTAGGGGAGCAAACGGGATTAG
ATACCCCGGTAGTCCTAGCCGTAAACGATGGGCACTAAGTAGAGGGG

>gi|257221713|gb|GQ427295.1| Uncultured planctomycete clone D5-P090416A-E4-21 16S ribosomal RNA gene, partial sequence
ATGCCCGAAGGGTGACGAAGCGACGCCGCGTGTGGGAAGAAGGCCTTCGGGTTGTAAACCACTGTCAGGA
GTTAGGAAGTGCACGAGCGTTAATAGCGTTCTTGCTTGACTAAGGCTCCAGAGGAAGCCACGGCTAACTC
TGTGCCAGCAGCCGCGGTAATACAGAGGCGGCAAGCGTTGTTCGGAATTATTGGGCGTAAAGAGCACGTA
GGCGGCCTTGCAAGTCAGTTGTGAAAGCCTTCCGCTCAACGGAAGAATGCCAGCTGATACTACAGGGCTT
GAGTACGGGAGGGGAGAGTGGAACTTCTGGTGGAGCGGTGAAATGCGTAGATATCAGAAGGAACGCCGGC
GGCGAAAGCGACTCTCTGGCCCGAAACTGACGCTGAGTGCGCGAAAGCTAGGGGAGCAAACGGGATTAGA
TACCCCGGTAGTCCTAGCCGTAAACGATGGGCACTAAGTAGAGGGG

>gi|257221714|gb|GQ427296.1| Uncultured planctomycete clone D5-P090416A-E5-22 16S ribosomal RNA gene, partial sequence
ATGCCCGAAGGGTGACGAAGCGACGCCGCGTGTGGGAAGAAGGCCTTCGGGTTGTAAACCACTGTCAGGA
GTTAGGAAGTGCACGAGCGTTAATAGCGTTCTTGCTTGACTAAGGCTCCAGAGGAAGCCACGGCTAACTC
TGTGCCAGCAGCCGCGGTAATACAGAGGCGGCAAGCGTTGTTCGGAATTATTGGGCGTAAAGAGCACGTA
GGCGGCCTTGCAAGTCAGTTGTGAAAGCCTTCCGCTCAACGGAAGAATGCCAGCTGATACTACAGGGCTT
GAGTACGGGAGGGGAGAGTGGAACTTCTGGTGGAGCGGTGAAATGCGTAGATATCAGAAGGAACGCCGGC
GGCGAAAGCGACTCTCTGGCCCGAAACTGACGCTGAGTGTGCGAAAGCTAGGGGAGCAAACGGGATTAGA
TACCCCGGTAGTCCTAGCCGTAAACGATGGGCACTAAGTAGAGGGG

>gi|257221715|gb|GQ427297.1| Uncultured planctomycete clone D5-P090416A-E6-23 16S ribosomal RNA gene, partial sequence
ATGCCCGAAAGGGTGACGAAGCGACGCCGCGTGTGGGAAGAAGGCCTTCGGGTTGTAAACCACTGTCAGG
AGTTAGGAAGTGCACGAGCGTTAATAGCGTTTTTGCTTGACTAAGGCTCCAGAGGAAGCCACGGCTAACT
CTGTGCCAGCAGCCGCGGTAATACAGAGGCGGCAAGCGTTGTTCGGAATTATTGGGCGTAAAAAGCACGT
AGGCGGCCTTGCAAGTCAGTTGTGAAAGCCTTCCGCTCAACGGAAGAATGCCAGCTGATACTACAGGGCT
TGAGTACGGGAGGGGAGAGTGGAACTTCTGGTGGAGCGGTGAAATGCGTAGATATCAGAAGGAACGCCGG
CGGCGAAAGCGACTCTCTGGCCCGAAACTGACGCTGAGTGTGCGAAAGCTAGGGGAGCAAACGGGATTAG
ATACCCCGGTAGTCCTAGCCGTAAACGATGGGCACTAAGTAGAGGTG

>gi|257221716|gb|GQ427298.1| Uncultured planctomycete clone D5-P090416A-E7-24 16S ribosomal RNA gene, partial sequence
ATGCCCGAAAGGGTGACGAAGCGACGCCGCGTGTGGGAAGAAGGCCTTCGGGTTGTAAACCACTGTCAGG
AGTTAGGAAGTGCACGAGCGTTAATAGCGTTCTTGCTTGACTAAGGCTCCAGAGGAAGCCACGGCTAACT
CTGTGCCAGCAGCCGCGGTAATACAGAGGCGGCAAGCGTTGTTCGGAATTATTGGGCGTAAAGAGCACGT
AGGCGGCCTTGCAAGTCAGTTGTGAAAGCCTTCCGCTCAACGGAAGAATGCCAGCTGATACTACAGGGCT
TGAGTACGGGAGGGGAGAGTGGAACTTCTGGTGGAGCGGTGAAATGCGTAGATATCAGAAGGAACGCCGG
CGACGAAAGCGACTCTCTGGCCCGAAACTGACGCTGAGTGTGCGAAAGCTAGGGGAGCAAACGGGATTAG
ATACCCCGGTAGTCCTAGCCGTAAACGATGGGCACTAAGTAGAGGGG

>gi|257221717|gb|GQ427299.1| Uncultured planctomycete clone D5-P090416A-E8-25 16S ribosomal RNA gene, partial sequence
ATGCCCGAAAGGGTGACGAAGCGACGCCGCGTGTGGGAAGAAGGCCTTCGGGTTGTAAACCACTGTCAGG
AGTTAGGAAGTGCACGAGCGTTAATAGCGTTCTTGCTTGACTAAGGCTCCAGAGGAAGCCACGGCTAACT
CTGTGCCAGCAGCCGCGGTAATACAGAGGCGGCAAGCGTTGTTCGGAATTATTGGGCGTAAAGAGCACGT
AGGCGGCCTTGCAAGTCAGTTGTGAAAGCCTTCCGCTCAACGGAAGAATGCCAGCTGATACTACAGGGCT
TGAGTACGGGAGGGGAGAGTGGAACTTCTGGTGGAGCGGTGAAATGCGTAGATATCAGAAGGAACGCCGG
CGGCGAAAGCGACTCTCTGGCCCGAAACTGACGCTGAGTGTGCGAAAGCTAGGGGAGCAAACGGGATTAG
ATACCCCGGTAGTCCTAGCCGTAAACGATGGGCACTAAGTAGAGGGG

>gi|257221718|gb|GQ427300.1| Uncultured planctomycete clone D5-P090416A-E9-26 16S ribosomal RNA gene, partial sequence
ATGCCCGAAAGGGTGACGAAGCGACGCCGCGTGTGGGAAGAAGGCCTTCGGGTTGTAAACCACTGTCAGG
AGTTAGGAAGTGCACGAGCGTTAATAGCGTTCTTGCTTGACTAAGGCTCCAGAGGAAGCCACGGCTAACT
CTGTGCCAGCAGCCGCGGTAATACAGAGGCGGCAAGCGTTGTTCGGAATTATTGGGCGTAAAGAGCACGT
AGGCGGCCTTGCAAGTCAGTTGTGAAAGCCTTCCGCTCAACGGAAGAATGCCAGCTGATACTACAGGGCT
TGAGTACGGGAGGGGAGAGTGGAACTTCTGGTGGAGCGGTGAAATGCGTAGATATCAGAAGGAACGCCGG
CGGCGAAAGCGACTCTCTGGCCCGAAACTGACGCTGAGTGTGCGAAAGCTAGGGGAGCAAACGGGATTAG
ATACCCCGGTAGTCCTAGCCGTAAACGATGGGCACTAAGTAGAGGGG

>gi|257221719|gb|GQ427301.1| Uncultured planctomycete clone D5-P090416A-E10-27 16S ribosomal RNA gene, partial sequence
ATGCCCGAAAGGGTGACGAAGCGACGCCGCGTGTGGGAAGAAGGCCTTCGGGTTGTAAACCACTGTCAGG
AGTTAGGAAGTGCACGAGCGTTAATAGCGTTCTTGCTTGACTAAGGCTCCAGAGGAAGCCACGGCTAACT
CTGTGCCAGCAGCCGCGGTAATACAGAGGCGGCAAGCGTTGTTCGGAATTATTGGGCGTAAAGAGCACGT
AGGCGGCCTTGCAAGTCAGTTGTGAAAGCCTTCCGCTCAACGGAAGAATGCCAGCTGATACTACAGGGCT
TGAGTACGGGAGGGGAGAGTGGAACTTCTGGTGGAGCGGTGAAATGCGTAGATATCAGAAGGAACGCCGG
CGGCGAAAGCGACTCTCTGGCCCGAAACTGACGCTGAGTGTGCGAAAGCTAGGGGAGCAAACGGGATTAG
ATACCCCGGTAGTCCTAGCCGTAAACGATGGGCACTAAGTAGAGGGG

>gi|257221720|gb|GQ427302.1| Uncultured planctomycete clone D5-P090416A-E11-28 16S ribosomal RNA gene, partial sequence
ATGCCCGAAGGGTGACGAAGCGACGCCGCGTGTGGGAAGAAGGCCTTCGGGTTGTAAACCACTGTCAGGA
GTTAGGAAGTGCACGAGCGTTAATAGCGTTCTTGCTTGACTAAGGCTCCAGAGGAAGCCACGGCTAACTC
TGTGCCAGCAGCCGCGGTAATACAGAGGCGGCAAGCGTTGTTCGGAATTATTGGGCGTAAAGAGCACGTA
AGCGGCCTTGCAAGTCAGTTGTGAAAGCCTTCCGCTCAACGGAAGAATGCCAGCTGATACTACAGGGCTT
GAGTACGGGAGGGGAGAGTGGAACTTCTGGTGGAGCGGTGAAATGCATAGATATCAGAAGGAACGCCGGC
GGCGAAAGCGACTCTCTGGCCCGAAACTGACGCTGAGTGTGCGAAAGCTAGGGGAGCAAACGGGATTAGA
TACCCCGGTAGTCCTAGCCGTAAACGATGGGCACTAAGTAGAGGGG

>gi|257221721|gb|GQ427303.1| Uncultured planctomycete clone D5-P090416A-E12-29 16S ribosomal RNA gene, partial sequence
ATGCCCGAAGGGTGACGAAGCGACGCCGCGTGTGGGAAGAAGGCCTTCGGGTTGTAAACCACTGTCAGGA
GTTAGGAAGTGCACGAGCGTTAATAGCGTTCTTGCTTGACTAAGGCTCCAGAGGAAGCCACGGCTAACTC
TGTGCCAGCAGCCGCGGTAATACAGAGGCGGCAAGCGTTGTTCGGAATTATTGGGCGTAAAGAGCACGTA
GGCGGCCTTGCAAGTCAGTTGTGAAAGCCTTCCGCTCAACGGAAGAATGCCAGCTGATACTACAGGGCTT
GAGTACGGGAGGGGAGAGTGGAACTTCTGGTGGAGCGGTGAAATGCGTAGATATCAGAAGGAACGCCGGC
GGCGAAAGCGACTCTCTGGCCCGAAACTGACGCTGAGTGTGCGAAAGCTAGGGGAGCAAACGGGATTAGA
TACCCCGGTAGTCCTAGTCGTAAACGATGGGCACTAAGTAGAGGGG

>gi|257221722|gb|GQ427304.1| Uncultured planctomycete clone D5-P090416A-F1-30 16S ribosomal RNA gene, partial sequence
ATGCCCGAAGGGTGACGAAGCGACGCCGCGTGTGGGAAGAAGGCCTTCGGGTTGTAAACCACTGTCAGGA
GTTAGGAAGTGCACGAGCGTTAATAGCGTTCTTGCTTGACTAAGGCTCCAGAGGAAGCCACGGCTAACTC
TGTGCCAGCAGCCGCGGTAATACAGAGGCGGCAAGCGTTATTCGGAATTATTGGGCGTAAAGAGCACGTA
GGCGGCCTTGCAAGTCAGTTGTGAAAGCCTTCCGCTCAACGGAAGAATGCCAGCTGATACTACAGGGCTT
GAGTACGGGAGGGGAGAGTGGAACTTCTGGTGGAGCGGTGAAATGCGTAGATATCAGAAGGAACGCCGGC
GGCGAAAGCGACTCTCTGGCCCGAAACTGACGCTGAGTGTGCGAAAGCTAGGGGAGCAAACGGGATTAGA
TACCCCGGTAGTCCTAGCCGTAAACGATGGGCACTAAGTAGAGGGG

>gi|257221723|gb|GQ427305.1| Uncultured planctomycete clone D5-P090416A-F2-31 16S ribosomal RNA gene, partial sequence
ATGCCCGAAAGGGTGACGAAGCGACGCCGCGTGTGGGAAGAAGGCCTTCGGGTTGTAAACCACTGTCAGG
AGTTAGGAAGTGCACGAGCGTTAATAGCGTTCTTGCTTGACTAAGGCTCCAGAGGAAGCCACGGCTAACT
CTGTGCCAGCAGCCGCGGTAATACAGAGGCGGCAAGCGTTGTTCGGAATTATTGGGCGTAAAGAGCACGT
AGGCGGCCTTGCAAGTCAGTTGTGAAAGCCTTCCGCTCAACGGAAGAATGCCAGCTGATACTACAGGGCT
TGAGTACGGGAGGGGAGAGTGGAACTTCTGGTGGAGCGGTGAAATGCGTAGATATCAGAAGGAACGCCGG
CGGCGAAAGCGACTCTCTGGCCCGAAACTGACGCTGAGTGTGCGAAAGCTAGGGGAGCAAACGGGATTAG
ATACCCCGGTAGTCCTAGCCGTAAACGATGGGCACTAAGTAGAGGGG

>gi|257221724|gb|GQ427306.1| Uncultured planctomycete clone D5-P090416A-F3-32 16S ribosomal RNA gene, partial sequence
ATGCCCGAAAGGGTGACGAAGCGACGCCGCGTGTGGGAAGAAGGCCTTCGGGTTGTAAACCACTGTCAGG
AGTTAGGAAGTGCACGAGCGTTAATAGCGTTCTTGCTTGACTAAGGCTCCAGAGGAAGCCACGGCTAACT
CTGTGTCAGCAGCCGCGGTAATACAGAGGCGGCAAGCGTTGTTCGGAATTATTGGGCGTAAAGAGCACGT
AGGCGGCCTTGCAAGTCAGTTGTGAAAGCCTTCCGCTCAACGGAAGAATGCCAGCTGATACTACAGGGCT
TGAGTACGGGAGGGGAGAGTGGAACTTCTGGTGGGGCGGTGAAATGCGTAGATATCAGAAGGAACGCCGG
CGGCGGAAGCGACTCTCTGGCCCGAAACTGACGCTGAGTGTGCGAAAGCTAGGGGAGCAAACGGGATTAG
ATACCCCGGTAGTCCTAGCCGTAAACGATGGGCACTAAGTAGAGGGG

>gi|257221725|gb|GQ427307.1| Uncultured planctomycete clone D5-P090416A-F4-33 16S ribosomal RNA gene, partial sequence
ATGCCCGAAAGGGTGACGAAGCGACGCCGCGTGTGGGAAGAAGGCCTTCGGGTTGTAAACCACTGTCAGG
AGTTAGGAAGTGCACGAGCGTTAATAGCGTTCTTGCTTGACTAAGGCTCCAGAGGAAGCCACGGCTAACT
CTGTGCCAGCAGCCGCGGTAATACAGAGGCGGCAAGCGTTGTTCGGAATTATTGGGCGTAAAGAGCACGT
AGGCGGCCTTGCAAGTCAGTTGTGAAAGCCTTCCGCTCAACGGAAGAATGCCAGCTGATACTACAGGGCT
TGAGTACGGGAGGGGAGAGTGGAACTTCTGGTGGAGCGGTGAAATGCGTAGATATCAGAAGGAACGCCGG
CGGCGAAAGCGACTCTCTGGCCCGAAACTGACGCTGAGTGTGCGAAAGCTAGGGGAGCAAACGGGATTAG
ATACCCCGGTAGTCCTAGCCGTAAACGATGGGCACTAAGTAGAGGGG

>gi|257221726|gb|GQ427308.1| Uncultured planctomycete clone D5-P090416A-F5-34 16S ribosomal RNA gene, partial sequence
ATGCCCGAAAGGGTGACGAAGCGACGCCGCGTGTGGGAAGAAGGCCTTCGGGTTGTAAACCACTGTCAGG
AGTTAGGAAGTGCACGAGCGTTAATAGCGTTCTTGCTTGACTAAGGCTCCAGAGGAAGCCACGGCTAACT
CTGTGCCAGCAGCCGCGGTAATACAGAGGCGGCAAGCGTTGTTCGGAATTATTGGGCGTAAAGAGCACGT
AGGCGGCCTTGCAAGTCAGTTGTGAAAGCCTTCCGCTCAACGGAAGAATGCCAGCTGATACTACAGGGCT
TGAGTACGGGAGGGGAGAGTGGAACTTCTGGTGGAGCGGTGAAATGCGTAGATATCAGAAGGAACGCCGG
CGGCGAAAGCGACTCTCTGGCCCGAAACTGACGCTGAGTGTGCGAAAGCTAGGGGAGCAAACGGGATTAG
ATACCCCGGTAGTCCTAGCCGTAAACGATGGGCACTAAGTAGAGGGG

>gi|257221727|gb|GQ427309.1| Uncultured planctomycete clone D5-E10_LM3-35 16S ribosomal RNA gene, partial sequence
AGCACGTAGGTGGGTTTGTAAGTCAGATGTGGAAGCCTCCTGTTCAACGGGAGAATTGCATCTGAAACTA
CTGATCTTGAGTGTAGGAGGGGAGAATGGAACTTCTGGTGGAGCGGTGAAATGCGTAGATATCAGAAGGA
ACGCCGGCGGCGAAAGCGACTCTCTGGCCTATTACTGACACTCAGTGTGCGAAAGCTAGGGGAGCAAACG
GGATTAGATACCCCGGTAGTCCTAGCTGTAAACGATGGGCACTAAGTAGAGGGG

>gi|257221728|gb|GQ427310.1| Uncultured planctomycete clone D5-E11_LM3-36 16S ribosomal RNA gene, partial sequence
AGCACGTAGGTGGGTTTGTAAGTCAGACGTGAAAGCCTTCTGTTCAACGGAAGAATTGCATCTGAAACTA
CAAACCTTGAGTGTAGGAGGGGAGAATGGAACTTCTGGTGGAGCGGTGAAATGCGTAGATATCAGAAGGA
ACGCCGGCGGCGAAAGCGATTCTCTGGCCTATTACTGACACTCAGTGTGCGAAAGCTAGGGGAGCAAACG
GGATTAGATACCCCGGTAGTCCTAGCCGTAAACGATGGGCACTAAGTAGAGGGG

>gi|257221729|gb|GQ427311.1| Uncultured planctomycete clone D5-E12_LM3-37 16S ribosomal RNA gene, partial sequence
AGCACGTAGGTGGGTTTGTAAGTCAGACGTGAAAGCCTTCTGTTCAACGGAAGAATTGCATCTGAAACTA
CAAACCTTGAGTGTAGGAGGGGAGAATGGAACTTCTGGTGGAGCGGTGAAATGCGTAGATATCAGAAGGA
ACGCCGGCGGCGGAAGCGATTCTCTGGCCTATTACTGACACTCAGTGTGCGAAAGCTAGGGGAGCAAACG
GGATTAGATACCCCGGTAGTCCTAGCCGTAAACGATGGGCACTAAGTAGAGGGG

>gi|257221730|gb|GQ427312.1| Uncultured planctomycete clone D5-F1_LM3-38 16S ribosomal RNA gene, partial sequence
AGCACGTAGGTGGGTTTGTAAGTCAGACGTGAAAGCCTTCTGCTCAACGGAAGAATTGCATCTGAAACTA
CAAACCTTGAGTGTAGGAGGGGAGAATGGAACTTCTGGTGGAGCGGTGAAATGCGTAGATATCAGAAGGA
ACGCCGGCGGCAAAAGCGATTCTCTGGCCTATTACTGACACTCAGTGTGCGAAAGCTAGGGGAGCAAACG
GGATTAGATACCCCGGTAGTCCTAGCCGTAAACGATGGGCACTAAGTAGAGGGG

>gi|257221731|gb|GQ427313.1| Uncultured planctomycete clone D5-541-P090505D-H6_LM3-39 16S ribosomal RNA gene, partial sequence
AGCACGTAGGTGGGTTTGTAAGTCAGATGTGAAAGCCTCCTGTTCAACGGGAGAATTGCATCTGAAACTA
CTGATCTTGAGTGTAGGAGGGGAGAATGGAACTTCTGGTGGAGCGGTGAAATGCGTAGATATCAGAAGGA
ACGCCGGCGGCGAAAGCGATTCTCTGGCCTATTACTGGCGCTCAGTGTGCGAAAGCTAGGGAAGCAAACG
GGATTAGATACCCCGGTAGTCCTAGCCGTAAACGATGGGCACTAAGTAGAGGGG

>gi|257221732|gb|GQ427314.1| Uncultured planctomycete clone D5-541-P090505D-H5_LM3-40 16S ribosomal RNA gene, partial sequence
AGCACGTAGGTGGGTTTGTAAGTCAGACGTGAAAGCCTTCTGTTCAACGGAAGAATTGCATCTGAAACTA
CAAACCTTGAGTGTAGGAGGGGAGAATGGAACTTCTGGTGGAGCGGTGAAATGCGTAGATATCAGAAGGA
ACGCCGGCGGCGAAAGCGATTCTCTGGCCTATTACTGACACTTAGTGTGCGAAGCTAGGGGAGCAAACGG
GATTAGATGCCCCGGTAGTCCTAGCCGTAAACGATGGGCACTAAGTAGAGGGG

>gi|257221733|gb|GQ427315.1| Uncultured planctomycete clone D5-F4_LM3-41 16S ribosomal RNA gene, partial sequence
AGCACGTAGGTGGGTTTGTAAGTCAGATGTGAAAGCCTCCTGTTCAACGGGAGAATTGCATCTGAAACTA
CTGATCTTGAGTGTAGGAGGGGAGAATGGAACTTCTGGTGGAGCGGTGAAATGCGTAGATATCAGAAGGA
ACGCCGGCGGCGAAAGCGATTCTCTGGCCTATTACTGACGCTCAGTGTGCGAAAGCTAGGGGAGCAAACG
GGATTAGATACCCCGGTAGTCCTAGCCGTAAACGATGGGCACTAAGTAGAGGGG

>gi|257221734|gb|GQ427316.1| Uncultured planctomycete clone D5-541-P090505D-F5_LM3-42 16S ribosomal RNA gene, partial sequence
AGCACGTAGGTGGGTTTGTAAGTCAGGTGTGAAAGCCTTCTGTTCAAAGGAAGAACGGCATCTGAAACTG
CGAATCTTGAGTGTAGGAGGGGAGAGTGGAACTTCTGGTGGAGCGGTGAAATGCGTAGATATCAGAAGGA
ACGTCGGCGGCGAAAGCGACTCTCTGGCCTATTACTGACACTGAGGTGCGAAAGTTAGGGGAGCAAACGG
GATTAGATACCCCGGTAGTCCTAACCGTAAACGATGGGCACTAAGTAGAGGGG

>gi|257221735|gb|GQ427317.1| Uncultured planctomycete clone D5-541-P090505D-F6_LM3-43 16S ribosomal RNA gene, partial sequence
AGCACGTAGGTGGGTTTGTAAGTCAGATGTGGAAGCCTCCTGTTCAACGGGAGAATTGCATCTGAAACTA
CTGATCTTGAGTGTAGGAGGGGAGAATGGAACTTCTGGTGGAGCGGTGAAATGCGTAGATATCAGAAGGA
ACGCCGGCGGCGAAAGCGACTCTCTGGCCTATTACTGACACTCAGTGTGCGAAAGCTAGGGGAGCAAACG
GGATTAGATACCCCGGTAGTCCTAGCTGTAAACGATGGGCACTAAGTAGAGGGG

>gi|257221736|gb|GQ427318.1| Uncultured planctomycete clone D5-541-P090505D-H4_LM3-44 16S ribosomal RNA gene, partial sequence
AGCACGTAGGTGGGTTTGTAAGTCAGGTGTGAAAGCCTTCTGTTCAAAGGAAGAACGGCATCTGAAACTG
CGAATCTTGAGTGTAGGAGGGGAGAGTGGAACTTCTGGTGGAGCGGTGAAATGCGTAGATATCAGAAGGA
ACGTCGGCGGCGAAAGCGACTCTCTGGCCTATTACTGACACTGAGGTGCGAAAGTTAGGGGAGCAAACGG
GATTAGATACCCCGGTAGTCCTAACCGTAAACGATGGGCACTAAGTAGAGGGG

>gi|257221737|gb|GQ427319.1| Uncultured planctomycete clone D5-541-P090505D-F9_LM3-45 16S ribosomal RNA gene, partial sequence
AGCACGTAGGTGGGTTTGTAAGTCAGACGTGAAAGCCTTCTGCTCAACGGAAGAATTGCATCTGAAACTA
CAAACCTTGAGTGTAGGAGGGGAGAATGGAACTTCTGGTGGAGCGGTGAAATGCGTAGATATCAGAAGGA
ACGCCGGCGGCGAAAGCGATTCTCTGGCCTATTACTGTCACTCAGTGTGCGAAAGCTAGGGGAGCAAACG
GGATTAGATACCCCGGTAGTCCTAGCCGTAAACGATGGGCACTAAGTAGAGGGG

>gi|257221738|gb|GQ427320.1| Uncultured planctomycete clone D5-541-P090505D-F10_LM3-46 16S ribosomal RNA gene, partial sequence
AGCACGTAGGTGGGTTTGTAAGTCAGATGTGAAAGCCTTCTGTTCAAAGGAAGAACGGCATCTGAAACTG
CAAATCTTGAGTGTAGGAGGGGAGAGTGGAACTTCTGGTGGAGCGGTGAAATGCGTAGATATCAGAAGGA
ACGTCGGCGGCGAAAGCGACTCTCTGGCCTATTACTGACACTGAGTGTGCGAAAGTTAGGGGAGCAAACG
GGATTAGATACCCCGGTAGTCCTAACCGTAAACGATGGGCACTAAGTAGAGGGG

>gi|257221739|gb|GQ427321.1| Uncultured planctomycete clone D5-541-P090505D-F11_LM3-47 16S ribosomal RNA gene, partial sequence
AGCACGTAGGTGGGTTTGTAAGTAAGACGTGAAAGCCTTCTGTTCAACGGAAGAATTGCATCTGAAACTA
CAAACCTTGAGTGTAGGAGGGGAGAATGGAACTTCTGGTGGAGCGGTGAAATGCGTAGATATCAAAAGGA
ACGCCGGCGGCGAAAGCGATTCTCTGGCCTATTACTGACACTCAGTGTGCGAAAGCTAGGGGGGCAAACG
GGATTAGATACCCGGTAGTCCTAGCCGTAAACGATGGGCACTAAGTAGAGGGG

>gi|257221740|gb|GQ427322.1| Uncultured planctomycete clone D5-541-P090505D-H3_LM3-48 16S ribosomal RNA gene, partial sequence
AGCACGTAGGTGGGTTTGTAAGTCAGATGCGAAAGCCTTCTGTTCAACGGAAGAATTGCATCTGAAACTG
CGAGTCTTGAGTATAGGAGGGGAGAATGGAACTTCTGGTGGAGCGGTGAAATGCGTAGATATCAGAAGGA
ACGCCGGCGGCGAAAGCGATTCTCTGGCCTATTACTGACACTCAGTGTGCGAAAGCTAGGGGAGCAAACG
GGATTAGATACCCCGGTAGTCCTAGCCGTAAGCGATGGGCACTAAGTAGAGGGG

>gi|257221741|gb|GQ427323.1| Uncultured planctomycete clone D5-541-P090505D-G1_LM3-49 16S ribosomal RNA gene, partial sequence
AGCACGTAGGTGGGTTTGTAAGTCAGACGTGAAAGCCTTCTGTTCAACGGAAGAATTGCATCTGAAACTA
CAAACCTTGAGTGTAGGAGGGGAGAATGGAACTTCTGGTGGAGCGGTGAAATGCGTAGATATCAGAAGGA
ACGCCGGCGGCGAAAGCGATTCTCTGGCCTATTACTGACACTCAGTGTGCGAAAGCTAGGGGAGCAAGCG
GGATTAGATACCCCGGTAGTCCTAGCCGTAAACGATGGGCACTAAGTAGAGGGG

>gi|257221742|gb|GQ427324.1| Uncultured planctomycete clone D5-541-P090505D-G2_LM3-50 16S ribosomal RNA gene, partial sequence
AGCACGTAGGTGGGTTTGTAAGTCAGACGTGAAAGCCTTCTGCTCAACGGAAGAATTGCGTCTGAAACTA
CAAACCTTGAGTGTAGGAGGGGAGAATGGAACTTCTGGTGGAGCGGTGAAATGCGTAGATATCAGAAGGA
ACGCCGGCGGCGAAAGCGATTCTCTGGCCTATTACTGACACTCAGTGTGCGAAAGCTAGGGGAGCAAACG
GGATTAGATACCCCGGTAGTCCTAGCCGTAAACGATGGGCACTAAGTAGAGGGG

>gi|257221743|gb|GQ427325.1| Uncultured planctomycete clone D5-541-P090505D-G3_LM3-51 16S ribosomal RNA gene, partial sequence
AGCACGTAGGTGGGTTTGTAAGTCAGATGCGAAAGCCTTCTGTTCAACAGAAGAATTGTATCTGAAACTG
CGGGTCTTGAGTATAGGAGGGGAGAATGGAACTTCTGGTGGAGCGGTGAAATGCGTAGATATCAGAAGGA
ACGCAGGCGGCGAAAGCGATTCTCTGGCCTATTACTGACACTCAGTGTGCGAAAGCTAGGGGAGCAAACG
GGATTAGATACCCCGGTAGTCCTAGCCGTAAGCGATGGGCACTAAGTAGAGGGG

>gi|257221744|gb|GQ427326.1| Uncultured planctomycete clone D5-541-P090505D-G4_LM3-52 16S ribosomal RNA gene, partial sequence
AGCACGTAGGTGGGTTTGTAAGTCAGATGCGAAAGCCTTCTGTTCGACGGGAGAATTGTATCTGAAACTG
CGGGTCTTGAGTATAGGAGGGGAGAATAGAACTTCTGGTGGAGCGGTGAAATGCGTAGATATCAGAAGGA
ACGCAGGCGGCGAAAGCGATTCTCTGGCCTATTACTGACACTCAGTGTGCGAAAGCTAGGGGAGCAAACG
GGATTAGATACCCCGGTAGTCCTAGCCGTAAGCGATGGGCACTAAGTAGAGGGG

>gi|257221745|gb|GQ427327.1| Uncultured planctomycete clone D5-541-P090505D-G5_LM3-53 16S ribosomal RNA gene, partial sequence
AGCACGTAGGTGGGTTTGTAAGTCAGACGTGAAAGCCTTCTGTTCAACGGAAGAATTGCATCTGAAACTA
CAAACCTTGAGTGTAGGAGGGGAGAATGGAACTTCTGGTGGAGCGGTGAAATGCGTAGATATCAGAAGGA
ACGCCGGCGGCGAAAGCGATTCTCTGGCCTATTACTGACACTTAGTGTGCGAAAGCTAGGGGAGCAAACG
GGATTAGATGCCCCGGTAGCCCTAGCCGTAAACGATGGGCACTAAGTAGAGGGG

>gi|257221746|gb|GQ427328.1| Uncultured planctomycete clone D5-541-P090505D-G7_LM3-54 16S ribosomal RNA gene, partial sequence
AGCACGTAGGTGGGTTTGTAAGTCAGATGTGAAAGCCTCCTGTTCAACGGGAGAATTGCATCTGAAACTA
CTGATCTTGAGTGTAGGAGGGGAGAATGGAACTTCTGGTGGAGCGGTGAAATGCGTAGATATCAGAAGGA
ACGCCGGCGGCGAAAGCGATTCTCTGGCCTATTACTGGCGCTCAGTGTGCGAAAGCTAGGGGAGCAAACG
GGATTAGATACCCCGGTAGTCCTAGCCGTAAACGATGGGCACTAAGTAGAGGGG

>gi|257221747|gb|GQ427329.1| Uncultured planctomycete clone D5-541-P090505D-G8_LM3-55 16S ribosomal RNA gene, partial sequence
AGCACGTAGGTGGGTTTGTAAGTCAGACGTGAAAGCCTTCTGTTCAACGGAAGAATTGCATCTGAAACTA
CAAACCTTGAGTGTAGGAGGGGAGAATGGAACTTCTGGTGGAGCGGTGAAATGCGTAGATATCAGAAGGA
ACGCCGGCGGCGAAAGCGATTCTCTGGCCTATTACTGACACTCAGTGTGCGAAAGCTAGGGGAGCAAACG
GGATTAGATACCCCGGTAGTCCTAGCCGTAAACGATGGGCACTAAGTAGAGGGG

>gi|257221748|gb|GQ427330.1| Uncultured planctomycete clone D5-541-P090505D-G9_LM3-56 16S ribosomal RNA gene, partial sequence
AGCACGTAGGTGGGTTTGTAAGTCAGATGTGGAAGCCTCCTGTTCAACGGGAGAATTGCATCTGAAACTA
CTGATCTTGAGTGTAGGAGGGGAGAATGGAACTTCTGGTGGAGCGGTGAAATGCGTAGATATCAGAAGGA
ACGCCGGCGGCGAAAGCGACCCTCTGGCCTATTACTGACACTCAGTGTGCGAAAGCTAGGGGAGCAAACG
GGATTAGATACCCCGGTAGTCCTAGCTGTAAACGATGGGCACTAAGTAGAGGGG

>gi|257221749|gb|GQ427331.1| Uncultured planctomycete clone D5-541-P090505D-G10_LM3-57 16S ribosomal RNA gene, partial sequence
AGCACGTAGGTGGGTTTGTAAGTCAGACGTGAAAGCCTTCTGTTCAACGGAAGAATTGCATCTGAAACTA
CAAACCTTGAGTGTAGGAGGGGAGAATGGAACTTCTGGTGGAGCGGTGAAATGCGTAGATATCAGAAGGA
ACGCCGGCGGCGAAAGCGATTCTCTGGCCTATTACTGACACTCAGTGTGCGAAAGCTAGGGGAGCAAACG
GGATTAGATACCCCGGTAGTCCTAGCCGTAAACGATGGGCACTAAGTAGAGGGG

>gi|257221750|gb|GQ427332.1| Uncultured planctomycete clone D5-541-P090505D-H2_LM3-58 16S ribosomal RNA gene, partial sequence
AGCACGTAGGTGGGTTTGTAAGTCAGACGTGAAAGCCTTCTGTTCAACGGAAGAATTGCATCTGAAACTA
CAAACCCTGAGTGTAGGAGGGGAGAATGGAACTTCTGGTGGAGCGGTGAAATGCGTAGATATCAGAAGGA
ACGCCGGCGGCGAAAGCGATTCTCTGGCCTATTACTGACACTTAGTGTGCGAAAGCTAGGGGAGCAAACG
GGATTAGATGCCCCGGTAGTCCTAGCCGTAAACGATGGGCACTAAGTAGAGGGG

>gi|257221751|gb|GQ427333.1| Uncultured planctomycete clone D5-541-P090505D-H1_LM3-59 16S ribosomal RNA gene, partial sequence
AGCACGTAGGTGGGTTTGTAAGTCAGACGTGAAAGCCTTCTGTTCAACGGAAGAATTGCATCTGAAACTA
CAAACCTTGAGTGTAGGAGGGGAGAATGGAACTTCTGGTGGAGCGGTGAAATGCGTAGATATCAGAAGGA
ACGCCGGCGGCGAAAGCGATTCTCTGGCCTATTACTGACACTCAGTGTGCGAAAGCTAGGGGAGCAAGCG
GGATTAGATACCCCGGTAGTCCTAGCCGTAAACGATGGGCACTAAGTAGAGGGG

>gi|257221752|gb|GQ427334.1| Uncultured planctomycete clone E5-368-P090505A-E7_LM1-1 16S ribosomal RNA gene, partial sequence
TGCCCGAAAGGGTGACGAAGCGACGCCGCGTGGGTGAGGAAGGCCTTCGGGTTGTAAAGCCCTGTCAGGA
GTTAAGAAATGTAGACTCGCTAATATCGGGTCTATTTGACAAAGGCTCCAAAGGAAGCCACGGCTAACTC
TGTGCCAGCAGCCGCGGTAATACAGAGGTGGCAAGCGTTGTTCGGAATTATTGGGCGTAAAGAGCACGTA
GGTGGATTTGTAAGTCAGACGTGAAAGCCTTCTGTTCAACGGAAGAATTGCATCTGAAACTACAAACCTT
GAGTGTAGGAGGGGGGAATGGAACTTCTGGTGGAGCGGTGAAATGCGTAGATACCAGAAGGAACGCCGGC
GGCGAAAGCGATTCTCTGGCCTATTACTGACACTCAGTGTGCGAAAGCTAGGGGAGCAAACGGGATTAGA
TACCCCGGTAGTCCTAGCCGTAAACGATGGGCACTAAGTAGAGGGG

>gi|257221753|gb|GQ427335.1| Uncultured planctomycete clone E5-368-P090505A-E8_LM1-2 16S ribosomal RNA gene, partial sequence
TGCCCGAAGGGTGACGAAGCGACGCCGCGTGGGTGAGGAAGGCCTTCGGGTTGTAAAGCCCTGTCAGGAG
TTAAGAAATGTAGACTCGCTAATATCGGGTCTATTTGACAAAGGCTCCAAAGGAAGCCACGGCTAACTCT
GTGCCAGCAGCCGCGGTAATACAGAGGTGGCAAGCGTTGTTCGGAATTATTGGGCGTAAAGAGCACGTAG
GTGGATTTGTAAGTCAGACGTGAAAGCCTTCTGTTCAACGGGAGAATTGCATCTGAAACTACAAACCTTG
AGTGTAGGAGGGGAGAATGGAACTTCTGGTGGAGCGGTGAAATGCGTAGATATCAGAAGGAACGCCGGCG
GCGAAAGCGATTCTCTGGCCTATTACTGACACTCAGTGTGCGAAAGCTAGGGGAGCAAACGGGATTAGAT
ACCCCGGTAGTCCTAGCCGTAAACGATGGGCACTAAGTAGAGGGG

>gi|257221754|gb|GQ427336.1| Uncultured planctomycete clone E5-368-P090505A-E9_LM1-3 16S ribosomal RNA gene, partial sequence
TGCCCGAAAGGGTGACGAAGCGACGCCGCGTGGGTGAGGAAGGCCTTCGGGTTGTAAAGCCCTGTCAGGA
GTTAAGAAATGTAGACTCGCTAATATCGGGTCTATTTGACAAAGGCTCCAAAGGAAGCCACGGCTAACTC
TGTGCCAGCAGCCGCGGTAATACAGAGGTGGCAAGCGTTGTTCGGAATTATTGGGCGTAAAGAGCACGTA
GGTGGATTTGTATGTCAGACGTGAAAGCCTTCTGTCCAACGGAAGAGTTGCATCTGAAACTACAAACCTT
GAGTGTAGGAGGGGAGAATGGAACTTCTGGTGGAGCGGTGAAGTGCGTAGATATCAGAAGGAACGCCGGC
GGCGAAAGCGATTCTCTGGCCTATTACTGACACTCAGTGTGCGAAAGCTAGGGGAGCAAACGGGATTAGA
TACCCCGGTAGTCCTAGCCGTAAACGATGGGCACTAAGTAGAGGGG

>gi|257221755|gb|GQ427337.1| Uncultured planctomycete clone E5-368-P090505A-E10_LM1-4 16S ribosomal RNA gene, partial sequence
TGCCCGAAGGGTGACGAAGCGACGCCGCGTGGGTGAGGAAGGCCTTCGGGTTGTAAAGCCCTGTCAGGAG
TTAAGAAATGTAGACTCGCTAATATCGGGTCTATTTGACAAAGGCTCCAAAGGAAGCCACGGCTAACTCT
GTGCCAGCAGCCGCGGTAATACAGAGGTGGCAAGCGTTGTTCGGAATTATTGGGCGTAAAGAGCACGTAG
GTGGATTTGTAAGTCAGACGTGAAAGCCTTCTGTTCAACGGAAGAATTGCATCTGAAACTACAAACCTTG
AGTGTAGGAGGGGAGAATGGAACTTCTGGTGGAGCGGTGAAATGCGTAGATATCAGAAGGAACGCCGGCG
GCGAAAGCGATTCTCTGGCCTATTACTGACACTCAGTGTGCGAAAGCTAGGGGAGCAAACGGGATTAGAT
ACCCCGGTAGTCCTAGCCGTAAACGATGGGCACTAAGTAGAGGGG

>gi|257221756|gb|GQ427338.1| Uncultured planctomycete clone E5-368-P090505A-E11_LM1-5 16S ribosomal RNA gene, partial sequence
TGCCCGAAAGGGTGACGAAGCGACGCCGCGTGGGTGAGGAAGGCCTTCGGGTTGTAAAGCCCTGTCAGGA
GTTAAGAAATGTAGACTCGCTAATATCGGGTCTATTTGACAAAGGCTCCAAAGGAAGCCACGGCTAACTC
TGTGCCAGCAGCCGCGGTAATACAGAGGTGGCAAGCGTTGTTCGGAATTATTGGGCGTAAAGAGCACGTA
GGTGGATTTGTAAGTCAGACGTGAAAGCCTTCTGTTCAACGGAAGAATTGCATCTGAAACTACAAACCTT
GAGTGTAGGAGGGGAGAATGGAACTTCTGGTGGAGCGGTGAAATGCGTAGATATCAGAAGGAACGCCGGC
GGCGAAAGCGATTCTCTGGCCTATTACTGACACTCAGTGTGCGAAAGCTAGGGGAGCAAACGGGATTAGA
TACCCCGGTAGTCCTAGCCGTAAACGATGGGCACTAAGTAGAGGGG

>gi|257221757|gb|GQ427339.1| Uncultured planctomycete clone E5-368-P090505A-E12_LM1-6 16S ribosomal RNA gene, partial sequence
TGCCCGAAGGGTGACGAAGCGACGCCGCGTGGGTGAGGAAGGCCTTCGGGTTGTAAAGCCCTGTCAGGAG
TTAAGAAATGTAGACTCGCTAATATCGGGTCTATTTGACAAAGGCTCCAAAGGAAGCCACGGCTAACTCT
GTGCCAGCAGCCGCGGTAATACAGAGGTGGCAAGCGTTGTTCGGAATTATTGGGCGTAAAGAGCACGTAG
GTGGATTTGTAAGTCAGACGTGAAAGCCTTCTGTTCAACGGAAGAATTGCATCTGAAACTACAAACCTTG
AGTGTAGGAGGGGAGAATGGAACTTCTGGTGGAGCGGTGAAATGCGTAGATATCAGAAGGAACGCCGGCG
GCGAAAGCGATTCTCTGGCCTATTACTGACACTCAGTGTGCGAAAGCTAGGGGAGCAAACGGGATTAGAT
ACCCCGGTAGTCCTAGCCGTAAACGATGGGCACTAAGTAGAGGGG

>gi|257221758|gb|GQ427340.1| Uncultured planctomycete clone E5-368-P090505A-F1_LM1-7 16S ribosomal RNA gene, partial sequence
TGCCCGAAGGGTGACGAAGCGACGCCGCGTGGTGAGGAAGGCCTTCGGGTTGTAAAGCCCTGTCAGGAGT
TAAGAAATGTAGACTCGCTAATATCGGGTCTATTTGACAAAGGCTCCAAAGGAAGCCACGGCTAACTCTG
TGCCAGCAGCCGCGGTAATACAGAGGTGGCAAGCGTTGTTCGGAATTATTGGGCGTAAAGAGCACGTAGG
TGGATTTGTAAGTCAGACGTGAAAGCCTTCTGTTCAACGGAAGAATTGCATCTGAAACTACAAACCTTGA
GTGTAGGAGGGGAGAATGGAACTTCTGGTGGAGCGGTGAAATGCGTAGATATCAGAAGGAACGCCGGCGG
CGAAAGCGATTCTTTGGCCTATTACTGACACTCAGTGTGCGAAAGCTAGGGGAGCGAACGGGATTAGATA
CCCCGGTAGTCCTAGCCGTAAACGATGGGCACTAAGTAGAGGGG

>gi|257221759|gb|GQ427341.1| Uncultured planctomycete clone E5-368-P090505A-F2_LM1-8 16S ribosomal RNA gene, partial sequence
TGCCCGAAGGGTGACGAAGCGACGCCGCGTGGGTGAGGAAGGCCTTCGGGTTGTAAAGCCCTGTCAGGAG
TTAAGAAATGTAGACTCGCTAATATCGGGTCTATTTGACAAAGGCTCCAAAGGAAGCCACGGCTAACTCT
GTGCCAGCAGCCGCGGTAATACAGAGGTGGCAAGCGTTGTTCGGAATTATTGGGCGTAAAGAGCACGTAG
GTGGATTTGTAAGTCAGACGTGAAAGCCTTCTGTTCAACGGAAGAATTGCATCTGAAACTACAAACCTTG
AGTGTAGGAGGGGAGAATGGAACTTCTGGTGGAGCGGTGAAATGCGTAGATATCAGAAGGAACGCCGGCG
GCGAAAGCGATTCTCTGGCCTATTACTGACACTCAGTGTGCGAAAGCTAGGGGAGCAAACGGGATTAGAT
ACCCCGGTAGTCCTAGCCGTAAACGATGGGCACTAAGTAGAGGGG

>gi|257221760|gb|GQ427342.1| Uncultured planctomycete clone E5-368-P090505A-F3_LM1-9 16S ribosomal RNA gene, partial sequence
TGCCCGAAAGGGTGACGAAGCGACGCCGCGTGGGTGAGGAAGGCCTTCGGGTTGTAAAGCCCTGTCAGGA
GTTAAGAAATGTAGACTCGCTAATATCGGGTCTATTTGACAAAGGCTCCAAAGGAAGCCACGGCTAACTC
TGTGCCAGCAGCCGCGGTAATACAGAGGTGGCAAGCGTTGTTCGGAATTATTGGGCGTAAAGAGCACGTA
GGTGGATTTGTAAGTCAGACGTGAAAGCCTTCTGTTCAACGGAAGAATTGCATCTGAAACTACAAACCTT
GAGTGTAGGAGGGGAGAATGGAACTTCTGGTGGAGCGGTGAAATGCGTAGATATCAGAAGGAACGCCGGC
GGCGAAAGCGATTCTCTGGCCTATTACTGACACTCAGTGTGCGAAAGCTAGGGGAGCAAACGGGATTAGA
TACCCCGGTAGTCCTAGCCGTAAACGATGGGCACTAAGTAGAGGGG

>gi|257221761|gb|GQ427343.1| Uncultured planctomycete clone E5-368-P090505A-F4_LM1-10 16S ribosomal RNA gene, partial sequence
TGCCCGAAAGGGTGACGAAGCGACGCCGCGTGGGTGAGGAAGGCCTTCGGGTTGTAAAGCCCTGTCAGGA
GTTAAGAAATGTAGACTCGCTAATATCGGGTCTATTTGACAAAGGCTCCAAAGGAAGCCACGGCTAACTC
TGTGCCAGCAGCCGCGGTAATACAGAGGTGGCAAGCGTTGTTCGGAATTATTGGGCGTAAAGAGCACGTA
GGTGGATTTGTAAGTCAGACGTGAAAGCCTTCTGTTCAACGGAAGAATTGCATCTGAAACTACAAACCTT
GAGTGTAGGAGGGGAGAATGGAACTTCTGGTGGAGCGGTGAAATGCGTAGATATCAGAAGGAACGCCGGC
GGCGAAAGCGATTCTCTGGCCTATTACTGACACTCAGTGTGCGAAAGCTAGGGGAGCAAACGGGATTAGA
TACCCCGGTAGTCCTAGCCGTAAACGATGGGCACTAAGTAGAGGGG

>gi|257221762|gb|GQ427344.1| Uncultured planctomycete clone E5-368-P090505A-F5_LM1-11 16S ribosomal RNA gene, partial sequence
TGCCCGAAAGGGTGACGAAGCGACGCCGCGTGGGTGAGGAAGGCCTTCGGGTTGTAAAGCCCTGTCAGGA
GTTAAGAAATGTAGACTCGCTAATATCGGGTCTATTTGACAAAGGCTCCAAAGGAAGCCACGGCTAACTC
TGTGCCAGCAGCCGCGGTAATACAGAGGTGGCAAGCGTTGTTCGGAATTATTGGGCGTAAAGAGCACGTA
GGTGGATTTGTAAGTCAGACGTGAAAGCCTTCTGTTCAACGGAAGAATTGCATCTGAAACTACAAACCTT
GAGTGTAGGAGGGGAGAATGGAACTTCTGGTGGAGCGGTGAAATGCGTAGATATCAGAAGGAACGCCGGC
GGCGAAAGCGATTCTCTGGCCTATTACTGACACTCAGTGTGCGAAAGCTAGGGGAGCAAACGGGATTAGA
TACCCCGGTAGTCCTAGCCGTAAACGATGGGCACTAAGTAGAGGGG

>gi|257221763|gb|GQ427345.1| Uncultured planctomycete clone E5-368-P090505A-F6_LM1-12 16S ribosomal RNA gene, partial sequence
TGCCCGAAAGGGTGACGAAGCGACGCCGCGTGGGTGAGGAAGGCCTTCGGGTTGTAAAGCCCTGTCAGGA
GTTAAGAAATGTAGACTCGCTAATATCGGGTCTATTTGACAAAGGCTCCAAAGGAAGCCACGGCTAACTC
TGTGCCAGCAGCCGCGGTAATACAGAGGTGGCAAGCGTTGTTCGGAATTATTGGGCGTAAAGAGCACGTA
GGTGGATTTGTAAGTCAGACGTGAAAGCCTTCTGTTCAACGGAAGAATTGCATCTGAAACTACAAACCTT
GAGTGTAGGAGGGGAGAATGGAACTTCTGGTGGAGCGGTGAAATGCGTAGATATCAGAAGGAACGCCGGC
GGCGAAAGCGATTCTCTGGCCTATTACTGACACTCAGTGTGCGAAAGCTAGGGGAGCAAACGGGATTAGA
TACCCCGGTAGTCCTAGCCGTAAACGATGGGCACTAAGTAGAGGGG

>gi|257221764|gb|GQ427346.1| Uncultured planctomycete clone E5-368-P090505A-F9_LM1-13 16S ribosomal RNA gene, partial sequence
TGCCCGAAAGGGTGACGAAGCGACGCCGCGTGGGTGAGGAAGGCCTTCGGGTTGTAAAGCCCTGTCAGGA
GTTAAGAAATGTAGACTCGCTAATATCGGGTCTATTTGACAAGGGCTCCAAAGGAAGCCACGGCTAACTC
TGTGCCAGCAGCCGCGGTAATACAGAGGTGGCAAGCGTTGTTCGGAATTATTGGGCGTAAAGAGCACGTA
GGTGGATTTGTAAGTCAGACGTGAAAGCCTTCTGTTCAACGGAAGAATTGCATCTGAAACTACAAACCTT
GAGTGTAGGAGGGGAGAATGGAACTTCTGGTGGAGCGGTGAAATGCGTAGATATCAGAAGGAACGCCGGC
GGCGAAAGCGATTCTCTGGCCTATTACTGACACTCAGTGTGCGAAAGCTAGGGGAGCAAACGGGATTAGA
TACCCCGGTAGTCCTAGCCGTAAACGATGGGCACTAAGTAGAGGGG

>gi|257221765|gb|GQ427347.1| Uncultured planctomycete clone E5-368-P090505A-F10_LM1-14 16S ribosomal RNA gene, partial sequence
TGCCCGAAGGGGGTGACGAAGGGACGCCGCGTGGGTGAGGAAGACCTTCGGGTTGTAAAGCCCTGTCAGG
AGTTAAGAAATGTAGACTCGCTAATCTCGGGTCTATTTGACAAAGGCTCCAAAGGAACCCCCGGCTAACT
CTGTGCCAGCACCCGCGGTAATACAGAGGTGGCAAGCGTTGTTCGGAATTAATGGGCGTAAAGAGCACGT
AGGTGGATTTGTATGTCAGACGTGAAAGCCTTCTGTCCAACGGAAGACTAGCATCTGAAACTACAAACCT
TGAGTGTAGGAGGGGAGAATGGAACTTCAGGGGGAGCGGTGAAGTGCGTAGATATCAGAAGGAACGCCGG
CGGCGAAAGCGATTCTCTGGCCTATTACTGACACTCAGTGTGCGAAAGCTAGGGGAGCAAACGGGATTAG
ATACCCCGGTAGTCCTAGCCGTAAACGATGGGCACTAAGTAGAGGGG

>gi|257221766|gb|GQ427348.1| Uncultured planctomycete clone E5-368-P090505A-F11_LM1-15 16S ribosomal RNA gene, partial sequence
TGCCCGAAAGGGTGACGAAGCGACGCCGCGTGGGTGAGGAAGGCCTTCGGGTTGTAAAGCCCTGTCAGGA
GTTAAGAAATGTAGACTCGCTAATATCGGGTCTATTTGACAAAGGCTCCAAAGGAAGCCACGGCTAACTC
TGTGCCAGCAGCCGCGGTAATACAGAGGTGGCAAGCGTTGTTTGGAATTATTGGGCGTAAAGAGCACGTA
GGTGGATTTGTAAGTCAGACGTGAAAGCCTTCTGTTCAACGGAAGAATTGCATCTGAAACTACAAACCTT
GAGTGTAGGAGGGGAGAATGGAACTCCTGGTGGAGCGGTGAAATGCGTAGATATCAGAAGGAACGCCGGC
GGCGAAAGCGATTCTCTGGCCTATTACTGACACTCAGTGTGCGAAAGCTAGGGGAGCAAACGGGATTAGA
TACCCCGGTAGTCCTAGCCGTAAACGATGGGCACTAAGTAGAGGGG

>gi|257221767|gb|GQ427349.1| Uncultured planctomycete clone E5-368-P090505A-F12_LM1-16 16S ribosomal RNA gene, partial sequence
TGCCCGAAGGGTGACGAAGCGACGCCGCGTGGGTGAGGAAGGCCTTCGGGTTGTAAAGCCCTGTCAGGAG
TTAAGAAATGTAGACTCGCTAATATCGGGTCTATTTGACAAAGGCTCCAAAGGAAGCCACGGCTAACTCT
GTACCAGCAGCCGCGGTAATACAGAGGTGGCAAGCGTTGTTCGGAATTATTGGGCGTAAAGAGCACGTAG
GTGGATTTGTAAGTCAGACGTGAAAGCCTTCTGTTCAACGGAAGAATTGCATCTGAAACTACAAACCTTG
AGTGTAGGAGGGGAGAATGGAACTTCTGGTGGAGCGGTGAAATGCGTAGATATCAGAAGGAACGCCGGCG
GCGAAAGCGATTCTCTGGCCTATTACTGACACTCAGTGTGCGAAAGCTAGGGGAGCAAACGGGATTAGAT
ACCCCGGTAGTCCTAGCCGTAAACGATGGGCACTAAGTAGAGGGG

>gi|257221768|gb|GQ427350.1| Uncultured planctomycete clone E5-368-P090505A-G1_LM1-17 16S ribosomal RNA gene, partial sequence
CGCCGGAAAGGGGACGAAGCGACGTCGCGTGGGTGAGGAAAGCCTTCGGGGTGTGAGAGCTGTGAGGGGT
GAAGAAAAGTGGACTCGCGAATATCGGGGCTATTTGAGAAAGGGGCCAAAGGAAGCGCCGGGGAACTCTG
TGCGACCGGCCGCGGGAAAACAGAGAGGGGAAGCGTGGTGCGGAATATTTGGGGGTAAGAAGAGCGTGGG
GGGGTTTGTGAGTCAAAGATGAAAGCCTTTTGTTCAACGGAAGAATTGCATCTGAGAAAATAACCTTGAG
TGTAGGAGGGGGAATGGAACTTCTGGTGGAGCGGTGAAAAGCGGAGATATCATAAGGAAGGCCGGCGGCG
AAAGCGATTCTCTGGCCTATTACTGACACTCAGTGTGCGAAAGCTAGGGAAGCAAACGGAATTAAATACC
CCGGTAGTCCTAGCCGTAAACGATGGGCACTAAGTAGAGGGG

>gi|257221769|gb|GQ427351.1| Uncultured planctomycete clone E5-368-P090505A-G2_LM1-18 16S ribosomal RNA gene, partial sequence
TGCCGAAGGGTGACGAAGCGACGCCGCGTGGGTGAGGAAGGCCTTCGGGTTGTAAAGCCCTGTCAGGAGT
TAAGAAATGTAGACTCGCTAATATCGGGTCTATTTGACAAAGGCTCCAAAGGAAGCCACGGCTAACTCTG
TGCCAGCAGCCGCGGTAATACAGAGGTGGCAAGCGTTGTTCGGAATTATTGGGCGTGAAGAGCACGTAGG
TGGATTTGTAAGTCAGACGTGAAAGCCTTCTGTTCAACGGAAGAATTGCATCTGAAACTACAAACCTTGA
GTGTAGGAGGGGAGAATGGAACTTCTGGTGGAGCGGTGAAGTGCGTAGATATCAGAAGGAACGCCGGCGG
CGAAAGCGATTCTCTGGCCTATTACTGACACTCAGTGTGCGAAAGCTAGGGGAGCAAACGGGATTAGATA
CCCCGGTAGTCCTAGCCGTAAACGATGGGCACTAAGTAGAGGGG

>gi|257221770|gb|GQ427352.1| Uncultured planctomycete clone E5-368-P090505A-G3_LM1-19 16S ribosomal RNA gene, partial sequence
TGCCCGAAAGGGTGACGAAGCGACGCCGCGTGGGTGAGGAAGGCCTTCGGGTTGTAAAGCCCTGTCAGGA
GTTAAGAAATGTAGACTCGCTAATATCGGGTCTATTTGACAAAGGCTCCAAAGGAAGCCACGGCTAACTC
TGTGCCAGCAGCCGCGGTAATACAGAGGTGGCAAGCGTTGTTCGGAATTATTGGGCGTAAAGAGCACGTA
GGTGGATTTGTAAGTCAGACGTGAAAGCCTTCTGTTCAACGGAAGAATTGCATCTGAAACTACAAACCTT
GAGTGTAGGAGGGGAGAATGGAACTTCTGGTGGAGCGGTGAAATGCGTAGATATCAGAAGGAACGCCGGC
GGCGAAAGCGATTCTCTGGCCTATTACTGACACTCAGTGTGCGAAAGCTAGGGGAGCAAACGGGATTAGA
TACCCCGGTAGTCCTAGCCGTAAACGATGGGCACTAAGTAGAGGGG

>gi|257221771|gb|GQ427353.1| Uncultured planctomycete clone E5-368-P090505A-G5_LM1-20 16S ribosomal RNA gene, partial sequence
TGCCCGAAGGGTGACGAAGCGACGCCGCGTGGGTGAGGAAGGCCTTCGGGTTGTAAAGCCCTGTCAGGAG
TTAAGAAATGTAGACTCGCTAATATCGGGTCTATTTGACAAAGGCTCCAAAGGAAGCCACGGCTAACTCT
GTGCCAGCAGCCGCGGTAATACAGAGGTGGCAAGCGTTGTTCGGAATTATTGGGCGTAAAGAGCACGTAG
GTGGATTTGTAAGTCAGACGTGAAAGCCTTCTGTTCAACGGAAGAATTGCATCTGAAACTACAAACCTTG
AGTGTAGGAGGGGAGAATGGAACTTCTGGTGGAGCGGTGAAATGCGTAGATATCAGAAGGAACGCCGGCG
GCGAAAGCGATTCTCTGGCCTATTACTGACACTCAGTGTGCGAAAGCTAGGGGAGCAAACGGGATTAGAT
ACCCCGGTAGTCCTAGCCGTAAACGATGGGCACTAAGTAGAGGGG

>gi|257221772|gb|GQ427354.1| Uncultured planctomycete clone E5-368-P090505A-G7_LM1-21 16S ribosomal RNA gene, partial sequence
TGCCCGAAGGGTGACGAAGCGACGCCGCGTGGGTGAGGAAGGCCTTCGGGTTGTAAAGCCCTGTCAGGAG
TTAAGAAATGTAGACTCGCTAATATCGGGTCTATTTGACAAAGGCTCCAAAGGAAGCCACGGCTAACTCT
GTGCCAGCAGCCGCGGTAATACAGAGGTGGCAAGCGTTGTTCGGAATTATTGGGCGTAAGGAGCACGTAG
GTGGATTTGTAAGTCAGACGTGAAAGCCTTCTGTTCAACGGAAGAATTGCATCTGAAACTACAAACCTTG
AGTGTAGGAGGGGAGAATGGAACTTCTGGTGGAGCGGTGAAATGCGTAGATATCAGAAGGAACGCCGGCG
GCGAAAACGATTCTCTGGCCTATTACTGACACTCAGTGTGCGAAAGCTAGGGGAGCAAACGGGATTAGAT
ACCCCGGTAGTCCTAGCCGTAAACGATGGGCACTAAGTAGAGGGG

>gi|257221773|gb|GQ427355.1| Uncultured planctomycete clone E5-368-P090505A-G9_LM1-22 16S ribosomal RNA gene, partial sequence
TGCCCGAAAGGGCGACGAAGCGACGCCGCGTGGGTGAGGAAGGCCTTCGGGTTGTAAAGCCCTGTCAGGA
GTTAAGAAATGTAGACTCGCTAATATCGGGTCTATTTGACAAAGGCTCCAAAGGAAGCCACGGCTAACTC
TGTGCCAGCAGCCGCGGTAATACAGAGGTGGCAAGCGTTGTTCGGAATTATTGGGCGTAAAGAGCACGTA
GGTGGATTTGTAAGTCAGACGTGAAAGCCTTCTGTTCAACGGAAGAATTGCATCTGAAACTACAAACCTT
GAGTGTAGGAGGGGAGAATGGAACTTCTGGTGGAGCGGTGAAATGCGTAGATATCAGAAGGAACGCCGGC
GGCGAAAGCGATTCTCTGGCCTATTACTGACACTCAGTGTGCGAAAGCTAGGGGAGCAAACGGGATTAGA
TACCCCGGTAGTCCTAGCCGTAAACGATGGGCACTAAGTAGAGGGG

>gi|257221774|gb|GQ427356.1| Uncultured planctomycete clone E5-368-P090505A-G10_LM1-23 16S ribosomal RNA gene, partial sequence
TGCCCGAAAGGGTGACGAAGCGACGCCGCGTGGGTGAGGAAGGCCTTCGGGTTGTAAAGCCCTGTCAGGA
GTTAAGAAATGTAGACTCGCTAATATCGGGTCTATTTGACAAAGGCTCCAAAGGAAGCCACGGCTAACTC
TGTGCCAGCAGCCGCGGTAATACAGAGGTGGCAAGCGTTGTTCGGAATTATTGGGCGTAAAGAGCACGTA
GGTGGATTTGTAAGTCAGACGTGAAAGCCTTCTGTTCAACGGAAGAATTGCATCTGAAACTACAAACCTT
GAGTGTAGGAGGGGAGAATGGAACTTCTGGTGGAGCGGTGAAATGCGTAGATATCAGAAGGAACGCCGGC
GGCGAAAGCGATTCTCTGGCCTATTACTGACACTCAGTGTGCGAAAGCTAGGGGAGCAAACGGGATTAGA
TACCCCGGTAGTCCTAGCCGTAAACGATGGGCACTAAGTAGAGGGG

>gi|257221775|gb|GQ427357.1| Uncultured planctomycete clone E5-368-P090505A-G11_LM1-24 16S ribosomal RNA gene, partial sequence
TGCCCGAAGGGTGACGAAGCGACGCCGCGTGGGTGAGGAAGGCCTTCGGGTTGTAAAGCCCTGTCAGGAG
TTAAGAAATGTAGACTCGCTAATATCGGGTCTATTTGACAAAGGCTCCAAAGGAAGCCACGGCTAACTCT
GTGCCAGCAGCCGCGGTAATACAGAGGTGGCAAGCGTTGTTCGGAATTATTGGGCGTAAAGAGCACGTAG
GTGGATTTGTAAGTCAGACGTGAAAGCCTTCTGTTCAACGGAAGAATTGCATCTGAAACTACAAACCTTG
AGTGTAGGAGGGGAGAATGGAACTTCTGGTGGAGCGGTGAAATGCGTAGATATCGGAAGGAACGCCGGCG
GCGAAAGCGATTCTCTGGCCTATTACTGACACTCAGTGTGCGAAAGCTAGGGGAGCAAACGGGATTAGAT
ACCCCGGTAGTCCTAGCCGTAAACGATGGGCACTAAGTAGAGGGG

>gi|257221776|gb|GQ427358.1| Uncultured planctomycete clone E5-368-P090505A-H2_LM1-25 16S ribosomal RNA gene, partial sequence
TGCCCGAAGGGTGACGAAGCGACGCCGCGTGGGTGAGGAAGGCCTTCGGGTTGTAAAGCCCTGTCAGGAG
TTAAGAAATGTAGACTCGCTAATATCGGGTCTATTTGACAAAGGCTCCAAAGGAAGCCACGGCTAACTCT
GTGCCAGCAGCCGCGGTAATACAGAGGTGGCAAGCGTTGTTCGGAATTATTGGGCGTAAAGAGCACGTAG
GTGGATTTGTAAGTCAGACGTGAAAGCCTCCTGTTCAACGGAAGAATTGCATCTGAAACTACAAACCTTG
AGTGTAGGAGGGGAGAATGGAACTTCTGGTGGAGCGGTGAAATGCGTAGATATCAGAAGGAACGCCGGCG
GCGAAAGCGATTCTCTGGCCTATTACTGACACTCAGTGTGCGAAAGCTAGGGGAGCAAACGGGATTAGAT
ACCCCGGTAGTCCTAGCCGTAAACGATGGGCACTAAGTAGAGGGG

>gi|257221777|gb|GQ427359.1| Uncultured planctomycete clone E5-368-P090505A-H3_LM1-26 16S ribosomal RNA gene, partial sequence
TGCCCGAAAGGGTGACGAAGCGACGCCGCGTGGGTGAGGAAGGCCTTCGGGTTGTAAAGCCCTGTCAGGA
GTTAAGAAATGTAGACTCGCTAATATCGGGTCTATTTGACAAAGGCTCCAAAGGAAGCCACGGCTAACTC
TGTGCCAGCAGCCGCGGTAATACAGAGGTGGCAAGCGTTGTTCGGAATTATTGGGCGTAAAGAGCACGTA
GGTGGATTTGTAAGTCAGACGTGAAAGCCTTCTGTTCAACGGAAGAATTGCATCTGAAACTACAAACCTT
GAGTGTAGGAGGGGAGAATGGAACTTCTGGTGGAGCGGTGAAGTGCGTAGATATCAGAAGGAACGCCGGC
GGCGAAAGCGATTCTCTGGCCTATTACTGACACTCAGTGTGCGAAAGCTAGGGGAGCAAACGGGATTAGA
TACCCCGGTAGTCCTAGCCGTAAACGATGGGCACTAAGTAGAGGGG

>gi|257221778|gb|GQ427360.1| Uncultured planctomycete clone E5-368-P090505A-H6_LM1-27 16S ribosomal RNA gene, partial sequence
TGCCCGAAGGGTGACGAAGCGACGCCGCGTGGGTGAGGAAGGCCTTCGGGTTGTAAAGCCCTGTCAGGAG
TTAAGAAATGTAGACTCGCTAATATCGGGTCTATTTGACAAAGGCTCCAAAGGAAGCCACGGCTAACTCT
GTGCCAGCAGCCGCGGTAATACAGAGGTGGCAAGCGTTGTTCGGAATTATTGGGCGTAAAGAGCACGTAG
GTGGATTTGTAAGTCAGACGTGAAAGCCTTCTGTTCAACGGAAGAATTGCATCTGAAACTACAAACCTTG
AGTGTAGGAGGGGAGAATGGAACTTCTGGTGGAGCGGTGAAATGCGTAGATATCAGAAGGAACGCCGGCG
GCGAAAGCGATTCTCTGGCCTATTACTGACACTCAGTGTGCGAAAGCTAGGGGAGCAAACGGGATTAGAT
ACCCCGGTAGTCCTAGCCGTAAACGATGGGCACTAAGTAGAGGGG

>gi|257221779|gb|GQ427361.1| Uncultured planctomycete clone E5-541-P090505D-H7_LM3-28 16S ribosomal RNA gene, partial sequence
AGCACGTAGGTGGGTTTGTAAGTCAGATGTGAAAGCCTTCTGTTCAACGGAAGAATTGCATCTGAAACTG
CGAGTCTTGAGTGTAGGAGGGGAGAATGGAACTTCTGGTGGAGCGGTGAAATGCGTAGATATCAGAAGGA
ACGCCGGCGGCGAAAGCGATTCTCTGGCCTATTACTGACACTCAGTGTGCGAAAGCTAGGGGAGCAAACG
GGATTAGATACCCCGGTAGTCCTAGCCGTGAACGATGGGCACTAAGTAGAGGGGT

>gi|257221780|gb|GQ427362.1| Uncultured planctomycete clone E5-541-P090505D-H9_LM3-29 16S ribosomal RNA gene, partial sequence
AGCACGTAAGTGGGTTTGTAAGTCAGATGTGAAAGCCTTCTGTTCAACGGAAGAATTGCATCTGAAACTG
CGAGTCTTGAGTGTAGGAGGGGAGAATGGAACTTCTGGTGGAGCGGTGAAATGCGTAGATATCAGAAGGA
GCGCCGGCGGCGAAAGCGATTCTCTGGCCTATTACTGACACTCAGTGTGCGAAAGCTAGGGGAGCAAACG
GGATTAGATACCCCGGTAGTCCTAGCCGTAAACGATGGGCACTAAGTAGAGGGGT

>gi|257221781|gb|GQ427363.1| Uncultured planctomycete clone E5-541-P090505D-H10_LM3-30 16S ribosomal RNA gene, partial sequence
AGCACGTAGGTGGGTTTGTAAGTCAGATGTGAAAGCCTCCTGTTCAACGGGAGAATTGCATCTGAAACTA
CTGATCTTGAGTGTAGGAGGGGAGAATGGAACTTCTGGTGGAGCGGTGAAATGCGTAGATATCAGAAGGA
ACGCCGGCGGCGAAAGCGATTCTCTGGCCTATTACTGACACTCAGTGTGCGAAAGCTAGGGGAGCAAACG
GGATTAGATACCCCGGTAGTCCTAGCCGTAAACGATGGGCACTAAGTAGAGGGGT

>gi|257221782|gb|GQ427364.1| Uncultured planctomycete clone E5-541-P090505D-H11_LM3-31 16S ribosomal RNA gene, partial sequence
AGCACGTAGGTGGGTTTGTAAGTCAGATGTGAAAGCCTCCTGTTCAACGGGAGAATTGCATCTGAAACTA
CTGATCTTGAGTGTAGGAGGGGAGAATGGAACTTCTGGTGGAGCGGTGAAATGCGTAGATATCAGAAGGA
ACGCCGGCGGCGAAAGCGATTCTCTGGCCTATTACTGACACTCAGTGTGCGAAAGCTAGGGGAGCAAACG
GGATTAGATACCCCGGTAGTCCTAGCCGTAAACGATGGGCACTAAGTAGAGGGGT

>gi|257221783|gb|GQ427365.1| Uncultured planctomycete clone E5-368-P090421A-C3_meng-32 16S ribosomal RNA gene, partial sequence
TGCCCGAAAGGGTGACGAAGCGACGCCGCGTGTGGGAAGAAGGCCTTCGGGTTGTAAACCACTGTCAGGA
GTTAGGAAGTGCACGAGCGTTAATAGCGTTCTTGCTTGACTAAGGCTCCAGAGGAAGCCACGGCTAACTC
TGTGCCAGCAGCCGCGGTAATGCAGAGGCGGCAAGCGTTGTTCGGAATTATTGGGCGTAAAGAGCACGTA
GGCGGCCTTGCAAGTCAGTTGTGAAAGCCTTCCGCTCAACGGAAGAATGCCAGCTGATACTACAGGGCTT
GAGTACGGGAGGGGAGAGTGGAACTTCTGGTGGAGCGGTGAAATGCGTAGATATCAGAAGGAACGCCGGC
GGCGAAAGCGACTCTCTGGCCCGAAACTGACGCTGAGTGTGCGAAAGCTAGGGGAGCAAACGGGATTAGA
TACCCCGGTAGTCCTAGCCGTAAACGATGGGCACTAAGTAGAGGGG

>gi|257221784|gb|GQ427366.1| Uncultured planctomycete clone E5-368-P090421A-C4_meng-33 16S ribosomal RNA gene, partial sequence
TGCCCGAAAGGGTGACGAAGCGACGCCGCGTGGGTGAGGAAGGCCCTCGGGTTGTAAAGCCCTGTCAGGA
GTTAAGAAATGTAGATACGCTAATATCGTATCTATTTGACAAAGGCTCCAAAGGAAGCCACGGCTAACTC
TGTGCCAGCAGCCGCGGTAATACAGAGGTGGCAAGCGTTGTTCGGAATTATTGGGCGTAAAGAGCACGTA
GGTGGATTTGTAAGTCAGATGTGAAAGCCTTCTGTTCAACGGAAGAATTGCATCTGAAACTACAAACCTT
GAGTATAGGAGGGGAGAATGGAACTTCTGGTGGAGCGGTGAAATGCGTAGATATCAGAAGGAACGCCGGC
GGCGAAAGCGATTCTCTGGCCTATTACTGACACTCAGTGTGCGAAAGCTAGGGGAGCAAACGGGATTAGA
TACCCCGGTAGTCCTAGCCGTAAACGATGGGCACTAAGTAGAGGGG

>gi|257221785|gb|GQ427367.1| Uncultured planctomycete clone E5-368-P090421A-C5_meng-34 16S ribosomal RNA gene, partial sequence
TGCCCGAAAGGGTGACGAAGCGACGCCGCGTGTGGGAAGAAGGCCTTCGGGTTGTAAACCACTGTCAGGA
GTTAGGAAGTGCACGAGCGTTAATAGCGTTCTTGCTTGACTAAGGCTCCAGAGGAAGCCACGGCTAACTC
TGTGCCAGCAGCCGCGGTAATACAGAGGCGGCAAGCGTTGTTCGGAATTATTGGGCGTAAAGAGCACGTA
GGCGGCCTTGCAAGTCAGTTGTGAAAGCCTTCCGCTCAACGGAAGAATGCCAGCTGATACTACAGGGCTT
GAGTACGGGAGGGGAGAGTGGAACTTCTGGTGGAGCGGTGAAATGCGTAGATATCAGAAGGAACGCCGGC
GGCGAAAGCGACTCTCTGGCCCGAAACTGACGCTGAGTGTGCGAAAGCTAGGGGAGCAAACGGGATTAGA
TACCCCGGTAGTCCTAGCCGTAAACGATGGGCACTAAGTAGAGGGG

>gi|257221786|gb|GQ427368.1| Uncultured planctomycete clone E5-368-P090421A-C6_meng-35 16S ribosomal RNA gene, partial sequence
TGCCCGAAAGGGTGACGAAGCGACGCCGCGTGTGGGAAGAAGGCCTTCGGGTTGTAAACCACTGTCAGGA
GTTAGGAAGTGCACGAGCGTTAATAGCGTTCTTGCTTGACTAAGGCTCCAGAGGAAGCCACGGCTAACTC
TGTGCCAGCAGCCGCGGTAATACAGAGGCGGCAAGCGTTGTTCGGAATTATTGGGCGTAAAGAGCACGTA
GGCGGCCTTGCAAGTCAGTTGTGAAAGCCTTCCGCTCAACGGAAGAATGCCAGCTGATACTACAGGGCTT
GAGTACGGGAGGGGAGAGTGGAACTTCTGGTGGAGCGGTGAAATGCGTAGATATCAGAAGGAACGCCGGC
GGCGAAAGCGACTCTCTGGCCCGAAACTGACGCTGAGTGTGCGAAAGCTAGGGGAGCAAACGGGATTAGA
TACCCCGGTAGTCCTAGCCGTAAACGATGGGCACTAAGTAGAGGGG

>gi|257221787|gb|GQ427369.1| Uncultured planctomycete clone E5-368-P090416A-F7_meng-36 16S ribosomal RNA gene, partial sequence
TGTGCAAGGTGAAAGAGGCGAACGCACCGCGCGCGTGAGGAAGGCTTCGGGCTGTAAAGCCCTGTCCCCC
GTTAAGAAATGTAAACTCGCTAATATCGGGTCTATTTGACATATGTTCCAAAGGAAGCCACGGCTAACTC
TGTGCCAGCAGCCGCGGTAATACAGAGGTGGCAAGCGTTGTTCGGAATTATTGGGCGTAAAGAGCACGTA
AGTGGATTTGTAAGTCAGACGTGAAAGCCTTCTGTTCCACGTAAGAATTGCATCTGAAACTACAAACCTT
GAGTGTAGGAGGGGAGAATGGAACTTCTGGTGGAGCGGTGAAATGCGTACATATCAATAGGAACGCCGGC
GGCGAAAGCGATTCTCTGGCCTATTACTGACACTCAGTGTGCGAGAGCTAGGGGAGCAAACGGGATTAGA
TACCCCGGTAGTCCTAGCCGCCAACGATGCGCACTAAGTAGAGGGG

>gi|257221788|gb|GQ427370.1| Uncultured planctomycete clone E5-368-P090416A-F8_meng-37 16S ribosomal RNA gene, partial sequence
TGCCCGAAAGGGTGACGAAGCGACGCCGCGTGAGCGAAGAAGGCCCTAGGGTTGTAAGGCTCTGTCGGGG
GTTATGAAATGCAGGTTGGTTAATACCCAACCTGTTTGACAAAGGCCCCAAAGGAAGCCACGGCTAACTC
TGTGCCAGCAGCCGCGGTAATACAGAGGTGGCAAGCGTTGTTCGGTATTATTGGGCGTAAAGAGCACGTA
GGTGGTTTTGTAAGTCAGATGTGAAAGCCTTCTGTTCAAAGGAAGAACGGCATCTGAAACTGCAGATCTT
GAGTGTAGGAGGGGAGAGTGGAACTTCTGGTGGAGCGGTGAAATGCGTAGATATCAGAAGGAACGTCGGC
GGCGAAAGCGACTCTCTGGCCTATTACTGACACTGAGTGTGCGAAAGTTAGGGGAGCAAACGGGATTAGA
TACCCCGGTAGTCCTAACTGTAACCGATGGGCACTAAGTAGAGGGG

>gi|257221789|gb|GQ427371.1| Uncultured planctomycete clone E5-368-P090416A-F9_meng-38 16S ribosomal RNA gene, partial sequence
TGCCCGAAGGGTGACGAAGCGACGCCGCGTGAGCGAAGAAGGCCCTAGGGTTGTAAAGCTCTGTCGGGGG
CTATGAAATGCAGGTTGGTTAATACCCAACCTGTTTGACAAAGGCCCCAAAGGAAGCCACGGCTAACTCT
GTGCCAGCAGCCGCGGTAATACAGGGGTGGCAAGCGTTGTTCGGTATTATTGGGCGTAAAGAGCACGTAG
GTGGTTTTGTAAGTCAGATGTGAAAGCCTTCTGTTCAAAGGAAGAACGGCATCTGAAACTGCAGATCTTG
AGTGTAGGAGGGGAGAGTGGAACTTCTGGTGGAGCGGTGAAATGCGTAGATATCAGAAGGAACGTCGGCG
GCGAAAGCGACTCTCTGGCCTATTACTGACACTGAGTGTGCGAAAGTTAGGGGAGCAAACGGGATTAGAT
ACCCCGGTAGTCCTAACTGTAAACGATGGGCACTAAGTAGAGGGG

>gi|257221790|gb|GQ427372.1| Uncultured planctomycete clone A11-P090416A-F10-1 16S ribosomal RNA gene, partial sequence
TGCCCGAAGGGTGACGAAGCGACGCCGCGTGGGTGAGGAAGGCCTTCGGGTTGTAAAGCCCTGTCAGGAG
TTAAGAAATGTAGACTCGCTAATATCGGGTCTATTTGACAAAGGCTCCAAAGGAAGCCACGGCTAACTCT
GTGCCAGCAGCCGCGGTAATACAGAGGTGGCAAGCGTTGTTCGGAATTATTGGGCGTAAAGAGCACGTAG
GTGGATTTGTAAGTCAGACGTGAAAGCCTTCTGTTCAACGGAAGAATTGCATCTGAAACTACAAACCTTG
AGTGTAGGAGGGGAGAATGGAACTTCTGGTGGAGCGGTGAAATGCGTAGATATCAGAAGGAACGCCGGCG
GCGAAAGCGATTCTCTGGCCTATTACTGACACTCAGTGTGCGAAAGCTAGGGGAGCAAACGGGATTAGAT
ACCCCGGTAGTCCTAGCCGTAAACGATGGGCACTAAGTAGAGGGGT

>gi|257221791|gb|GQ427373.1| Uncultured planctomycete clone A11-P090416A-F11-2 16S ribosomal RNA gene, partial sequence
TGCCCGAAAGGGTGACGAAGCGACGCCGCGTGGGTGAGGAAGGCCTTCGGGTTGTAAAGCCCTGTCAGGA
GTTAAGAAATGTAGACTCGCTAATATCGGGTCTATTTGACAAAGGCTCCAAAGGAAGCCACGGCTAACTC
CGTGCCAGCAGCCGCGGTAATACAGAGGTGGCAAGCGTTGTTCGGAATTATTGGGCGTAAAGAGCACGTA
GGTGGATTTGTAAGTCAGACGTGAAAGCCTTCTGTTCAACGGAAGAATTGCATCTGAAACTACAAACCTT
GAGTGTAGGAGGGGAGAATGGAACTTCTGGTGGAGCGGTGAAATGCGTAGATATCAGAAGGAACGCCGGC
GGCGAAAGCGATTCTCTGGCATATTACTGACACTCAGTGTGCGAAAGCTAGGGGAGCAAACGGGATTAGA
TACCCCGGTAGTCCTAGCCGTAAACGATGGGCACTAAGTAGAGGGGT

>gi|257221792|gb|GQ427374.1| Uncultured planctomycete clone A11-P090416A-F12-3 16S ribosomal RNA gene, partial sequence
TGCCCGAAAGGGTGACGAAGCGACGCCGCGTGGGTGAGGAAGGCCTTCGGGTTGTAAAGCCCTGTCAGGA
GTTAAGAAATGTAGACTCGCTAATATCGGGTCTATTTGACAAAGGCTCCAAAGGAAGCCACGGCTAACTC
TGTGCCAGCAGCCGCGGTAATACAGAGGTGGCAAGCGTTGTTCGGAATTATTGGGCGTAAAGAGCACGTA
GGTGGATTTGTAAGTCAGACGTGAAAGCCTTCTGTTCAACGGAAGAATTGCATCTGAAACTACAAACCTT
GAGTGTAGGAGGGGAGAATGGAACTTCTGGTGGAGCGGTGAAATGCGTAGATATCAGAAGGAACGCCGGC
GGCGAAAGCGATTCTCTGGCCTATTACTGACACTCAGTGTGCGAAAGCTAGGGGAGCAAACGGGATTAGA
TACCCCGGTAGTCCTAGCCGTAAACGATGGGCACTAAGTAGAGGGGT

>gi|257221793|gb|GQ427375.1| Uncultured planctomycete clone A11-P090416A-G1-4 16S ribosomal RNA gene, partial sequence
TGCCCGAAAGGGTGACGAAGCGACGCCGCGTGGGTGAGGAAGGCCTTCGGGTTGTAAAGCCCTGTCAGGA
GTTAAGAAATGTAGACTCGCTAATATCGGGTCTATTTGACAAAGGCTCCAAAGGAAGCCACGGCTAACTC
TGTGCCAGCAGCCGCGGTAATACAGAGGTGGCAAGCGTTGTTCGGAATTATTGGGCGTAAAGAGCACGTA
GGTGGATTTGTAAGTCAGACGTGAAAGCCTTCTGTTCAACGGAAGAATTGCATCTGAAACTACAAACCTT
GAGTGTAGGAGGGGAGAATGGAACTTCTGGTGGAGCGGTGAAATGCGTAGATATCAGAAGGAACGCCGGC
GGCGAAAGCGATTCTCTGGCCTATTACTGACACTCAGTGTGCGAAAGCTAGGGGAGCAAACGGGATTAGA
TACCCCGGTAGTCCTAGCCGTAAACGATGGGCACTAAGTAGAGGGGT

>gi|257221794|gb|GQ427376.1| Uncultured planctomycete clone A11-P090416A-G2-5 16S ribosomal RNA gene, partial sequence
TGCCCGAAAGGGTGACGAAGCGACGCCGCGTGGGTGAGGAAGGCCTTCGGGTTGTAAAGCCCTGTCAGGA
GTTAAGAAATGTAGACTCGCTAATATCGGGTCTATTTGACAAAGGCTCCAAAGGAAGCCACGGCTAACTC
TGTGCCAGCAGCCGCGGTAATACAGAGGTGGCAAGCGTTGTTCGGAATTATTGGGCGTAAAGAGCACGTA
GGTGGATTTGTAAGTCAGACGTGAAAGCCTTCTGTTCAACGGAAGAATTGCATCTGAAACTACAAACCTT
GAGTGTAGGAGGGGAGAATGGAACTTCTGGTGGAGCGGTGAAATGCGTAGATATCAGAAGGAACGCCGGC
GGCGAAAGCGATTCTCTGGCCTATTACTGACACTCAGTGTGCGAAAGCTAGGGGAGCAAACGGGATTAGA
TACCCCGGTAGTCCTAGCCGTAAACGATGGGCACTAAGTAGAGGGGT

>gi|257221795|gb|GQ427377.1| Uncultured planctomycete clone A11-P090416A-G3-6 16S ribosomal RNA gene, partial sequence
TGCCCGAAGGGTGACGAAGCGACGCCGCGTGGGTGAGGAAGGCCTTCGGGTTGTAAAGCCCTGTCAGGAG
TTAAGAAATGTAGACTCGCTAATATCGGGTCTATTTGACAAAGGCTCCAAAGGAAGCCACGGCTAACTCT
GTGCCAGCAGCCGCGGTAATACAGAGGTGGCAAGCGTTGTTCGGAATTATTGGGCGTAAAGAGCACGTAG
GTGGATTTGTAAGTCAGACGTGAAAGCCTTCTGTTCAACGGAAGAATTGCATCTGAAACTACAAACCTTG
AGTGTAGGAGGGGAGAATGGAACTTCTGGTGGAGCGGTGAAATGCGTAGATATCAGAAGGAACGCCGGCG
GCGAAAGCGATTCTCTGGCCTATTACTGACACTCAGTGTGCGAAAGCTAGGGGAGCAAACGGGATTAGAT
ACCCCGGTAGTCCTAGCCGTAAACGATGGGCACTAAGTAGAGGGGT

>gi|257221796|gb|GQ427378.1| Uncultured planctomycete clone A11-P090416A-G4-7 16S ribosomal RNA gene, partial sequence
TGCCCGAAGGGTGACGAAGCGACGCCGCGTGGGTGAGGAAGGCCTTCGGGTTGTAAAGCCCTGTCAGGAG
TTAAGAAATGTAGACTCGCTAATATCGGGTCTATTTGACAAAGGCTCCAAAGGAAGCCACGGCTAACTCT
GTGCCAGCAGCCGCGGTAATACAGAGGTGGCAAGCGTTGTTCGGAATTATTGGGCGTAAAGAGCACGTAG
GTGGATTTGTAAGTCAGACGTGAAAGCCTTCTGTTCAACGGAAGAATTGTATCTGAAACTACAAACCTTG
AGTGTAGGAGGGGAGAATGGAACTTCTGGTGGAGCGGTGAAGTGCGTAGATATCAGAAGGAACGCCGGCG
GCGAAAGCGATTCTCTGGCCTATTACTGACACTCAGTGTGCGAAAGCTAGGGGAGCAAACGGGATTAGAT
ACCCCGGTAGTCCTAGCCGTAAACGATGGGCACTAAGTAGAGGGGT

>gi|257221797|gb|GQ427379.1| Uncultured planctomycete clone A11-P090416A-G5-8 16S ribosomal RNA gene, partial sequence
TGCCCGAAGGGTGACGAAGCGACGCCGCGTGGGTGAGGAAGGCCTTCGGGTTGTAAAGCCCTGTCAGGAG
TTAAGAAATGTAGACTCGCTAATATCGGGTCTATTTGACAAAGGCTCCAAAGGAAGCCACGGCTAACTCT
GTGCCAGCAGCCGCGGTAATACAGAGGTGGCAAGCGTTGTTCGGAATTATTGGGCGTAAAGAGCACGTAG
GTGGATTTGTAAGTCAGACGTGAAAGCCTTCTGTTCAACGGAAGAATTGCATCTGAAACTACAAACCTTG
AGTGTAGGAGGGGAGAATGGAACTTCTGGTGGAGCGGTGAAATGCGTAGATATCAGAAGGAACGCCGGCG
GCGAAAGCGATTCTCTGGCCTATTACTGACACTCAGTGTGCGAAAGCTAGGGGAGCAAACGGGATTAGAT
ACCCCGGTAGTCCTAGCCGTAAACGATGGGCACTAAGTAGAGGGGT

>gi|257221798|gb|GQ427380.1| Uncultured planctomycete clone A11-P090416A-G6-9 16S ribosomal RNA gene, partial sequence
TGCCCGAAGGGTGACGAAGCGACGCCGCGTGGGTGAGGAAGGCCTTCGGGTTGTAAAGCCCTGTCAGGAG
TTAAGAAATGTAGACTCGCTAATATCGGGTCTATTTGACAAAGGCTCCAAAGGAAGCCACGGCTAACTCT
GTGCCAGCAGCCGCGGTAATACAGAGGTGGCAAGCGTTGTTCGGAATTATTGGGCGTAAAGAGCACGTAG
GTGGATTTGTAAGTCAGACGTGAAAGCCTTCTGTTCAACGGAAGAATTGCATCTGAAACTACAAACCTTG
AGTGTAGGAGGGGGGAATGGAACTTCTGGTGGAGCGGTGAAATGCGTAGATATCAGAAGGAACGCCGGCG
GCGAAAGCGATTCTTTGGCCTATTACTGACACTCAGTGTGCGAAAGCTAGGGGAGCAAACGGGATTAGAT
ACCCCGGTAGTCCTAGCCGTAAACGATGGGCACTAAGTAGAGGGGT

>gi|257221799|gb|GQ427381.1| Uncultured planctomycete clone A11-P090416A-G7-10 16S ribosomal RNA gene, partial sequence
TGCCCGAAGGGTGACGAAGCGACGCCGCGTGGGTGAGGAAGGCCTTCGGGTTGTAAAGCCCTGTCAGGAG
TTAAGAAATGTAGACTCGCTAATATCGGGTCTATTTGACAAAGGCTCCAAAGGAAGCCACGGCTAACTCT
GTGCCAGCAGCCGCGGTAATACAGAGGTGGCAAGCGTTGTTCGGAATTATTGGGCGTAAAGAGCACGTAG
GTGGATTTGTAAGTCAGACGTGAAAGCCTTCTGTTCAACGGAAGAATTGCATCTGAAACTACAAACCTTG
AGTGTAGGAGGGGAGAATGGAACTTCTGGTGGAGCGGTGAAATGCGTAGATATCAGAAGGAACGCCGGCG
GCGAAAGCGATTCTCTGGCCTATTACTGACACTCAGTGTGCGAAAGCTAGGGGAGCAAACGGGATTAGAT
ACCCCGGTAGTCCTAGCCGTAAACGATGGGCACTAAGTAGAGGGGT

>gi|257221800|gb|GQ427382.1| Uncultured planctomycete clone A11-P090416A-G8-11 16S ribosomal RNA gene, partial sequence
TGCCCGAAGGGTGACGAAGCGACGCCGCGTGAGCGAAGAAGGCCCTAGGGTTGTAAAGCTCTGTCAGGGG
TTATGAAATGTGGATCGGTTAATACCCGGTTTATTTGACAAAGGCCCCAAAGGAAGCCACGGCTAACTCT
GTGCCAGCAGCCGCGGTAATACAGAGGTGGCAAGCGTTGTTCGGTATTATTGGGCGTAAAGAGCACGTAG
GTGGTTTTGTAAGTCAGATGTGAAAGCCTTCTGTTCAAAGGAAGAACGGCATCTGAAACTACAGATCTTG
AGTGTAGGAGGGGAGAGTGGAACTTCTGGTGGAGCGGTGAAATGTGTAGATATCAGAAGGAACGTCGGCG
GCGAAAGCGACTCTCTGGCCTAATACTGACACTGAGTGTGCGAAAGTTAGGGGAGCAAACGGGATTAGAT
ACCCCGGTAGTCCTAACCGTAAACGATGGGCACTAAGTAGAGGGGT

>gi|257221801|gb|GQ427383.1| Uncultured planctomycete clone A11-P090416A-G10-12 16S ribosomal RNA gene, partial sequence
TGCCCGAAGGGTGACGAAGCGACGCCGCGTGGGTGAGGAAGGCCTTCGGGTTGTAAAGCCCTGTCAGGAG
TTAAGAAATGTAGACTCGCTAATATCGGGTCTATTTGACAAAGGCTCCAAAGGAAGCCACGGCTAACTCT
GTGCCAGCAGCCGCGGTAATACAGAGGTGGCAAGCGTTGTTCGGAATTATTGGGCGTAAAGAGCACGTAG
GTGGATTTGTAAGTCAGACGTGAAAGCCTTCTGTTCAACGGAAGAATTGCATCTGAAACTACAAACCTTG
AGTGTAGGAGGGGAGAATGGAACTTCTGGTGGAGCGGTGAAATGCGTAGATATCAGAAGGAACGCCGGCG
GCGAAAGCGATTCTCTGGCCTATTACTGACACTCAGTGTGCGAAAGCTAGGGGAGCAAACGGGATTAGAT
ACCCCGGTAGTCCTAGCCGTAAACGATGGGCACTAAGTAGAGGGGT

>gi|257221802|gb|GQ427384.1| Uncultured planctomycete clone A11-P090416A-G11-13 16S ribosomal RNA gene, partial sequence
TGCCCGAAGGGTGACGAAGCGACGCCGCGTGTTGAGGAAGGCCTTCGGGTTGTTAAGCCCTGTCAGGAGT
TAAGAAATGTAGACTCGCTAATATCGGGTCTATTTGACAAAGGCTCCAAAGGAAGCCACGGCTAACTCTT
GCCCCAGCCGCGGTAATACAGAGGTGGCAAGCGTTGTTCGGAATTATTGGGTGTAAAGAGCACGTATGTG
GATTTGTAAGTCAGACGTGAAAGCCTTCTGTTCAACGGAAGAATTGCATCTGAAACTACAAACCTTGAGT
GTAGGAGGGGAGAATGGAACTTCTGGTGGAGCGGTGAAATGCGTAGATATCAGAAGGAACGCCGGCGGCG
AAAGCGATTCTCTGGCCTATTACTGACACTCAGTGTGCGAAAGCTAGGGGAGCAAACGGGATTAGATACC
TCGGTAGTCCTAGCCGTAAACGATGGGCACTAAGTAGAGGGGT

>gi|257221803|gb|GQ427385.1| Uncultured planctomycete clone A11-P090416A-G12-14 16S ribosomal RNA gene, partial sequence
TGCCCGAAGGGTGACGAAGCGACGCCGCGTGGGTGAGGAAGGCCTTCGGGTTGTAAAGCCCTGTCAGGAG
TTAAGAAATGTAGACTCGCTAATATCGGGTCTATTTGACAAAGGCTCCAAAGGAAGCCACGGCTAACTCT
GTGCCAGCAGCCGCGGTAATACAGAGGTGGCAAGCGTTGTTCGGAATTATTGGGCGTAAAGAGCACGTAG
GTGGATTTGTAAGTCAGACGTGAAAGCCTTCTGTTCAACGGAAGAATTGCATCTGAAACTACAAACCTTG
AGTGTAGGAGGGGAGAATGGAACTTCTGGTGGAGCGGTGAAATGCGTAGATATCAGAAGGAACGCCGGCG
GCGAAAGCGATTCTCTGGCCTATTACTGACACTCAGTGTGCGAAAGCTAGGGGAGCAAACGGGATTAGAT
ACCCCGGTAGTCCTAGCCGTAAACGATGGGCACTAAGTAGAGGGGT

>gi|257221804|gb|GQ427386.1| Uncultured planctomycete clone A11-P090416A-H1-15 16S ribosomal RNA gene, partial sequence
TGCCCGAAGGGTGACGAAGCGACGCCGCGTGGGTGAGGAAGGCCTTCGGGTTGTAAAGCCCTGTCAGGAG
TTAAGAAATGTAGACTCGCTAATATCGGGTCTATTTGACAAAGGCTCCAAAGGAAGCCACGGCTAACTCT
GTGCCAGCAGCCGCGGTAATACAGAGGTGGCAAGCGTTGTTCGGAATTATTGGGCGTAAAGAGCACGTAG
GTGGATTTGTAAGTCAGACGTGAAAGCCTTCTGTTCAACGGAGGAATTGCATCTGAAACTACAAACCTTG
AGTGTAGGAGGGGAGAATGGAACTTCTGGTGGAGCGGTGAAATGCGTAGATATCAGAAGGAACGCCGGCG
GCGAAAGCGATTCTCTGGCCTATTACTGACACTCAGTGTGCGAAAGCTAGGGGAGCAAACGGGATTAGAT
ACCCCGGTAGTCCTAGCCGTAAACGATGGGCACTAAGTAGAGGGGT

>gi|257221805|gb|GQ427387.1| Uncultured planctomycete clone A11-541-P090505B-E11_LM2-16 16S ribosomal RNA gene, partial sequence
GAGCACGTAGGTGGGTTTGTAAGTCAGATGTGAAAGCCTTCTGTCCAACGGAAGAATTACATCTGAAACT
GCGAGTCTTGAGTGTAGGAGGGGAGAATGGAACTTCTGGTGGAGCGGTGAAATGCGTAGATATCAGAAGG
AACGCCGGCGGCGAAAGCGATTCTCTGGCCTATTACTGACACTCAGTGTGCGAAAGCTAGGGGAGCAAAC
GGGATTAGATACCCCGGTAGTCCTAGCCGTAAACGATGGGCACTAAGTAGAGGGGTTTT

>gi|257221806|gb|GQ427388.1| Uncultured planctomycete clone A11-P090416A-H3-17 16S ribosomal RNA gene, partial sequence
TGCCCGAAGGGTGACGAAGCGACGCCGCGTGGGTGAGGAAGGCCTTCGGGTTGTAAAGCCCTGTCAGGAG
TTAAGAAATGTAGACTCGCTAATATCGGGTCTATTTGACAAAGGCTCCAAAGGAAGCCACGGCTAACTCT
GTGCCAGCAGCCGCGGTAATACAGAGGTGGCAAGCGTTGTTCGGAATTATTGGGCGTAAAGAGCACGTAG
GTGGATTTGTAAGTCAGACGTGAAAGCCTTCTGTTCAACGGAAGAATTGCATCTGAAACTACAAACCTTG
AGTGTAGGAGGGGAGAATGGAACTTCTGGTGGAGCGGTGAAATGCGTAGATATCAGAAGGAACGCCGGCG
GCGAAAGCGATTCTCTGGCCTATTACTGACACTCAGTGTGCGAAAGCTAGGGGAGCAAACGGGATTAGAT
ACCCCGGTAGTCCTAGCCGTAAACGATGGGCACTAAGTAGAGGGGT

>gi|257221807|gb|GQ427389.1| Uncultured planctomycete clone A11-P090416A-H4-18 16S ribosomal RNA gene, partial sequence
TGCCCGAAGGGTGACGAAGCGACGCCGCGTGGGTGAGGAAGGCCTTCGGGTTGTAAAGCCCTGTCAGGAG
TTAAGAAATGTAGACTCGCTAATATCGGGTCTATTTGACAAAGGCTCCAAAGGAAGCCACGGCTAACTCT
GTGCCAGCAGCCGCGGTAATACAGAGGTGGCAAGCGTTGTTCGGAATTATTGGGCGTAAAGAGCACGTAG
GTGGATTTGTAAGTCAGACGTGAAAGCCTTCTGTTCAACGGAAGAATTGCATCTGAAACTACAAACCTTG
AGTGTAGGAGGGGAGAATGGAACTTCTGGTGGAGCGGTGAAATGCGTAGATATCAGAAGGAACGCCGGCG
GCGAAAGCGATTCTCTGGCCCATTACTGACACTCAGTGTGCGAAAGCTAGGGGAGCAAACGGGATTAGAT
ACCCCGGTAGTCCTAGCCGTAAACGATGGGCACTAAGTAGAGGGGT

>gi|257221808|gb|GQ427390.1| Uncultured planctomycete clone A11-P090416A-H5-19 16S ribosomal RNA gene, partial sequence
TGCCCGAAAGGGTGACGAAGCGACGCCGCGTGGGTGAGGAAGGCCTTCGGGTTGTAAAGCCCTGTCAGGA
GTTAAGAAATGTAGACTCGCTAATATCGGGTCTATTTGACAAAGGCTCCAAAGGAAGCCACGGCTAACTC
TGTGCCAGCAGCCGCGGTAATACAGAGGTGGCAAGCGTTGTTCGGAATTATTGGGCGTAAAGAGCACGTA
GGTGGATTTGTAAGTCAGACGTGAAAGCCTTCTGTTCAACGGAAGAATTGCATCTGAAACTACAAACCTT
GAGTGTAGGAGGGGAGAATGGAACTTCTGGTGGAGCGGTGAAATGCGTAGATATCAGAAGGAACGCCGGC
GGCGAAAGCGATTCTCTGGCCTATTACTGACACTCAGTGTGCGAAAGCTAGGGGAGCAAACGGGGTTAGA
TACCCCGGTAGTCCTAGCCGTAAACGATGGGCACTAAGTAGAGGGGT

>gi|257221809|gb|GQ427391.1| Uncultured planctomycete clone A11-P090416A-H6-20 16S ribosomal RNA gene, partial sequence
TGCCCGAAAGGGTGACGAAGCGACGCCGCGTGGGTGAGGAAGGCCTTCGGGTTGTAAAGCCCTGTCAGGA
GTTAAGAAATGTAGACTCGCTAATATCGGGTCTATTTGACAAAGGCTCCAAAGGAAGCCACGGCTAACTC
TGTGCCAGCAGCCGCGGTAATACAGAGGTGGCAAGCGTTGTTCGGAATTATTGGGCGTAAAGAGCACGTA
GGTGGATTTGTAAGTCAGACGTGAAAGCCTTCTGTTCAACGGAAGAATTGCATCTGAAACTACAAACCTT
GAGTGTAGGAGGGGAGAATGGAACTTCTGGTGGAGCGGTGAAGTGCGTAGATATCAGAAGGAACGCCGGC
GGCGAAAGCGATTCTCTGGCCTATTACTGACACTCAGTGTGCGAAAGCTAGGGGAGCAAACGGGATTAGA
TACCCCGGTAGTCCTAGCCGTAAACGATGGGCACTAAGTAGAGGGGT

>gi|257221810|gb|GQ427392.1| Uncultured planctomycete clone A11-P090416B-A1-21 16S ribosomal RNA gene, partial sequence
TGCCCGAAGGGTGACGAAGCGACGCCGCGTGGGTGAGGAAGGCCTTCGGGTTGTAAAGCCCTGTCAGGAG
TTAAGAAATGTAGACTCGCTAATATCGGGTCTATTTGACAAAGGCTCCAAAGGAAGCCACGGCTAACTCT
GTGCCAGCAGCCGCGGTAATACAGAGGTGGCAAGCGTTGTTCGGAATTATTGGGCGTAAAGAGCACGTAG
GTGGATTTGTAAGTCAGACGTGAAAGCCTTCTGTTCAACGGAAGAATTGCATCTGAAACTACAAACCTTG
AGTGTAGGAGGGGAGAATGGAACTTCTGGTGGAGCGGTGAAGTGCGTAGATATCAGAAGGAACGCCGGCG
GCGAAAGCGATTCTCTGGCCTATTACTGACACTCAGTGTGCGAAAGCTAGGGGAGCAAACGGGATTAGAT
ACCCCGGTAGTCCTGGCCGTAAACGATGGGCACTAAGTAGAGGGGT

>gi|257221811|gb|GQ427393.1| Uncultured planctomycete clone A11-P090416B-A2-22 16S ribosomal RNA gene, partial sequence
TGCCCGAAGGGTGACGAAGCGACGCCGCGTGGGTGAGGAAGGCCTTCGGGTTGTAAAGCCCTGTCAGGAG
TTAAGAAATGTAGACTCGCTAATATCGGGTCTATTTGACAAAGGCTCCAAAGGAAGCCACGGCTAACTCT
GTGCCAGCAGCCGCGGTAATACAGAGGTGGCAAGCGTTGTTCGGAATTATTGGGCGTAAAGAGCACGTAG
GTGGATTTGTAAGTCAGACGTGAAAGCCTTCTGTTCAACGGAAGAATTGCATCTGAAACTACAAACCTTG
AGTGTAGGAGGGGAGAATGGAACTTCTGGTGGAGCGGTGAAATGCGTAGATATCAGAAGGAACGCCGGCG
GCGAAAGCGATTCTCTGGCCTATTACTGACACTCAGTGTGCGAAAGCTAGGGGAGCAAACGGGATTAGAT
ACCCCGGTAGTCCTAGCCGTAAACGATGGGCACTAAGTAGAGGGGT

>gi|257221812|gb|GQ427394.1| Uncultured planctomycete clone A11-P090416B-A3-23 16S ribosomal RNA gene, partial sequence
TGCCCGAAAGGGTGACGAAGCGACGCCGCGTGGGTGAGGAAGGCCTTCGGGTTGTAAAGCCCTGTCAGGA
GTTAAGAAATGTAGACTCGCTAATATCGGGTCTATTTGACAAAGGCTCCAAAGGAAGCCACGGCTAACTC
TGTGCCAGCAGCCGCGGTAATACAGAGGTGGCAAGCGTTGTTCGGAATTATTGGGCGTAAAGAGCACGTA
GGTGGATTTGTAAGTCAGACGTGAAAGCCTTCTGTTCAACGGAAGAATTGCATCTGAAACTACAAACCTT
GAGTGTAGGAGGGGAGAATGGAACTTCTGGTGGAGCGGTGAAATGCGTAGATATCAGAAGGAACGCCGGC
GGCGAAAGCGATTCTCTGGCCTATTACTGACACTCAGTGTGCGAAAGCTAGGGGAGCAAACGGGATTAGA
TACCCCGGTAGTCCTAGCCGTAAACGATGGGCACTAAGTAGAGGGGT

>gi|257221813|gb|GQ427395.1| Uncultured planctomycete clone A11-P090416B-A9-24 16S ribosomal RNA gene, partial sequence
TGCCCGAAGGGTGACGAAGCGACGCCGCGTGGGTGAGGAAGGCCTTCGGGTTGTAAAGCCCTGTCAGGAG
TTAAGAAATGTAGACTCGCTAATATCGGGTCTATTTGACAAAGGCTCCAAAGGAAGCCACGGCTAACTCT
GTGCCAGCAGCCGCGGTAATACAGAGGTGGCAAGCGTTGTTCGGAATTATTGGGCGTAAAGAGCACGTAG
GTGGATTTGTAAGTCAGACGTGAAAGCCTTCTGTTCAACGGAAGAATTGCATCTGAAACTACAAACCTTG
AGTGTAGGAGGGGAGAATGGAACTTCTGGTGGAGCGGTGAAATGCGTAGATATCGGAAGGAACGCCGGCG
GCGAAAGCGATTCCCTGGCCTATTACTGACACTCAGTGTGCGAAAGCTAGGGGAGCAAACGGGATTAGAT
ACCCCGGTAGTCCTAGCCGTAAACGATGGGCACTAAGTAGAGGGGT

>gi|257221814|gb|GQ427396.1| Uncultured planctomycete clone A11-P090416B-A10-25 16S ribosomal RNA gene, partial sequence
TGCCCGAAGGGTGACGAAGCGACGCCGCGTGGGTGAGGAAGGCCTTCGGGTTGTAAAGCCCTGTCAGGAG
TTAAGAAATGTAGACTCGCTAATATCGGGTCTATTTGACAAAGGCTCCAAAGGAAGCCACGGCTAACTCT
GTGCCAGCAGCCGCGGTAATACAGAGGTGGCAAGCGTTGTTCGGAATTATTGGGCGTAAAGAGCACGTAG
GTGGATTTGTAAGTCAGACGTGAAAGCCTTCTGTTCAACGGAAGAATTGCATCTGAAACTACAAACCTTG
AGTGTAGGAGGGGAGAATGGAACTTCTGGTGGAGCGGTGAAGTGCGTAGATATCAGAAGGAACGCCGGCG
GCGAAAGCGATTCTCTGGCCTATTACTGACACTCAGTGTGCGAAAGCTAGGGGAGCAAACGGGATTAGAT
ACCCCGGTAGTCCTGGTCGTAAACGATGGGCACTAAGTAGAGGGGT

>gi|257221815|gb|GQ427397.1| Uncultured planctomycete clone A11-P090416B-A11-26 16S ribosomal RNA gene, partial sequence
TGCCCGAAGGGTGACGAAGCGACGCCGCGTGGGTGAGGAAGGCCTTCGGGTTGTAAAGCCCTGTCAGGAG
TTAAGAAATGTAGACTCGCTAATATCGGGTCTATTTGACAAAGGCTCCAAAGGAAGCCACGGCTAACTCT
GTGCCAGCAGCCGCGGTAATACAGAGGTGGCAAGCGTTGTTCGGAATTATTGGGCGTAAAGAGCACGTAG
GTGGATTTGTAAGTCAGACGTGAAAGCCTTCTGTTCAACGGAAGAATTGCATCTGAAACTACAAACCTTG
AGTGTAGGAGGGGAGAATGGAACTTCTGGTGGAGCGGTGAAATGCGTAGATATCAGAAGGAACGCCGGCG
GCGAAAGCGATTCTCTGGCCTATTACTGACACTCAGTGTGCGAAAGCTAGGGGAGCAAACGGGATTAGAT
ACCCCGGTAGTCCTAGCCGTAAACGATGGGCACTAAGTAGAGGGGT

>gi|257221816|gb|GQ427398.1| Uncultured planctomycete clone A11-P090416B-A12-27 16S ribosomal RNA gene, partial sequence
TGCCCGAAAGGGTGACGAAGCGACGCCGCGTGGGTGAGGAAGGCCTTCGGGTTGTAAAGCCCTGTCAGGA
GTTAAGAAATGTAGACTCGCTAATATCGGGTCTATTTGACAAAGGCTCCAAAGGAAGCCACGGCTAACTC
TGTGCCAGCAGCCGCGGTAATACAGAGGTGGCAAGCGTTGTTCGGAATTATTGGGCGTAAAGAGCACGTA
GGTGGATTTGTAAGTCAGACGTGAAAGCCTTCTGTTCAACGGAAGAATTGCATCTGAAACTACAAGCCTT
GAGTGTAGGAGGGGAGAATGGAACTTCTGGTGGAGCGGTGAAATGCGTAGATATCAGAAGGAACGCCGGC
GGCGAAAGCGATTCTCTGGCCTATTACTGACACTCAGTGTGCGAAAGCTAGGGGAGCAAACGGGATTAGA
TACCCCGGTAGTCCTAGCCGTAAACGATGGGCACTAAGTAGAGGGGT

>gi|257221817|gb|GQ427399.1| Uncultured planctomycete clone A11-P090416B-B1-28 16S ribosomal RNA gene, partial sequence
TGCCCGAAGGGTGACGAAGCGACGCCGCGTGGGTGAGGAAGGCCTTCGGGTTGTAAAGCCCTGTCAGGAG
TTAAGAAATGTAGACTCGCTAATATCGGGTCTATTTGACAAAGGCTCCAAAGGAAGCCACGGCTAACTCT
GTGCCAGCAGCCGCGGTAATACAGAGGTGGCAAGCGTTGTTCGGAATTATTGGGCGTAAAGAGCACGTAG
GTGGATTTGTAAGTCAGACGTGAAAGCCTTCTGTTCAACGGAAGAATTGCATCTGAAACTACAAACCTTG
AGTGTAGGAGGGGAGAATGGAACTTCTGGTGGAGCGGTGAAATGCGTAGATATCAGAAGGAACGCCGGCG
GCGAAAGCGATTCTCTGGCCTATTACTGACACTCAGTGTGCGAAAGCTAGGGGAGCAAACGGGATTAGAT
ACCCCGGTAGTCCTAGCCGTAAACGATGGGCACTAAGTAGAGGGGT

>gi|257221818|gb|GQ427400.1| Uncultured planctomycete clone A11-P090416B-B2-29 16S ribosomal RNA gene, partial sequence
TGCCGAAGGGTGACGAAGCGACGCCGCGTGGGTGAGGAAGGCCTTCGGGTTGTAAAGCCCTGTCAGGAGT
TAAGAAATGTAGACTCGCTAATATCGGGTCTATTTGACAAAGGCTCCAAAGGAAGCCACGGCTAACTCTG
TGCCAGCAGCCGCGGTAATACAGAGGTGGCAAGCGTTGTTCGGAATTATTGGGCGTAAAGAGCACGTAGG
TGGATTTGTAAGTCAGACGTGAAAGCCTTCTGTTCAGCGGAAGAATTGCATCTGAAACTACAAACCTTGA
GTGTAGGAGGGGAGAATGGAACTTCTGGTGGAGCGGTGAAATGCGTAGATATCAGAAGGAACGCCGGCGG
CGAAAGCGATTCTCTGGCCTATTACTGACACTCAGTGTGCGAAAGCTAGGGGAGCAAACGGGATTAGATA
CCCCGGTAGTCCTAGCCGTAAACGATGGGCACTAAGTAGAGGGGT

>gi|257221819|gb|GQ427401.1| Uncultured planctomycete clone A11-P090416B-B3-30 16S ribosomal RNA gene, partial sequence
TGCCCGAAGGGTGACGAAGCGACGCCGCGTGGGTGAGGAAGGCCTTCGGGTTATAAAGCCCTGTCAGGAG
TTAAGAAATGTAGACTCGCTAATATCGGGTCTATTTGACAAAGGCTCCAAAGGAAGCCACGGCTAACTCT
GTGCCAGCAGCCGCGGTAATACAGAGGTGGCAAGCGTTGTTCGGAATTATTGGGCGTAAAGAGCACGTAG
GTGGATTTGTAAGTCAGACGTGAAAGCCTTCTGTTCAACGGAAGAATTGCATCTGAAACTACAAACCTTG
AGTGTAGGAGGGGAGAATGGAACTTCTGGTGGAGCGGTGAAATGCGTAGATATCAGAAGGAACGCCGGCG
GCGAAAGCGGTTCTCTGGCCTATTACTGACACTCAGTGTGCGAAAGCTAGGGGAGCAAACGGGATTAGAT
ACCCCGGTAGTCCTAGCCGTAAACGATGGGCACTAAGTAGAGGGGT

>gi|257221820|gb|GQ427402.1| Uncultured planctomycete clone A11-541-P090505B-G4_LM2-31 16S ribosomal RNA gene, partial sequence
GAGCACGTAGGTGGGTTTGTAAGTCAGATGTGAAAGCCTTCTGTTCAACGGAAGAATTGCATCTGAAACT
GCGAGTCTTGAGTGTAGGAGGGGAGAATGGAACTTCTGGTGGAGCGGTGAAATGCGTAGATATCAGAAGG
AACGCCGGCGGCGAAAGCGATTCTCTGGCCTATTACTGACACTCAGTGTGCGAAAGCTAGGGGAGCAAAC
GGGATTAGATACCCCGGTAGTCCTAGCCGTAAACGATGGGCACTAAGTAGAGGGGTTTT

>gi|257221821|gb|GQ427403.1| Uncultured planctomycete clone A11-541-P090505B-F10_LM2-32 16S ribosomal RNA gene, partial sequence
GAGCACGTAGGTGGGTTTGTAAGTCAGATGTGAAAGCCTCCTGTTCAACGGGAGAATTGCATCTGAAACT
ACTGATCTTGAGTGTAGGAGGGGAGAATGGAACTTCTGGTGGAGCGGTGAAATGCGTAGATATCAGAAGG
AACGCCGGCGGCGAAAGCGATTCTCTGGCCTATTACTGACACTCAGTGTGCGAAAGCTAGGGGAGCAAAC
GGGATTAGATACCCCGGTAGTCCTAGCCGTAAACGATGGGCACTAAGTAGAGGGGTTTT

>gi|257221822|gb|GQ427404.1| Uncultured planctomycete clone A11-541-P090505B-G5_LM2-33 16S ribosomal RNA gene, partial sequence
GAGCACGTAGGTGGGTTTGTAAGTCAGATGTGAAAGCTTTCTGTTCAACGGAAGAATTGCATCCGAAACT
GCGAGTCTTGAGTGTAGGAGGGGAGAATGGAACTTCTGGTGGAGCGGTGAAATGCGTAGATATCAGAAGG
AACGCCGGCGGCGAAAGCGACTCTCTGGCCTATTACTGACACTCAGTGTGCGAAAGCTAGGGGAGCAAAC
GGGATTAGATACCCCGGTAGTCCTAGCCGTAAACGATGGGCACTAAGTAGAGGGGTTTT

>gi|257221823|gb|GQ427405.1| Uncultured planctomycete clone D11-P090416B-A4-1 16S ribosomal RNA gene, partial sequence
TGCCCGAAGGGTGACGAAGCGACGCCGCGTGGGTGAGGAAGGCCTTCGGGTTGTAAAGCCCTGTCAGGAG
TTAAGAAATGTAGACTCGCTAACATCGGGTCTATTTGACAAAGGCTCCAAAGGAAGCCACGGCTGACTCC
GTGCCAGCAGCCGCGGTAATACAGAGGTGGCAAGCGTTGTTCGGAATTATTGGGCGTAAAGAGCACGTAG
GTGGATTTGTAAGTCAGACGTGAAAGCCTTCTGTTCAACGGAAGAATTGCATCTGAAACTACAAACCTTG
AGTGTAGGAGGGGAGAATGGAACTTCTGGTGGAGCGGTGAAATGCGTAGATATCAGAAGGAACGCCGGCG
GCGAAAGCGATTCTCTGGCCTATTACTGACACTCAGTGTGCGAAAGCTAGGGGAGCAAACGGGATTAGAT
ACCCCGGTAGTCCTAGCCGTAAACGATGGGCACTAAGTAGAGGGGT

>gi|257221824|gb|GQ427406.1| Uncultured planctomycete clone D11-P090416B-A5-2 16S ribosomal RNA gene, partial sequence
TGCCCGAAGGGTGACGAAGCGACGCCGCGTGGGTGAGGAAGGCCTTCGGGTTGTAAAGCCCTGTCAGGAG
TTAAGAAATGTAGACTCGCTAACATCGGGTCTATTTGACAAAGGCTCCAAAGGAAGCCACGGCTAACTCT
GTGCCAGCAGCCGCGGTAATACAGAGGTGGCAAGCGTTGTTCGGAATTATTGGGCGTAAAGAGCACGTAG
GTGGATTTGTAAGTCAGACGTGAAAGCCTTCTGTTCAACGGAAGAATTGCATCTGAAGCTACAAACCCTG
AGTGTAGGAGGGGAGAATGGAACTTCTGGTGGAGCGGTGAAATGCGTAGATATCAGAAGGAACGCCGGCG
GCGAAAGCGATTCTCTGGCCTATTACTGACACTCAGTGTGCGAAAGCTAGGGGAGCAAACGGGATTAGAT
ACCCCGGTAGTCCTAGCCGTAAACGATGGGCACTAAGTAGAGGGGT

>gi|257221825|gb|GQ427407.1| Uncultured planctomycete clone D11-P090416B-A6-3 16S ribosomal RNA gene, partial sequence
TGCCCGAAAGGGTGACGAAGCGACGCCGCGTGGGTGAGGAAGACCTTCGGGTTGTAAAGCCCTGTCAGGA
GTTAAGAAATGTAGACTCGCTAACATCGGGTCTATTTGACAAAGGCTCCAAAGGAAGCCACGGCTAACTC
TGTGCCAGCAGCCGCGGTAATACAGAGGTGGCAAGCGTTGTTCGGAATTATTGGGCGTAAAGAGCACGTA
GGTGGATTTGTAAGTCAGACGTGAAAGCCTTCTGTTCAACGGAAGAATTGCATCTGAAACTACAAACCTT
GAGTGTAGGAGGGGAGAATGGGACTTCTGGTGGAGCGGTGAAATGCGTAGATATCAGAAGGAACGCCGGC
GGCGAAAGCGATTCTCTGGCCTATTACTGACACTCAGTGTGCGAAAGCTAGGGGAGCAAACGGGATTAGA
TACCCCGGTAGTCCTAGCCGTAAACGATGGGCACTAAGTAGAGGGGT

>gi|257221826|gb|GQ427408.1| Uncultured planctomycete clone D11-P090416B-A7-4 16S ribosomal RNA gene, partial sequence
TGCCCGAAAGGGTGACGAAGCGACGCCGCGTGGGTGAGGAAGGCCTTCGGGTTGTAAAGCCCTGTCAGGA
GTTAAGAAATGTAGACTCGCTAACATCGGGTCTATTTGACAAAGGCTCCAAAGGAAGCCACGGCTGACTC
CGTGCCAGCAGCCGCGGTAATACAGAGGTGGCAAGCGTTGTTCGGAATTATTGGGCGTAAAGAGCACGTA
GGTGGATTTGTAAGTCAGACGTGAAAGCCTTCTGTTCAACGGAAGAATTGCATCTGAAACTACAAACCTT
GAGTGTAGGAGGGGAGAATGGAACTTCTGGTGGAGCGGTGAAATGCGTAGATATCAGAAGGAACGCCGGC
GGCGAAAGCGATTCTCTGGCCTATTACTGACACTCAGTGTGCGAAAGCTAGGGGAGCAAACGGGATTAGA
TACCCCGGTAGTCCTAGCCGTAAACGATGGGCACTAAGTAGAGGGGT

>gi|257221827|gb|GQ427409.1| Uncultured planctomycete clone D11-P090416B-A8-5 16S ribosomal RNA gene, partial sequence
TGCCCGAAAGGGTGACGAAGCGACGCCGCGTGGGTGAGGAAGGCCTTCGGGTTGTAAAGCCCTGTCAGGA
GTTAAGAAATGTAGACTCGCTAACATCGGGTCTATTTGACAAAGGCTCCAAAGGAAGCCACGGCTAACTC
TGTGCCAGCAGCCGCGGTAATACAGAGGTGGCAAGCGTTGTTCGGAATTATTGGGCGTAAAGAGCACGTA
GGTGGATTTGTAAGTCAGACGTGAAAGCCTTCTGTTCAACGGAAGAATTGCATCTGAAACTACAAACCTT
GAGTGTAGGAGGGGAGAATGGAACTTCTGGTGGAGCGGTGAAATGCGTAGATATCAGAAGGAACGCCGGC
GGCGAAAGCGATTCTCTGGCCTATTACTGACACTCAGTGTGCGAAAGCTAGGGGAGCAAACGGGATTAGA
TACCCCGGTAGTCCTAGCCGTAAACGATGGGCACTAAGTAGAGGGGT

>gi|257221828|gb|GQ427410.1| Uncultured planctomycete clone D11-P090416B-B4-6 16S ribosomal RNA gene, partial sequence
TGCCCGAAGGGTGACGAAGCGACGCCGCGTGGGTGAGGAAGGCCTTCGGGTTGCAAAGCCCTGTCAGGAG
TTAAGAAATGTAGACTCGCTAACATCGGGTCTATTTGACAAAGGCTCCAAAGGAAGCCACGGCTAACTCT
GTGCCAGCAGCCGCGGTAATACAGAGGCGGCAAGCGTTGTTCGGAATTATTGGGCGTAAAGAGCACGTAG
GTGGATTTGTAAGTCAGACGTGAAAGCCTTCTGTTCAACGGAAGAATTGCATCTGAAACTACAAACCTTG
AGTGTAGGAGGGGAGAATGGAACTTCTGGTGGAGCGGTGAAATGCGTAGATATCAGAAGGAACGCCGGCG
GCGAAAGCGATTCTCTGGCCTATTACTGACACTCAGTGTGCGAAAGCTAGGGGAGCAAACGGGATTAGAT
ACCCCGGTAGTCCTAGCCGTAAACGATGGGCACTAAGTAGAGGGGT

>gi|257221829|gb|GQ427411.1| Uncultured planctomycete clone D11-P090416B-B5-7 16S ribosomal RNA gene, partial sequence
TGCCCGAAGGGTGACGAAGCGACGCCGCGTGGGTGAGGAAGGCCTTCGGGTTGTAAAGCCCTGTCGGGAG
TTAAGAAATGTAGACTCGCTAACATCGGGTCTATTTGGCAAAGGCTCCAAAGGAAGCCACGGCTAACTCT
GTGCCAGCAGCCGCGGTAATACAGAGGTGGCAAGCGTTGTTCGGAATTATTGGGCGTAAAGAGCACGTAG
GTGGATTTGTAAGTCAGACGTGAAAGCCTTCTGTTCAACGGAAGAATTGCATCTGAAACTACAAACCTTG
AGTGTAGGAGGGGAGAATGGAACTTCTGGTGGAGCGGTGAAATGCGTAGATATCAGAAGGAACGCCGGCG
GCGAAAGCGATTCTCTGGCCTATTACTGACACTCAGTGTGCGAAAGCTAGGGGAGCAAACGGGATTAGAT
ACCCCGGTAGTCCTAGCCGTAAACGATGGGCACTAAGTAGAGGGGT

>gi|257221830|gb|GQ427412.1| Uncultured planctomycete clone D11-P090416B-B6-8 16S ribosomal RNA gene, partial sequence
TGCCCGAAGGGTGACGAAGCGACGCCGCGTGGGTGAGGAAGGCCTTCGGGTTGTAAAGCCCTGTCAGGAG
TTAAGAAATGTAGACTCGCTAACATCGGGTCTATTTGACAAAGGCTCCAAAGGAAGCCACGGCTAACTCT
GTGCCAGCAGCCGCGGTAATACAGAGGTGGCAAGCGTTGTTCGGAATTATTGGGCGTAAAGAGCACGTAG
GTGGATTTGTAAGTCAGACGTGAAAGCCTTCTGTTCAACGGAAGAATTGCATCTGAAACTACAAACCTTG
AGTGTAGGAGGGGAGAATGGAACTTCTGGTGGAGCGGTGAAATGCGTAGATATCAGAAGGAACGCCGGCG
GCGAAAGCGATTCTCTGGCCTATTACTGACACTCAGTGTGCGAAAGCTAGGGGAGCAAACGGGATTAGAT
ACCCCGGTAGTCCTAGCCGTAAACGATGGGCACTAAGTAGAGGGGT

>gi|257221831|gb|GQ427413.1| Uncultured planctomycete clone D11-P090416B-B7-9 16S ribosomal RNA gene, partial sequence
TGCCCGAAAGGGTGACGAAGCGACGCCGCGTGGGTGAGGAAGGCCTTCGGGTTGTAAAGCCCTGTCAGGA
GTTAAGAAATGTAGACTCGCTAACATCGGGTCTATTTGACAAAGGCTCCAAAGGAAGCCACGGCTAACTC
TGTGCCAGCAGCCGCGGTAATACAGAGGTGGCAAGCGTTGTTCGGAATTATTGGGCGTAAAGAGCACGTA
GGTGGATTTGTAAGTCAGACGTGAAAGCCTTCTGTTCAACGGAAGAATTGCATCTGAAACTACAAACCTT
GAGTGTAGGAGGGGAGAATGGAACTTCTGGTGGAGCGGTGAAAAGCGTAGATATCAGAAGGAACGCCGGC
GGCGAAAGCGATTCTCTGGCCTATTACTGACACTCAGTGTGCGAAAGCTAGGGGAGCAAACGGGATTAGA
TACCCCGGTAGTCCTAGCCGTAAACGATGGGCACTAAGTAGAGGGGT

>gi|257221832|gb|GQ427414.1| Uncultured planctomycete clone D11-P090416B-B8-10 16S ribosomal RNA gene, partial sequence
TGCCCGAAAGGGTGACGAAGCGACGCCGCGTGGGTGAGGAAGGCCTTCGGGTTGTAAAGCCCTGTCAGGA
GTTAAGAAATGTAGACTCGCTAACATCGGGTCTATTTGACAAAGGCTCCAAAGGAAGCCACGGCTAACTC
TGTGCCAGCAGCCGCGGTAATACAGAGGTGGCAAGCGTTGTTCGGAATTATTGGGCGTAAAGAGCACGTA
GGTGGATTTGTAAGTCAGACGTGAAAGCCTTCTGTTCAACGGAAGAATTGCATCTGAAACTACAAACCTT
GAGTGTAGGAGGGGAGAATGGAACTTCTGGTGGAGCGGTGAAATGCGTAGATATCAGAAGGAACGCCGGC
GGCGAAAGCGATTCTCTGGCCTATTACTGACACTCAGTGTGCGAAAGCTAGGGGAGCAAACGGGATTAGA
TACCCCGGTAGTCCTAGCCGTAAACGATGGGCACTAAGTAGAGGGGT

>gi|257221833|gb|GQ427415.1| Uncultured planctomycete clone D11-P090416B-B9-11 16S ribosomal RNA gene, partial sequence
TGCCCGAAGGGTGACGATGCGACGCCGCGTGGGTGAGGAAGGCCTTCGGGTTGTAAAGCCCTGTCAGGAG
TTAAGAAATGTAGACTCGCTAACATCGGGTCTATTTGACAAAAGCCCCAAAGGAAGCCACGGCTAACTCT
GTGCCAGCAGCCGCGGTAATACAGAGGTGGCAAGCGTTGTTCGGTATTATTGGGCGTAAAGAGCACGTAG
GTGGTTTTGTAAGTCAGATGTGAAAGCCTTCTGTTCAAAGGAAGAACGGCATCTGAAACTGCAAATCTTG
AGTGTAGGAGGGGAGAGTGGAACTTCTGGTGGAGCGGTGAAATGCGTAGATATCAGAAGGAACGTCGGCG
GCGAAAGCGACTCTCTGGCCTATTACTGACACTGAGTGTGCGAAAGTTAGGGGAGCAAACGGGATTAGAT
ACCCCGGTAGTCCTAACCGTAAACGATGGGCACTAAGTAGAGGGGT

>gi|257221834|gb|GQ427416.1| Uncultured planctomycete clone D11-P090416B-B10-12 16S ribosomal RNA gene, partial sequence
TGCCCGAAGGGTGACGAAGCGACGCCGCGTGGGTGAGGAAGGCCTTCGGGTTGTAAAGCCCTGTCAGGAG
TTAAGAGATGTAGACTCGCTAACATCGGGTCTATTTGACAAAGGCTCCAAAGGAAGCCACGGCTAACTCT
GTGCCAGCAGCCGCGGTAATACAGAGGTGGCAAGCGTTGTTCGGAATTATTGGGCGTAAAGAGCACGTAG
GTGGATTTGTAAGTCAGACGTGAAAGCCTTCTGTTCAACGGAAGAATTGCATCTGAAACTACAAACCTTG
AGTGTAGGAGGGGAGAATGGAACTTCTGGTGGAGCGGTGAAATGCGTAGATATCAGAAGGAACGCCGGCG
GCGAAAGCGATTCTCTGGCCTATTACTGACACTCAGTGTGCGAAAGCTAGGGGAGCAAACGGGATTAGAT
ACCCCGGTAGTCCTAGCCGTAAACGATGGGCACTAAGTAGAGGGGT

>gi|257221835|gb|GQ427417.1| Uncultured planctomycete clone D11-P090416B-B11-13 16S ribosomal RNA gene, partial sequence
TGCCCGAAGGGTGACGAAGCGACGCCGCGTGGGTGAGGAAGGCCTTCGGGTTGTAAAGCCCTGTCAGGAG
TTAAGAAATGTAGACTCGCTAACATCGGGTCTATTTGACAAAGGCTCCAAAGGGAGCCACGGCTAACTCT
GTGCCAGCAGCCGCGGTAATACAGAGGTGGCAAGCGTTGTTCGGAATTATTGGGCGTAAAGAGCACGTAG
GTGGATTTGTAAGTCAGACGTGAAAGCCTTCTGTTCAACGGAAGAATTGCATCTGAAACTACAAACCTTG
AGTGTAGGAGGGGAGAATGGAACTTCTGGTGGAGCGGTGAAATGCGTAGATATCAGAAGGAACGCCGGCG
GCGAAAGCGATTCTCTGGCCTATTACTGACACTCAGTGTGCGAAAGCTAGGGGAGCAAACGGGATTAGAT
ACCCCGGTAGTCCTAGCCGTAAACGATGGGCACTAAGTAGAGGGGT

>gi|257221836|gb|GQ427418.1| Uncultured planctomycete clone D11-P090416B-B12-14 16S ribosomal RNA gene, partial sequence
TGCCCGAAGGGTGACGAAGCGACGCCGCGTGGGTGAGGAAGGCCTTCGGGTTGTAAAGCCCTGTCAGGAG
TTAAGAAATGTAGACTCGCTAACATCGGGTCTATTTGACGAAGGCTCCAAAGGAAGCCACGGCTAACTCT
GTGCCAGCAGCCGCGGTAATACAGAGGTGGCAAGCGTTGTTCGGAATTATTGGGCGTAAAGAGCACGTAG
GTGGATTTGTAAGTCAGACGTGAAAGCCTTCTGTTCAACGGAAGAATTGCATCTGAAACTACAAACCTTG
AGTGTAGGAGGGGAGAATGGAACTTCTGGTGGAGCGGTGAAATGCGTAGATATCAGAAGGAACGCCGGCG
GCGAAAGCGATTCTCTGGCCTATTACTGACACTCAGTGTGCGAAAGCTAGGGGAGCAAACGGGATTAGAT
ACCCCGGTAGTCCTAGCCGTAAACGATGGGCACTAAGTAGAGGGGT

>gi|257221837|gb|GQ427419.1| Uncultured planctomycete clone D11-P090416B-C1-15 16S ribosomal RNA gene, partial sequence
TGCCCGAAGGGTGACGAAGCGACGCCGCGTGGTGAGGAAGGCCTTCGGGTTGTAAAGCCCTGTCAGGAGT
TAAGAAATGTAGACTCGCTAACATCGGGTCTATTTGACAAAGGCTCCAAAGGAAGCCACGGCTAACTCTG
TGCCAGCAGCCGCGGTAATACAGAGGTGGCAAGCGTTGTTCGGAATTATTGGGCGTAAAGAGCACGTAGG
TGGATTTGTAAGTCAGACGTGAAAGCCTTCTGTTCAACGGAAGAATTGCATCTGAAACTACAAACCTTGA
GTGTAGGAGGGGAGAATGGAACTTCTGGTGGAGCGGCGAAATGCGTAGATATCAGAAGGAACGCCGGCGG
CGAAAGCGATTCTCTGGCCTATTACTGACACTCAGTGTGCGAAAGCTAGGGGAGCAAACGGGATTAGATA
CCCCGGTAGTCCTAGCCGTAAACGATGGGCACTAAGTAGAGGGGT

>gi|257221838|gb|GQ427420.1| Uncultured planctomycete clone D11-P090416B-C2-16 16S ribosomal RNA gene, partial sequence
TGCCCGAAGGGTGACGAAGCGACGCCGCGTGGGTGAGGAAGGCCTTCGGGTTGTAAAGCCCTGTCAGGAG
TTAAGAAATGTAGACTCGCTAACATCGGGTCTATTTGACAAAGGCTCCAAAGGAAGCCACGGCTGACTCT
GTGCCAGCAGCCGCGGTAATACAGAGGTGGCAAGCGTTGTTCGGAATTATTGGGCGTAAAGAGCACGTAG
GTGGATTTGTAAGTCAGACGTGAAAGCCTTCTGTTCAACGGAAGAATTGCATCTGAAACTACAAACCTTG
GGTGTAGGAGGGGAGAATGGAACTTCTGGTGGAGCGGTGAAATGCGTAGATATCAGAAGGAACGCCGGCG
GCGAAAGCGATTCTCTGGCCTATTACTGACACTCAGTGTGCGAAAGCTAGGGGAGCAAACGGGATTAGAT
ACCCCGGTAGTCCTAGCCGTAAACGATGGGCACTAAGTAGAGGGGT

>gi|257221839|gb|GQ427421.1| Uncultured planctomycete clone D11-P090416B-C3-17 16S ribosomal RNA gene, partial sequence
TGCCCGAAGGGTGACGAAGCGACGCCGCGTGGGTGAGGAAGGCCTTCGGGTTGTAAAGCCCTGTCAGGAG
TTAAGAAATGTAGACTCGCTAACATCGGGTCTATTTGACAAAGGCTCCAAAGGAAGCCACGGCTGACTCT
GTGCCAGCAGCCGCGGTAATACAGAGGTGGCAAGCGTTGTTCGGAATTATTGGGCGTAAAGAGCACGTAG
GTGGATTTGTAAGTCAGACGTGAAAGCCTTCTGTTCAACGGAAGAATTGCATCTGAAACTACAAACCTTG
AGTGTAGGAGGGGAGAATGGAACTTCTGGTGGAGCGGTGAAATGCGTACATATCAGAAGGAACGCCGGCG
GCCAAAGCGATTCTCTGGCCTATTACTGACACTCAGTGTGCGAAAGCTAGGGGAGCAAACTGACTTAGAT
ACCCCGGTAGTCCTAGCCGTTCACGATGGGCACTAAGTAGAGGGGT

>gi|257221840|gb|GQ427422.1| Uncultured planctomycete clone D11-P090416B-C4-18 16S ribosomal RNA gene, partial sequence
TGCCCGAAAGGGTGACGAAGCGACGCCGCGTGGGTGAGGAAGGCCTTCGGGTTGTAAAGCCCTGTCAGGA
GTTAAGAAATGTAGACTCGCTAACATCGGGTCTATTTGACAAAGGCTCCAAAGGAAGCCACGGCTGACTC
TGTGCCAGCAGCCGCGGTAATACAGAGGTGGCAAGCGTTGTTCGGAATTATTGGGCGTAAAGAGCACGTA
GGTGGATTTGTAAGTCAGACGTGAAAGCCTTCTGTTCAACGGAAGAATTGCATCTGAAACTACAAACCTT
GAGTGTAGGAGGGGAGAATGGAACTTCTGGTGGAGCGGTGAAATGCGTAGATATCAGAAGGAACGCCGGC
GGCGAAAGCGATTCTCTGGCCTATTACTGACACTCAGTGTGCGAAAGCTAGGGGAGCAAACGGGATTAGA
TACCCCGGTAGTCCTAGCCGTAAACGATGGGCACTAAGTAGAGGGGT

>gi|257221841|gb|GQ427423.1| Uncultured planctomycete clone D11-P090416B-C5-19 16S ribosomal RNA gene, partial sequence
TGCCCGAAGGGTGACGAAGCGACGCCGCGTGGGTGAGGAAGGCCTTCGGGTTGTAAAGCCCTGTCAGGAG
TTAAGAAATGTAGACTCGCTAACATCGGGTCTATTTGACAAAGGCTCCAAAGGAAGCCACGGCTAACTCT
GTGCCAGCAGCCGCGGTAATACAGAGGTGGCAAGCGTTGTTCGGAATTATTGGGCGTAAAGAGCACGTAG
GTGGATTTGTAAGTCAGACGTGAAAGCCTTCTGTTCAACGGAAGAATTGCATCTGAAACTACAAACCTTG
AGTGTAGGAGGGGAGAATGGAACTTCTGGTGGAGCGGTGAAATGCGTAGATATCAGAAGGAACGCCGGCG
GCGAAAGCGATTCTCTGGCCTATTACTGACACTCAGTGTGCGAAAGCTAGGGGAGCAAACGGGATTAGAT
ACCCCGGTAGTCCTAGCCGTAAACGATGGGCACTAAGTAGAGGGGT

>gi|257221842|gb|GQ427424.1| Uncultured planctomycete clone D11-P090416B-C6-20 16S ribosomal RNA gene, partial sequence
TGCCCGAAGGGTGACGAAGCGACGCCGCGTGGGTGAGGAAGGCCTTCGGGTTGTAAAGCCCTGTCAGGAG
TTAAGAAATGTAGACTCGCTAACATCGGGTCTATTTGACAAAGGCTCCAAAGGAAGCCACGGCTAACTCT
GTGCCAGCAGCCGCGGTAATACAGAGGTGGCAAGCGTTGTTCGGAATTATTGGGCGTAAAGAGCACGTAG
GTGGATTTGTAAGTCAGACGTGAAAGCCTTCTGTTCAACGGAAGAATTGCATCTGAAACTACAAACCTTG
AGTGTAGGGGGGGAGAATGGAACTTCTGGTGGAGCGGTGAAATGCGTAGATATCAGAAGGAACGCCGGCG
GCGAAAGCGATTCTCTGGCCTATTACTGACACTCAGTGTGCGAAAGCTAGGGGAGCAAACGGGATTAGAT
ACCCCGGTAGTCCTAGCCGTAAACGATGGGCACTAAGTAGAGGGGT

>gi|257221843|gb|GQ427425.1| Uncultured planctomycete clone D11-P090416B-C7-21 16S ribosomal RNA gene, partial sequence
TGCCCGAAGGGTGACGAAGCGACGCCGCGTGGGTGAGGAAGGCCTTCGGGTTGTAAAGCCCTGTCAGGAG
TTAAGAAATGTAGACTCGCTAACATCGGGTCTATTTGACAAAGGCTCCAAAGGAAGCCACGGCTAACTCT
GTGCCAGCAGCCGCGGTAATACAGAGGTGGCAAGCGTTGTTCGGAATTATTGGGCGTAAAGAGCACGTAG
GTGGATTTGTAAGTCAGACGTGAAAGCCTTCTGTTCAACGGAAGAATTGCATCTGAAACTACAAACCTTG
AGTGTAGGAGGGGAGAATGGAACTTCTGGTGGAGCGGTGAAATGCGTAGATATCAGAAGGAACGCCGGCG
GCGAAAGCGATTCTCTGGCCTATTACTGACACTCAGTGTGCGAAAGCTAGGGGAGCAAACGGGATTAGAT
ACCCCGGTAGTCCTAGCCGTAAACGATGGGCACTAAGTAGAGGGGT

>gi|257221844|gb|GQ427426.1| Uncultured planctomycete clone D11-P090416B-C8-22 16S ribosomal RNA gene, partial sequence
TGCCCGAAGGGTGACGAAGCGACGCCGCGTGGGTGAGGAAGGCCTTCGGGTTGTAAAGCCCTGTCAGGAG
TTAAGAAATGTAGACTCGCTAACATCGGGTCTATTTGACAAAGGCTCCAAAGGAAGCCACGGCTAACTCT
GTGCCAGCAGCCGCGGTAATACAGAGGTGGCAAGCGTTGTTCGGAATTATTGGGCGTAAAGAGCACGTAG
GTGGATTTGTAAGTCAGACGTGAAAGCCTTCTGTTCAACGGAAGAATTGCATCTGAAACTACAAACCTTG
AGTGTAGGAGGGGAGAATGGAACTTCTGGTGGAGCGGTGAAATGCGTAGATATCAGAAGGAACGCCGGCG
GCGAAAGCGATTCTCTGGCCTATTACTGACACTCAGTGTGCGAAAGCTAGGGGAGCAAACGGGATTAGAT
ACCCCGGTAGTCCTAGCCGTAAACGATGGGCACTAAGTAGAGGGGT

>gi|257221845|gb|GQ427427.1| Uncultured planctomycete clone D11-P090416B-C9-23 16S ribosomal RNA gene, partial sequence
TGCCCGAAGGGTGACGATGCGACGCCGCGTGAGCGAAGAAGGCCCTAGGGTTGTAAAGCTCTGTCAGGGG
TTAAGAAATGTAGATAGGTTAATACCCTGTTTATTTGACAAAAGCCCCAAAGGAAGCCACGGCTAACTCT
GTGCCAGCAGCCGCGGTAATACAGAGGTGGCGAGCGTTGTTCGGTATTATTGGGCGTAAAGAGCACGTAG
GTGGTTTTGTAAGTCAGATGTGAAAGCCTTCTGTTCAAAGGAGGAACGGCATCTGAAACTGCAAATCTTG
AGTGTAGGAGGGGAGAGTGGAACTTCTGGTGGAGCGGTGAAATGCGTAGATATCAGAAGGAACGTCGGCG
GCGAAAGCGACTCTCTGGCCTATTACTGACACTGAGTGTGCGAAAGTTAGGGGAGCAAACGGGATTAGAT
ACCCCGGTAGTCCTAACCGTAAACGATGGGCACTAAGTAGAGGGGT

>gi|257221846|gb|GQ427428.1| Uncultured planctomycete clone D11-P090416B-C10-24 16S ribosomal RNA gene, partial sequence
TGCCCGAAAGGGTGACGAAGCGACGCCGCGTGGGTGAGGAAGGCCTTCGGGTTGTAAAGCCCTGTCAGGA
GTTAAGAAATGTAGACTCGCTAACATCGGGTCTATTTGACAAAGGCTCCAAAGGAAGCCACGGCTAACTC
TGTGCCAGCAGCCGCGGTAATACAGAGGTGGCAAGCGTTGTTCGGAATTATTGGGCGTAAAGAGCACGTA
GGTGGATTTGTAAGTCAGACGTGAAAGCCTTCTGTTCAACGGAAGAATTGCATCTGAAACTACAAACCTT
GAGTGTAGGAGGGGAGAATGGAACTTCTGGTGGAGCGGTGAAATGCGTAGATATCAGAAGGAACGCCGGC
GGCGAAAGCGATTCTCTGGCCTATTACTGCACCTCAGTGTGCGAAAGCTAGGGGAGCAAACGGGATTAGA
TACCCCGGTAGTCCTAGCCGTAAACGATGGGCACTAAGTAGAGGGGT

>gi|257221847|gb|GQ427429.1| Uncultured planctomycete clone D11-P090416B-C11-25 16S ribosomal RNA gene, partial sequence
TGCCCGAAGGGTGACGAAGCGACGCCGCGTGGGTGAGGAAGGCCTTCGGGTTGTAAAGCCCTGTCAGGAG
TTAAGAAATGTAGACTCGCTAACATCGGGTCTATTTGACAAAGGCTCCAAAGGAAGCCACGGCTGACTCT
GTGCCAGCAGCCGCGGTAATACAGAGGTGGCAAGCGTTGTTCGGAATTATTGGGCGTAAAGAGCACGTAG
GTGGATTTGTAAGTCAGACGTGAAAGCCTTCTGTTCAACGGAAGAATTGCATCTGAAACTACAAACCTTG
AGTGTAGGAGGGGAGAATGGAACTTCTGGTGGAGCGGTGAAATGCGTAGATATCAGAAGGAACGCCGGCG
GCGAAAGCGATTCTCTGGCCTATTACTGACACTCAGTGTGCGAAAGCTAGGGGAGCAAACGGGATTAGAT
ACCCCGGTAGTCCTAGCCGTAAACGATGGGCACTAAGTAGAGGGGT

>gi|257221848|gb|GQ427430.1| Uncultured planctomycete clone D11-P090416B-C12-26 16S ribosomal RNA gene, partial sequence
TGCCCGAAGGGTGACGAAGCGACGCCGCGTGGGTGAGGAAGGCCTTCGGGTTGTAAAGCCCTGTCAGGAG
TTAAGAAATGTAGACTCGCTAACATCGGGTCTATTTGACAAAGGCTCCAAAGGAAGCCACGGCTGACTCT
GTGCCAGCAGCCGCGGTAATACAGAGGTGGCAAGCGTTGTTCGGAATTATTGGGCGTAAAGAGCACGTAG
GTGGATTTGTAAGTCAGACGTGAAAGCCTTCTGTTCAACGGAAGAATTGCATCTGAAACTACAAACCTTG
AGTGTAGGAGGGGAGAATGGAACTTCTGGTGGAGCGGTGAAATGCGTAGATATCAGAAGGAACGCCGGCG
GCGAAAGCGATTCTCTGGCCTATTACTGACACTCAGTGTGCGAAAGCTAGGGGAGCAAACGGGATTAGAT
ACCCCGGTAGTCCTAGCCGTAAACGATGGGCACTAAGTAGAGGGGT

>gi|257221849|gb|GQ427431.1| Uncultured planctomycete clone D11-P090416B-D1-27 16S ribosomal RNA gene, partial sequence
TGCCCGAAGGGTGACGAAGCGACGCCGCGTGGGTGAGGAAGGCCTTCGGGTCGTAAAGCCCTGTCAGGAG
TTAAGAAATGTAGACTCGCTAACATCGGGTCTATTTGACAAAGGCTCCAAAGGAAGCCACGGCTAACTCT
GTGCCAGCAGCCGCGGTAATACAGAGGTGGCAAGCGTTGTTCGGAATTATTGGGCGTAAAGAGCACGTAG
GTGGATTTGTAAGTCAGACGTGAAAGCCTTCTGTTCAACGGAAGAATTGCATCTGAAACTACAAACCTTG
AGTGTAGGAGGGGAGAATGGAACTTCTGGTGGAGCGGTGAAATGCGTAGATATCAGAAGGAACGCCGGCG
GCGAAAGCGATTCTCTGGCCTATTACTGACACTCAGTGTGCGAAAGCTAGGGGAGCAAACGGGATTAGAT
ACCCCGGTAGTCCTAGCCGTAAACGATGGGCACTAAGTAGAGGGGT

>gi|257221850|gb|GQ427432.1| Uncultured planctomycete clone D11-P090416B-D2-28 16S ribosomal RNA gene, partial sequence
TGCCCGAAAGGGTGACGAAGCGACGCCGCGTGGGTGAGGAAGGCCTTCGGGTTGTAAAGCCCTGTCAGGA
GTTAAGAAATGTAGACTCGCTAACATCGGGTCTATTTGACAAAGGCTCCAAAGGAAGCCACGGCTAACTC
TGTGCCAGCAGCCGCGGTAATACAGAGGTGGCAAGCGTTGTTCGGAATTATTGGGCGTAAAGAGCACGTA
GGTGGATTTGTAAGTCAGACGTGAAAGCCTTCTGTTCAACGGAAGAATTGCATCTGAAACTACAAACCTT
GAGTGTAGGAGGGGAGAATGGAACTTCCGGTGGAGCGGTGAAATGCGTAGATATCAGAAGGAACGCCGGC
GGCGAAAGCGATTCTCTGGCCTATTACTGACACTCAGTGTGCGAAAGCTAGGGGAGCAAACGGGATTAGA
TACCCCGGTAGTCCTAGCCGTAAACGATGGGCACTAAGTAGAGGGGT

>gi|257221851|gb|GQ427433.1| Uncultured planctomycete clone D11-P090416B-D3-29 16S ribosomal RNA gene, partial sequence
TGCCCGAAGGGTGACGAAGCGACGCCGCGTGGGTGAGGAAGGCCTTCGGGTTGTAAAGCCCTGTCAGGAG
TTAAGAAATGTAGACTCGCTAACATCGGGTCTATTTGACAAAGGCTCCAAAGGAAGCCACGGCTGACTCT
GTGCCAGCAGCCGCGGTAATACAGAGGTGGCAAGCGTTGTTCGGAATTATTGGGCGTAAAGAGCACGTAG
GTGGATTTGTAAGTCAGACGTGAAAGCCTTCTGTTCAACGGAAGAATTGCATCTGAAACTACAAACCTTG
AGTGTAGGAGGGGAGAATGGAACTTCTGGTGGAGCGGTGAAATGCGTAGATATCAGAAGGAACGCCGGCG
GCGAAAGCGATTCTCTGGCCTATTACTGACACTCAGTGTGCGAAAGCTAGGGGAGCAAACGGGATTAGAT
ACCCCGGTAGTCCTAGCCGTAAACGATGGGCACTAAGTAGAGGGGT

>gi|257221852|gb|GQ427434.1| Uncultured planctomycete clone D11-P090416B-D5-30 16S ribosomal RNA gene, partial sequence
TGCCCGAAGGGTGACGAAGCGACGCCGCGTGGGTGAGGAAGGCCTTCGGGTTGTAAAGCCCTGTCAGGAG
TTAAGAAATGTAGACTCGCTAACATCGGGTCTATTTGACAAAGGCTCCAAAGGAAGCCACGGCTGACTCT
GTGCCAGCAGCCGCGGTAATACAGAGGTGGCAAGCGTTGTTCGGAATTATTGGGCGTAAAGAGCACGTAG
GTGGATTTGTAAGTCAGACGTGAAAGCCTTCTGTTCAACGGAAGAATTGCATCTGAAACTACAGACCTTG
AGTGTAGGAGGGGAGAATGGAACTTCTGGTGGAGCGGTGAAATGCGTAGATATCAGAAGGAACGCCGGCG
GCGAAAGCGATTCTCTGGCCTATTACTGACACTCAGTGTGCGAAAGCTAGGGGAGCAAACGGGATTAGAT
ACCCCGGTAGTCCTAGCCGTAAACGATGGGCACTAAGTAGAGGGGT

>gi|257221853|gb|GQ427435.1| Uncultured planctomycete clone D11-541-P090505B-G8_LM2-31 16S ribosomal RNA gene, partial sequence
AGCACGTAGGTGGGTTTGTAAGTCAGATGTGAAAGCCTTCTGTTCAACGGAAGAATTGCATCTGAAACTG
CGAGTCTTGAGTGTAGGAGGGGAGAATGGGACTTCTGGTGGAGCGGTGAAATGCGTAGATATCAGAAGGA
ACGCCGGCGGCGAAAGCGATTCTCTGGCCTATTACTGACACTCAGTGTGCGAAAGCTAGGGGAGCAAACG
GGATTAGATACCCCGGTAGTCCTAGCCGTAAACGATGGGCACTAAGTAGAGGGGTTTT

>gi|257221854|gb|GQ427436.1| Uncultured planctomycete clone D11-541-P090505B-G10_LM2-32 16S ribosomal RNA gene, partial sequence
AGCACGTAGGTGGGTTTGTAAGTCAGATGTGAAAGCCTTCTGTTCAACGGAAGAATTGCATCTGAAACTG
CTAATCTTGAGTATAGGAGGGGAGAATGGAACTTCTGGTGGAGCGGTGAAATGCGTAGATATCAGAAGGA
ACGCCGGCGGCGAAAGCGATTCTCTGGCCTATTACTGACACTCAGTGTGCGAAAGCTAGGGGAGCAAACG
GGATTAGATACCCCGGTAGTCCTAGCCGTAAACGATGGGCACTAAGTAGAGGGGTTTT

>gi|257221855|gb|GQ427437.1| Uncultured planctomycete clone D11-541-P090505B-H4_LM2-33 16S ribosomal RNA gene, partial sequence
AGCACGTAGGTGGGTTTGTAAGTCAGACGTGGAAGCCTTCTGTTCAACGGAAGAATTGCGTCTGAAACTA
CAAACCTTGAGTGTAGGAGGGGAGAATGGAACTTCTGGTGGAGCGGTGAAATGCGTAGATATCAGAAGGA
ACGCCGGCGGCGAAAGCGATTCTCTGGCCTATTACTGACACTCAGTGTGCGAAAGCTAGGGGAGCAAACG
GGATTAGATACCCCGGTAGTCCTAGCCGTAAACGATGGGCACTAAGTAGAGGGGTTTT

>gi|257221856|gb|GQ427438.1| Uncultured planctomycete clone D11-541-P090505B-H9_LM2-34 16S ribosomal RNA gene, partial sequence
AGCACGTAGGTGGGTTTGTAAGTCAGATGTGAAAGCCTTCTGTTCAACGGAAGAATTGCATCTGAAACTG
CGAGTCTTGAGTGTAGGAGGGGAGAATGGAACTTCTGGTGGAGCGGTGAAATGCGTAGATATCAGAAGGA
ACGCCGGCGGCGAAAGCGATTCTCTGGCCTATTACTGACACTCAGTGTGCGAAAGCTAGGGGAGCAAACG
GGATTAGATACCCCGGTAGTCCTAGCCGTAAACGATGGGCACTAAGTAGAGGGGTTTT

>gi|257221857|gb|GQ427439.1| Uncultured planctomycete clone E11-P090416B-D6-1 16S ribosomal RNA gene, partial sequence
TGCCCGAAGGGTGACGAAGCGACGCCGCGTGAGCGAAGAAGGCCCTAGGGTTGTAAAGCTCTGTCGGGGG
TTATGAAATGCAGGTTGGTTAATACCCAACCTGTTTGACAAAGGCCCCAAAGGAAGCCACGGCTAACTCT
GTGCCAGCAGCCGCGGTAATACAGAGGTGGCAAGCGTTGTTCGGTATTATTGGGCGTAAAGAGCACGTAG
GTGGTTTTGTAAGTCAGATGTGAAAGCCTTCTGTTCAAAGGAAGAACGGCATCTGAAACTGCAGATCTTG
AGTGTAGGAGGGGAGAGTGGAACTTCTGGTGGAGCGGTGAAATGCGTAGATATCAGAAGGAACGTCGGCG
GCGAAAGCGACTCTCTGGCCTATTACTGACACTGAGTGTGCGAAAGTTAGGGGAGCAAACGGGATTAGAT
ACCCCGGTAGTCCTAACTGTAAACGATGGGCACTAAGTAGAGGGG

>gi|257221858|gb|GQ427440.1| Uncultured planctomycete clone E11-P090416B-D8-2 16S ribosomal RNA gene, partial sequence
TGCCCGAAGGGTGACGAAGCGACGCCGCGTGAGCGAAGAAGGCCCTAGGGTTGTAAAGCTCTGTCGGGGG
TTATGAAATGCAGGTTGGTTAATACCCAACCTGTTTGACAAAGGCCCCAAAGGAAGCCACGGCTAACTCT
GTGCCAGCAGCCGCGGTAATACAGAGGTGGCAAGCGTTGTTCGGTATTATTGGGCGTAAAGAGCACGTAG
GTGGTTTTGTAAGTCAGATGTGAAAGCCTTCTGTTCAAAGGAAGAACGGCATCTGAAACTGCAGATCTTG
AGTGTAGGAGGGGAGAGTGGAACTTCTGGTGGAGCGGTGAAATGCGTAGATATCAGAAGGAACGTCGGCG
GCGAAAGCGACTCTCTGGCCTATTACTGACACTGAGTGTGCGAAAGTTAGGGGAGCAAACGGGATTAGAT
ACCCCGGTAGTCCTAACTGTAAACGATGGGCACTAAGTAGAGGGG

>gi|257221859|gb|GQ427441.1| Uncultured planctomycete clone E11-P090416B-D9-3 16S ribosomal RNA gene, partial sequence
TGCCCGAAGGGTGACGAAGCGACGCCGCGTGAGCGAAGAAGGCCCTAGGGTTGTAAAGCTCTGTCGGGGG
TTATGAAATGCAGGTTGGTTAATACCCAACCTGTTTGACAAAGGCCCCAAAGGAAGCCACGGCTAACTCT
GTGCCAGCAGCCGCGGTAATACAGAGGTGGCAAGCGTTGTTCGGTATTATTGGGCGTAAAGAGCACGTAG
GTGGTTTTGTAAGTCAGATGTGAAAGCCTTCTGTTCAAAGGAAGAACGGCATCTGAAACTGCAGATCTTG
AGTGTAGGAGGGGAGAGTGGAACTTCTGGTGGAGCGGTGAAATGCGTAGATATCAGAAGGAACGTCGGCG
GCGAAAGCGACTCTCTGGCCTATTACTGACACTGAGTGTGCGAAAGTTAGGGGAGCAAACGGGATTAGAT
ACCCCGGTAGTCCTAACTGTAAACGATGGGCACTAAGTAGAGGGG

>gi|257221860|gb|GQ427442.1| Uncultured planctomycete clone E11-P090416B-D11-4 16S ribosomal RNA gene, partial sequence
TGCCCGAAAGGGTGACGAAGCGACGCCGCGTGAGCGAAGAAGGCCCTAGGGTTGTAAAGCTCTGTCGGGG
GTTATGAAATGCAGGTTGGTTAATACCCAACCTGTTTGACAAAGGCCCCAAGGGAAGCCACGGCTAACTC
TGTGCCAGCAGCCGCGGTAATACAGAGGTGGCAAGCGTTGTTCGGTATTATTGGGCGTAAAGAGCACGTA
GGTGGTTTTGTAAGTCAGATGTGAAAGCCTTCTGTTCAAAGGAAGAACGGCATCTGAAACTGCAGATCTT
GAGTGTAGGAGGGGAGAGTGGAACTTCTGGTGGAGCGGTGAAATGCGTAGATATCAGAAGGAACGTCGGC
GGCGAAAGCGACTCTCTGGCCTATTACTGACACTGAGTGTGCGAAAGTTAGGGGAGCAAACGGGATTAGA
TACCCCGGTAGTCCTAACTGTAAACGATGGGCACTAAGTAGAGGGG

>gi|257221861|gb|GQ427443.1| Uncultured planctomycete clone E11-P090416B-D12-5 16S ribosomal RNA gene, partial sequence
TGCCCGAAAGGGTGACGAAGCGACGCCGCGTGAGCGAAGAAGGCCCTAGGGTTGTAAAGCTCTGTCGGGG
GTTATGAAATGCAGGTTGGTTAATACCCAACCTGTTTGGCAAAGGCCCCAAAGGAAGCCACGGCTAACTC
TGTGCCAGCAGCCGCGGTAATACAGAGGTGGCAAGCGTTGTTCGGTATTATTGGGCGTAAAGAGCACGTA
GGTGGTTTTGTAAGTCAGATGTGAAAGCCTTCTGTTCAAAGGAAGAACGGCATCTGAAACTGCAGATCTT
GAGTGTAGGAGGGGAGAGTGGGACTTCTGGTGGAGCGGTGAAATGCGTAGATATCAGAAGGAACGTCGGC
GGCGAAAGCGACTCTCTGGCCTATTACTGACACTGAGTGTGCGAAAGTTAGGGGAGCAATCGGGATTAGA
TACCCCGGTAGTCCTAACTGTAAACGATGGGCACTAAGTAGAGGGG

>gi|257221862|gb|GQ427444.1| Uncultured planctomycete clone E11-P090416B-E1-6 16S ribosomal RNA gene, partial sequence
TGCCCGAAGGGTGACGAAGCGACGCCGCGTGAGCGAAGAAGGCCCTAGGGTTGTAAAGCTCTGTCGGGGG
TTATGAAATGCAGGTTGGTTAATACCCAACCTGTTTGACAAAGGCCCCAAAGGAAGCCACGGCTAACTCT
GTGCCAGCAGCCGCGGTAATACAGAGGTGGCAAGCGTTGTTCGGTATTATTGGGCGTAAAGAGCACGTAG
GTGGTTTTGTAAGTCAGATGTGAAAGCCTTCTGTTCAAAGGAAGAACGGCATCTGAAACTGCAGATCTTG
AGTGTAGGAGGGGAGAGTGGAACTTCTGGTGGAGCGGTGAAATGCGTAGATATCAGAAGGAACGTCGGCG
GCGAAAGCGACTCTCTGGCCTATTACTGACACTGAGTGTGCGAAAGTTAGGGGAGCAAACGGGATTAGAT
ACCCCGGTAGTCCTAACTGTAAACGATGGGCACTAAGTAGAGGGG

>gi|257221863|gb|GQ427445.1| Uncultured planctomycete clone E11-P090416B-E2-7 16S ribosomal RNA gene, partial sequence
TGCCCGAAAGGGTGACGAAGCGACGCCGCGTGAGCGAAGAAGGCCCTAGGGTTGTAGAGCTCTGTCGGGG
GTTATGAAATGCAGGTTGGTTAATACCCAACCTGTTTGACAAAGGCCCCAAAGGAAGCCACGGCTAACTC
TGTGCCAGCAGCCGCGGTAATACAGAGGTGGCAAGCGTTGTTCGGTATTATTGGGCGTAAAGAGCACGTA
GGTGGTTTTGTAAGTCAGATGTGAAAGCCTTCTGTTCAAAGGAAGAACGGCATCTGAAACTGCAGATCTT
GAGTGTAGGAGGGGAGAGTGGAACTTCTGGTGGAGCGGTGAAATGCGTAGATATCAGAAGGAACGTCGGC
GGCGAAAGCGACTCTCTGGCCTATTACTGACACTGAGTGTGCGAAAGTTAGGGGAGCAAACGGGATTAGA
TACCCCGGTAGTCCTAACTGTAAACGATGGGCACTAAGTAGAGGGG

>gi|257221864|gb|GQ427446.1| Uncultured planctomycete clone E11-P090416B-E3-8 16S ribosomal RNA gene, partial sequence
TGCCCGAAGGGTGACGAAGCGACGCCGCGTGAGCGAAGAAGGCCCTAGGGTTGTAAAGCTCTGTCGGGGG
TTATGAAATGCAGGTTGGTTAATACCCAACCTGTTTGACAAAGGCCCCAAAGGAAGCCACGGCTAACTCT
GTGCCAGCAGCCGCGGTAATACAGAGGTGGCAAGCGTTGTTCGGTATTATTGGGCGTAAAGAGCACGTAG
GTGGTTTTGTAAGTCAGATGTGAAGGCCTTCTGTTCAAAGGAAGAACGGCATCTGAAACTGCAGATCTTG
AGTGTAGGAGGGGAGAGTGGAACTTCTGGTGGAGCGGTGAAATGCGTAGATATCAGAAGGAACGTCGGCG
GCGAAAGCGACTCTCTGGCCTATTACTGACACTGAGTGTGCGAAAGTTAGGGGAGCAAACGGGATTAGAT
ACCCCGGTAGTCCTAACTGTAAACGATGGGCACTAAGTAGAGGGG

>gi|257221865|gb|GQ427447.1| Uncultured planctomycete clone E11-P090416B-E4-9 16S ribosomal RNA gene, partial sequence
TGCCCGAAAGGGTGACGAAGCGACGCCGCGTGAGCGAAGAAGGCCCTAGGGTTGTAAAGCTCTGTCGGGG
GTTATGAAATGCAGGTTGGTTAATACCCAACCTGTTTGGCAAAGGCCCCAAAGGAAGCCACGGCTAACTC
TGTGCCAGCAGCCGCGGTAATACAGAGGTGGCAAGCGTTGTTCGGTATTATTGGGCGTAAAGAGCACGTA
GGTGGTTTTGTAAGTCAGATGTGAAAGCCTTCTGTTCAAAGGAAGAACGGCATCTGAAACTGCAGATCTT
GAGTGTAGGAGGGGAGAGTGGAACTTTTGGTGGAGCGGTGAAATGCGTAGATATCAGAAGGAACGTCGGC
GGCGAAAGCGACTCTCTGGCCTATTACTGACACTGAGTGTGCGAAAGTTAGGGGAGCAAACGGGATTAGA
TACCCCGGTAGTCCTAACTGTAAACGATGGGCACTAAGTAGAGGGG

>gi|257221866|gb|GQ427448.1| Uncultured planctomycete clone E11-P090416B-E5-10 16S ribosomal RNA gene, partial sequence
TGCCCGAAAGGGTGACGAAGCGACGCCGCGTGAGCGAAGAAGGCCCTAGGGTTGTAAAGCTCTGTCGGGG
GTTATGAAATGCAGGTTGGTTAATACCCAACCTGTTTGACAAAGGCCCCAAAGGAAGCCACGGCTAACTC
TGTGCCAGCAGCCGCGATAATACAGAGGTGGCAAGCGTTGTTCGGTATTATTGGGCGTAAAGAGCACGTA
GGTGGTTTTGTAAGTCAGATGTGAAAGCCTTCTGTTCAAAGGAAGAACGGCATCTGAAACTGCAGATCTT
GAGTGTGGGAGGGGAGAGTGGAACTTCTGGTGGAGCGGTGAAATGCGTAGATATCAGAAGGAACGTCGGC
GGCGAAAGCGACTCTCTGGCCTATTACTGACACTGAGTGTGCGAAAGTTAGGGGAGCAAACGGGATTAGA
TACCCCGGTAGTCCTAACTGTAAACGATGGGCACTAAGTAGAGGGG

>gi|257221867|gb|GQ427449.1| Uncultured planctomycete clone E11-P090416B-E6-11 16S ribosomal RNA gene, partial sequence
TGCGCGAAGGGTGACCAAGCGACCCCGCGTGGGTGAGGAAGGCCTTCGGGTTGTAAAGCCCTGTCAGGAG
TTAAGAAATGTAGACTCGCTAACATCGGGTCTATTTGACAAAGGCTCCAAAGGAAGCCACGGCTGACTCT
GTGCCAGCAGCCGCGGTAATACAGAGGTGGCAAGCGTTGTTCGGAATTATTGGGCGTAAAGAGCACGTAG
GTGGATTTGTAAGTCAGACGTGAAAGCCTTCTGTTCAACGGAAGAATTGCATCTGAAACTACAGACCTTG
AGTGTAGGAGGGGAGAATGGAACTTCTGGTGGAGCGGTGAAATGCGTAGATATCAGAAGGAACGCCGGCG
GCGAAAGCGATTCTCTGGCCTATTACTGACACTCAGTGTGCGAAAGCTAGGGGAGCAAACGGCATTAGAT
ACCCCGGTAGTCCTAGCCGTAAACGATGGGCACTAAGTAGAGGGG

>gi|257221868|gb|GQ427450.1| Uncultured planctomycete clone E11-P090416B-E7-12 16S ribosomal RNA gene, partial sequence
TGCCCGAAGGGTGACGAAGCGACGCCGCGTGAGCGAAGAAGGCCCTAGGGTTGTAAAGCTCTGTCGGGGG
TTATGAAATGCAGGTTGGTTAATACCCAACCTGTTTGACAAAGGCCCCAAAGGAAGCCACGGCTAACTCT
GTGCCAGCAGCCGCGGTAATACAGAGGTGGCAAGCGTTGTTCGGTATTATTGGGCGTAAAGAGCACGTAG
GTGGTTTTGTAAGTCAGATGTGAAAGCCTTCTGTTCAAAGGAAGAACGGCATCTGAAACTGCAGATCTTG
AGTGTAGGAGGGGAGAGTGGAACTTCTGGTGGAGCGGTGAAATGCGTAGATATCAGAAGGAACGTCGGCG
GCGAAAGCGACTCTCTGGCCTATTACTGACACTGAGTGTGCGAAAGTTAGGGGAGCAAACGGGATTAGAT
ACCCCGGTAGTCCTAACTGTAAACGATGGGCACTAAGTAGAGGGG

>gi|257221869|gb|GQ427451.1| Uncultured planctomycete clone E11-P090416B-E8-13 16S ribosomal RNA gene, partial sequence
TGCCCGAAGGGTGACGAAGCGACGCCGCGTGAGCGAAGAAGGCCCTAGGGTTGTAAAGCTCTGTCGGGGG
TTATGAAATGCAGGTTGGTTAATACCCAACCTGTTTGACAAAGGCCCCAAAGGAAGCCACGGCTAACTCT
GTGCCAGCAGCCGCGGTAATACAGAGGTGGCAAGCGTTGTTCGGTATTATTGGGCGTAAAGAGCACGTAG
GTGGTTTTGTAAGTCAGATGTGAAAGCCTTCTGTTCAAAGGAAGAACGGCATCTGAAACTGCAGATCTTG
AGTGTAGGAGGGGAGAGTGGAACTTCTGGTGGAGCGGTGAAATGCGTAGATATCAGAAGGAACGTCGGCG
GCGAAAGCGACTCTCTGGCCTATTACTGACACTGAGTGTGCGAAAGTTAGGGGAGCAAACGGGATTAGAT
ACCCCGGTAGTCCTAACTGTAAACGATGGGCACTAAGTAGAGGGG

>gi|257221870|gb|GQ427452.1| Uncultured planctomycete clone E11-P090416B-E9-14 16S ribosomal RNA gene, partial sequence
TGCCCGAAGGGTGACGAAGCGACGCCGCGTGAGCGAAGAAGGCCCTAGGGTTGTAAAGCTCTGTCGGGGG
TTATGAAATGCAGGTTGGTTAATACCCAACCTGTTTGACAAAGGCCCCAAAGGAAGCCACGGCTAACTCT
GTGCCAGCAGCCGCGGTAATACAGAGGTGGCAAGCGTTGTTCGGTATTATTGGGCGTAAAGAGCACGTAG
GTGGTTTTGTAAGTCAGATGTGAAAGCCTTCTGTTCAAAGGAAGAACGGCATCTGAAACTGCAGATCTTG
AGTGTAGGAGGGGAGAGTGGAACTTCTGGTGGAGCGGTGAAATGCGTAGATATCAGAAGGAACGTCGGCG
GCGAAAGCGACTCTCTGGCCTATTACTGACACTGAGTGTGCGAAAGTTAGGGGAGCAAACGGGATTAGAT
ACCCCGGTAGTCCTAACTGTAAACGATGGGCACTAAGTAGAGGGG

>gi|257221871|gb|GQ427453.1| Uncultured planctomycete clone E11-P090416B-E10-15 16S ribosomal RNA gene, partial sequence
TGCCCGAAGGGTGACGAAGCGACGCCGCGTGAGCGAAGAAGGCCCTAGGGATGTAAAGCTCTGTCGGGGG
TTATGAAATGCAGGTTGGTTAATACCCAACCTGTTTGACAAAGGCCCCAAAGGAAGCCACGGCTAACTCT
GTGCCAGCAGCCGCGGTAATACAGAGGTGGCAAGCGTTGTTCGGTATTATTGGGCGTAAAGAGCACGTAG
GTGGTTTTGTAAGTCAGATGTGAAAGCCTTCTGTTCAAAGGAAGAACGGCATCTGAAACTGCAGATCTTG
AGTGTAGGAGGGGAGAGTGGAACTTCTGGTGGAGCGGTGAAATGCGTAGATATCAGAAGGAACGTCGGCG
GCGAAAGCGACCCTCTGGCCTATTACTGACACTGAGTGTGCGAAAGTTAGGGGAGCAAACGGGATTAGAT
ACCCCGGTAGTCCTAACTGTAAACGATGGGCACTAAGTAGAGGGG

>gi|257221872|gb|GQ427454.1| Uncultured planctomycete clone E11-P090416B-E11-16 16S ribosomal RNA gene, partial sequence
TGCCCGAAAGGGTGACGAAGCGACGCCGCGTGAGCGAAGAAGGCCCTAGGGTTGTAAAGCTCTGTCGGGG
GTTATGAAATGCAGGTTGGTTAATACCCAACCTGTTTGACAAAGGCCCCAAAGGAAGCCACGGCTAACTC
TGTGCCAGCAGCCGCGGTAATACAGAGGTGGCAAGCGTTGTTCGGTATTATTGGGCGTAAAGAGCACGTA
GGTGGTTTTGTAAGTCAGATGTGAAAGCCTTCTGTTCAAAGGAAGAACGGCATCTGAAACTGCAGATCTT
GAGTGTAGGAGGGGAGAGTGGAACTTCTGGTGGAGCGGTGAAATGCGTAGATATCAGAAGGAACGTCGGC
GGCGAAAGCGACTCTCTGGCCTATTACTGACACTGAGTGTGCGAAAGTTAGGGGAGCAAACGGGATTAGA
TACCCCGGTAGTCCTAACTGTAAACGATGGGCACTAAGTAGAGGGG

>gi|257221873|gb|GQ427455.1| Uncultured planctomycete clone E11-P090416B-E12-17 16S ribosomal RNA gene, partial sequence
TGCCCGAAGGGTGACGAAGCGACGCCGCGTGAGCGAAGAAGGCCCTAGGGTTGTAAAGCTCTGTCGGGGG
TTATGAAATGCAGGTTGGTTAATACCCAACCTGTTTGACAAAGGCCCCAAAGGAAGCCACGGCTAACTCT
GTGCCAGCAGCCGCGGTAATACAGAGGTGGCAAGCGTTGTTCGGTATTATTGGGCGTAAAGAGCACGTAG
GTGGTTTTGTAAGTCAGATGTGAAAGCCTTCTGTTCAAAGGAAGAACGGCATCTGAAACTGCAGATCTTG
AGTGTAGGAGGGGAGAGTGGAACTTCTGGTGGAGCGGTGAAATGCGTAGATATCAGAAGGAACGTCGGCG
GCGAAAGCGACTCTCTGGCCTATTACTGACACTGAGTGTGCGAAAGTTAGGGGAGCAAACGGGATTAGAT
ACCCCGGTAGTCCTAACTGTAAACGATGGGCACTAAGTAGAGGGG

>gi|257221874|gb|GQ427456.1| Uncultured planctomycete clone E11-P090416B-F1-18 16S ribosomal RNA gene, partial sequence
TGCCCGAAGGGTGACGAAGCGACGCCGCGTGAGCGAAGAAGGCCCTAGGGTTGTAAAGCTCTGTCGGGGG
TTATGAAATGCAGGTTGGTTAATACCCAACCTGTTTGACAAAGGCCCCAAAGGAAGCCACGGCTAACTCT
GTGCCAGCAGCCGCGGTAATACAGAGGTGGCAAGCGTTGTTCGGTATTATTGGGCGTAAAGAGCACGTAG
GTGGTTTTGTAAGTCAGATGTGAAAGCCTTCTGTTCAAAGGAAGAACGGCATCTGAAACTGCAGATCTTG
AGTGTAGGAGGGGAGAGTGGAACTTCTGGTGGAGCGGTGAAATGCGTAGATATCAGAAGGAACGTCGGCG
GCGAAAGCGACTCTCTGGCCTATTACTGACACTGAGTGTGCGAAAGTTAGGGGAGCAAACGGGATTAGAT
ACCCCGGTAGTCCTAACTGTAAACGATGGGCACTAAGTAGAGGGG

>gi|257221875|gb|GQ427457.1| Uncultured planctomycete clone E11-P090416B-F2-19 16S ribosomal RNA gene, partial sequence
TGCCCGAAAGGGTGACGAAGCGACGCCGCGTGAGCGAAGAAGGCCCTAGGGTTGTAAAGCTCTGTCGGGG
GTTATGAAATGCAGGTTGGTTAATACCCAACCTGTTTGACAAAGGCCCCAAAGGAAGCCACGGCTAACTC
TGTGCCAGCAGCCGCGGTAATACAGAGGTGGCAAGCGTTGTTCGGTATTATTGGGCGTAAAGAGCACGTA
GGTGGTTTTGTAAGTCAGATGTGAAAGCCTTCTGTTCAAAGGAAGAACGGCATCTGAAACTGCAGATCTT
GAGTGTAGGAGGGGAGAGTGGAACTTCTGGTGGAGCGGTGAAATGCGTAGATATCAGAAGGAACGTCGGC
GGCGAAAGCGACTCTCTGGCCTATTACTGACACTGAGTGTGCGAAAGTTAGGGGAGCAAACGGGATTAGA
TACCCCGGTAGTCCTAACTGTAAACGATGGGCACTAAGTAGAGGGG

>gi|257221876|gb|GQ427458.1| Uncultured planctomycete clone E11-P090416B-F3-20 16S ribosomal RNA gene, partial sequence
TGCCCGAAGGGTGACGAAGCGACGCCGCGTGAGCGAAGAAGGCCCTAGGGTTGTAAAGCTCTGTCGGGGG
TTATGAAATGCAGGTTGGTTAATACCCAACCTGTTTGACAAAGGCCCCAAAGGAAGCCACGGCTAACTCT
GTGCCAGCAGCCGCGGTAATACAGAGGTGGCAAGCGTTGTTCGGTATTATTGGGCGTAAAGAGCACGTAG
GTGGTTTTGTAAGTCAGATGTGAAAGCCTTCTGTTCAAAGGAAGAACGGCATCTGAAACTGCAGATCTTG
AGTGTAGGAGGGGAGAGTGGAACTTCTGGTGGAGCGGTGAAATGCGTAGATATCAGAAGGAACGTCGGCG
GCGAAAGCGACTCTCTGGCCTATTACTGACACTGAGTGTGCGAAAGTTAGGGGAGCAAACGGGATTAGAT
ACCCCGGTAGTCCTAACTGTAAACGATGGGCACTAAGTAGAGGGG

>gi|257221877|gb|GQ427459.1| Uncultured planctomycete clone E11-P090416B-F4-21 16S ribosomal RNA gene, partial sequence
TGCCCGAAGGGTGACGAAGCGACGCCGCGTGAGCGAAGAAGGCCCTAGGGTTGTAAAGCTCTGTCGGGGG
TTATGAAATGCAGGTTGGTTAATACCCAACCTGTTTGACAAAGGCCCCAAAGGAAGCCACGGCTAACTCT
GTGCCAGCAGCCGCGGTAATACAGAGGTGGCAAGCGTTGTTCGGTATTATTGGGCGTAAAGAGCACGTAG
GTGGTTTTGTAAGTCAGATGTGAAAGCCTTCTGTTCAAAGGAAGAACGGCATCTGAAACTGCAGATCTTG
AGTGTAGGAGGGGAGAGTGGAACTTCTGGTGGAGCGGTGAAATGCGTAGATATCAGAAGGAACGTCGGCG
GCGAAAGCGACTCTCTGGCCTATTACTGACACTGAGTGTGCGAAAGTTAGGGGAGCAAACGGGATTAGAT
ACCCCGGTAGTCCTAACTGTAAACGATGGGCACTAAGTAGAGGGG

>gi|257221878|gb|GQ427460.1| Uncultured planctomycete clone E11-P090416B-F5-22 16S ribosomal RNA gene, partial sequence
TGCCCGAAGGGTGACGAAGCGACGCCGCGTGAGCGAAGAAGGCCCTAGGGTTGTAAAGCTCTGTCGGGGG
TTATGAAATGCAGGTTGGTTAATACCCAACCTGTTTGACAAAGGCCCCAAAGGAAGCCACGGCTAACTCT
GTGCCAGCAGCCGCGGTAATACAGAGGTGGCAAGCGTTGTTCGGTATTATTGGGCGTAAAGAGCACGTAG
GTGGTTTTGTAAGTCAGATGTGAAAGCCTTCTGTTCAAAGGAAGAACGGCATCTGAAACTGCAGATCTTG
AGTGTAGGAGGGGAGAGTGGAACTTCTGGTGGAGCGGTGAAATGCGTAGATATCAGAAGGAACGTCGGCG
GCGAAAGCGACTCTCTGGCCTATTACTGACACTGAGTGTGCGAAAGTTAGGGGAGCAAACGGGATTAGAT
ACCCCGGTAGTCCTAACTGTAAACGATGGGCACTAAGTAGAGGGG

>gi|257221879|gb|GQ427461.1| Uncultured planctomycete clone E11-P090416B-F7-23 16S ribosomal RNA gene, partial sequence
TGCCCGAAAGGGTGACGAAGCGACGCCGCGTGAGCGAAGAAGGCCCTAGGGTTGTAAAGCTCTGTCGGGG
GTTATGAAATGCAGGTTGGTTAATACCCAACCTGTTTGACAAAGGCCCCAAAGGAAGCCACGGCTAACTC
TGTGCCAGCAGCCGCGGTAATACAGAGGTGGCAAGCGTTGTTCGGTATTATTGGGCGTAAAGAGCACGTA
GGTGGTTTTGTAAGTCAGATGTGAAAGCCTTCTGTTCAAAGGAAGAACGGCATCTGAAACTGCAGATCTT
GAGTGTAGGAGGGGAGAGTGGAACTTCTGGTGGAGCGGTGAAATGCGTAGATATCAGAAGGAACGTCGGC
GGCGAAAGCGACTCTCTGGCCTATTACTGACACTGAGTGTGCGAAAGTTAGGGGAGCAAACGGGATTAGA
TACCCCGGTAGTCCTAACTGTAAACGATGGGCACTAAGTAGAGGGG

>gi|257221880|gb|GQ427462.1| Uncultured planctomycete clone E11-P090416B-F8-24 16S ribosomal RNA gene, partial sequence
TGCCCGAAAGGGTGACGAAGCGACGCCGCGTGAGCGAAGAAGGCCCTAGGGTTGTAAAGCTCTGTCGGGG
GTTATGAAATGCAGGTTGGTTAATACCCAACCTGTTTGACAAAGGCCCCAAAGGAAGCCACGGCTAACTC
TGTGCCAGCAGCCGCGGTAATACAGAGGTGGCAAGCGTTGTTCGGTATTATTGGGCGTAAAGAGCACGTA
GGTGGTTTTGTAAGTCAGATGTGAAAGCCTTCTGTTCAAAGGAAGAACGGCATCTGAAACTGCAGATCTT
GAGTGTAGGAGGGGAGAGTGGAACTTCTGGTGGAGCGGTGAAATGCGTAGATATCAGAAGGAACGTCGGC
GGCGAAAGCGACTCTCTGGCCTATTACTGACACTGAGTGTGCGAAAGTTAGGGGAGCAAACGGGATTAGA
TACCCCGGTAGTCCTAACTGTAAACGATGGGCACTAAGTAGAGGGG

>gi|257221881|gb|GQ427463.1| Uncultured planctomycete clone E11-P090416B-F9-25 16S ribosomal RNA gene, partial sequence
TGCCCGAAAGGGTGACGAAGCGACGCCGCGTGAGCGAAGAAGGCCCTAGGGTTGTAAAGCTCTGTCGGGG
GTTATGAAATGCAGGTTGGTTAATACCCAACCTGTTTGACAAAGGCCCCAAAGGAAGCCACGGCTAACTC
TGTGCCAGCAGCCGCGGTAATACAGAGGTGGCAAGCGTTGTTCGGTATTATTGGGCGTAAAGAGCACGTA
GGTGGTTTTGTAAGTCAGATGTGAAAGCCTTCTGTTCAAAGGAAGAACGGCATCTGAAACTGCAGATCTT
GAGTGTAGGAGGGGAGAGTGGAACTTCTGGTGGAGCGGTGAAATGCGTAGATATCAGAAGGAACGTCGGC
GGCGAAAGCGACTCTCTGGCCTATTACTGACACTGAGTGTGCGAAAGTTAGGGGAGCAAACGGGATTAGA
TACCCCGGTAGTCCTAACTGTAAACGATGGGCACTAAGTAGAGGGG

>gi|257221882|gb|GQ427464.1| Uncultured planctomycete clone E11-P090416B-F10-26 16S ribosomal RNA gene, partial sequence
TGCCCGAAAGGGTGACGAAGCGACGCCGCGTGAGCGAAGAAGGCCCTAGGGTTGTAAAGCTCTGTCGGGG
GTTATGAAATGCAGGTTGGTTAATACCCAACCTGTTTGACAAAGGCCCCAAAGGAAGCCACGGCTAACTC
TGTGCCAGCAGCCGCGGTAATACAGAGGTGGCAAGCGTTGTTCGGTATTATTGGGCGTAAAGAGCACGTA
GGTGGTTTTGTAAGTCAGATGTGAAAGCCTTCTGTTCAAAGGAAGAACGGCATCTGAAACTGCAGATCTT
GAGTGTAGGAGGGGAGAGTGGAACTTCTGGTGGAGCGGTGAAATGCGTAGATATCAGAAGGAACGTCGGC
GGCGAAAGCGACTCTCTGGCCTATTACTGACACTGAGTGTGCGAAAGTTAGGGGAGCAAACGGGATTAGA
TACCCCGGTAGTCCTAACTGTAAACGATGGGCACTAAGTAGAGGGG

>gi|257221883|gb|GQ427465.1| Uncultured planctomycete clone E11-P090416B-F11-27 16S ribosomal RNA gene, partial sequence
TGCCCGAAGGGTGACGAAGCGACGCCGCGTGAGCGAAGAAGGCCCTAGGGTTGTAAAGCTCTGTCGGGGG
TTATGAAATGCAGGTTGGTTAATACCCAACCTGTTTGACAAAGGCCCCAAAGGAAGCCACGGCTAACTCT
GTGCCAGCAGCCGCGGTAATACAGAGGTGGCAAGCATTGTTCGGTATTATTGGGCGTAAAGAGCACGTAG
GTGGTTTTGTAAGTCAGATGTGAAAGCCTTCTGTTCAAAGGAAGAACGGCATCTGAAACTGCAGATCTTG
AGTGTAGGAGGGGAGAGTGGAACTTCTGGTGGAGCGGTGAAATGCGTAGATATCAGAAGGAACGTCGGCG
GCGAAAGCGACTCTCTGGCCTATTACTGACACTGAGTGTGCGAAAGTTAGGGGAGCAAACGGGATTAGAT
ACCCCGGTAGTCCTAACTGTAAACGATGGGCACTAAGTAGAGGGG

>gi|257221884|gb|GQ427466.1| Uncultured planctomycete clone E11-P090416B-F12-28 16S ribosomal RNA gene, partial sequence
TGCCCGAAGGGTGACGAAGCGACGCCGCGTGAGCGAAGAGGGCCCTAGGGTTGTAAAGCTCTGTCGGGGG
TTATGAAATGCAGGTTGGTTAATACCCAACCTGTTTGACAAAGGCCCCAAAGGAAGCCACGGCTAACTCT
GTGCCAGCAGCCGCGGTAATACAGAGGTGGCAAGCGTTGTTCGGTATTATTGGGCGTAAAGAGCACGTAG
GTGGTTTTGTAAGTCAGATGTGAAAGCCTTCTGTTCAAAGGAAGAACGGCATCTGAAACTGCAGATCTTG
AGTGTAGGAGGGGAGAGTGGAACTTCTGGTGGAGCGGTGAAATGCGTAGATATCAGAAGGAACGTCGGCG
GCGAAAGCGACTCTCTGGCCTATTACTGACACTGAGTGTGCGAAAGTTAGGGGAGCAAACGGGATTAGAT
ACCCCGGTAGTCCTAACTGTAAACGATGGGCACTAAGTAGAGGGG

>gi|257221885|gb|GQ427467.1| Uncultured planctomycete clone E11-P090416B-G1-29 16S ribosomal RNA gene, partial sequence
TGCCCGAAGGGTGACGAAGCGACGCCGCGTGAGCGAAGAAGGCCCTAGGGTTGTAAAGCTCTGTCGGGGG
TTATGAAATGCAGGTTGGTTAATACCCAACCTGTTTGACAAAGGCCCCAAAGGAAGCCACGGCTAACTCT
GTGCCAGCAGCCGCGGTAATACAGAGGTGGCAAGCGTTGTTCGGTATTATTGGGCGTAAAGAGCACGTAG
GTGGTTTTGTAAGTCAGATGTGAAAGCCTTCTGTTCAAAGGAAGAACGGCATCTGAAACTGCAGATCTTG
AGTGTAGGAGGGGAGAGTGGAACTTCTGGTGGAGCGGTGAAATGCGTAGATATCAGAAGGAACGTCGGCG
GCGAAAGCGACTCTCTGGCCTATTACTGACACTGAGTGTGCGAAAGTTAGGGGAGCAAACGGGATTAGAT
ACCCCGGTAGTCCTAACTGTAAACGATGGGCACTAAGTAGAGGGG

>gi|257221886|gb|GQ427468.1| Uncultured planctomycete clone E11-P090416B-G2-30 16S ribosomal RNA gene, partial sequence
TGCCCGAAGGGTGACGAAGCGACGCCGCGTGAGCGAAGAAGGCCCTAGGGTTGTAAAGCTCTGTCGGGGG
TTATGAAATGCAGGTTGGTTAATACCCAACCTGTTTGACAAAGGCCCCAAAGGAAGCCACGGCTAACTCT
GTGCCAGCAGCCGCGGTAATACAGAGGTGGCAAGCGTTGTTCGGTATTATTGGGCGTAAAGAGCACGTAG
GTGGTTTTGTAAGTCAGATGTGAAAGCCTTCTGTTCAAAGGAAGAACGGCATCTGAAACTGCAGATCTTG
AGTGTAGGAGGGGAGAGTGGAACTTCTGGTGGAGCGGTGAAATGCGTAGATATCAGAAGGAACGTCGGCG
GCGAAAGCGACTCTCTGGCCTATTACTGACACTGAGTGTGCGAAAGTTAGGGGAGCAAACGGGATTAGAT
ACCCCGGTAGTCCTAACTGTAAACGATGGGCACTAAGTAGAGGGG

>gi|257221887|gb|GQ427469.1| Uncultured planctomycete clone E11-P090416B-G3-31 16S ribosomal RNA gene, partial sequence
TGCCCGAAAGGGTGACGAAGCGACGCCGCGTGAGCGAAGAAGGCCCTAGGGTTGTAAAGCTCTGTCGGGG
GTTATGAAATGCAGGTTGGTTAATACCCAACCTGTTTGACAAAGGCCCCAAAGGAAGCCACGGCTAACTC
TGTGCCAGCAGCCGCGGTAATACAGAGGTGGCAAGCGTTGTTCGGTATTATTGGGCGTAAAGAGCACGTA
GGTGGTTTTGTAAGTCAGATGTGAAAGCCTTCTGTTCAAAGGAAGAACGGCATCTGAAACCGCAGATCTT
GAGTGTAGGAGGGGAGAGTGGAACTTCTGGTGGAGCGGTGAAATGCGTAGATATCAGAAGGAACGTCGGC
GGCGAAAGCGACTCTCTGGCCTATTACTGACACTGAGTGTGCGAAAGTTAGGGGAGCAAACGGGATTAGA
TACCCCGGTAGTCCTAACTGTAAACGATGGGCACTAAGTAGAGGGG

>gi|257221888|gb|GQ427470.1| Uncultured planctomycete clone E11-P090416B-G4-32 16S ribosomal RNA gene, partial sequence
TGCCCGAAGGGTGACGAAGCGACGCCGCGTGAGCGAAGAAGGCCCTAGGGTTGTAAAGCTCTGTCGGGGG
TTATGAAATGCAGATTGGTTAATACCCAACCTGTTTGACAAAGGCCCCAAAGGAAGCCACGGCTAACTCT
GTGCCAGCAGCCGCGGTAATACAGAGGTGGCAAGCGTTGTTCGGTATTATTGGGCGTAAAGAGCACGTAG
GTGGTTTTGTAAGTCAGATGTGAAAGCCTTCTGTTCAAAGGAAGAACGGCGTCTGAAACTGCAGATCTTG
AGTGTAGGAGGGGAGAGTGGAACTTCTGGTGGAGCGGTGAAATGCGTAGATATCAGAAGGAACGTCGGCG
GCGAAAGCGACTCTCTGGCCTATTACTGACACTGAGTGTGCGAAAGTTAGGGGAGCAAACGGGATTAGAT
ACCCCGGTAGTCCTAACTGTAAACGATGGGCACTAAGTAGAGGGG

>gi|257221889|gb|GQ427471.1| Uncultured planctomycete clone E11-541-P090505B-H10_LM2-33 16S ribosomal RNA gene, partial sequence
ATTGAGCACGTAGGTGGGTTTGTAAGTCAGATGTGAAAGCCTTCTGTTCAACGGAAGAATTGCATCTGAA
ACTGCGAGTCTTGAGTGTAGGAGGGGAGAATGGAACTTCTGGTGGAGCGGTGAAATGCGTAGATATCAGA
AGGAACGCCGGCGGCGAAAGCGATTCTCTGGCCTATTACTGACACTCAGTGTGCGAAAGCTAGGGGAGCA
AACGGGATTAGATACCCCGGTAGTCCTAGCCGTAAACGATGGGCACTAAGTAGAGGGG

>gi|257221890|gb|GQ427472.1| Uncultured planctomycete clone E11-541-P090505D-A3_LM3-34 16S ribosomal RNA gene, partial sequence
ATTGAGCACGTAGGTGGGTTTGTAAGTCAGATGTGAAAGCCTTCTGTTCAACGGAAGAATTGCATCTGAA
ACTGCGAGTCTTGAGTGTAGGAGGGGAGAATGGAACTTCTGGTGGAGCGGTGAAATGCGTAGATATCAGA
AGGAACGCCGGCGGCGAAAGCGATTCTCTGGCCTATTACTGACACTCAGTGTGCGAAAGCTAGGGGAGCA
AACGGGATTAGATACCCCGGTAGTCCTAGCCGTAAACGATGGGCACTAAGTAGAGGGG

>gi|257221891|gb|GQ427473.1| Uncultured planctomycete clone E11-541-P090505D-A4_LM3-35 16S ribosomal RNA gene, partial sequence
ATTGAGCACGTAGGTGGGTTTGTTAGTCAGATGTGAAAGCCTTCTGTTCAACGGAAGAATTGCATCTGAA
ACTGCGAGTCTTGAGTGTAGGAGGGGAGAATGGAACTTCTGGTGGAGCGGTGAAATGCGTAGACATCAGA
AGGAACGCCGGCGGCGAAAGCGATTCTCTGGCCTATTACTGACACTCAGTGTGCGAAAGCTAGGGGAGCA
AACGGGATTAGATACCCCGGTAGTCCTAGCCGTAAACGATGGGCACTAAGTAGAGGGG

>gi|257221892|gb|GQ427474.1| Uncultured planctomycete clone E11-541-P090505D-A5_LM3-36 16S ribosomal RNA gene, partial sequence
ATTGAGCACGTAGGTGGGTTTGTAAGTCAGATGCGAAAGCCTTCTGTTCAACGGAAGAACTGCATCTGAA
ACTGCGAGTCTTGAGTGTAGGAGGGGAGAATGGAACTTCTGGTGGAGCGGTGAAATGCGTAGATATCAGA
AGGAACGCCGGCGGCGAAAGCGATTCTCTGGCCTATTACTGACACTCAGTGTGCGAAAGCTAGGGGAGCA
AGCGGGATTAGATACCCCGGTAGTCCTAGCCGTAAACGATGGGCACTAAGTAGAGGGG

>gi|257221893|gb|GQ427475.1| Uncultured planctomycete clone E11-541-P090505D-A6_LM3-37 16S ribosomal RNA gene, partial sequence
ATTGAGCACGTAGGTGGGTTTGTAAGTCAGATGTGAAAGCCTTCTGTTCAACAGAAGAATTGCATCTGAA
ACTGCGAGTCTTGAGTGTGGGAGGGGAGAATGGAACTTCTGGTGGAGCGGTGAAATGCGTAGATATCTGA
AGGAACGCCGGCGGCGAAAGCGATTCTCTGGCCTATTACTGACACTCAGTGTGCGAAAGCTAGGGGAGCA
AACGGGATTAGATACCCCGGTAGTCCTAGCCGTAAACGATGGGCACTAAGTAGAGGGG

>gi|257221894|gb|GQ427476.1| Uncultured planctomycete clone E11-541-P090505D-A7_LM3-38 16S ribosomal RNA gene, partial sequence
ATTGAGCACGTAGGTGGGTTTGTAAGTCAGATGTGAAAGCCTTCTGTTCAACGGAAGAATCGCATCTGAA
ACTGCGAGTCTTGAGTGTAGGAGGGGAGAATGGAACTTCTGGTGGAGCGGTGAAATGCGTAGATATCAGA
AGGAACGCCGGCGGCGAAAGCGATTCTCTGGCCTATTACTGACACTCAGTGTGCGAAAGCTAGGGGAGCA
AACGGGATTAGATACCCCGGTAGTCCTAGCCGTAAACGATGGGCACTAAGTAGAGGGG

>gi|257221895|gb|GQ427477.1| Uncultured planctomycete clone E11-541-P090505D-A9_LM3-39 16S ribosomal RNA gene, partial sequence
ATTGAGCACGTAGGTGGGTTTGTAAGTCAGATGTGAAAGCCTTCTGTTCAACGGAAGAATTGCATCTGAA
ACTGCGAGTCTTGAGTGTAGGAGGGGAGAATGGAACTTCTGGTGGAGCGGTGAAATGCGTAGATATCAGA
AGGAACGCCGGCGGCGAAAGCGATTCTCTGGCCTATTACTGACACTCAGTGTGCGAAAGCTAGGGGAGCA
AACGGGATTAGATACCCCGGTAGTCCTAGCCGTAAACGATGGGCACTAAGTAGAGGGG

>gi|257221896|gb|GQ427478.1| Uncultured planctomycete clone E11-541-P090505D-A10_LM3-40 16S ribosomal RNA gene, partial sequence
ATTGAGCACGTAGGTGGGTTTGTAAGTCAGATGTGAGAGCCTTCTGTTCAACGGAAGAATTGCATCTGAA
ACTGCGAGTCTTGAGTGTAGGAGGGGAGAATGGAACTTCTGGTGGAGCGGTGAAATGCGTAGATATCAGA
AGGAACGCCGGCGGCGAAAGCGATTCTCTGGCCTATTACTGACACTCAGTGTGCGAAAGCTAGGGGAGCA
AACGGGATTAGATACCCCGGTAGTCCTAGCCGTAAACGATGGGCACTAAGTAGAGGGG

>gi|257221897|gb|GQ427479.1| Uncultured planctomycete clone E11-541-P090505D-A11_LM3-41 16S ribosomal RNA gene, partial sequence
ATTGAGCACGTAGGTGGGTTTGTCAGCCAGATGTGAAAGCCTTCTGTTCAACGGAAGAATTGCTTCTGAC
ACTGCGAGTCTTGAGTGTAGTAGGGGAGAATGGAACTTCTGGTGGAGCGGTGAAATGCGTAGATATCAGA
AGGAACGCCGGCGGCGAAAGCGATTCTCTGGCCTATTACTGACACTCAGTGTGCGAAAGCTAGGGGAGCA
AACGGGATTAGATACCCCGGTAGTCCTTCCCGTAAACGATGGGCACTAAGTAGAGGGG

>gi|257221898|gb|GQ427480.1| Uncultured planctomycete clone E11-541-P090505D-B4_LM3-42 16S ribosomal RNA gene, partial sequence
ATTGAGCACGTAGGTGGGTTTGTAAGTCAGATGTGAAAGCCTTCTGTTCAACGGAAGAATTGCATCTGAA
ACTGCGAGTCTTGAGTGTAGGAGGGGAGAATGGAACTTCTGGTGGAGCGGTGAAATGCGTAGATATCAGA
AGGAACGCCGGCGGCGAAAGCGATTCTCTGGCCTATTACTGACACTCAGTGTGCGAAAGCTAGGGGAGCA
AACGGGATTAGATACCCCGGTAGTCCTAGCCGTAAACGATGGGCACTAAGTAGAGGGG

>gi|257221899|gb|GQ427481.1| Uncultured planctomycete clone E11-541-P090505D-B6_LM3-43 16S ribosomal RNA gene, partial sequence
ATTGAGCACGTAGGTGGGTTTGTAAGTCAGATGTGAAAGCCTTCTGTTCAACGGAAGAATTGCATCTGAA
ACTGCGAGTCTTGAGTGTAGGAGGGGAGAATGGAACTTCTGGTGGAGCGGTGAAATGCGTAGATATCAGA
AGGAACGCCGGCGGCGAAAGCGATTCTCTGGCCTATTACTGACACTCAGTGTGCGAAAGCTAGGGGAGCA
AACGGGATTAGATACCCCGGTAGTCCTAGCCGTAAACGATGGGCACTAAGTAGAGGGG

>gi|257221900|gb|GQ427482.1| Uncultured planctomycete clone E11-541-P090505D-B7_LM3-44 16S ribosomal RNA gene, partial sequence
ATTGAGCACGTAGGTGGGTTTGTAAGTCAGACGTGAAAGCCTCCTGTTCAACGGGAGAATTGCATCTGAA
ACTACTGATCTTGAGTGTAGGAGGGGAGAATGGAACTTCTGGTGGAGCGGTGAAATGCGTAGATATCAGA
AGGAACGCCGGCGGCGAAAGCGATTCTCTGGCCTATTACTGACACTCAGTGTGCGAAAGCTAGGGGAGCA
AACGGGATTAGATACCCCGGTAGTCCTAGCCGTAAACGATGGGCACTAAGTAGAGGGG

>gi|257221901|gb|GQ427483.1| Uncultured planctomycete clone E11-541-P090505D-B8_LM3-45 16S ribosomal RNA gene, partial sequence
ATTGAGCACGTAGGTGGGTTTGTAAGTCAGATGTGAAATCCTTCTGTTCAACGGAAGAATTGCATCTGAA
ACTGCGAGTCTTGAGTGTAGGAGGGGAGAATGGAACTTCTGGTGGAGCGGTGAAATGCGTAGATATCAGA
AGGAACCCCGGCGGCGAAAGCGATTCTCTGGCCTATTACTGACACTCAGTGTGCGAAAGCTAGGGGAGCA
AACGGGATTAGATACCCCGGTAGTCCTAGCCGTAAACGATGGGCACTAAGTAGAGGGG

>gi|257221902|gb|GQ427484.1| Uncultured planctomycete clone E11-541-P090505D-B9_LM3-47 16S ribosomal RNA gene, partial sequence
ATTGAGCACGTAGGTGGGTTTGTAAGTCAGATGTGAAAGCCTTCTGTTCAACGGAAGAATTGCATCTGAA
ACTGCGAGTCTTGAGTGTAGGAGGGGAGAATGGAACTTCTGGTGGAGCGGTGAAATGCGTAGATATCAGA
AGGAACGCCGGCGGCGAAAGCGATTCTCTGGCCTATAACTGACACTCAGTGTGCGAAAGCTAGGGGAGCA
AACGGGATTAGATACCCCGGTAGTCCTAGCCGTAAACGATGGGCACTAAGTAGAGGGG

>gi|257221903|gb|GQ427485.1| Uncultured planctomycete clone E11-541-P090505D-B11_LM3-48 16S ribosomal RNA gene, partial sequence
ATTGAGCACGTAGGTGGGTTTGTAAGTTAGATGTGAAAGCCTTCTGTTCAACGGAAGAATTGCATCTGAA
ACTGCGAGTCTTGAGTGTAGGAGGGGAGAATGGAACTTCTGGTGGAGCGGTGAAATGCGTAGATATCAGA
AGGAACGCCGGCGGCGAAAGCGATTCTCTGGCCTATTACTGACACTCAGTGTGCGAAAGCTAGGGGAGCA
AACGGGATTAGATACCCCGGTAGTCCTAGCCGTAAACGATGGGCACTAAGTAGAGGGG
