# Supplementary material for: Biogeography of anaerobic ammonia-oxidizing (anammox) bacteria
Source: Front Microbiol. 2014 Aug 6;5:399. doi: 10.3389/fmicb.2014.00399 (PMC4123730; doi:10.3389/fmicb.2014.00399)
Supplement: Supplementary file 1 [file DataSheet1.ZIP › Sonthiphand supp data files/10/Untrimmed Sequence Files/111.fasta]

>gi|306495075|gb|HM209472.1| Uncultured planctomycete clone B5-368-16837-32 16S ribosomal RNA gene, partial sequence
TGCCCGAAAGGGTGACGAAGCGACGCCGCGTGTGGGAAGAAGGCTCTAGGGTTGTAAACCACTGTCAGGA
GTTAAGAAATATAGAGACGTTAATAGCGTTTCTATTTGACTAAGGCTCCAGAGGAAGTCACGGCTAACTC
TGTGCCAGCAGCCGCGGTAATACAGAGGTGGCAAGCGTTGTTCGGAATTATTGGGCGTAAAGAGCACGTA
GGCGGCCCTGCAAGTCAGTTGTGAAAGCCTTCCGCTTAACGGGAGAACGGCAGCTGAAACTACGGGGCTA
GAGTACGGGAGGGGAGAGTGGAACTTCTGGTGGAGCGGTGAAATGCGTAGATATCAGAAGGAACGCCGGC
GGCGAAAGTGACTCTCTGGACCGAAACTGACGCTGAGTGTGCGAAAGCTAGGGGAGCAAACGGGATTAGA
TACCCCGGTAGTCCTAGCCGTAAACGGTGGGCACTAAGTAGAGGGGT

>gi|306495076|gb|HM209473.1| Uncultured planctomycete clone B5-368-16837-33 16S ribosomal RNA gene, partial sequence
TGCCCGAAAGGGTGACGAAGCGACGCCGCGTGTGGGAAGAAGGCTCTAGGGTTGTAAACCACTGTCAGGA
GTTAAGAAATATAGAGACGTTAATAGCGTTTCTATTTGACTAAGGCTCCAGAGGAAGTCACGGCTAACTC
TGTGCCAGCAGCCGCGGTAATACAGAGGTGGCAAGCGTTGTTCGGAATTATTGGGCGTAAAGAGCACGTA
GGCGGCCCTGCAAGTCAGTTGTGAAAGCCTTCCGCTTAACGGGAGAACGGCAGCTGAAACTACGGGGCTA
GAGTACGGGAGGGGAGAGTGGAACTTCTGGTGGAGCGGTGAAATGCGTAGATATCAGAAGGAACGCCGGC
GGCGAAAGCGACTCTCTGGACCGAAACTGACGCTGAGTGTGCGAAAGCTAGGGGAGCAAACGGGATTAGA
TACCCCGGTAGTCCTAGCCGTAAACGATGGGCACTAAGTAGAGGGGT

>gi|306495077|gb|HM209474.1| Uncultured planctomycete clone B5-368-16837-34 16S ribosomal RNA gene, partial sequence
TGCCCGAAGGGTGACGAAGCGACGCCGCGTGTGGGAAGAAGGCTCTAGGGTTGTAAACCACTGTCAGGAG
TTAAGAAATATAGAGACGTTAATAGCGTTTCTATTTGACTAAGGCTCCAGAGGAAGTCACGGCTAACTCT
GTGCCAGCAGCCGCGGTAATACAGAGGTGGCAAGCGTTGTTCGGAATTATTGGGCGTAAAGAGCACGTAG
GCGGCCCTGCAAGTCAGTTGTGAAAGCCTTCCGCTTAACGGGAGAACGGCAGCTGAAACTACGGGGCTAG
AGTACGGGAGGGGAGAGTGGAACTTCTGGTGGAGCGGTGAAATGCGTAGATATCAGAAGGAACGCCGGCG
GCGAAAGCGACTCTCTGGACCGAAACTGACGCTGAGTGTGCGAAAGCTAGGGGAGCAAACGGGATTAGAT
ACCCCGGTAGTCCTAGCCGTAAACGATGGGCACTAAGTAGAGGGGT

>gi|306495078|gb|HM209475.1| Uncultured planctomycete clone B5-368-16837-35 16S ribosomal RNA gene, partial sequence
TGCCCGAAAGGGTGACGAAGCGACGCCGCGTGTGGGAAGAAGGCCTTCGGGTTGTAAACCACTGTCAGGA
GTTAGGAAGTGCAGGAGCGTTAATAGCGTTCTTGCTTGACTAAGGCTCCAGAGGAAGCCACGGCTAACTC
TGTGCCAGCAGCCACGGTAATACAGAGGCGGCAAGCGTTGTTCGGAATTATTGGGCGTAAAGAGCACGTA
GGTGGTTTTGTAAGTCAGGTGTGAAAGCCTTCTGTTCAAAGGAAGAACGGCATCTGAAACTGCGAATCTT
GAGTGTAGGAGGGGAGAGTGGAACTTCTGGTGGAGCGGTGAAATGCGTAGATATCAGAAGGAACGTCGGC
GGCGAAAGCGACTCTCTGGCCTATTACTGACACTGAGGTGCGAAAGTTAGGGGAGCAAACGGGATTAGAT
ACCCCGGTAGTCCTAACCGTAAACGATGGGCACTAAGTAGAGGGGT

>gi|306495079|gb|HM209476.1| Uncultured planctomycete clone B5-368-16837-36 16S ribosomal RNA gene, partial sequence
TGCCCGAAAGGGTGACGAAGCGACGCCGCGTGTGGGAAGAAGGCTCTAGGGTTGTAAACCACTGTCAGGA
GTTAAGAAATATAGAGACGTTAATAGCGTTTCTATTTGACTAAGGCTCCAGAGGAAGTCACGGCTAACTC
TGTGCCAGCAGCCGCGGTAATACAGAGGTGGCAAGCGTTGTTCGGAATTATTGGGCGTAAAGAGCACGTA
GGCGGCCCTGCAAGTCAGTTGTGAAAGCCTTCCGCTTAACGGGAGAACGGCAGCTGAAACTACGGGGCTA
GAGTACGGGAGGGGAGAGTGGAACTTCTGGTGGAGCGGTGAAATGCGTAGATATCAGAAGGAACGCCGGC
GGCGAAAGCGACTCTCTGGACCGAAACTGACGCTGAGTGTGCGAAAGCTAGGGGAGCAAACGGGATTAGA
TACCCCGGTAGTCCTAGCCGTAAACGATGGGCACTAAGTAGAGGGGT

>gi|306495080|gb|HM209477.1| Uncultured planctomycete clone B5-368-16837-37 16S ribosomal RNA gene, partial sequence
TGCCCGAAAGGGTGACGAAGCGACGCCGCGTGTGGGAAGAAGGCTCTAGGGTTGTAAACCACTGTCAGGA
GTTAAGAAATATAGAGACGTTAATAGCGTTTCTATTTGACTAAGGCTCCAGAGGAAGTCACGGCTAACTC
TGTGCCAGCAGCCGCGGTAATACAGAGGTGGCAAGCGTTGTTCGGAATTATTGGGCGTAAAGAGCACGTA
GGCGGCCCTGCAAGTCAGTTGTGAAAGCCTTCCGCTTAACGGGAGAACGGCAGCTGAAACTACGGGGCTA
GAGTACGGGAGGGGAGAGTGGAACTTCTGGTGGAGCGGTGAAATGCGTAGATATCAGAAGGAACGCCGGC
GGCGAAAGCGACTCTCTGGACCGAAACTGACGCTGAGTGTGCGAAAGCTAGGGGAGCAAACGGGATTAGA
TACCCCGGTAGTCCTAGCCGTAAACGATGGGCACTAAGTAGAGGGGT

>gi|306495081|gb|HM209478.1| Uncultured planctomycete clone B5-368-16837-38 16S ribosomal RNA gene, partial sequence
TGCCCGAAAGGGTGACGAAGCGACGCCGCGTGAGCGAAGAAGGCCTTAGGGTTGTAAAGCTCTGTCGAGG
GTTATGAAATATAGATAGGTTAATACCTTATCTATTTGACAAAGGCCCAAAAGGAAGCCACGGCTAACTC
TGTGCCAGCAGCCGCGGTAATACAGAGGTGGCAAGCGTTGTTCGGAATTATTGGGCGTAAAGAGCACGTA
GGTGGTTTTGTAAGTCAGGTGTGAAAGCCTTCTGTTCAAAGGAAGAACGGCATCTGAAACTGCGAATCTT
GAGTGTAGGAGGGGAGAGTGGAACTTCTGGTGGAGCGGTGAAATGCGTAGATATCAGAAGGAACGTCGGC
GGCGAAAGCGACTCTCTGGCCTATTACTGACACTGAGGTGCGAAAGTTAGGGGAGCAAACGGGATTAGAT
ACCCCGGTAGTCCTAACCGTAAACGATGGGCACTAAGTAGAGGGGT

>gi|306495082|gb|HM209479.1| Uncultured planctomycete clone B5-368-16837-39 16S ribosomal RNA gene, partial sequence
TGCCCGAAAGGGTGACGAAGCGACGCCGCGTGTGGGAAGAAGGCTCTAGGGTTGTAAACCACTGTCAGGA
GTTAAGAAATATAGAGACGTTAATAGCGTTTCTATTTGACTAAGGCTCCAGAGGAAGTCACGGCTAACTC
TGTGCCAGCAGCCGCGGTAATACAGAGGTGGCAAGCGTTGTTCGGAATTATTGGGCGTAAAGAGCACGTA
GGCGGCCCTGCAAGTCAGTTGTGAAAGCCTTCCGCTTAACGGGAGAACGGCAGCTGAAACTACGGGGCTA
GAGTACGGGAGGGGAGAGTGGAACTTCTGGTGGAGCGGTGAAATGCGTAGATATCAGAAGGAACGCCGGC
GGCGAAAGCGACTCTCTGGACCGAAACTGACGCTGAGTGTGCGAAAGCTAGGGGAGCAAACGGGATTAGA
TACCCCGGTAGTCCTAGCCGTAAACGATGGGCACTAAGTAGAGGGGT

>gi|306495083|gb|HM209480.1| Uncultured planctomycete clone B5-368-16837-40 16S ribosomal RNA gene, partial sequence
TGCCCGAAAGGGTGACGAAGCGACGCCGCGTGTGGGAAGAAGGCCTTCGGGTTGTAAACCACTGTCAGGA
GTTAGGAAGTGCAGGAGCGTTAATAGCGTTCTTGCTTGACTAAGGCTCCAGAGGAAGCCACGGCTAACTC
TGTGCCAGCAGCCGCGGTAATACAGAGGCGGCAAGCGTTGTTCGGAATTATTGGGCGTAAAGAGCACGTA
GGCGGCCTTGCAAGTCAGCTGTGAAAGCCTTCCGCTCAACGGAAGAATGCCAGCTGATACTACAGGGCTT
GAGTACGGGAGGGGAGAGTGGAACTTCTGGTGGAGCGGTGAAATGCGTAGATATCAGAAGGAACGCCGGC
GGCGAAAGCGACTCTCTGGCCCGAAACTGACGCTGAGTGTGCGAAAGCTAGGGGAGCAAACGGGATTAGA
TACCCCGGTAGTCCTAGCCGTAAACGATGGGCACTAAGTAGAGGGGT

>gi|306495084|gb|HM209481.1| Uncultured planctomycete clone B5-368-16837-41 16S ribosomal RNA gene, partial sequence
TGCCGAAAGGGTGACGAAGCGACCCCGCGTGTGGGAAGAAGGCCTTCGGGTTGTAAACCACTGTCAGGAG
TTAGGAAGTGCAGGAGCGTTAATAGCGTTCTTGCTTGACTAAGGCTCCAGAGGAAGCCACGGCTAACTCT
GTGCCAGCAGCCGCGGTAATACAGAGGCGGCAAGCGTTGTTCGGAATTATTGGGCGTAAAGAGCACGTAG
GCGGCCTTGCAAGTCAGTTGTGAAAGCCTTCCGCTCAACGGAAGAATGCCAGCTGATACTACAGGGCTTG
AGTACGGGAGGGGAGAGTGGAACTTCTGGTGGAGCGGTGAAATGCGTAGATATCAGAAGGAACGCCGGCG
GCGAAAGCGACTCTCTGGCCCGAAACTGACGCTGAGTGTGCGAAAGCTAGGGGAGCAAACGGGATTAGAT
ACCCCGGTAGTCCTAGCCGTAAACGATGGGCACTAAGTAGAGGGGT

>gi|306495085|gb|HM209482.1| Uncultured planctomycete clone B5-368-16837-42 16S ribosomal RNA gene, partial sequence
TGCCCGAAAGGGTGACGAAGCGACGCCGCGTGAGCGAAGAAGGCCTTAGGGTTGTAAAGCTCTGTCGAGG
GTTATGAAATATAGATAGGTTAATACCTTATCTATTTGACAAAGGCCCAAAAGGAAGCCACGGCTAACTC
TGTGCCAGCAGCCGCGGTAATACAGAGGTGGCAAGCGTTGTTCGGAATTATTGGGCGTAAAGAGCACGTA
GGTGGTTTTGTAAGTCAGGTGTGAAAGCCTTCTGTTCAAAGGAAGAACGGCATCTGAAACTGCGAATCTT
GAGTGTAGGAGGGGAGAGTGGAACTTCTGGTGGAGCGGTGAAATGCGTAGATATCAGAAGGAACGTCGGC
GGCGAAAGCGACTCTCTGGCCTATTACTGACACTGAGGTGCGAAAGTTAGGGGAGCAAACGGGATTAGAT
ACCCCGGTAGTCCTAACCGTAAACGATGGGCACTAAGTAGAGGGGT

>gi|306495086|gb|HM209483.1| Uncultured planctomycete clone B5-368-16837-43 16S ribosomal RNA gene, partial sequence
TGCCCGAAAGGGTGACGAAGCGACGCCGCGTGTGGGAAGAAGGCTCTAGGGTTGTAAACCACTGTCAGGA
GTTAAGAAATATAGAGACGTTAATAGCGCTTCTATTTGACTAAGGCTCCAGAGGAAGTCACGGCTAGCTC
TGTGCCAGCAGCCGCGGTAATACAGAGGTGGCAAGCGTTGTTCGGAATTATTGGGCGTAAAGAGCACGTA
GGCGGCCCTGCAAGTCAGTTGTGAAAGCCTTCCGCTTAACGGGAGAACGGCAGCTGAAACTACGGGGCTA
GAGTACGGGAGGGGAGAGTGGAACTTCTGGTGGAGCGGTGAAATGCGTAGATATCAGAAGGAACGCCGGC
GGCGAAAGCGACTCTCTGGACCGAAACTGACGCTGAGTGTGCGAAAGCTAGGGGAGCAAACGGGATTAGA
TACCCCGGTAGTCCTAGCCGTAAACGATGGGCACTAAGTAGAGGGGT

>gi|306495087|gb|HM209484.1| Uncultured planctomycete clone B5-368-16837-44 16S ribosomal RNA gene, partial sequence
TGCCCGAAAGGGTGACGAAGCGACGCCGCGTGTGGGAAGAAGGCCTTCGGGTTGTAAACCACTGTCAGGA
GTTAGGAAGTGCAGGAGCGTTAATAGCGTTCTTGCTTGACTAAGGCTCCAGAGGAAGCCACGGCTAACTC
TGTGCCAGCAGCCGCGGTAATACAGAGGCGGCAAGCGTTGTTCGGAATTATTGGGCGTAAAGAGCACGCA
GGCGGCCTTGCAAGTCAGTTGTGAAAGCCTTCCGCTCAACGGAAAAATGCCAGCTGATACTACAGGGCTT
GAGTACGGGAGGGGAGAGTGGAACTTCTGGTGGAGCGGTGAAATGCGTAGATATCAGAAGGAACGCCGGC
GGCGAAAGCGACTCTCTGGCCCGAAACTGACGCTGAGTGTGCGAAAGCTAGGGGAGCAAACGGGATTAGA
TACCCCGGTAGTCCTAGCCGTAAACGATGGGCACTAAGTAGAGGGGT

>gi|306495088|gb|HM209485.1| Uncultured planctomycete clone B5-368-16837-45 16S ribosomal RNA gene, partial sequence
TGCCCGAAAGGGTGACGAAGCGACGCCGCGTGTGGGAAGAAGGCTCTAGGGTTGTAAACCACTGTCAGGA
GTTAAGAAATATAGAGACGTTAATAGCGTTTCTATTTGACTAAGGCTCCAGAGGAAGTCACGGCTAACTC
TGTGCCAGCAGCCGCGGTAATACAGAGGTGGCAAGCGTTGTTCGGAATTATTGGGCGTAAAGAGCACGTA
GGCGGCCCTGCAAGTCAGTTGTGAAAGCCTTCCGCTTAACGGGAGAACGGCAGCTGAAACTACGGGGCTA
GAGTACGGGAGGGGAGAGTGGAACTTCTGGTGGAGCGGTGAAATGCGTAGATATCAGAAGGAACGCCGGC
GGCGAAAGCGACTCTCTGGACCGAAACTGACGCTGGGTGTGCGAAAGCTAGGGGAGCAAACGGGATTAGA
TACCCCGGTAGTCCTAGCCGTAAACGATGGGCACTAAGTAGAGGGGT

>gi|306495089|gb|HM209486.1| Uncultured planctomycete clone B5-368-16837-46 16S ribosomal RNA gene, partial sequence
TGCCCGAAAGGGTGACGAAGCGACGCCGCGTGTGGGAAGAAGGCTCTAGGGTTGTAAACCACTGTCAGGA
GTTAAGAAATATAGAGACGTTAATAGCGTTTCTATTTGACTAAGGCTCCAGAGGAAGTCACGGCTAACTC
TGTGCCAGCAGCCGCGGTAATACAGAGGTGGCAAGCGTTGTTCGGAATTATTGGGCGTAAAGAGCACGTA
GGCGGCCCTGCAAGTCGGTTGTGAAAGCCTTCCGCTTAACGGGAGAACGGCAGCTGAAACTACGGGGCTA
GAGTACGGGAGGGGAGAGTGGAACTTCTGGTGGAGCGGTGAAATGCGTAGATATCAGAAGGAACGCCGGC
GGCGAAAGCGACTCTCTGGACCGAAACTGACGCTGAGTGTGCGAAAGCTAGGGGAGCAAACGGGATTAGA
TACCCCGGTAGTCCTAGCCGTAAACGATGGGCACTAAGTAGAGGGGT

>gi|306495090|gb|HM209487.1| Uncultured planctomycete clone B5-368-16837-47 16S ribosomal RNA gene, partial sequence
TGCCCGAAAGGGTGACGAAGCGACGCCGCGTGTGGGAAGAAGGCTCTAGGGTTGTAAACCACTGTCAGGA
GTTAAGAAATATAGAGACGTTAATAGCGTTTCTATTTGACTAAGGCTCCAGAGGAAGTCACGGCTAACTC
TGTGCCAGCAGCCGCGGTAATACAGAGGTGGCAAGCGTTGTTCGGAATTATTGGGCGTAAAGAGCACGTA
GGCGGCCCTGCAAGTCAGTTGTGAAAGCCTTCCGCTTAACGGGAGAACGGCAGCTGAAACTACGGGGCTA
GAGTACGGGAGGGGAGAGTGGAACTTCTGGTGGAGCGGTGAAATGCGTAGATATCAGAAGGAACGCCGGC
GGCGAAAGCGACTCTCTGGACCGAAACTGACGCTGAGTGTGCGAAAGCTAGGGGAGCAAACGGGATTAGA
TACCCCGGTAGTCCTAGCCGTAAACGATGGGCACTAAGTAGAGGGGT

>gi|306495091|gb|HM209488.1| Uncultured planctomycete clone B5-368-16837-48 16S ribosomal RNA gene, partial sequence
TGCCCGAAAGGGTGACGAAGCGACGCCGCGTGTGGGAAGAAGGTTCTAGGGTTGTAAACCACTGTCAGGA
GTTAAGAAATATAGAGACGTTAATAGCGTTTCTATTTGACTAAGGCTCCAGAGGAAGTCACGGCTAACTC
TGTGCCAGCAGCCGCGGTAATACAGAGGTGGCGAGCGTTGTTCGGAATTATTGGGCGTAAAGAGCACGTA
GGCGGCCCTGCAAGTCAGTTGTGAAAGCCTTCCGCTTAACGGGAGAACGGCAGCTGAAACTACGGGGCTA
GAGTACGGGAGGGGAGAGTGGAACTTCTGGTGGAGCGGTGAAATGCGTAGATATCAGAAGGAACGCCGGC
GGCGAAAGCGACTCTCTGGACCGAAACTGACGCTGAGTGTGCGAAAGCTAGGGGAGCAAACGGGATTAGA
TACCCCGGTAGTCCTAGCCGTAAACGATGGGCACTAAGTAGAGGGGT

>gi|306495092|gb|HM209489.1| Uncultured planctomycete clone B5-368-16837-49 16S ribosomal RNA gene, partial sequence
TGCCCGAAAGGGTGACGAAGCGACGCCGCGTGTGGGAAGAAGGCCTTCGGGTTGTAAACCACTGTCAGGA
GTTAGGAAGTGCAGGAGCGTTAATAGCGTTCTTGCTTGACTAAGGCTCCAGAGGAAGCCACGGCTAACTC
TGTGCCAGCAGCCGCGGTAATACAGAGGCGGCAAGCGTTGTTCGGAATTATTGGGCGTAAAGAGCACGTA
GGCGGCCTTGCAAGTCAGTTGTGAAAGCCTTCCGCTCAACGGAAGAATGCCAGCTGATACTACAGGGCTT
GAGTACGGGAGGGGAGAGTGGAACTTCTGGTGGAGCGGTGAAATGCGTAGATATCAGAAGGAACGCCGGC
GGCGAAAGCGACTCTCTGGCCCGAAACTGACGCTGAGTGTGCGAAAGCTAGGGGAGCAAACGGGATTAGA
TACCCCGGTAGTCCTAGCCGTAAACGATGGGCACTAAGTAGAGGGGT

>gi|306495093|gb|HM209490.1| Uncultured planctomycete clone B5-368-16837-50 16S ribosomal RNA gene, partial sequence
TGCCCGAAAGGGTGACGAAGCGACGCCGCGTGTGGGAAGAAGGCTCTAGGGTTGTAAACCACTGTCAGGA
GTTAAGAAATATAGAGACGTTAATAGCGTTTCTATTTGACTAAGGCTCCAGAGGAAGTCACGGCTAACTC
TGTGCCAGCAGCCGCGGTAATACAGAGGTGGCAAGCGTTGTTCGGAATTATTGGGCGTAAAGAGCACGTA
GGCGGCCCTGCAAGTCAGTTGTGAAAGCCTTCCGCTTAACGGGAGAACGGCAGCTGAAACTACGGGGCTA
GAGTACGGGAGGGGAGAGTGGAACTTCTGGTGGAGCGGTGAAATGCGTAGATATCAGAAGGAACGCCGGC
GGCGAAAGCGACTCTCTGGACCGAAACTGACGCTGAGTGTGCGAAAGCTAGGGGAGCAAACGGGATTAGA
TACCCCGGTAGTCCTAGCCGTAAACGATGGGCACTAAGTAGAGGGGT

>gi|306495094|gb|HM209491.1| Uncultured planctomycete clone B5-368-16837-51 16S ribosomal RNA gene, partial sequence
TGCCCGAAGGGTGACGAAGCGACGCCGCGTGTGGGAAGAAGGCCTTCGGGTTGTAAACCACTGTCAGGAG
TTAGGAAGTGCAGGAGCGTTAATAGCGTTCTTGCTTGACTAAGGCTCCAGAGGAAGCCACGGCTAACTCT
GTGCCAGCAGCCGCGGTAATACAGAGGCGGCAAGCGTTGTTCGGAATTATTGGGCGTAAAGAGCACGTAG
GCGGCCTTGCAAGTCAGTTGTGAAAGCCTTCCGCTCAACGGAAGAATGCCAGCTGATACTACAGGGCTTG
AGTACGGGAGGGGAGAGTGGAACTTCTGGTGGAGCGGTGAAATGCGTAGATATCAGAAGGAACGCCGGCG
GCGAAAGCGACTCTCTGGCCCGAAACTGACGCTGAGTGTGCGAAAGCTAGGGGAGCAAACGGGATTAGAT
ACCCCGGTAGTCCTAGCCGTAAACGATGGGCACTAAGTAGAGGGGT

>gi|306495095|gb|HM209492.1| Uncultured planctomycete clone B5-368-16837-52 16S ribosomal RNA gene, partial sequence
TGCCCGAAGGGTGACGAAGCGACGCCGCGTGTGGGAAGAAGGCTCTAGGGTTGTAAACCACTGTCAGGAG
TTAAGAAATATAGAGACGTTAATAGCGTTTCTATTTGACTAAGGCTCCAGAGGAAGTCACGGCTAACTCT
GTGCCAGCAGCCGCGGTAATACAGAGGTGGCAAGCGTTGTTCGGAATTATTGGGCGTAAAGAGCACGTAG
GCGGCCCTGCAAGTCAGTTGTGAAAGCCTTCCGCTTAACGGGAGAACGGCAGCTGAAACTACGGGGCTAG
AGTACGGGAGGGGAGAGTGGAACTTCTGGTGGAGCGGTGAAATGCGTAGATATCAGAAGGAACGCCGGCG
GCGAAAGCGACTCTCTGGACCGAAACTGACGCTGAGTGTGCGAAAGCTAGGGGAGCAAACGGGATTAGAT
ACCCCGGTAGTCCTAGCCGTAAACGATGGGCACTAAGTAGAGGGGT

>gi|306495096|gb|HM209493.1| Uncultured planctomycete clone B5-368-16837-53 16S ribosomal RNA gene, partial sequence
TGCCCGAAAGGGTGACGAAGCGACGCCGCGTGTGGGAAGAAGGCTCTAGGGTTGTAAACCACTGTCAGGA
GTTAAGAAATATAGAGACGTTAATAGCGTTTCTATTTGACTAAGGCTCCAGAGGAAGTCACGGCTAACTC
TGTGCCAGCAGCCGCGGTAATACAGAGGTGGCAAGCGTTGTTCGGAATTATTGGGCGTAAAGAGCACGTA
GGCGGCCCTGCAAGTCAGTTGTGAAAGCCTTCCGCTTAACGGGAGAACGGCAGCTGAAACTATGGGGCTA
GAGTACGGGAGGGGAGAGTGGAACTTCTGGTGGAGCGGTGAAATGCGTAGATATCAGAAGGAACGCCGGC
GGCGAAAGCGACTCTCTGGACCGAAACTGACGCTGAGTGTGCGAAAGCTAGGGGAGCAAACGGGATTAGA
TACCCCGGTAGTCCTAGCCGTAAACGATGGGCACTAAGTAGAGGGGT

>gi|306495097|gb|HM209494.1| Uncultured planctomycete clone B5-368-16837-54 16S ribosomal RNA gene, partial sequence
TGCCCGAAAGGGTGACGAAGCGACGCCGCGTGTGGGAAGAAGGCTCTAGGGTTGTAAACCACTGTCAGGA
GTTAAGAAATATAGAGACGTTAATAGCGTTTCTGTTTGACTAAGGCTCCAGAGGAAGTCACGGCTAACTC
TGTGCCAGCAGCCGCGGTAATACAGAGGTGGCAAGCGTTGTTCAGAATTATTGGGCGTAAAGAGCACGTA
GGCGGCCCTGCAAGTCAGTTGTGAAAGCCTTCCGCTTAACGGGAGAACGGCAGCTGAAACTACGGGGCTA
GAGTACGGGAGGGGAGGGTGGAACTTCTGGTGGAGCGGTGAAATGCGTAGATATCAGAAGGAACGCCGGC
GGCGAAAGCGACTCTCTGGACCGAAACTGACGCTGAGTGTGCGAAAGCTAGGGGAGCAAACGGGACTAGA
TACCCCGGTAGTCCTAGCCGTAAACGATGGGCACTAAGTAGAGGGGT

>gi|306495098|gb|HM209495.1| Uncultured planctomycete clone B5-368-16837-55 16S ribosomal RNA gene, partial sequence
TGCCCGAAAGGGTGACGAAGCGACGCCGCGTGTGGGAAGAAGGCCTTCGGGTTGTAAACCACTGTCAGGA
GTTAGGAAGTGCAGGAGCGTTAATAGCGTTCTTGCTTGACTAAGGCTCCAGAGGAAGCCACGGCTAACTC
TGTGCCAGCAGCCGCGGTAATACAGAGGCGGCAAGCGTTGTTCGGAATTATTGGGCGTAAAGAGCACGTA
GGCGGCCTTGCAAGTCAGTTGTGAAAGCCTTCCGCTCAACGGAAGAATGCCAGCTGATACTACAGGGCTT
GAGTACGGGAGGGGAGAGTGGAACTTCTGGTGGAGCGGTGAAATGCGTAGATATCAGAAGGAACGCCGGC
GGCGAAAGCGACTCTCTGGCCCGAAACTGACGCTGAGTGTGCGAAAGCTAGGGGAGCAAACGGGATTAGA
TACCCCGGTAGTCCTAGCCGTAAACGATGGGCACTAAGTAGAGGGGT

>gi|306495099|gb|HM209496.1| Uncultured planctomycete clone B5-368-16837-57 16S ribosomal RNA gene, partial sequence
TGCCCGAAAGGGTGACGAAGCGACGCCGCGTGAGCGAAGAAGGCCTTAGGGTTGTAAAGCTCTGTCGAGG
GTTATGAAATATAGATAGGTTAATACCTTATCTATTTGACAAAGGCCCAAAAGGAAGCCACGGCTAACTC
TGTGCCAGCAGCCGCGGTAATACAGAGGTGGCAAGCGTTGTTCGGAATTATTGGGCGTAAAGAGCACGTA
GGTGGTTTTGTAAGTCAGGTGTGAAAGCCTTCTGTTCAAAGGAAGAACGGCATCTGAAACTGCGAATCTT
GAGTGTAGGAGGGGAGAGTGGAACTTCTGGTGGAGCGGTGAAATGCGTAGATATCAGAAGGAACGTCGGC
GGCGAAAGCGACTCTCTGGCCTATTACTGACACTGAGGTGCGAAAGTTAGGGGAGCAAACGGGATTAGAT
ACCCCGGTAGTCCTAACCGTAAACGATGGGCACTAAGTAGAGGGGT

>gi|306495100|gb|HM209497.1| Uncultured planctomycete clone B5-368-16837-58 16S ribosomal RNA gene, partial sequence
TGCCCGAAAGGGTGACGAAGCGACGCCGCGTGTGGGAAGAAGGCCTTCGGGTTGTAAACCACTGTCAGGA
GTTAGGAAATGCAGGAGCGTTAATAGCGTTCTTGCTTGACTAAGGCTCCAGAGGAAGCCACGGCTAACTC
TGTGCCAGCAGCCGCGGTAATACAGAGGCGGCAAGCGTTGTTCGGAATTATTGGGCGTAAAGAGCACGTA
GGCGGCCTTGCAAGTCAGTTGTGAAAGCCTTCCGCTCAACGGAAGAATGCCAGCTGATACTACAGGGCTT
GAGTACGGGAGGGGAGAGTGGAACTTCTGGTGGAGCGGTGAAATGCGTAGATATCAGAAGGAACGCCGGC
GGCGAAAGCGACTCTCTGGCCCGAAACTGACGCTGAGTGTGCGAAAGCTAGGGGAGCAAACGGGATTAGA
TACCCCGGTAGTCCCAGCCGTAAACGATGGGCACTAAGTAGAGGGGT

>gi|306495101|gb|HM209498.1| Uncultured planctomycete clone B5-368-16837-59 16S ribosomal RNA gene, partial sequence
TGCCCGAAAGGGTGACGAAGCGACGCCGCGTGAGTGAAGAAGGCCTTAGGGTTGTAAAGCTCTGTCGAGG
GTTATGAAATATAGATAGGTTAATACCTTATCTATTTGACAAAGGCCCAAAAGGAAGCCACGGCTAACTC
TGTGCCAGCAGCCGCGGTAATACAGAGGTGGCAAGCGTTGTTCGGAATTATTGGGCGTAAAGAGCACGTA
GGTGGTTTTGTAAGTCAGGTGTGAAAGCCTTCTGTTCAAAGGAAGAACGGCATCTGAAACTGCGAATCTT
GAGTGTAGGAGGGGAGAGTGGAACTTCTGGTGGAGCGGTGAAATGCGTAGATATCAGAAGGAACGTCGGC
GGCGAAAGCGACTCTCTGGCCTATTACTGACACTAAGGTGCGAAAGTTAGGGGAGCAAACGGGATTAGAT
ACCCCGGTAGCCCTAACCGTAAACGATGGGCACTAAGTAGAGGGGT

>gi|306495102|gb|HM209499.1| Uncultured planctomycete clone B5-368-16837-60 16S ribosomal RNA gene, partial sequence
TGCCGAGAGGGTGACGAAGCGACCCCGCGTGAGCGAAGAAGGCCTTAGGGTTGTAAAGCTCTGTCGAGGG
TTATGAAATATAGATAGGTTAATACCTTATCTATTTGACAAAGGCTCAAAAGGAAGCCACGGCTAACTCT
GTGCCAGCAGCCGCGGTAATACAGAGGTGGCAAGCGTTGTTCGGAATTATTGGGCGTAAAGAGCACGTAG
GTGGTTTTGTAAGTCAGGTGTGAAAGCCTTCTGTTCAAAGGAAGAACGGCATCTGAAACTGCGAATCTTG
AGTGTAGGAGGGGAGAGTGGAACTTCTGGTGGAGCGGTGAAATGCGTAGATATCAGAAGGAACGTCGGCG
GCGAAAGCGACTCTCTGGCCTATTACTGACACTGAGGTGCGAAAGTTAGGGGAGCAAACGGGATTAGATA
CCCCGGTAGTCCTAACCGTAAACGATGGGCACTAAGTAGAGGGGT

>gi|306495103|gb|HM209500.1| Uncultured planctomycete clone B5-368-16837-61 16S ribosomal RNA gene, partial sequence
TGCCCGAAAGGGTGACGAAGCGACGCCGCGTGTGGGAAGAAGGCCTTCGGGTCGTAAACCACTGTCAGGA
GTTAGGAAGTGCAGGAGCGTTAATAGCGTTCTTGCTTGGCTAAGGCTCCAGAGGAAGCCACGGCTAACTC
TGTGCCAGCAGCCGCGGTAATACAGAGGCGGCAAGCGTTGTTCGGAATTATTGGGCGTAAAGAGCACGTA
GGCGGCCTTGCAAGTCAGTTGTGAAAGCCTTCCGCTCAACGGAAGAATGCCAGCTGATACTACAGGGCTT
GAGTACGGGAGGGGAGAGTGGAACTTCCGGTGGAGCGGTGAAATGCGTAGATATCAGAAGGAACGCCGGC
GGCGAAAGCGACTCTCTGGCCCGAAACTGACGCTGAGTGTGCGAAAGCTAGGGGAGCAAACGGGATTAGG
TACCCCGGTAGTCCTAGCCGTAAACGATGGGCACTAAGTAGAGGGGT

>gi|306495104|gb|HM209501.1| Uncultured planctomycete clone B5-368-16837-62 16S ribosomal RNA gene, partial sequence
TGCCCGAAAGGGTGACGAGGCGACGCCGCGTGTGGGAAGAAGGCTCTAGGGTTGTAAACCACTGTCAGGA
GTTAAGAAATATAGAGACGTTAATAGCGTTTCTATTTGACTAAGGCTCCAGAGGAAGTCACGGCTAACTC
TGTGCCAGCAGCCGCGGTAATACAGAGGTGGCAAGCGTTGTTCGGAATTATTGGGCGTAAAGAGCACGTA
GGCGGCCCTGCAAGTCAGTTGTGAAAGCCTTCCGCTTAACGGGAGAACGGCAGCTGAAACTACGGGGCTA
GAGTACGGGAGGGGAGAGTGGAACTTCTGGTGGAGCGGTGAAATGCGTAGATATCAGAAGGAACGCCGGC
GGCGAAAGCGACTCTCTGGACCGAAACTGACGCTGAGTGTGCGAAAGCTAGGGGAGCAAACGGGATTAGA
TACCCCGGTAGACCTAGCCGTAAACGATGGGCACTAAGTAGAGGGGT

>gi|306495105|gb|HM209502.1| Uncultured planctomycete clone B5-368-16837-63 16S ribosomal RNA gene, partial sequence
TGCCCGAAAGGGTGACGAAGCGACGCCGCGTGAGCGAAGAAGGCCTTAGGGTTGTAAAGCTCTGTCGAGG
GTTATGAAATATAGATAGGTTAATACCTTATCTATTTGACAAAGGCCCAAAAGGAAGCCACGGCTAACTC
TGTGCCAGCAGCCGCGGTAATACAGAGGTGGCAAGCGTTGTTCGGAATTATTGGGCGTAAAGAGCACGTA
GGTGGTTTTGTAAGTCAGGTGTGAAAGCCTTCTGTTCAAAGGAAGAACGGCATCTGAAACTGCGAATCTT
GAGTGTAGGAGGGGAGAGTGGAACTTCTGGTGGAGCGGTGAAATGCGTAGATATCAGAAGGAACGTCGGC
GGCGAAAGCGACTCTCTGGCCTATTACTGACACTGAGGTGCGAAAGTTAGGGGAGCAAACGGGATTAGAT
ACCCCGGTAGTCCTAACCGTAAACGATGGGCACTAAGTAGAGGGGT

>gi|306495106|gb|HM209503.1| Uncultured planctomycete clone C5-368-16837-71 16S ribosomal RNA gene, partial sequence
GGGTGAGGAAGGCCTTCGGGTTGTAAAGCCCTGTCCGGAGTTAAGAAATGTAAGTGCGCTAATATCGCAT
TTATTTGACGAAGGCTCCAAAGGAGGTCACGGCTAACTCTGTGCCAGCAGCCGCGGTAATACAGAGGTGG
CAAGCGTTGTTCGGAATTATTGGGCGTAAAGAGCACGTAGGTGGGTTTGTAAGTCAGATGTGAAAGCCTT
CTGTTCAACGGAAGAATTGCATCTGAAACTGCGAGTCTTGAGTGTAGGAGGGGAGAATGGAACTTCTGGT
GGAGCGGTGAAATGCGTAGATATCAGAAGGAACGCCGGCGGCGAAAGCGACTCTCTGGCCTATTACTGAC
ACTCAGTGTGCGAAAGCTAGGGGAGCAAACGGGATTAGATACCCCGGTAGTCCTAGCCGTAAACGATGGG
CACTAAGTAGAGGGGTTT

>gi|306495107|gb|HM209504.1| Uncultured planctomycete clone C5-368-16837-76 16S ribosomal RNA gene, partial sequence
GGGTGAGGAAGGCCCTCGGGTTGTAAAGCCCTGTCAGGAGTTAAGAAATATAAGTGCGCTAATATCGCAT
TTATTTGACGAAGGCTCCAAAGGAAGTCACGGCTAACTCTGTGCCAGCAGCCGCGGTAATACAGAGGTGG
CAAGCGTTGTTCGGAATTATTGGGCGTAAAGAGCACGTAGGTGGGTTTGTAAGTCAGATGTGAAAGCCTT
CTGTTCAACGGAAGAATTGCATCTGAAACTGCGAGTCTTGAGTGTAGGAGGGGAGAATGGAACTTCTGGT
GGAGCGGTGAAATGCGTAGATATCAGAAGGAACGCCGGCGGCGAAAGCGATTCTCTGGCCTATTACTGAC
ACTCAGTGTGCGAAAGCTAGGGGAGCAAACGGGATTAGATACCCCGGTAGTCCTAGCCGTAAACGATGGG
CACTAAGTAGAGGGGTTT

>gi|306495108|gb|HM209505.1| Uncultured planctomycete clone C5-368-16837-79 16S ribosomal RNA gene, partial sequence
GGGTGAGGAAGGCCCTCGGGTTGTAAAGCCCTGTCAGGAGTTAAGAAATATAAGTGCGCTAATATCGCAT
TTATTTGACGAAGGCTCCAAAGGAAGTCACGGCTAACTCTGTGCCAGCAGCCGCGGTAATACAGAGGTGG
CAAGCGTTGTTCGGAATTATTGGGCGTAAAGAGCACGTAGGTGGGTTTGTAAGTCAGATGTGAAAGCCTT
CTGTTCAACGGAAGAATTGCATCTGAAACTGCGAGTCTTGAGTGTAGGAGGGGAGAATGGAACTTCTGGT
GGAGCGGTGAAATGCGTAGATATCAGAAGGAACGCCGGCGGCGAAAGCGATTCTCTGGCCTATTACTGAC
ACTCAGTGTGCGAAAGCTAGGGGAGCAAACGGGATTAGATACCCCGGTAGTCCTAGCCGTAAACGATGGG
CACTAAGTAGAGGGGTTT

>gi|306495109|gb|HM209506.1| Uncultured planctomycete clone C5-368-16837-87 16S ribosomal RNA gene, partial sequence
GGGTGAGGAAGGCCCTCGGGTTGTAAAGCCCTGTCAGGAGTTAAGAAATATAAGTGCGCTAATATCGCAT
TTATTTGACGAAGGCTCCAAAGGAAGTCACGGCTAACTCTGTGCCAGCAGCCGCGGTAATACAGAGGTGG
CAAGCGTTGTTCGGAATTATTGGGCGTAAAGAGCACGTAGGTGGGTTTGTAAGTCAGATGTGAAAGCCTT
CTGTTCAACGGAAGAATTGCATCTGAAACTGCGAGTCTTGAGTGTAGGAGGGGAGAATGGAACTTCTGGT
GGAGCGGTGAAATGCGTAGATATCAGAAGGAACGCCGGCGGCGAAAGCGATTCTCTGGCCTATTACTGAC
ACTCAGTGTGCGAAAGCTAGGGGAGCAAACGGGATTAGATACCCCGGTAGTCCTAGCCGTAAACGATGGG
CACTAAGTAGAGGGGTTT

>gi|306495110|gb|HM209507.1| Uncultured planctomycete clone C5-23941-H4-1 16S ribosomal RNA gene, partial sequence
GGTGGGTTTGTAAGTCAGATGTGAAAGCCTTCTGTTCAACGGAAGAATTGCATCTGAAACTGCGAGTCTT
GAGTGTAGGAGGGGAGAATGGAACTTCTGGTGGAGCGGTGAAATGCGTAGATATCAGAAGGAACGCCGGC
GGCGAAAGCGATTCTCTGGCCTATTACTGACACTCAGTGTGCGAAAGCTAGGGGAGCAAACGGGATTAGA
TACCCCGGTAGTCCTAGCCGTAAACGATGGGCACTAAGTAGAGGGGTTT

>gi|306495111|gb|HM209508.1| Uncultured planctomycete clone C5-23941-H3-2 16S ribosomal RNA gene, partial sequence
GGTGGGTTTGTAAGTCAGATGTGAAAGCCTTCTGTTCAACGGAAGAATTGCATCTGAAACTGCAAATCTT
GAGTATAGGAGGGGAGAATGGAACTTCTGGTGGAGCGGTGAAATGCGTAGATATCAGAAGGAACGCCGGC
GGCAAAAGCGATTCTCTGGCCTATTACTGACACTGAGTGTGCGAAAGCTAGGGGAGCAAACGGGATTAGA
TACCCCGGTAGTCCTAGCCGTAAACGATGGGCACTAAGTAGAGGGGTTT

>gi|306495112|gb|HM209509.1| Uncultured planctomycete clone C5-23941-H2-3 16S ribosomal RNA gene, partial sequence
GGTGGGTTTGTAAGTCAGATGTGAAAGCCTTCTGTTCAACGGGAGAATTGCATCTGAAACTACAGACCTT
GAGTATAGGAGGGGAGAATGGAACTTCTGGTGGAGCGGTGAAATGCGTAGATATCAGAAGGAACGCCGGC
GGCGAAAGCGATTCTCTGGCCTATTACTGACACTCAGTGTGCGGAAGCTAGGGGAGCAAACGGGATTAGA
TACCCCGGTAGTCCTAGCCGTAAACGATGGGCACTAAGTAGAGGGGTTT

>gi|306495113|gb|HM209510.1| Uncultured planctomycete clone C5-23941-H1-4 16S ribosomal RNA gene, partial sequence
GGTGGGTTTGTAAGTCAGATGTGAAAGCCTCCTGTTCAACGGGAGAATTGCATCTGAAACTGTGAATCTT
GAGTGTAGGAGGGGAGAATGGAACTTCTGGTGGAGCGGTGAAATGCGTAGATATCAGAAGGAACGCCGGC
GGCGAAAGCGATTCTCTGGCCTATTACTGACACTCAGTGTGCGAAAGCTAGGGGAGCAAACGGGATTAGA
TGCCCCGGTAGTCCTAGCCGTAAACGATGGGCACTAAGTAGAGGGGTTT

>gi|306495114|gb|HM209511.1| Uncultured planctomycete clone C5-23941-G8-5 16S ribosomal RNA gene, partial sequence
GGTGGGTTTGTAAGTCAGATGTGAAAGCCTTCTGTTCAACGGAAGAATTGCATCTGAAACTACAAGCCTT
GAGTGTAGGAGGGGAGAATGGAACTTCTGGTGGAGCGGTGAAATGCGTAGATATCAGAAGGAACGCCGGC
GGCGAAAGCGATTCTCTGGCCTATTACTGACACTCAGTGTGCGAAAGCTAGGGGAGCAAACGGGATTAGA
TACCCCGGTAGTCCTAGCCGTAAACGATGGGCACTAAGTAGAGGGGTTT

>gi|306495115|gb|HM209512.1| Uncultured planctomycete clone C5-23941-G7-6 16S ribosomal RNA gene, partial sequence
GGTGGGTTTGTAAGTCAGATGTGAAAGCCTCCTGTTCAACGGGAGAATTGCATCTGAAACTACTGATCTT
GAGTGTAGGAGGGGAGAATGGAACTTCTGGTGGAGCGGTGAAATGCGTAGATATCAGAGGGAACGCCGGC
GGCGAAAGCGATTCTCTGGCCTATTACTGACACTCAGTGTGCGAAAGCTAGGGGAGCAAACGGGATTAGA
TACCCCGGTAGTCCTAGCCGTAAACGATGGGCACTAAGTAGAGGGGTTT

>gi|306495116|gb|HM209513.1| Uncultured planctomycete clone C5-23941-G6-7 16S ribosomal RNA gene, partial sequence
GGTGGGTTTGTAAGTCAGATGTGAAAGCCTCCTGTTCAACGGGAGAATTGCATCTGAAACTGTGAATCTT
GAGTGTAGGAGGGGAGAATGGAACTTCTGGTGGAGCGGTGAAATGCGTAGATATCAGAAGGAACGCCGGC
GGCGAAAGCGATTCTCTGGCCTATTACTGACACTCAGTGTGCGAGAGCTAGGGGAGCAAACGGGATTAGA
TACCCCGGTAGTCCTAGCCGTAAACGATGGGCACTAAGTAGAGGGGTTT

>gi|306495117|gb|HM209514.1| Uncultured planctomycete clone C5-23941-G5-8 16S ribosomal RNA gene, partial sequence
GGTGGGTTTGTAAGTCAGATGTGAAAGCCTTCTGTTCAACGGGAGAATTGCATCTGAAACTACAGACCTT
GAGTATAGGAGGGGAGAATGGAACTTCTGGTGGAGCGGTGAAATGCGTAGATATCAGAAGGAACGCCGGC
GGCGAAAGCGATTCTCTGGCCTATTACTGACACTCAGTGTGCGAAAGCTAGGGGAGCAAACGGGATTAGA
TACCCCGGTAGTCCTAGCCGTAAACGATGGGCACTAAGTAGAGGGGTTT

>gi|306495118|gb|HM209515.1| Uncultured planctomycete clone C5-23941-G4-9 16S ribosomal RNA gene, partial sequence
GGTGGGTTTGTAAGTCAGATGTGAAAGCCTTCTGTTCAACGGAAGAATTGCATCTGAAACTGCAAATCTT
GAGTATAGGAGGGGAGAATGGAACTTCTGGTGGAGCGGTGAAATGCGTAGATATCAGAAGGAACGCCGGC
GGCGAAAGCGATTCTCTGGCCTATTACTGACACTGAGTGCGCGAAAGCTAGGGGAGCAAACGGGATTAGA
TACCCCGGTAGTCCTAGCCGTAAACGATGGGCACTAAGTAGAGGGGTTT

>gi|306495119|gb|HM209516.1| Uncultured planctomycete clone C5-23941-G3-10 16S ribosomal RNA gene, partial sequence
GGTGGGTTTGTAAGTCAGACGTGAAAGCCTTCTGTTCAACGGAAGAATTGCATCTGAAACTGCAAACCTT
GAGTATAGGAGGGGAGAATGGAACTTCTGGTGGAGCGGTGAAATGCGTAGATATCAGAAGGAACGCCGGC
GGCGAAAGCGATTCTCTGGCCTATTACTGACACTCAGTGTGCGAAAGCTAGGGGAGCAAACGGGATTAGA
TACCCCGGTAGTCCTAGCCGTAAACGATGGGCACTAAGTAGAGGGGTTT

>gi|306495120|gb|HM209517.1| Uncultured planctomycete clone C5-23941-G2-11 16S ribosomal RNA gene, partial sequence
GGTGGGTTTGTAAGTCAGATGTGAAAGCCTCCTGTTCAACGGGAGAATTGCATCTGAAACTGTGAATCTT
GAGTGTAGGAGGGGAGAATGGAACTTCTGGTGGAGCGGTGAAATGCGTAGATATCAGAAGGAACGCCGGC
GGCGAAAGCGATTCTCTGGCCTATTACTGACACTCAGTGTGCGAAAGCTAGGGGAGCAAACGGGATTAGA
TACCCCGGTAGTCCTAGCCGTAAACGATGGGCACTAAGTAGAGGGGTTT

>gi|306495121|gb|HM209518.1| Uncultured planctomycete clone C5-23941-G1-12 16S ribosomal RNA gene, partial sequence
GGTGGGTTTGTAAGTCAGATGTGAAAGCCTTCTGTTCAACGGAAGAATTGCATCTGAAACTGCGAGTCTT
GAGTGTAGGAGGGGAGAATGGAACTTCTGGTGGAGCGGTGAAATGCGTAGATATCAGAAGGAACGCCGGC
GGCGAAAGCGATTCTCTGGCCTATTACTGACACTCAGTGTGCGAAAGCTAGGGGAGCAAACGGGATTAGA
TACCCCGGTAGTCCTAGCCGTAAACGATGGGCACTAAGTAGAGGGGTTT

>gi|306495122|gb|HM209519.1| Uncultured planctomycete clone C5-23941-F8-13 16S ribosomal RNA gene, partial sequence
GGTGGGTTTGTAAGTCAGATGTGAAAGCCTTCTGTTCAACGGAAGAATTGCATCTGAAACTACAAACCTT
GAGTGTAGGAGGGGAGAATGGAACTTCTGGTGGAGCGGTGAAATGCGTAGATATCAGAAGGAACGCCGGC
GGCGAAAGCGATTCTCTGGCCTATAACTGACACTCAGTGTGCGAAAGCTAGGGGAGCAAACGGGATTAGA
TACCCCGGTAGTCCTAGCCGTAAACGATGGGCACTAAGTAGAGGGGTTT

>gi|306495123|gb|HM209520.1| Uncultured planctomycete clone C5-23941-F7-14 16S ribosomal RNA gene, partial sequence
GGTGGGTTTGTAAGTCAGATGTGAAAGCCTTCTGTTCAACGGGAGAATTGCATCTGAAACTACAGACCTT
GAGTGTAGGAGGGGAGAATGGAACTTCTGGTGGAGCGGTGAAATGCGTAGATATCAGAAGGAACGCCGGC
GGCGAAAGCGATTCTCTGGCCTATTACTGACACTCAGTGTGCGAAAGCTAGGGGAGCAAACGGGATTAGA
TACCCCGGTAGTCCTAGCCGTAAACGATGGGCACTAAGTAGAGGGGTTT

>gi|306495124|gb|HM209521.1| Uncultured planctomycete clone C5-23941-F6-15 16S ribosomal RNA gene, partial sequence
GGTGGGTTTGTAAGTCAGATGTGAAAGCCTTCTGTTCAACGGAAGAATTGCATCTGAAACTACAAACCTT
GAGTGTAGGAGGGGAGAATGGAACTTCTGGTGGAGCGGTGAAATGCGTAGATATCAGAAGGAACGCCGGC
GGCAAAAGCGATTCTCTGGCCTATAACTGACACTCAGTGTGCGAAAGCTAGGGGAGCAAACGGGATTAGA
TACCCCGGTAGTCCTAGCCGTAAACGATGGGCACTAAGTAGAGGGGTTT

>gi|306495125|gb|HM209522.1| Uncultured planctomycete clone C5-23941-F5-16 16S ribosomal RNA gene, partial sequence
GGTGGGTTTGTAAGTCAGATGTGAAAGCCTTCTGTTCAACGGAAGAATTGCATCTGAAACTGCGAGTCTT
GAGTGTAGGAGGGGAGAATGGAACTTCTGGTGGAGCGGTGAAATGCGTAGATATCAGAAGGAACGCCGGC
GGCGAAAGCGATTCTCTGGCCTATTACTGACACTCAGTGTGCGAAAGCTAGGGGAGCAAACGGGATTAGA
TACCCCGGTAGTCCTAGCCGTAAACGATGGGCACTAAGTAGAGGGGTTT

>gi|306495126|gb|HM209523.1| Uncultured planctomycete clone C5-23941-F4-17 16S ribosomal RNA gene, partial sequence
GGTGGGTTTGTAAGTCAGATGTGAAAGCCTCCTGTTCAACGGGAGAATTGCATCTGAAACTGTGAATCTT
GAGTGTAGGAGGGGAGAGTGGAACTTCTGGTGGAGCGGTGAAATGCGTAGATATCAGAAGGAACGCCGGC
GGCGAAAGCGATTCTCTGGCCTATTACTGACACTCAGTGTGCGAAAGCTAGGGGAGCAAACGGGATTAGA
TACCCCGGTAGTCCTAGCCGTAAACGATGGGCACTAAGTAGAGGGGTTT

>gi|306495127|gb|HM209524.1| Uncultured planctomycete clone C5-23941-F3-18 16S ribosomal RNA gene, partial sequence
GGTGGGTTTGTAAGTCAGACGTGAAAGCCTTCTGTTCAACGGAAGAATTGCATCTGAAACTGCAAATCTT
GAGTATAGGAGGGGAGAATGGAACTTCTGGTGGAGCGGTGAAATGCGTAGATATCAGAAGGAACGCCGGC
GGCGAAAGCGATTCTCTGGCCTATTACTGACACTGAGTGTGCGAAAGCTAGGGGAGCAAACGGGATTAGA
TACCCCGGTAGTCCTAGCCGTAAACGATGGGCACTAAGTAGAGGGGTTT

>gi|306495128|gb|HM209525.1| Uncultured planctomycete clone C5-23941-F2-19 16S ribosomal RNA gene, partial sequence
GGTGGGTTTGTAAGTCCGTCTGTGAAATCCCTCGGCTTAACCGAGGAACTGCAGCGGATACTGCAGGACT
GGAGTTCAGGAGGGGAGAGTGGAATTCCTGGTGGAGCGGTGAAATGCGTAGATATCAGAAGGAACGCCGG
CGGCGAAAGCGATTCTCTGGCCTATTACTGACACTCAGTGTGCGAAAGCTAGGGGAGCAAACGGGATTAG
ATACCCCGGTAGTCCTGGCCCTAAACGATGGGCACTAAGTAGAGGGGTTT

>gi|306495129|gb|HM209526.1| Uncultured planctomycete clone C5-23941-F1-20 16S ribosomal RNA gene, partial sequence
GGTGGGTTTGTAAGTCAGATGTGAAAGCCTTCTGTTCAACGGAAGAATTGCATCTGAAACTACAAACCTT
GAGTATAGGAGGGGAGAATGGAACTTCTGGTGGAGCGGTGAAATGCGTAGATATCAGAAGGAACGCCGGC
GGCGAAAGCGATTCTCTGGCCTATTACTGACACTCAGTGTGCGAAAGCTAGGGGAGCAAACGGGATTAGA
TACCCCGGTAGTCCTAGCCGTAAACGATGGGCACTAAGTAGAGGGGTTT

>gi|306495130|gb|HM209527.1| Uncultured planctomycete clone C5-23941-E8-21 16S ribosomal RNA gene, partial sequence
GGTGGGTTTGTAAGTCAGATGTGAAAGCCTCCTGTTCAACGGGAGAATTGCATCTAAAACTACTGATCTT
GAGTGTAGGAGGGGAGAATGGAACTTCTGGTGGAGCGGTGAAATGCGTAGATATCAGAAGGAACGCCGGC
GGCGAAAGCGATTCTCTGGCCTATTACTGACACTCAGTGTGCGAAAGCTAGGGGAGCAAACGGGATTAGA
TACCCCGGTAGTCCTAGCCGTAAACGATGGGCACTAAGTAGAGGGGTTT

>gi|306495131|gb|HM209528.1| Uncultured planctomycete clone C5-23941-E7-22 16S ribosomal RNA gene, partial sequence
GGTGGGTTTGTAAGTCAGATGTGAAAGCCTTCTGTTCAACGGAAGAATTGCATCTGAAACTGCGAGTCTT
GAGTGTAGGAGGGGAGAATGGAACTTCTGGTGGAGCGGTGAAATGCGTAGATATCAGAAGGAACGCCGGC
GGCGAAAGCGATTCTCTGGCCTATTACTGACACTCAGTGTGCGAAAGCTAGGGGAGCAAACGGGATTAGA
TACCCCGGTAGTCCTAGCCGTAAACGATGGGCACTAAGTAGAGGGGTTT

>gi|306495132|gb|HM209529.1| Uncultured planctomycete clone C5-23941-E6-23 16S ribosomal RNA gene, partial sequence
GGTGGGTTTGTAAGTCAGATGTGAAAGCCTCCTGTTCAACGGGAGAATTGCATCTGAAACTGTGAGTCTT
GAGTGTAGGAGGGGAGAATGGAACTTCTGGTGGAGCGGTGAAATGCGTAGATATCAGAGGGAACGCCGGC
GGCGAAAGCGATTCTCTGGCCTATTACTGACACTCAGTGTGCGAAAGCTAGGGGAGCAAACGGGATTAGA
TACCCCGGTAGTCCTAGCCGTAAACGATGGGCACTAAGTAGAGGGGTTT

>gi|306495133|gb|HM209530.1| Uncultured planctomycete clone C5-23941-E5-24 16S ribosomal RNA gene, partial sequence
GGTGGGTTTGTAAGTCAGATGTGAAAGCCTTCTGTTCAACGGAAGAATTGCATCTGAAACTACAAACCTT
GAGTATAGGAGGGGAGAATGGAACTTCTGGTGGAGCGGTGAAATGCGTAGATATCAGAAGGAACGCCGGC
GGCGAAAGCGATTCTCTGGCCTATTACTGACACTCAGTGTGCGAAAGCTAGGGGAGCAAACGGGATTAGA
TACCCCGGTAGTCCTAGCCGTAAACGATGGGCACTAAGTAGAGGGGTTT

>gi|306495134|gb|HM209531.1| Uncultured planctomycete clone C5-23941-E4-25 16S ribosomal RNA gene, partial sequence
GGTGGGTTTGTAAGTCAGACGCGAAAGCCTTCTGTTCAACGGAAGAATTGCATCTGAAACTACAAACCTT
GAGTGTAGGAGGGGAGAATGGAACTTCTGGTGGAGCGGTGAAATGCGTAGATATCAGAAGGAACGCCGGC
GGCGAAAGCGATTCTCTGGCCTATTACTGACACTCAGTGTGCGAAAGCTAGGGGAGCAAACGGGATTAGA
TACCCCGGTAGTCCTAGCCGTAAACGATGGGCACTAAGTAGAGGGGTTT

>gi|306495135|gb|HM209532.1| Uncultured planctomycete clone C5-23941-E3-26 16S ribosomal RNA gene, partial sequence
GGTGGGTTTGTAAGTCAGATGTGAAAGCCTTCTGTTCAACGGAAGAATTGCATCTGAAACTGCAAATCTT
GAGTATAGGAGGGGAGAATGGAACTTCTGGTGGAGCGGTGAAATGCGTAGATATCAGAAGGAACGCCGGC
GGCGAAAGCGATTCTCTGGCCTATTACTGACACTGAGTGTGCGAAAGCTAGGGGAGCAAACGGGATTAGA
TACCCCGGTAGTCCTAGCCGTAAACGATGGGCACTAAGTAGAGGGGTTT

>gi|306495136|gb|HM209533.1| Uncultured planctomycete clone C5-23941-E2-27 16S ribosomal RNA gene, partial sequence
GGTGGGTTTGTAAGTCAGATGTGAAAGCCTCCTGTTCAACGGGAGAATTGCATCTAAAACTACTGATCTT
GAGTGTAGGAGGGGAGAATGGAACTTCTGGTGGAGCGGTGAAATGCGTAGATATCAGAAGGAACGCCGGC
GGCGAAAGCGATTCTCTGGCCTATTACTGACACTCAGTGTGCGAAAGCTAGGGGAGCAAACGGGATTAGA
TACCCCGGTAGTCCTAGCCGTAAACGATGGGCACTAAGTAGAGGGGTTT

>gi|306495137|gb|HM209534.1| Uncultured planctomycete clone C5-23941-E1-28 16S ribosomal RNA gene, partial sequence
GGTGGGTTTGTAAGTCAGATGCGAAAGCCTTCTGTTCAACGGAAGAATTGCATCTGAAACTGCGAGTCTT
GAGTATAGGAGGGGAGAATGGAACTTCTGGTGGAGCGGTGAAATGCGTAGATATCAGAAGGAACGCCGGC
GGCGAAAGCGATTCTCTGGCCTATTACTGACACTCAGTGTGCGAAAGCTAGGGGAGCAAACGGGATTAGA
TACCCCGGTAGTCCTAGCCGTAAACGATGGGCACTAAGTAGAGGGGTTT

>gi|306495138|gb|HM209535.1| Uncultured planctomycete clone C5-23941-D8-29 16S ribosomal RNA gene, partial sequence
GGTGGGTTTGTAAGTCAGATGTGAAAGCCTTCTGTTCAGCGGGAGAATTGCATCTGAATCTACAGACCTT
GAGTATAGGAGGGGAGAATGGAACTTCTGGTGGAGCGGTGAAATGCGTGGATATCAGAAGGAACGCCGGC
GGCGAAAGCGATTCTCTGGCCTATTACTGACACTCAGTGTGCGAAAGCTAGAGGAGCAAACGGGATTAGA
TACCCCGGTAGTCCTAGCCGTAAACGATGGGCACTAAGTAGAGGGGTTT

>gi|306495139|gb|HM209536.1| Uncultured planctomycete clone C5-23941-D7-30 16S ribosomal RNA gene, partial sequence
GGTGGGTTTGTAAGTCAGATGTGAAAGCCTTCTGTTCAACGGGAGAATTGCATCTGAAACTACAGACCTT
GAGTATAGGAGGGGAGAATGGAACTTCTGGTGGAGCGGTGAAATGCGTAGATATCAGAAGGAACGCCGGC
GGCAAAAGCGATTCTCTGGCCTATTACTGACACTCAGTGTGCGAAAGCTAGGGGAGCAAACGGGATTAGA
TACCCCGGTAGTCCTAGCCGTAAACGATGGGCACTAAGTAGAGGGGTTT

>gi|306495140|gb|HM209537.1| Uncultured planctomycete clone B11-368-16837-05 16S ribosomal RNA gene, partial sequence
GACGAAGCGACGCCGCGTGGGTGAGGAAGGCCTTCGGGTTGTAAAGCCCTGTCAGGAGTTAAGAAATGTA
GGCTCGCTAATATCGGGTCTATTTGACAAAGGCTCCAAAGGAAGCCACGGCTAACTCTGTGCCAGCAGCC
GCGGTAATACAGAGGTGGCAAGCGTTGTTCGGAATTATTGGGCGTAAAGAGCACGTAGGTGGATTTGTAA
GTCAGACGTGAAAGCCTTCTGTTCAACGGAAGAATTGCATCTGAAACTACAAACCTTGAGTGTAGGAGGG
GAGAATGGAACTTCTGGTGGAGCGGTGAAATGCGTAGATATCAGAAGGAACGCCGGCGGCGAAAGCGATT
CTCTGGCCTATTACTGACACTCAGTGTGCGAAAGCTAGGGGAGCAAACGGGATTAGATACCCCGGTAGTC
CTAGCCGTAAACGATGGGCACTAAGTAGAGGGG

>gi|306495141|gb|HM209538.1| Uncultured planctomycete clone B11-368-16837-07 16S ribosomal RNA gene, partial sequence
GACGAAGCGACGCCGCGTGGGTGAGGAAGGCCTTCGGGTTGTAAAGCCCTGTCAGGAGTTAAGAAATGTA
GGCTCGCTAATATCGGGTCTATTTGACAAAGGCTCCAAAGGAAGCCACGGCTAACCCTGTGCCAGCAGCC
GCGGTAATACAGAGGTGGCAAGCGTTGTTCGGAATTATTGGGCGTAAAGAGCACGTAGGTGGATTTGTAA
GTCAGACGTGAAAGCCTTCTGTTCAACGGAAGAATTGCATCTGAAACTACAAACCTTGAGTGTAGGAGGG
GAGAATGGAACTTCTGGTGGAGCGGTGAAATGCGTAGATATCAGAAGGAACGCCGGCGGCGAAAGCGATT
CTCTGGCCTATTACTGACACTCAGTGTGCGAAAGCTAGGGGAGCAAACGGGATTAGATACCCCGGTAGTC
CTAGCCGTAAACGATGGGCACTAAGTAGAGGGG

>gi|306495142|gb|HM209539.1| Uncultured planctomycete clone B11-368-16837-10 16S ribosomal RNA gene, partial sequence
GACGAAGCGACGCCGCGTGGGTGAGGAAGGCCTTCGGGTTGTAAAGCCCTGTCAGGAGTTAAGAAATGTA
GGCTCGCTAATATCGGGTCTATTTGACAAAGGCTCCAAAGGAAGCCACGGCTAACTCTGTGCCAGCAGCC
GCGGTAATACAGAGGTGGCAAGCGTTGTTCGGAATTATTGGGCGTAAAGAGCACGTAGGTGGATTTGTAA
GTCAGACGTGAAAGCCTTCTGTTCAACGGAAGAATTGCATCTGAAACTACAAACCTTGAGTGTAGGAGGG
GAGAATGGAACCTCTGGTGGAGCGGTGAAATGCGTAGATATCAGAAGGAACGCCGGCGGCGAAAGCGATT
CTCTGGCCTATTACTGACACTCAGTGTGCGAAAGCTAGGGGAGCAAACGGGATTAGATACCCCGGTAGTC
CTAGCCGTAAACGATGGGCACTAAGTAGAGGGG

>gi|306495143|gb|HM209540.1| Uncultured planctomycete clone B11-368-16837-12 16S ribosomal RNA gene, partial sequence
GACGAAGCGACGCCGCGTGGGTGAGGAAGGCCTTCGGGTTGTAAAGCCCTGTCAGGAGTTAGAAATGTAG
GCTCGCTAATATCGGGTCTATTTGACAAAGGCTCCAAAGGAAGCCACGGCTAACTCTGTGCCAGCAGCCG
CGGTAATACAGAGGTGGCAAGCGTTGTTCGGAATTATTGGGCGTAAAGAGCACGTAGGTGGATTTGTAAG
TCAGACGTGAAAGCCTTCTGTTCAACGGAAGAATTGCATCTGAAACTACAAACCTTGAGTGTAGGAGGGG
AGAATGGAACTTCTGGTGGAGCGGTGAAATGCGTAGATATCAGAAGGAACGCCGGCGGCGAAAGCGATTC
TCTGGCCTATTACTGACACTCAGTGTGCGAAAGCTAGGGGAGCAAACGGGATTAGATACCCCGGTAGTCC
TAGCCGTAAACGATGGGCACTAAGTAGAGGGG

>gi|306495144|gb|HM209541.1| Uncultured planctomycete clone B11-368-16837-14 16S ribosomal RNA gene, partial sequence
GACGAAGCGACGCCGCGTGGGTGAGGAAGGCCTTCGGGTTGTAAAGCCCTGTCAGGAGTTAAGAAATGTA
GGCTCGCTAATATCGGGTCTATTTGACAAAGGCTCCAAAGGAAGCCACGGCTAACTCTGTGCCAGCAGCC
GCGGTAATACAGAGGTGGCAAGCGTTGTTCGGAATTATTGGGCGTAAAGAGCACGTAGGTGGATTTGTAA
GTCAGACGTGAAAGCCTTCTGTTCAACGGAAGAATTGCATCTGAAACTACAAACCTTGAGTGTAGGAGGG
GAGAATGGAACTTCTGGTGGAGCGGTGAAATGCGTAGATATCAGAAGGAACGCCGGCGGCGAAAGCGATT
CTCTGGCCTATTACTGACACTCAGTGTGCGAAAGCTAGGGGAGCAAACGGGATTAGATACCCCGGTAGTC
CTAGCCGTAAACGATGGGCACTAAGTAGAGGGG

>gi|306495145|gb|HM209542.1| Uncultured planctomycete clone B11-368-16837-15 16S ribosomal RNA gene, partial sequence
GACGAAGCGACGCCGCGTGGGTGAGGAAGGCCTTCGGGTTGTAAAGCCCTGTCAGGAGTTAAGAAATGTA
GGCTCGCTAATATCGGGTCTATTTGACAAAGGCTCCAAAGGAAGCCACGGCTAACTCTGTGCCAGCAGCC
GCGGTAATACAGAGGTGGCAAGCGTTGTTCGGAATTATTGGGCGTAAAGAGCGCGTAGGTGGATTTGTAA
GTCAGACGTGAAAGCCTTCTGTTCAACGGAAGAATTGCATCTGAAACTACAAACCTTGAGTGTAGGAGGG
GAGAATGGAACTTCTGGTGGAGCGGTGGAATGCGTAGATATCAGAAGGAACGCCGGCGGCGAAAGCGATT
CTCTGGCCTATTACTGACACTCAGTGTGCGAAAGCTAGGGGAGCAAACGGGATTAGATACCCCGGTAGTC
CTAGCCGTAAACGATGGGCACTAAGTAGAGGGG

>gi|306495146|gb|HM209543.1| Uncultured planctomycete clone B11-368-16837-20 16S ribosomal RNA gene, partial sequence
GACGAAGCGACGCCGCGTGGGTGAGGAAGGCCTTCGGGTTGTAAAGCCCTGTCAGGAGTTAAGAAATGTA
GGCTCGCTAATATCGGGTCTATTTGACAAAGGCTCCAAAGGAAGCCACGGCTAACTCTGTGCCAGCAGCC
GCGGTAATACAGAGGTGGCAAGCGTTGTTCGGAATTATTGGGCGTAAAGAGCACGTAGGTGGATTTGTAA
GTCAGACGTGAAAGCCTTCTGTTCAACGGAAGAATTGCATCTGAAACTACAAACCTTGAGTGTAGGAGGG
GAGAATGGAACTTCTGGTGGAGCGGTGAAATGCGTAGATATCAGAAGGAACGCCGGCGGCGAAAGCGATT
CTCTGGCCTATTACTGACACTCAGTGTGCGAAAGCTAGGGGAGCAAACGGGATTAGATACCCCGGTAGTC
CTAGCCGTAAACGATGGGCACTAAGTAGAGGGG

>gi|306495147|gb|HM209544.1| Uncultured planctomycete clone B11-541-12782-A1 16S ribosomal RNA gene, partial sequence
GAGCACGTAGGTGGGTTTGTAAGTCAGACGTGAAAGCCTTCTGTTCAACGGAAGAATTGCATCTGAAACT
ACAAACCTTGAGTGTAGGAGGGGAGAATGGAACTTTTGGTGGAGCGGTGAAATGCGTAGATATCAGAAGG
AACGCCGGCGGCAAAAGCAATTCTCTGGCCTATTACTGACACTCAGTGTGCGAACGCTAGGGGAGCAAAC
GGGATTAGATACCCCGGTGGTCCTAGCCGTAAACGATGGGCACTAAGTAGAGGGGT

>gi|306495148|gb|HM209545.1| Uncultured planctomycete clone B11-541-12782-A2 16S ribosomal RNA gene, partial sequence
GAGCACGTAGGTGGGTTTGTAAGTCAGATGCGAAAGCCTTCTGTTCAACGGAAGAATTGCATCTGAAACT
GCGAGTCTTGAGTATAGGAGGGGAGAATGGAACTTCTGGTGGAGCGGTGAAATGCGTAGATATCAGAAGG
AACGCCGGCGGCGAAAGCGATCCTCTGGCCTATTACTGACACTCAGTGTGCGAAAGCTAGGGGAGCAAAC
GGGATTAGATACCCCGGTAGTCCTAGCCGTAAGCGGTGGGCACTAAGTAGAGGGGT

>gi|306495149|gb|HM209546.1| Uncultured planctomycete clone B11-541-12782-A3 16S ribosomal RNA gene, partial sequence
GAGCACGTAGGTGGGTTTGTAAGTCAGACGTGAAAGCCTTCTGTTCAACGGAAGAATTGCATCTGAAACT
ACAAACCTTGAGTGTAGGAGGGGAGAATGGAACTTCTGGTGGAGCGGTGAAATGCGTAGATATCAGAAGG
AACGCCGGCGGCGAAAGCGATTCTCTGGCCTATTACTGACACTCAGTGTGCGAAAGCTAGGGGAGCAAAC
GGGATTAGATACCCCGGTAGTCCTAGCCGTAAACGATGGGCACTAAGTAGAGGGGT

>gi|306495150|gb|HM209547.1| Uncultured planctomycete clone B11-541-12782-A4 16S ribosomal RNA gene, partial sequence
GAGCACGTAGGTGGGTTTGTAAGTCAGATGTGAAAGCCTTCTGTTCAAAGGAAGAACGGCATCTGAAACT
GCAGATCTTGAGTGTAGGAGGGGAGAGTGGAACTTCTGGTGGAGCGGTGAAATGCGTAGATATCGGAAGG
AACGTCGGCGGCGAAAGCGACTCTCTGGCCTATTACTGACACTGAGTGTGCGAAAGTTAGGGGAGCAAAC
GGGATTAGATACCCCGGTAGTCCTAACCGTAAACGATGGGCACTAAGTAGAGGGGT

>gi|306495151|gb|HM209548.1| Uncultured planctomycete clone B11-541-12782-A5 16S ribosomal RNA gene, partial sequence
GAGCACGTAGGTGGGTTTGTAAGTCAGACGTGAAAGCCTTCTGTTCAACGGAAGAATTGCATCTGAAACT
ACAAACCTTGAGTGTAGGAGGGGAGAATGGAACTTCTGGTGGAGCGGTGAAATGCGTAGATATCAGAAGG
AACGCCGGCGGCGAAAGCGATTCTCTGGCCTATTACTGACACTCAGTGTGCGAAAGCTAGGGGAGCAAAC
GGGATTAGATACCCCGGTGGTCCTAGCCGTAAACGATGGGCACTAAGTAGAGGGGT

>gi|306495152|gb|HM209549.1| Uncultured planctomycete clone B11-541-12782-A6 16S ribosomal RNA gene, partial sequence
GAGCACGTAGGTGGGTTTGTAAGTCAGATGCGAAAGCCTTCTGTTCAACGGAAGAATTGCATCTGAAACT
GCGAGTCTTGAGTATAGGAGGGGAGAATGGAACTTCTGGTGGAGCGGTGAAATGCGTAGATATCAGAAGG
AACGCCGGCGGCGAAAGCGATTCTCTGGCCTATTACTGACACTCAGTGTGCGAAAGCTAGGGGAGCAAAC
GGGATTAGATACCCCGGTAGTCCTAGCCGTAAGCGATGGGCACTAAGTAGAGGGGT

>gi|306495153|gb|HM209550.1| Uncultured planctomycete clone B11-541-12782-A7 16S ribosomal RNA gene, partial sequence
GAGCACGTAGGTGGGTTTGTAAGTCAGACGTGAAAGCCTTCTGTTCAACGGAGGAATTGCATCTGAAACT
ACAAACCTTGAGTGTAGGAGGGGAGAATGGAACTTCTGGTGGAGCGGTGAAATGCGTAGATATCAGAAGG
AACGCCGGCGGCAAAAGCGATTCTCTGGCCTATTACTGACACTCAGTGTGCGAAAGCTAGGGGAGCAAAC
GGGATTAGATACCCCGGTGGTCCTAGCCGTAAACGATGGGCACTAAGTAGAGGGGT

>gi|306495154|gb|HM209551.1| Uncultured planctomycete clone B11-541-12782-A8 16S ribosomal RNA gene, partial sequence
GAGCACGTAGGTGGGTTTGTAAGTCAGATGTGAAAGCCTTCTGTTCAAAGGAAGAGCGGCATCTGAAACT
GCAGATCTTGAGTGTAGGAGGGGAGAGTGGAACTTCTGGTGGAGCGGTGAAATGCGTAGATACCAGAAGG
AACGTCGGCGGCGAAAGCGACTCTCTGGCCTATTACTAACACTGAGTGTGCGAAAGTTGGGGGAGCAAAC
GGGATTAGATACCCCGGTAGCCCTAACTGTAAACGATGGGCACTAAGTAGAGGGGT

>gi|306495155|gb|HM209552.1| Uncultured planctomycete clone B11-541-12782-B1 16S ribosomal RNA gene, partial sequence
GAGCACGTAGGTGGGTTTGTAAGTCAGATGTGAAAGCCTTCTATTCAAAGGAAGAGCGGCATCTGAAACT
GCAGATCTTGAGTGTAGGAGGGGAGAGTGGAACTTCTGGTGGAGCGGTGAAATGCGTAGATACCAGAAGG
AACGTCGGCGGCGAAAGCGACTCTCTGGCCTATTACTAACACTGAGTGTGCGAAAGTTGGGGGAGCAAAC
GGGATTAGATACCCCGGTAGTCCTAACTGTAAACGATGGGCACTAAGTAGAGGGGT

>gi|306495156|gb|HM209553.1| Uncultured planctomycete clone B11-541-12782-B3 16S ribosomal RNA gene, partial sequence
GAGCACGTAGGTGGGTTTGTAAGTCAGACGTGAAAGCCTTCTGTTCAACGGAAGAATTGCATCTGAAACT
ACAAACCTTGAGTGTAGGAGGGGAGAATGGAACTTCTGGTGGAGCGGTGAAATGCGTAGATATCAGAAGG
AACGCCGGCGGCAAAAGCGATTCTCTGGCCTATTACTGACACTCAGTGTGCGAAAGCTAGGGGAGCAAAC
GGGATTAGATACCCCGGTAGTCCTAGCCGTAAACGATGGGCACTAAGTAGAGGGGT

>gi|306495157|gb|HM209554.1| Uncultured planctomycete clone B11-541-12782-B4 16S ribosomal RNA gene, partial sequence
GAGCACGTAGGTGGGTTTGTAAGTCAGACGTGAAAGCCTTCTGTTCAACGGAAGAATTGCATCTGAAACT
ACAAACCTTGAGTGTAGGAGGGGAGAATGGAACTTCTGGTGGAGCGGTGAAATGCGTAGATATCAGAAGG
AACGCCGGCGGCGAAAGCGATTCTCTGGCCTATTACTGACACTCAGTGTGCGAAAGCTAGGGGAGCAAAC
GGGATTAGATACCCCGGTGGTCCTAGCCGTAAACGATGGGCACTAAGTAGAGGGGT

>gi|306495158|gb|HM209555.1| Uncultured planctomycete clone B11-541-12782-B5 16S ribosomal RNA gene, partial sequence
GAGCACGTAGGTGGGTTTGTAAGTCAGACGTGAAAGCCTTCTGTTCAACGGAAGAATTGCATCTGAAACT
ACAAACCTTGAGTGTAGGAGGGGAGAATGGAACTTCTGGTGGAGCGGTGAAATGCGTAGATATCAGAAGG
AACGCCGGCGGCGAAAGCGATTCTCTGGCCTATTACTGACACTCAGTGTGCGAAAGCTAGGGGAGCAAAC
GGGATTAGATACCCCGGTGGTCTTAGCCGTAAACGATGGGCACTAAGTAGAGGGGT

>gi|306495159|gb|HM209556.1| Uncultured planctomycete clone B11-541-12782-B7 16S ribosomal RNA gene, partial sequence
GAGCACGTAGGTGGGTTTGTAAGTCAGACGTGAAAGCCTTCTGTTCAACGGAAGAATTGCATCTGAAACT
ACAAACCTTGAGTGTAGGAGGGGAGAATGGAACTTCTGGTGGAGCGGTGAAATGCGTAGATATCAGAAGG
AACGCCGGCGGCGAAAGCGATTCTCTGGCCTATTACTGACACTCAGTGTGCGAAAGCTAGGGGAGCAAAC
GGGATTAGATACCCCGGTGGTCCTAGCCGTAAACGATGGGCACTAAGTAGAGGGGT

>gi|306495160|gb|HM209557.1| Uncultured planctomycete clone B11-541-12782-B8 16S ribosomal RNA gene, partial sequence
GAGCACGTAGGTGGGTTTGTAAGTCAGATGCGAAAGCCTTCTGTTCAACGGAAGAATTGCATCTGAAACT
GCGAGTCTTGAGTATAGGAGGGGAGAATGGAACTTCTGGTGGAGCGGTGAAATGCGTAGATATCAGAAGG
GACGCCGGCGGCAAAAGCGATTCTCTGGCCTATTACTGACACTCAGTGTGCGAAGCCTAGGGGAGCAAAC
GGGATTAGATACCCCGGTAGACCTAGCCGTAAGCGATGGGCACTAAGTAGAGGGGT

>gi|306495161|gb|HM209558.1| Uncultured planctomycete clone B11-541-12782-C1 16S ribosomal RNA gene, partial sequence
GAGCACGTAGGTGGGTTTGTAAGTCAGATGTGAAAGCCTTCTGTTCAAAGGAAGAGCGGCATCTGAAACT
GCAGATCTTGAGTGTAGGAGGGGAGAGTGGAACTTCTGGTGGAGCGGTGAAATGCGTAGATACCAGAAGG
AACGTCGGCGGCGAAAGCGACTCTCTGGCCTATTACTGACACTGAGTGTGCGAAAGTTGGGGGAGCAAAC
GGGATTAGATACCCCGGTAGTCCTAACTGTAAACGATGGGCACTAAGTAGAGGGGT

>gi|306495162|gb|HM209559.1| Uncultured planctomycete clone B11-541-12782-C3 16S ribosomal RNA gene, partial sequence
GAGCACGTAGGTGGGTTTGTAAGTCAGATGCGAAAGCCTTCTGTTCAACGGAAGAATTGCATCTGAAACT
GCGAGTCTTGAGTATAGGAGGGGAGAATGGAACTTCTGGTGGAGCGGTGAAATGCGTAGATATCAGAAGG
GACGCCGGCGGCAAAAGCGATTCTCTGGCCTATTACTGACACTCAGTGTGCGAAAGCTAGGGGAGCAAAC
GGGATTAGATACCCCGGTAGTCCTAGCCGTAAGCGATGGGCACTAAGTAGAGGGGT

>gi|306495163|gb|HM209560.1| Uncultured planctomycete clone B11-541-12782-C4 16S ribosomal RNA gene, partial sequence
GAGCACGTAGGTGGGTTTGTAAGTCAGATGTGAAAGCCTTCTGTTCAAAGGAAGAGCGGCATCTGAAACT
GCAGATCTTGAGTGTAGGAGGGGAGAGTGGAACTTCTGGTGGAGCGGTGAAATGCGTAGATACCAGAAGG
AACGTCGGCGGCGAAAGCGACTCTCTGGCCTATTACTGACACTGAGTGTGCGAAAGTTGGGGGAGCAAAC
GGGATTAGATACCCCGGTAGTCCTAACTGTAAACGATGGGCACTAAGTAGAGGGGT

>gi|306495164|gb|HM209561.1| Uncultured planctomycete clone B11-541-12782-C5 16S ribosomal RNA gene, partial sequence
GAGCACGTAGGTGGGTTTGTAAGTCAGATGTGAAAGCCTTCTGTTCAAAGGAAGAGCGGCATCTGAAACT
GCAGATCTTGAGTGTAGGAGGGGAGAGTGGAACTTCTGGTGGAGCGGTGAAATTCGTAGATACCAGAAGG
AACGTCGGCGGCGAAAGCGACTCTCTGGCCTATTACTGACACTGAGTGTGCGAAAGTTGGGGGAGCAAAC
GGGATTAGATACCCCGGTAGTCCTAACTGTAAACGATGGGCACTAAGTAGAGGGGT

>gi|306495165|gb|HM209562.1| Uncultured planctomycete clone B11-541-12782-C6 16S ribosomal RNA gene, partial sequence
GAGCACGTAGGTGGGTTTGTAAGTCAGACGTGAAAGCCCTCTGTTCAACGGAAGAATTGCATCTGAAACT
ACAAACCTTGAGTGTAGGAGGGGAGAATGGAACTTCTGGTGGAGCGGTGAAATGCGTAGATATCAGAAGG
AACGCCGGCGGCGAAAGCGATTCTCTGGCCTATTACTGACACTCAGTGTGCGAAAGCTAGGGGAGCAAAC
GGGATTAGATACCCCGGTGGTCCTAGCCGTAAACGATGGGCACTAAGTAGAGGGGT

>gi|306495166|gb|HM209563.1| Uncultured planctomycete clone B11-541-12782-C7 16S ribosomal RNA gene, partial sequence
GAGCACGTAGGTGGGTTTGTAAGTCAGATGTGAAAGCCTTCTGTTCAAAGGAAGAACGGCATCTGAAACT
GCAGATCTTGAGTGTAGGAGGGGAGAGTGGAACTTCTGGTGGAGCGGTGAAATGCGTAGATATCAGAAGG
AACGTCGGCGGCGAAAGCGACTCTCTGGCCTATTACTGACGCTGAGTGTGCGAAAGTTAGGGGAGCAAAC
GGGATTAGATACCCCGGTAGTCCTAACCGTAAACGATGGGCACTAAGTAGAGGGGT

>gi|306495167|gb|HM209564.1| Uncultured planctomycete clone B11-541-12782-C8 16S ribosomal RNA gene, partial sequence
GAGCACGTAGGTGGGTTTGTAAGTCAGACCTGAAAGCCTTCTGTTCAACGGAAGAATTGCATCTGAAACT
ACAAGCCTTGAGTGTAGGAGGGGAGAATGGAACCTCTGGTGGAGCGGTGAAATGCGTAGATATCAGAAGG
AACGCCGGCGGCGAAAGCGATTCTCTGGCCTATTACTGACACTCAGTGTGCGAAAGCTAGGGGAGCAAAC
GGGATTAGATACCCCGGTGGTCCTAGCCGTAAACGATGGGCACTAAGTAGAGGGGT

>gi|306495168|gb|HM209565.1| Uncultured planctomycete clone B11-541-12782-D1 16S ribosomal RNA gene, partial sequence
GAGCACGTAGGTGGGTTTGTAAGTCAGACGTGAAAGCCTTCTGTTCAACGGAAGAATTGCATCTGAAACT
ACAAACCTTGAGTGTAGGAGGGGAGAATGGAACTTCTGGTGGAGCGGTGAAATGCGTAGATATCAGAAGG
AACGCCGGCGGCGAAAGCGATTCTCTGGCCTATTACTGACACTCAGTGTGCGAAAGCTAGGGGAGCAAAC
GGGATTAGATACCCCGGTGGTCCTAGCCGTAAACGATGGGCACTAAGTAGAGGGGT

>gi|306495169|gb|HM209566.1| Uncultured planctomycete clone B11-541-12782-D2 16S ribosomal RNA gene, partial sequence
GAGCACGTAGGTGGGTTTGTAAGTCAGATGCGAAAGCCTTCTGTTCAACGGAAGAATTGCGTCTGAAACT
GCGAGTCTTGAGTATAGGAGGGGAGAATGGAACTTCTGGTGGAGCGGTGAAATGCGTAGATATCAGAAGG
AACGCCGGCGGCAAAAGCGATTCTCTGGCCTATTACTGACACTCAGTGTGCGAAAGCTAGGGGAGCAAAC
GGGATTAGATACCCCGGTAGTCCTAGCCGTAAGCGATGGGCACTAAGTAGAGGGGT

>gi|306495170|gb|HM209567.1| Uncultured planctomycete clone B11-541-12782-D5 16S ribosomal RNA gene, partial sequence
GAGCACGTAGGTGGGTTTGTAAGTCAGATGTGAAAGCCTTCTGTTCAAAGGAAGAGCGGCATCTGAAACT
GCAGATCTTGAGTGTAGGAGGGGAGAGTGGAACTTCTGGTGGAGCGGTGAAATGCGTAGATACCAGAAGG
AACGTCGGCGGCGAAAGCGACTCTCTGGCCTATTACTGACACTGAGTGTGCGAAAGTTGGGGGAGCAAAC
GGGATTAGATACCCCGGTAGTCCTAACTGTAAACGATGGGCACTAAGTAGAGGGGT

>gi|306495171|gb|HM209568.1| Uncultured planctomycete clone B11-541-12782-D6 16S ribosomal RNA gene, partial sequence
GAGCACGTAGGTGGGTTTGTAAGTCAGACGTGAAAGCCTTCTGTTCAACGGAAGAATTGCATCTGAAACT
ACAAACTTTGAGTGTAGGAGGGGAGAATGGAACTTCTGGTGGAGCGGTGAAATGCGTAGATATCAGAAGG
AACGCCGGCGGCGAAAGCGATTCTCTGGCCTATTACTGACACTCAGTGTGCGAAAGCTAGGGGAGCAAAC
GGGATTAGATACCCCGGTGGTCCTAGCCGTAAACGATGGGCACTAAGTAGAGGGGT

>gi|306495172|gb|HM209569.1| Uncultured planctomycete clone B11-541-12782-D7 16S ribosomal RNA gene, partial sequence
GAGCACGTAGGTGGGTTTGTAAGTCAGATGTGAAAGCCTTCTGTTCAAAGGAAGAACGGCATCTGAAACT
GCAGATCTTGAGTGTAGGAGGGGAGAGTGGAACTTCTGGTGGAGCGGTGAAATGCGTAGATATCAGAAGG
AACGTCGGCGGCGAAAGCGACTCTCTGGCCTATTACTGACGCTGAGTGTGCGAAAGTTAGGGGAGCAAAC
GGGATTAGATACCCCGGTAGTCCTAACCGTAAACGATGGGCACTAAGTAGAGGGGT

>gi|306495173|gb|HM209570.1| Uncultured planctomycete clone B11-541-12782-D8 16S ribosomal RNA gene, partial sequence
GAGCACGTAGGTGGGTTTGTAAGTCAGATGTGAAAGCCTTCTGTTCAAAGGAAGAACGGCATCTGAAACT
GCAGATCTTGAGTGTAGGAGGGGAGAGTGGAACTTCTGGTGGAGCGGTGGAATGCATAGATATCAGAAGG
AACGTCGGCGGCGAAAGCAACTCTCTGGCCTATTACTGACACTGAGTGTGCGAAAGTTAGGGGAGCAAAC
GGGATTAGATACCCCGGTAGTCCTAACCGTAAACGATGGGCACTAAGTAGAGGGGT

>gi|306495174|gb|HM209571.1| Uncultured planctomycete clone B11-541-12782-E1 16S ribosomal RNA gene, partial sequence
GAGCACGTAGGTGGGTTTGTAAGTCAGACGTGAAAGCCTTCTGTTCAACGGAAGAATTGCATCTGAAACT
ACAAACCTTGAGTGTAGGAGGGGAGAATGGAACTTCTGGTGGAGCGGTGAAATGCGTAGGTATCAGAAGG
AACGCCGGCGGCAAAAGCGATTCTCTGGCCTATTACTGACACTCAGTGTGCGAAAGCTAGGGGAGTAAAC
GGGATTAGATACCCCGGTAGTCCTAGCCGTAAACGATGGGCACTAAGTAGAGGGGT

>gi|306495175|gb|HM209572.1| Uncultured planctomycete clone B11-541-12782-E2 16S ribosomal RNA gene, partial sequence
GAGCACGTAGGTGGGTTTGTAAGTCAGATGTGAAAGCCTTCTGTTCAAAGGAAGAACGGCATCTGAAACT
GCAGATCTTGAGTGTAGGAGGGGAGAGTGGAACTCCTGGTGGAGCGGTGAAATGCGTAGATATCAGAAGG
AACGTCGGCGGCGAAAGCGACTCTCTGGCCTATTACTGACGCTGAGTGTGCGAAAGTTAGGGGAGCAAAC
GGGATTAGATACCCCGGTAGTCCCAACCGTAAACGATGGGCACTAAGTAGAGGGGT

>gi|306495176|gb|HM209573.1| Uncultured planctomycete clone B11-541-12782-E3 16S ribosomal RNA gene, partial sequence
GAGCACGTAGGTGGGTTTGTAAGTCAGACGTGAAAGCCTTCTGTTCAACGGAAGAATTGCATCTGAAACT
ACAAACCTTGAGTGTAGGAGGGGAGAATGGAACTTCTGGTGGAGCGGTGAAATGCGTAGATATCAGAAGG
AACGCCGGCGGCGAAAGCGATTCTCTGGCCTATTACTGACACTCAGTGTGCGAAAGCTAGGGGAGCAAAC
GGGATTAGATACCCCGGTGGTCCTAGCCGTAAACGATGGGCACTAAGTAGAGGGGT

>gi|306495177|gb|HM209574.1| Uncultured planctomycete clone B11-541-12782-E4 16S ribosomal RNA gene, partial sequence
GAGCACGTAGGTGGGTTTGTAAGTCAGATGTGAAAGCCTTCTGTTCAAAGGAAGAGCGGCATCTGAAACT
GCAGATCTTGAGTGTAGGAGGGGAGAGTGGAACTTCTGGTGGAGCGGTGAAATGCGTAGATACCAGAAGG
AACGTCGGCGGCGAAAGCAACTCTCTGGCCTATTACTGACACTGAGTGTGCGAAAGTTGGGGGAGCAAAC
GGGATTAGATACCCCGGTAGTCCTAACTGTAAACGATGGGCACTAAGTAGAGGGGT

>gi|306495178|gb|HM209575.1| Uncultured planctomycete clone B11-541-12782-E5 16S ribosomal RNA gene, partial sequence
GAGCACGTAGGTGGGTTTGTAAGTCAGATGTGAAAGCCTTCTGTTCAAAGGAAGAGCGGCATCTGAAACT
GCAGATCTTGAGTGTAGGAGGGGAGAGTGGAACTTCTGGTGGAGCGGTGAAATGCGTAGATACCAGAAGG
AACGTCGGCGGCGAAAGCGACTCTCTGGCCTATTACTGACACTGAGTGTGCGAAAGTTGGGGGAGCAAAC
GGGATTAGATACCCCGGTAGTCCTAACTGTAAACGATGGGCACTAAGTAGAGGGGT

>gi|306495179|gb|HM209576.1| Uncultured planctomycete clone B11-541-12782-E6 16S ribosomal RNA gene, partial sequence
GAGCACGTAGGTGGGTTTGTAAGTCAGATGTGAAAGCCTTCTGTTCAAAGGAAGAGCGGCATCTGAAACT
GCAGATCTTGAGTGTAGGAGGGGAGGGTGGAACTTCTGGTGGAGCGGTGAAATGCGTAGATACCAGAAGG
AACGTCGGCGGCGAAAGCGACTCTCTGGCCTATTACTGACACTGAGTGTGCGAAAGTTGGGGGAGCAAAC
GGGATTAGATACCCCGGTAGTCCTAACTGTAAACGATGGGCACTAAGTAGAGGGGT

>gi|306495180|gb|HM209577.1| Uncultured planctomycete clone B11-541-12782-E7 16S ribosomal RNA gene, partial sequence
GAGCACGTAGGTGGGTTTGTAAGTCAGATGTGAAAGCCTTCTGTTCAAAGGAAGAGCGGCATCTGAAACT
GCAGATCTTGAGTGTAGGAGGGGAGAGTGGAACTTCTGGTGGAGCGGTGAAATGCGTAGATACCAGAAGG
AACGTCGGCGGCGAAAGCGACTCTCTGGCCTATTACTGACACTGAGTGTGCGAAAGTTGGGGGAGCAAAC
GGGATTAGATACCCCGGTAGTCCTAACTGTAAACGATGGGCACTAAGTAGAGGGGT

>gi|306495181|gb|HM209578.1| Uncultured planctomycete clone C11-368-16837-89 16S ribosomal RNA gene, partial sequence
TGCCGAAGGGTGACGATGCGACGCCGCGTGAGCGAAGAAGGCCCTAGGGTTGCAAAGCTCTGTCAGGGGT
TAAGAAATGTAGATAGGTTAATACCCTGTTTATTTGACAAAAGCCCCAAAGGAAGCCACGGCTAACTCTG
TGCCAGCAGCCGCGGTAATACAGAGGTGGCAAGCGTTGTTCGGTATTATTGGGCGTAAAGAGCACGTAGG
TGGTTTTGTAAGTCAGATGTGAAAGCCTTCTGTTCAAAGGAAGAACGGCATCTGAAACTGCAAATCTTGA
GTGTAGGAGGGGAGAGTGGAACTTCTGGTGGAGCGGTGAAATGCGTAGATATCAGAAGGAACGTCGGCGG
CGAAAGCGACTCTCTGGCCTATTACTGACACTGAGTGTGCGAAAGTTAGGGGAGCAAACGGGATTAGATA
CCCCGGTAGTCCTAACCGTAAACGATGGGCACTAAGTAGAGGGGT

>gi|306495182|gb|HM209579.1| Uncultured planctomycete clone C11-368-16837-90 16S ribosomal RNA gene, partial sequence
TGCCGAAGGGTGACGATGCGACGCCGCGTGAGCGAAGAAGGCCCTAGGGTTGTAAAGCTCTGTCAGGGGT
TAAGAAATGTAGATAGGTTAATACCCTGTTTATTTGACAAAAGCCCCAAAGGAAGCCACGGCTAACTCTG
TGCCAGCAGCCGCGGTAATACAGAGGTGGCAAGCGTTGTTCGGTATTATTGGGCGTAAAGAGCACGTAGG
TGGTTTTGTAAGTCAGATGTGAAAGCCTTCTGTTCAAAGGAAGAACGGCATCTGAAACTGCAAATCTTGA
GTGTAGGAGGGGAGAGTGGAACTTCTGGTGGAGCGGTGAAATGCGTAGATATCAGAAGGAACGTCGGCGG
CGAAAGCGACTCTCTGGCCTATTACTGACACTGAGTGTGCGAAAGTTAGGGGAGCAAACGGGATTAGATA
CCCCGGTAGTCCTAACCGTAAACGATGGGCACTAAGTAGAGGGGT

>gi|306495183|gb|HM209580.1| Uncultured planctomycete clone C11-368-16837-91 16S ribosomal RNA gene, partial sequence
TGCCGAAGGGTGACGATGCGACGCCGCGTGAGCGAAGAAGGCCCTAGGGTTGTAAAGCTCTGTCAGGGGT
TAAGAAATGTAGATAGGTTAATACCCTGTTTATTTGACAAAAGCCCCAAAGGAAGCCACGGCTAACTCTG
TGCCAGCAGCCGCGGTAATACAGAGGTGGCAAGCGTTGTTCGGTATTATTGGGCGTAAAGAGCACGTAGG
TGGTTTTGTAAGTCAGATGTGAAAGCCTTCTGTTCAAAGGAAGAACGGCATCTGAAACTGCAAATCTTGA
GTGTAGGAGGGGAGAGTGGAACTTCTGGTGGAGCGGTGAAATGCGTAGATATCAGAAGGAACGTCGGCGG
CGAAAGCGACTCTCTGGCCTATTACTGACACTGAGTGTGCGAAAGTTAGGGGAGCAAACGGGATTAGATA
CCCCGGTAGTCCTAACCGTAAACGATGGGCACTAAGTAGAGGGGT

>gi|306495184|gb|HM209581.1| Uncultured planctomycete clone C11-368-16837-92 16S ribosomal RNA gene, partial sequence
TGCCCGAAGGGTGACGATGCGACGCCGCGTGAGCGAAGAAGGCCCTAGGGTTGTAAAGCTCTGTCAGGGG
TTAAGAAATGTAGATAGGTTAATACCCTGTTTATTTGACAAAAGCCCCAAAGGAAGCCACGGCTAACTCT
GTGCCAGCAGCCGCGGTAATACAGAGGTGGCAAGCGTTGTTCGGTATTATTGGGCGTAAAGAGCACGTAG
GTGGTTTTGTAAGTCAGATGTGAAAGCCTTCTGTTCAAAGGAAGAACGGCATCTGAAACTGCAAATCTTG
AGTGTAGGAGGGGAGAGTGGAACTTCTGGTGGAGCGGTGAAATGCGTAGATATCAGAAGGAACGTCGGCG
GCGAAAGCGACTCTCTGGCCTATTACTGACACTGAGTGTGCGAAAGTTAGGGGAGCAAACGGGATTAGAT
ACCCCGGTAGTCCTAACCGTAAACGATGGGCACTAAGTAGAGGGGT

>gi|306495185|gb|HM209582.1| Uncultured planctomycete clone C11-368-16837-93 16S ribosomal RNA gene, partial sequence
TGCCGAAGGGTGACGATGCGACGCCGCGTGAGCGAAGAAGGCCCTAGGGTTGTAAAGCTCTGTCAGGGGT
TAAGAAATGTAGATAGGTTAATACCCTGTTTATTTGACAAAAGCCCCAAAGGAAGCCACGGCTAACTCTG
TGCCAGCAGCCGCGGTAATACAGAGGTGGCAAGCGTTGTTCGGTATTATTGGGCGTAAAGAGCACGTAGG
TGGTTTTGTAAGTCAGATGTGAAAGCCTTCTGTTCAAAGGAAGAACGGCATCTGAAACTGCAAATCTTGA
GCGTAGGAGGGGAGAGTGGAACTTCTGGTGGAGCGGTGAAATGCGTAGATATCAGAAGGAACGTCGGCGG
CGAAAGCGACTCTCTGGCCTATTACTGACACTGAGTGTGCGAAAGTTAGGGGAGCAAACGGGATTAGATA
CCCCGGTAGTCCTAACCGTAAACGATGGGCACTAAGTAGAGGGGT

>gi|306495186|gb|HM209583.1| Uncultured planctomycete clone C11-368-16837-94 16S ribosomal RNA gene, partial sequence
TGCCGAAGGGTGACGATGCGACGCCGCGTGAGCGAAGAAGGCCCTAGGGTTGTAAAGCTCTGTCAGGGGT
TAAGAAATGTAGATAGGTTAATACCCTGTTTATTTGACAAAAGCCCCAAAGGAAGCCACGGCTAACTCTG
TGCCAGCAGCCGCGGTAATACAGAGGTGGCAAGCGTTGTTCGGTATTATTGGGCGTAAAGAGCACGTAGG
TGGTTTTGTAAGTCAGATGTGAAAGCCTTCTGTTCAAAGGAAGAACGGCATCTGAAACTGCAAATCTTGA
GTGTAGGAGGGGAGAGTGGAACTTCTGGTGGAGCGGTGAAATGCGTAGATATCAGAAGGAACGTCGGCGG
CGAAAGCGACTCTCTGGCCTATTACTGACACTGAGCGTGCGAAAGTTAGGGGAGCAAACGGGATTAGATA
CCCCGGTAGTCCTAACCGTAAACGATGGGCACTAAGTAGAGGGGT

>gi|306495187|gb|HM209584.1| Uncultured planctomycete clone C11-368-16837-95 16S ribosomal RNA gene, partial sequence
TGCCCGAAGGGTGACGATGCGACGCCGCGTGAGCGAAGAAGGCCCTAGGGTTGTAAAGCTCTGTCAGGGG
TTAAGAAATGTAGATAGGTTAATACCCTGTTTATTTGACAAAAGCCCCAAAGGAAGCCACGGCTAACTCT
GTGCCAGCAGCCGCGGTAATACAGAGGTGGCAAGCGTTGTTCGGTATTATTGGGCGTAAAGAGCACGTAG
GTGGTTTTGTAAGTCAGATGTGAAAGCCTTCTGTTCAAAGGAAGAACGGCATCTGAAACTGCAAATCTTG
AGTGTAGGAGGGGAGAGTGGAACTTCTGGTGGAGCGGTGAAATGCGTAGATATCAGAAGGAACGTCGGCG
GCGAAAGCGACTCTCTGGCCTATTACTGACACTGAGTGTGCGAAAGTTAGGGGAGCAAACGGGATTAGAT
ACCCCGGTAGTCCTAACCGTAAACGATGGGCACTAAGTAGAGGGGT

>gi|306495188|gb|HM209585.1| Uncultured planctomycete clone C11-368-16837-96 16S ribosomal RNA gene, partial sequence
TGCCCGAAAGGGTGACGATGCGACGCCGCGTGAGCGAAGAAGGCCCTAGGGTTGTAAAGCTCTGTCAGGG
GTTAAGAAATGTAGATAGGTTAATACCCTGTTTATTTGACAAAAGCCCCAAAGGAAGCCACGGCTAACTC
TGTGCCAGCAGCCGCGGTAATACAGAGGTGGCAAGCGTTGTTCGGTATTATTGGGCGTAAAGAGCACGTA
GGTGGCTTTGTAAGTCAGATGTGAAAGCCTTCTGTTCAAAGGAAGAACGGCATCTGAAACTGCAAATCTT
GAGTGTAGGAGGGGAGAGTGGAACTTCTGGTGGAGCGGTGAAATGCGTAGATATCAGAAGGAACGTCGGC
GGCGAAAGCGACTCTCTGGCCTATTACTGACACTGAGTGTGCGAAAGTTAGGGGAGCAAACGGGATTAGA
TACCCCGGTAGTCCTAACCGTAAACGATGGGCACTAAGTAGAGGGGT

>gi|306495189|gb|HM209586.1| Uncultured planctomycete clone C11-368-16863-24 16S ribosomal RNA gene, partial sequence
TGCCCGAAAGGGTGACGATGCGACGCCGCGTGAGCGAAGAAGGCCCTAGGGTTGTAAAGCTCTGTCAGGG
GTTAAGAAATGTAGATAGGTTAATACCCTGTTTATTTGACAAAAGCCCCAAAGGAAGCCACGGCTAACTC
TGTGCCAGCAGCCGCGGTAATACAGAGGTGGCAAGCGTTGTTCGGTATTATTGGGCGTAAAGAGCACGTA
GGTGGTTTTGTAAGTCAGATGTGAAAGCCTTCTGTTCAAAGGAAGAACGGCATCTGAAACTGCAAATCTT
GAGTGTAGGAGGGGAGAGTGGAACTTCTGGTGGAGCGGTGAAATGCGTAGATATCAGAAGGAACGTCGGC
GGCGAAAGCGACTCTCTGGCCTATTACTGACACTGAGTGTGCGAAAGTTAGGGGAGCAAACGGGATTAGA
TACCCCGGTAGTCCTAGCCGTAAACGATGGGCACTAAGTAGAGGGGT

>gi|306495190|gb|HM209587.1| Uncultured planctomycete clone C11-368-16863-01 16S ribosomal RNA gene, partial sequence
TGCCCGAAAGGGTGACGATGCGACGCCGCGTGAGCGAAGAAGGCCCTAGGGTTGTAAAGCTCTGTCAGGG
GTTAAGAAATGTAGATAGGTTAATACCCTGTTTATTTGACAAAAGCCCCAAAGGAAGCCACGGCTAACTC
TGTGCCAGCAGCCGCGGTAATACAGAGGTGGCAAGCGTTGTTCGGTATTATTGGGCGTAAAGAGCACGTA
GGTGGTTTTGTAAGTCAGATGTGAAAGCCTTCTGTTCAAAGAAAGAACGGCATCTGAAACTGCAAATCTT
GAGTGTAGGAGGGGGGAGTGGAACTTCTGGTGGAGCGGTGAAATGCGTAGATATCAGAAGGAACGTCGGC
GGCGAAAGCGACTCTCTGGCCTATTACTGACACTGAGTGTGCGAAAGTCAGGGGAGCAAACGGGATTAGA
TACCCCGGTAGTCCTAACCGTAAACGATGGGCACTAAGTAGAGGGGT

>gi|306495191|gb|HM209588.1| Uncultured planctomycete clone C11-368-16863-02 16S ribosomal RNA gene, partial sequence
TGCCCGAAAGGGTGACGATGCGACGCCGCGTGAGCGAAGAAGGCCCTAGGGTTGTAAAGCTCTGTCAGGG
GTTAAGAAATGTAGATAGGTTAATACCCTGTTTATTTGACAAAAGCCCCAAAGGAAGCCACGGCTAACTC
TGTGCCAGCAGCCGCGGTAATACAGAGGTGGCAAGCGTTGTTCGGTATTATTGGGCGTAAAGAGCACGTA
GGTGGTTTTGTAAGTCAGATGTGAAAGCCTTCTGTTCAAAGGAAGAACGGCATCTGAAACTGCAAATCTT
GGGTGTAGGAGGGGAGAGTGGAACTTCTGGTGGAGCGGTGAAATGCGTAGATATCAGAAGGAACGTCGGC
GGCGAAAGCGACTCTCTGGCCTATTACTGACACTGAGTGTGCGAAAGTTAGGGGAGCAAACGGGATTAGA
TACCCCGGTAGTCCTAACCGTAAACGATGGGCACTAAGTAGAGGGGT

>gi|306495192|gb|HM209589.1| Uncultured planctomycete clone C11-368-16863-03 16S ribosomal RNA gene, partial sequence
TGCCCGAAGGGTGACGATGCGACGCCGCGTGAGCGAAGAAGGCCCTAGGGTTGTAAAGCTCTGTCAGGGG
TTAAGAAATGTAGATAGGTTAATACCCTGTTTATTTGACAAAAGCCCCAAAGGAAGCCACGGCTAACTCT
GTGCCAGCAGCCGCGGTAATACAGAGGTGGCAAGCGTTGTTCGGTATTATTGGGCGTAAAGAGCACGTAG
GTGGTTTTGTAAGTCAGATGTGAAAGCCTTCTGTTCAAAGGAAGAACGGCATCTGAAACTGCAAATCTTG
AGTGTAGGAGGGGAGAGTGGAACTTCTGGTGGAGCGGTGAAATGCGTAGATATCAGAAGGAACGTCAGCG
GCGAAAGCGACTCTCTGGCCTATTACTGACACTGAGTGTGCGAAAGTTAGGGGAGCAAACGGGATTAGAT
ACCCCGGTAGTCCTAACCGTAAACGATGGGCACTAAGTAGAGGGGT

>gi|306495193|gb|HM209590.1| Uncultured planctomycete clone C11-368-16863-04 16S ribosomal RNA gene, partial sequence
TGCCCGAAGGGTGACGATGCGACGCCGCGTGAGCGAAGAAGGCCCTAGGGTTGTAAAGCTCTGTCAGGGG
TTAAGAAATGTAGATAGGTTAATACCCTGTTTATTTGACAAAAGCCCCAAAGGAAGCCACGGCTAACTCT
GTGCCAGCAGCCGCGGTAATACAGAGGTGGCATGCGTTGTTCGGTATTATTGGGCGTAAAGAGCACGTAG
GTGGTTTTGTAAGTCAGATGTGAAAGCCTTCTGTTCAAAGGAAGAACGGCATCTGAAACTGCAAACCTTG
AGTGTAGGAGGGGAGAGTGGAACTTCTGGTGGAGCGGTGAAATGCGTAGATATCAGAAGGAACGTCGGCG
GCGAAAGCGACTCTCTGGCCTATTACTGACACTGAGTGTGCGAAAGTTAGGGGAGCAAACGGGATTAGAT
ACCCCGGTAGTCCTAACCGTAAACGATGGGCACTAAGTAGAGGGGT

>gi|306495194|gb|HM209591.1| Uncultured planctomycete clone C11-368-16863-05 16S ribosomal RNA gene, partial sequence
TGCCCGAAGGGTGACGATGCGACGCCGCGTGAGCGAAGAAGGCCCTAGGGTTGTAAAGCTCTGTCAGGGG
TTAAGAAATGTAGATAGGTTAATACCCTGTTTATTTGACAAAAGCCCCAAAGGAAGCCACGGCTAACTCT
GTGCCAGCAGCCGCGGTAATACAGAGGTGGCAAGCGTTGTTCGGTATTATTGGGCGTAAAGAGCACGTAG
GTGGTTTTGTAAGTCAGATGTGAAAGCCTTCTGTTCAAAGGAAGAACGGCATCTGAAACTGCAAATCTTG
AGTGTAGGAGGGGAGAGTGGAACTTCTGGTGGAGCGGTGAAATGCGTAGATATCAGAAGGAACGTCGGCG
GCGAAAGCGACTCTCTGGCCTATTACTGACACTGAGTGTGCGAAAGTTAGGGGAGCAAACGGGATTAGAT
ACCCCGGTAGTCCTAACCGTAAACGATGGGCACTAAGTAGAGGGGT

>gi|306495195|gb|HM209592.1| Uncultured planctomycete clone C11-368-16863-06 16S ribosomal RNA gene, partial sequence
TGCCCGAAAGGGTGACGATGCGACGCCGCGTGAGCGAAGAAGGCCCTAGGGTTGTAAAGCTCTGTCAGGG
GTTAAGAAATGTAGATAGGTTAATACCCTGTTTATTTGACAAAAGCCCCAAAGGAAGCCACGGCTAACTC
TGTGCCAGCAGCCGCGGTAATACAGAGGTGGCAAGCGTTGTTCGGTATTATTGGGCGTAAAGAGCACGTA
GGTGGTTTTGTAAGTCAGATGTGAAAGCCTTCTGTTCAAAGGAAGAACGGCATCTGAAACTGCAAATCTT
GAGTGTAGGAGGGGAGAGTGGAACTTCTGGTGGAGCGGTGAAATGCGTAGATATCAGAAGGAACGTCGGC
GGCGAAAGCGACTCTCTGGCCTATTACTGACACTGAGTGTGCGAAAGTTAGGGGAGCAAACGGGATTAGA
TACCCCGGTAGTCCTAACCGTAAACGATGGGCACTAAGTAGAGGGGT

>gi|306495196|gb|HM209593.1| Uncultured planctomycete clone C11-368-16863-07 16S ribosomal RNA gene, partial sequence
TGCCCGAAAGGGTGACGATGCGACGCCGCGTGAGCGAAGAAGGCCCTAGGGTTGTAAAGCTCTGTCAGGG
GTTAAGAAATGTAGATAGGTTAATACCCTGTTTATTTGACAAAAGCCCCAAAGGAAGCCACGGCTAACTC
TGTGCCAGCAGCCGCGGTAATACAGAGGTGGCAAGCGTTGTTCGGTATTATTGGGCGTAAAGAGCACGTA
GGTGGTTTTGTAAGTCAGATGTGAAAGCCTTCTGTTCAAAGGAAGAACGGCATCTGAAACTGCAAATCTT
GAGTGTAGGAGGGGAGAGTGGAACTTCTGGTGGAGCGGTGAAATGCGTAGATATCAGAAGGAACGTCGGC
GGCGAAAGCGACTCTCTGGCCTATTACTGACACTGAGTGTGCGAAAGTTAGGGGAGCAAACGGGATTAGA
TACCCCGGTAGTCCTAACCGTAAACGATGGGCACTAAGTAGAGGGGT

>gi|306495197|gb|HM209594.1| Uncultured planctomycete clone C11-368-16863-08 16S ribosomal RNA gene, partial sequence
TGCCGAAGGGTGACGATGCGACGCCGCGTGAGCGAAGAAGGCCCTAGGGTTGTAAAGCTCTGTCAGGGGT
TAAGAAATGTAGATAGGTAATACCCTGTTTATTTGACAAAAGCCCCAAAGGAAGCCACGGCTAACTCTGT
GCCAGCAGCCGCGGTAATACAGAGGTGGCAAGCGTTGTTCGGTATTATTGGGCGTAAAGAGCACGTAGGT
GGTTTTGTAAGTCAGATGTGAAAGCCTTCTGTTCAAAGGAAGAACGGCATCTGAAACTGCAAATCTTGAG
TGTAGGAGGGGAGAGTGGAACTTCTGGTGGAGCGGTGAAATGCGTAGATATCAGAAGGAACGTCGGCGGC
GAAAGCGACTCTCTGGCCTATTACTGACACTGAGTGTGCGAAGTTAGGGGAGCAAACGGGATTAGATACC
CCGGTAGTCCTAACCGTAAACGATGGGCACTAAGTAGAGGGGT

>gi|306495198|gb|HM209595.1| Uncultured planctomycete clone C11-368-16863-09 16S ribosomal RNA gene, partial sequence
TGCCCGAAAGGGTGACGATGCGACGCCGCGTGAGCGAAGAAGGCCCTAGGGTTGTAAAGCTCTTTCAGGG
GTTAAGAAATGTAGATAGGTTAATACCCTGTTTTTTTGTCAAAAGCCCCAAAGGAAGCCACGTCTAACTC
TGTCCCAGCAGCCGCGGTAATACAGAGGTGGCAAGCGTTGTTCGGTATTATCAGGCGTAAAGAGCACGTA
GGTGGTTTTGTAAGTCAGATGTGAAAGCCTTCTGTTCAAAGGAAGAACGGCATCTGAAACTGCAAATCTC
GAGTGTAGGAGGGGAGAGTGGAACTTCTGGTGGAGCGGTGAAATGCGTAGATATCAGAAGGAACGTCGGC
GGCGAAAGCGACTCTCTGGCCTATTACTGACACTGAGTGTGCGAAAGTTAGGGGAGCAAACGGGATTAGA
TACCCCGGTAGTCCTAACCGTAACCGATGGGCACTAACTAGCGGGGT

>gi|306495199|gb|HM209596.1| Uncultured planctomycete clone C11-368-16863-10 16S ribosomal RNA gene, partial sequence
TGCCCGAAAGGGTGACGATGCGACGCCGCGTGAGCGAAGAAGGCCCTAGGGTTGTAAAGCTCTGTCAGGG
GTTAAGAAATGTAGATAGGTTAATACCCTGTTTATTTGACAAAAGCCCCAAAGGAAGCCACGGCTAACTC
TGTGCCAGCAGCCGCGGTAATACAGAGGTGGCAAGCGTTGTTCGGTATTATTGGGCGTAAAGAGCACGTA
GGTGGTTTTGTAAGTCAGATGTGAAAGCCTTCTGTTCAAAGGAAGAACGGCATCTGAAACTGCAAATCTT
GAGTGTAGGAGGGGAGAGTGGAACTTCTGGTGGAGCGGTGAAATGCGTAGATATCAGAAGGAACGTCGGC
GGCGAAAGCGACTCTCTGGCCTATTACTGACACTGAGTGTGCGAAAGTTAGGGGAGCAAACGGGATTAGA
TACCCCGGTAGTCCTAACCGTAAACGATGGGCACTAAGTAGAGGGGT

>gi|306495200|gb|HM209597.1| Uncultured planctomycete clone C11-368-16863-11 16S ribosomal RNA gene, partial sequence
TGCCCGAAAGGGTGACGATGCGACGCCGCGTGAGCGAAGAAGGCCCTAGGGTTGTAAAGCTCTGTCAGGG
GTTAAGAAATGTAGATAGGTTAGTACCCTGTTTATTTGACAAAAGCCCCAAAGGAAGCCACGGCTAACTC
TGTGCCAGCAGCCGCGGTAATACAGAGGTGGCAAGCGTTGTTCGGTATTATTGGGCGTAAAGAGCACGTA
GGTGGTTTTGTAAGTCAGATGTGAAAGCCTTCTGTTCAAAAGAAGACCGGCATCTGAAACTGCAAATCTT
GAGTGTAGGAGGGGAGAGTGGAACCTCTGGTGGAGCGGTGAAATGCGTAGATATCAGAAGGAACGTCGGC
GGCGAAAGCGACTCTCTGGCCTATTACTGACACTGAGTGTGCGAAAGTTAGGGGAGCAAACGGGATTAGA
TACCCCGGTAGTCCTACCGTAAACGATGGGCACTAAGTAGAGGGGT

>gi|306495201|gb|HM209598.1| Uncultured planctomycete clone C11-368-16863-12 16S ribosomal RNA gene, partial sequence
TGCCCGAAGGGTGACGATGCGACGCCGCGTGAGCGAAGAAGGCCCTAGGGTTGTAAAGCTCTGTCAGGGG
TTAAGAAATGTAGATAGGTTAATACCCTGTTTATTTGACAAAAGCCCCAAAGGAAGTCACGGCTAACTCT
GTGCCAGCAGCCGCGGTAATACAGAGGTGGCAAGCGTTGTTCGGTATTATTGGGCGTAAAGAGCACGTAG
GTGGTTTTATAAGTCAGATGTGAAAGCCTTCTGTTCAAAGGAAGAACGGCATCTGAAACTGCAAATCTTG
AGTGTAGGAGGGGAGGGTGGAACTTCTGGTGGAGCGGTGAAATGCGTAGATACCAGAAGGAACGTCGGCG
GCGAAAGCGACTCTCTGGCCTATTACTGACACTGAGTGTGCGAAAGTTAGGGGAGCAAACGGGATTAGAT
ACCCCGGTAGTCCTAACCGTAAACGATGGGCACTAAGTAGAGGGGT

>gi|306495202|gb|HM209599.1| Uncultured planctomycete clone C11-368-16863-13 16S ribosomal RNA gene, partial sequence
TGCCCGAAAGGGTGACGATGCGACGCCGCGTGAGCGAAGAAGGCCCTAGGGTTGTAAAGCTCTGTCAGGG
GTTAAGGAATGTAGATAGGTTAATACCCTGTTTATTTGACAAAAGCCCCAAAGGAAGCCACGGCTAACTC
TGTGCCAGCAGCCGCGGTAATACAGAGGTGGCAAGCGTTGTTCGGTATTATTGGGCGTAAAGAGCACGTA
GGTGGTTTTGTAAGTCAGATGTGAAAGCCTTCTGTTCAAAGGAAGAACGGCATCTGAAACTGCAAATCTT
GAGTGTAGGAGGGGAGGGTGGAACTTCTGGTGGAGCGGTGAAATGCGTAGATATCAGAAGGAACGTCGGC
GGCGAAAGCGACTCTCTGGCCTATTACTGACACTGAGTGTGCGAAAGTTAGGGGAGCAAACGGGATTAGA
TACCCCGGTAGTCCTAACCGTAAACGATGGGCACTAAGTAGAGGGGT

>gi|306495203|gb|HM209600.1| Uncultured planctomycete clone C11-368-16863-14 16S ribosomal RNA gene, partial sequence
TGCCCGAAAGGGTGACGATGCGACGCCGCGTGAGCGAAGAAGGCCCTAGGGTTGTAAAGCTCTGTCAGGG
GTTAAGAAATGTAGATAGGTTAATACCCTGTTTATTTGACAAAAGCCCCAAAGGAAGCCACGGCTAACTC
TGTGCCAGCAGCCGCGGTAATACAGAGGTGGCAAGCGTTGTTCGGTATTATTGGGCGTAAAGAGCACGTA
GGTGGTTTTGTAAGTCAGATGTGAAAGCCTTCTGTTCAAAGGAAGAACGGCATCTGAAACTGCAAATCTT
GAGTGTAGGAGGGGAGAGTGGAACTTCTGGTGGAGCGGTGAAATGCGTAGATATCAGAAGGAACGTCGGC
GGCGAAAGCGACTCTCTGGCCTATTACTGACACTGAGTGTGCGAAAGTTAGGGGAGCAAACGGGATTAGA
TACCCCGGTAGTCCTAACCGTAAACGATGGGCACTAAGTAGAGGGGT

>gi|306495204|gb|HM209601.1| Uncultured planctomycete clone C11-368-16863-15 16S ribosomal RNA gene, partial sequence
TGCCGAAGGGTGACGATGCGACGCCGCGTGAGCGAAGAAGGCCCTAGGGTTGTAAAGCTCTGTCAGGGGT
TAAGAAATGTAGATAGGTTAATACCCTGTTTATTTGACAAAAGCCCCAAAGGAAGCCACGGCTAACTCTG
TGCCAGCAGCCGCGGTAATACAGAGGTGGCAAGCGTTGTTCGGTATTATTGGGCGTAAAGAGCACGTAGG
TGGTTTTGTAAGTCAGATGTGAAAGCCTTCTGTTCAAAGGAAGAACGGCATCTGAAACTGCAAATCTTGA
GTGTAGGAGGGGAGAGTGGAACTTCTGGTGGAGCGGTGAAATGCGTAGATATCAGAAGGAACGTCGGCGG
CGAAAGCGACTCTCTGGCCTATTACTGACACTGAGTGTGCGAAAGTTAGGGGAGCAAACGGGATTAGATA
CCCCGGTAGTCCTAACCGTAAACGATGGGCACTAAGTAGAGGGGT

>gi|306495205|gb|HM209602.1| Uncultured planctomycete clone C11-368-16863-16 16S ribosomal RNA gene, partial sequence
TGCCCGAAAGGGTGACGATGCGACGCCGCGTGAGCGAAGAAGGCCCTAGGGTTGTAAAGCTCTGTCAGGG
GTTAAGAAATGTAGATAGGTTAATACCCTGTTTATTTGACAAAAGCCCCAAAGGAAGCCACGGCTAACTC
TGTGCCAGCAGCCGCGGTAATACAGAGGTGGCAAGCGTTGTTCGGTATTATTGGGCGTAAAGAGCACGTA
GGTGGTTTTGTAAGTCAGATGTGAAAGCCTTCTGTTCAAAGGAAGAACGGCATCTGAAACTGCAAATCTT
GAGTGTAGGAGGGGAGAGTGGAACTTCTGGTGGAGCGGTGAAATGCGTAGATATCAGAAGGAACGTCGGC
GGCGAAAGCGACTCTCTGGCCTATTACTGACACTGAGTGTGCGAAAGTTAGGGGAGCAAACGGGATTAGA
TACCCCGGTAGTCCTAACCGTAAACGATGGGCACTAAGTAGAGGGGT

>gi|306495206|gb|HM209603.1| Uncultured planctomycete clone C11-368-16863-17 16S ribosomal RNA gene, partial sequence
TGCCCGAAAGGGTGACGATGCGACGCCGCGTGAGCGAAGAAGGCCCTAGGGTTGTAAAGCTCTGTCAGGG
GTTAAGAAATGTAGATAGGTTAATACCCTGTTTATTTGACAAAAGCCCCAAAGGAAGCCACGGCTAACTC
TGTGCCAGCAGCCGCGGTAATACAGAGGTGGCAAGCGTTGTTCGGTATTATTGGGCGTAAAGAGCACGTA
GGTGGTTTTGTAAGTCAGATGTGAAAGCCTTCTGTTCAAAGGAAGAACGGCATCTGAAACTGCAAATCTT
GAGTGTAGGAGGGGAGAGTGGAACTTCTGGTGGAGCGGTGAAATGCGTAGATATCAGAAGGAACGTCGGC
GGCGAAAGCGACTCTCTGGCCTATTACTGACACTGAGTGTGCGAAAGTTAGGGGAGCAAACGGGATTAGA
TACCCCGGTAGTCCTAACCGTAAACGATGGGCACTAAGTAGAGGGGT

>gi|306495207|gb|HM209604.1| Uncultured planctomycete clone C11-368-16863-18 16S ribosomal RNA gene, partial sequence
TGCCCGAAAGGGTGACGATGCGACGCCGCGTGAGCGAAGAAGGCCCTAGGGTTGTAAAGCTCTGTCAGGG
GTTAAGAAATGTAGATAGGTTAATACCCTGTTTATTTGACAAAAGCCCCAAAGGAAGCCACGGCTAACTC
TGTGCCAGCAGCCGCGGTAATACAGAGGTGGCAAGCGTTGTTCGGTATTATTGGGCGTAAAGAGCACGTG
GGTGGTTTTGTAAGTCAGATGTGAAAGCCTTCTGTTCAAAGGAAGAACGGCATCTGAAACTGCAAATCTT
GAGTGTAGGAGGGGAGAGTGGAACTTCTGGTGGAGCGGTGAAATGCGTAGATATCAGAAGGAACGTCGGC
GGCGAAAGCGACTCTCTGGCCTATTACTGACACTGAGTGTGCGAAAGTTAGGGGAGCAAACGGGATTAGA
TACCCCGGTAGTCCTAACCGTAAACGATGGGCACTAAGTAGAGGGGT

>gi|306495208|gb|HM209605.1| Uncultured planctomycete clone C11-368-16863-19 16S ribosomal RNA gene, partial sequence
TGCCCGAAAGGGTGACGATGCGACGCCGCGTGAGCGAAGAAGGCCCTAGGGTTGTAAAGCTCTGTCAGGG
GTTAAGAAATGTAGATAGGTTAATACCCTGTTTATTTGACAAAAGCCCCAAAGGAAGCCACGGCTAACTC
TGTGCCAGCAGCCGCGGTAATACAGAGGTGGCAAGCGTTGTTCGGTATTATTGGGCGTAAAGAGCACGTA
GGTGGTTTTGTAAGTCAGATGTGAAAGCCTTCTGTTCAAAGGAAGAACGGCATCTGAAACTGCAAATCTT
GAGTGTAGGAGGGGAGAGTGGAACTTCTGGTGGAGCGGTGAAATGCGTAGATATCAGAAGGAACGTCGGC
GGCGAAAGCGACTCTCTGGCCTATTACTGACACTGAGTGTGCGAAAGTTAGGGGAGCAAACGGGATTAGA
TACCCCGGTAGTCCTAACCGTAAACGATGGGCACTAAGTAGAGGGGT

>gi|306495209|gb|HM209606.1| Uncultured planctomycete clone C11-368-16863-20 16S ribosomal RNA gene, partial sequence
TGCCCGAAAGGGTGACGATGCGACGCCGCGTGAGCGAAGAAGGCCCTGGGGTTGTAAAGCTCTGTCAGGG
GTTAAGAAATGTAGATAGGTTAATACCCTGTTTATTTGACAAAGGCCCCAAAGGAAGCCACGGCTAACTC
TGTGCCAGCAGCCGCGGTAATACAGAGGTGGCAAGCGTTGTTCGGTATTATTGGGCGTAAAGAGCACGTA
GGTGGTTTTGTAAGTCAGATGTGAAAGCCTTCTGTTCAAAGGAAGAACGGCATCTGAAACTGCAAATCTT
GAGTGTAGGAGGGGAGAGTGGAACTACTGGTGGAGCGGTGAAATGCGTAGATATCAGAAGGAACGTCGGC
GGCGAAAGCGACTCTCTGGCCTATTACTGACACTGAGTGTGCGAAAGTTAGGGGAGCAAACGGGATTAGA
TACCCCGGTAGTCCTAACCGTAAACGATGGGCACTAAGTAGAGGGGT

>gi|306495210|gb|HM209607.1| Uncultured planctomycete clone C11-368-16863-21 16S ribosomal RNA gene, partial sequence
TGCCCGAAAGGGTGACGATGCGACGCCGCGTGAGCGAAGAAGGCCCTAGGGTTGTAAAGCTCTGTCAGGG
GTTAAGAAATGTAGATAGGTTAATACCCTGTTTATTTGACAAAAGCCCCAAAGGAAGCCACGGCTAACTC
TGTGCCAGCAGCCGCGGTAATACAGAGGTGGCAAGCGTTGTTCGGTATTATTGGGCGTAAGGAGCACGTA
GGTGGTTTTGTAAGTCAGATGTGAAAGCCTTCTGTTCAAAGGAAGAACGGCATCTGAAACTGCAAATCTT
GAGTGTAGGAGGGGAGAGTGGAACTTCTGGTGGAGCGGTGAAATGCGTAGATATCAGAAGGAACGTCGGC
GGCGAAAGCGACTCTCTGGCCTATTACTGACACTGAGTGTGCGAAAGTTAGGGGAGCAAACGGGATTAGA
TACCCCGGTAGTCCTAACCGTAAACGATGGGCACTAAGTAGAGGGGT

>gi|306495211|gb|HM209608.1| Uncultured planctomycete clone C11-368-16863-22 16S ribosomal RNA gene, partial sequence
TGCCCGAAGGGTGACGATGCGACGCCGCGTGAGCGAAGAAGGCCCTAGGGTTGTAAAGCTCTGTCAGGGG
TTAAGAAATGTAGATAGGTTAATACCCTGTTTATTTGACAAAAGCCCCAAAGGAAGCCACGGCTAACTCT
GTGCCAGCAGCCGCGGTAATACAGAGGTGGCAAGCGTTGTTCGGTATTATTGGGCGTAAAGAGCACGTAG
GTGGTTTTGTAAGTCAGATGTGAAAGCCTTCTGTTCAAAGGAAGAACGGCATCTGAAACTGCAAATCTTG
AGTGTAGGAGGGGAGAGTGGAACTTCTGGTGGAGCGGTGAAATGCGTAGATATCAGAAGGAACGTCGGCG
GCGAAAGCGACTCTCTGGCCTATTACTGACACTGAGTGTGCGAAAGTTAGGGGAGCAAACGGGATTAGAT
ACCCCGGTAGTCCTAACCGTAAACGATGGGCACTAAGTAGAGGGGT

>gi|306495212|gb|HM209609.1| Uncultured planctomycete clone C11-368-16863-23 16S ribosomal RNA gene, partial sequence
TGCCCGAAAGGGTGACGATGCGACGCCGCGTGAGCGAAGAAGGCCCTAGGGTTGTAAAGCTCTGTCAGGG
GTTAAGAAATGTAGATAGGTTAATACCCTGTTTATTTGACAAAAGCCCCAAAGGAAGCCACGGCTAACTC
TGTGCCAGCAGCCGCGGTAATACAGAGGTGGCAAGCGTTGTTCGGTATTATTGGGCGTAAAGAGCACGTA
GGTGGTTTTGTAAGTCAGATGTGAAAGCCTTCTGTTCAAAGGAAGAACGGCATCTGAAACTGCAAATCTT
GAGTGTAGGAGGGGAGAGTGGAACTTCTGGTGGAGCGGTGAAATGCGTAGATATCAGAAGGAACGTCGGC
GGCGAAAGCGACTCTCTGGCCTATTACTGACACTGAGTGTGCGAAAGTTAGGGGAGCAAACGGGATTAGA
TACCCCGGTAGTCCTAACCGTAAACGATGGGCACTAAGTAGAGGGGT
