# Supplementary material for: Biogeography of anaerobic ammonia-oxidizing (anammox) bacteria
Source: Front Microbiol. 2014 Aug 6;5:399. doi: 10.3389/fmicb.2014.00399 (PMC4123730; doi:10.3389/fmicb.2014.00399)
Supplement: Supplementary file 1 [file DataSheet1.ZIP › Sonthiphand supp data files/10/Untrimmed Sequence Files/112.fasta]

>gi|301751837|gb|HM234111.1| Uncultured planctomycete clone HRH676 16S ribosomal RNA gene, partial sequence
GGGCGCAAGCCTGACGGGGCGACGCCGCGTGAACGATGAAGGCCTTCGGGTTGTAAAGTTCTGTCACGAG
GGAAGAACCGCTGGGGGTTAACAGCCTTCCAGCCTGACGTTACCTCGGGAGGAAGCCATGGCTAACTCCG
TGCCAGCAGCCGCGGTAATACGGAGATGGCAAGCGTTGTTCGGATTTACTGGGCATAAAGCGCACGTAGG
CGGAGTCATAAGTCGGTTGTGAAATCCCGGGGCTCAACCCCGGAACAGCGGCCGATACTGTGATTCTGGA
GCACGAAAGGGGAGAGTGGAACTTCTGGTGGAGCGGTGAAATGCGTAGATATCAGAAGGAACACCGGTGG
CGAAAGCGACTCTCTGGTTCGTTGCTGACGCTGAGGTGCGAAAGCTAGGGGAGCAAACGGGATTAGATAC
CCCGGTAGTCCTAGCCGTAAACGATGGGCACTAAGTAGAGGGGTTTT

>gi|301751838|gb|HM234112.1| Uncultured planctomycete clone HRH677 16S ribosomal RNA gene, partial sequence
GGGCGCAAGCCTGACGGGGCGACGCCGCGTGAACGATGAAGGCCTTCGGGTTGTAAAGTTCTGTCACGAG
GGAAGAACCGCTGGGGGTTAACAGCCTTCCAGCCTGACGTTACCTCGGGAGGAAGCCATGGCTAACTCCG
TGCCAGCAGCCGCGGTAATACGGAGATGGCAAGCGTTGTTCGGATTTACTGGGCATAAAGCGCACGTAGG
CGGAGTCATAAGTCGGTTGTGAAATCCCGGGGCTCAACCCCGGAACAGCGGCCGATACTGTGATTCTGGA
GCACGAAAGGGGAGAGTGGAACTTCTGGTGGAGCGGTGAAATGCGTAGATATCAGAAGGAACACCGGTGG
CGAAAGCGACTCTCTGGTTCGTTGCTGACGCTGAGGTGCGAAAGCTAGGGGAGCAAACGGGATTAGATAC
CCCGGTAGTCCTAGCCGTAAACGATGGGCACTAAGTAGAGGGGTTTT

>gi|301751840|gb|HM234114.1| Uncultured planctomycete clone HRH679 16S ribosomal RNA gene, partial sequence
GGGCGCAAGCCTGACGGGGCGACGCCGCGTGAACGATGAAGGCCTTCGGGTTGTAAAGTTCTGTCACGAG
GGAAGAACCGCTGGGGGTTAACAGCCTCCAGCCTGACGTTACCTCGGGAGGAAGCCATGGCTAACTCCGT
GCCAGCAGCCGCGGTAATACGGAGATGGCAAGCGTTGTTCGGATTTACTGGGCATAAAGCGCACGTAGGC
GGAGTCATAAGTCGGTTGTGAAATCCCGGGGCTCAACCCCGGAACAGCGGCCGATACTGTGATTCTGGAG
CACGAAAGGGGAGAGTGGAACTTCTGGTGGAGCGGTGAAATGCGTAGATATCAGAAGGAACACCGGTGGC
GAAAGCGACTCTCTGGTTCGTTGCTGACGCTGAGGTGCGAAAGCTAGGGGAGCAAACGGGATTAGATACC
CCGGTAGTCCTAGCCGTAAACGATGGGCACTAAGTAGAGGGGTTTT

>gi|301751841|gb|HM234115.1| Uncultured planctomycete clone HRH781 16S ribosomal RNA gene, partial sequence
GGATTAGGCATGCAAGTCGAGCGAGAAAGCGGTAGCAATACTGCGAGTAAAGCGGCGAAAGGGTGAGTAA
TACGTAGGTAACCTACGCCTCGGACTGGGATAATTCCTGGAAACGGGTTGTAATACCAGATGGTCTGGTT
GGTCTGCATGGGCTGATCAGTAAATGGTACCATTGGTTCTGCCGAGGAAGGGGCCTATGTCCCATTAGCT
AGTTGGTAGGGTAACGGCCTACCAAGGCTTTGATGGGTAGCCGGACTGAGAGGTTGGCCGGTCACACTGG
GACTGAGACACTGCCCAGACTCCTACGGGAGGCTGCAGTCGAGAATCTTCCGCAATGGGCGCAAGCCTGA
CGGGGCGACGCCGCGTGAACGATGAAGGCCTTCGGGTTGTAAAGTTCTGTCACGAGGGAAGAACCGCTGG
GGGTTAACAGCCTTCCAGCCTGACGTTACCTCGGGAGGAAGCCATGGCTAACTCCGTGCCAGCAGCCGCG
GTAATACGGAGATGGCAAGCGTTGTTCGGATTTACTGGGCATAAAGCGCACGTATGCGGAGTCATAAAGT
CGGTTGTGAAA

>gi|301751842|gb|HM234116.1| Uncultured planctomycete clone HRH691 16S ribosomal RNA gene, partial sequence
GGGCATAAAGCGCACGTAGGCGGAGTCATAAGTCGGTTGTGAAATCCCGGGGCTCAACCCCGGAACAGCG
GCCCATACTGTGATTCTGGAGCACGAAAGGGGAGAGTGGAACTTCTGGTGGAGCGGTGAAATGCGTAGAT
ATCAGAAGGAACACCGGTGGCGAAAGACTCTGCTGGTTCGTTGCTGACGCTGAGGTGCGAAAGCTAGGGG
AGCAAACTTTTTTAGATACCCCGGTAGTCCTAGCCGTAAACGATGGGCACTAAGTAAAGGGGTTTT

>gi|301751843|gb|HM234117.1| Uncultured planctomycete clone HRH693 16S ribosomal RNA gene, partial sequence
GATGAAGGCCTTCGGGTTGTAAAGTTCTGTCACGAGGGAAGGACCGCTGGGGGTTAACAGCCTTCCAGCC
TGACGTTACCTCGGGAGGAAGCCATGGCTAAYTCCGTGCCAGCAGCCGCGGTAATACGGAGATGGCAAGC
GTTGTTCGGATTTCCTGGGCATAAAGCGCACGTAGGCGGAGTCATAAGTCGGTTGTGAAATCCCGGGGCT
CAACCCCGGAACAGCGGCCGATACTGTGATTCTGGAGCACGAAAGGGGAGAGTGGAACTTCTGGTGGAGC
GGTGAAATGCGTAGATATCAGAAGGAACACCGGTGGCGAAAGCGACTCTCTGGTTCGTTGCTGACGCTGA
GGTGCGAAAGCTAGGGGAGCAAACGGGATTAGATACCCCGGTAGTCCTAGCCGTAAACGATGGGCACTAA
GTAGAGGGGTTTT

>gi|301751844|gb|HM234118.1| Uncultured planctomycete clone HRH703 16S ribosomal RNA gene, partial sequence
TGCCCGAAAGGGTGACGAAGCGACGCCGCGTGTGGGAAGAAGGCCTTCGGGTTGTAAACCACTGTCGGGA
GTTAGGAAATGCAGGTGCGTTAATAGCGCACTTGCTTGACTAAGGCTCCAGAGGAAGCCACGGCTAACTC
TGTGCCAGCAGCCGCGGTAATACAGAGGCGGCAAGCGTTGTTCGGAATTATTGGGCGTAAAGAGCACGTA
GGCGGCCTTGCAAGTCAGTTGTGAAAGCCTTCCGCTTAACGGAAGAACGGCATCTGATACTACAGGGCTT
GAGTACGGGAGGGGAGAGTGGAACTTCTGGTGGAGCGGTGAAATGCGTAGATATCAGAAGGAACGCCGGC
GGCGAAAGCGACTCTCTGGTCCGAAACTGACGCTGAGTGTGCGAAAGCTAGGGGAGCAAACGGGATTAGA
TACCCCGGTAGTCCTAGCCGTAAACGATGGGCACTAAGTAGAGGGGTTTT

>gi|301751845|gb|HM234119.1| Uncultured planctomycete clone HRH704 16S ribosomal RNA gene, partial sequence
TGCCCGAAAGGGTGACGAAGCGACGCCGCGTGTGGGAAGAAGGCCTTCGGGTTGTAAACCACTGTCGGGA
GTTAGGAAATGCAGGTGCGTTAATAGCGCACTTGCTTGACTAAGGCTCCAGAGGAAGCCACGGCTAACTC
TGTGCCAGCAGCCGCGGTAATACAGAGGCGGCAAGCGTTGTTCGGAATTATTGGGCGTAAAGAGCACGTA
GGCGGCCTTGCAAGTCAGTTGTGAAAGCCTTCCGCTTAACGGAAGAACGGCATCTGATACTACAGGGCTT
GAGTACGGGAGGGGAGAGTGGAACTTCTGGTGGAGCGGTGAAATGCGTAGATATCAGAAGGAACGCCGGC
GGCGAAAGCGACTCTCTGGTCCGAAACTGACGCTGAGTGTGCGAAAGCTAGGGGAGCAAACGGGATTAGA
TACCCCGGTAGTCCTAGCCGTAAACGATGGGCACTAAGTAGAGGGGTTTT

>gi|301751846|gb|HM234120.1| Uncultured planctomycete clone HRH706 16S ribosomal RNA gene, partial sequence
TGCCCGAAAGGGTGACGAAGCGACGCCGCGTGTGGGAAGAAGGCCTTCGGGTTGTAAACCACTGTCGGGA
GTTAGGAAATGCAGGTGCGTTAATAGCGCACTTGCTTGACTAAGGCTCCAGAGGAAGCCACGGCTAACTC
TGTGCCAGCAGCCGCGGTAATACAGAGGCGGCAAGCGTTGTTCGGAATTATTGGGCGTAAAGAGCACGTA
GGCGGCCTTGCAAGTCAGTTGTGAAAGCCTTCCGCTTAACGGAAGAACGGCATCTGATACTACAGGGCTT
GAGTACGGGAGGGGAGAGTGGAACTTCTGGTGGAGCGGTGAAATGCGTAGATATCAGAAGGAACGCCGGC
GGCGAAAGCGACTCTCTGGTCCGAAACTGACGCTGAGTGTGCGAAAGCTAGGGGAGCAAACGGGATTAGA
TACCCCGGTAGTCCTAGCCGTAAACGATGGGCACTAAGTAGAGGGGTTTT

>gi|301751847|gb|HM234121.1| Uncultured planctomycete clone HRH708 16S ribosomal RNA gene, partial sequence
TGCCCGAAAGGGTGACGAAGCGACGCCGCGTGTGGGAAGAAGGCCTTCGGGTTGTAAACCACTGTCGGGA
GTTAGGAAATGCAGGTGCGTTAATAGCGCACTTGCTTGACTAAGGCTCCAGAGGAAGCCACGGCTAACTC
TGTGCCAGCAGCCGCGGTAATACAGAGGCGGCAAGCGTTGTTCGGAATTATTGGGCGTAAAGAGCACGTA
GGCGGCCTTGCAAGTCAGTTGTGAAAGCCTTCCGCTTAACGGAAGAACGGCATCTGATACTACAGGGCTT
GAGTACGGGAGGGGAGAGTGGAACTTCTGGTGGAGCGGTGAAATGCGTAGATATCAGAAGGAACGCCGGC
GGCGAAAGCGACTCTCTGGTCCGAAACTGACGCTGAGYGTGCGAAAGCTAGGGGAGCAAACGGGATTAGA
TACCCCGGTAGTCCTAGCCGTAAACGATGGGCACTAAGTAGAGGGGTTTT
