# Supplementary material for: Biogeography of anaerobic ammonia-oxidizing (anammox) bacteria
Source: Front Microbiol. 2014 Aug 6;5:399. doi: 10.3389/fmicb.2014.00399 (PMC4123730; doi:10.3389/fmicb.2014.00399)
Supplement: Supplementary file 1 [file DataSheet1.ZIP › Sonthiphand supp data files/10/Untrimmed Sequence Files/124.fasta]

>gi|325516487|gb|HQ595362.1| Uncultured planctomycete clone SDP4.13 16S ribosomal RNA gene, partial sequence
GCTTAGAGAGGGGCCAATGTCCTATCAGCTAGTTGGTAGGGTAATGGCCTACCAAGGCTAAGACGGGTAG
CCGGCCTGAGAGGGTGGTCGGCCACACTGGGACTGAGACACTGCCCAGACTCCTACGGGAGGCTGCAGTC
GAGAATCTTTCGCAATGCCCGAAAGGGTGACGAAGCGACGCCGCGTGTGGGAAGAAGGCCTTCGGGTTGT
AAACCACTGTCGGGAGTTAAGAAATGTAAGGGTGTTAATAGTATCCTTACTTGACTAAGGCTCCGGAGGA
AGCCACGGCTAACTCTGTGCCAGCAGCCGCGGTAATACAGAGGCGGCAAGCGTTGTTCGGAATTATTGGG
CGTAAAGAGCACGTAGGCGGCTTTGTAAGTCAGTTGTGAAAGCCTTCTGCTCAACGGAAGAACAGCATCT
GATACTGCAAGGCTAGAGTGCGGAAGGG

>gi|325516488|gb|HQ595363.1| Uncultured planctomycete clone SDP6.39 16S ribosomal RNA gene, partial sequence
GCTTAGAGAGGGGTCAATGTCCTATCAGCTAGTTGGTAGGGTAATGGCCTACCAAGGCAAAGACGGGTAG
CCGGCCTGAGAGGGTGGTCGGCCACACTGGGACTGAGACACTGCCCAGACTCCTACGGGAGGCTGCAGTC
GAGAATCTTTCGCAATGCCCGAAAGGGTGACGAAGCGACGCCGCGTGTGGGAAGAAGGCCTTCGGGTTGT
AAACCACTGTCGGGAGTTAAGAAATGTAAGGGTGTTAATAGCATCCTTACTTGACTAAGGCTCCGGAGGA
AGCCACGGCTAACTCTGTGCCAGCAGCCGCGGTAATACAGAGGCGGCAAGCGTTGTTCGGAATTATTGGG
CGTAAAGAGCACGTAGGCGGCTTTGTAAGTCAGTTGTGAAAGCCTTCTGCTCAACGGAAGAACAGCATCT
GATACTGCAAGGCTAGAGTACGGAAGGG

>gi|325516489|gb|HQ595364.1| Uncultured planctomycete clone SDP4.3 16S ribosomal RNA gene, partial sequence
GCTTAGAGAGGGGTCAATGTCCTATCAGCTAGTTGGTAGGGTAATGGCCTACCAAGGCTAAGACGGGTAG
CCGGCCTGAGAGGGTGGTCGGCCACACTGGGACTGAGACACTGCCCAGACTCCTACGGGAGGCTGCAGTC
GAGAATCTTTCGCAATGCCCGAAAGGGTGACGAAGCGACGCCGCGTGTGGGAAGAAGGCCTTCGGGTTGT
AAACCACTGTCGGGAGTTAAGAAATGTAAGGGTGTTAATAGTATCCTTACTTGACTAAGGCTCCGGAGGA
AGCCACGGCTAACTCTGTGCCAGCAGCCGCGGTAATACAGAGGCGGCAAGCGTTGTTCGGAATTATTGGG
CGTAAAGAGCACGTAGGCGGCTTTGTAAGTCAGTTGTGAAAGCCTTCTGCTCAACGGAAGAACAGCATCT
GATACTGCAAGGCTAGAGTGCGGAAGGG

>gi|325516490|gb|HQ595365.1| Uncultured planctomycete clone SDP5.16 16S ribosomal RNA gene, partial sequence
GCTTAGAGAGGGGTCAATGTCCTATCAGCTAGTTGGTAGGGTAATAGCCTACCAAGGCTAAGACGGGTAG
CCGGCCTGAGAGGGTGGTCGGCCACACTGGGACTGAGACGCTGCCCAGACTCCTACGGGAGGCTGCAGTC
GAGAATCTTTCGCAATGCCCGAAAGGGTGACGAAGCGACGCCGCGTGTGGGAAGAAGGCCTTCGGGTTGT
AAACCACTGTCGGGAGTTAAGAAATGTAAGGGTGTTAATAGCATCCTTACTTGACTAAGGCTCCGGAGGA
AGCCACGGCTAACTCTGTGCCAGCAGCCGCGGTAATACAGAGGCGGCAAGCGTTGTTCGGAATTATTGGG
CGTAAAGAGCACGTAGGCGGCCTTGTAAGTCAGTTGTGAAAGCCTTCTGCTCAACGGAAGAACAGCATCT
GATACTGCAAGGCTAGAGTACGGAAGGG

>gi|325516491|gb|HQ595366.1| Uncultured planctomycete clone SDP6.40 16S ribosomal RNA gene, partial sequence
GCTTAGAGAGGGGTCAATGTCCTATCAGCTAGTTGGTAGGGTAATGGCCTACCAAGGCTAAGACGGGTAG
CCGGCCTGAGAGGGTGGTCGGCCACACTGGGACTGAGACACTGCCCAGACTCCTACGGGAGGCTGCAGTC
GAGAATCTTTCGCAATGCCCGAAAGGGTGACGAAGCGACGCCGCGTGTGGGAAGAAGGCCTTCGGGTTGT
AAACCACTGTCGGGAGTTAAGAAATGTAAGGGTATTAATAGTATCCTTACTTGACTAAGGCTCCGGAGGA
AGCCACGGCTAACTCTGTGCCAGCAGCCGCGGTAATACAGAGGCGGCAAGCGTTGTTCGGAATTATTGGG
CGTAAAGAGCACGTAGGCGGCTTTGTAAGTCAGTTGCGAAAGCCTTCTGCTCAACGGAAGAACAGCATCT
GATACTGCAAGGCTAGAGTGCGGAAGGG

>gi|325516492|gb|HQ595367.1| Uncultured planctomycete clone SDP4.4 16S ribosomal RNA gene, partial sequence
GCTTAGAGAGGGGTCAATGTCCTATCAGCTAGTTGGTAGGGTAATGGCCTACCAAGGCTAAGACGGGTAG
CCGGCCTGAGAGGGTGGTCGGCCACACTGGGACTGAGACACTGCCCAGACTCCTACGGGAGGCTGCAGTC
GAGAATCTTTCGCAATGCCCGAAAGGGTGACGAAGCGACGCCGCGTGTGGGAAGAAGGCCTTCGGGTTGT
AAACCACTGTCGGGAGTTAAGAAATGTAAGGGTGTTGATAGCATCCTTACTTGACTAAGGCTCCGGAGGA
AGCCACGGCTAACTCTGTGCCAGCAGCCGCGGTAATACAGAGGCGGCAAGCGTTGTTCGGAATTATTGGG
CGTAAAGAGCACGTAGGCGGCCTTGTAAGTCAGTTGTGAAAGCCTTCTGCTTAACGGAAGAACAGCATCT
GATACTGCAAGGCTAGAGTACGGAAGGG

>gi|325516493|gb|HQ595368.1| Uncultured planctomycete clone SDP5.27 16S ribosomal RNA gene, partial sequence
GCTTGGAGAGGGGTCAATGTCCTATCAGCTAGTTGGTAGGGTAATGGCCTACCAAGGCTAAGACGGGTAG
CCGGCCTGAGAGGGTGGTCGGCCACACTGGGACTGAGACACTGCCCAGACTCCTACGGGAGGCTGCGGTC
GAGAATCTTTCGCAATGCCCGAAAGGGTGACGAAGCGACGCCGCGTGTGGGAAGAAGGCCTTCGGGTTGT
AAACCACTGTCGGGAGTTAAGAAATGTAAGGGTATTAATAGTATCCTTACTTGACTAAGGCTCCGGAGGA
AGCCACGGCTAACTCTGTGCCAGCAGCCGCGGTAATACAGAGGCGGCAAGCGTTGTTCGGAATTATTGGG
CGTAAAGAGCACGTAGGCGGCTTTGTAAGTCAGTTGTGAAAGCCTTCTGCTCAACGGAAGAACAGCATCT
GATACTGCAAGGCTAGAGTGCGGAAGGG

>gi|325516494|gb|HQ595369.1| Uncultured planctomycete clone SDP5.17 16S ribosomal RNA gene, partial sequence
GCTTAGAGAGGGGTCAATGTCCTATCAGCTAGTTGGTAGGGTAATGGCCTACCAAGGCTAAGACGGGTAG
CCGGCCTGAGAGGGTGGTCGGCCACACTGGGACTGAGACACTGCCCAGACTCCTACGGGAGGCTGCAGTC
GAGAATCTTTCGCAATGCCCGAAAGGGTGACGAAGCGACGCCGCGTGTGGGAAGAAGGCCTTCGGGTTGT
AAACCACTGTCGGGAGTTAAGAAATGTAAGGGTGTTAATAGTATCCTTACTTGACTAAGGCTCCGGAGGA
AGCCACGGCTAACTCTGTGCCAGCAGCCGCGGTAATACAGAGGCGGCAAGCGTTGTTCGGAATTATTGGG
CGTAAAGAGCACGTAGGCGGCTTTGTAAGTCAGTTGTGAAAGCCTTCTGCTCAACGGAAGAACAGCATCT
GATACTGCAAGGCTAGAGTGCGGAAGGG

>gi|325516495|gb|HQ595370.1| Uncultured planctomycete clone SDP6.41 16S ribosomal RNA gene, partial sequence
GCTTAGAGAGGGGTCAATGTCCTATCAGCTAGTTGGTAGGGTAATGGCCTACCAAGGCAAAGACGGGTAG
CCGGCCTGAGAGGGTGGTCGGCCACACTGGGACTGAGACACTGCCCAGACTCCTACGGGAGGCTGCAGTC
GAGAATCTTTCGCAATGCCCGAAAGGGTGACGAAGCGACGCCGCGTGTGGGAAGAAGGCCTTCGGGTTGT
AAACCACTGTCGGGAGTTAAGAAATGTAAGGGTGTTAATAGCATCCTTACTTGACTAAGGCTCCGGAGGA
AGCCACGGCTAACTCTGTGCCAGCAGCCGCGGTAATACAGAGGCGGCAAGCGTTGTTCGGAATTATTGGG
CGTAAAGAGCACGTAGGCGGCTTTGTAAGTCAGTTGTGAAAGCCTTCTGCTCAACGGAAGAACAGCATCT
GATACTGCAAGGCTAGAGTACGGAAGGG

>gi|325516496|gb|HQ595371.1| Uncultured planctomycete clone SDP4.7 16S ribosomal RNA gene, partial sequence
GCTTAGAGAGGGGTCAATGTCCTATCAGCTAGTTGGTAGGGTAATGGCCTACCAAGGCTAAGACGGGTAG
CCGGCCTGAGAGGGTGGTCGGCCACACTGGGACTGAGACACTGCCCAGACTCCTACGGGAGGCTGCAGTG
GAGAATCTTTCGCAATGCCCGAAAGGGTGACGAAGCGACGCCGCGTGTGGGAAGAAGGCCTTCGGGTTGT
AAACCACTGTCGGGAGTTAAGAAATGTAAGGGTATTAATAGTATCCTTACTTGACTAAGGCTCCGGAGGA
AGCCACGGCTAACTCTGTGCCAGCAGCCGCGGTAATACAGAGGCGGCAAGCGTTGTTCGGAATTATTGGG
CGTAAAGAGCACGTAGGCGGCTTTGTAAGTCAGTTGTGAAAGCCTTCTGCTCAACGGAAGAACAGCATCT
GTTACTGCAAGGCTAGAGTGCGGAAGGG

>gi|325516497|gb|HQ595372.1| Uncultured planctomycete clone SDP5.28 16S ribosomal RNA gene, partial sequence
GCTTAGAGAGGGGTCAATGTCCTATCAGCTAGTTGGTAGGGTAATGGCCTACCAAGGCAAAGACGGGTAG
CCGGCCTGAGAGGGTGGTCGGCCACACTGGGACTGAGACACTGCCCAGACTCCTACGGGAGGCTGCAGTC
GAGAATCTTTCGCAATGCCCGAAAGGGTGACGAAGCGACGCCGCGTGTGGGAAGAAGGCCTTCGGGTTGT
AAACCACTGTCGGGAGTTAAGAAATGTAAGGGTGTTAATAGCATCCTTGCTTGACTAAGGCTCCGGAGGA
AGCCACGGCTAACTCTGTGCCAGCAGCCGCGGTAATACAGAGGCGGCAAGCGTTGTTCGGAATTATTGGG
CGTAAAGAGCACGTAGGCGGCTTTGTAAGTCAGTTGTGAAAGCCTTCTGCTCAACGGAAGAACAGCATCT
GATACTGCAAGGCTAGAGTACGGAAGGG

>gi|325516498|gb|HQ595373.1| Uncultured planctomycete clone SDP5.19 16S ribosomal RNA gene, partial sequence
GCTTAGAGAGGGGTCAATGTCCTATCAGCTAGTTGGTAGGGTAATGGCCTACCAAGGCAAAGACGGGTAG
CCGGCCTGAGAGGGTGGTCGGCCACACTGGGACTGAGACACTGCCCAGACTCCTACGGGAGGCTGCAGTC
GAGAATCTTTCGCAATGCCCGAAAGGGTGACGAAGCGACGCCGCGTGTGGGAAGAAGGCCTTCGGGTTGT
AAACCACTGTCGGGAGTTAAGAAATGTAAGGGTGTTAATAGCATCCTTACTTGACTAAGGCTCCGGAGGA
AGCCACGGCTAACTCTGTGCCAGCAGCCGCGGTAATACAGAGGCGGCAAGCGTTGTTCGGAATTATTGGG
CGTAAAGAGCACGTAGGCGGCTTTGTAAGTCAGTTGTGAAAGCCTTCTGCTCAACGGAAGAACAGCATCT
GATACTGCAAGGCTAGAGTACGGAAGGG

>gi|325516499|gb|HQ595374.1| Uncultured planctomycete clone SDP6.42 16S ribosomal RNA gene, partial sequence
GCTTAGAGAGGGGTCAATGTCCTATCAGCTAGTTGGTAGGGTAATGGCCTACCAAGGCTAAGACGGGTAG
CCGGCCTGAGAGGGTGGTCGGCCACACTGGGACTGAGACACTGCCCAGACTCCTACGGGAGGCTGCAGTC
GAGAATCTTTCGCAATGCCCGAAAGGGTGACGAAGCGACGCCGCGTGTGGGAAGAAGGCCTTCGGGTTGT
AAACCACTGTCGGGAGTTAAGAAATGTAGGGGTGTTAATAGTATCCTTACTTGACTAAGGCTCCGGAGGA
AGCCACGGCTAACTCTGTGCCAGCAGCCGCGGTAATACAGAGGCGGCAAGCGTTGTTCGGAATTATTGGG
CGTAAAGAGCACGTAGGCGGCTTTGTAAGTCAGTTGTGAAAGCCTTCTACTTAACGGAAGAACAGCATCT
GATACTGCAAGGCTAGAGTGCGGAAGGG

>gi|325516500|gb|HQ595375.1| Uncultured planctomycete clone SDP4.8 16S ribosomal RNA gene, partial sequence
GCTTAGAGAGGGGTCAATGTCCTATCAGCTAGTTGGTAGGGTAATGGCCTACCAAGGCTAAGACGGGTAG
CCGGCCTGAGAGGGTGGTCGGCCACACTGGGACTGAGACACTGCCCAGACTCCTACGGGAGGCTGCAGTC
GAGAATCTTTCGCAATGCCCGAAAGGGTGACGAAGCGACGCCGCGTGTGGGAAGAAGGCCTTCGGGTTGT
AAACCACTGTCGGGAGTTAAGAAATGTAAGGGTGTTAATAGTATCCTTACTTGACTAAGGCTCCGGAGGA
AGCCACGGCTAACTCTGTGCCAGCAGCCGCGGTAATACAGAGGCGGCAAGCGTTGTTCGGAATTATTGGG
CGTAAAGAGCACGTAGGCGGCTTTGTAAGTCAGTTGTGAAAGCCTTCTGCTCAACGGAAGAACAGCATCT
GATACTGCAAGGCTAGAGTGCGGAAGGG

>gi|325516501|gb|HQ595376.1| Uncultured planctomycete clone SDP6.32 16S ribosomal RNA gene, partial sequence
GCTTAGAGAGGGGTCAATGTCCTATCAGCTAGTTGGTAGGGTAATGGCCTACCAAGGCTAAGACGGGTAG
CCGGCCTGAGAGGGTGGTCGGCCACACTGGGACTGAGACACTGCCCAGACTCCTACGGGAGGCTGCAGTC
GAGAATCTTTCGCAATGCCCGAAAGGGTGACGAAGCGACGCCGCGTGTGGGAAGAAGGCCTTCGGGTTGT
AAACCACTGTCGGGAGTTAAGAAATGTAAGGGTGTTAATAGCATCCTTACTTGACTAAGGCTCCGGAGGA
GGCCACGGCTAACTCTGTGCCAGCAGCCGCGGTAATACAGAGGCGGCAAGCGTTGTTCGGAATTATTGGG
CGTAAAGAGCACGTAGGCGGCCTTGTAAGTCAGTTGTGAAAGCCTTCTGCTCAACGGAAGAACAGCATCT
GATACTGCAAGGCTAGAGTGCGGAAGGG

>gi|325516502|gb|HQ595377.1| Uncultured planctomycete clone SDP6.44 16S ribosomal RNA gene, partial sequence
GCTTAGAGAGGGGTCAATGTCCTATCAGCTAGTTGGTAGGGTAATGGCCTACCAAGGCTAAGACGGGTAG
CCGGCCTGAGAGGGTGGTCGGCCACACTGGGACTGAGACACTGCCCAGACTCCTACGGGAGGCTGCAGTC
GAGAATCTTTCGCAATGCCCGAAAGGGTGACGAAGCGACGCCGCGTGTGGGAAGAAGGCCTTCGGGTTGT
AAACCACTGTCGGGAGTTAAGAAATGTAAGGGTATTAATAGTATCCTTACTTGACTAAGGCTCCGGAGGA
AGCCACGGCTAACTCTGTGCCAGCAGCCGCGGTAATACAGAGGCGGCAAGCGTTGTTCGGAATTATTGGG
CGTAAAGAGCACGTAGGCGGCTTTGTAAGTCAGTTGTGAAAGCCTTCTGCTCAACGGAAGAACAGCATCT
GATACTGCAAGGCTAGAGTGCGGAAGGG

>gi|325516503|gb|HQ595378.1| Uncultured planctomycete clone SDP4.9 16S ribosomal RNA gene, partial sequence
GCTTAGAGAGGGGTCAATGTCCTATCAGCTAGTTGGTAGGGTAATGGCCTACCAAGGCTAAGACGGGTAG
CCGGCCTGAGAGGGTGGTCGGCCACACTGGGACTGAGACACTGCCCAGACTCCTACGGGAGGCTGCAGTC
GAGAATCTTTCGCAATGCCCGAAAGGGTGACGAAGCGACGCCGCGTGTGGGAAGAAGGCCTTCGGGTTGT
AAACCACTGTCGGGAGTTAAGAAATGTAAGGGTGTTAATAGTATCCTTACTTGACTAAGGCTCCGGAGGA
AGCCACGGCTAACTCTGTGCCAGCAGCCGCGGTAATACAGAGGCGGCAAGCGTTGTTCGGAATTATTGGG
CGTAAAGAGCACGTAGGCGGCTTTGTAAGTCAGTTGTGAAAGCCTTCTGCTCAACGGAAGAACAGCATCT
GATACTGCAAGGCTAGAGTGCGGAAGGG

>gi|325516504|gb|HQ595379.1| Uncultured planctomycete clone SDP6.33 16S ribosomal RNA gene, partial sequence
GCTTAGAGAGGGGTCAATGTCCTATCAGCTAGTTGGTAGGGTAATGGCCTACCAAGGCTAAGACGGGTAG
CCGGCCTGAGGGGGTGGTCGGCCACACTGGGACTGAGACACAGCCCAGACTCCTACGGGAGGCTGCAGTC
GAGAATCTTTCGCAATGCCCGAAAGGGTGACGAAGCGACGCCGCGTGTGGGAAGAAGGCCTTCGGGTTGT
AAACCACTGTCGGGAGTTAAGAAATGTAAGGGTGTTAATAGCATCCTTACTTGACTAAGGCTCCGGAGGA
AGCCACGGCTAACTCTGTGCCAGCAGCCGCGGTAATACAGAGGCGGCAAGCGTTGTTCGGAATTATTGGG
CGTAAAGAGCACGTAGGCGGCTTTGTAAGTCAGTTGTGAAAGCCTTCCGCTTAACGGAAGAACAGCATCT
GATACTGCAAGGCTAGAGTGCGGAAGGG

>gi|325516505|gb|HQ595380.1| Uncultured planctomycete clone SDP5.21 16S ribosomal RNA gene, partial sequence
GCTTAGAGAGGGGTCAATGTCCTATCAGCTAGTTGGTAGGGTAATGGCCTACCAAGGCTAAGACGGGTAG
CCGGCCTGAGAGGGTGGTCGGCCACACTGGGACTGAGACACTGCCCAGACTCCTACGGGAGGCTGCAGTC
GAGAATCTTTCGCAATGCCCGAAAGGGTGACGAAGCGACGCCGCGTGTGGGAAGAAGGCCTTCGGGTTGT
AAACCACTGTCGGGAGTTAAGAAATGTAAGGGTATTAATAGTATCCTTACTTGACTAAGGCTCCGGAGGA
AGCCACGGCTAACTCTGTGCCAGCAGCCGCGGTAATACAGAGGCGGCAAGCGTTGTTCGGAATTATTGGG
CGTAAAGAGCACGTAGGCGGCTTTGTAAGTCAGTTGTGAAAGCCTTCTGCTCAACGGAAGAACAGCATCT
GATACTGCAAGGCTAGAGTGCGGAAGGG

>gi|325516506|gb|HQ595381.1| Uncultured planctomycete clone SDP4.10 16S ribosomal RNA gene, partial sequence
GCTTAGAGAGGGGTCAATGTCCTATCAGCTAGTTGGTAGGGTAATGGCCTACCAAGGCAAAGACGGGTAG
CCGGCCTGAGAGGGTGGTCGGCCACACTGGGACTGAGACACTGCCCAGACTCCTACGGGAGGCTGCAGTC
GAGAATCTTTCGCAATGCCCGAAAGGGTGACGAAGCGACGCCGCGTGTGGGAAGAAGGCCTTCGGGTTGT
AAACCACTGTCGGGAGTTAAGAAATGTAAGGGTGTTAATAGCATCCTTACTTGACTAAGGCTCCGGAGGA
AGCCACGGCTAACTCTGTGCCAGCAGCCGCGGTAATACAGAGGCGGCAAGCGTTGTTCGGAATTATTGGG
CGTAAAGAGCACGTAGGCGGCTTTGTAAGTCAGTTGTGAAAGCCTTCTGCTCAACGGAAGAACAGCATCT
GATACTGCAAGGCTAGAGTACGGAAGGG

>gi|325516507|gb|HQ595382.1| Uncultured planctomycete clone SDP6.34 16S ribosomal RNA gene, partial sequence
GCTTAGAGAGGGGTCAATGTCCTATCAGCTAGTTGGTAGGGTAATGGCCTACCAAGGCAAAGACGGGTAG
CCGGCCTGAGAGGGTGGTCGGCCACACTGGGACTGAGACACTGCCCAGACTCCTACGGGAGGCTGCAGTC
GAGAATCTTTCGCAATGCCCGAAAGGGTGACGAAGCGACGCCGCGTGTGGGAAGAAGGCCTTCGGGTTGT
AAACCACTGTCGGGAGTTAAGAAATGTAAGGGTGTTAATAGCATCCTTGCTTGACTAAGGCTCCGGAGGA
AGCCACGGCTAACTCTGTGCCAGCAGCCGCGGTAATACAGAGGCGGCAAGCGTTGTTCGGAATTATTGGG
CGTAAAGAGCACGTAGGCGGCTTTGTAAGTCAGTTGTGAAAGCCTTCTGCTCAACGGAAGAACAGCATCT
GATACTGCAAGGCTAGAGTACGGAAGGG

>gi|325516508|gb|HQ595383.1| Uncultured planctomycete clone SDP4.11 16S ribosomal RNA gene, partial sequence
GCTTAGAGAGGGGTCAATGTCCTATCAGCTAGTTGGTAGGGTAATGGCCTACCAAGGCTAAGACGGGTAG
CCGGCCTGAGAGGGTGGTCGGCCACACTGGGACTGAGACACTGCCCAGACTCCTATGGGAGGCTGCAGTC
GAGAATCTTTCGCAATGCCCGAAAGGGTGACGAAGCGACGCCGCGTGTGGGAAGAAGGCCTTCGGGTTGT
AAACCACTGTCGGGAGTTAAGAAATGTAAGGGTGTTAATAGTATCCTTACTTGACTAAGGCTCCGGAGGA
AGCCACGGCTAACTCTGTGCCAGCAGCCGCGGTAATACAGAGGCGGCAAGCGTTGTTCGGAATTATTGGG
CGTAAAGAGCACGTAGGCGGCTTTGTAAGTCAGTTGTGAAAGCCTTCTGCTCAACGGAAGAACAGCATCT
GATACTGCAAGGCTAGAGTGCGGAAGGG

>gi|325516509|gb|HQ595384.1| Uncultured planctomycete clone SDP6.36 16S ribosomal RNA gene, partial sequence
GCTTAGAGAGGGGTCAATGTCCTATCAGCTAGTTGGTAGGGTAATGGCCTACCAAGGCTAAGACGGGTAG
CCGGCCTGAGAGGGTGGTCGGCCACACTGGGACTGAGACACTGCCCAGACTCCTACGGGAGGCTGCAGTC
GAGAATCTTTCGCAATGCCCGAAAGGGTGACGAAGCGACGCCGCGTGTGGGAAGAAGGCCTTCGGGTTGT
AAACCACTGTCGGGAGTTAAGAAATGTAAGGGTATTAATAGTATCCTTACTTGACTACGGCTCCGGAGGA
GGCCACGGCTAACTCTGTGCCAGCAGCCGCGGTAATACAGAGGCGGCAAGCGTTGTTCGGAATTGTTGGG
CGTAAAGAGCACGTAGGCGGCTTTGTAAGTCAGTTGTGAAAGCCCTCTGCTCAACGGAAGAACAGCATCT
GATACTGCAAGGCTAGAGTGCGGAAGGG

>gi|325516510|gb|HQ595385.1| Uncultured planctomycete clone SDP4.2 16S ribosomal RNA gene, partial sequence
GCTTAGAGAGGGGTCAATGTCCTATCAGCTAGTTGGTAGGGTAATGGCCTACCAAGGCTAAGACGGGTAG
CTGGCCTGAGAGGGTGGTCGGCCACACTGGGACTGAGACACTGCCCAGACTCCTACGGGGGGCTGCAGTC
GAGAATCTTTCGCAATGCCCGAAAGGGTGACGAAGCGACGCCGCGTGTGGGAAGAAGGCCTTCGGGTTGT
AAACCACTGTCGGGAGTTAAGAAATGTAAGGGTATTAATAGTATCCTTACTTGACTAAGGCTCCGGAGGA
AGCCACGGCTAACTCTGTGCCAGCAGCCGCGGTAATACAGAGGCGGCAAGCGTTGTTCGGAATTATTGGG
CGTAAAGAGCACGTAGGCGGCTTTGTAAGTCAGTTGTGAAAGCCTTCTGCTCAACGGAAGAACAGCATCT
GATACTGCAAGGCTAGAGTGCGGAAGGG

>gi|325516511|gb|HQ595386.1| Uncultured planctomycete clone SDP5.23 16S ribosomal RNA gene, partial sequence
GCTTAGAGAGGGGTCAATGTCCTATCAGCTAGTTGGTAGGGTAATGGCCTACCAAGGCTAAGACGGGTAG
CCGGCCTGAGAGGGTGGTCGGCCACACTGGGACTGAGACACTGCCCAGACTCCTACGGGAGGCTGCAGTC
GAGAATCTTTCGCAATGCCCGAAAGGGTGACGAAGCGACGCCGCGTGTGGGAAGAAGGCCTTCGGGTTGT
AAACCACTGTCGGGAGTTAAGAAATGTAAGGGTGTTAATAGCATCCTTACTTGACTAAGGCTCCGGAGGA
AGCCACGGCTAACTCTGTGCCAGCAGCCGCGGTAATACAGAGGCGGCAAGCGTTGTTCGGAATTATTGGG
CGTAAAGAGCACGTAGGCGGCTTTGTAAGTCAGTTGTGAAAGCCTTCTGCTCAACGGAAGAACTGCATCT
GATACTGCAAGGCTAGAGTACGGAAGGG

>gi|325516512|gb|HQ595387.1| Uncultured planctomycete clone SDP4.12 16S ribosomal RNA gene, partial sequence
GCTTAGAGAGGGGTCAATGTCCTATCAGCTAGTTGGTAAGGTAATGGCTTACCAAGGCGAAGACGGGTAG
CCGGCCTGAGAGGGTGGTCGGCCACACTGGGACTGAGACACTGCCCAGACTCCTACGGGAGGCTGCAGTC
GAGAATCTTTCGCAATGCCCGAAAGGGTGACGAAGCGACGCCGCGTGCGGGAAGAAGGCCTTCGGGTTGT
AAACCGCTGTCGGGAGTTAAGAAATGCAAGGATGTTAATAGTGTCTTTGCTTGACTAAGGCTCCGGAGGA
AGCCACGGCTAACTCTGTGCCAGCAGCCGCGGTAATACAGAGGCGGCAAGCGTTGTTCGGAATTATTGGG
CGTAAAGAGCACGTAGGCGGCTATGTAAGTCGGTTGTGAAAGCCTTCCGCTCAACGGGAGAACAGCATCC
GATACTGCATGGCTTGAGTGCGGGAGGG

>gi|325516513|gb|HQ595388.1| Uncultured planctomycete clone SDP6.37 16S ribosomal RNA gene, partial sequence
GCTTAGAGAGGGGCCAATGTCCTATCAGCTAGTTGGTAGGGTAATGGCCTACCAAGGCTAAGACGGGTAG
CCGGCCTGAGAGGGTGGTCGGCCACACTGGGACTGAGACACTGCCCAGACTCCTACGGGAGGCTGCAGTC
GAGAATCTTTCGCAATGCCCGAAAGGGTGACGAAGCGACGCCGCGTGTGGGAAGAAGGCCTTCGGGTTGT
AAACCACTGTCGGGAGTTAAGAAATGTAAGGGTGTTAATAGCATCCTTACTTGACTAAGGCTCCGGAGGA
AGCCACGGCTAACTCTGTGCCGGCAGCCGCGGTAATACAGAGGCGGCGAGCGTTGTTCGGAATTATTGGG
CGTAAAGAGCACGTAGGCGGCTTTGTGAGTCAGTTGTGAAAGCCTTCTGCTCAACGGAAGACAAGCATCT
GATACTGCAAGGCTAGAGTGCGGAAGGG

>gi|325516514|gb|HQ595389.1| Uncultured planctomycete clone Z05f01 16S ribosomal RNA gene, partial sequence
GCTTAGAGAGGGGTCAATGTCCTATCAGCTAGTTGGTAAGGTAATGGCTTACCAAGGCTAAGACGGGTAG
CCGGCCTGAGAGGGTGGTCGGCCACACTGGGACTGAGACACTGCCCAGACTCCTACGGGAGGCTGCAGTC
GAGAATCTTTCGCAATGCCCGAAAGGGTGACGAAGCGACGCCGCGTGTGGGAAGAAGGCCTTCGGGTTGT
AAACCACTGTCGGGAGTTAAGAAATGTAAGGGTGTTAATAGCATCCTTACTTGACTAAGGCTCCGGAGGA
AGCCACGGCTAACTCTGTGCCAGCAGCCGCGGTAATACAGAGGCGGCAAGCGTTGTTCGGAATTATTGGG
CGTAAAGAGCACGTAGGCGGCTTTGTAAGTCAGTTGTGAAAGCCTTCCGCTTAACGGAAGAACAGCATCT
GATACTGCAAGGCTAGAGTGCGGAAGGG

>gi|325516515|gb|HQ595390.1| Uncultured planctomycete clone Z05f02 16S ribosomal RNA gene, partial sequence
GCCTAGAGAGGGTTTTATGTCCTATCAGCTTGTTGGTAGGGTAATGGCCTACCAAGGCAAAGACGGGTAG
CCGGTTTAAGAGGATGGTCGGCCACACTGGGACTGAGACACTGCCCAGACTTCTACGGAAGGCTGCAGTC
GAGAATCTTTCGCAATGCCCGAAAGGGTGACGAAGCGACGCCGCGTGGGTGAAGAAGGCCTTCGGGTTGT
AAAACCCTGTCAGGAGTTATGAAACGTAAGTGCGATAATACCGTGCTTATTTGACAAAGGCTCCAAAGGA
AGCCACGGCTAACTCTGTGCCAGCAGCCGCGGTAATACAGAGGTGGCAAGCGTTGTTCGGAATTACTGGG
CGTAAAGAGCACGTAGGTGGATTTGTAAGTCAGATGTGAAAGCCTTCTGTTCAACGGAAGAATTGCATCT
GAAACTGCAAACCTTGAGTGTAGGAGGG

>gi|325516516|gb|HQ595391.1| Uncultured planctomycete clone Z05f03 16S ribosomal RNA gene, partial sequence
GCTTAGAGAGGGGTCAATGTCCTATCAGCTAGTTGGTAAGGTAATGGCTTACCAAGGCTAAGACGGGTAG
CCGGCCTGAGAGGGTGGTCGGCCACACTGGGACTGAGACACTGCCCAGACTCCTACGGGAGGCTGCAGTC
GAGAATCTTTCGCAATGCCCGAAAGGGTGACGAAGCGACGCCGCGTGTGGGAAGAAGGCCTTCGGGTTGT
AAACCACTGTCGGGAGTTAAGAAATGTAAGGGTGTTAATAGCATCCTTACTTGACTAAGGCTCCGGAGGA
AGCCACGGCCAACTCTGTGCCAGCAGCCGCGGTAATACAGAGGCGGCAAGCGTTGTTCGGAATTATTGGG
CGTAAAGAGCACGTAGGCGGCTTTGTAAGTCAGTTGTGAAAGCCTTCCGCTTAACGGAAGAACAGCATCT
GATACTGCAAGGCTAGAGTGCGGAAGGG

>gi|325516517|gb|HQ595392.1| Uncultured planctomycete clone Z05f04 16S ribosomal RNA gene, partial sequence
GCTTAGAGAGGGGTCAATGTCCTATCAGCTAGTTGGTAAGGTAATGGCTTACCAAGGCTAAGACGGGTAG
CCGGCCTGAGAGGGTGGTCGGCCACACTGGGACTGAGACACTGCCCAGACTCCTACGGGAGGCTGCAGTC
GAGAATCTTTCGCAATGCCCGAAAGGGTGACGAAGCGACGCCGCGTGTGGGAAGAAGGCCTTCGGGTTGT
AAACCACTGTCGGGAGTTAAGAAATGTAAGGGTGTTAATAGCATCCTTACTTGACTAAGGCTCCGGAGGA
AGCCACGGCTAACTCTGTGCCAGCAGCCGCGGTAATACAGAGGCGGCAAGCGTTGTTCGGAATTATTGGG
CGTAAAGAGCACGTAGGCGGCTTTGTAAGTCAGTTGTGAAAGCCTTCCGCTTAACGGAAGAACAGCATCT
GATACTGCAAGGCTAGAGTGCGGAAGGG

>gi|325516518|gb|HQ595393.1| Uncultured planctomycete clone Z05f05 16S ribosomal RNA gene, partial sequence
GCTTAGAGAGGGGTCAATGTCCTATCAGCTAGTTGGTAAGGTAATGGCTTACCAAGGTTAAGACGGGTAG
CCGGCCTGAGAGGGTGGTCGGCAACACTGGGACTGAGACACTGCCCAGACTCCTACGGGAGGCTGCAGTC
GAGAATCTTTCGCAATGCCCGAAAGGGTGACGAAGCGACGCCGCGTGTGGGAAGAAGGCCTTCGGGTTGT
AAACCACTGTCGGGAGTTAAGAAATGTAAGGGTGTTAATAGCATCCTTACTTGACTAAGGCTCCGGAGGA
AGCCACGGCTAACTCTGTGCCAGCAGCCGCGGTAATACAGAGGCGGCAAGCGTTGTTCGGAATTATTGGG
CGTAAAGAGCACGTAGGCGGCTTTGTAAGTCAGTTGTGAAAGCCTTCCGCTTAACGGAAGAACAGCATCT
GATACTGCAAGGCTAGAGTGCGGAAGGG

>gi|325516519|gb|HQ595394.1| Uncultured planctomycete clone Z05f06 16S ribosomal RNA gene, partial sequence
GCTTAGAGAGGGGTCAATGTCCTATCAGCTAGTTGGTAAGGTAATGGCTTACCAAGGCTAAGACGGGTAG
CCGGCCTGAGAGGGTGGTCGGCCACACTGGGACTGAGACACTGCCCAGACTCCTACGGGAGGCTGCAGTC
GAGAATCTTTCGCAATGCCCGAAAGGGTGACGAAGCGACGCCGCGTGTGGGAAGAAGGCCTTCGGGTTGT
AAACCACTGTCGGGAGTTAAGAAATGTAAGGGTGTTAATAGCATCCTTACTTGACTAAGGCTCCGGAGGA
AGCCACGGCTAACTCTGTGCCAGCAGCCGCGGTAATACAGAGGCGGCAAGCGTTGTTCGGAATTATTGGG
CGTAAAGAGCACGTAGGCGGCCTTGTAAGTCAGTTGTGAAAGCCTTCCGCTTAACGGAAGAACAGCATCT
GATACTGCAAGGCTAGAGTGCGGAAGGG

>gi|325516520|gb|HQ595395.1| Uncultured planctomycete clone Z05f07 16S ribosomal RNA gene, partial sequence
GCTTAGAGAGGGGTCAATGTCCTATCAGCTAGTTGGTAGGGTAATGGCCTACCAAGGCTAAGACGGGTAG
CCGGCCTGAGAGGGTGGTCGGCCACACTGGGACTGAGACACTGCCCAGACTCCTACGGGAGGCTGCAGTC
GAGAATCTTTCGCAATGCCCGAAAGGGTGACGAAGCGACGCCGCGTGTGGGAAGAAGGCCTTCGGGTTGT
AAACCACTGTCGGGAGTTAAGAAATGTAAGGGTGTTAATAGCATCCTTACTTGACTAAGGCTCCGGAGGA
AGCCACGGCTAACTCTGTGCCAGCAGCCGCGGTAATACAGAGGCGGCAAGCGTTGTTCGGAATTATTGGG
CGTAAAGAGCACGTAGGCGGCCTTGTAAGTCAGTTGTGAAAGCCTTCTGCTTAACGGAAGAACAGCATCT
GATACTGCAAGGCTAGAGTACGGAAGGG

>gi|325516521|gb|HQ595396.1| Uncultured planctomycete clone Z05f08 16S ribosomal RNA gene, partial sequence
GCTTAGAGAGGGGTCAATGTCCTATCAGCTAGTTGGTAAGGTAATGGCTTACCAAGGCTAAGACGGGTAG
CCGGCCTGAGAGGGTGGTCGGCCACACTGGGACTGAGACACTGCCCAGACTCCTACGGGAGGCTGCAGTC
GAGAATCTTTCGCAATGCCCGAAAGGGTGACGAAGCGACGCCGCGTGTGGGAAGAAGGCCTTCGGGTTGT
AAACCACTGTCGGGAGTTAAGAGATGTAAGGGTGTTAATAGCATCCTTACTTGACTAAGGCTCCGGAGGA
AGCCACGGCTAACTCTGTGCCAGCAGCCGCGGTAATACAGAGGCGGCAAGCGTTGTTCGGAATTATTGGG
CGTAAAGAGCACGTAGGCGGCTTTGTAAGTCAGTTGTGAAAGCCTTCCGCTTAACGGAAGAACAGCATCT
GATACTGCAAGGCTAGAGTGCGGAAGGG

>gi|325516522|gb|HQ595397.1| Uncultured planctomycete clone Z05f09 16S ribosomal RNA gene, partial sequence
GCTTAGAGAGGGGTCAATGTCCTATCAGCTAGTTGGTAGGGTAATGGCCTACCAAGGCTAAGACGGGTAG
CCGGCCTGAGAGGGTGGTCGGCCACACTGGGACTGAGACACTGCCCAGACTCCTACGGGAGGCTGCAGTC
GAGAATCTTTCGCAATGCCCGAAAGGGTGACGAAGCGACGCCGCGTGTGGGAAGAAGGCCTTCGGGTTGT
AAACCACTGTCGGGAGTTAAGAAATGTAAGGGTGTTAATAGCATCCTTACTTGACTAAGGCTCCGGAGGA
AGCCACGGCTAACTCTGTGCCAGCAGCCGCGGTAATACAGAGGCGGCAAGCGTTGTTCGGAATTATTGGG
CGTAAAGAGCACGTAGGCGGCCTTGTAAGTCAGTTGTGAAAGCCTTCTACTTAACGGAAGAACAGCATCT
GATACTGCAAGGCTAGAGTACGGAAGGG

>gi|325516523|gb|HQ595398.1| Uncultured planctomycete clone Z05f11 16S ribosomal RNA gene, partial sequence
GCTTAGAGAGGGGTCAATGTCCTATCAGCTAGTTGGTAGGGTAATGGCCTACCAAGGCTAAGACGGGTAG
CCGGCCTGAGAGGGTGGTCGGCCACACTGGGACTGAGACACTGCCCAGACTCCTACGGGAGGCTGCAGTC
GAGAATCTTTCGCAATGCCCGAAAGGGTGACGAAGCGACGCCGCGTGTGGGAAGAAGGCCTTCGGGTTGT
AAACCACTGTCGGGAGTTAAGAAATGTAAGGGTGTTAATAGCATCCTTACTTGACTAAGGCTCCGGAGGA
AGCCACGGCTAACTCTGTGCCAGCAGCCGCGGTAATACAGAGGCGGCAAGCGTTGTTCGGAATTATTGGG
CGTAAAGAGCACGTAGGCGGCCTTGTAAGTCAGTTGTGAAAGCCTTCTGCTTAACGGAAGAACAGCATTT
GATACTGCAAGGCTAGAGTACGGAAGGG

>gi|325516524|gb|HQ595399.1| Uncultured planctomycete clone Z05f12 16S ribosomal RNA gene, partial sequence
GCTTAGAGAGGGGTCAATGTCCTATCAGCTAGTTGGTAAGGTAATGGCTTACCAAGGCTAAGACGGGTAG
CCGGCCTGAGAGGGTGGTCGGCCACACTGGGACTGAGACACTGCCCAGACTCCTACGGGAGGCTGCAGTC
GAGAATCTTTCGCAATGCCCGAAAGGGTGACGAAGCGACGCCGCGTGTGGGAAGAAGGCCTTCGGGTTGT
AAACCACTGTCGGGAGTTAAGAAATGTAAGGGTGTTAATAGCATCCTTACTTGACTAAGGCTCCGGAGGA
AGCCACGGCTAACTCTGTGCCAGCAGCCGCGGTAATACAGAGGCGGCAAGCGTTGTTCGGAATTATTGGG
CGTAAAGAGCACGTAGGCGGCTTTGTAAGTCAGTTGTGAAAGCCTTCCGCTTAACGGAAGAACAGCATCT
GATACTGCAAGGCTAGAGTGCGGAAGGG

>gi|325516525|gb|HQ595400.1| Uncultured planctomycete clone Z05b01 16S ribosomal RNA gene, partial sequence
GCTTAGAGAGGGGTCAATGTCCTATCAGCTAGTTGGTAAGGTAATGGCTTACCAAGGCTAAGACGGGTAG
CCGGCCTGAGAGGGTGGTCGGCCACACTGGGACTGAGACACTGCCCAGACTCCTACGGGAGGCTGCAGTC
GAGAATCTTTCGCAATGCCCGAAAGGGTGACGAAGCGACGCCGCGTGTGGGAAGAAGGCCTTCGGGTTGT
AAACCACTGTCGGGAGTTAAGAAATGTAAGGGTGTTAATAGCATCCTTACTTGACTAAGGCTCCGGAGGA
AGCCACAGCTAACTCTGTGCCAGCAGCCGCGGTAATACAGAGGCGGCAAGCGTTGTTCGGAATTATTGGG
CGTAAAGAGCACGTAGGCGGCTTTGTAAGTCAGTTGTGAAAGCCTTCCGCTTAACGGAAGAACAGCATCT
GATACTGCAAGGCTAGAGTGCGGAAGGG

>gi|325516526|gb|HQ595401.1| Uncultured planctomycete clone Z05b02 16S ribosomal RNA gene, partial sequence
GCTTAGAGAGGGGTCAATGTCCTATCAGCTAGTTGGTAAGGTAATGGCTTACCAAGGCTAAGACGGGTAG
CCGGCCTGAGAGGGTGGTCGGCCACACTGGGACTGAGACACTGCCCAGACTCCTACGGGAGGCTGCAGTC
GAGAATCTTTCGCAATGCCCGAAAGGGTGACGAAGCGACGCCGCGTGTGGGAAGAAGGCCTTCGGGTTGT
AAACCACTGTCGGGAGTTAAGAAATGTAAGGGTGTTAATAGCGTCCTTACTTGACTAAGGCTCCGGAGGA
AGCCACGGCTAACTCTGTGCCAGCAGCCGCGGTAATACAGAGGCGGCAAGCGTTGTTCGGAATTATTGGG
CGTAAAGAGCACGTAGGCGGCTTTGTAAGTCAGTTGTGAAAGCCTTCCGCTTAACGGAAGAACAGCATCT
GATACTGCAAGGCTAGAGTGCGGAAGGG

>gi|325516527|gb|HQ595402.1| Uncultured planctomycete clone Z05b03 16S ribosomal RNA gene, partial sequence
GCTTAGAGAGGGGTCAATGTCCTATCAGCTAGTTGGTAAGGTAATGGCTTACCAAGGCTAAGACGGGTAG
CCGGCCTGAGAGGGTGGTCGGCCACACTGGGACTGAGACACTGCCCAGACTCCTACGGGAGGCTGCAGTC
GAGAATCTTTCGCAATGCCCGAAAGGGTGACGAAGCGACGCCGCGTGTGGGAAGAAGGCCTTCGGGTTGT
AAACCACTGTCGGGAGTTAAGAAATGTAAGGGTGTTAATAGCATCCTTACTTGACTAAGGCTCCGGAGGA
AGCCACGGCTAACTCTGTGCCAGCAGCCGCGGTAATACAGAGGCGGCAAGCGTTGTTCGGAATTATTGGG
CGTAAAGAGCACGTAGGCGGCTTTGTAAGTCAGTTGTGAAAGCCTTCCGCTTAACGGAAGAACAGCATCT
GATACTGCAAGGCTAGAGTGCGGAAGGG

>gi|325516528|gb|HQ595403.1| Uncultured planctomycete clone Z05b04 16S ribosomal RNA gene, partial sequence
GCTTAGAGAGGGGTCAATGTCCTATCAGCTAGTTGGTAAGGTAATGGCTTACCAAGGCTAAGACGGGTAG
CCGGCCTGAGAGGGTGGTCGGCCACACTGGGACTGAGACACTGCCCAGACTCCTACGGGAGGCTGCAGTC
GAGAATCTTTCGCAATGCCCGAAAGGGTGACGAAGCGACGCCGCGTGTGGGAAGAAGGCCTTCGGGTTGT
AAACCACTGTCGGGAGTTAAGAAATGTAAGGGTGTTAATAGCATCCTTACTTGACTAAGGCTCCGGAGGA
AGCCACGGCTAACTCTGTGCCAGCAGCCGCGGTAATACAGAGGCGGCAAGCGTTGTTCGGAATTATTGGG
CGTAAAGAGCACGTAGGCGGCTTTGTAAGTCAGTTGTGAAAGCCTTCCGCTTAACGGAAGAACAGCATCT
GATACTGCAAGGCTAGAGTGCGGAAGGG

>gi|325516529|gb|HQ595404.1| Uncultured planctomycete clone Z05b05 16S ribosomal RNA gene, partial sequence
GCTTAGAGAGGGGTCAATGTCCTATCAGCTAGTTGGTAAGGTAATGGCTTACCAAGGCTAAGACGGGTAG
CCGGCCTGAGAGGGTGGTCGGCCACACTGGGACTGAGACACTGCCCAGACTCCTACGGGAGGCTGCAGTC
GAGAATCTTTCGCAATGCCCGAAAGGGTGACGAAGCGACGCCGCGTGTGGGAAGAAGGCCTTCGGGTTGT
AAACCACTGTCGGGAGTTAAGAAATGTAAGGGTGTTAATAGCATCCTTACTTGACTAAGGCTCCGGAGGA
AGCCACGGCTAACTCTGTGCCAGCAGCCGCGGTAATACAGAGGCGGCAAGCGTTGTTCGGAATTATTGGG
CGTAAAGAGCACGTAGGCGGCTTTGTAAGTCAGTTGTGAAAGCCTTCCGCTTAACGGAAGAACAGCATCT
GATACTGCAAGGCTAGAGTGCGGAAGGG

>gi|325516530|gb|HQ595405.1| Uncultured planctomycete clone Z05b06 16S ribosomal RNA gene, partial sequence
GCTTAGAGAGGGGTCAATGTCCTATCAGCTAGTTGGTAGGTAATGGCTTACCAAGGCTAAGACGGGTAGC
CGGCCTGAGAGGGTGGTCGGCCACACTGGGACTGAGACACTGCCCAGACTCCTACGGGAGGCTGCAGTCG
AGAATCTTTCGCAATGCCCGAAAGGGTGACGAAGCGACGCCGCGTGTGGGAAGAAGGCCTTCGGGTTGTA
AACCACTGTCGGGAGTTAAGAAATGTAAGGGTGTTAATAGCATCCTTACTTGACTAAGGCTCCGGAGGGA
GCCACGGCTAACTCTGTGCCAGCAGCCGCGGTAATACAGAGGCGGCAAGCGTTGTTCGGAATTATTGGGC
GTAAAGAGCACGTAGGCGGCTTTGTAAGTCAGTTGTGAAAGCCTTCCGCTTAACGGAAGAACAGCATCTG
ATACTGCAAGGCTAGAGTGCGGAAGGG

>gi|325516531|gb|HQ595406.1| Uncultured planctomycete clone Z05b07 16S ribosomal RNA gene, partial sequence
GCTTAGAGAGGGGTCAATGTCCTATCAGCTAGTTGGCAGGGTAATGGCCTACCAAGGCTAAGACGGGTAG
CCGGCCTGAGAGGGTGGTCGGCCACACTGGGACTGAGACACTGCCCAGACTCCTACGGGAGGCTGCAGTC
GAGAATCTTTCGCAATGCCCGAAAGGGTGACGAAGCGACGCCGCGTGTGGGAAGAAGGCCTTCGGGTTGT
AAACCACTGTCGGGAGTTAAGAAGTGTAAGGGTGTTAATAGCATCCTTGCTTGACTAAGGCTCCGGAGGA
AGCCACGGCTAACTCTGTGCCAGCAGCCGCGGTAATACAGAGGCGGCAAGCGTTGTTCGGAATTATTGGG
CGTAAAGAGCACGTAGGCGGCTTTGTAAGTCAGTTGTGAAAGCCTTCTGCTTAACGGAAGAACAGCATCT
GATACTGCAAGGCTAGAGTACGGAAGGG

>gi|325516532|gb|HQ595407.1| Uncultured planctomycete clone Z05b08 16S ribosomal RNA gene, partial sequence
GCTTAGAGAGGGGTCAATGTCCTATCAGCTAGTTGGCAGGGTAATGGCCTACCAAGGCTAAGACGGGTAG
CCGGCCTGAGAGGGTGGTCGGCCACACTGGGACTGAGACACTGCCCAGACTCCTACGGGAGGCTGCAGTC
GAGAATCTTTCGCAATGCCCGAAAGGGTGACGAAGCGACGCCGCGTGTGGGAAGAAGGCCTTCGGGTTGT
AAACCACTGTCGGGAGTTAAGAAATGTAAGGGTGTTAACAGCATCCTTACTTGACTAAGGCTCCGGAGGA
AGCCACGGCTAACTCTGTGCCAGCAGCCGCGGTAATACAGAGGCGGCAAGCGTTGTTCGGAATTATTGGG
CGTAAAGAGCACGTAGGCGGCCTTGCAAGTCAGTTGTGAAATCCTTCTGCTTAACGGAAGAACAGCAGCT
GATACTACAGGGCTTGAGTGCGGGAGGG

>gi|325516533|gb|HQ595408.1| Uncultured planctomycete clone Z05b09 16S ribosomal RNA gene, partial sequence
GCTTAGAGAGGGGTCAATGTCCTATCAGCTAGTTGGTAGGGTAACGGCCTACCAAGGCGAAGACGGGTAG
CCGGCCTGAGAGGGTGGTCGGCCACACTGGGACTGAGACACTGCCCAGACTCCTACGGGAGGCTGCAGTC
GAGAATCTTTCGCAATGCCCGAAAGGGTGACGAAGCGACGCCGCGTGTGGGAAGAAGGCCTTCGGGTTGT
AAACCACTGTCGGGAGTTAGGAAATGTAAGGGTGCTAATAGTATCCTTACTTGACTAAGGCTCCGGAGGA
AGCCACGGCTAACTCTGTGCCAGCAGCCGCGGTAATACAGAGGCGGCAAGCGTTGTTCGGAATTATTGGG
CGTAAAGAGCACGTAGGCGGCTTTGTAAGTCAGTTGTGAAAGCCTTCTGCTTAACGGAAGAACAGCATCT
GATACTGCAAGGCTAGAGTGCGGAAGGG

>gi|325516534|gb|HQ595409.1| Uncultured planctomycete clone Z05b10 16S ribosomal RNA gene, partial sequence
GCTTAGAGAGGGGTCAATGTCCTATCAGCTAGTTGGTAAGGTAATGGCTTACCAAGGCTAAGACGGGTAG
CCGGCCTGAGAGGGTGGTCGGCCACACTGGGACTGAGACACTGCCCAGACTCCTACGGGAGGCTGCAGTC
GAGAATCTTTCGCAATGCCCGAAAGGGTGACGAAGCGACGCCGCGTGTGGGAAGAAGGCCTTCGGGTTGT
AAACCACTGTCGGGAGTTAAGAAATGTAAGGGTGTTAATAGCATCCTTACTTGACTAAGGCTCCGGAGGA
AGCCACGGCTAACTCTGTGCCAGCAGCCGCGGTAATACAGAGGCGGCAAGCGTTGTTCGGAATTATTGGG
CGTAAAGAGCACGTAGGCGGCTTTGTAAGTCAGTTGTGAAAGCCTTCCGCTTAACGGAAGAACAGCATCT
GATACTGCAAGGCTAGAGTGCGGAAGGG

>gi|325516535|gb|HQ595410.1| Uncultured planctomycete clone Z05b11 16S ribosomal RNA gene, partial sequence
GCTTAGAGAGGGGTCAATGTCCTATCAGCTAGTTGGCAGGGTAATGGCCTACCAAGGCTAAGACGGGTAG
CCGGCCTGAGAGGGTGGTCGGCCACACTGGGACTGAGACACTGCCCAGACTCCTACGGGAGGCTGCAGTC
GAGAATCTTTCGCAATGCCCGAAAGGGTGACGAAGCGACGCCGCGTGTGGGAAGAAGGCCTTCGGGTTGT
AAACCACTGTCGGGAGTTAAGAAATGTAAGGGTGTTAATAGCATCCTTGCTTGACTAAGGCTCCGGAGGA
AGCCACGGCTAACTCTGTGCCAGCAGCCGCGGTAATACAGAGGCGGCAAGCGTTGTTCGGAATTATTGGG
CGTAAAGAGCACGTAGGCGGCTTTGTAAGTCAGTTGTGAAAGCCTTCTGCTTAGCGGAAGAACAGCATCT
GATACTGCAAGGCTAGAGTACGGAAGGG

>gi|325516536|gb|HQ595411.1| Uncultured planctomycete clone Z05b12 16S ribosomal RNA gene, partial sequence
GCTTAGAGAGGGGTCAATGTCCTATCAGCTAGTTGGTAAGGTAATGGCTTACCAAGGCTAAGACGGGTAG
CCGGCCTGAGAGGGTGGTCGGCCACACTGGGACTGAGACACTGCCCAGACTCCTACGGGAGGCTGCAGTC
GAGAATCTTTCGCAATGCCCGAAAGGGTGACGAAGCGACGCCGCGTGTGGGAAGAAGGCCTTCGGGTTGT
AAACCACTGTCGGGAGTTAAGAAATGTAAGGGTGTTAATAGCATCCTTGCTTGACTAAGGCTCCGGAGGA
AGCCACGGCTAACTCTGTGCCAGCAGCCGCGGTAATACAGAGGCGGCAAGCGTTGTTCGGAATTATTGGG
CGTAAAGAGCACGTAGGCGGCTTTGTAAGTCAGTTGTGAAAGCCTTCTGCTTAACGGAAGAACAGCATCT
GATACTGCAAGGCTAGAGTACGGAAGGG

>gi|325516537|gb|HQ595412.1| Uncultured planctomycete clone Z05a01 16S ribosomal RNA gene, partial sequence
GCTTAGAGAGGGGTCAATGTCCTATCAGCTAGTTGGTAAGGTAATGGCTTACCAAGGCTAAGACGGGTAG
CCGGCCTGAGAGGGTGGTCGGCCACACTGGGACTGAGACACTGCCCAGACTCCTACGGGAGGCTGCAGTC
GAGAATCTTTCGCAATGCCCGAAAGGGTGACGAAGCGACGCCGCGTGTGGGAAGAAGGCCTTCGGGTTGT
AAACCACTGTCGGGAGTTAAGAAATGTAAGGGTGTTAATAGCATCCTTACTTGACTAAGGCTCCGGAGGA
AGCCACGGCTAACTCTGTGCCAGCAGCCGCGGTAATACAGAGGCGGCAAGCGTTGTTCGGAATTATTGGG
CGTAAAGAGCACGTAGGCGGCTTTGTAAGTCAGTTGTGAAAGCCTTCCGCTTAACGGAAGAACAGCATCT
GATACTGCAAGGCTAGAGTGCGGAAGGG

>gi|325516538|gb|HQ595413.1| Uncultured planctomycete clone Z05a02 16S ribosomal RNA gene, partial sequence
GCTTAGAGAGGGGTCAATGTCCTACCAGCTAGTTGGTAAGGTAATGGCTTACCAAGGCTAAGACGGGTAG
CCGGCCTGAGAGGGTGGTCGGCCACACTGGGACTGAGACACTGCCCAGACTCCTACGGGAGGCTGCAGTC
GAGAATCTTTCGCAATGCCCGAAAGGGTGACGAAGCGACGCCGCGTGTGGGAAGAAGGCCTTCGGGTTGT
AAACCACTGTCGGGAGTTAAGAAATGTAAGGGTGTTAATAGCATCCTTACTTGACTAAGGCTCCGGAGGA
AGCCACGGCTAACTCTGTGCCAGCAGCCGCGGTAATACAGAGGCGGCAAGCGTTGTTCGGAATTATTGGG
CGTAAAGAGCACGTAGGCGGCTTTGTAAGTCAGTTGTGAAAGCCTTCCGCTTAACGGAAGAGCGGCATCT
GATACTGCAAGGCTAGAGTGCGGAAGGG

>gi|325516539|gb|HQ595414.1| Uncultured planctomycete clone Z05a03 16S ribosomal RNA gene, partial sequence
GCTCAGAGAGGGGTCAATGTCCTATCAGCTAGTTGGTAAGGTAATGGCTTACCAAGGCTAAGACGGGTAG
CCGGCCTGAGAGGGTGGTCGGCCACACTGGGACTGAGACACTGCCCAGACTCCTACGGGAGGCTGCAGTC
GAGAATCTTTCGCAATGCCCGAAAGGGTGACGAAGCGACGCCGCGTGTGGGAAGAAGGCCTTCGGGTTGT
AAACCACTGTCGGGAGTTAAGAAATGTAAGGGTGTTAATAGCATCCTTACTTGACTAAGGCTCCGGAGGA
AGCCACGGCTAACTCTGTGCCAGCAGCCGCGGTAATACAGAGGCGGCAAGCGTTGTTCGGAATTATTGGG
CGTAAAGAGCACGTAGGCGGCTTTGTAAGTCAGTTGTGAAAGCCTTCCGCTTAACGGAAGAACAGCATCT
GATACTGCAAGGCTAGAGTGCGGAAGGG

>gi|325516540|gb|HQ595415.1| Uncultured planctomycete clone Z05a04 16S ribosomal RNA gene, partial sequence
GCTTAGAGAGGGGTCAATGTCCTATCAGCTAGTTGGTAGGGTAATGGCCTACCAAGGCTAAGACGGGTAG
CCGGCCTGAGAGGGTGGTCGGCCACACTGGGACTGAGACACTGCCCAGACTCCTACGGGAGGCTGCAGTC
GAGAATCTTTCGCAATGCCCGAAAGGGTGACGAAGCGACGCCGCGTGTGGGAAGAAGGCCTTCGGGTTGT
AAACCACTGTCGGGAGTTAAGAAATGCAAGGGTGTTAATAGCATCCTTGCTTGACTAAGGCTCCGGAGGA
AGCCACGGCTAACTCTGTGCCAGCAGCCGCGGTAATACAGAGGCGGCAAGCGTTGTTCGGAATTATTGGG
CGTAAAGAGCACGTAGGCGGCTTTGTAAGTCAGTTGTGAAAGCCTTCTGCTCAACGGAAGAACAGCGTCT
GATACTGCAAGGCTAGAGTGCGGAAGGG

>gi|325516541|gb|HQ595416.1| Uncultured planctomycete clone Z05a05 16S ribosomal RNA gene, partial sequence
GCTTAGAGAGGGGTCAATGTCCTATCAGCTGGTTGGTAAGGTAATGGCTTACCAAGGCTAAGACGGGTAG
CCGGCCTGAGAGGGTGGTCGGCCACACTGGGACTGAGACACTGCCCAGACTCCTACGGGAGGCTGCAGTC
GAGAATCTTTCGCAATGCCCGAAAGGGTGACGAAGCGACGCCGCGTGTGGGAAGAAGGCCTTCGGGTTGT
AAACCACTGTCGGGAGTTAAGAAATGTAAGGGTGTTAATAGCATCCTTACTTGACTAAGGCTCCGGAGGA
AGCCACGGCTAACTCTGTGCCAGCAGCCGCGGTAATACAGAGGCGGCAAGCGTTGTTCGGAATTATTGGG
CGTAAAGAGCACGTAGGCGGCTTTGTAAGTCAGTTGTGAAAGCCTTCCGCTTAACGGAAGAACAGCATCT
GATACTGCAAGGCTAGAGTGCGGAAGGG

>gi|325516542|gb|HQ595417.1| Uncultured planctomycete clone Z05a07 16S ribosomal RNA gene, partial sequence
GCTTAGAGAGGGGTCAATGTCCTATCAGCTAGTTGGTAAGGTAATGGCTTACCAAGGCTAAGACGGGTAG
CCGGCCTGAGAGGGTGGTCGGCCACACTGGGACTGAGACACTGCCCAGACTCCTACGGGAGGCTGCAGTC
GAGAATCTTTCGCAATGCCCGAAAGGGTGACGAAGCGACGCCGCGTGTGGGAAGAAGGCCTTCGGGTTGT
AAACCACTGTCGGGAGTTAAGAAATGTAAGGGTGTTAATAGCATCCTTACTTGACTAAGGCTCCGGAGGA
AGCCACGGCTAACTCTGTGCCAGCAGCCGCGGTAATACAGAGGCGGCAAGCGTTGTTCGGAATTATTGGG
CGTAAAGAGCACGTAGGCGGCTTTGTAAGTCAGTTGTGAAAGCCTTCCGCTTAACGGAAGAACAGCATCT
GATACTGCAAGGCTAGAGTGCGGAAGGG

>gi|325516543|gb|HQ595418.1| Uncultured planctomycete clone Z05a08 16S ribosomal RNA gene, partial sequence
GCTTAGAGAGGGGTCAATGTCCTATCAGCTAGTTGGTAGGGTAATGGCCTACCAAGGCGAAGACGGGTAG
CCGGCCTGAGAGGGTGGTCGGCCACACTGGGACTGAGACACTGCCCAGACTCCTACGGGAGGCTGCAGTC
GAGAATCTTTCGCAATGCCCGAAAGGGTGACGAAGCGACGCCGCGTGTGGGAAGAAGGCCTTCGGGTTGT
AAACCACTGTCGGGAGTTAAGAAATGTAAGGGTGCTAATAGTATCCTTACTTGACTAAGGCTCCGGAGGA
AGCCACGGCTAACTCTGTGCCAGCAGCCGCGGTAATACAGAGGCGGCAAGCGTTGTTCGGAATTATTGGG
CGTAAAGGGCACGTAGGCGGCCTTGTAAGTCAGTTGTGAAAGCCTTCTGCTTAACGGAAGAACAGCATCT
GATACTGCAAGGCTAGAGTGCGGAAGGG

>gi|325516544|gb|HQ595419.1| Uncultured planctomycete clone Z05a09 16S ribosomal RNA gene, partial sequence
GCTTAGAGAGGGGTCAATGTCCTATCAGCTAGTTGGTAGGGTAATGGCCTACCAAGGCTAAGACGGGTAG
CCGGCCTGAGAGGGTGGTCGGCCACACTGGGACTGAGACACTGCCCAGACTCCTACGGGAGGCTGCAGTC
GAGAATCTTTCGCAATGCCCGAAAGGGTGACGAAGCGACGCCGCGTGTGGGAAGAAGGCCTTCGGGTTGT
AAACCACTGTCGGGAGTTAAGAAATGTAAGGGTGTTAATAGCATCCTTACTTGACTAAGGCTCCGGAGGA
AGCCACGGCTAACTCTGTGCCAGCAGCCGCGGTAATACAGAGGCGGCAAGCGTTGTTCGGAATTATTGGG
CGTAAAGAGCACGTAGGCGGCCTTGTAAGTCAGTTGTGAAAGCCTTCTGCTTAACGGAAGAACAGCATCT
GATACTGCAAGGCTAGAGTACGGAAGGG

>gi|325516545|gb|HQ595420.1| Uncultured planctomycete clone Z05a10 16S ribosomal RNA gene, partial sequence
GCCTAGAGAGGGTTTTATGTCCTATCAGCTTGTTGGTAGGGTAATGGCCTACCAAGGCAAAGACGGGTAG
CCGGTTTAAGAGGATGGTCGGCCACACTGGGACTGAGACACTGCCCAGACTTCTACGGAAGGCTGCAGTC
GAGAATCTTTCGCAATGCCCGAAAGGGTGACGAAGCGACGCCGCGTGGGTGAAGAAGGCCTTCGGGTTGT
AAAACCCTGTCAGGAGTTATGAAACGTAAGTGCGATAATACCGTGCTTATTTGACAAAGGCTCCAAAGGA
AGCCACGGCTAACTCTGTGCCAGCAGCCGCGGTAATACAGAGGTGGCAAGCGTTGTTCGGAATTACTGGG
CGTAAAGAGCACGTAGGTGGATTTGTAAGTCAGATGTGAAAGCCTTCTGTTCAACGGAAGAATTGCATCT
GAAACTGCAAACCTTGAGTGTAGGAGGG

>gi|325516546|gb|HQ595421.1| Uncultured planctomycete clone Z05a11 16S ribosomal RNA gene, partial sequence
GCCTAGAGAGGGGTCAATGTCCTATCAGCTAGTTGGTAGGGTAATGGCCTACCAAGGCGAAGACGGGTAG
CCGGCCTGAGAGGGTGGTCGGCCACACTGGGACTGAGACACTGCCCAGACTCCTACGGGAGGCTGCAGTC
GAGAATCTTTCGCAATGCCCGAAAGGGTGACGAAGCGACGCCGCGTGTGGGAAGAAGGCCTTCGGGTTGT
AAACCACTGTCGGGAGTTAAGAAATGTAAGGGTGCTAATAGTATCCTTACTTGACTAAGGCTCCGGAGGA
AGCCACGGCTAACTCTGTGCCAGCAGCCGCGGTAATACAGAGGCGGCAAGCGTTGTTCGGAATTATTGGG
CGTAAAGAGCACGTAGGCGGCCTTGTAAGTCAGTTGTGAAAGCCTTCTGCTTAACGGAAGAACAGCATCT
GATACTGCAAGGCTAGAGTGCGGAAGGG

>gi|325516547|gb|HQ595422.1| Uncultured planctomycete clone Z05a12 16S ribosomal RNA gene, partial sequence
GCTTAGAGAGGGGTCAATGCCCTATCAGCTAGTTGGCAGGGTAATGGCCTACCAAGGCTAAGACGGGTAG
CCGGCCTGAGAGGGTGGTCGGCCACACTGGGACTGAGACACTGCCCAGACTCCTACGGGAGGCTGCAGTC
GAGAATCTTTCGCAATGCCCGAAAGGGTGACGAAGCGACGCCGCGTGTGGGAAGAAGGCCTTCGGGTTGT
AAACCACTGTCGGGAGTTAAGAAATGTAAGGGTGTTAATAGCATCCTTGCTTGACTAAGGCTCCGGAGGG
AGCCACGGCTAACTCTGTGCCAGCAGCCGCGGTAATACAGAGGCGGCAAGCGTTGTTCGGAATTATTGGG
CGTAAAGAGCACGTAGGCGGCTTTGTAAGTCAGTTGTGAAAGCCTTCTGCTTAACGGAAGAACAGCATCT
GATACTGCAAGGCTAGAGTACGGAAGGG

>gi|325516548|gb|HQ595423.1| Uncultured planctomycete clone Z05d01 16S ribosomal RNA gene, partial sequence
GCTTAGAGAGGGGTCAATGTCCTATCAGCTAGTTGGTAGGGTAATGGCCTACCAAGGCTAAGACGGGTAG
CCGGCCTGAGAGGGTGGTCGGCCACACTGGGACTGAGACACTGCCCAGACTCCTACGGGAGGCTGCAGTC
GAGAATCTTTCGCAATGCCCGAAAGGGTGACGAAGCGACGCCGCGTGTGGGAAGAAGGCCTTCGGGTTGT
AAACCACTGTCGGGAGTTAAGAAATGTAAGGGTGTTAATAGCATCCTTACTTGACTAAGGCTCCGGAGGA
AGCCACGGCTAACTCTGTGCCAGCAGCCGCGGTAATACAGAGGCGGCAAGCGTTGTTCGGAATTATTGGG
CGTAAAGAGCACGTAGGCGGCCTTGTAAGTCAGTTGTGAAAGCCTTCTGCTTAACGGAAGAACAGCATCT
GATACTGCAAGGCTAGAGTACGGAAGGG

>gi|325516549|gb|HQ595424.1| Uncultured planctomycete clone Z05d02 16S ribosomal RNA gene, partial sequence
GCTTAGAGAGGGGTCAATGTCCTATCAGCTAGTTGGTAAGGTAATGGCTTACCAAGGCTAAGACGGGTAG
CCGGCCTGAGAGGGTGGTCGGCCACACTGGGACTGAGACACTGCCCAGACTCCTACGGGAGGCTGCAGTC
GAGAATCTTTCGCAATGCCCGAAAGGGTGACGAAGCGACGCCGCGTGCGGGAAGAAGGCCTTCGGGTTGT
AAACCACTGTCGGGAGTTAAGAAATGTAAGGGTGTTAATAGCATCCTTACTTGACTAAGGCTCCGGAGGA
AGCCACGGCTAACTCTGTGCCAGCAGCCGCGGTAATACAGAGGCGGCAAGCGTTGTTCGGAATTATTGGG
CGTAAAGAGCACGTAGGCGGCTTTGTAAGTCAGTTGTGAAAGCCTTCCGCTTAACGGAAGAACAGCATCT
GATACTGCAAGGCTAGAGTGCGGAAGGG

>gi|325516550|gb|HQ595425.1| Uncultured planctomycete clone Z05d03 16S ribosomal RNA gene, partial sequence
GCTTAGAGAGGGGTCAATGTCCTATCAGCTAGTTGGTAAGGTAATGGCTTACCAAGGCTAAGACGGGTAG
CCGGCCTGAGAGGGTGGTCGGCCACACTGGGACTGAGACACTGCCCAGACTCCTACGGGAGGCTGCAGTC
GAGAATCTTTCGCAATGCCCGAAAGGGTGACGAAGCGACGCCGCGTGTGGGAAGAAGGCCTTCGGGTTGT
AAACCACTGTCGGGAGTTAAGAAATGTAAGGGTGTTAATAGCATCCTTACTTGACTAAGGCTCCGGAGGA
AGCCACGGCTAACTCTGTGCCAGCAGCCGCGGTAATACAGAGGCGGCAAGCGCTGTTCGGAATTATTGGG
CGTAAAGAGCACGTAGGCGGCTTTGTAAGTCAGTTGTGAAAGCCTTCCGCTTAACGGAAGAACAGCATCT
GATACTGCAAGGCTAGAGTGCGGAAGGG

>gi|325516551|gb|HQ595426.1| Uncultured planctomycete clone Z05d04 16S ribosomal RNA gene, partial sequence
GCTTAGAGAGGGGTCAATGTCCTATCAGCTAGTTGGTAAGGTAATGGCTTACCAAGGCTAAGACGGGTAG
CCGGCCTGAGAGGGTGGTCGGCCACACTGGGACTGAGACACTGCCCAGACTCCTACGGGAGGCTGCAGTC
GAGAATCTTTCGCAATGCCCGAAAGGGTGACGAAGCGACGCCGCGTGTGGGAAGAAGGCCTTCGGGTTGT
AAACCACTGTCGGGAGTTAAGAAATGTAAGGGTGTTAATAGCATCCTTACTTGACTAAGGCTCCGGAGGA
AGCCACGGCTAACTCTGTGCCAGCAGCCGCGGTAATACAGAGGCGGCAAGCGTTGTTCGGAATTATTGGG
CGTAAAGAGCACGTAGGCGGCTTTGTAAGTCAGTTGTGAAAGCCTTCCGCTTAACGGAAGAACAGCATCT
GATACTGCAAGGCTAGAGTGCGGAAGGG

>gi|325516552|gb|HQ595427.1| Uncultured planctomycete clone Z05d05 16S ribosomal RNA gene, partial sequence
GCTTAGAGAGGGGTCAATGTCCTATCAGCTAGTTGGTAGGGTAATGGCCTACCAAGGCGAAGACGGGTAG
CCGGCCTGAGAGGGTGGTCGGCCACCCTGGGACTGAGACACTGCCCAGACTCCTACGGGAGGCTGCAGTC
GAGAATCTTTCGCAATGCCCGAAAGGGTGACGAAGCGACGCCGCGTGTGGGAAGAAGGCCTTCGGGTTGT
AAACCACTGTCGGGAGTTAAGAAATGTAAGGGTGCTAACAGTATCCTTACTTGACTAAGGCTCCGGAGGA
AGCCACGGCTAACTCTGTGCCAGCAGCCGCGGTAATACAGAGGCGGCAAGCGTTGTTCGGAATTATTGGG
CGTAAAGAGCACGTAGGCGGCCTTGTAAGTCAGTTGTGAAAGCCTTCTGCTTAACGGAAGAACAGCATCT
GATACTGCAGGGCTAGAGTGCGGAAGGG

>gi|325516553|gb|HQ595428.1| Uncultured planctomycete clone Z05d07 16S ribosomal RNA gene, partial sequence
GCTTAGAGAGGGGTCAATGTCCTATCAGCTAGTTGGTAAGGTAATGGCTTACCAAGGCTAAGACGGGTAG
CCGGCCTGAGAGGGTGGTCGGCCACACTGGGACTGAGACACTGCCCAGACTCCTACGGGAGGCTGCAGTC
GAGAATCTTTCGCAATGCCCGAAAGGGTGACGAAGCGACGCCGCGTGTGGGAAGAAGGCCTTCGGGTTGT
AAACCACTGTCGGGAGTTAAGAAATGTAAGGGTGTTAATAGCATCCTTACTTGACTAAGGCTCCGGAGGA
AGCCACGGCTAACTCTGTGCCAGCAGCCGCGGTAATACAGAGGCGGCAAGCGTTGTTCGGAATTATTGGG
CGTAAAGAGCACGTAGGCGGCTTTGTAAGTCAGTTGTGAAAGCCTTCCGCTTAACGGAAGAACAGCATCT
GATACTGCAAGGCTAGAGTGCGGAAGGG

>gi|325516554|gb|HQ595429.1| Uncultured planctomycete clone Z05d08 16S ribosomal RNA gene, partial sequence
GCTTAGAGAGGGGTCAATGTCCTATCAGCTAGTTGGTAGGGTAATGGCCTACCAAGGCTAAGACGGGTAG
CCGGCCTGAGAGGGTGGTCGGCCACACTGGGACTGAGACACTGCCCAGACTCCTACGGGAGGCTGCAGTC
AAGAATCTTTCGCAATGCCCGAAAGGGTGACGAAGCGACGCCGCGTGTGGGAAGAAGGCCTTCGGGTTGT
AAACCACTGTCGGGAGTTAAGAAATGTAAGGGTGTTAATAGCATCCTTACTTGACTAAGGCTCCGGAGGA
AGCCACGGCTAACTCTGTGCCAGCAGCCGCGGTAATACAGAGGCGGCAAGCGTTGTTCGGAATTATTGGG
CGTAAAGAGCACGTAGGCGGCCTTGTAAGTCAGTTGTGAAAGCCTTCTGCTTAACGGAAGAACAGCATCT
GATACTGCAAGGCTAGAGTACGGAAGGG

>gi|325516555|gb|HQ595430.1| Uncultured planctomycete clone Z05d09 16S ribosomal RNA gene, partial sequence
GCCTAGAGAGGGGTTTATGTCCTATCAGCTTGTTGGTAGGGTAATGGCCTACCAAGGCAAAGACGGGTAG
CCGGTTTAAGAGGATGGTCGGCCACACTGGGACTGAGACACTGCCCAGACTTCTACGGAAGGCTGCAGTC
GAGAATCTTTCGCAATGCCCGAAAGGGTGACGAAGCGACGCCGCGTGGGTGAGGAAGGCCTTCGGGTTGT
AAAGCCCTGTCAGGAGTTATGAAATGTAAGTGCGATAATACTGTGCTTATTTGACAAAGGCTCCAAAGGA
AGCCACGGCTAACTCTGTGCCAGCAGCCGCGGTAATACAGAGGTGGCAAGCGTTGTTCGGAATTATTGGG
CGTAAAGAGCACGTAGGTGGATTTGTAAGTCAGATGTGAAAGCCTTCTGTTCAACGGAAGAATTGCATCT
GAAACTGTAAACCTTGAGTGTAGGAGGG

>gi|325516556|gb|HQ595431.1| Uncultured planctomycete clone Z05d10 16S ribosomal RNA gene, partial sequence
GCTTAGAGAGGGGTCAATGTCCTATCAGCTAGTTGGTAAGGTAATGGCTTACCAAGGCTAAGACGGGTAG
CCGGCCTGAGAGGGTGGTCGGCCACACTGGGACTGAGACACTGCCCAGACTCCTACGGGAGGCTGCAGTC
GAGAATCTTTCGCAATGCCCGAAAGGGTGACGAAGCGACGCCGCGTGTGGGAAGAGGGCCTTCGGGTTGT
AAACCACTGTCGGGAGTTAAGAAATGTAAGGGTGTTAATAGCATCCTTACTTGACTAAGGCTCCGGAGGA
AGCCACGGCTAACTCTGTGCCAGCAGCCGCGGTAATACAGAGGCGGCAAGCGTTGTTCGGAATTATTGGG
CGTAAAGAGCACGTAGGCGGCTTTGTAAGTCAGTTGTGAAAGCCTTCCGCTTAACGGAAGAACAGCATCT
GATACTGCAAGGCTAGAGTGCGGAAGGG

>gi|325516557|gb|HQ595432.1| Uncultured planctomycete clone Z05d11 16S ribosomal RNA gene, partial sequence
GCTTAGAGAGGGGTCAATGTCCTATCAGCTAGTTGGTAGGGTAATGGCCTACCAAGGCTAAGACGGGTAG
CCGGCCTGAGAGGGTGGTCGGCCACACTGGGACTGAGACACTGCCCAGACTCCTACGGGAGGCTGCAGTC
GAGAATCTTTCGCAATGCCCGAAAGGGTGACGAAGCGACGCCGCGTGTGGGAAGAAGGCCTTCGGGTTGT
AAACCACTGTCGGGAGTTAAGAAATGTAAGGGTGTTAATAGCATCCTTACTTGACTAAGGCTCCGGAGGA
AGCCACGGCTAACTCTGTGCCAGCAGCCGCGGTAATACAGAGGCGGCAAGCGTCGTTCGGAATTATTGGG
CGTAAAGAGCACGTAGGCGGCCTTGTAAGTCAGTTGTGAAAGCCTTCTGCTTAACGGAAGAACAGCATCT
GATACTGCAAGGCTAGAGTACGGAAGGG

>gi|325516558|gb|HQ595433.1| Uncultured planctomycete clone Z05d12 16S ribosomal RNA gene, partial sequence
GCTTAGAGAGGGGTCAATGTCCTATCAGCTAGTTGGTAAGGTAATGGCTTACCAAGGCTAAGACGGGTAG
CCGGCCTGAGAGGGTGGTCGGCCACACCGGGACTGAGACACTGCCCAGACTCCTACGGGAGGCTGCAGTC
GAGAATCTTTCGCAATGCCCGAAAGGGTGACGAAGCGACGCCGCGTGTGGGAAGAAGGCCTTCGGGTTGT
AAACCACTGTCGGGAGTTAAGAAATGTAAGGGTGTTAATAGCATCCTTACTTGACTAAGGCTCCGGAGGA
AGCCACGGCTAACTCTGTGCCAGCAGCCGCGGTAATACAGAGGCGGCAAGCGTTGTTCGGAATTATTGGG
CGTAAAGAGCACGTAGGCGGCTTTGTAAGTCAGTTGTGAAAGCCTTCTGCTTAACGGAAGAACAGCATCT
GATACTGCAAGGCTAGAGTGCGGAAGGG

>gi|325516559|gb|HQ595434.1| Uncultured planctomycete clone Z05c01 16S ribosomal RNA gene, partial sequence
GCCTAGAGAGGGTTTTATGTCCTATCAGCTTGTTGGTAGGGTAATGGCCTACCAAGGCAAAGACGGGTAG
CCGGTTTAAGAGGATGGTCGGCCACACTGGGACTGAGACACTGCCCAGACTCCTACGGGAGGCTGCAGTC
GAGAATCTTTCGCAATGCCCGAAAGGGTGACGAAGCGACGCCGCGTGTGGGAAGAAGGCCTTCGGGTTGT
AAACCACTGTCGGGAGTTAAGAAATGTAAGGGTGTTAATAGCATCCTTACTTGACTAAGGCTCCGGAGGA
AGCCACGGCTAACTCTGTGCCAGCAGCCGCGGTAATACAGAGGCGGCAAGCGTTGTTCGGAATTATTGGG
CGTAAAGAGCACGTAGGCGGCTTTGTGAGTCAGTTGTGAAAGCCTTCCGCTTAACGGAAGAACAGCATCT
GATACTGCAAGGCTAGAGTGCGGAAGGG

>gi|325516560|gb|HQ595435.1| Uncultured planctomycete clone Z05c02 16S ribosomal RNA gene, partial sequence
GCTTAGAGAGGGGTCAATGTCCTATCAGCTAGTTGGTAAGGTAATGGCTTACCAAGGCTAAGACGGGTAG
CCGGCCTGAGAGGGTGGTCGGCCACACTGGGACTGAGACACTGCCCAGACTCCTACGGGAGGCTGCAGTC
GAGAATCTTTCGCAATGCCCGAAAGGGTGACGAAGCGACGCCGCGTGTGGGAAGAAGGCCTTCGGGTTGT
AAACCACTGTCGGGAGTTAAGAAATGTAAGGGTGTTAATAGCATCCTTACTTGACTAAGGCTCCGGAGGA
AGCCACGGCTAACTCTGTGCCAGCAGCCGCGGTAATACAGAGGCGGCAAGCGTTGTTCGGAATTATTGGG
CGTAAAGAGCACGTAGGCGGCTTTGTAAGTCAGTTGTGAAAGCCTTCCGCTTAACGGAAGAACAGCATCT
GATACTGCAAGGCTAGAGTGCGGAAGGG

>gi|325516561|gb|HQ595436.1| Uncultured planctomycete clone Z05c03 16S ribosomal RNA gene, partial sequence
GCTTAGAGAGGGGTCAATGTCCTATCAGCTAGTTGGTAGGGTAATGGCCTACCAAGGCTAAGACGGGTAG
CCGGCCTGAGAGGGTGGTCGGCCACACTGGGACTGAGACACTGCCCAGACCCCTACGGGAGACTGCAGTC
GAGAATCTTTCGCAATGCCCGAAAGGGTGACGAAGCGACGCCGCGTGTGGGAAGAAGGCCTTCGGGTTGT
AAACCACTGTCGGGAGTTAAGAAATGCAAGGGTGTTAATAGCATCCTTGCTTGACTAAGGCTCCGGAGGA
AGCCACGGCTAACTCTGTGCCAGCAGCCGCGGTAATACAGAGGCGGCAAGCGTTGTTCGGAATTATTGGG
CGTAAAGAGCACGTAGGCGGCTTTGTAAGTCAGTTGTGAAAGCCTTCTGCTCAACGGAAGAACAGCATCT
GATACTGCAAGGCTAGAGTGTGGAAGGG

>gi|325516562|gb|HQ595437.1| Uncultured planctomycete clone Z05c04 16S ribosomal RNA gene, partial sequence
GCTTAGAGAGGGGTCAATGTCCTATCAGCTAGTTGGTAAGGTAATGGCTTACCAAGGCTAAGACGGGTAG
CCGGCCTGAGAGGGTGGTCGGCCACACTGGGACTGAGACACTGCCCAGACTCCTACGGGAGGCTGCAGTC
GAGAATCTTTCGCAATGCCCGAAAGGGTGACGAAGCGACGCCGCGTGTGGGAAGAAGGCCTTCGGGTTGT
AAACCACTGTCGGGAGTTAAGAAATGTAAGGGTGTTAATAGCATCCTTACTTGACTAAGGCTCCGGAGGA
AGCCACGGCTAACTCTGTGCCAGCAGCCGCGGTAATACAGAGGCGGCAAGCGTTGTTCGGAATTATTGGG
CGTAAAGAGCACGTAGGCGGCTTTGTAAGTCAGTTGTGAAAGCCTTCCGCTTAACGGAAGAACAGCATCT
GATACTGCAAGGCTAGAGTGCGGAAGGG

>gi|325516563|gb|HQ595438.1| Uncultured planctomycete clone Z05c05 16S ribosomal RNA gene, partial sequence
GCTTAGAGAGGGGTCAATGTCCTATCAGCTAGTTGGTAAGGTAATGGCTTACCAAGGCTAAGACGGGTAG
CCGGCCTGAGAGGGTGGTCGGCCACACTGGGACTGAGACACTGCCCAGACTCCTACGGGAGGCTGCAGTC
GAGAATCTTTCGCAATGCCCGAAAGGGTGACGAAGCGACGCCGCGTGTGGGAAGAAGGCCTTCGGGTTGT
AAACCACTGTCGGGAGTTAAGAAATGTAAGGGTGTTAATAGCATCCTTACTTGACTAAGGCTCCGGAGGA
AGCCACGGCTAACTCTGTGCCAGCAGCCGCGGTAATACAGAGGCGGCAAGCGTTGTTCGGAATTATTGGG
CGTAAAGAGCACGTAGGCGGCTTTGTAAGTCAGTTGTGAAAGCCTTCCGCTTAACGGAAGAACAGCATCT
GATACTGCAAGGCTAGAGTACGGAAGGG

>gi|325516564|gb|HQ595439.1| Uncultured planctomycete clone Z05c06 16S ribosomal RNA gene, partial sequence
GCTTAGAGAGGGGTCAATGTCCTATCAGCTAGTTGGTAAGGTAATGGCTTACCAAGGCTAAGACGGGTAG
CCGGCCTGAGAGGGTGGTCGGCCACACTGGGACTGAGACACTGCCCAGACTCCTACGGGAGGCTGCAGTC
GAGAATCTTTCGCAATGCCCGAAAGGGTGACGAAGCGACGCCGCGTGTGGGAAGAAGGCCTTCGGGTTGT
AAACCACTGTCGGGAGTTAAGAAATGTAAGGGTGTTAATAGCATCCTTACTTGACTAAGGCTCCGGAGGA
AGCCACGGCTAACTCTGTGCCAGCAGCCGCGGTAATACAGAGGCGGCAAGCGTTGTTCGGAATTATTGGG
CGTAAAGAGCACGTAGGCGGCTTTGTAAGTCAGTTGTGAAAGCCTTCCGCTTAACGGAAGAACAGCATCT
GATACTGCAAGGCTAGAGTGCGAAAGGG

>gi|325516565|gb|HQ595440.1| Uncultured planctomycete clone Z05c07 16S ribosomal RNA gene, partial sequence
GCTTAGAGAGGGGTCAATGTCCTATCAGCTAGTTGGTAGGGTAATGGCCTACCAAGGCTAAGACGGGTAG
CCGGCCTGAGAGGGTGGTCGGCCACACTGGGACTGAGACACTGCCCAGACTCCTACGGGAGGCTGCAGTC
GAGAATCCTTCGCAATGCCCGAAAGGGTGACGAAGCGACGCCGCGTGTGGGAAGAAGGCCTTCGGGTTGT
AAACCACTGTCGGGAGTTAAGAAATGTAAGGGTGTTAATAGCATCCTTGCTTGACTAAGGCTCCGGAGGA
AGCCACGGCTAACTCTGTGCCAGCAGCCGCGGTAATACAGAGGCGGCAAGCGTTGTTCGGAATTATTGGG
CGTAAAGAGCACGTAGGCGGCTTTGTAAGTCAGTTGTGAAAGCCTTCTGCTTAACGGAAGAACAGCATCT
GATACTGCAAGGCTAGAGTACGGAAGGG

>gi|325516566|gb|HQ595441.1| Uncultured planctomycete clone Z05c08 16S ribosomal RNA gene, partial sequence
GCTTAGAGAGGGGTCAATGTCCTATCAGCTAGTTGGTAAGGTAATGGCTTACCAAGGCTAAGACGGGTAG
CCGGCCTGAGAGGGTGGTCGGCCACACTGGGACTGAGACACTGCCCAGACTCCTACGGGAGGCTGCAGTC
GAGAGTCTTTCGCAATGCCCGAAAGGGTGACGAAGCGACGCCGCGTGTGGGAAGAAGGCCTTCGGGTTGT
AAACCACTGTCGGGAGTTAAGAAATGTAAGGGTGTTAATAGCATCCTTACTTGACTAAGGCTCCGGAGGA
AGCCACGGCTAACTCTGTGCCAGCAGCCGCGGTAATACAGAGGCGGCAAGCGTTGTTCGGAATTATTGGG
CGTAAAGAGCACGTAGGCGGCTTTGTAAGTCAGTTGTGAAAGCCTTCCGCTTAACGGAAGAACAGCATCT
GATACTGCAAGGCTAGAGTGCGGAAGGG

>gi|325516567|gb|HQ595442.1| Uncultured planctomycete clone Z05c09 16S ribosomal RNA gene, partial sequence
GCTTAGAGAGGGGTCAATGTCCTATCAGCTAGTTGGTAAGGTAATGGCTTACCAAGGCTAAGACGGGTAG
CCGGCCTGAGAGGGTGGTCGGCCACACTGGGACTGAGACACTGCCCAGACTCCTACGGGAGGCTGCAGTC
GAGAATCTTTCGCAATGCCCGAAAGGGTGACGAAGCGACGCCGCGTGTGGGAAGAAGGCCTTCGGGTTGT
AAACCACTGTCGGGAGTTAAGAAATGTAAGGGTGTTAATAGCATCCTTACTTGACTAAGGCTCCGGAGGA
AGCCACGGCTAACTCTGTGCCAGCAGCCGCGGTAATACAGAGGCGGCAAGCGTTGTTCGGAATTATTGGG
CGTAAAGAGCACGTAGGCGGCTTTGTAAGTCAGTTGTGAAAGCCTTCCGCTTAACGGAAGAACAGCATCT
GATACTGCAAGGCTAGAGTGCGGAAGGG

>gi|325516568|gb|HQ595443.1| Uncultured planctomycete clone Z05c10 16S ribosomal RNA gene, partial sequence
GCTTAGAGAGGGGTCAATGTCCTATCAGCTAGTTGGTAAGGTAATGGCTTACCAAGGCTAAGACGGGTAG
CCGGCCTGAGAGGGTGGTCGGCCACACTGGGACTGAGACACTGCCCAGACTCCTACGGGAGGCTGCAGTC
GAGAATCTTTCGCAATGCCCGAAAGGGTGACGAAGCGACGCCGCGTGTGGGAAGAAGGCCTTCGGGTTGT
AAACCACTGTCGGGAGTTAAGAAATGTAAGGGTGTTAATAGCATCCTTACTTGACTAAGGCTCCGGAGGA
AGCCACGGCTAACTCTGTGCCAGCAGCCGCGGTAATACAGAGGCGGCAAGCGTTGTTCGGAATTATTGGG
CGTAAAGAGCACGTAGGCGGCTTTGTAAGTCAGTTGTGAAAGCCTTCCGCTTAACGGAAGAACAGCATCT
GATACTGCAAGGCTAGAGTGCGGAAGGG

>gi|325516569|gb|HQ595444.1| Uncultured planctomycete clone Z05c11 16S ribosomal RNA gene, partial sequence
GCTTAGAGAGGGGTCAATGTCCTATCAGCTAGTTGGTAAGGTAATGGCTTACCAAGGCTAAGACGGGTAG
CCGGCCTGAGAGGGTGGTCGGCCACACTGGGACTGAGACACTGCCCAGACTCCTACGGGAGGCTGCAGTC
GAGAATCTTTCGCAATGCCCGAAAGGGTGACGAAGCGACGCCGCGTGTGGGAAGAAGGCCTTCGGGTTGT
AAACCACTGTCGGGAGTTAAGAAATGTAAGGGTGTTAATAGCATCCTTACTTGACTAAGGCTCCGGAGGA
AGCCACGGCTAACTCTGTGCCAGCAGCCGCGGTAATACAGAGGCGGCAAGCGCTGTTCGGAATTATTGGG
CGTAAAGAGCACGTAGGCGGCTTTGTAAGTCAGTTGTGAAAGCCTTCCGCTTAACGGAAGAACAGCATCT
GATACTGCAAGGCTAGAGTGCGGAAGGG

>gi|325516570|gb|HQ595445.1| Uncultured planctomycete clone Z05e01 16S ribosomal RNA gene, partial sequence
GCTTAGAGAGGGGTCAATGTCCTATCAGCTAGTTGGCAGGGTAATGGCCTACCAAGGCTAAGACGGGTAG
CCGGCCTGAGAGGGTGGTCGGCCACACTGGGACTGAGACACTGCCCAGACTCCTACGGGAGGCTGCAGTC
GAGAATCTTTCGCAATGCCCGAAAGGGTGACGAAGCGACGCCGCGTGTGGGAAGAAGGCCTTCGGGTTGT
AAACCACTGTCGGGAGTTAAGAAATGTAAGGGTGTTAATAGCATCCTTGCTTGACTAAGGCTCCGGAGGA
AGCCACGGCTAACTCTGTGCCAGCAGCCGCGGTAATACAGAGGCGGCAAGCGTTGTTCGGAATTATTGGG
CGTAAAGAGCACGTAGGCGGCTTTGTAAGTCAGTTGTGAAAGCCTTCTGCTTAACGGAAGAACAACATCT
GATACTGCAAGGCTAGAGTACGGAAGGG

>gi|325516571|gb|HQ595446.1| Uncultured planctomycete clone Z05e02 16S ribosomal RNA gene, partial sequence
GCTTAGAGAGGGGTCAATGTCCTATCAGCTAGTTGGCAGGGTAATGGCCTACCAAGGCTAAGACGGGTAG
CCGGCCTGAGAGGGTGGTCGGCCACACTGGGACTGAGACACTGCCCAGACTCCTACGGGAGGCTGCAGTC
GAGAATCTTTCGCAATGCCCGAAAGGGTGACGAAGCGACGCCGCGTGTGGGAAGAAGGCCTTCGGGTTGT
AAACCACTGTCGGGAGTTAGGAAATGTAAGGGTGTTAATAGCATCCTTACTTGACTAAGGCTCCGGAGGA
AGCCACGGCTAACTCTGTGCCAGCAGCCGCGGTAATACAGAGGCGGCAAGCGTTGTTCGGAATTATTGGG
CGTAAAGAGCACGTAGGCGGCTTTGTAAGTCAGTTGTGAAAGCCTTCCGCTTAACGGAAGAACAGCATCT
GACACTGCAAGGCTAGAGTGCGGAAGGG

>gi|325516572|gb|HQ595447.1| Uncultured planctomycete clone Z05e03 16S ribosomal RNA gene, partial sequence
GCTTAGAGAGGGGTCAATGTCCTATCAGCTAGTTGGTAAGGTAATGGCTTACCAAGGCTAAGACGGGTAG
CCGGCCTGAGAGGGTGGTCGGCCACACTGGGACTGAGACGCTGCCCAGACTCCTACGGGAGGCTGCAGTC
GAGAATCTTTCGCAGTGCCCGAAAGGGTGACGAAGCGACGCCGCGTGTGGGAAGAAGGCCTTCGGGTTGT
AAACCACTGTCGGGAGTTAAGAAATGTAAGGGTGTTAATAGCATCCTTACTTGACTAAGGCTCCGGAGGA
AGCCACGGCTAACTCTGTGCCAGCAGCCGCGGTAATACAGAGGCGGCAAGCGTTGTTCGGAATTATTGGG
CGTAAAGAGCACGTAGGCGGCTTTGTAAGTCAGTTGTGAAAGCCTTCCGCTTAACGGAAGAACAGCATCT
GATACTGCAAGGCTAGAGTGCGGAAGGG

>gi|325516573|gb|HQ595448.1| Uncultured planctomycete clone Z05e04 16S ribosomal RNA gene, partial sequence
GCTTAGAGAGGGGTCAATGTCCTATCAGCTAGTTGGTAGGGTAATGGCCTACCAAGGCTAAGACGGGTAG
CCGGCCTGAGAGGGTGGTCGGCCACACTGGGACTGAGACACTGCCCAGACTCCTACGGGAGGCTGCAGTC
GAGAATCTTTCGCAATGCCCGAAAGGGTGACGAAGCGACGCCGCGTGTGGGAAGAAGGCCTTCGGGTTGT
AAACCACTGTCGGGAGTTAAGAAATGTAAGGGTATTAATAGTATCCTTGCTTGGCTAAGGCTCCGGAGGA
AGCCACGGCTAACTCTGTGCCAGCAGCCGCGGTAATACAGAGGCGGCAAGCGTTGTTCGGAATTATTGGG
CGTAAAGAGCACGTAGGCGGCTTTGTAAGTCAGTTGTGAAAGCCTTCCGCTTAACGGAAGAACAGCATCT
GATACTGCAAGGCTAGAGTGCGGAAGGG

>gi|325516574|gb|HQ595449.1| Uncultured planctomycete clone Z05e05 16S ribosomal RNA gene, partial sequence
GCTTAGAGAGGGGTCAATGTCCTATCAGCTAGTTGGCAGGGTAATGGCCTACCAAGGCTAAGACGGGTAG
CCGGCCTGAGAGGGTGGTCGGCCACACTGGGACTGAGACACTGCCCAGACTCCTACGGGAGGCTGCAGTC
GAGAATCTTTCGCAATGCCCGAAAGGGTGACGAAGCGACGCCGCGTGTGGGAAGAAGGCCTTCGGGTTGT
AAACCACTGTCGGGAGTTAAGAAATGTAAGGGTGTTAATAGCATCCTTGCTTGACTAAGGCTCCGGAGGA
AGCCACGGCTAACTCTGTGCCAGCAGCCGCGGTAATACAGAGGCGGCAAGCGTTGTTCGGAATTATTGGG
CGTAAAGAGCACGTAGGCGGCTTTGTAAGTCAGTTGTGAAAGCCTTCTGCTTAACGGAAGAACAGCATCT
GATACTGCAAGGCTAGAGTACGGAAGGG

>gi|325516575|gb|HQ595450.1| Uncultured planctomycete clone Z05e06 16S ribosomal RNA gene, partial sequence
GCTTAGAGAGGGGTCAATGTCCTATCAGCTAGTTGGTAAGGTAATGGCTTACCAAGGCTAAGACGGGTAG
CCGGCCTGAGAGGGTGGTCGGCCACACTGGGACTGAGACACTGCCCAGACTCCTACGGGAGGCTGCAGTC
GAGAATCTTTCGCAATGCCCGAAAGGGTGACGAAGCGACGCCGCGTGTGGGAAGAAGGCCTTCGGGTTGT
AAACCACTGTCGGGAGTTAAGAAATGTAAGGGTGTTAATAGCATCCTTACTTGACTAAGGCTCCGGAGGA
AGCCACGGCTAACTCTGTGCCAGCAGCCGCGGTAATACAGAGGCGGCAAGCGTTGTTCGGAATTATTGGG
CGTAAAGAGCACGTAGGCGGCCTTGTAAGTCAGTTGTGAAAGCCTTCTGCTTAACGGAAGAACAGCAGCT
GATACTGCAAGGCTAGAGTGCGGAAGGG

>gi|325516576|gb|HQ595451.1| Uncultured planctomycete clone Z05e07 16S ribosomal RNA gene, partial sequence
GCTTAGAGAGGAGTCAATGTCCTATCAGCTAGTTGGTAGGGTAATGGCTTACCAAGGCTAAGACGGGTAG
CCGGCCTGAGAGGGTGGTCGGCCACACTGGGACTGAGACACTGCCCAGACTCCTACGGGAGGCTGCAGTC
GAGAATCTTTCGCAATGCCCGAAAGGGTGACGAAGCGACGCCGCGTGTGGGAAGAAGGCCTTCGGGTTGT
AAACCACTGTCGGGAGTTAAGAAATGTAAGGGTGTTAATAGCATCCTTGCTTGACTAAGGCTCCGGAGGA
AGCCACGGCTAACTCTGTGCCAGCAGCCGCGGTAATACAGAGGCGGCAAGCGTTGTTCGGAATTATTGGG
CGTAAAGAGCACGTAGGCGGCTTTGTAAGTCAGTTGTGAAAGCCTTCCGCTTAACGGAAGAACAGCATCT
GATACTGCAAGGCTAGAGTGCGGAAGGG

>gi|325516577|gb|HQ595452.1| Uncultured planctomycete clone Z05e08 16S ribosomal RNA gene, partial sequence
GCTTAGAGAGGGGTCGATGTCCTATCAGCTAGTTGGTAGGGTAATGGCCTACCAAGGCGAAGACGGGTAG
CCGGCCTGAGAGGGTGGTCGGCCACACTGGGACTGAGACACTGCCCAGACTCCTACGGGAGGCTGCAGCC
GAGAATCTTTCGCAATGCCCGAAAGGGTGACGAAGCGACGCCGCGTGTGGGAAGAAGGCCTTCGGGTTGT
AAACCACTGTCGGGAGTTAGGAAATGTAAGGGTGCAAATAGTATCCTTACTTGACTAAGGCTCCGGAGGA
AGCCACGGCTAACTCTGTGCCAGCAGCCGCGGTAATACAGAGGCGGCAAGCGTTGTTCGGAATTATTGGG
CGTAAAGAGCACGTAGGCGGCCTTATAAGTCAGTTGTGAAAGCCTTCTGCTTAACGGAAGAACAGCATCT
GATACTGCAAGGCTAGAGTGCGGAAGGG

>gi|325516578|gb|HQ595453.1| Uncultured planctomycete clone Z05e09 16S ribosomal RNA gene, partial sequence
GCTTAGAGAGGGGTCAATGTCCTATCAGCTAGTTGGTAGGGTAATGGCCTACCAAGGCGAAGACGGGTAG
CCGGCCTGAGAGGGTGGTCGGCCACACTGGGACTGAGACACTGCCCAGACTCCTACGGGAGGCTGCAGTC
GAGAATCTTTCGCAATGCCCGAAAGGGTGACGAAGCGACGCCGCGTGTGGGAAGAAGGCCTTCGGGTTGT
AAACCACTGTCGGGAGTTAAGAAATGTAAGGGTGCCAATAGTATCCTTACTTGACTAAGGCTCCGGAGGA
AGCCACGGCTAACTCTGTGCCAGCAGCCGCGGTAATACAGAGGCGGCAAGCGTTGCTCGGAATTATTGGG
CGTAAAGAGCACGTAGGCGGCCTTGTAAGTCAGTTGTGAAAGCCTTCTGCTTAACGGAAGAACAGCATCT
GATACTGCAAGGCTAGAGTGCGGAAGGG

>gi|325516579|gb|HQ595454.1| Uncultured planctomycete clone Z05e11 16S ribosomal RNA gene, partial sequence
GCTTAGAGAGGGGTCAATGTCCTATCAGCTAGTTGGTAAGGTAATGGCTTACCAAGGCTAAGACGGGTAG
CCGGCCTGAGAGGGTGGTCGGCCACACTGGGACTGAGACACTGCCCAGACTCCTACGGGAGGCTGCAGTC
GAGAATCTTTCGCAATGCCCGAAAGGGTGACGAAGCGACGCCGCGTGTGGGAAGAAGGCCTTCGGGTTGT
AAACCACTGTCGGGAGTTAAGAAATGTAAGGGTGTTAATAGCATCCTTGCTTGACTAAGGCTCCGGAGGA
AGCCACGGCTAACTCTGTGCCAGCAGCCGCGGTAATACAGAGGCGGCAAGCGTTGTTCGGAATTATTGGG
CGTAAAGAGCACGTAGGCGGCTTTGTAAGTCAGTTGTGAAAGCCTTCTGCTTAACGGAAGAACAGCATCT
GATACTGCAAGGCTAGAGTACGGAAGGG

>gi|325516580|gb|HQ595455.1| Uncultured planctomycete clone Z05e12 16S ribosomal RNA gene, partial sequence
GCTTAGAGAGGGGTCAATGTCCTATCAGCTAGTTGGTAAGGTAATGGCTTACCAAGGCTAAGACGGGTAG
CCGGCCTGAGAGGGTGGTCGGCCACACTGGGACTGAGACACTGCCCAGACTCCTACGGGAGGCTGCAGTC
GAGAATCTTTCGCAATGCCCGAAAGGGTGACGAAGCGACGCCGCGTGTGGGAAGAAGGCCTTCGGGTTGT
AAACCACTGTCGGGAGTTAAGAAATGTAAGGGTGTTAATAGCATCCTTACTTGACTAAGGCTCCGGAGGA
AGCCACGGCTAACTCTGTGCCAGCAGCCGCGGTAATACAGAGGCGGCAAGCGTTGTTCGGAATTATTGGG
CGTAAAGAGCACGTAGGCGGCTTTGTAAGTCAGTTGTGAAAGCCTTCCGCTTAACGGAAGAACAGCATCT
GATACTGCAAGGCTAGAGTGCGGAAGGG

>gi|325516581|gb|HQ595456.1| Uncultured planctomycete clone Z05g01 16S ribosomal RNA gene, partial sequence
GCTTAGAGAGGGGTCAATGTCCTATCAGCTAGTTGGTAGGGTAATGGCCTACCAAGGCTAAGACGGGTAG
CCGGCCTGAGAGGGTGGTCGGCCACACTGGGACTGAGACACTGCCCAGACTCCTACGGGAGGCTGCAGTC
GAGAATCTTTCGCAATGCCCGAAAGGGTGACGAAGCGACGCCGCGTGTGGGAAGAAGGCCTTCGGGTTGT
AAACCACTGTCGGGAGTTAAGAAATGTAAGGGTGTTAATAGCATCCTTACTTGACTAAGGCTCCGGAGGA
AGCCACGGCTAACTCTGTGCCAGCAGCCGCGGTAATACAGAGGCGGCAAGCGTTGTTCGGAATTATTGGG
CGTAAAGAGCACGTAGGCGGCCTTGTAAGTCAGTTGTGAAAGCCTTCTGCTTAACGGAAGAACAGCATCT
GATACTGCAAGGCTAGAGTACGGAAGGG

>gi|325516582|gb|HQ595457.1| Uncultured planctomycete clone Z05g02 16S ribosomal RNA gene, partial sequence
GCTTAGAGAGGGGTCAATGTCCTATCAGCTAGTTGGCAGGGTAATGGCCTACCAAGGCTAAGACGGGTAG
CCGGCCTGAGAGGGTGGTCGGCCACACTGGGACTGAGACACTGCCCAGACTCCTACGGGAGGCTGCAGTC
GAGAATCTTTCGCAATGCCCGAAAGGGTGACGAAGCGACGCCGCGTGTGGGAAGAAGGCCTTCGGGTTGT
AAACCACTGTCGGGAGTTAAGAAATGTAAGGGTGTTAATAGCATCCTTGCTTGACTAAGGCTCCGGAGGA
AGCCACGGCTAACTCTGTGCCAGCAGCCGCGGTAATACAGAGGCGGCAAGCGTTGTTCGGAATTATTGGG
CGTAAAGAGCACGTAGGCGGCTTTGTAAGTCAGTTGTGAAAGCCTTCTGCTTAACGGAAGAACAGCATCT
GATACTGCAAGGCTAGAGTGCGGAAGGG

>gi|325516583|gb|HQ595458.1| Uncultured planctomycete clone Z05g03 16S ribosomal RNA gene, partial sequence
GCTTAGAGAGGGGTCAATGTCCTATCAGCTAGTTGGTAAGGTAATGGCTTACCAAGGCTAAGACGGGTAG
CCGGCCTGAGAGGGTGGTCGGCCACACTGGGACTGAGACACTGCCCAGACTCCTACGGGAGGCTGCAGTC
GAGAATCTTTCGCAATGCCCGAAAGGGTGACGAAGCGACGCCGCGTGTGGGAAGAAGGCCTTCGGGTTGT
AAACCACTGTCGGGAGTTAAGAAATGTAAGGGTGTTAATAGCATCCTTACTTGACTAAGGCTCCGGAGGA
AGCCACGGCTAACTCTGTGCCAGCAGCCGCGGTAATACAGAGGCGGCAAGCGTTGTTCGGAATTATTGGG
CGTAAAGAGCACGTAGGCGGCTTTGTAAGTCAGTTGTGAAAGCCTTCCGCTTAACGGAAGAACAGCATCT
GATACTGCAAGGCTAGAGTGCGGAAGGG

>gi|325516584|gb|HQ595459.1| Uncultured planctomycete clone Z05g04 16S ribosomal RNA gene, partial sequence
GCTTAGAGAGGGGTCAATGTCCTATCAGCTAGTTGGCAGGGTAATGGCCTACCAAGGCTAAGACGGGTAG
CCGGCCTGAGAGGGTGGTCGGCCACACTGGGACTGAGACACTGCCCAGACTCCTACGGGAGGCTGCAGTC
GAGAATCTTTCGCAATGCCCGAAAGGGTGACGAAGCGACGCCGCGTGTGGGAAGAGGGCCTTCGGGTTGT
AAACCACTGTCGGGAGTTAAGAAATGTAAGGGTGTTAATAGCATCCTTGCTTGACTAAGGCTCCGGAGGA
AGCCACGGCTAACTCTGTGCCAGCAGCCGCGGTAATACAGAGGCGGCAAGCGTTGTTCGGAATTATTGGG
CGTAAAGAGCACGTAGGCGGCTTTGTAAGTCAGTTGTGAAAGCCTTCTGCTTAACGGAAGAACAGCATCT
GATACTGCAAGGCTAGAGTACGGAAGGG

>gi|325516585|gb|HQ595460.1| Uncultured planctomycete clone Z05g05 16S ribosomal RNA gene, partial sequence
GCTTAGAGAGGGGTCAATGTCCTATCAGCTAGTTGGTAAGGTAATGGCTTACCAAGGCTAAGACGGGTAG
TCGGCCTGAGAGGGTGGTCGGCCACACTGGGACTGAGACACTGCCCAGACTCCTACGGGAGGCTGCAGTC
GAGAATCTTTCGCAATGCCCGAAAGGGTGACGAAGCGACGCCGCGTGTGGGAAGAAGGCCTTCGGGTTGT
AAACCACTGTCGGGAGTTAAGAAATGTAAGGGTGTTAATAGCATCCTTACTTGACTAAGGCTCCGGAGGA
AGCCACGGCTAACTCTGTGCCAGCAGCCGCGGTAATACAGAGGCGGCAAGCGTTGTTCGGAATTATTGGG
CGTAAAGAGCACGTAGGCGGCTTTGTAAGTCAGTTGTGAAAGCCTTCCGCTTAACGGAAGAACAGCATCT
GATACTGCAAGGCTAGAGTGCGGAAGGG

>gi|325516586|gb|HQ595461.1| Uncultured planctomycete clone Z05g06 16S ribosomal RNA gene, partial sequence
GCTTAGAGAGGGGTCAATGTCCTATCAGCTAGTTGGTAAGGTAGTGGCTTACCAAGGCTAAGACGGGTAG
CCGGCCTGAGAGGGTGGTCGGCCACACTGGGACTGAGACACTGCCCAGACTCCTACGGGAGGCTGCAGTC
GAGAATCTTTCGCAATGCCCGAAAGGGTGACGAAGCGACGCCGCGTGTGGGAAGAAGGCCTTCGGGTTGT
AAACCACTGTCGGGAGTTAAGAAATGTAAGGGTGTTAATAGCATCCTTACTTGACTAAGGCTCCGGAGGA
AGCCACGGCTAACTCTGTGCCAGCAGCCGCGGTAATACAGAGGGGGCAAGCGTTGTTCGGAATTATTGGG
CGTAAAGAGCACGTAGGCGGCTTTGTAAGTCAGTTGTGAAAGCCTTCCGCTTAACGGAAGAACAGCATCT
GATACTGCAAGGCTAGAGTGCGGAAGGG

>gi|325516587|gb|HQ595462.1| Uncultured planctomycete clone Z05g08 16S ribosomal RNA gene, partial sequence
GCTTAGAGAGGGGTCAATGTCCTATCAGCTAGTTGGTAGGGTAATGGCCTACCAAGGCTAAGACGGGTAG
CCGGCCTGAGAGGGTGGTCGGCCACACTGGGACTGAGACACTGCCCAGACTCCTACGGGAGGCTGCAGTC
GAGAATCTTTCGCAATGCCCGAAAGGGTGACGAAGCGACGCCGCGTGTGGGAAGAAGGCCTTCGGGTTGT
AAACCACTGTCGGGAGTTAAGAAATGTAAGGGTGTTAATAGCATCCTTACTTGACTAAGGCTCCGGAGGA
AGCCACGGCTAACTCTGTGCCAGCAGCCGCGGTAATACAGAGGCGGCAAGCGTTGTTCGGAATTATTGGG
CGTAAAGAGCACGTAGGCGGCTTTGTAAGTCAGTTGTGAAAGCCTTCTGCTTAACGGAAGAACAGCATCT
GATACTGCAAGGCTAGAGTACGGAAGGG

>gi|325516588|gb|HQ595463.1| Uncultured planctomycete clone Z05g09 16S ribosomal RNA gene, partial sequence
GCTTAGAGAGGGGTCAATGTCCTATCAGCTAGTTGGTAAGGTAATGGCTTACCAAGGCTAAGACGGGTAG
CCGGCCTGAGAGGGTGGTCGGCCACACTGGGACTGAGACACTGCCCAGACTCCTACGGGAGGCTGCAGTC
GAGAATCTTTCGCAATGCCCGAAAGGGTGACGAAGCGACGCCGCGTGTGGGAAGAAGGCCTTCGGGTTGT
AAACCACTGTCGGGAGTTAAGAAATGTAAGGGTGTTAATAGCATCCTTACTTGACTAAGGCTCCGGAGGA
GGCCACGGCTAACTCTGTGCCAGCAGCCGCGGTAATACAGAGGCGGCAAGCGTTGTTCGGAATTATTGGG
CGTAAAGAGCACGTAGGCGGCTTTGTAAGTCAGTTGTGAAAGCCTTCCGCTTAACGGAAGAACAGCATCT
GATACTGCAAGGCTAGAGTGCGGAAGGG

>gi|325516589|gb|HQ595464.1| Uncultured planctomycete clone Z05g10 16S ribosomal RNA gene, partial sequence
GCTTAGAGAGGGGTCAATGTCCTATCAGCTAGTTGGTAAGGTAATGGCTTACCAAGGCTAAGACGGGTAG
CCGGCCTGAGAGGGTGGTCGGCCACACTGGGACTGAGACACTGCCCAGACTCCTACGGGAGGCTGCAGTC
GAGAATCTTTCGCAATGCCCGAAAGGGTGACGAAGCGACGCCGCGTGTGGGAAGAAGGCCTTCGGGTTGT
AAACCACTGTCGGGAGTTAAGAAATGTAAGGGTGCTAATAGCATCCTTACTTGACTAAGGCTCCGGAGGA
AGCCACGGCTAACTCTGTGCCAGCAGCCGCGGTAATACAGAGGCGGCAAGCGTTGTTCGGAATTATTGGG
CGTAAAGAGCACGTAGGCGGCTTTGTAAGTCAGTTGTGAAAGCCTTCCGCTTAACGGAAGAACAGCATCT
GATACTGCAAGGCTAGAGTGCGGAAGGG

>gi|325516590|gb|HQ595465.1| Uncultured planctomycete clone Z05g11 16S ribosomal RNA gene, partial sequence
GCTTAGAGAGGGGTCAATGTCCTATCAGCTAGTTGGTAAGGTAATGGCTTACCAAGGCTAAGACGGGTAG
CCGGCCTGAGAGGGTGGTCGGCCACACTGGGACTGAGACACTGCCCAGACTCCTACGGGAGGCTGCAGTC
GAGAATCTTTCGCAATGCCCGAAAGGGTGACGAAGCGACGCCGCGTGTGGGAAGAAGGCCTTCGGGTTGT
AAACCACTGTCGGGAGTTAAGAAATGTAAGGGTGTTAATAGCATCCTTACTTGACTAAGGCTCCGGAGGA
AGCCACGGCTAACTCTGTGCCAGCAGCCGCGGTAATACAGAGGCGGCAAGCGCTGTTCGGAATTATTGGG
CGTAAAGAGCACGTAGGCGGCTTTGTAAGTCAGTTGTGAAAGCCTTCCGCTTAACGGAAGAACAGCATCT
GATACTGCAAGGCTAGAGTGCGGAAGGG

>gi|325516591|gb|HQ595466.1| Uncultured planctomycete clone Z05g12 16S ribosomal RNA gene, partial sequence
GCTTAGAGAGGGGTCAATGTCCTATCAGCTAGTTGGTAGGGTAATGGCCTACCAAGGCTAAGACGGGTAG
CCGGCCTGAGAGGGTGGTCGGCCACACTGGGACTGAGACACTGCCCAGACTCCTACGGGAGGCTGCAGTC
GAGAATCTTTCGCAATGCCCGAAAGGGTGACGAAGCGACGCCGCGTGTGGGAAGAAGGCCTTCGGGTTGT
AAACCACTGTCGGGAGTTAAGAAATGTAAGGGTGTTAATAGCATCCTTACTTGACTAAGGCTCCGGAGGA
AGCCACGGCTAACTCTGTGCCAGCAGCCGCGGTAATACAGAGGCGGCAAGCGTTGTTCGGAATTATTGGG
CGTAAAGAGCACGTAGGCGGCCTTGTAAGTCAGTTGTGAAAGCCTTCTGCTTAACGGAAGAACAGCATCT
GATACTGCAAGGCTAGAGTACGGAAGGG

>gi|325516592|gb|HQ595467.1| Uncultured planctomycete clone Z05h01 16S ribosomal RNA gene, partial sequence
GCTTAGAGAGGGGTCAATGTCCTATCAGCTAGTTGGTAAGGTAATGGCTTACCAAGGCTAAGACGGGTAG
CCGGCCTGAGAGGGTGGTCGGCCACACTGGGACTGAGACACTGCCCAGACTCCTACGGGAGGCTGCAGTC
GGGAATCTTTCGCAATGCCCGAAAGGGTGACGAAGCGACGCCGCGTGTGGGAAGAAGGCCTTCGGGTTGT
AAACCACTGTCGGGAGTTAAGAAATGTAAGGGTGTTAATAGCATCCTTACTTGACTAAGGCTCCAGAGGA
AGCCACGGCTAACTCTGTGCCAGCAGCCGCGGTAATACAGAGGCGGCAAGCGTTGTTCGGAATTATTGGG
CGTAAAGAGCACGTAGGCGGCTTTGTAAGTCAGTTGTGAAAGCCTTCCGCTTAACGGAAGAACAGCATCT
GATACTGCAAGGCTAGAGTGCGGAAGGG

>gi|325516593|gb|HQ595468.1| Uncultured planctomycete clone Z05h02 16S ribosomal RNA gene, partial sequence
GCTTAGAGAGGGGTCAATGTCCTATCAGCTAGTTGGTAAGGTAATGGCTTACCAAGGCTAAGACGGGTAG
CCGGCCTGAGAGGGTGGTCGGCCACACTGGGACTGAGACACTGCCCAGACTCCTACGGGAGGCTGCAGTC
GAGAATCTTTCGCAATGCCCGAAAGGGTGACGAAGCGACGCCGCGTGTGGGAAGAAGGCCTTCGGGTTGT
AAACCACTGTCGGGAGTTAAGAAATGTAAGGGTGTTAATAGCATCCTTACTTGACTAAGGCTCCGGAGGA
AGCCACGGCTAACTCTGTGCCAGCAGCCGCGGTAATACAGAGGCGGCAAGCGTTGTTCGGAATTATTGGG
CGTAAAGAGCACGTAGGCGGCTTTGTAAGTCAGTTGTGAAAGCCTTCTGCTTAACGGAAGAACAGCAGCT
GATACTGCAAGGCTAGAGTGCGGAAGGG

>gi|325516594|gb|HQ595469.1| Uncultured planctomycete clone Z05h04 16S ribosomal RNA gene, partial sequence
GCTTAGAGAGGGGTCAATGTCCTATCAGCTAGTTGGTAAGGTAATGGCTTACCAAGGCTAAGACGGGTAG
CCGGCCTGAGAGGGTGGTCGGCCACACTGGGACTGAGACACTGCCCAGACTCCTACGGGAGGCTGCAGTC
GAGAATCTTTCGCAATGCCCGAAAGGGTGACGAAGCGACGCCGCGTGTGGGAAGAAGGCCTTCGGGTTGT
AAACCACTGTCGGGAGTTAAGAAATGTAAGGGTGTTAATAGCATCCTTACTTGACTAAGGCTCCGGAGGA
AGCCACGGCTAACTCTGTGCCAGCAGCCGCGGTAATACAGAGGCGGCAAGCGTTGTTCGGAATTATTGGG
CGTAAAGAGCACGTAGGCGGCTTTGTAAGTCAGTTGTGAAAGCCTTCCGCTTAACGGAAGAACAGCATCT
GATTCTGCAAGGCTAGAGTGCGGAAGGG

>gi|325516595|gb|HQ595470.1| Uncultured planctomycete clone Z05h05 16S ribosomal RNA gene, partial sequence
GCTTAGAGAGGGGTCAATGTCCTATCAGCTAGTTGGTAAGGTAATGGCTTACCAAGGCTAAGACGGGTAG
CCGGCCTGAGAGGGTGGTCGGCCACACTGGGACTGAGACACTGCCCAGACTCCTACGGGAGGCTGCAGTC
GAGAATCTTTCGCAATGCCCGAAAGGGTGACGAAGCGACGCCGCGTGTGGGAAGAAGGCCTTCGGGTTGT
AAACCACTGTCGGGAGTTAAGAAATGTAAGGGTGTTAATAGCATCCTTACTTGACTAAGGCTCCGGAGGA
AGCCACGGCTAACTCTGTGCCAGCAGCCGCGGTAATACAGAGGCGGCAAGCGTTGTTCGGAATTATTGGG
CGTAAAGAGCACGTAGGCGGCTTTGTAAGTCAGTTGTGAAAGCCTTCCGCTTAACGGAAGAACAGCATCT
GATACTGCAAGGCTAGAGTGCGGAAGGG

>gi|325516596|gb|HQ595471.1| Uncultured planctomycete clone Z05h06 16S ribosomal RNA gene, partial sequence
GCTTAGAGAGGGGTCAATGTCCTATCAGCTAGTTGGTAAGGTAATGGCTTACCAAGGCTAAGACGGGTAG
CCGGCCTGAGAGGGTGGTCGGCCACACTGGGACTGAGACACTGCCCAGACTCCTACGGGAGGCTGCAGTC
GAGAATCTTTCGCAATGCCCGAAAGGGTGACGAAGCGACGCCGCGTGTGGGAAGAAGGCCTTCGGGTTGT
AAACCACTGTCGGGAGTTAAGAAATGTAAGGGTGTTAATAGCATCCTTACTTGACTAAGGCTCCGGAGGA
AGCCACGGCTAACTCTGTGCCAGCAGCCGCGGTAATACAGAGGCGGCAAGCGTTGTTCGGAATTATTGGG
CGTAAAGAGCACGTAGGCGGCTTTGTAAGTCAGTTGTGAAAGCCTTCCGCTTAACGGAAGAACAGCATCT
GATACTGCGAGGCTAGAGTGCGGAAGGG

>gi|325516597|gb|HQ595472.1| Uncultured planctomycete clone Z05h08 16S ribosomal RNA gene, partial sequence
GCTTAGAGAGGGGTCAGTGTCCTATCAGCTAGTTGGTAAGGTAATGGCTTACCAAGGCTAAGACGGGTAG
CCGGCCTGAGAGGGTGGTCGGCCACACTGGGACTGAGACACTGCCCAGACTCCTACGGGAGGCTGCAGTC
GAGAATCTTTCGCAATGCCCGAAAGGGTGACGAAGCGACGCCGCGTGTGGGAAGAAGGCCTTCGGGTTGT
AAACCACTGTCGGGAGTTAAGAAATGTAAGGGTGTTAATAGCATCCTTACTTGACTAAGGCTCCGGAGGA
AGCCACGGCTAACTCTGTGCCAGCAGCCGCGGTAATACAGAGGCGGCAAGCGTTGTTCGGAATTATTGGG
CGTAAAGAGCACGTAGGCGGCTTTGTAAGTCAGTTGTGAAAGCCTTCCGCTTAACGGAAGAACAGCATCT
GATACTGCAAGGCTAGAGTGCGGAAGGG

>gi|325516598|gb|HQ595473.1| Uncultured planctomycete clone Z05h09 16S ribosomal RNA gene, partial sequence
GCTTAGAGAGGGGTCAATGTCCTATCAGCTAGTTGGTAAGGTAATGGCTTACCAAGGCTAAGACGGGTAG
CCGGCCTGAGAGGGTGGTCGGCCACACTGGGACTGAGACACTGCCCAGACTCCTACGGGAGGCTGCAGTC
GAGAATCTTTCGCAATGCCCGAAAGGGTGACGAAGCGACGCCGCGTGTGGGAAGAAGGCCTTCGGGTTGT
AAACCACTGTCGGGAGTTAAGAAATGTAAGGGTGTTAATAGCATCCTTGCTTGACTAAGGCTCCGGAGGA
AGCCACGGCTAACTCTGTGCCAGCAGCCGCGGTAATACAGAGGCGGCAAGCGTTGTTCGGAATTATTGGG
CGTAA

>gi|325516599|gb|HQ595474.1| Uncultured planctomycete clone Z05h10 16S ribosomal RNA gene, partial sequence
GCTTAGAGAGGGGTCAATGTCCTATCAACTAGTTGGCAGGGTAATGGCCTACCAAGGCTAAGACGGGTAG
CCGGCCTGAGAGGGTGGTCGGCCACACTGGGACTGAGACACTGCCCAGACTCCTACGGGAGGCTGCAGTC
GAGAATCTTTCGCAATGCCCGAAAGGGTGACGAAGCGACGCCGCGTGTGGGAAGAAGGCCTTCGGGTTGT
AAACCACTGTCGGGAGTTAAGAAATGTGAGGGTGTTAATAGCATCCTTGCTTGACTAAGGCTCCGGAGGA
AGCCACGGCTAACTCTGTGCCAGCAGCCGCGGTAATACAGAGGCGGCAAGCGTTGTTCGGAATTATTGGG
CGTAAAGAGCACATAGGCGGCTTTGTAAGTCAGTTGTGAAAGCCTTCTGCTTAACGGAAGAACAGCATCT
GATACTGCAAGGCTAGAGTACGGAAGGG

>gi|325516600|gb|HQ595475.1| Uncultured planctomycete clone Z05h11 16S ribosomal RNA gene, partial sequence
GCTTAGAGAGGGGTCAATGTCCTATCAGCTAGTTGGTAAGGTAATGGCTTACCAAGGCTAAGACGGGTAG
CCGGCCTGAGAGGGTGGTCGGCCACACTGGGACTGAGACACTGCCCAGACTCCTACGGGAGGCTGCAGTC
GAGAATCTTTCGCAATGCCCGAAGGGGTGACGAAGCGACGCCGCGTGTGGGAAGAAGGCCTTCGGGTTGT
AAACCACTGTCGGGAGTTAAGAAATGTAAGGGTGTTAATAGCATCCTTACTTGACTAAGGCTCCGGAGGA
AGCCACGGCTAACTCTGTGCCAGCAGCCGCGGTAATACAGAGGCGGCAAGCGTTGTTCGGAATTATTGGG
CGTAAAGAGCACGTAGGCGGCTTTGTAAGTCAGTTGTGAAAGCCTTCCGCTTAACGGAAGAACAGCATCT
GATACTGCAAGGCTAGAGTGCGGAAGGG

>gi|325516601|gb|HQ595476.1| Uncultured planctomycete clone Z05h12 16S ribosomal RNA gene, partial sequence
GCTTAGAGAGGGGTCAATGTCCTATCAGCTAGTTGGCAGGGTAATGGCCTACCAAGGCTAAGACGGGTAG
CCGGCCTGAGAGGGTGGTCGGCCACACTGGGACTGAGACACTGCCCAGACTCCTACGGGAGGCTGCAGTC
GAGAATCTTTCGCAATGCCCGAAAGGGTGACGAAGCGACGCCGCGTGTGGGAAGAAGGCCTTCGGGTTGT
AAACCACTGTCGGGAGTTAAGAAATGTAAGGGTGTTAATAGCATCCTTACTTGACTAAGGCTCCGGAGGA
AGCCACGGCTAACTCTGTGCCAGCAGCCGCGGTAATACAGAGGCGGCAAGCGTTGTTCGGAATTATTGGG
CGTAAAGAGCACGTAGGCGGCTTTGTAAGTCAGTTGTGAAAGCCTTCCGCTTAACGGAAGAACAGCATCT
GATACTGCAAGGCTAGAGTGCGGAAGGG

>gi|325516602|gb|HQ595477.1| Uncultured planctomycete clone Z09a01 16S ribosomal RNA gene, partial sequence
GCTTAGAGAGGGGTCAATGTCCTATCAGCTAGTTGGTAAGGTAATGGCTTACCAAGGCTAAGACGGGTAG
CCGGCCTGAGAGGGTGGTCGGCCACACTGGGACTGAGACACTGCCCAGACTCCTACGGGAGGCTGCAGTC
GAGAATCTTTCGCAATGCCCGAAAGGGTGACGAAGCGACGCCGCGTGTGGGAAGAAGGCCTTCGGGTTGT
AAACCACTGTCGGGAGTTAAGAAATGTAAGGGTGTTAATAGCATCCTTGCTTGACTAAGGCTCCGGAGGA
AGCCACGGCTAACTCTGTGCCAGCAGCCGCGGTAATACAGAGGCGGCAAGCGTTGTTCGGAATTATTGGG
CGTAAAGAGCACGTAGGCGACTTTGTAAGTCAGTTGTGAAAGCCTTCTGCTTAACGGAAGAACAGCATCT
GATACTGCAAGGCTAGAGTACGGAAGGG

>gi|325516603|gb|HQ595478.1| Uncultured planctomycete clone Z09a03 16S ribosomal RNA gene, partial sequence
GCTTAGAGAGGGGTCAATGTCCTATCAGCTAGTTGGTAGGGTAATGGCTTACCAAGGCTAAGACGGGTAG
CCGGCCTGAGAGGGTGGTCGGCCACACTGGGACTGAGACACTGCCCAGACTCCTACGGGAGGCTGCAGTC
GAGAATCTTTCGCAATGCCCGAAAGGGTGACGAAGCGACACCGCGTGTGGGAAGAAGGCCTTCGGGTTGT
AAACCACTGTCGGGAGTTAAGAAATGTAAGGGTGTTAATAGCATCCTTACTTGACTAAGGCTCCGGAGGA
AGCCACGGCTAACTCTGTGCCAGCAGCCGCGGTAATACAGAGGCGGCAAGCGTTGTTCGGAATTATTGGG
CGTAAAGAGCACGTAGGCGGCTTTGTAAGTCAGTTGTGAAAGCCTTCCGCTTAACGGAAGAACAGCATCT
GATACTGCAAGGCTAGAGTGCGGAAGGG

>gi|325516604|gb|HQ595479.1| Uncultured planctomycete clone Z09a04 16S ribosomal RNA gene, partial sequence
GCTTAGAGAGGGGTCAATGTCCTATCAGCTAGTTGGTAAGGTAATGGCTTACCAAGGCTAAGACGGGTAG
CCGGCCTGAGAGGGTGGTCGGCCACACTGGGACTGAGACACTGCCCAGACTCCTACGGGAGGCTGCAGTC
GAGAATCTTTCGCAATGCCCGAAAGGGTGACGAAGCGACGCCGCGTGTGGGAAGAAGGCCTTCGGGTTGT
AAACCACTGTCGGGAGTTAAGAAATGTAAGGGTGTTAATAGCATCCTTACTTGACTAAGGCTCCGGAGGA
AGCCACGGCTAACTCTGTGCCAGCAGCCGCGGTAATACAGAGGCGGCAAGCGTTGTTCGGAATTATTGGG
CGTAAAGAGCACGTAGGCGGCTTTGTAAGTCAGTTGTGAAAGCCTTCCGCTTAACGGAAGAACAGCATCT
GATACTGCAAGGCTAGAGTGCGGAAGGG

>gi|325516605|gb|HQ595480.1| Uncultured planctomycete clone Z09a05 16S ribosomal RNA gene, partial sequence
GCTTAGAGAGGGGTCAATGTCCTATCAGCTAGTTGGTAGGGTAATGGCCTACCAAGGCTAAGACGGGTAG
CCGGCCTGAGAGGGTGGTCGGCCACACTGGGACTGAGACACTGCCCAGACTCCTACGGGAGGCTGCAGTC
GAGAATCTTTCGCAATGCCCGAAAGGGTGACGAAGCGACGCCGCGTGTGGGAAGAAGGCCTTCGGGTTGT
AAACCACCGTCGGGAGTTAAGAAATGTAAGGGTGTTAATAGCATCCTTACTTGACTAAGGCTCCGGAGGA
AGCCACGGCTAACTCTGTGCCAGCAGCCGCGGTAATACGGAGGCGGCAAGCGTTGTTCGGAATTATTGGG
CGTAAAGAGCACGTAGGCGGCCTTGTAAGTCAGTTGTGAAAGCCTTCTGCTTAACGGAAGAACAGCATCT
GATACTGCAAGGCTAGAGTACGGAAGGG

>gi|325516606|gb|HQ595481.1| Uncultured planctomycete clone Z09a07 16S ribosomal RNA gene, partial sequence
GCTTAGAGAGGGGTCAATGTCCTATCAGCCAGTTGGTAAGGTAATGGCTTACCAAGGCTAAGACGGGTAG
CCGGCCTGAGAGGGTGGTCGGCCACACTGGGACTGAGACACTGCCCAGACTCCTACGGGAGGCTGCAGTC
GAGAATCTTTCGCAATGCCCGAAAGGGTGACGAAGCGACGCCGCGTGTGGGAAGAAGGCCTTCGGGTTGT
AAACCACTGTCGGGAGTTAAGAAATGTAAGGGTGTTAATAGCATCCTTACTTGACTAAGGCTCCGGAGGA
AGCCACGGCTAACTCTGTGCCAGCAGCCGCGGTAATACAGAGGCGGCAAGCGTTGTTCGGAATTATTGGG
CGTAAAGAGCACGTAGGCGGCTTTGTAAGTCAGTTGTGAAAGCCTTCCGCTTAACGGAAGAACAGCATCT
GATACTGCAAGGCTAGAGTGCGGAAGGG

>gi|325516607|gb|HQ595482.1| Uncultured planctomycete clone Z09a08 16S ribosomal RNA gene, partial sequence
GCTTAGAGAGGGGTCAATGTCCTATCAGCTAGTTGGTAAGGTAATGGCTTACCAAGGCTAAGACGGGTAG
CCGGCCTGAGAGGGTGGTCGGCCACACTGGGACTGAGACACTGCCCAGACTCCTACGGGAGGCTGCAGTC
GAGAATCTTTCGCAATGCCCGAAAGGGTGACGAAGCGACGCCGCGTGTGGGAAGAAGGCCTTCGGGTTGT
AAACCACTGTCGGGAGTTAAGGAATGTAAGGGTGTTAATAGCATCCTTACTTGACTAAGGCTCCGGAGGA
AGCCACGGCTAACTCTGTGCCAGCAGCCGCGGTAATACAGAGGCGGCAAGCGTTGTTCGGAATTATTGGG
CGTAAAGAGCACGTAGGCGGCCTTGTAAGTCAGTTGTGAAAGCCTTCTGCTTAACGGAAGAACAGCATCT
GATACTGCAAGGCTAGAGTACGGAAGGG

>gi|325516608|gb|HQ595483.1| Uncultured planctomycete clone Z09a09 16S ribosomal RNA gene, partial sequence
GCTTAGAGAGGGGTCAATGTCCTATCAGCTAGTTGGTAAGGTAATGGCTTACCAAGGCTAAGACGGGTAG
CCGGCCTGAGAGGGTGGTCGGCCACACTGGGACTGAGACACTGCCCAGACTCCTACGGGAGGCTGCAGTC
GAGAATCTTTCGCAATGCCCGAAAGGGTGACGAAGCGACGCCGCGTGTGGGAAGAAGGCCTTCGGGTTGT
AAACCACTGTCGGGAGTTAAGAAATGTAAGGGTGTTAATAGCATCCTTACTTGACTAAGGCTCCGGAGGA
AGCCACGGCTAACTCTGTGCCTGCAGCCGCGGTAATACAGAGGCGGCAAGCGTTGTTCGGAATTATTGGG
CGTAAAGAGCACGTAGGCGGCTTTGTAAGTCAGTTGTGAAAGCCTTCCGCTTAACGGAAGAACAGCATCT
GATACTGCAAGGCTAGAGTGCGGAAGGG

>gi|325516609|gb|HQ595484.1| Uncultured planctomycete clone Z09a10 16S ribosomal RNA gene, partial sequence
GCTTAGAGAGGGGTCAATGTCCTATCAGCTAGTTGGCAGGGTAATGGCCTACCAAGGCTAAGACGGGTAG
CCGGCCTGAGAGGGTGGTCGGCCACACTGGGACTGAGACACTGCCCAGACTCCTACGGGAGGCTGCAGTC
GAGAATCTTTCGCAATGCCCGAAAGGGTGACGAAGCGACGCCGCGTGTGGGAAGAAGGCCTTCGGGTTGT
AAACCACTGTCGGGAGTTAAGAAATGTAAGGATGTTAATAGCATCCTTGCTTGACTAAGGCTCCGGAGGA
AGCCACGGCTAACTCTGTGCCAGCAGCCGCGGTAATACAGAGGCGGCAAGCGTTGTTCGGAATTATTGGG
CGTAAAGAGCACGTAGGCGGCTTTGTAAGTCAGTTGTGAAAGCCTTCTGCTTAACGGAAGAACAGCATCT
GATACTGCAAGGCTAGAGTACGGAAGGG

>gi|325516610|gb|HQ595485.1| Uncultured planctomycete clone Z09a11 16S ribosomal RNA gene, partial sequence
GCTTAGAGAGGGGTCAATGTCCTATCAGCTAGTTGGTAGGGTAATGGCCTACCAAGGCTAAGACGGGTAG
CCGGCCTGAGAGGGTGGTCGGCCACACTGGGACTGAGACACTGCCCAGACTCCTACGGGAGGCTGCAGTC
GAGAATCTTTCGCAATGCCCGAAAGGGTGACGAAGCGACGCCGCGTGTGGGAAGAAGGCCTTCGGGTTGT
AAACCACTGTCGGGAGTTAAGAAATGTAAGGGTGTTAATAGCATCCTTACTTGACTAAGGCTCCGGAGGA
AGCCACGGCTAACTCTGTGCCAGCAGCCGCGGTAATACAGAGGCGGCAAGCGTTGTTCGGAATTATTGGG
CGTAAAGAGCACGTAGGCGGCCTTGTAAGTCAGTTGTGAAAGCCTTCTGCTTAACGGAAGAACAGCATCT
GATACTGCAAGGCTAAAGTACGGAAGGG

>gi|325516611|gb|HQ595486.1| Uncultured planctomycete clone Z09a12 16S ribosomal RNA gene, partial sequence
GCTTAGAGAGGGGTCAATGTCCTATCAGCTAGTTGGCAGGGTAATGGCCTACCAAGGCTAAGACGGGTAG
CCGGCCTGAGAGGGTGGTCGGCCACACTGGGACTGAGACACTGCCCAGACTCCTACGGGAGGCTGCAGTC
GAGAATCTTTCGCAATGCCCGAAAGGGTGACGAAGCGACGCCGCGTGTGGGAAGAAGGCCTTCGGGTTGT
AAACCACTGTCGGGAGTTAAGAAATGTAAGGGTGTTAATAGCATCCTTGCTTGACTAAGGCTCCGGAGGA
AGCCACGGCTAACTCTGTGCCAGCAGCCGCGGTAATACAGAGGCGGCAAGCGTTGTTCGGAATTATTGGG
CGTAAAGAGCACGTAGGCGGCTTTGTAAGTCAGTCGTGAAAGCCTTCTGCTTAACGGAAGAACAGCATCT
GATACTGCAAGGCTAGAGTACGGAAGGG

>gi|325516612|gb|HQ595487.1| Uncultured planctomycete clone Z09b01 16S ribosomal RNA gene, partial sequence
GCTTAGAGAGGGGTCAATGTCCTATCAGCTAGTTGGTAAGGTAATGGCTTACCAAGGCTAAGACGGGTAG
CCGGCCTGAGGGGGTGGTCGGCCACACTGGGACTGAGACACTGCCCAGACTCCTACGGGAGGCTGCAGTC
GAGAATCTTCCGCAATGCCCGAAAGGGTGACGAAGCGACGCCGCGTGTGGGAAGAAGGCCTTCGGGTTGT
AAACCACTGTCGGGAGTTAAGAAATGTAAGGGTGTTAATAGCATCCTTGCTTGACTAAGGCTCCGGAGGA
AGCCACGGCTAACTCTGTGCCAGCAGCCGCGGTAATACAGAGGCGGCAAGCGTTGTTCGGAATTATTGGG
CGTAAAGAGCACGTAGGCGGCTTTGTAAGTCAGTTGTGAAAGCCTTCTGCTTAACGGAAGAACAGCATCT
GATACTGCAAGGCTAGAGTACGGAAGGG

>gi|325516613|gb|HQ595488.1| Uncultured planctomycete clone Z09b02 16S ribosomal RNA gene, partial sequence
GCTTAGAGAGGGGTCAATGTCCTATCAGCTAGTTGGTAAGGTAATGGCTTACCAAGGCTAAGACGGGTAG
CCGGCCTGAGAGGGTGGTCGGCCACACTGGGACTGAGACACTGCCCAGACTCCTACGGGAGGCTGCAGTC
GAGAATCTTTCGCAATGCCCGAAAGGGTGACGAAGCGACGCCGCGTGTGGGAAGAAGGCCTTCGGGTTGT
AAACCACTGTCGGGAGTTAAGAAATGTAAGGGTGTTAATAGCATCCTTACTTGACTAAGGCTCCGGAGGA
AGCCACGGCTAACTCTGTGCCAGCAGCCGCGGTAATACAGAGGCGGCAAGCGTTGTTCGGAATTATTGGG
CGTAAAGAGCACGTAGGCGGCTTTGTAAGTCAGTTGTGAAAGCCTTCCGCTTAACGGAAGAACAGCATCT
GATACTGCAAGGCTAGAGTGCGGAAGGG

>gi|325516614|gb|HQ595489.1| Uncultured planctomycete clone Z09b04 16S ribosomal RNA gene, partial sequence
GCTTAGAGAGGGGTCAATGTCCTATCAGCTAGTTGGTAAGGTAATGGCTTACCAAGGCTAAGACGGGTAG
CCGGCCTGAGAGGGTGGTCGGCCACACTGGGACTGAGACACTGCCCAGACTCCTACGGGAGGCTGCAGTC
GAGAATCTTTCGCAATGCCCGAAAGGGTGACGAAGCGACGCCGCGTGTGGGAAGAAGGCCTTCGGGTTGT
AAACCACTGTCGGGAGTTAAGAAATGTAAGGGTGTTAATAGCATCCTTACTTGACTAAGGCTCCGGAGGA
AGCCACGGCTAACTCTGTGCCAGCAGCCGCGGTAATACAGAGGCGGCAAGCGTTGTTCGGAATTATTGGG
CGTAAAGAGCACGTAGGCGGCTTTGTAAGTCAGTTGTGAAAGCCTTCCGCTTAACGGAAGAACAGCATCT
GATACTGCAAGGCTAGAGTGCGGAAGGG

>gi|325516615|gb|HQ595490.1| Uncultured planctomycete clone Z09b05 16S ribosomal RNA gene, partial sequence
GCTTAGAGAGGGGTCAATGTCCTATCAGCTAGTTGGTAAGGTAATGGCTTACCAAGGCTAAGACGGGTAG
CCGGCCTGAGAGGGTGGTCGGCCACACTGGGACTGAGACACTGCCCAGACTCCTACGGGAGGCTGCAGTC
GAGAATCTTTCGCAATGCCCGAAAGGGTGACGAAGCGACGCCGCGTGTGGGAAGAAGGCCTTCGGGTTGT
AAACCACTGTCGGGAGTTAAGAAATGTAAGGGTGTTAATAGCATCCTTACTTGACTAAGGCTCCGGAGGA
AGCCACGGCTAACTCTGTGCCAGCAGCCGCGGTAATACAGAGGCGGCAAGCGTTGTTCGGAATTATTGGG
CGTAAAGAGCACGTAGGCGGCTTTGTAAGTCAGTTGTGAAAGCCTTCCGCTTAACGGAAGAACAGCATCT
GATACTGCAAGGCTAGAGTGCGGAAGGG

>gi|325516616|gb|HQ595491.1| Uncultured planctomycete clone Z09b06 16S ribosomal RNA gene, partial sequence
GCTTAGAGAGGGGTCAATGTCCTATCAGCTAGTTGGTAAGGTAATGGCTTACCAAGGCTAAGACGGGTAG
CCGGCCTGAGAGGGTGGTCGGCCACACTGGGACTGAGACACTGCCCAGACTCCTACGGGAGGCTGCAGTC
GAGAATCTTTCGCAATGCCCGAAAGGGTGACGAAGCGACGCCGCGTGTGGGAAGAAGGCCTTCGGGTTGT
AAACCACTGTCGGGAGTTAAGAAATGTAAGGGTGTTAATAGCATCCTTACTTGACTAAGGCTCCGGAGGA
AGCCACGGCTAACTCTGTGCCAGCAGCCGCGGTAATACAGAGGCGGCGAGCGTTGTTCGGAATTATTGGG
CGTAAAGAGCACGTAGGCGGCTTTGTAAGTCAGTTGTGAAAGCCTTCCGCTTAACGGAAGAACAGCATCT
GATACTGCAAGGCTAGAGTGCGGAAGGG

>gi|325516617|gb|HQ595492.1| Uncultured planctomycete clone Z09b07 16S ribosomal RNA gene, partial sequence
GCTTAGAGAGGGGTCAATGTCCTATCAGCTAGTTGGTAAGGTAATGGCTTACCAAGGCTAAGACGGGTAG
CCGGCCTGAGAGGGTGGTCGGCCACACTGGGACTGAGACACTGCCCAGACTCCTACGGGAGGCTGCAGTC
GAGAATCTTTCGCAATGCCCGAAAGGGTGACGAAGCGACGCCGCGTGTGGGAAGAAGGCCTTCGGGTTGT
AAACCACTGTCGGGAGTTAAGAAATGTAAGGGTGTTAATAGCATCCTTACTTGACTAAGGCTCCGGAGGA
AGCCACGGCTAACTCTGTGCCAGCAGCCGCGGTAATACAGAGGCGGCAAGCGTTGTTCGGAATTATTGGG
CGTAAAGAGCACGTAGGCGGCTTTGTAAGTCAGTTGTGAAAGCCTTCCGCTTAACGGAAGAACAGCATCT
GATACTGCAAGGCTAGAGTGCGGA

>gi|325516618|gb|HQ595493.1| Uncultured planctomycete clone Z09b08 16S ribosomal RNA gene, partial sequence
GCTTAGAGAGGGGTCAATGTCCTATCAGCTAGTTGGTAGGGTAATGGCCTACCAAGGCTAAGACGGGTAG
CCGGCCTGAGAGGGTGGTCGGCCACACTGGGACTGAGACACTGCCCAGACTCCTACGGGAGGCTGCAGTC
GAGAATCTTTCGCAATGCCCGAAAGGGTGACGAAGCGACGCCGCGTGTGGGAAGAAGGCCTTCGGGTTGT
AAACCACTGTCGGGAGTTAAGAAATGCAAGGGTGTTAATAGCATCCTTGCTTGACTAAGGCTCCGGAGGA
AGCCACGGCTAACTCTGTGCCAGCAGCCGCGGTAATACAGAGGCGGCAAGCGTTGTTCGGAATTATTGGG
CGTAAAGAGCACGTAGGCGGCTTTGTAAGTCAGTTGTGAAAGCCTTCTGCTCAACGGAAGAACAGCATCT
GATACTGCAAGGCTAGAGTGCGGAAGGG

>gi|325516619|gb|HQ595494.1| Uncultured planctomycete clone Z09b09 16S ribosomal RNA gene, partial sequence
GCTTAGAGAGGGGTCAATGTCCTATCAGCTAGTTGGTAAGGTAATGGCTTACCAAGGCTAAGACGGGTAG
CCGGCCTGAGAGGGTGGTCGGCCACACTGGGACTGAGACACTGCCCAGACTCCTACGGGAGGCTGCAGTC
GAGAATCTTTCGCAATGCCCGAAAGGGTGACGAAGCGACGCCGCGTGTGGGAAGAAGGCCTTCGGGTTGT
AAACCACTGTCGGGAGTTAAGAAATGTAAGGGTGTTAATAGCATCCTTACTTGACTAAGGCTCCGGAGGA
AGCCACGGCTAACTCTGTGCCAGCAGCCGCGGTAATACAGAGGCGGCAAGCGTTGTTCGGAATTATTGGG
CGTAAAGAGCACGTAGGCGGCTTTGTAAGTCAGTTGTGAAAGCCTTCCGCTTAACGGAAGAACAGCATCT
GATACTGCAAGGCTAGAGTGCGGAAGGG

>gi|325516620|gb|HQ595495.1| Uncultured planctomycete clone Z09b10 16S ribosomal RNA gene, partial sequence
GCTTAGAGAGGGGTCAATGTCCTATCAGCTAGTTGGTAAGGTAATGGCTTACCAAGGCTAAGACGGGTAG
CCGGCCTGAGAGGGTGGTCGGCCACACTGGGACTGAGACACTGCCCAGACTCCTACGGGAGGCTGCAGTC
GAGAATCTTTCGCAATGCCCGAAAGGGTGACGAAGCGACGCCGCGTGTGGGAAGAAGGCCTTCGGGTTGT
AAACCACTGTCGGGAGTTAAGAAATGTAAGGGTGTTAATAGCATCCTTACTTGACTAAGGCTCCGGAGAA
AGCCACGGCTAACTCTGTGCCAGCAGCCGCGGTAATACAGAGGCGGCAAGCGTTGTTCGGAATTATTGGG
CGTAAAGAGCACGTAGGCGGCTTTGTAAGTCAGTTGTGAAAGCCTTCCGCTTAACGGAAGAACAGCATCT
GATACTGCAAGGCTAGAGTGCGGAAGGG

>gi|325516621|gb|HQ595496.1| Uncultured planctomycete clone Z09b11 16S ribosomal RNA gene, partial sequence
GCTTAGAGAGGGGTCAATGTCCTATCAGCTAGTTGGCAGGGTAATGGCCTACCAAGGCTAAGACGGGTAG
CCGGCCTGAGAGGGTGGTCGGCCACACTGGGACTGAGACACTGCCCAGACTCCTACGGGAGGCTGCAGTC
GAGAATCTTTCGCAATGCCCGAAAGGGTGACGAAGCGACGCCGCGTGTGGGAAGAAGGCCTTCGGGTTGT
AAACCACTGTCGGGAGTTAAGAAATGTAAGGGTGTTAATAGCATCCTTGCTTGACTAAGGCTCCGGAGGA
AGCCACGGCTAACTCTGTGCCAGCAGCCGCGGTAATACAGAGGCGGCAAGCGTTGTTCGGAATTATTGGG
CGTAAAGAGCACGTAGGCGGCTTTGTAAGTCAGTTGTGAAAGCCTTCTGCTTAACGGAGGAACAGCATCT
GATACTGCAAGGCTAGAGTACGGAAGGG

>gi|325516622|gb|HQ595497.1| Uncultured planctomycete clone Z09b12 16S ribosomal RNA gene, partial sequence
GCTTAGAGAGGGGTCAATGTCCTATCAGCTAGTTGGTAAGGTAATGGCTTACCAAGGCTAAGACGGGTAG
CCGGCCTGAGAGGGTGGTCGGCCACACTGGGACTGAGACACTGCCCAGACTCCTACGGGAGGCTGCAGTC
GAGAATCTTTCGCAATGCCCGAAAGGGTGACGAAGCGACGCCGCGTGTGGGAAGAAGGCCTTCGGGTTGT
AAACCACTGTCGGGAGTTAAGAAATGTAAGGGTGTTAATAGCATCCTTACTTGACTAAGGCTCCGGAGGA
AGCCACGGCTAACTCTGTGCCAGCAGCCGCGGTAATACAGAGGCGGCAAGCGTTGTTCGGAATTATTGGG
CGTAAAGAGCACGTAGGCGGCTTTGTAAGTCAGTTGTGAAAGCCTTCCGCTTAACGGAAGAACAGCATCT
GATACTGCAAGGCTAGAGTGCGGAAGGG

>gi|325516623|gb|HQ595498.1| Uncultured planctomycete clone Z09c01 16S ribosomal RNA gene, partial sequence
GCTTAGAGAGGGGTCAATGTCCTATCAGCTAGTTGGTAAGGTAATGGCTTACCAAGGCTAAGACGGGTAG
CCGGCCTGAGAGGGTGGTCGGCCACACTGGGACTGAGACACTGCCCAGACTCCTACGGGAGGCTGCAGTC
GAGAATCTTTCGCAATGCCCGAAAGGGTGACGAAGCGACGCCGCGTGTGGGAAGAAGGCCTTCGGGTTGT
AAACCACTGTCGGGAGTTAAGAAATGTAAGGGTGTTAATAGCATCCTTACTTGACTAAGGCTCCGGAGGA
AGCCACGGCTAACTCTGTGCCAGCAGCCGCGGTAATACAGAGGCGGCAAGCGTTGTTCGGAATTATTGGG
CGTAAAGAGCACGTAGGCGGCTTTGTAAGTCAGTTGTGAAAGCCTTCCGCTTAACGGAAGAACAGCATCT
GATACTGCAAGGCTAGAGTGCGGAAGGG

>gi|325516624|gb|HQ595499.1| Uncultured planctomycete clone Z09c03 16S ribosomal RNA gene, partial sequence
GCTTAGAGAGGGGTCAATGTCCTATCAGCTAGTTGGTAGGGTAATGGCCTACCAAGGCTAAGACGGGTAG
CCGGCCTGAGAGGGTGGTCGGCCACACTGGGACTGAGACACTGCCCAGACTCCTACGGGAGGCTGCAGTC
GAGAATCTTTCGCAATGCCCGAAAGGGTGACGAAGCGACGCCGCGTGTGGGAAGAAGGCCTTCGGGTTGT
AAACCACTGTCGGGAGTTAAGAAATGTAAGGGTGTTAATAGCATCCTTACTTGACTAAGGCTCCGGAGGA
AGCCACGGCTAACTCTGTGCCAGCAGCCGCGGTAATACAGAGGCGGCAAGCGTTGTTCGGAATTATTGGG
CGTAAAGAGCACGTAGGCGGCCTTGTAAGTCAGTTGTGAAAGCCTTCTGCTTAACGGAAGAACAGCATCT
GATACTGCAAGGCTAGAGTACGGAAGGG

>gi|325516625|gb|HQ595500.1| Uncultured planctomycete clone Z09c04 16S ribosomal RNA gene, partial sequence
GCTTAGAGAGGGGTCAATGTCCTATCAGCTAGTTGGTAAGGTAATGGCTTACCAAGGCTAAGACGGGTAG
CCGGCCTGAGAGGGTGGTCGGCCACACTGGGACTGAGACACTGCCCAGACTCCTACGGGAGGCTGCAGTC
GAGAATCTTTCGCAATGCCCGAAAGGGTGACGAAGCGACGCCGCGTGTGGGAAGAAGGCCTTCGGGTTGT
AAACCACTGTCGGGAGTTAAGAAATGTAAGGGTGTTAATAGCATCCTTACTTGACTAAGGCTCCGGAGGA
AGCCACGGCTAACTCTGTGCCAGCAGCCGCGGTAATACAGAGGCGGCAAGCGTTGTTCGGAATTATTGGG
CGTAAAGAGCACGTAGGCGGCTTTGTAAGTCAGTTGTGAAAGCCTTCCGCTTAACGGAAGAACAGCATCT
GATACTGCAAGGCTAGAGTGCGGAAGGG

>gi|325516626|gb|HQ595501.1| Uncultured planctomycete clone Z09c05 16S ribosomal RNA gene, partial sequence
GCTTAGAGAGGGGTCAATGTCCTATCAGCTAGTTGGCAGGGTAATGGCCTACCAAGGCTAAGACGGGTAG
CCGGCCTGAGAGGGTGGTCGGCCACACTGGGACTGAGACACTGCCCAGACTCCTACGGGAGGCTGCAGTC
GAGAATCTTTCGCAATGCCCGAAAGGGTGACGAAGCGACGCCGCGTGTGGGAAGAAGGCCTTCGGGTTGT
AAACCACTGTCGGGAGTTAAGAAATGTAAGGGTGTTAATAGCATCCTTGCTTGACTAAGGCTCCGGAGGA
AGCCACGGCTAACTCTGTGCCAGCAGCCGCGGTAATACAGAGGCGGCAAGCGTTGTTCGGAATTATTGGG
CGTAAAGAGCACGTAGGCGGCTTTGTAAGTCAGTTGTGAAAGCCTTCTGCTTAACGGAAGAACAGCATCT
GATACTGCAAGGCTAGAGTACGGAAGGG

>gi|325516627|gb|HQ595502.1| Uncultured planctomycete clone Z09c06 16S ribosomal RNA gene, partial sequence
GCTTAGAGAGGGGTCAATGTCCTATCAGCTAGTTGGTAAGGTAATGGCTTACCAAGGCTAAGACGGGTAG
CCGGCCTGAGAGGGTGGTCGGCCACACTGGGACTGAGACACTGCCCAGACTCCTACGGGAGGCTGCAGTC
GAGAATCTTTCGCAATGCCCGAAAGGGTGACGAAGCGACGCCGCGTGTGGGAAGAAGGCCTTCGGGTTGT
AAACCACTGTCGGGAGTTAAGAAATGTAAGGGTGTTAATAGCATCCTTACTTGACTAAGGCTCCGGAGGA
AGCCACGGCTAACTCTGTGCCAGCAGCCGCGGTAATACAGAGGCGGCAAGCGTTGTTCGGAATTATTGGG
CGTAAAGAGCACGTAGGCGGCTTTGTAAGTCAGTTGTGAAAGCCTTCCGCTTAACGGAAGAACAGCATCT
GATACTGCAAGGCTAGAGTGCGGAAGGG

>gi|325516628|gb|HQ595503.1| Uncultured planctomycete clone Z09c07 16S ribosomal RNA gene, partial sequence
GCTTAGAGAGGGGTCAATGTCCTATCAGCTAGTTGGTAAGGTAATGGCTTACCAAGGCTAAGACGGGTAG
CCGGCCTGAGAGGGTGGTCGGCCACACTGGGACTGAGACACTGCCCAGACTCCTACGGGAGGCTGCAGTC
GAGAATCTTTCGCAATGCCCGAAAGGGTGACGAAGCGACGCCGCGTGTGGGAAGAAGGCCTTCGGGTTGT
AAACCACTGTCGGGAGTTAAGAAATGTAAGGGTGTTAATAGCATCCTTACTTGACTAAGGCTCCGGAGGA
AGCCACGGCTAACTCTGTGCCAGCAGCCGCGGTAATACAGAGGCGGCAAGCGTTGTTCGGAATTATTGGG
CGTAAAGAGCACGTAGGCGGCCTTGTAAGTCAGTTGTGAAAGCCTTCTGCTTAACGGAAGAACAGCATCT
GATACTGCAAGGCTAGAGTACGGAAGGG

>gi|325516629|gb|HQ595504.1| Uncultured planctomycete clone Z09c08 16S ribosomal RNA gene, partial sequence
GCCTAGAGAGGGGTTTATGTCCTATCAGCTTGTTGGTAGGGTAATGGCCTACCAAGGCAAAGACGGGTAG
CCGGTTTAAGAGGATGGTCGGCCACACTGGGACTGAGACACTGCCCAGACTTCTACGGAAGGCTGCAGTC
GAGAATCTTTCGCAATGCCCGAAAGGGTGACGAAGCGACGCCGCGTGGGTGAGGAAGGCCTTCGGGTTGT
AAAGCCCTGTCAGGAGTTATGAAATGTAAGTGCGATAATACTGTGCTTATTTGACAAAGGCTCCAAAGGA
AGCCACGGCTAACTCTGTGCCAGCAGCCGCGGTAATACAGAGGTGGCAAGCGTTGTTCGGAATTATTGGG
CGTAAAGAGCACGTAGGCGGCCTTGTAAGTCAGTTGTGAAAGCCTTCTGCTTAACGGAAGAACAGCATCT
GATACTGCAAGGCTAGAGTACGGAAGGG

>gi|325516630|gb|HQ595505.1| Uncultured planctomycete clone Z09c09 16S ribosomal RNA gene, partial sequence
GCTTAGAGAGGGGTCAATGTCCTATCAGCTAGTTGGTAGGGTAATGGCCTACCAAGGCTAAGACGGGTAG
CCGGCCTGAGAGGGTGGTCGGCCACACTGGGACTGAGACACTGCCCAGACTCCTACGGGAGGCTGCAGTC
GAGAATCTTTCGCAATGCCCGAAAGGGTGACGAAGCGACGCCGCGTGTGGGAAGAAGGCCTTCGGGTTGT
AAACCACTGTCGGGAGTTAAGAAATGTAAGGGTGTTAATAGCATCCTTACTTGACTAAGGCTCCGGAGGA
AGCCACGGCTAACTCTGTGCCAGCAGCCGCGGTAATACAGAGGCGGCAAGCGTTGTTCGGAATTATTGGG
CGTAAAGAGCACGTAGGCGGCCTTGTAAGTCAGTTGTGAAAGCCTTCTGCTTAACGGAAGAACAGCATCT
GATACTGCAAGGCTAGAGTACGGAAGGG

>gi|325516631|gb|HQ595506.1| Uncultured planctomycete clone Z09c10 16S ribosomal RNA gene, partial sequence
GCTTAGAGAGGGGTCAATGTCCTATCAGCTAGTTGGTAAGGTAATGGCTTACCAAGGCTAAGACGGGTAG
CCGGCCTGAGAGGGTGGTCGGCCACACTGGGACTGAGACACTGCCCAGACTCCTACGGGAGGCTGCAGTC
GAGAATCTTTCGCAATGCCCGAAAGGGTGACGAAGCGACGCCGCGTGTGGGAAGAAGGCCTTCGGGTTGT
AAACCACTGTCGGGAGTTAAGAAATGTAAGGGTGTTAATAGCATCCTTACTTGACTAAGGCTCCGGAGGA
AGCCACGGCTAACTCTGTGCCAGCAGCCGCGGTAATACAGAGGCGGCAAGCGTTGTTCGGAATTATTGGG
CGTAAAGAGCACGTAGGCGGCTTTGTAAGTCAGTTGTGAAAGCCTTCCGCTTAACGGAAGAACAGCATCT
GATACTGCAAGGCTAGAGTGCGGAAGGG

>gi|325516632|gb|HQ595507.1| Uncultured planctomycete clone Z09d02 16S ribosomal RNA gene, partial sequence
GCTTAGAGAGGGGTCAATGTCCTATCAGCTAGTTGGTAAGGTAATGGCTTACCAAGGCTAAGACGGGTAG
CCGGCCTGAGAGGGTGGTCGGCCACACTGGGACTGAGACACTGCCCAGACTCCTACGGGAGGCTGCAGTC
GAGAATCTTTCGCAATGCCCGAAAGGGTGACGAAGCGACGCCGCGTGTGGGAAGAAGGCCTTCGGGTTGT
AAACCACTGTCGGGAGTTAAGAAATGTAAGGGTGTTAATAGCATCCTTACTTGACTAAGGCTCCGGAGGA
AGCCACGGCTAACTCTGTGCCAGCAGCCGCGGTAATACAGAGGCGGCAAGCGTTGTTCGGAATTATTGGG
CGTAAAGAGCACGTAGGCGGCTTTGTAAGTCAGTTGTGAAAGCCTTCCGCTTAACGGAAGAACAGCATCT
GATACTGCAAGGCTAGAGTGCGGAAGGG

>gi|325516633|gb|HQ595508.1| Uncultured planctomycete clone Z09d03 16S ribosomal RNA gene, partial sequence
GCTTAGAGAGGGGTCAATGTCCTATCAGCTAGTTGGTAGGGTAACGGCCTACCAAGGCGAAGACGGGTAG
CAGGCCTGAGAGGGTGGTCGGCCACACTGGGACTGAGACACTGCCCAGACTCCTACGGGAGGCTGCAGTC
GAGAATCTTTCGCAATGCCCGAAAGGGTGACGAAGCGACGCCGCGTGTGGGAAGAAGGCCTTCGGGTTGT
AAACCACTGTCGGGAGTTAGGAAATGTAAGGGTGCTAATAGTATCCTTACTTGACTAAGGCTCCGGAGGA
AGCCACGGCTAACTCTGTGCCAGCAGCCGCGGTAATACAGAGGCGGCAAGCGTTGTTCGGAATTATTGGG
CGTAAAGAGCACGTAGGCGGCTTTGTAAGTCAGCTGTGAAAGCCTTCTGCTTAACGGAAGAACAGCATCT
GATACTGCAAGGCTAGAGTGCGGAAGGG

>gi|325516634|gb|HQ595509.1| Uncultured planctomycete clone Z09d04 16S ribosomal RNA gene, partial sequence
GCTTAGAGAGGGGTCAATGTCCTATCAGCTAGTTGGTAGGGTAATGGCCTACCAAGGCTAAGACGGGTAG
CCGGCCTGAGAGGGTGGTCGGCCACACTGGGACTGAGACACTGCCCAGACTCCTACGGGAGGCTGCAGTC
GAGAATCTTTCGCAATGCCCGAAAGGGTGACGAAGCGACGCCGCGTGTGGGAAGAAGGCCTTCGGGTTGT
AAACCACTGTCGGGAGTTAAGAAATGTAAGGGTGTTAATAGCATCCTTACTTGACTAAGGCTCCGGAGGA
AGCCACGGCTAACTCTGTGCCAGCAGCCGCGGTAATACAGAGGCGGCAAGCGTTGTTCGGAATTATTGGG
CGTAAAGAGCACGTAGGCGGCTTTGTAAGTCAGTTGTGAAAGCCTTCCGCTTAACGGAAGAACAGCATCT
GATACTGCAAGGCTAGAGTGCGGA

>gi|325516635|gb|HQ595510.1| Uncultured planctomycete clone Z09d05 16S ribosomal RNA gene, partial sequence
GCTTAGAGAGGGGTCAATGTCCTATCAGCTAGTTGGTAGGGTAATGGCCTACCAAGGCTAAGACGGGTAG
CCGGCCTGAGAGGGTGGTCGGCCACACTGGGACTGAGACACTGCCCAGACTCCTACGGGAGGCTGCAGTC
GAGAATCTTTCGCAATGCCCGAAAGGGTGACGAAGCGACGCCGCGTGTGGGAAGAAGGCCTTCGGGTTGT
AAACCACTGTCGGGAGTTAAGAAATGTAAGGGTGTTAATAGCATCCTTACTTGACTAAGGCTCCGGAGGA
AGCCACGGCTAACTCTGTGCCAGCAGCCGCGGTAATACAGAGGCGGCAAGCGTTGTTCGGAATTATTGGG
CGTAAAGAGCACGTAGGCGGCTTTGTAAGTCAGTTGTGAAAGCCTTCCGCTTAACGGAAGAACAGCATCT
GATACTGCAAGGCTAGAGTGCGGAAGGG

>gi|325516636|gb|HQ595511.1| Uncultured planctomycete clone Z09d06 16S ribosomal RNA gene, partial sequence
GCTTAGAGAGGGGTCAATGTCCTATCAGCTAGTTGGTAAGGTAATGGCTTACCAAGGCTAAGACGGGTAG
CCGGCCTGAGAGGGTGGTCGGCCACACTGGGACTGAGACACTGCCCAGACTCCTACGGGAGGCTGCAGTC
GAGAATCTTTCGCAATGCCCGAAAGGGTGACGAAGCGACGCCGCGTGTGGGAAGAAGGCCTTCGGGTTGT
AAACCACTGTCGGAAGTTAAGAAATGTAAGGGTGTTAATAGCATCCTTACTTGACTAAGGCTCCGGAGGA
AGCCACGGCTAACTCTGTGCCAGCAGCCGCGGTAATACAGAGGCGGCAAGCGTTGTTCGGAATTATTGGG
CGTAAAGAGCACGTAGGCGGCTTTGTAAGTCAGTTGTGAAAGCCTTCCGCTTAACGGAAGAACAGCATCT
GATACTGCAAGGCTAGAGTGCGGAAGGG

>gi|325516637|gb|HQ595512.1| Uncultured planctomycete clone Z09d07 16S ribosomal RNA gene, partial sequence
GCTTAGAGAGGGGTCAATGTCCTATCAGCTAGTTGGTAGGGTAATGGCCTACCAAGGCTAAGACGGGTAG
CCGGCCTGAGAGGGTGGTCGGCCACACTGGGACTGAGACACTGCCCAGACTCCTACGGGAGGCTGCAGTC
GAGAATCTTTCGCAATGCCCGAAAGGGTGACGAAGCGACGCCGCGTGTGGGAAGAAGGCCTTCGGGTTGT
AAACCACTGTCGGGAGTTAAGAAATGTAAGGGTGTTAATAGCATCCTTGCTTGACTAAGGCTCCGGAGGA
AGCCACGGCTAACTCTGTGCCAGCAGCCGCGGTAATACAGAGGCGGCAAGCGTTGTTCGGAATTATTGGG
CGTAAAGAGCGCGTAGGCGGCTTTGTAAGTCAGTTGTGAAAGCCTTCTGCTTAACGGAAGAACAGCATCT
GATACTGCAAGGCTAGAGTACGGAAGGG

>gi|325516638|gb|HQ595513.1| Uncultured planctomycete clone Z09d08 16S ribosomal RNA gene, partial sequence
GCTTAGAGAGGGGTCAATGTCCTATCAGCTAGTTGGTAAGGTAATGGCTTACCAAGGCTAAGACGGGTAG
CCGGCCTGAGAGGGTGGTCGGCCACACTGGGACTGAGACACTGCCCAGACTCCTACGGGAGGCTGCAGTC
GAGAATCTTTCGCAATGCCCGAAAGGGTGACGAAGCGACGCCGCGTGTGGGAAGAAGGCCTTCGGGTTGT
AAACCACTGTCGGGAGTTAAGAAATGTAAGGGTGTTAATAGCATCCTTACTTGACTAAGGCTCCGGAGGA
AGCCACGGCTAACTCTGTGCCAGCAGCCGCGGTAATACAGAGGCGGCAAGCGTTGTTCGGAATTATTGGG
CGTAAAGAGCACGTAGGCGGCTTTGTAAGTCAGTTGTGAAAGCCTTCCGCTTAACGGAAGAACAGCATCT
GATACTGCAAGGCTAGGGTGCGGAAGGG

>gi|325516639|gb|HQ595514.1| Uncultured planctomycete clone Z09d10 16S ribosomal RNA gene, partial sequence
GCTTAGAGAGGGGTCAATGTCCTATCAGCTAGTTGGTAAGGTAATGGCTTACCAAGGCTAAGACGGGTAG
CCGGCCTGAGAGGGTGGTCGGCCGCACTGGGACTGAGACACTGCCCAGACTCCTACGGGAGGCTGCAGTC
GAGAATCTTTCGCAATGCCCGAAAGGGTGACGAAGCGACGCCGCGTGTGGGAAGAAGGCCTTCGGGTTGT
AAACCACTGTCGGGAGTTAAGAAATGTAAGGGTGTTAATAGCATCCTTACTTGACTAAGGCTCCGGAGGA
AGCCACGGCTAACTCTGTGCCAGCAGCCGCGGTAATACAGAGGCGGCAAGCGTTGTTCGGAATTATTGGG
CGTAAAGAGCACGTAGGCGGCTTTGTAAGTCAGTTGTGAAAGCCTTCCGCTTAACGGAAGAACAGCATCT
GATACTGCAAGGCTAGAGTGCGGAAGGG

>gi|325516640|gb|HQ595515.1| Uncultured planctomycete clone Z09d11 16S ribosomal RNA gene, partial sequence
GCTTAGAGAGGGGTCAATGTCCTATCAGCTAGTTGGTAAGGTAATGGCTTACCAAGGCTAAGACGGGTAG
CCGGCCTGAGAGGGTGGTCGGCCACACTGGGACTGAGACACTGCCCAGACTCCTACGGGAGGCTGCAGTC
GAGAATCTTTCGCAATGCCCGAAAGGGTGACGAAGCGACGCCGCGTGTGGGAAGAAGGCCTTCGGGTTGT
AAACCACTGTCGGGAGTTAAGAAATGTAAGGGTGTTAATAGCATCCTTACTTGACTAAGGCTCCGGAGGA
AGCCACGGCTAACTCTGTGCCAGCAGCCGCGGTAATACAGAGGCGGCAAGCGTTGTTCGGAATTATTGGG
CGTAAAGAGCACGTAGGCGGCTTTGTAAGTCAGTTGTGAAAGCCTTCCGCTTAACGGAAGAACAGCATCT
GATACTGCAAGGCTAGAGTGCGGAAGGG

>gi|325516641|gb|HQ595516.1| Uncultured planctomycete clone Z09d12 16S ribosomal RNA gene, partial sequence
GCTTAGAGAGGGGTCAATGTCCTATCAGCTAGTTGGTAAGGTAATGGCTTACCAAGGCTAAGACGGGTAG
CCGGCCTGAGAGGGTGGTCGGCCACACTGGGACTGAGACACTGCCCAGACTCCTACGGGAGGCTGCAGTC
GAGAATCTTTCGCAATGCCCGAAAGGGTGACGAAGCGACGCCGCGTGTGGGAAGAAGGCCTTCGGGTTGT
AAACCACTGTCGGGAGTTAAGAAATGTAAGGGTGTTAATAGCATCCTTACTTGACTAAGGCTCCGGAGGA
AGCCACGGCTAACTCTGTGCCAGCAGCCGCGGTAATACAGAGGCGGCAAGCGTTGTTCGGAATTATTGGG
CGTAAAGAGCACGTAGGCGGCTTTGTAAGTCAGTTGTGAAAGCCTTCCGCTTAACGGA

>gi|325516642|gb|HQ595517.1| Uncultured planctomycete clone Z09e01 16S ribosomal RNA gene, partial sequence
GCTTAGAGAGGGGTCAATGTCCTATCAGCTAGTTGGCAGGGTAATGGCCTACCAAGGCTAAGACGGGTAG
CCGGCCTGAGAGGGTGGTCGGCCACACTGGGACTGAGACACTGCCCAGACTCCTACGGGAGGCTGCAGTC
GAGAATCTTTCGCAATGCCCGAAAGGGTGACGAAGCGACGCCGCGTGTGGGAAGAAGGCCTTCGGGTTGT
AAACCACTGTCGGGAGTTAAGAAATGTAAGGGTGTTAATAGCATCCTTGCTTGACTAAGGCTCCGGAGGA
AGCCACGGCTAACTCTGTGCCAGCAGCCGCGGTAATACAGAGGCGGCAAGCGTTGTTCGGAATTATTGGG
CGTAAAGAGCACGTAGGCGGCTTTGTAAGTCGGTTGTGAAAGCCTTCTGCTTAACGGAAGAACAGCATCT
GATACTGCAAGGCTAGAGTACGGAAGGG

>gi|325516643|gb|HQ595518.1| Uncultured planctomycete clone Z09e02 16S ribosomal RNA gene, partial sequence
GCTTAGAGAGGGGTCAATGTCCTATCAGCTAGTTGGTAGGGTAATGGCCTACCAAGGCTAAGACGGGTAG
CCGGCCTGAGAGGGTGGTCGGCCACACTGGGACTGAGACACTGCCCAGACTCCTACGGGAGGCTGCAGTC
GAGAATCTTTCGCAATGCCCGAAAGGGTGACGAAGCGACGCCGCGTGTGGGAAGAAGGCCTTCGGGTTGT
AAACCACTGTCGGGAGTTAAGAAATGTAAGGGTGTTAATAGCATCCTTACTTGACTAAGGCTCCGGAGGA
AGCCGCGGCTAACTCTGTGCCAGCAGCCGCGGTAATACAGAGGCGGCAAGCGTTGTTCGGAATTATTGGG
CGTAAAGAGCACGTAGGCGGCCTTGTAAGTCAGTTGTGAAAGCCTTCTGCTTAACGGAAGAACAGCATCT
GATACTGCAAGGCTAGAGTACGGAAGGG

>gi|325516644|gb|HQ595519.1| Uncultured planctomycete clone Z09e03 16S ribosomal RNA gene, partial sequence
GCTTAGAGAGGGGTCAATGTCCTATCAGCTAGTTGGTAGGGTAACGGCCTACCAAGGCGAAGACGGGTAG
CAGGCCTGAGAGGGTGGTCGGCCACACTGGGACTGAGACACTGCCCAGACTCCTACGGGAGGCTGCAGTC
GAGAATCTTTCGCAATGCCCGAAAGGGTGACGAAGCGACGCCGCGTGTGGGAAGAAGGCCTTCGGGTTGT
AAACCACTGTCGGGAGTTAGGAAATGTAAGGGTGCTAATAGTATCCTTACTTGACTAAGGCTCCGGAGGA
AGCCACGGCTAACTCTGTGCCAGCAGCCGCGGTAATACAGAGGCGGCAAGCGTTGTTCGGAATTATTGGG
CGTAAAGAGCACGTAGGCGGCTTTGTAAGTCAGCTGTGAAAGCCTTCTGCTTAACGGAAGAACAGCATCT
GATACTGCAAGGCTAGAGTGCGGAAGGG

>gi|325516645|gb|HQ595520.1| Uncultured planctomycete clone Z09e04 16S ribosomal RNA gene, partial sequence
GCTTAGAGAGGGGTCAATGTCCTATCAGCTAGTTGGTAAGGTAATGGCTTACCAAGGCTAAGACGGGTAG
CCGGCCTGAGAGGGTGGTCGGCCACACTGGGACTGAGACACTGCCCAGACTCCTACGGGAGGCTGCAGTC
GAGAATCTTTCGCAATGCCCGAAAGGGTGACGAAGCGACGCCGCGTGTGGGAAGAAGGCCTTCGGGTTGT
AAACCACTGTCGGGAGTTAAGAAATGTAAGGGTGTTAATAGCATCCTTACTTGACTAAGGCTCCGGAGGA
AGCCACGGCTAACTCTGTGCCAGCAGCCGCGGTAATACAGAGGCGGCAAGCGTTGTTCGGAATTATTGGG
CGTAAAGAGCACGTAGGCGGCTTTGTAAGTCAGTTGTGAAAGCCTTCCGCTTAACGGAAGAACAGCATCT
GATACTGCAAGGCTAGAGTGCGGAAGGG

>gi|325516646|gb|HQ595521.1| Uncultured planctomycete clone Z09e05 16S ribosomal RNA gene, partial sequence
GCTTAGAGAGGGGTCAATGTCCTATCAGCTAGTTGGTAAGGTAATGGCTTACCAAGGCTAAGACGGGTAG
CCGGCCTGAGAGGGTGGTCGGCCACACTGGGACTGAGACACTGCCCAGACTCCTACGGGAGGCTGCAGTC
GAGAATCTTTCGCAATGCCCGAAAGGGTGACGAAGCGACGCCGCGTGTGGGAAGAAGGCCTTCGGGTTGT
AAACCACTGTCGGGAGTTAAGAAATGTAAGGGTGTTAATAGCATCCTTACTTGACTAAGGCTCCGGAGGA
AGCCACGGCTAACTCTGTGCCAGCAGCCGCGGTAATACAGAGGCGGCAAGCGTTGTTCGGAATTATTGGG
CGTAAAGAGCACGTAGGCGGCTTTGTAAGTCAGTTGTGAAAGCCTTCCGCTTAACGGAAGAACAGCATCT
GATACTGCAAGGCTAGAGTGCGGAAGGG

>gi|325516647|gb|HQ595522.1| Uncultured planctomycete clone Z09e06 16S ribosomal RNA gene, partial sequence
GCTTAGAGAGGGGTCAATGTCCTATCAGCTAGTTGGTAGGGTAATGGCCTACCAAGGCTAAGACGGGTAG
CCGGCCTGAGAGGGTGGTCGGCCACACTGGGACTGAGACACTGCCCAGACTCCTACGGGAGGCTGCAGTC
GAGAATCTTTCGCAATGCCCGAAAGGGTGACGAAGCGACGCCGCGTGTGGGAAGAAGGCCTTCGGGTTGT
AAACCACTGTCGGGAGTTAAGAAATGTAAGGGTGTTAATAGTATCCTTACTTGACTAAGGCTCCGGAGGA
AGCCACGGCTAACTCTGTGCCAGCAGCCGCGGTAATACAGAGGCGGCAAGCGTTGTTCGGAATTATTGGG
CGTAAAGAGCACGTAGGCGGCCTTGTAAGTCAGTTGTGAAAGCCTTCTGCTTAACGGAAGAACAGCATCT
GATACTGCAAGGCTAGAGTGCGGAAGGG

>gi|325516648|gb|HQ595523.1| Uncultured planctomycete clone Z09e07 16S ribosomal RNA gene, partial sequence
GCTTAGAGAGGGGTCAATGTCCTATCAGCTAGTTGGTAAGGTAATGGCTTACCAAGGCTAAGACGGGTAG
CCGGCCTGAGAGGGTGGTCGGCCACACTGGGACTGAGACACTGCCCAGACTCCTACGGGAGGCTGCAGTC
GAGAATCTTTCGCAATGCCCGAAAGGGTGACGAAGCGACGCCGCGTGTGGGAAGAAGGCCTTCGGGTTGT
AAACCACTGTCGGGAGTTAAGAAATGTAAGGGTGTTAATAGCATCCTTACTTGACTAAGGCTCCGGAGGA
AGCCACGGCTAACTCTGTGCCAGCAGCCGCGGTAATACAGAGGCGGCAAGCGTTGTTCGGAATTATTGGG
CGTAAAGAGCACGTAGGCGGCTTTGTAAGTCAGTTGTGAAAGCCTTCCGCTTAACGGAAGAACAGCATCT
GATACTGCAAGGCTAGAGTGCGGAAGGG

>gi|325516649|gb|HQ595524.1| Uncultured planctomycete clone Z09e08 16S ribosomal RNA gene, partial sequence
GCTTAGAGAGGGGTCAATGTCCTATCAGCTAGTTGGTAAGGTAATGGCTTACCAAGGCTAAGACGGGTAG
CCGGCCTGAGAGGGTGGTCGGCCACACTGGGACTGAGACACTGCCCAGACTCCTACGGGAGGCTGCAGTC
GAGAATCTTTCGCAATGCCCGAAAGGGTGACGAAGCGACGCCGCGTGTGGGAAGAAGGCCTTCGGGTTGT
AAACCACTGTCGGGAGTTAAGAAATGTAAGGGTGTTAATAGCATCCTTACTTGACTAAGGCTCCGGAGGA
AGCCACGGCTAACTCTGTGCCAGCAGCCGCGGTAATACAGAGGCGGCAAGCGTTGTTCGGAATTATTGGG
CGTAAAGAGCACGTAGGCGGCTTTGTAAGTCAGTTGTGAAAGCCTTCCGCTTAACGGAAGAACAGCATCT
GGTACTGCAAGGCTAGAGTGCGGAAGGG

>gi|325516650|gb|HQ595525.1| Uncultured planctomycete clone Z09e10 16S ribosomal RNA gene, partial sequence
GCTTAGAGAGGGGTCAATGTCCTGTCAGCTAGTTGGTAGGGTAATGGCCTACCAAGGCTAAGACGGGTAG
CCGGCCTGAGAGGGTGGTCGGCCACACTGGGACTGAGACACTGCCCAGACTCCTACGGGAGGCTGCAGTC
GAGAATCTTTCGCAATGCCCGAAAGGGTGACGAAGCGACGCCGCGTGTGGGAAGAAGGCCTTCGGGTTGT
AAACCACTGTCGGGAGTTAAGAAATGTAAGGGTGTTAATAGCATCCTTACTTGACTGAGGCTCCGGAGGA
AGCCACGGCTAACTCTGTGCCAGCAGCCGCGGTAATACAGAGGCGGCAAGCGTTGTTCGGAATTATTGGG
CGTAAAGAGCACGTACGCGGCTTTGTAAGTCAGTTGTGAAAGCCTTCCGCTTAACGGA

>gi|325516651|gb|HQ595526.1| Uncultured planctomycete clone Z09e11 16S ribosomal RNA gene, partial sequence
AGAGGGGTCAATGTCCTATCAGCTAGTTGGTAGGGTAATGGCCTACCAAGGCTAAGACGGGTAGCCGGCC
TGAGAGGGTGGTCGGCCACACTGGGACTGAGACACTGCCCAGACTCCTACGGGAGGCTGCAGTCGAGAAT
CTTTCGCAATGCCCGAAAGGGTGACGAAGCGACGCCGCGTGTGGGAAGAAGGCCCTCGGGTTGTAAACCA
CTGTCGGGAGTTAAGAAATGTAAGGGTGTTAATAGCATCCTTACTTGACTAAGGCTCCGGAGGAAGCCAC
GGCTAACTCTGTGCCAGCAGCCGCGGTAATACAGAGGCGGCAAGCGTTGTTCGGAATTATTGGGCGTAAA
GAGCACGTAGGCGGCTTTGTAAGTCAGTTGTGAAAGCCTTCCGCTTAACGGAAGAACAGCATCTGATACT
GCAAGGCTAGAGTGCGGAAGGG

>gi|325516652|gb|HQ595527.1| Uncultured planctomycete clone Z09e12 16S ribosomal RNA gene, partial sequence
GCTTAAGAGGGGTCAATGTCCTATCAGCTAGTCGGTAGGGTAATGGCCTACCAAGGCTAAGACGGGTAGC
CGGCCTGAGAGGGTGGTCGGCCACACTGGGACTGAGACACTGCCCAGACTCCTACGGGAGGCTGCAGTCG
AGAATCTTTCGCAATGCCCGAAAGGGTGACGAAGCGACGCCGCGTGTGGGAAGAAGGCCTTCGGGTTGTA
AACCACTGTCGGGAGTTAAGAAATGTAAGGGTGTTAATAGCATCCTTACTTGACTAAGGCTCCGGAGGAA
GCCACGGCTAACTCTGTGCCAGCAGCCGCGGTAATACAGAGGCGGCAAGCGTTGTTCGGAATTATTGGGC
GTAAAGAGCACGTAGGCGGCCTTGTAAGTCAGTTGTGAAAGCCTTCTGCTTAACGGAAGAACAGCATCTG
ATACTGCAAGGCTAGAGTACGGAAGGG

>gi|325516653|gb|HQ595528.1| Uncultured planctomycete clone Z09f01 16S ribosomal RNA gene, partial sequence
GCTTAGAGAGGGGTCAATGTCCTATCAGCTAGTTGGTAGGGTAATGGCCTACCAAGGCTAAGACGGGTAG
CCGGCCTGAGAGGGTGGTCGGCCACACTGGGACTGAGACACTGCCCAGACTCCTACGGGAGGCTGCAGTC
GAGAATCTTTCGCAATGCCCGAAAGGGTGACGAAGCGACGCCGCGTGTGGGAAGAAGGCCTTCGGGTTGT
AAACCACTGTCGGGAGTTAAGAAATGTAAGGGTGTTAATAGCATCCTTACTTGACTAAGGCTCCGGAGGA
AGCCACGGCTAACTCTGTGCCAGCAGCCGCGGTAATACAGAGGCGGCAAGCGTTGTTCGGAATTATTGGG
CGTAAAGAGCACGTAGGCGGCTTTGTAAGTCAGTTGTGAAAGCCTTCCGCTTAACGGAAGAACAGCATCT
GATACTGCAAGGCTAGAGTGCGGAAGGG

>gi|325516654|gb|HQ595529.1| Uncultured planctomycete clone Z09f03 16S ribosomal RNA gene, partial sequence
GGGTCAATGTCCTATCAGCTAGTTGGTAAGGTAATGGCTTACCAAGGCTAAGACGGGTAGCCGGCCTGAG
AGGGTGGTCGGCCACACTGGGACTGAGACACTGCCCAGACTCCTACGGGAGGCTGCAGTCGAGAATCTTT
CGCAATGCCCGAAAGGGTGACGAAGCGACGCCGCGTGTGGGAAGAAGGCCTTCGGGTTGTAAACCACTGT
CGGGAGTTAAGAAATGTAAGGGTGTTAATAGCATCCTTACTTGACTAAGGCTCCGGAGGAAGCCACGGCT
AACTCTGTGCCAGCAGCCGCGGTAATACAGAGGCGGCAAGCGTTGTTCGGAATTATTGGGCGTAAAGAGC
ACGTAGGCGGCTTTGTAAGTCAGTTGTGAAAGCCTTCCGCTTAACGGAAGAACAGCATCTGATGCTGCAA
GGCTAGAGTGCGGAAGGG

>gi|325516655|gb|HQ595530.1| Uncultured planctomycete clone Z09f04 16S ribosomal RNA gene, partial sequence
GCTTAGAGAGGGGTCAATGTCCTATCAGCTAGTTGGTAGGGTAATGGCCTACCAAGGCTAAGACGGGTAG
CCGGCCTGAGAGGGTGGTCGGCCACACTGGGACTGAGACACTGCCCAGACTCCTACGGGAGGCTGCAGTC
GAGAATCTTTCGCAATGCCCGAAAGGGTGACGAAGCGACGCCGCGTGTGGGGAGAAGGCCTTCGGGTTGT
AAACCACTGTCGGGAGTTAAGAAATGTAAGGGTGTTAATAGCATCCTTACTTGACTAAGGCTCCGGAGGA
AGCCACGGCTAACTCTGTGCCAGCAGCCGCGGTAATACAGAGGCGGCAAGCGTTGTTCGGAATTATTGGG
CGTAAAGAGCACGTAGGCGGCCTTGTAAGTCAGTTGTGAAAGCCTTCTGCTTAACGGAAGAACAGCATCT
GATACTGCAAGGCTAGAGTACGGAAGGG

>gi|325516656|gb|HQ595531.1| Uncultured planctomycete clone Z09f05 16S ribosomal RNA gene, partial sequence
GCTTAGAGAGGGGTCAATGTCCTATCAGCTAGTTGGTAAGGTAATGGCTTACCAAGGCTAAGACGGGTAG
CCGGCCTGAGAGGGTGGTCGGCCACACTGGGACTGAGACACTGCCCAGACTCCTACGGGAGGCTGCAGTC
GAGAATCTTTCGCAATGCCCGAAAGGGTGACGAAGCGACGCCGCGTGTGGGAAGAAGGCCTTCGGGTTGT
AAACCACTGTCGGGAGTTAAGAAATGTAAGGGTGTTAATAGCATCCTTACTTGACTAAGGCTCCGGAGGA
AGCCACGGCTAACTCTGTGCCAGCAGCCGCGGTAATACAGAGGCGGCAAGCGTTGTTCGGAATTATTGGG
CGTAAAGAGCACGTAGGCGGCTTTGTAAGTCAGTTGTGAAAGCCTTCCGCTTAACGGAAGAACAGCATCT
GATACTGCAAGGCTAGAGTGCGGAAGGG

>gi|325516657|gb|HQ595532.1| Uncultured planctomycete clone Z09f06 16S ribosomal RNA gene, partial sequence
GCTTAGAGAGGGGTCAATGTCCTATCAGCTAGTTGGTAGGGTAATGGCCTACCAAGGCTAAGACGGGTAG
CCGGCCTGAGAGGGTGGTCGGCCACACTGGGACTGAGACACTGCCCAGACTCCTACGGGAGGCTGCAGTC
GAGAATCTTTCGCAATGCCCGAAAGGGTGACGAAGCGACGCCGCGTGTGGGAAGAAGGCCTTCGGGTTGT
AAACCACTGTCGGGAGTTAAGAAATGTAAGGGTGTTAATAGCATCCTTACTTGACTAAGGCTCCGGAGGA
AGCCACGGCTAACTCTGTGCCAGCAGCCGCGGTAATACAGAGGCGGCAAGCGTTGTTCGGAATTATTGGG
CGTAAAGAGCACGTAGGCGGCTTTGTAAGTCAGTTGTGAAAGCCTTCCGCTTAACGGAAGAACAGCATCT
GATACTGCAAGGCTAGAGTGCGGAAGGG

>gi|325516658|gb|HQ595533.1| Uncultured planctomycete clone Z09f07 16S ribosomal RNA gene, partial sequence
GCTTAGAGAGGGGTCAATGTCCTATCAGCTAGTTGGTAAGGTAATGGCTTACCAAGGCTAAGACGGGTAG
CCGGCCTGAGAGGGTGGTCGGCCACACTGGGACTGAGACACTGCCCAGACTCCTACGGGAGGCTGCAGTC
GAGAATCTTTCGCAATGCCCGAAAGGGTGACGAAGCGACGCCGCGTGTGGGAAGAAGGCCTTCGGGTTGT
AAACCACTGTCGGGAGTTAAGAAATGTAAGGGTGTTAATAGCATCCTTACTTGACTAAGGCTCCGGAGGA
AGCCACGGCTAACTCTGTGCCAGCAGCCGCGGTAATACAGAGGCGGCAAGCGTTGTTCGGAATTATTGGG
CGTAAAGAGCACGTAGGCGGCTTTGTAAGTCAGTTGTGAAAGCCTTCCGCTTAACGGAAGAACAGCATCT
GATACTGCAAGGCTAGAGTGCGGAAGGG

>gi|325516659|gb|HQ595534.1| Uncultured planctomycete clone Z09f10 16S ribosomal RNA gene, partial sequence
GCTTAGAGAGGAGTCAATGTCCTATCAGCTAGTTGGTAAGGTAATGGCTTACCAAGGCTAAGACGGGTAG
CCGGCCTGAGAGGGTGGTCGGCCACACTGGGACTGAGACACTGCCCAGACTCCCACGGGAGGCTGCAGTC
GAGAATCTTTCGCAATGCCCGAAAGGGTGACGAAGCGACGCCGCGTGTGGGAAGAAGGCCTTCGGGTTGT
AAACCACTGTCGGGAGTTAAGAAATGTAAGGGTGTTAATAGCATCCTTACTTGACTAAGGCTCCGGAGGA
AGCCACGGCTAACTCTGTGCCAGCAGCCGCGGTAATACAGAGGCGGCAAGCGTTGTTCGGAATTATTGGG
CGTAAAGAGCACGTAGGCGGCCTTGTAAGTCAGTTGTGAAAGCCTTCTGCTTAACGGAAGAACAGCATCT
GATACTGCAAGGCTAGAGTACGGAAGGG

>gi|325516660|gb|HQ595535.1| Uncultured planctomycete clone Z09f11 16S ribosomal RNA gene, partial sequence
GCTTAGAGAGGGGTCAATGTCCTATCAGCTAGTTGGTAAGGTAATGGCTTACCAAGGCTAAGACGGGTAG
CCGGCCTGAGAGGGTGGTCGGCCACACTGGGACTGAGACACTGCCCAGACTCCTACGGGAGGCTGCAGTC
GAGAATCTTTCGCAATGCCCGAAAGGGTGACGAAGCGACGCCGCGTGTGGGAAGAAGGCCTTCGGGTTGT
AAACCACTGTCGGGAGTTAAGAAATGTAAGGGTGTTAATAGCATCCTTACTTGACTAAGGCTCCGGAGGA
AGCCACGGCTAACTCTGTGCCAGCAGCCGCGGTAATACAGAGGCGGCAAGCGTTGTTCGGAATTATTGGG
CGTAAAGAGCACGTAGGCGGCTTTGTAAGTCAGTTGTGAAAGCCTTCCGCTTAACGGAAGAACAGCATCT
GATACTGCAAGGCTAGAGTGCGGAAGGG

>gi|325516661|gb|HQ595536.1| Uncultured planctomycete clone Z09f12 16S ribosomal RNA gene, partial sequence
GCTTAGAGAGGGGTCAATGTCCTATCAGCTAGTTGGTAAGGTAATGGCTTACCAAGGCTAAGACGGGTAG
CCGGCCTGAGAGGGTGGTCGGCCACACTGGGACTGAGACACTGCCCAGACTCCTACGGGAGGCTGCAGTC
GAGAATCTTTCGCAATGCCCGAAAGGGTGACGAAGCGACGCCGCGTGTGGGAAGAAGGCCTTCGGGTTGT
AAACCACTGTCGGGAGTTAAGAAATGTAAGGGTGTTAATAGCATCCTTACTTGACTAAGGCTCCGGAGGA
AGCCACGGCTAACTCTGTGCCAGCAGCCGCGGTAATACAGAGGCGGCAAGCGTTGTTCGGAATTATTGGG
CGTAAAGAGCACGTAGGCGGCTTTGTAAGTCAGTTGTGAAAGCCTTCCGCTTAACGGAAGAACAGCATCT
GATACTGCAAGGCTAGAGTGCGGAAGGG

>gi|325516662|gb|HQ595537.1| Uncultured planctomycete clone Z09g02 16S ribosomal RNA gene, partial sequence
GCTTAGAGAGGGGTCAATGTCCTATCAGCTAGTTGGTGGGGTAATGGCCTACCAAGGCAAAGACGGGTAG
TCGGCCTGAGAGGGTGGTCGGCCACACTGGGACTGAGACACTGCCCAGACTCCTACGGGAGGCTGCAGTC
GAGAATCTTTCGCAATGCCCGAAAGGGTGACGAAGCGACGCCGCGTGTGGGAAGAAGGCCTTCGGGTTGT
AAACCACTGTCGGGAGTTAGGAAATGTAAGGGTGTTAATAGTACCCTTACTTGACTAAGGCTCCGGAGGA
AGCCACGGCTAACTCTGTGCCAGCAGCCGCGGTAATACAGAGGCGGCAAGCGTTGTTCGGAATTATTGGG
CGTAAAGAGCACGTAGGCGGCCTTGTAAGTCAGTTGTGAAAGCCTTCTGCTTAACGGAAGAACAGCATCT
GATACTGCAAGGCTAGAGTGCGGAAGGG

>gi|325516663|gb|HQ595538.1| Uncultured planctomycete clone Z09g03 16S ribosomal RNA gene, partial sequence
GCTTAGAGAGGGGTCAATGTCCTATCAGCTAGTTGGTAAGGTAATGGCTTACCAAGGCTAAGACGGGTAG
CCGGCCTGAGAGGGTGGTCGGCCACACTGGGACTGAGACACTGCCCAGACTCCTACGGGAGGCTGCAGTC
GAGAATCTTTCGCAATGCCCGAAAGGGTGACGAAGCGACGCCGCGTGTGGGAAGAAGGCCTTCGGGTTGT
AAACCACTGTCGGGAGTTAAGAAATGTAAGGGTGTTAATAGCATCCTTACTTGACTAAGGCTCCGGAGGA
AGCCACGGCTAACTCTGTGCCAGCAGCCGCGGTAATACAGAGGCGGCAAGCGTTGTTCGGAATTATTGGG
CGTAAAGAGCACGTAGGCGGCTTTGTAAGTCAGTTGTGAAAGCCTTCCGCTTAACGGAAGAACAGCATCT
GATACTGCAAGGCTAGAGTGCGGAAGGG

>gi|325516664|gb|HQ595539.1| Uncultured planctomycete clone Z09g04 16S ribosomal RNA gene, partial sequence
GCTTAGAGAGGGGTCAATGTCCTATCAGCTAGTTGGTAAGGTAATGGCTTACCAAGGCTAAGACGGGTAG
CCGGCCTGAGAGGGTGGTCGGCCACACTGGGACTGAGACACTGCCCAGACTCCTACGGGAGGCTGCAGTC
GAGAATCTTTCGCAATGCCCGAAAGGGTGACGAAGCGACGCCGCGTGTGGGAAGAAGGCCTTCGGGTTGT
AAACCACTGTCGGGAGTTAAGAAATGTAAGGGTGTTAATAGCATCCTTACTTGACTAAGGCTCCGGAGGA
AGCCACGGCTAATTCTGTGCCAGCAGCCGCGGTAATACAGAGGCGGCAAGCGTTGTTCGGAATTATTGGG
CGTAAAGAGCACGTAGGCGGCTTTGTAAGTCAGTTGTGAAAGCCTTCCGCTTAACGGAAGAACAGCATCT
GATACTGCAAGGCTAGAGTGCGGAAGGG

>gi|325516665|gb|HQ595540.1| Uncultured planctomycete clone Z09g05 16S ribosomal RNA gene, partial sequence
GCTTAGAGAGGGGTCAATGTCCTATCAGCTAGTTGGTAGGGTAATGGCCTACCAAGGCTAAGACGGGTAG
CCGGCCTGAGAGGGTGGTCGGCCACACTGGGACTGAGACACTGCCCAGACTCCTACGGGAGGCTGCAGTC
GAGAATCTTTCGCAATGCCCGAAAGGGTGACGAAGCGACGCCGCGTGTGGGAAGAAGGCCTTCGGGTTGT
AAACCACTGTCGGGAGTTAAGAAATGTAAGGGTGTTAATAGCATCCTTACTTGACTAAGGCTCCGGAGGA
AGCCACGGCTAACTCTGTGCCAGCAGCCGCGGTAATACAGAGGCGGCAAGCGTTGTTCGGAATTATTGGG
CGTAAAGAGCACGTAGGCGGCTTTGTAAGTCAGTTGTGAAAGCCTTCCGCTTAACGGAAGAACAGCATCT
GATACTGCAAGGCTAGAGTGCGGAAGGG

>gi|325516666|gb|HQ595541.1| Uncultured planctomycete clone Z09g06 16S ribosomal RNA gene, partial sequence
GCTTAGAGAGGGGTCAATGTCCTATCAGCTAGTTGGTAAGGTAATGGCTTACCAAGGCTAAGACGGGTAG
CCGGCCTGAGAGGGTGGTCGGCCACACTGGGACTGAGACACTGCCCAGACTCCTACGGGAGGCTGCAGTC
GAGAATCTTTCGCAATGCCCGAAAGGGTGACGAAGCGACGCCGCGTGTGGGAAGAAGGCCTTCGGGTTGT
AAACCACTGTCGGGAGTTAAGAAATGTAAGGGTGTTAATAGCATCCTTACTTGACTAAGGCTCCGGAGGA
AGCCACGGCTAACTCTGTGCCAGCAGCCGCGGTAATACAGAGGCGGCAAGCGTTGTTCGGAATTATTGGG
CGTAAAGAGCACGTAGGCGGCTTTGTAAGTCAGTTGTGAAAGCCTTCCGCTTAACGGAAGAACAGCATCT
GATACTGCAAGGCTAGAGTGCGGAAGGG

>gi|325516667|gb|HQ595542.1| Uncultured planctomycete clone Z09g07 16S ribosomal RNA gene, partial sequence
GCTTAGAGAGGGGTCAATGTCCTATCAGCTAGTTGGTAAGGTAATGGCTTACCAAGGCTAAGACGGGTAG
CCGGCCTGAGAGGGTGGTCGGCCACACTGGGACTGAGACACTGCCCAGACTCCTACGGGAGGCTGCAGTC
GAGAATCTTTCGCAATGCCCGAAAGGGTGACGAAGCGACGCCGCGTGTGGGAAGAAGGCCTTCGGGTTGT
AAACCACTGTCGGGAGTTAAGAAATGTAAGGGTGTTAATAGCATCCTTACTTGACTAAGGCTCCGGAGGA
AGCCACGGCTAACTCTGTGCCAGCAGCCGCGGTAATACAGAGGCGGCAAGCGTTGTTCGGAATTATTGGG
CGTAAAGAGCACGTAGGCGGCTTTGTAAGTCAGTTGTGAAAGCCTTCCGCTTAACGGAAGAACAGCATCT
GATACTGCAAGGCTAGAGTGCGGAAGGG

>gi|325516668|gb|HQ595543.1| Uncultured planctomycete clone Z09g08 16S ribosomal RNA gene, partial sequence
GCTTAGAGAGGGGTCAATGTCCTATCAGCTAGTTGGTAAGGTAATGGCTTACCAAGGCTAAGACGGGTAG
CCGGCCTGAGAGGGTGGTCGGCCACACTGGGACTGAGACACTGCCCAGACTCCTACGGGAGGCTGCAGTC
GAGAATCTTTCGCAATGCCCGAAAGGGTGACGAAGCGACGCCGCGTGTGGGAAGAAGGCCTTCGGGTTGT
AAACCACTGTCGGGAGTTAAGAAATGTAAGGGTGTTAATAGCATCCTTACTTGACTAAGGCTCCGGAGGA
AGCCACGGCTAACTCTGTGCCAGCAGCCGCGGTAATACAGAGGCGGCAAGCGTTGTTCGGAATTATTGGG
CGTAAAGAGCACGTAGGCGGCTTTGTAAGTCAGTTGTGAAAGCCTTCCGCTTAACGGAAGAACAGCATCT
GATACTGCAAGGCTAGAGTGCGGAAGGG

>gi|325516669|gb|HQ595544.1| Uncultured planctomycete clone Z09g09 16S ribosomal RNA gene, partial sequence
GCTTAGAGAGGGGTCAATGTCCTATCAGCTAGTTGGCAGGGTAATGGCCTACCAAGGCTAAGACGGGTAG
CCGGCCTGAGAGGGTGGTCGGCCACACTGGGACTGAGACACTGCCCAGACTCCTACGGGAGGCTGCAGTC
GAGAATCTTTCGCAATGCCCGAAAGGGTGACGAAGCGACGCCGCGTGTGGGAAGAAGGCCTTCGGGTTGT
AAACCACTGTCGGGAGTTAAGAAATGTAAGGGTGTTAATAGCATCCTTGCTTGACTAAGGCTCCGGAGGA
AGCCACGGCTAACTCTGTGCCAGCAGCCGCGGTAATACAGAGGCGGCAAGCGTTGTTCGGAATTATTGGG
CGTAAAGAGCACGTAGGCGGCTTTGTAAGTCAGTTGTGAAAGCCTTCTGCTTAACGGAAGAACAGCATCT
GATACTGCAAGGCTAGAGTACGGAAGGG

>gi|325516670|gb|HQ595545.1| Uncultured planctomycete clone Z09g10 16S ribosomal RNA gene, partial sequence
GCTTAGAGAGGGGTCAATGTCCTATCAGCTAGTTGGTAAGGTAATGGCTTACCAAGGCTAAGACGGGTAG
CCGGCCTGAGAGGGTGGTCGGCCACACTGGGACTGAGACACTGCCCAGACTCCTACGGGAGGCTGCAGTC
GAGAATCTTTCGCAATGCCCGAAAGGGTGACGAAGCGACGCCGCGTGTGGGAAGAAGGCCTTCGGGTTGT
AAACCACTGTCGGGAGTTAAGAAATGTAAGGGTGTTAATAGCATCCTTACTTGACTAAGGCTCCGGAGGA
AGCCACGGCTAACTCTGTGCCAGCAGCCGCGGTAATACAGAGGCGGCAAGCGTTGTTCGGAATTATTGGG
CGTAAAGAGCACGTAGGCGGCTTTGTAAGTCAGTTGTGAAAGCCTTCCGCTTAACGGAAGAACAGCATCT
GATACTGCAAGGCTAGAGTGCGGAAGGG

>gi|325516671|gb|HQ595546.1| Uncultured planctomycete clone Z09g11 16S ribosomal RNA gene, partial sequence
GCCTAGAGAGGGTTTTATGTCCTATCAGCTTGTTGGTAGGGTAATGGCCTACCAAGGCAAAGACGGGTAG
CCGGTTTAAGAGGATGGTCGGCCACACTGGGACTGAGACACTGCCCAGACTTCTACGGAAGGCTGCAGTC
GAGAATCTTTCGCAATGCCCGAAAGGGTGACGAAGCGACGCCGCGTGGGTGAAGAAGGCCTTCGGGTTGT
AAAACCCTGTCAGGAGTTATGAAACGTAAGTGCGATAATACCGTGCTTATTTGACAAAGGCTCCAAAGGA
AGCCACGGCTAACTCTGTGCCAGCAGCCGCGGTAATACAGAGGTGGCAAGCGTTGTTCGGAATTACTGGG
CGTAAAGAGCACGTAGGTGGATTTGTAAGTCAGATGTGAAAGCCTTCTGTTCAACGGAAGAATTGCATCT
GAAACTGCAAACCTTGAGTGTAGGAGGG

>gi|325516672|gb|HQ595547.1| Uncultured planctomycete clone Z09g12 16S ribosomal RNA gene, partial sequence
GCTTAGAGAGGGGTCAATGTCCTATCAGCTAGTTGGTAAGGTAATGGCTTACCAAGGCTAAGACGGGCAG
CCGGCCTGAGAGGGTGGTCGGCCACACTGGGACTGAGACACTGCCCAGACTCCTACGGGAGGCTGCAGTC
GAGAATCTTTCGCAATGCCCGAAAGGGTGACGAAGCGACGCCGCGTGTGGGAAGAAGGCCTTCGGGTTGT
AAACCACTGTCGGGAGTTAAGAAATGCAAGGGTGTTAATAGCATCCTTGCTTGACTAAGGCTCCGGAGGA
AGCCACGGCTAACTCTGTGCCAGCAGCCGCGGTAATACAGAGGCGGCAAGCGTTGTTCGGAATTATTGGG
CGTAAAGAGCACGTAGGCGGCTTTGTAAGTCAGTTGTGAAAGCCTTCCGCTTAACGGAAGAACAGCATCT
GATACTGCAAGGCTAGAGTGCGGAAGGG

>gi|325516673|gb|HQ595548.1| Uncultured planctomycete clone Z09h01 16S ribosomal RNA gene, partial sequence
GCTTAGAGAGGGGTCAATGTCCTATCAGCTAGTTGGCAGGGTAATGGCCTACCAAGGCTAAGACGGGTAG
CCGGCCTGAGAGGGTGGTCGGCCACACTGGGACTGAGACACTGCCCAGACTCCTACGGGAGGCTGCAGTC
GAGAATCTTTCGCAATGCCCGAAAGGGTGACGAAGCGACGCCGCGTGTGGGAAGAAGGCCTTCGGGTTGT
AAACCACTGTCGGGAGTTAAGAAATGTAAGGGTGTTAATAGCATCCTTGCTTGACTAAGGCTCCGGAGGA
AGCCACGGCTAACTCTGTGCCAGCAGCCGCGGTAATACAGAGGCGGCAAGCGTTGTTCGGAATTATTGGG
CGTAAAGGGCACGTAGGCGGCTTTGTAAGTCAGTTGTGAAAGCCTTCTGCTTAACGGAAGAACAGCATCT
GATACTGCAAGGCTAGAGTACGGAAGGG

>gi|325516674|gb|HQ595549.1| Uncultured planctomycete clone Z09h02 16S ribosomal RNA gene, partial sequence
GCTTAGAGAGGGGTCAATGTCCTATCAGCTAGTTGGTAAGGTAATGGCTTACCAAGGCTAAGACGGGTAG
CCGGCCTGAGAGGGTAGTCGGCCACACTGGGACTGAGACACTGCCCAGACTCCTACGGGAGGCTGCAGTC
GAGAATCTTTCGCAATGCCCGAAAGGGTGACGAAGCGACGCCGCGTGTGGGAAGAAGGCCTTCGGGTTGT
AAACCACTGTCGGGAGTTAAGAAATGTAAGGGTGTTAATAGCATCCTTACTTGACTAAGGCTCCGGAGGA
AGCCACGGCTAACTCTGTGCCAGCAGCCGCGGTAATACAGAGGCGGCAAGCGTTGTTCGGAATTATTGGG
CGTAAAGAGCACGTAGGCGGCCTTGTAAGTCAGTTGTGAAAGCCTTCTGCTTAACGGAAGGACAGCATCT
GATACTGCAAGGCTAGAGTACGGAAGGG

>gi|325516675|gb|HQ595550.1| Uncultured planctomycete clone Z09h03 16S ribosomal RNA gene, partial sequence
GCTTAGAGAGGGGTCAATGTCCTATCAGCTAGTTGGTAAGGTAATGGCTTACCAAGGCTAAGACGGGTAG
CCGGCCTGAGAGGGTGGTCGGCCACACTGGGACTGAGACACTGCCCAGACTCCTACGGGAGGCTGCAGTC
GAGAATCTTTCGCAATGCCCGAAAGGGTGACGAAGCGACGCCGCGTGTGGGAAGAAGGCCTTCGGGTTGT
AAACCACTGTCGGGAGTTAAGAAATGTAAGGGTGTTAATAGCATCCTTACTTGACTAAGGCTCCGGAGGA
AGCCACGGCTAACTCTGTGCCAGCAGCCGCGGTAATACAGAGGCGGCAAGCGTTGTTCGGAATTATTGGG
CGTAAAGAGCACGTAGGCGGCTTTGTAAGTCAGTTGTGAAAGCCTTCCGCTTAACGGAAGAACAGCATCT
GATACTGCAAGGCTAGAGTGCGGAAGGG

>gi|325516676|gb|HQ595551.1| Uncultured planctomycete clone Z09h04 16S ribosomal RNA gene, partial sequence
GCTTAGAGAGGGGTCAATGTCCTATCAGCTAGTTGGCAGGGTAATGGCCTACCAAGGCTAAGACGGGTAG
CCGGCCTGAGAGGGTGGTCGGCCACACTGGGACTGAGACACTGCCCAGACTCCTACGGGAGGCTGCAGTC
GAGAATCTTTCGCAATGCCCGAAAGGGTGACGAAGCGACGCCGCGTGTGGGAAGAAGGCCTTCGGGTTGT
AAACCACTGTCGGGAGTTAAGAAATGTAAGGGTGTTAATAGCATCCTTGCTTGACTAAGGCTCCGGAGGA
AGCCACGGCTAACTCTGTGCCAGCAGCCGCGGTAATACAGAGGCGGCAAGCGTTGTTCGGAATTATTGGG
CGTAAAGAGCACGTAGGCGGCTTTGTAAGTCAGTTGTGAAAGCCTTCTGCTTAACGGAAGAACAGCATCT
GATACTGCAAGGCTAGAGTACGGAAGGG

>gi|325516677|gb|HQ595552.1| Uncultured planctomycete clone Z09h05 16S ribosomal RNA gene, partial sequence
GCTTAGAGAGGGGTCAATGTCCTATCAGCTAGTTGGTAAGGTAATGGCTTACCAAGGCTAAGACGGGTAG
CCGGCCTGAGAGGGTGGTCGGCCACACTGGGACTGAGACACTGCCCAGACTCCTACGGGAGGCTGCAGTC
GAGAATCTTTCGCAATGCCCGAAAGGGTGACGAAGCGACGCCGCGTGTGGGAAGAAGGCCTTCGGGTTGT
AAACCACTGTCGGGAGTTAAGAAATGTAAGGGTGTTAATAGCATCCTTACTTGACTAAGGCTCCGGAGGA
AGCCACGGCTAACTCTGTGCCAGCAGCCGCGGTAATACAGAGGCGGCAAGCGTTGTTCGGAATTATTGGG
CGTAAAGAGCACGTAGGCGGCTTTGTAAGTCAGTTGTGAAAGCCTTCTGCTTAACGGAAGAACAGCATCT
GATACTGCAAGGCTAGAGTGCGGAAGGG

>gi|325516678|gb|HQ595553.1| Uncultured planctomycete clone Z09h08 16S ribosomal RNA gene, partial sequence
GCTTAGAGAGGGGTCAATGTCCTATCAGCTAGTTGGTAAGGTAATGGCTTACCAAGGCTAAGACGGGTAG
CCGGCCTGAGAGGGTGGTCGGCCACACTGGGACTGAGACACTGCCCAGACTCCTACGGGAGGCTGCAGTC
GAGAATCTTTCGCAATGCCCGAAAGGGTGACGAAGCGACGCCGCGTGTGGGAAGAAGGCCTTCGGGTTGT
AAACCACTGTCGGGAGTTAAGAAATGTAAGGGTGTTAATAGCATCCTTACTTGACTAAGGCTCCGGAGGA
AGCCACGGCTAACTCTGTGCCAGCAGCCGCGGTAATACAGAGGCGGCAAGCGTTGTTCGGAATTATTGGG
CGTAAAGAGCACGTAGGCGGCTTTGTAAGTCAGTTGTGAAAGCCTTCCGCTTAACGGAAGAACAGCATCT
GATACTGCAAGGCTAGAGTGCGGAAGGG

>gi|325516679|gb|HQ595554.1| Uncultured planctomycete clone Z09h09 16S ribosomal RNA gene, partial sequence
GCTTAGAGAGGGGTCAATGTCCTATCAGCTAGTTGGTAAGGTAATGGCTTACCAAGGCTAAGACGGGTAG
CCGGCCTGAGAGGGTGGTCGGCCACACTGGGACTGAGACACTGCCCAGACTCCTACGGGAGGCTGCAGTC
GAGAATCTTTCGCAATGCCCGAAAGGGTGACGAAGCGACGCCGCGTGTGGGAAGAAGGCCTTCGGGTTGT
AAACCACTGTCGGGAGTTAAGAAATGTAAGGGTGTTAATAGCATCCTTACTTGACTAAGGCTCCGGAGGA
AGCCACGGCTAACTCTGTGCCAGCAGCCGCGGTAATACAGAGGCGGCAAGCGTTGTTCGGAATTATTGGG
CGTAAAGAGCACGTAGGCGGCTTTGTAAGTCAGTTGTGAAAGCCTTCCGCTTAACGGAAGAACAGCATCT
GATACTGCAAGGCTAGAGTGCGGAAGGG

>gi|325516680|gb|HQ595555.1| Uncultured planctomycete clone Z09h10 16S ribosomal RNA gene, partial sequence
ACGGGTAGCCGGCCTGAGAGGGTGGTCGGCCACACTGGGACTGAGACACTGCCCAGACTCCTACGGGAGG
CTGCAGTCGAGAATCCTTCGCAATGCCCGAAAGGGTGACGAAGCGACGCCGCGTGTGGGAAGAAGGCCTT
CGGGTTGTAAACCACTGTCGGGAGTTAAGAAATGTAAGGGTGTTAATAGCATCCTCACTTGACTAAGGCT
CCGGAGGAAGCCACGGCTAACTCTGTGCCAGCAGCCGCGGTAATACAGAGGCGGCAAGCGTTGTTCGGAA
TTATTGGGCGTAAAGAGCACGTAGGCGGCTTTGTAAGTCAGTTGTGAAAGCCTTCCGCTTAACGGAAGAA
CAGCATCTGATACTGCAAGGCTAGAGTGCGGAAGGG

>gi|325516681|gb|HQ595556.1| Uncultured planctomycete clone Z09h11 16S ribosomal RNA gene, partial sequence
GCTTAGAGAGGGGTCAATGTCCTATCAGCTAGTTGGTAAGGTAATGGCTTACCAAGGCTAAGACGGGTAG
CCGGCCTGAGAGGGTGGTCGGCCACACTGGGACTGAGACACTGCCCAGACTCCTACGGGAGGCTGCAGTC
GAGAATCTTTCGCAATGCCCGAAAGGGTGACGAAGCGACGCCGCGTGTGGGAAGAAGGCCTTCGGGTTGT
AAACCACTGTCGGGAGTTAAGAAATGTAAGGGTGTTAATAGCATCCTTACTTGACTAAGGCTCCGGAGGA
AGCCACGGCTAACTCTGTGCCAGCAGCCGCGGTAATACAGAGGCGGCAAGCGTTGTTCGGAATTATTGGG
CGTAAAGAGCACGTAGGCGGCTTTGTAAGTCAGTTGTGAAAGCCTTCCGCTTAACGGAAGAACAGCATCT
GATACTGCAAGGCTAGAGTGCGGAAGGG

>gi|325516682|gb|HQ595557.1| Uncultured planctomycete clone Z09h12 16S ribosomal RNA gene, partial sequence
GCTTAGAGAGGGGTCAATGTCCTATCAGCTAGTTGGTAGGGTAATGGCCTACCAAGGCTAAGACGGGTAG
CCGGCCTGAGAGGGTGGTCGGCCACACTGGGACTGAGACACTGCCCAGACTCCTACGGGAGGCTGCAGTC
GAGAATCTTTCGCAATGCCCGAAAGGGTGACGAAGCGACGCCGCGTGTGGGAAGAAGGCCTTCGGGTTGT
AAACCACTGTCGGGAGTTAAGAAATGTAAGGGTGTTAATAGCATCCTTACTTGACTAAGGCTCCGGAGGA
AGCCACGGCTAACTCTGTGCCAGCAGCCGCGGTAATACAGAGGCGGCAAGCGTTGTTCGGAATTATTGGG
CGTAAAGAGCACGTAGGCGGCCTTGTAAGTCAGTTGTGAAAGCCTTCTGCTTAACGGAAGAACAGCATCT
GATACTGCAAGGCTAGAGTACGGAAGGG

>gi|325516683|gb|HQ595558.1| Uncultured planctomycete clone E49a01 16S ribosomal RNA gene, partial sequence
GCTTAGAGAGGGGTCAATGTCCTATCAGCTAGTTGGTAGGGTAATGGCCTACCAAGGCTAAGACGGGTAG
CCGGCCTGAGAGGGTGGTCGGCCACACTGGGACTGAGACACTGCCCAGACTCCTACGGGAGGCTGCAGTC
GAGAATCTTTCGCAATGCCCGAAAGGGTGACGAAGCGACGCCGCGTGTGGGAAGAAGGCCTTCGGGTTGT
AAACCACTGTCGGGAGTTAAGAAATGCAAGGGTGTTAATAGCATCCTTGCTTGACTAAGGCTCCGGAGGA
AGCCACGGCTAACTCTGTGCCAGCAGCCGCGGTAATACAGAGGCGGCAAGCGTTGTTCGGAATTATTGGG
CGTAAAGAGCACGTAGGCGGCTTTGTAAGTCAGTTGTGAAAGCCTTCTGCTCAACGGAAGAACAGCATCT
GATACTGCAAGGCTAGAGTGCGGAAGGG

>gi|325516684|gb|HQ595559.1| Uncultured planctomycete clone E49a02 16S ribosomal RNA gene, partial sequence
GCTCAGAGAGGGGTCAATGTCCTATCAGCTAGCTGGTAGGGTAAAGGCCTACCAAGGCGAAGACGGGTAG
CCGGCCTGAGAGGGTGGTCGGCCACATTGGGACTGAGACACTGCCCAGACTCCTACGGGAGGCTGCAGTC
GAGAATCTTTCGCAATGCCCGGAAGGGTGACGAAGCGACGCCGCGTGTGGGAAGAAGGCCTTCGGGTTGT
AAACCACTGTCGGGAGTTAAGAAGTGTAAGGGGGTGAATAGTCTCCTTACTTGACGTTAGCTCCGGAGGA
AGCCACGGCTAACTCTGTGCCAGCAGCCGCGGTAATACAGAGGTGGCAAGCGTTGTTCGGAATTATTGGG
CGTAAAGAGCACGTAGGCGGCCCTGCAAGTCAGCTGTGAAATCCTTCTGCTCAACGGAAGAACGGCAGTT
GATACTATGGGGCTCGAGTGCGGGAGGG

>gi|325516685|gb|HQ595560.1| Uncultured planctomycete clone E49a03 16S ribosomal RNA gene, partial sequence
GCTTAGAGAGGGGTCAATGTCCTATCAGCTAGTTGGTAGGGTAATGGCCTACCAAGGCTAAGACGGGTAG
CCGGCCTGAGAGGGTGGTCGGCCACACTGGGACTGAGACACTGCCCAGACTCCTACGGGAGGCTGCAGTC
GAGAATCTTTCGCAATGCCCGAAAGGGTGACGAAGCGACGCCGCGTGTGGGAAGAAGGCCTTCGGGTTGT
AAACCACTGTCGGGAGTTAAGAAATGCAAGGGTGTTAATAGCATCCTTGCTTGACTAAGGCTCCGGAGGA
AGCCACGGCTAACTCTGTGCCAGCAGCCGCGGTAATACAGAGGCGGCAAGCGTTGTACGGAATTATTGGG
CGTAAAGAGCACGTAGGCGGCTTTGTAAGTCAGTTGTGAAAGCCTTCTGCTCAACGGAAGAACAGCATCT
GATACTGCAAGGCTAGAGTGCGGAAGGG

>gi|325516686|gb|HQ595561.1| Uncultured planctomycete clone E49a05 16S ribosomal RNA gene, partial sequence
GCTTAGAGAGGGGTCAATGTCCTATCAGCTAGTTGGTAGGGTAATAGCCTACCAAGGCTAAGACGGGTAG
CCGGCCTGAGAGGGTGGTCGGCCACACTGGGACTGAGACACTGCCCAGACTCCTACGGGAGGCTGCAGTC
GAGAATCTTTCGCAATGCCCGAAAGGGTGACGAAGCGACGCCGCGTGTGGGAAGAAGGCCTTCGGGTTGT
AAACCACTGTCGGGAGTTAAGAAATGTAAGGGTGTTAATAGCATCCTTACTTGACTAAGGCTCCGGAGGA
AGCCACGGCTAACTCTGTGCCAGCAGCCGCGGTAATACAGAGGCGGCAAGCGTTGTTCGGAATTATTGGG
CGTAAAGAGCACGTAGGCGGCCTTGTAAGTCAGTTGTGAAAGCCTTCTGCTCAACGGAAGAACAGCATCT
GATACTGCAAGGCTAGAGTACGGAAGGG

>gi|325516687|gb|HQ595562.1| Uncultured planctomycete clone E49a06 16S ribosomal RNA gene, partial sequence
GCCTAGAGAGGGGTTTATGTCCTATCAGCTTGTTGGTAGGGTAATGGCCTACCAAGGCAAAGACGGGTAG
CCGGTTTAAGAGGATGGTCGGCCACACTGGGACTGAGACACTGCCCAGACTTCTACGGAAGGCTGCAGTC
GAGAATCTTTCGCAATGCCCGAAAGGGTGACGAAGCGACGCCGCGTGGGTGAGGAAGGCCTTCGGGTTGT
AAAGCCCTGTCAGGAGTTATGAAATGTAAGTGCGATAATACTGTGCTTATTTGACAAAGGCTCCAAAGGA
AGCCACGGCTAACTCTGTGCCAGCAGCCGCGGTAATACAGAGGTGGCAAGCGTTGTTCGGAATTATTGGG
CGTAAAGAGCACGTAGGTGGATTTGTAAGTCGGATGTGAAAGCCTTCTGTTCAACGGAAGAATTGCATCT
GAAACTGTAAACCTTGAGTGTAGGAGGG

>gi|325516688|gb|HQ595563.1| Uncultured planctomycete clone E49a07 16S ribosomal RNA gene, partial sequence
GCTTAGAGAGGGGTCAATGTCCTATCAGCTAGTTGGTAGGGTAATGGCCTACCAAGGCTAAGACGGGTAG
CCGGCCTGAGAGGGTGGTCGGCCACACTGGGACTGAGACACTGCCCAGACTCCTACGGGAGGCTGCAGTC
GAGAATCTTTCGCAATGCCCGAAAGGGTGACGAAGCGACGCCGCGTGTGGGAAGAAGGCCTTCGGGTTGT
AAACCACTGTCGGGAGTTAAGAAATGCAAGGGTGTTAATAGCATCCTTGCTTGACTAAGGCTCCGGAGGA
AGCCACGGCTAACTCTGTGCCAGCAGCCGCGGTAATACAGAGGCGGCAAGCGTTGTTCGGAATTATTGGG
CGTAAAGAGCACGTAGGCGGCTTTGTAAGTCAGTTGTGAAAGCCTCCTGCTCAACGGAAGAACAGCATCT
GATACTGCAAGGCTAGAGTGCGGAAGGG

>gi|325516689|gb|HQ595564.1| Uncultured planctomycete clone E49a10 16S ribosomal RNA gene, partial sequence
GCTTAGAGAGGGGTCAATGTCCTATCAGCTAGTTGGTAGGGTAATGGCCTACCAAGGCTAAGACGGGTAG
CCGGCCTGAGAGGGTGGTCGGCCACACTGGGACTGAGACACTGCCCAGACTCCTACGGGAGGCTGCAGTC
GAGAATCTTTCGCAATGCCCGAAAGGGTGACGAAGCGACGTCGCGTGTGAGAAGAAGGCCTTCGGGTTGT
AAACCACTGTCGGGAGTTAAGAAATGTAAGGGTGTTAATAGCATCCTTACTTGACTAAGGCTCCGGAGGA
AGCCACGGCTAACTCTGTGCCAGCAGCCGCGGTAATACAGAGGCGGCAAGCGTTGTTCGGAATTATTGGG
CGTAAAGAGCACGTAGGCGGCCTTGTAAGTCAGTTGTGAAAGCCTTCTGCTTAACGGAAGAACAGCATCT
GATACTGCAAGGCTAGAGTACGGAAGGG

>gi|325516690|gb|HQ595565.1| Uncultured planctomycete clone E49a11 16S ribosomal RNA gene, partial sequence
GCTTAGAGAGGGGTCAATGTCCTATCAGCTAGTTGGTAGGGTAATGGCCTACCAAGGCTAAGACGGGTAG
CCGGCCTGAGAGGGTGGTCGGCCACACTGGGACTGAGACACTGCCCAGACTCCTACGGGAGGCTGCAGTC
GAGAATCTTTCGCAATGCCCGAAAGGGTGACGAAGCGACGCCGCGTGTGGGAAGAAGGCCTTCGGGTTGT
AAACCACTGTCGGGAGTTAAGAAATGCAAGGGTGTTAATAGCATCCTTGCTTGACTAAGGCTCCGGAGGA
AGCCACGGCTAACTCTGTGCCAGCAGCCGCGGTAATACAGAGGCGGCAAGCGTTGTTCGGAATTATTGGG
CGTAAAGAGCACGTAGGCGGCTTTGTAAGTCAGTTGTGAAAGCCTTCTGCTCAACGGAAGAACAACATCT
GATACTGCAAGGCTAGAGTGCGGAAGGG

>gi|325516691|gb|HQ595566.1| Uncultured planctomycete clone E49b01 16S ribosomal RNA gene, partial sequence
GCTTAGAGAGGGGTCAATGTCCTATCAGCTAGTTGGTAGGGTAATGGCCTACCAAGGCTAAGACGGGTAG
CCGGCCTGAGAGGGTGGTCGGCCACACTGGGACTGAGACACTGCCCAGACTCCTACGGGAGGCTGCAGTC
GAGAATCTTTCGCAATGCCCGAAAGGGTGACGAAGCGACGCCGCGTGTGGGAAGAAGGCCTTCGGGTTGT
AAACCACAGTCGGGAGTTAAGAAATGTAAGGGTGTTAATAGCATCCTTACTTGACTAAGGCTCCGGAGGA
AGCCACGGCTAACTCTGTGCCAGCAGCCGCGGTAATACAGAGGCGGCAAGCGTTGTTCGGAATTATTGGG
CGTAAAGAGCACGTAGGCGGCTTTGTAAGTCAGTTGTGAAAGCCTTCTGCTCAACGGAAGAACAGCATCT
GATACTGCAAGGCTAGAGTGCGGAAGGG

>gi|325516692|gb|HQ595567.1| Uncultured planctomycete clone E49b02 16S ribosomal RNA gene, partial sequence
GCTTAGAGAGGGGTCAATGTCCTATCAGCTAGTTGGTAGGGTAATGGCCTACCAAGGCTAAGACGGGTAG
CCGGCCTGAGAGGGTGGTCGGCCACACTGGGACTGAGACACTGCCCAGACTCCTACGGGAGGCTGCAGTC
GAGAATCTTTCGCAATGCCCGAAAGGGTGACGAAGCGACGCCGCGTGTGGGAAGAAGGCCTTCGGGTTGT
AAACCACTGTCGGGAGTTAAGAAATGCAAGGGTGTTAATAGCATCCTTGCTTGACTAAGGCTCCGGAGGA
AGCCACGGCTAACTCTGTGCCAGCAGCCGCGGTAATACAGAGGCGGCAAGCGTTGTTCGGAATTATTGGG
CGTAAAGAGCACGTAGGCGGCTTTGTAAGTCAGTTGTGAAAGCCTTCTGCTCAACGGAAGAACAGCATCT
GATACTGCAAGGCTAGAGTGCGGAAGGG

>gi|325516693|gb|HQ595568.1| Uncultured planctomycete clone E49b03 16S ribosomal RNA gene, partial sequence
GCTTAGAGAGGGGTCAATGTCCTATCAGCTAGTTGGTAGGGTAATGGCCTACCAAGGCTAAGACGGGTAG
CCGGCTTGAGAGGGTGGTCGGCCACACTGGGACTGAGACACTGCCCAGACTCCTACGGGAGGCTGCAGTC
GAGAATCTTTCGCAATGCCCGAAAGGGTGACGAAGCGACGCCGCGTGTGGGAAGAAGGCCTTCGGGTTGT
AAACCACTGTCGGGAGTTAAGAAATGCAAGGGTGTTAATAGCATCCTTGCTTGACTAAGGCTCCGGAGGA
AGCCACGGCTAACTCTGTGCCAGCAGCCGCGGTAATACAGAGGCGGCAAGCGTTGTTCGGAATTATTGGG
CGTAAAGAGCACGTAGGCGGCTTTGTAAGTCAGTTGTGAAAGCCTTCTGCTCAACGGAAGAACAGCATCT
GATACTGCAAGGCTAGAGTGCGGAAGGG

>gi|325516694|gb|HQ595569.1| Uncultured planctomycete clone E49b05 16S ribosomal RNA gene, partial sequence
GCTTAAAGAGGGGTTAATGTCCTATCAGCTAGTTGGTGGGGTAATGGCCTACCAAGGCAAAGACGGGTAG
CCGGCTTGAGAGGGTGGTCGGCCACACTGGGACTGAGACACTGCCCAGACTCCTACGGGAGGCTGCAGTC
GAGAATCTTTCGCAATGCCCGAAAGGGTGACGAAGCGACGCCGCGTGTGGGAAGAAGGCCTTCGGGTTGT
AAACCACTGTCGGGAGTTAGGAAATGCAAGAGCGTTAATAGCGCACTTGCTTGACTAAGGCTCCAGAGGA
AGCCACGGCTAACTCTGTGCCAGCAGCCGCGGTAATACAGAGGCGGCAAGCGTTGTTCGGAATTATTGGG
CGTAAAGAGCACGTAGGCGGCCTTGCAAGTCAGTTGTGAAAGCCTTCCGCTTAACGGAAGAACGGCATCT
GATACTACAGGGCTTGAGTACGGGAGGG

>gi|325516695|gb|HQ595570.1| Uncultured planctomycete clone E49b06 16S ribosomal RNA gene, partial sequence
GCTTAGAGAGGGGTCAATGTCCTATCAGCTAGTTGGTAGGGTAATGGCCTACCAAGGCTAAGACGGGTAG
CCGGCCTGAGAGGGTGGTCGGCCACACTGGGACTGAGACACTGCCCAGACTCCTACGGGAGGCTGCAGTC
GAGAATCTTTCGCAATGCCCGAAAGGGTGACGAAGCGACGCCGCGTGTGGGAAGAAGGCCTTCGGGTTGT
AAACCACTGTCGGGAGTTAAGAAATGTAAGGGTGTTAATAGCATCCTTACTTGACTAAGGCTCCGGAGGA
AGCCACGGCTAACTCTGTGCCAGCAGCCGCGGTAATACAGAGGCGGCAAGCGTTGTTCGGAATTATTGGG
CGTAAAGAGCACGTAGGCGGCCTTGTAAGTCAGTTGTGAAAGCCTTCTGCTCAACGGAAGAACAGCATCT
GATACTGCAAGGCTAGAGTGCGGAAGGG

>gi|325516696|gb|HQ595571.1| Uncultured planctomycete clone E49b07 16S ribosomal RNA gene, partial sequence
GCTTAAAGAGGGGTTAATGTCCTATCAGCTAGTTGGTGGGGTAATGGCCTACCAAGGCAAAGACGGGTAG
CCGGCTTGAGAGGGTGGTCGGCCACACTGGGACTGAGACACTGCCCAGACTCCTACGGGAGGCTGCAGTC
GAGAATCTTTCGCAATGCCCGAAAGGGTGACGAAGCGACGCCGCGTGTGGGAAGAAGGCCTTCGGGTTGT
AAACCACTGTCGGGAGTTAGGAAATGCAGGGGCGTTAATAGCGCGCTTGCTTGACTAAGGCTCCAGAGGA
AGCCACGGCTAACTCTGTGCCAGCAGCCGCGGTAATACAGAGGCGGCAAGCGTTGTTCGGAATTATTGGG
CGTAAAGAGCACGTAGGCGGCCTTGCAAGTCAGTTGTGAAAGCCTTCCGCTTAACGGGAGAACGGCATCT
GATACTACAGGGCTTGAGTACGGGAGGG

>gi|325516697|gb|HQ595572.1| Uncultured planctomycete clone E49b09 16S ribosomal RNA gene, partial sequence
GCTTAGAGAGGGGTCAATGTCCTATCAGCTAGTTGGTAGGGTAATGGCCTACCAAGGCTAAGACGGGTAG
CCGGCCTGAGAGGGTGGTCGGCCACACTGGGACTGAGACACTGCCCAGACTCCTACGGGAGGCTGCAGTC
GAGAATCTTTCGCAATGCCCGAAAGGGTGACGAAGCGACGCCGCGTGTGGGAAGAAGGCCTTCGGGTTGT
AAACCACTGTCGGGAGTTAAGAAATGCAAGGGTGTTAATAGCATCCTTGCTTGACTAAGGCTCCGGAGGA
AGCCACGGCTAACTCTGTGCCAGCAGCCGCGGTAATACAGAGGCGGCAAGCGTTGTTCGGAATTATTGGG
CGTAAAGAGCACGTAGGCGGCTTTGTAAGTCAGTTGTGAAAGCCTTCTGCTCAACGGAAGAACAGCATCT
GATACTGCAAGGCTAGAGTGCGGAAGGG

>gi|325516698|gb|HQ595573.1| Uncultured planctomycete clone E49b10 16S ribosomal RNA gene, partial sequence
GCTTAGAGAGGGGTCAATGTCCTATCAGCTAGTTGGTAGGGTAATGGCCTACCAAGGCTAAGACGGGTAG
CCGGCCTGAGAGGGTGGTCGGCCACACTGGGACTGAGACACTGCCCAGACTCCTACGGGAGGCTGCAGTC
GAGAATCTTTCGCAATGCCCGAAAGGGTGACGAAGCGACGCCGCGTGTGGGAAGAAGGCCTTCGGGTTGT
AAACCACTGTCGGGAGTTAAGAAATGCAAGGGTGTTAATAGCATCCTTGCTTGACTAAGGCTCCGGAGGA
AGCCACGGCTAACTCTGTGCCAGCAGCCGCGGTAATACAGAGGCGGCAAGCGTTGTTCGGAATTATTGGG
CGTAAAGAGCACGTAGGCGGCTTTGTAAGTCAGTTGTGAAAGCCTTCTGCTCAACGGAAGAACAGCATCT
GATACTGCAAGGCTAGAGTGCGGAAGGG

>gi|325516699|gb|HQ595574.1| Uncultured planctomycete clone E49b12 16S ribosomal RNA gene, partial sequence
GCTTAGAGAGGGGTCAATGTCCTATCAGCTAGTTGGTGGGGTAATGGCCTACCAAGGCAAAGACGGGTAG
TCGGCCTGAGAGGGTGGTCGGCCACACTGGGACTGAGACACTGCCCAGACTCCTACGGGAGGCTGCAGTC
GAGAATCTTTCGCAATGCCCGAAAGGGTGACGAAGCGACGCCGCGTGTGGGAAGAAGGCCTTCGGGTTGT
AAACCACTGTCGGGAGTTAAGAAATGTAAGGGTGCTAATAGTATCCTTACTTGACTGAGGCTCCGGAGGA
AGCCACGGCTAACTCTGTGCCAGCAGCCGCGGTAATACAGAGGCGGCAAGCGTTGTTCGGAATTATTGGG
CGTAAAGAGCACGTAGGCGGCCTTGTAAGTCAGTTGTAAAAGCCTTCTGCTTAACAGAAGAACAGCAGCT
GATACTGCAAGGCTAGAGTGCGGAAGGG

>gi|325516700|gb|HQ595575.1| Uncultured planctomycete clone E49c01 16S ribosomal RNA gene, partial sequence
GCCCAGAGAGGGGTCTGTGCCCTATCAGCTAGTTGGTGAGGTAACGGCCCACCAAGGCGATGACGGGTAG
CCGGCCTGAGAGGGTGGTCGGCCACATTGGGACTGAGACACTGCCCAGACTCCTACGGGAGGCTGCGGTC
GAGGATCTTTCGCAATGCCCGAAAGGGTGACGAAGCGACGCCGCGTGGGGGAAGAAGGCCTTCGGGTTGT
AAACCCCTGTCAGGAGTTAGGAAGTGCAGGGCGTGAATAGCGTCCTGCTTGACTAAGGCTCAAGAGGAAG
TCATGGCTAACTCTGTGCCAGCAGCCGCGGTAATACAGAGATGGCAAGCGTTGTTCGGAATCACTGGGCG
TAAAGGGCACGTAGGCGGTCTAGCAAGTCGGGTGTGAAAGCCCCTGGCTCAAACAGGGAACTGCGCTCGA
AACTACAAGACTTGAGGATGGAAGGG

>gi|325516701|gb|HQ595576.1| Uncultured planctomycete clone E49c02 16S ribosomal RNA gene, partial sequence
GTTCAGAGAGGGGTCAATGTCCTATCAGCTAGTTGGGAGGGTAATGGCCTACCAAGGCGAAGACGGGTAG
CCGGCCTGAGAGGGTGGTCGGCCACATTGGGACTGAGACACTGCCCAGACTCCTACGGGAGGCTGCAGTC
GAGTATCTTTCGCAATGCCCGAAAGGGTGACGAAGCGACGCCGCGTGTGGGAATAAGGCCTTCGGGTTGT
AAACCACTGTCAGGAGTTAAGAAGTGCAAGGGTGCGAATAGCGCCTTTGCTTGACTAAGGCTCCAGAGGA
AGCCACGGCTAACTCTGTGCCAGCAGCCGCGGTAATACAGAGGTGGCAAGCGTTGTTCGGAATTATTGGG
CGTAAAGAGCACGTAGGCGGTTCTGCAAGTCGGCTGTGAAAGCCTTCCGCTCAACGGAAGAACAGCAGTT
GATACTACAGGACTAGAGTGCGGGAGGG

>gi|325516702|gb|HQ595577.1| Uncultured planctomycete clone E49c05 16S ribosomal RNA gene, partial sequence
GCTTAGAGAGGGGTCAATGTCCTATCAGCTAGTTGGTAGGGTAATGGCCTACCAAGGCTAAGACGGGTAG
CCGGCCTGAGAGGGTGGTCGGCCACACTGGGACTGAGACACTGCCCAGACTCCTACGGGAGGCTGCAGTC
GAGAATCTTTCGCAATGCCCGAAAGGGTGACGAAGCGACGCCGCGTGTGGGAAGAAGGCCTTCGGGTTGT
AAACCACTGTCGGGAGTTAAGAAATGCAAGGGTGTTAATAGCATCCTTGCTTGACTAAGGCTCCGGAGGA
AGCCACGGCTAACTCTGTGCCAGCAGCCGCGGTAATACAGAGGCGGCAAGCGTTGTTCGGAATTATTGGG
CGTAAAGAGCACGTAGGCGGCTTTGTAAGTCAGTTGTGAAAGCCTTCTGCTCAACGGAAGAACAGCATCT
GATACTGCAAGGCTAGAGTGCGGAAGGG

>gi|325516703|gb|HQ595578.1| Uncultured planctomycete clone E49c06 16S ribosomal RNA gene, partial sequence
GTTCAGAGAGGGGTCAATGTCCTATCAGCTAGTTGGGAGGGTAATGGCCTACCAAGGCGAAGACGGGTAG
CCGGCCTGAGAGGGTGGTCGGCCACATTGGGACTGAGACACTGCCCAGACTCCTACGGGAGGCTGCAGTC
GAGTATCTTTCGCAATGCCCGAAAGGGTGACGAAGCGACGCCGCGTGTGGGAAGAAGGCCTTCGGGTTGT
AAACCACTGTCAGGAGTTAAGAAGTGCAAGGGTGCGAATAGCGCCTTTGCTTGACTAAGGCTCCAGAGGA
AGCCACGGCTAACTCTGTGCCAGCAGCCGCGGTAATACAGAGGTGGCAAGCGTTGTTCGGAATTATTGGG
CGTAAAGAGCACGTAGGCGGTTCTGCAAGTCGGCTGTGAAAGCCTTCCGCTCAACGGAAGAACAGCAGTT
GATACTACAGGACTAGAGTGCGGGAGGG

>gi|325516704|gb|HQ595579.1| Uncultured planctomycete clone E49c09 16S ribosomal RNA gene, partial sequence
GCTTAGAGAGGGGTCAATGTCCTATCAGCTAGTTGGTAGGGTAATGGCCTACCAAGGCGAAGACGGGTAG
CCGGCCTGAGAGGGTGGTCGGCCACACTGGGACTGAGACACTGCCCAGACTCCTACGGGAGGCTGCAGTC
GAGAATCTTTCGCAATGCCCGAAAGGGTGACGAAGCGACGCCGCGTGTGGGAAGAAGGCCTTCGGGTTGT
AAACCACTGTCGGGAGTTAAGAAATGTAAGGGTGCTAATAGTATCCTTACTTGACTAAGGCTCCGGAGGA
AGCCACGGCTAACTCTGTGCCAGCAGCCGCGGTAATACAGAGGCGGCAAGCGTTGTTCGGAATTATTGGG
CGTAAAGAGCACGTAGGCGGCCTTGTAAGTCAGTTGTGAAAGCCTTCTGCTTAACGGAAGAACAGCATCT
GATACTGCAAGGTTAGAGTGCGGAAGGG

>gi|325516705|gb|HQ595580.1| Uncultured planctomycete clone E49c10 16S ribosomal RNA gene, partial sequence
GCTTAGAGAGGGGTCAATGTCCTATCAGCTAGTTGGTAGGGTAATGGCCTACCAAGGCGAAGACGGGTAG
CCGGCCTGAGAGGGTGGTCGGCCACACTGGGACTGAGACACTGCCCAGACTCCTGCGGGAGGCTGCAGTC
GAGAATCTTTCGCAATGCCCGAAAGGGTGACGAAGCGACGCCGCGTGTGGGAAGAAGGCCTTCGGGTTGT
AAACCACTGTCGGGAGTTAGGAAATGTAAGGGTGCTAATAGTATCCTTACTTGACTAAGGCTCCGGAGGA
AGCCACGGCTAACTCTGTGCCAGCAGCCGCGGTAATACAGAGGCGGCAAGCGTTGTTCGGAATTATTGGG
CGTAAAGAGCACGTAGGCGGCTTCGTAAGTCAGTTGTGAAAGCCTTCTGCTTAACGGAAGAACAGCATCT
GATACTGCAAGGCTAGAGTGCGGAAGGG

>gi|325516706|gb|HQ595581.1| Uncultured planctomycete clone E49c11 16S ribosomal RNA gene, partial sequence
GCTTAGAGAGGGGTCAATGTCCTATCAGCTAGTTGGTAGGGTAATGGCCTACCAAGGCTAAGACGGGTAG
CCGGCCTGAGAGGGTGGTCGGCCACACTGGGACTGAGACACTGCCCAGACTCCTACGGGAGGCTGCAGTC
GAGAATCTTTCGCAATGCCCGAAAGGGTGACGAAGCGACGCCGCGTGTGGGAAGAAGGCCTTCGGGTTGT
AAACCACTGTCGGGAGTTAAGAAATGCAAGGGTGTTAACAGCATCCTTGCTTGACTAGGGCTCCGGAGGA
AGCCACGGCTAACTCTGTGCCAGCAGCCGCGGTAATACAGAGGCGGCAAGCGTTGTTCGGAATTATTGGG
CGTAAAGAGCACGTAGGCGGCTTTGTAAGTCAGTTGTGAAAGCCTTCTGCTCAACGGAAGAACAGCATCT
GATACTGCAAGGCTAGAGTGCGGAAGGG

>gi|325516707|gb|HQ595582.1| Uncultured planctomycete clone E49c12 16S ribosomal RNA gene, partial sequence
GCTTAGAGAGGGGTCAATGTCCTATCAGCTAGTTGGTGGGGTAATGGCCTACCTAGGCAAAGACGGGTAG
TCGGCCTGAGAGGGTGGTCGGCCACACTGGGACTGAGACACTGCCCAGACTCCTACGGGAGGCTGCAGTC
GAGAATCTTTCGCAATGCCCGAAAGGGTGACGAAGCGACGCCGCGTGTGGGAAGAAGGCCTTCGGGTTGT
AAACCACTGTCGGGAGTTAAGAAATGTAAGGGTGCTAATAGTATCCTTACTTGACTAAGGCTCCGGAGGA
AGCCACGGCTAACTCTGTGCCAGCAGCCGCGGTAATACAGAGGCGGCAAGCGTTGTTCGGAATTATTGGG
CGTAAAGAGCACGTAGGCGGCCTTGTAAGTCAGTTGTAAAAGCCTTCTGCTTAACAGAAGAACAGCAGCT
GATACTGCAAGGCTAGAGTGCGGAAGGG

>gi|325516708|gb|HQ595583.1| Uncultured planctomycete clone E49d01 16S ribosomal RNA gene, partial sequence
GCTTAGAGAGGGGTCAATGTCCTATCAGCTAGTTGGTAGGGTAATGGCCTACCAAGGCTAAGACGGGTAG
CCGGCCTGAGAGGGTGGTCGGCCACACTGGGACTGAGACACTGCCCAGACTCCTACGGGAGGCTGCAGTC
GAGAATCTTTCGCAATGCCCGAAAGGGTGACGAAGCGACGCCGCGTGTGGGAAGAAGGCCTTCGGGTTGT
AAACCACTGTCGGGAGTTAAGAAATGCAAGGGTGTTAATAGCATCCTTGCTTGACTAAGGCTCCGGAGGA
AGCCACGGCTAACTCTGTGCCAGCAGCCGCGGTAATACAGAGGCGGCAAGCGTTGTTCGGAATTATTGGG
CGTAAAGAGCACGTAGGCGGCTTTGTAAGTCAGTTGTGAAAGCCTTCTGCTCAACGGAAGAACAGCATCT
GATACTGCAAGGCTAGAGTGCGGAAGGG

>gi|325516709|gb|HQ595584.1| Uncultured planctomycete clone E49d02 16S ribosomal RNA gene, partial sequence
GCTTAAAGAGGGGTTAATGTCCTATCAGCTAGTTGGTGGGGTAATGGCCTACCAAGGCAAAGACGGGTAG
CCGGCTTGAGAGGGTGGTCGGCCACACTGGGACTGAGACACTGCCCAGACTCCTACGGGAGGCTGCAGTC
GAGAATCTTTCGCAATGCCCGAAAGGGTGACGAAGCGACGCCGCGTGTGGGAAGAAGGCCTTCGGGTTGT
AAACCACTGTCGGGAGTTAGGAAATGCAAGAGCGTTAATAGCGCACTTGCTTGACTAAGGCTCCAGAGGA
AGCCACGGCTAACTCTGTGCCAGCAGCCGCGGTAATACAGAGGCGGCAAGCGTTGTTCGGAATTATTGGG
CGTAAAGAGCACGTAGGCGGCCTTGCAAGTCAGTTGTGAAAGCCTTCCGCTTAACGGAAGAACGGCATCT
GATACTACAGGGCTTGAGTACGGGAGGG

>gi|325516710|gb|HQ595585.1| Uncultured planctomycete clone E49d04 16S ribosomal RNA gene, partial sequence
GCTTAGAGAGGGGTCAATGTCCTATCAGCTAGTTGGTAGGGTAATGGCCTACCAAGGCTAAGACGGGTAG
CCGGCCTGAGAGGGTGGTCGGCCACACTGGGACTGAGACACTGCCCAGACTCCTACGGGAGGCTGCAGTC
GAGAATCTTTCGCAATGCCCGAAAGGGTGACGAAGCGACGCCGCGTGTGGGAAGAAGGCCTTCGGGTTGT
AAACCACTGTCGGGAGTTAAGAAATGCAAGGGTGTTAATAGCACCCTTGCTTGACTAAGGCTCCGGAGGA
AGCCACGGCTAACTCTGTGCCAGCAGCCGCGGTAATACAGAGGCGGCAAGCGTTGTTCGGAATTATTGGG
CGTAAAGAGCACGTAGGCGGCTTTGTAAGTCAGTTGTGAAAGCCTTCTGCTCAACGGAAGAACAGCATCT
GATACTGCAAGGCTAGAGTGCGGAAGGG

>gi|325516711|gb|HQ595586.1| Uncultured planctomycete clone E49d06 16S ribosomal RNA gene, partial sequence
GCTTAGAGAGGGGTCAATGTCCTATCAGCTAGTTGGTAGGGTAATGGCCTACCAAGGCTAAGACGGGTAG
CCGGCCTGAGAGGGTGGTCGGCCACACTGGGACTGAGACACTGCCCAGACTCCTACGGGAGGCTGCAGTC
GAGAATCTTTCGCAATGCCCGAAAGGGTGACGAAGCGACGCCGCGTGTGGGAAGAAGGCCTTCGGGTTGT
AAACCACTGTCGGGAGTTAAGAAATGCAAGGGTGTTAATAGCATCCTTGCTTGACTAAGGCTCCGGAGGA
AGCCACGGCTAACTCTGTGCCAGCAGCCGCGGTAATACAGAGGCGGCAAGCGTTGTTCGGAATTATTGGG
CGTAAAGAGCACGTAGGCGGCTTTGTAAGTCAGTTGTGAAAGTCTTCTGCTCAACGGAAGAACAGCATCT
GATACTGCAAGGCTAGAGTGCGGAAGGG

>gi|325516712|gb|HQ595587.1| Uncultured planctomycete clone E49d08 16S ribosomal RNA gene, partial sequence
GCTTAAAGAGGGGTTAATGTCCTATCAGCTAGTTGGTGGGGTAATGGCCTACCAAGGCAAAGACGGGTAG
CCGGCTTGAGAGGGTGGTCGGCCACACTGGGACTGAGACACTGCCCAGACTCCTACGGGAGGCTGCAGTC
GAGAATCTTTCGCAATGCCCGAAAGGGTGACGAAGCGACGCCGCGTGTGGGAAGAAGGCCTTCGGGTTGT
AAACCACTGTCGGGAGTTAGGAAATGCAGGGGCGTTAATAGCGCGCTTGCTTGACTAAGGCTCCAGAGGA
AGCCACGGCTAACTCTGTGCCAGCAGCCGCGGTAATACAGAGGCGGCAAGCGTTGTTCGGAATTATTGGG
CGTAAAGAGCACGTAGGCGGCCTTGCAAGTCAGTTGTGAAAGCCTTCCGCTTAACGGAAGAACGGCATCT
GATACTACAGGGCTTGAGTACGGGAGGG

>gi|325516713|gb|HQ595588.1| Uncultured planctomycete clone E49d09 16S ribosomal RNA gene, partial sequence
GCTTAGAGAGGGGTCAATGTCCTATCAGCTAGTTGGTAGGGTAATGGCCTACCAAGGCTAAGACGGGTAG
CCGGCCTGAGAGGGTGGTCGGCCACACTGGGACTGAGACACTGCCCAGACTCCTACGGGAGGCTGCAGTC
GAGAATCTTTCGCAATGCCCGAAAGGGTGACGAAGCGACGCCGCGTGTGGGAAGAAGGCCTTCGGGCTGT
AAACCACTGTCGGGAGTTAAGAAATGTAAGGGTGTTAATAGCATCCTTACTTGACTAAGGCTCCGGAGGA
AGCCACGGCTAACTCTGTGCCAGCAGCCGCGGTAATACAGAGGCGGCAAGCGTTGTTCGGAATTATTGGG
CGTAAAGAGCACGTAGGCGGCCTTGTAAGTCAGTTGTGAAAGCCTTCTGCTCAACGGAAGAACAGCATCT
GATACTGCAAGGCTAGAGTGCGGAAGGG

>gi|325516714|gb|HQ595589.1| Uncultured planctomycete clone E49d10 16S ribosomal RNA gene, partial sequence
GCTTAGAGAGGGGTCAATGTCCTATCAGCTAGTTGGTAGGGTAACGGCCTACCAAGGCGAAGACGGGTAG
CCGGCCTGAGAGGGTGGTCGGCCACACTGGGACTGAGACACTGCCCAGACTCCTACGGGAGGCTGCAGTC
GAGAATCTTTCGCAATGCCCGAAAGGGTGACGAAGCGACGCCGCGTGTGGGAAGAAGGCCTTCGGGTTGT
AAACCACTGTCGGGAGTTAGGAAATGTAAGGGTGCTAATAGTATCCTTACTTGACTAAGGCTCCGGAGGA
AGCCACGGCTAACTCTGTGCCAGCAGCCGCGGTAATACAGAGGCGGCAAGCGTTGTTCGGAATTATTGGG
CGTAAAGAGCACGTAGGCGGCTTTGTAAGTCAGTTGTGAAAGCCTTCTGCTTAACGGAAGAACAGCATCT
GATACTGCAAGGCTAGAGTGCGGAAGGG

>gi|325516715|gb|HQ595590.1| Uncultured planctomycete clone E49d11 16S ribosomal RNA gene, partial sequence
GCTTAGAGAGGGGTCAATGTCCTATCAGCTAGTTGGTAGGGTAATGGCCTACCAAGGCTAAGACGGGTAG
CCGGCCTGAGAGGGTGGTCGGCCACACTGGGACTGAGACACTGCCCAGACTCCTACGGGAGGCTGCAGTC
GAGAATCTTTCGCAATGCCCGAAAGGGTGACGAAGCGGCGCCGCGTGTGGGAAGAAGGCCTTCGGGTTGT
AAACCACTGTCGGGAGTTAAGAAATGCAAGGGTGTTGATAGCATCCTTGCTTGACTAAGGCTCCGGAGGA
AGCCACGGCTAACTCTGTGCCAGCAGCCGCGGTAATACAGAGGCGGCAAGCGTTGTTCGGAATTATTGGG
CGTAAAGAGCACGTAGGCGGCTTTGTAAGTCAGTTGTGAAAGCCTTCTGCTCAACGGAAGAACAGCATCT
GATACTGCAAGGCTAGAGTGCGGAAGGG

>gi|325516716|gb|HQ595591.1| Uncultured planctomycete clone E49d12 16S ribosomal RNA gene, partial sequence
GCTTAAAGAGGGGTTAATGTCCTATCAGCTAGTTGGTGGGGTAATGGCCTACCAAGGCAAAGACGGGTAG
CCGGCTTGAGAGGGTGGTCGGCCACACTGGGACTGAGACACTGCCCAGACTCCTACGGGAGGCTGCAGTC
GAGAATCTTTCGCAATGCCCGAAAGGGTGACGAAGCGACGCCGCGTGTGGGAAGAAGGCCTTCGGGTTGT
AAACCACTGTCGGGAGTTAGGAAATGCAAGAGCGTTAATAGCGCACTTGCTTGACTAAGGCTCCAGAGGA
AGCCACGGCTAACTCTGTGCCAGCAGCCGCGGTAATACAGAGGCGGCAAGCGTTGTTCGGAATTATTGGG
CGCAAAGAGCACGTAGGCGGCCTTGCAAGTCAGTTGTGAAAGCCTTCCGCTTAACGGAAGAACGGCATCT
GATACTACAGGGCTTGAGTACGGGAGGG

>gi|325516717|gb|HQ595592.1| Uncultured planctomycete clone E49e01 16S ribosomal RNA gene, partial sequence
GCTTAGAGAGGGGTCAATGTCCTATCAGCTAGTTGGTAGGGTAATGGCCTACCAAGGCTAAGACGGGTAG
CCGGCCTGAGAGGGTGGTCGGCCACACTGGGACTGAGACACTGCCCAGACTCCTACGGGAGGCTGCAGTC
GAGAATCTTTCGCAATGCCCGAAAGGGTGACGAAGTGACGCCGCGTGTGGGAAGAAGGCCTTCGGGTTGT
AAACCACTGTCGGGAGTTAAGAAATGCAAGGGTGTTAATAGCATCCTTGCTTGACTAAGGCTCCGGAGGA
AGCCACGGCTAACTCTGTGCCAGCAGCCGCGGTAATACAGAGGCGGCAAGCGTTGTTCGGAATTATTGGG
CGTAAAGAGCACGTAGGCGGCTTTGTAAGTCAGTTGTGAAAGCCTTCTGCTCAACGGAAGAACAGCATCT
GATACTGCAAGGCTAGAGTGCGGAAGGG

>gi|325516718|gb|HQ595593.1| Uncultured planctomycete clone E49e02 16S ribosomal RNA gene, partial sequence
GCTTAGAGAGGGGTCAATGTCCTATCAGCTAGTTGGTAGGGTAATGGCCTACCAAGGCTAAGACGGGTAG
CCGGCCTGAGAGGGTGGTCGGCCACACTGGGACTGAGACACTGCCCAGACCCCTACGGGAGGCTGCAGTC
GGGAATCTTTCGCAATGCCCGAAAGGGTGACGAAGCGACGCCGCGTGTGGGAAGAAGGCCTTCGGGTTGT
AAACCACTGTCGGGAGTTAAGAAATGCAAGGGTGTTAATAGCATCCTTGCTTGACTAAGGCTCCGGAGGA
AGCCACGGCTAACTCTGTGCCAGCAGCCGCGGTAATACAGAGGCGGCAAGCGTTGTTCGGAATTATTGGG
CGTAAAGAGCACGTAGGCGGCTTTGTAAGTCAGTTGTGAAAGCCTTCTGCTCAACGGAAGAACAGCACCT
GATACTGCAAGGCTAGAGTGCGGAAGGG

>gi|325516719|gb|HQ595594.1| Uncultured planctomycete clone E49e04 16S ribosomal RNA gene, partial sequence
GCTTAGAGAGGGGTCAATGTCCTATCAGCTAGTTGGTAGGGTAACGGCCTACCAAGGCGAAGACGGGTAG
CCGGCCTGAGAGGGTGGTCGGCCACACTGGGACTGAGACACTGCCCAGACTCCTACGGGAGGCTGCAGCC
GAGAATCTTTCGCAATGCCCGAAAGGGTGACGAAGCGACGCCGCGTGTGGGAAGAAGGCCTTCGGGTTGT
AAACCACTGTCGGGAGTTAGGAAATGTAAGGGTGCTAATAGTATCCTTACTTGACTAAGGCTCCGGAGGA
AGCCACGGCTAACTCTGTGCCAGCAGCCGCGGTAATACAGAGGCGGCAAGCGTTGTTCGGAATTATTGGG
CGTAAAGAGCACGTAGGCGGCTTTGTAAGTCAGTTGTGAAAGCCTTCTGCTTAACGGAAGAACAGCATCT
GATACTGCAAGGCTAGAGTGCGGAAGGG

>gi|325516720|gb|HQ595595.1| Uncultured planctomycete clone E49e05 16S ribosomal RNA gene, partial sequence
GCTTAGAGAGGGGTCAATGTCCTATCAGCTAGTTGGTAGGGTAATGGCCTACCAAGGCTAAGACGGGTAG
CCGGCCTGAGAGGGTGGTCGGCCACACTGGGACTGAGACACTGCCCAGACTCCTACGGGAGGCTGCAGTC
GAGAATCTTTCGCAATGCCCGAAAGGGTGACGAAGCGACGCCGCGTGTGGGAAGAAGGCCTTCGGGTTGT
AAACCACTGTCGGGAGTTAAGAAATGCAAGGGTGTTAATAGCATCCTTGCTTGACTAAGGCTCCGGAGGA
AGCCACGGCTAACTCTGTGCCAGCAGCCGCGGTAATACAGAGGCGGCAAGCGTTGTTCGGAATTATTGGG
CGTAAAGAGCACGTAGGCGGCTTTGTAAGTCAGTTGTGAAAGCCTTCTGCTCAACGGAAGAACAGCATCT
GATACTGCAAGGCTAGAGTGCGGAAGGG

>gi|325516721|gb|HQ595596.1| Uncultured planctomycete clone E49e06 16S ribosomal RNA gene, partial sequence
GCTTAGAGAGGGGTCAATGTCCTATCAGCTAGTTGGTAGGGTAATGGCCTACCAAGGCTAAGACGGGTAG
CCGGCCTGAGAGGGTGGTCGGCCACACTGGGACTGAGACACTGCCCAGACTCCTACGGGAGGCTGCAGTC
GAGAATCTTTCGCAATGCCCGAAAGGGTGACGAAGCGACGCCGCGTGTGGGAAGAAGGCCTTCGGGTTGT
AAACCACTGTCGGGAGTTAAGAAATGCAAGGGTGTTAATAGCATCCTTGCTTGACTAAGGCTCCGGAGGA
AGCCACGGCTAACTCTGTGCCAGCAGCCGCGGTAATACAGAGGCGGCAAGCGTTGTTCGGAATTATTGGG
CGTAAAGAGCACGTAGGCGGCTTTGTAAGTCAGTTGTGAAAGCCTCCTGCCCAACGGAAGAACAGCATCT
GATACTGCAAGGCTAGAGTGCGGAAGGG

>gi|325516722|gb|HQ595597.1| Uncultured planctomycete clone E49e07 16S ribosomal RNA gene, partial sequence
GCCTAGAGAGGGGTTTATGTCCTATCAGCTTGTTGGTAGGGTAATGGCCTACCAAGGCAAAGACGGGTAG
CCGGTTTAAGAGGATGGTCGGCCACACTGGGACTGAGACACTGCCCAGACTTCTACGGAAGGCTGCAGTC
GAGAATCTTTCGCAATGCCCGAAAGGGTGACGAAGCGACGCCGCGTGGGTGAGGAAGGCCTTCGGGTTGT
AAAGCCCTGTCAGGAGTTATGAAATGTAAGTGCGATAATACTGCGCTTATTTGACAAAGGCTCCAAAGGA
AGCCACGGCTAACTCTGTGCCAGCAGCCGCGGTAATACAGAGGTGGCAAGCGTTGTTCGGAATTATTGGG
CGTAAAGAGCACGTAGGTGGATTTGTAAGTCAGATGTGAAAGCCTTCTGTTCAACGGAAGAATTGCATCT
GAAACTGTAAACCTTGAGTGTAGGAGGG

>gi|325516723|gb|HQ595598.1| Uncultured planctomycete clone E49e08 16S ribosomal RNA gene, partial sequence
GCTTAGAGAGGGGTCAATGTCCTATCAGCTAGTTGGTAGGGTAATGGCCTACCAAGGCTAAGACGGGTAG
CCGGCCTGAGAGGGTGGTCGGCCACACTGGGACTGAGACACTGCCCAGACTCCTACGGGAGGCTGCAGTC
GAGAATCTTTCGCAATGCCCGAAAGGGTGACGAAGCGACGCCGCGTGTGGGAAGAAGGCCTTCGGGTTGT
AAACCACTGTCGGGAGTTAAGAAATGCAAGGGTGTTAATAGCATCCTTGCTTGACTAAGGCTCCGGAGGA
AGCCACGGCTAACTCTGTGCCAGCAGCCGCGGTAATACAGAGGCGGCAAGCGTTGTTCGGAATTATTGGG
CGTAAAGAGCACGTAGGCGGCTTTGTAAGTCAGTTGTGAAAGCCTTCTGCTCAACGGAAGAACAGCATCT
GATACTGCAAGGCTAGAGTGCGGAAGGA

>gi|325516724|gb|HQ595599.1| Uncultured planctomycete clone E49e09 16S ribosomal RNA gene, partial sequence
GCTTAGAGAGGGGTCAATGTCCTATCAGCTAGTTGGTAGGGTAATAGCCTACCAAGGCTAAGACGGGTAG
CCGACCTGAGAGGGTGGTCGGCCACACTGGGACTGAGACACTGCCCAGACTCCTACGGGAGGCTGCAGTC
GAGAATCTTTCGCAATGCCCGAAAGGGTGACGAAGCGACGCCGCGTGTGGGAAGAAGGCCTTCGGGTTGT
AAGCCACTGTCGGGAGTTAAGAAATGTAAGGGTGTTAATAGCATCCTTACTTGACTAAGGCTCCGGAGGA
AGCCACGGCTAACTCTGTGCCAGCAGCCGCGGTAATACAGAGGCGGCAAGCGTTGTTCGGAATTATTGGG
CGTAAAGAGCACGTAGGCGGCCTTGTAAGTCAGTTGTGAAAGCCTTCTGCTCAACGGAAGAACAGCATCT
GATACTGCAAGGCTAGAGTACGGAAGGG

>gi|325516725|gb|HQ595600.1| Uncultured planctomycete clone E49e12 16S ribosomal RNA gene, partial sequence
GCTTAGAGAGGGGTCAATGTCCTATCAGCTAGTTGGTAGGGTAATGGCCTACCAAGGCTAAGACGGGTAG
CCGGCCTGAGAGGGTGGTCGGCCACACTGGGACTGAGACACTGCCCAGACTCCTACGGGAGGCTGCAGTC
GAGAATCTTTCGCAATGCCCGAAAGGGTGACGAAGCGACGCCGCGTGTGGGAAGAAGGCCCTCGGGTTGT
AAACCACTGTCGGGAGTTAAGAAATGCAAGGGTGTTAATAGCATCCTTGCTTGACTAAGGCTCCGGAGGA
AGCCACGGCTAACTCTGTGCCAGCAGCCGCGGTAATACAGAGGCGGCAAGCGTTGTTCGGAATTATTGGG
CGTAAAGAGCACGTAGGCGGCTTTGTAAGTCAGTTGTGAA

>gi|325516726|gb|HQ595601.1| Uncultured planctomycete clone E49f01 16S ribosomal RNA gene, partial sequence
GCTTAGAGAGGGGTCAATGTCCTATCAGCTAGTTGGTAGGGTAATAGCCTACCAAGGCTAAGACGGGTAG
CCGGCCTGAGAGGGTGGTCGGCCACACTGGGACTGAGACACTGCCCAGACTCCTACGGGAGGCTGCAGTC
GAGAATCTTTCGCAATGCCCGAAAGGGTGACGAAGCGACGCCGCGTGTGGGAAGAAGGCCTTCGGGTTGT
AAACCACTGTCGGGAGTTAAGAAATGCAAGGGTGTTAATAGCATCCTTGCTTGACTAAGGCTCCGGAGGA
AGCCACGGCTAACTCTGTGCCAGCAGCCGCGGTAATACAGAGGCGGCAAGCGTTGTTCGGAATTATTGGG
CGTAAAGAGCACGTAGGCGGCTTTGTAAGTCAGTTGTGAAAGCCTTCTGCTCAACGGAAGAACAGCATCT
GATACTGCAAGGCTAGAGTGCGGAAGGG

>gi|325516727|gb|HQ595602.1| Uncultured planctomycete clone E49f03 16S ribosomal RNA gene, partial sequence
GCTTAGAGAGGGGTCAATGTCCTATCAGCTAGTTGGTAGGGTAATGGCCTACCAAGGCTAAGACGGGTAG
CCGGCCTGAGAGGGTGGTCGGCCACACTGGGACTGAGACACTGCCCAGACTCCTACGGGAGGCTGCAGTC
GAGAATCTTTCGCAATGCCCGAAAGGGTGACGAAGCGACGCCGCGTGTGGGAAGAAGGCCTTCGGGTTGT
AAACCACTGTCGGGAGTTAAGAAATGCAAGGGTGTTAATAGCATCCTTGCTTGACTAAGGCTCCGGAGGA
AGCCACGGCTAACTCTGTGCCAGCAGCCGCGGTAATACAGAGACGGCAAGCGTTGTTCGGAATTATTGGG
CGTAAAGAGCACGTAGGCGGCTTTGTAAGTCAGTTGTGAAAGCCTTCTGCTCAACGGAAGAACAGCATCT
GATACTGCAAGGCTAGAGTGCGGAAGGG

>gi|325516728|gb|HQ595603.1| Uncultured planctomycete clone E49f04 16S ribosomal RNA gene, partial sequence
GTTCAGAGAGGGGTCAATGTCCTATCAGCTAGTTGGGAGGGTAATGGCCTACCAAGGCGAAGACGGGTAG
CCGGCCTGAGAGGGTGGTCGGCCACATTGGGACTGAGACACTGCCCAGACTCCTACGGGAGGCTGCAGTC
GAGTATCTTTCGCAATGCCCGAAAGGGTGACGAAGCGACGCCGCGTGTGGGAAGAAGGCCTTCGGGTTGT
AAACCACTGTCAGGAGTTAAGAAATGTAAGGGTGCTAATAGTATCCTTACTTGACTAAGGCTCCAGAGGA
AGCCACGGCTAACTCTGTGCCAGCAGCCGCGGTAATACAGAGGTGGCAAGCGTTGTTCGGAATTATTGGG
CGTAAAGAGCACGTAGGCGGTTCTGCAAGTCGGCTGTGAAAGCCTTCCGCTCAACGGAAGAACAGCAGTT
GATACTACAGGACTAGAGTGCGGGAGGG

>gi|325516729|gb|HQ595604.1| Uncultured planctomycete clone E49f05 16S ribosomal RNA gene, partial sequence
GCTTAGAGAGGGGTCAATGTCCTATCAGCTAGTTGGTAGGGTAATGGCCTACCAAGGCGAAGACGGGTAG
CCGGCCTGAGAGGGTGGTCGGCCACACTGGGACTGAGACACTGCCCAGACTCCTACGGGAGGCTGCAGTC
GAGAATCTTTCGCAATGCCCGAAAGGGTGACGAAGCGACGCCGCGTGTGGGAAGAAGGCCTTCGGGTTGT
AAACCACTGTCGGGAGTTAGGAAATGTAAGGGTGCTAATAGTACCCTTACTTGACTAAGGCTCCGGAGGA
AGCCACGGCTAACTCTGTGCCAGCAGCCGCGGTAATACAGAGGCGGCAAGCGTTGTTCGGAATTATTGGG
CGTAAAGAGCACGTAGGCGGCTTTGTAAGTCGGTTGTGAAAGCCTTCTGCTTAACGGAAGAACAGCATCT
GATACTGCAAGGCTAGAGTGCGGAAGGG

>gi|325516730|gb|HQ595605.1| Uncultured planctomycete clone E49f07 16S ribosomal RNA gene, partial sequence
GCTTAGAGAGGGGTCAATGTCCTATCAGCTAGTTGGTAGGGTAATGGCCTACCAAGGCTAAGACGGGTAG
CCGGCCTGAGAGGGTGGTCGGCCACACTGGGACTGAGACACTGCCCAGACTCCTACGGGAGGCTGCAGTC
GAGAATCTTTCGCAATGCCCGAAAGGGTGACGAAGCGACGCCGCGTGTGGGAAGAAGGCCTTCGGGTTGT
AAACCACTGTCGGGAGTTAAGAAATGTAAGGGTGTTAATAGCATCCTTACTTGACTAAGGCTCCGGAGGA
AGCCACGGCTAACTCTGTGCCAGCAGCCGCGGTAATACAGAGGCGGCAAGCGTTGTTCGGAATTATTGGG
CGTAAAGAGCACGTAGGCGGCTTTGTAAGTCAGTTGTGAAAGCCTTCTGCTCAACGGAAGAACAGCATCT
GATACTGCAAGGCTAGAGTGCGGAAGGG

>gi|325516731|gb|HQ595606.1| Uncultured planctomycete clone E49f08 16S ribosomal RNA gene, partial sequence
GCCTAGAGAGGGGTTTATGTCCTATCAGCTTGTTGGTAGGGTAATGGCCTACCAAGGCAAAGACGGGTAG
CCGGTTTAAGAGGATGGTCGGCCACACTGGGACTGAGACACTGCCCAGACTTCTACGGAAGGCTGCAGTC
GAGAATCTTTCGCAATGCCCGAAAGGGTGACGAAGCGACGCCGCGTGGGTGAGGAAGGCCTTCGGGTTGT
AAAGCCCTGTCAGGAGTTATGAAATGTAAGTGCGATAATACTGTGCTTATTTGACAAAGGCTCCAAAGGA
AGCCACGGCTAACTCTGTGCCAGCAGCCGCGGTAATACAGAGGTGGCAAGCGTTGTTCGGAATTATTGGG
CGTAAAGAGCACGTAGGTGGATTTGTAAGTCAGATGTGAAAGCCTTCTGTTCAACGGAAGAATTGCATCT
GAAACTGTAAACCTTGAGTGTAGGAGGG

>gi|325516732|gb|HQ595607.1| Uncultured planctomycete clone E49f10 16S ribosomal RNA gene, partial sequence
GCCTAGAGAGGGGTTTATGTCCTATCAGCTTGTTGGTAGGGTAATGGCCTACCAAGGCAAAGACGGGTAG
CCGGTTTAAGAGGATGGTCGGCCACACTGGGACTGAGACACTGCCCAGACTTCTACGGAAGGCTGCAGTC
GAGAATCTTTCGCAATGCCCGAAAGGGTGACGAAGCGACGCCGCGTGGGTGAGGAAGGCCTTCGGGTTGT
AAAGCCCTGTCAGGAGTTATGAAATGTAAGTGCGATAATACTGTGCTTATTTGACAAAGGCTCCAAAGGA
AGCCACGGCTAACTCTGTGCCAGCAGCCGCGGTAATACAGAGGTGGCAAGCGTTGTTCGGAATTATTGGG
CGTAAAGAGCACGTAGGTGGATTTGTAAGTCAGATGTGAAAGCCTTCTGTTCAACGGAAGAATTGCATCT
GAAACTGTAAACCTTGAGTGTAGGAGGG

>gi|325516733|gb|HQ595608.1| Uncultured planctomycete clone E49g01 16S ribosomal RNA gene, partial sequence
GCTTAAAGAGGGGTTAATGTCCTATCAGCTAGTTGGTGGGGTAATGGCCTACCAAGGCAAAGACGGGTAG
CCGGCTTGAGAGGGTGGTCGGCCACACTGGGACTGAGACACTGCCCAGACTCCTACGGGAGGCTGCAGTC
GAGAATCTTTCGCAATGCCCGAAAGGGTGACGAAGCGACGCCGCGTGTGGGAAGAAGGCCTTCGGGTTGT
AAACCACTGTCGGGAGTTAGGAAATGCAAGAGCGTTAATAGCGCACTTGCTTGACTAAGGCTCCAGAGGA
AGCCACGGCTAACTCTGTGCCAGCAGCCGCGGTAACACAGAGGCGGCAAGCGTTGTTCGGAATTATTGGG
CGTAAAGAGCACGTAGGCGGCCTTGCAAGTCAGTTGTGAAAGCCTTCCGCTTAACGGAAGAACGGCATCT
GATACTACAGGGCTTGAGTACGGGAGGG

>gi|325516734|gb|HQ595609.1| Uncultured planctomycete clone E49g02 16S ribosomal RNA gene, partial sequence
GCTCAGAGAGGGGTCAATGTCCTATCAGCTAGTTGGTAGGGTAAAGGCCTACCAAGGCGAAGACGGGTAG
CCGGCCTGAGAGGGTGGTCGGCCACATTGGGACTGAGACACTGCCCAGACTCCTACGGGAGGCTGCAGTC
GAGAATCTTTCGCAATGCCCGAAAGGGTGACGAAGCGACGCCGCGTGTGGGAAGAAGGCCTTCGGGTTGT
AAACCACTGTCGGGAGTTAAGAAGTGTAAGGGTGTTAAGAGCATCCTTGCTTGACGTTAGCTCCGGAGGA
AGCCACGGCTAACTCTGTGCCAGCAGCCGCGGTAATACAGAGGTGGCAAGCGTTGTTCGGAATTATTGGG
CGTAAAGAGCACGTAGGCGGCCCTGCAAGTCAGCTGTGAAATCCTTCTGCTCAACGGAAGAACGGCAGTT
GATACTACAGGGCTCGAGTGCGGGAGGG

>gi|325516735|gb|HQ595610.1| Uncultured planctomycete clone E49g03 16S ribosomal RNA gene, partial sequence
GCTTAAAGAGGGGTTAATGTCCTATCAGCTAGTTGGTGGGGCAATGGCCTACCAAGGCAAAGACGGGTAG
CCGGCTTGAGAGGGTGGTCGGCCACACTGGGACTGAGACACTGCCCAGACTCCTACGGGAGGCTGCAGTC
GAGAATCTTTCGCAATGCCCGAAAGGGTGACGAAGCGACGCCGCGTGTGGGAAGAAGGCCTTCGGGTTGT
AAACCACTGTCGGGAGTTAGGAAACGCAAGAGCGTTAACAGCGCACTTGCTTGACTAAGGCTCCAGAGGA
AGCCACGGCTAACTCTGTGCCAGCAGCCGCGGTAATACAGAGGCGGCAAGCGTTGTTCGGAATTATTGGG
CGTAAAGAGCACGTAGGCGGCCTTGCAAGTCAGTTGTGAAAGCCTTCCGCTTAACGGAAGAACGGCATCT
GATACTACAGGGCTTGAGTATGGGAGGG

>gi|325516736|gb|HQ595611.1| Uncultured planctomycete clone E49g04 16S ribosomal RNA gene, partial sequence
GCCTAGAGAGGGGTTTATGTCCTATCAGCTTGTTGGTAGGGTAATGGCCTACCAAGGCAAAGACGGGTAG
CCGGTTTAAGAGGATGGTCGGCCACACTGGGACTGAGACACTGCCCAGACTTCTACGGAAGGCTGCAGTC
GAGAATCTTTCGCAATGCCCGAAAGGGTGACGAAGCGACGCCGCGTGGGTGAGGAAGGCCTTCGGGTTGT
AAAGCCCTGTCAGGAGTTATGAAATGTAAGTGCGATAATACTGTGCTTATTTGACAAAGGCTCCAAAGGA
AGCCACGGCTAACTCTGTGCCAGCAGCCGCGGTAATACAGAGGTGGCAAGCGTTGTTCGGAATTATTGGG
CGTAAAGAGCACGTAGGTGGATTTGTAAGTCAGATGTGAAAGCCTTCTGTTCAACGGAAGAATTGCATCT
GAAACTGTAAACCTTGAGCGTAGGAGGG

>gi|325516737|gb|HQ595612.1| Uncultured planctomycete clone E49g05 16S ribosomal RNA gene, partial sequence
GCTTAGAGAGGGGTCAATGTCCTATCAGCTAGTTGGTAGGGTAATGGCCTACCAAGGCTAAGACGGGTAG
CCGGCCTGAGAGGGTGGTCGGCCACACTGGGACTGAGACACTGCCCAGACTCCTACGGGAGGCTGCAGTC
GAGAATCTTTCGCAATGCCCGAAAGGGTGACGAAGCGACGCCGCGTGTGGGAAGAAGGCCTTCGGGTTGT
AAACCACTGTCGGGAGTTAAGAAATGCAAGGGTGTTAATAGCATCCTTGCTTGACTAAGGCTCCGGAGGA
AGCCACGGCTAACTCTGTGCCAGCAGCCGCGGTAATACAGAGGCGGCAAGCGTTGTTCGGAATTATTGGG
CGTAAAGAGCACGTAGGCGGCTTTGTAAGTCAATTGTGAAAGCCTTCTGCTCAACGGAAGAACAGCATCT
GATACTGCAAGGCTAGAGTGCGGAAGGG

>gi|325516738|gb|HQ595613.1| Uncultured planctomycete clone E49g06 16S ribosomal RNA gene, partial sequence
GCTTAGAGAGGGGTCAATGTCCTATCAGCTAGTTGGTAGGGTAATGGCCTACCAAGGCTAAGACGGGTAG
CCGGCCTGAGAGGGTGGTCGGCCACACTGGGACTGAGACACTGCCCAGACTCCTACGGGAGGCTGCAGTC
GAGAATCTTTCGCAATGCCCGAAAGGGTGACGAAGCGACGCCGCGTGTGGGAAGAAGGCCTTCGGGTTGT
AAACCACTGTCGGGAGTTAAGAAATGCAAGGGTGTTAATAGCATCCTTGCTTGACTAAGGCTCCGGAGGA
AGCCACGGCTAACTCTGTGCCAGCAGCCGCGGTAATACAGAGGCGGCAAGCGTTGTTCGGAATTATTGGG
CGTAAAGAGCACGTAGGCGGCTTTGTAAGTCAGTTGTGAAAGCCTTCTGCTCAACGGAAGAACAGCATCT
GATACTGCAAGGCTAGAGTGCGGAAGGG

>gi|325516739|gb|HQ595614.1| Uncultured planctomycete clone E49g07 16S ribosomal RNA gene, partial sequence
GCTTAGAGAGGGGTCAATGTCCTATCAGCTAGTTGGTAGGGTAATGGCCTACCAAGGCTAAGACGGGTAG
CCGGCCTGAGAGGGTGGTCGGCCACACTGGGACTGAGACACTGCTCAGACTCCTACGGGAGGCTGCAGTC
GAGAATCTTTCGCAATGCCCGAAAGGGTGACGAAGCGACGCCGCGTGTGGGAAGAAGGCCTTCGGGTTGT
AAACCACTGTCGGGAGTTAAGAAATGCAAGGGTGTTAATAGCATCCTTGCTTGACTAAGGCTCCGGAGGA
AGCCACGGCTAACTCTGTGCCAGCAGCCGCGGTAATACAGAGGCGGCAAGCGTTGTTCGGAATTATTGGG
CGTAAAGAGCACGTAGGCGGCTTTGTAAGTCAGTTGTGAAAGCCTTCTGCTCAACGGAAGAACAGCATCT
GATACTGCAAGGCTAGAGTGCGGAAGGG

>gi|325516740|gb|HQ595615.1| Uncultured planctomycete clone E49g08 16S ribosomal RNA gene, partial sequence
GCTTAGAGAGGGGTCAATGTCCTATCAGCTAGTTGGTAGGGTAATGGCCTACCAAGGCTAAGACGGGTAG
CTGGCCTGAGAGGGTGGTCGGCCACACTGGGACTGAGACACTGCCCAGACTCCTACGGGAGGCTGCAGTC
GAGAATCTTTCGCAATGCCCGAAAGGGTGACGAAGCGACGCCGCGTGTGGGAAGAAGGCCTCCGGGTTGT
AAACCACTGTCGGGAGTTAAGAAATGCAAGGATGTTAATAGCATCCTTGCTTGACTAAGGCTCCGGAGGA
AGCCACGGCTAACTCTGTGCCAGCAGCCGCGGTAATACAGAGGCGGCAAGCGTTGTTCGGAATTATTGGG
CGTAAAGAGCACGTAGGCGGCTTTGTAAGTCAGTCGTGAAAGCCTTCTGCTCAACGGAAGAACAGCATCT
GATACTGCAAGGCTAGAGTGCGGAAGGG

>gi|325516741|gb|HQ595616.1| Uncultured planctomycete clone E49g09 16S ribosomal RNA gene, partial sequence
GCTTAAAGAGGGGTTAATGTCCTATCAGCTAGTTGGTGGGGTAATGGCCTACCAAGGCAAAGACGGGTAG
CCGGCTTGAGAGGGTGGTCGGCCACACTGGGACTGAGACACTGCCCAGACTCCTACGGGAGGCTGCAGTC
GAGAATCTTTCGCAATGCCCGAAAGGGTGACGAAGCGACGCCGCGTGTGGGAAGAAGGCCTTCGGGTTGT
AAACCACTGTCGGGAGTTAGGAAATGCAAGAGCGTTAATAGCGCACTTGCTTGACTAAGGCTCCAGAGGA
AGCCACGGCTAACTCTGTGCCAGCAGCCGCGGTAATACAGAGGCGGCAAGCGTTGTTCGGAATTATTGGG
CGTAAAGAGCACGTAGGCGGCCTTGCAAGTCAGTTGTGGAAGCCTTCCGCTTAACGGAAGAACGGCATCT
GATACTACAGGGCTTGAGTACGGGAGGG

>gi|325516742|gb|HQ595617.1| Uncultured planctomycete clone E49g11 16S ribosomal RNA gene, partial sequence
GCTTAGAGAGGGGTCAATGTCCTATCAGCTAGTTGGTAGGGTAATGGCCTACCAAGGCTAAGACGGGTAG
CCGGCCTGAGAGGGTGGTCGGCCACACTGGGACTGAGACACTGCCCAGACTCCTACGGGAGGCTGCAGTC
GAGAATCTTTCGCAATGCCCGAAAGGGTGACGAAGCGACGCCGCGTGTGGGAAGAAGGCCTTCGGGTTGT
AAACCACTGTCGGGAGTTAAGAAATGCAAGGGTGTTAATAGCATCCTTGCTTGACTAAGGCTCCGGAGGA
AGCCGCGGCTAACTCTGTGCCAGCAGCCGCGGTAATACAGAGGCGGCAAGCGTTGTTCGGAATTATTGGG
CGTAAAGAGCACGTAGGCGGCTTTGTAAGTCAGTTGTGAAAGCCTTCTGCTCAACGGAAGAACAGCATCT
GATACTGCAAGGCTAGAGTGCGGAAGGG

>gi|325516743|gb|HQ595618.1| Uncultured planctomycete clone E49g12 16S ribosomal RNA gene, partial sequence
GCTCAGAGAGGGGTCAATGTCCTATCAGCTAGTTGGTAGGGTAAAGGCCTACCAAGGCGAAGACGGGTAG
CCGGCCTGAGAGGGTGGTCGGCCACATTGGGACTGAGACACTGCCCAGACTCCTACGGGAGGCTGCAGTC
GAGAATCTTTCGCAATGCCCGAAAGGGTGACGAAGCGACGCCGCGTGTGGGAAGAAGGCCTTCGGGTTGT
AAACCACTGTCGGGAGTTAAGAAGTGTAAGGGTGTTAAGAGCGTCCTTGCTTGACGTTAGCTCCGGAGGA
AGCCACGGCTAACTCTGTGCCAGCAGCCGCGGTAATACAGAGGTGGCAAGCGTTGTTCGGAATTATTGGG
CGTAAAGAGCACGTAGGCGGCCCTGCAAGTCAGCTGTGAAATCCTTCTGCTCAACGGAAGAACGGCAGTT
GATACTACAGGGCTCGAGTGCGGGAGGG

>gi|325516744|gb|HQ595619.1| Uncultured planctomycete clone E49h02 16S ribosomal RNA gene, partial sequence
GCTTAAAGAGGGGTTAATGTCCCATCAGCTAGTTGGTGGGGTAATGGCCTACCAAGGCAAAGACGGGTAG
CCGGCTTGAGAGGGTGGTCGGCCACACTGGGACTGAGACACTGCCCAGACTCCTACGGGAGGCTGCAGTC
GAGAATCTTTCGCAATGCCCGAAAGGGTGACGAAGCGACGCCGCGTGTGGGAAGAAGGCCTTCGGGTTGT
AAACCACTGTCGGGAGTTAGGAAATGCAGGGGCGTTAATAGCGCGCTTGCTTGACTAAGGCTCCAGAGGA
AGCCACGGCTAACTCTGTGCCAGCAGCCGCGGTAATACAGAGGCGGCAAGCGTTGTTCGGAATTATTGGG
CGTAAAGAGCACGTAGGCGGCCTTGCAAGTCAGTTGTGAAAGCCTTCCGCTTAACGGAAGAACGGCATCT
GATACTACAGGGCTTGAGTACGGGAGGG

>gi|325516745|gb|HQ595620.1| Uncultured planctomycete clone E49h03 16S ribosomal RNA gene, partial sequence
GCTTAGAGAGGGGTCAATGTCCTATCAGCTAGTTGGTAGGGTAATGGCCTACCAAGGCTAAGACGGGTAG
CCGGCCTGAGAGGGTGGTCGGCCACACTGGGACTGAGACACTGCCCAGACTCCTACGGGAGGCTGCAGTC
GAGAATCTTTCGCAATGCCCGAAAGGGTGACGAAGCGACGCCGCGTGTGGGAAGAAGGCCTTCGGGTTGT
AAACCACTGTCGGGAGTTAAGAAATGCAAGGGTGTTAATAGCATCCTTGCTTGACTAAGGCTCCGGAGGA
AGCCACGGCTAACTCTGTGCCAGCAGCCGCGGTAATACAGAGGCGGCAAGCGTTGTTCGGAATTATTGGG
CGTAAAGAGCACGTAGGCGGCTTTGTAAGTCAGTTGTGAAAGCCTTCTGCTCAACGGAAGAACAGCATCT
GATACTGCAAGGCTAGAGTGCGGAAGGG

>gi|325516746|gb|HQ595621.1| Uncultured planctomycete clone E49h05 16S ribosomal RNA gene, partial sequence
GCCTAGAGAGGGGTTTATGTCCTATCAGCTTGTTGGTAGGGTAATGGCCTACCAAGGCAAAGACGGGTAG
CCGGTTTAAGAGGATGGTCGGCCACACTGGGACTGAGACACTGCCCAGACTTCTACGGAAGGCTGCAGTC
GAGAATCTTTCGCAATGCCCGAAAGGGTGACGAAGCGACGCCGCGTGGGTGAGGAAGGCCTTCGGGTTGT
AAAGCCCTGTCAGGAGTTATGAAATGTAAGTGCGATAATACTGTGCTTATTTGACAAAGGCTCCAAAGGA
AGCCACGGCTAACTCTGTGCCAGCAGCCGCGGTAATACAGAGGTGGCAAGCGTTGTTCGGAATTATTGGG
CGTAAAGAGCACGTAGGTGGATTTGTAAGTCAGATGTGAAAGCCTTCTGTTCAACGGAAGAATTGCATCT
GAAACTGTAAACCTTGAGTGTAGGAGGG

>gi|325516747|gb|HQ595622.1| Uncultured planctomycete clone E49h07 16S ribosomal RNA gene, partial sequence
GCTTAGAGAGGGGTCAATGTCCTATCAGCTAGTTGGTAGGGTAATGGCCTACCAAGGCGAAGACGGGTAG
CCGGCCTGAGAGGGTGGTCGGCCACACTGGGACTGAGACACTGCCCAGACTCCTACGGGAGGCTGCAGTC
GAGAATCTTTCGCAATGCCCGAAAGGGTGACGAAGCGACGCCGCGTGTGGGAAGAAGGCCTTCGGGTTGT
AAACCACTGTCGGGAGTTAGGAAATGTAAGGGTGCTAATAGTACCCTTACTTGACTAAGGCTCCGGAGGA
AGCCACGGCTAACTCTGTGCCAGCAGCCGCGGTAATACAGAGGCGGCAAGCGTTGTTCGGAATTATTGGG
CGTAAAGAGCACGTAGGCGGCTTTGTAAGTCAGTTGTGAAAGCCTTCTGCTTAACGGAAGAACAGCATCT
GATACTGCAAGGCTAGAGTGCGGAAGGG

>gi|325516748|gb|HQ595623.1| Uncultured planctomycete clone E49h09 16S ribosomal RNA gene, partial sequence
GCTTAGAGAGGGGTCAATGTCCTATTAGCTAGTTGGTAGGGTAATGGCCTACCAAGGCTAAGACGGGTAG
CCGGCCTGAGAGGGTGGTCGGCCACACTGGGACTGAGACACTGCCCAGACTCCTACGGGAGGCTGCAGTC
GAGAATCTTTCGCAATGCCCGAAAGGGTGATGAAGCGACGCCGCGTGTGGGAAGAAGGCCTTCGGGTTGT
AAACCACTGTCGGGAGTTAAGAAATGCAAGGGTGTTAATAGCATCCTTGCTTGACTAAGGCTCCGGAGGA
AGCCACGGCTAACTCTGTGCCAGCAGCCGCGGTAATACAGAGGCGGCAAGCGTTGTTCGGAATTATTGGG
CGTAAAGAGCACGTAGGCGGCTTTGTAAGTCAGTTGTGAAAGCCTTCTGCTCAACGGAAGAACAGCATCT
GATACTGCAAGGCTAGAGTGCGGAAGGG

>gi|325516749|gb|HQ595624.1| Uncultured planctomycete clone E49h10 16S ribosomal RNA gene, partial sequence
GCCTAGAGAGGGGTTTATGTCCTATCAGCTTGTTGGTAGGGTAATGGCCTACCAAGGCAAAGACGGGTAG
CCGGTTTAAGAGGATGGTCGGCCACACTGGAACTGAGACACTGCCCAGACTTCTACGGAAGGCTGCAGTC
GAGAATCTTTCGCAATGCCCGAAAGGGTGACGAAGCGACGCCGCGTGGGTGAGGAAGGCCTTCGGGTTGT
AAAGCCCTGTCAGGAGTTATGAAATGTAAGTGCGATAATACTGTGCTTATTTGACAAAGGCTCCAAAGGA
AGCCACGGCTAACTCTGTGCCAGCAGCCGCGGTAATACAGAGGTGGCAAGCGTCGTTCGGAATTATTGGG
CGTAAAGAGCACGTAGGTGGATTTGTAAGTCAGATGTGAAAGCCTTCTGTTCAACGGAAGAATTGCATCT
GAAACTGTAAACCTTGAGTGTAGGAGGG

>gi|325516750|gb|HQ595625.1| Uncultured planctomycete clone E49h11 16S ribosomal RNA gene, partial sequence
GCTTAGAGAGTGGTCAATGTCCTATCAGCTAGTTGGTAGGGTAATGGCCTACCAAGGCTAAGACGGGTAG
CCGGCCTGAGAGGGTGGTCGGCCACACTGGGACTGAGACACTGCCCAGACTCCTACGGGAGGCTGCAGTC
GAGAATCTTTCGCAATGCCCGAAAGGGTGACGAAGCGACGCCGCGTGTGGGAAGAAGGCCTTCGGGTTGT
AAACCACTGTCGGGAGTTAAGAAATGCAAGGGTGTTAATAGCATCCTTGCTTGACTAAGGCTCCGGAGGA
AGCCACGGCTAACTCTGTGCCAGCAGCCGCGGTAATACAGAGGCGGCAAGCGTTGTTCGGAATTATTGGG
CGTAAAGAGCACGTAGGCGGCTTTGTAAGTCAGTTGTGAAAGCCTTCTGCTCAACGGAAGAACAGCATCT
GATACTGCAAGGCTAGAGTGCGGAAGGG

>gi|325516751|gb|HQ595626.1| Uncultured planctomycete clone E49h12 16S ribosomal RNA gene, partial sequence
GCTTAGAGAGGGGTCAATGTCCTATCAGCTAGTTGGTAGGGTAATGGCCTACCAAGGCGAAGACGGGTAG
CCGGCCTGAGAGGGTGGTCGGCCACACTGGGGCTGAGACACTGCCCAGACTCCTACGGGAGGCTGCAGTC
GAGAATCTTTCGCAATGCCCGAAAGGGTGACGAAGCGACGCCGCGTGTGGGAAGAAGGCCTTCGGGTTGT
AAACCACTGTCGGGAGTTAGGAAATGTAAGGGTGCTAATAGTACCCTTACTTGACTAAGGCTCCGGAGGA
AGCCACGGCTAACTCTGTGCCAGCAGCCGCGGTAATACAGAGGCGGCAAGCGTTGTTCGGAATTATTGGG
CGTAAAGAGCACGTAGGCGGCTTTGTAAGTCAGTTGTGAAAGCCTTCTGCTTAACGGAAGAACAGCATCT
GATACTGCAAGGCTAGAGTGCGGAAGGG

>gi|325516752|gb|HQ595627.1| Uncultured planctomycete clone E50a01 16S ribosomal RNA gene, partial sequence
GCTTAAAGAGGGGTTAATGTCCTATCAGCTAGTTGGTGGGGTAATGGCCTACCAAGGCAAAGACGGGTAG
CCGGCTTGAGAGGGTGGTCGGCCACACTGGGACTGAGACACTGCCCAGACTCCTACGGGAGGCTGCAGTC
GAGAATCTTTCGCAATGCCCGAAAGGGTGACGAAGCGACGCCGCGTGTGGGAAGAAGGCCTTCGGGTTGT
AAACCACTGTCGGGAGTTAGGAAATGCAAGAGCGTTAATAGCGCACTTGCTTGACTAAGGCTCCAGAGGA
AGCCACGGCTAACTCTGTGCCAGCAGCCGCGGTAATACAGAGGCGGCAAGCGTTGTTCGGAATTATTGGG
CGTAAAGAGCACGTAGGCGGCCTTGCAAGTCAGTTGTGAAAGCCTTCCGCTTAACGGAAGAACGGCATCT
GATACTACAGGGCTTGAGTACGGGAGGG

>gi|325516753|gb|HQ595628.1| Uncultured planctomycete clone E50a02 16S ribosomal RNA gene, partial sequence
GCTTAAAGAGGGGTTAATGTCCTATCAGCTAGTTGGTGGGGTAATGGCCTACCAAGGCAAAGACGGGTAG
CCGGCTTGAGAGGGCGGTCGGCCACACTGGGACTGAGACACTGCCCAGACTCCTACGGGAGGCTGCAGTC
GAGAATCTTTCGCAATGCCCGAAAGGGTGACGAAGCGACGCCGCGTGTGGGAAGAAGGCCTTCGGGTTGT
AAACCACTGTCGGGAGTTAGGAAATGCAGGGGCGTTAATAGCGCGCTTGCTTGACTAAGGCTTCAGAGGA
AGCCACGGCTAACTCTGTGCCAGCAGCCGCGGTAATACAGAGGCGGCAAGCGTTGTTCGGAATTATTGGG
CGTAAAGAGCACGTAGGCGGCCTTGCAAGTCAGTTGTGAAAGCCTTCCGCTTAACGGAAGAACGGCATCT
GATACTACAGGGCTTGAGTACGGGAGGG

>gi|325516754|gb|HQ595629.1| Uncultured planctomycete clone E50a03 16S ribosomal RNA gene, partial sequence
GCTTAGAGAGGGGTCAATGTCCTATCAGCTAGTTGGTAGGGTAATGGCCTACCAAGGCTAAGACGGGTAG
CCGGCCTGAGAGGGTGGCCGGCCACACTGGGACTGAGACACTGCCCAGACTCCTACGGGAGGCTGCAGTC
GAGAATCTTTCGCAATGCCCGAAAGGGTGACGAAGCGACGCCGCGTGTGGGAAGAAGGCCTTCGGGTTGT
AAACCACTGTCGGGAGTTAAGAAATGCAAGGGTGTTAATAGCATCCTTGCTTGACTAAGGCTCCGGAGGA
AGCCACGGCTAACTCTGTGCCAGCAGCCGCGGTAATACAGAGGCGGCAAGCGTTGTTCGGAATTATTGGG
CGCAAAGAGCACGTAGGCGGCTTTGTAAGTCAGTTGTGAAAGCCTTCTGCTCAACGGAAGAACAGCATCT
GATACTGCAAGGCTAGAGTGCGGAAGGG

>gi|325516755|gb|HQ595630.1| Uncultured planctomycete clone E50a04 16S ribosomal RNA gene, partial sequence
GCTTAGAGAGGGGTCAATGTCCTATCAGCTAGTTGGTAGGGTAACGGCCTACCAAGGCGAAGACGGGTAG
CCGGCCTGAGAGGGTGGTCGGCCACACTGGGACTGAGACACTGCCCAGACTCCTACGGGAGGCTGCAGTC
GAGAATCTTTCGCAATGCCCGAAAGGGTGACGAAGCGACGCCGCGTGTGGGAAGAAGGCCTTCGGGTTGT
AAACCACTGTCGGGAGTTAGGAAATGTAAGGGTGCTAATAGTATCCTTACTTGACTAAGGCTCCGGAGGA
AGCCACGGCTAACTCTGTGCCAGCAGCCGCGGTAATACAGAGGCGGCAAGCGTTGTTCGGAATTATTGGG
CGTAAAGAGCACGTAGGCGGCTTTGTAAGTCAGTTGTGAAAGCCTTCTGCTTAACGGAAGAACAGCATCT
GATACTGCAAGGCTAGAGTGCGGAAGGG

>gi|325516756|gb|HQ595631.1| Uncultured planctomycete clone E50a05 16S ribosomal RNA gene, partial sequence
GCTTAGAGAGGGGTCAATGTCCTATCAGCTAGTTGGTAGGGTAATGGCCTACCAAGGCTAAGACGGGTAG
CCGGCCTGAGAGGGTGGTCGGCCACACTGGGACTGAGACACTGCCCAGACTCCTACGGGAGGCTGCAGTC
GAGAATCTTTCGCAATGCCCGAAAGGGTGACGAAGCGACGCCGCGTGTGGGAAGAAGGCCTTCGGGTTGT
AAACCACTGTCGGGAGTTAAGAAATGCAAGGGTGTTAATAGCATCCTTGCTCGACTAAGGCTCCGGAGGA
AGCCACGGCTAACTCTGTGCCAGCAGCCGCGGTAATACAGAGGCGGCAAGCGTTGTTCGGAATTATTGGC
GTAAAGAGCACGTAGGCGGCTTTGTAAGTCAGTTGTGAAAGCCTTCTGCTCAACGGAAGAACAGCATCTG
ATACTGCAAGGCTAGAGTGCGGAAGGG

>gi|325516757|gb|HQ595632.1| Uncultured planctomycete clone E50a06 16S ribosomal RNA gene, partial sequence
GTTCAGAGAGGGGTCAATGTCCTATCAGCTAGTTGGGAGGGTAATGGCCTACCAAGGCGAAGACGGGTAG
CCGGCCTGAGAGGGTGGTCGGCCACATTGGGACTGAGACACTGCCCAGACTCCTACGGGAGGCTGCAGTC
GAGTATCTTTCGCAATGCCCGAAAGGGTGACGAAGCGACGCCGCGTGTGGGAAGAAGGCCTTCGGGTTGT
AAACCACTGTCAGGAGTTAAGAAGTGCAAGGGTGCGAATAGCGCCTTTGCTTGACTAAGGCTCCAGAGGA
AGCCACGGCTAACTCTGTGCCGGCAGCCGCGGTAATACAGAGGTGGCAAGCGTTGTTCGGAATTATTGGG
CGTAAAGAGCACGTAGGCGGTTCTGCAAGTCGGCTGTGAAAGCCTTCCGCTCAACGGAAGAACAGCAGTT
GATACTACAGGACTAGAGTGCGGGAGGG

>gi|325516758|gb|HQ595633.1| Uncultured planctomycete clone E50a07 16S ribosomal RNA gene, partial sequence
GCTTAGAGAGGGGTCAATGTCCTATCAGCTAGTTGGTAGGGTAATGGCCTGCCAAGGCGAAGACGGGTAG
CCGGCCTGAGAGGGTGGTCGGCCACACTGGGACTGAGACACTGCCCAGACTCCTACGGGAGGCTGCAGTC
GAGAATCTTTCGCAATGCCCGAAAGGGTGACGAAGCGACGCCGCGTGTGGGAAGAAGGCCTTCGGGTTGT
AAACCACTGTCGGGAGTTAGGAAATGTAAGGGTGCTAATAGTGTCCTTACTTGACTAAGGCTCCGGAGGA
AGCCACGGCTAACTCTGTGCCAGCAGCCGCGGTAATACAGAGGCGGCAAGCGTTGTTCGGAATTATTGGG
CGTAAAGAGCACGTAGGCGGCCTTATAAGTCAGTTGTGAAAGCCTTCTGCTTAACGGAAGAACAGCATCT
GATACTGCAAGGCTAGAGTGCGGAAGGG

>gi|325516759|gb|HQ595634.1| Uncultured planctomycete clone E50a08 16S ribosomal RNA gene, partial sequence
GCCCAGAGAGGGGTCTGTGCCCTATCAGCTAGTTGGTGAGGTAACGGCCCACCAAGGCGATGACGGGTAG
CCGGCCTGAGAGGGTGGTCGGCCACATTGGGACTGAGACACTGCCCAGACTCCTACGGGAGGCTGCAGTC
GAGGATCTTTCGCAATGCCCGAAAGGGTGACGAAGCGACGCCGCGTGGGGGAAGAAGGCCTTCGGGTTGT
AAACCCCTGTCAGGAGTTAGGAAGTGCAGGGCGTGAATAGCGTCCTGCTTGACTAAGGCTCAGGAGGAAG
TCATGGCTAACTCTGTGCCAGCAGCCGCGGTAATACAGAGATGGCAAGCGTTGTTCGGAATCACTGGGCG
TAAAGGGCACGTAGGCGGTCTAGCAAGTCGGGTGTGAAAGCCCCTGGCTCAAACAGGGAACTGCGCTCGA
AACTACAAGACTTGAGGATGGAAGGG

>gi|325516760|gb|HQ595635.1| Uncultured planctomycete clone E50a09 16S ribosomal RNA gene, partial sequence
GCTTAAAGAGGGGTTAATGTCCTATCAGCTAGTTGGTGGGGTAATGGCCTACCAAGGCAAAGACGGGTAG
CCGGCTTGAGAGGGTGGTCGGCCACACTGGGACTGAGACACTGCCCAGACTCCTACGGGAGGCTGCAGTC
GAGAATCTTTCGCAATGCCCGAAAGGGTGACGAAGCGACGCCGCGTGTGGGAAGAAGGCCTTCGGGTTGT
AAACCACTGTCGGGAGTTAGGAAATGCAAGAGCGTTAATAGCGCACTTGCTTGACTAAGGCTCCAGAGGA
AGCCACGGCTAACTCTGTGCCAGCAGCCGCGGTAATACAGAGGCGGCAAGCGTTGTTCGGAATTATTGGG
CGTAAAGAGCACGTAGGCGGCCTTGCAAGTCAGTTGTGAAAGCCTTCCGCTTAACGGAAGAACGGCATCT
GATACTACAGGGCCTGAGTACGGGAGGG

>gi|325516761|gb|HQ595636.1| Uncultured planctomycete clone E50a10 16S ribosomal RNA gene, partial sequence
GCTCAGAGAGGGGTCAATGTCCTATCAGCTAGTTGGTAGGGTAAAGGCCCACCAAGGCGAAGACGGGTAG
CCGGCCTGAGAGGGTGGTCGGCCACATTGGGACTGAGACACTGCCCAGACTCCTACGGGAGGCTGCAGTC
GAGAATCTTTCGCAATGCCCGAAAGGGTGACGAAGCGACGCCGCGTGTGGGAAGAAGGCCTTCGGGTTGT
AAACCACTGTCGGGAGTTAAGAAGTGTAAGGGTGTTAAGAGCATCCTTGCTTGACGTTAGCTCCGGAGGA
AGCCACGGCTAACTCTGTGCCAGCAGCCGCGGTAATACAGAGGTGGCAAGCGTTGTTCGGAATTATTGGG
CGTAAAGAGCACGTAGGCGGCCCTGCAAGTCAGCTGTGAAACCCTTCTGCTCAACGGAAGAACGGCAGTT
GATACTACAGGGCTCGAGTGCGGGAGGG

>gi|325516762|gb|HQ595637.1| Uncultured planctomycete clone E50a11 16S ribosomal RNA gene, partial sequence
GCTTAAAGAGGGGTTAATGTCCTATCAGCTAGTTGGTGGGGTAATGGCCTACCAAGGCAAAGACGGGTAG
CCGGCTTGAGAGGGTGGTCGGCCACACTGGGACTGAGACACTGCCCAGACTCCTACGGGAGGCTGCAGTC
GAGAATCTTTCGCAATGCCCGAAAGGGTGACGAAGCGACGCCGCGTGTGGGAAGAAGGCCTTCGGGTTGT
AAACCACTGTCGGGAGTTAGGAAATGCAAGAGCGTTAATAGCGCACTTGCTTGACTAAGGCTCCAGAGGA
AGCCACGGCTAACTCTGTGCCAGCAGCCGCGGTAATACAGAGGCGGCAAGCGTTGTTCGGAATTATTGGG
CGTAAAGAGCACGTAGGCGGCCTTGCAAGTCAGTTGTGAAAGCCTTCCGCTTAACGGAAGAACGGCATCT
GATACTACAGGGCTTGAGTACGGGAGGG

>gi|325516763|gb|HQ595638.1| Uncultured planctomycete clone E50a12 16S ribosomal RNA gene, partial sequence
GCTTAGAGAGGGGTCAATGTCCTATCAGCTAGTTGGTAGGGTAATGGCCTACCAAGGCTAAGACGGGTAG
CCGGCCTGAGAGGGTGGTCGGCCACACTGGGACTGAGACACTGCCCAGACTCCTACGGGAGGCTGCAGTC
GAGAATCTTTCGCAATGCCCGAAAGGGTGACGAAGCGACGCCGCGTGTGGGAAGAAGGCCTTCGGGTTGT
AAACCACTGTCGGGAGTTAAGAAATGCAAGGGTGTTAATAGCATCCTTGCTTGACTAAGGCTCCGGAGGA
AGCCACGGCTAACTCTGTGCCAGCAGCCGCGGTAATACAGAGGCGGCAAGCGTTGTTCGGAATTATTGGG
CGTAAAGAGCACGTAGGCGGCTTTGTAAGTCAGTTGTGAAAGCCTTCTGCTCAACGGAAGAACAGCATCT
GATACTGCAAGGCTAGAGTGCGGAAGGG

>gi|325516764|gb|HQ595639.1| Uncultured planctomycete clone E50b01 16S ribosomal RNA gene, partial sequence
GCTTAGAGAGGGGTCAATGTCCTATCAGCTAGTTGGTAGGGTAATGGCCTACCAAGGCTAAGACGGGTAG
CCGGCCTGAGAGGGTGGTCGGCCACACTGGGACTGAGACACTGCCCAGACTCCTACGGGAGGCTGCAGTC
GAGAATCTTTCGCAATGCCCGAAAGGGTGACGAAGCGACGCCGCGTGTGGGAAGAAGGCCTTCGGGTTGT
AAACCACTGTCGGGAGTTAAGAAATGCAAGGGTGTTAATAGCATCCTTGCTTGACTAAGGCTCCGGAGGA
AGCCACGGCTAACTCTGTGCCAGCAGCCGCGGTAATACAGAGGCGGCAAGCGTTGTTCGGAATTATTGGG
CGTAAAGAGCACGTAGGCGGCTTTGTAAGTCAGTTGTGAAAGCCTTCTGCTCAACGGAAGAACAGCATCT
GATACTGCAAGGCTAGAGTGCGGAAGGG

>gi|325516765|gb|HQ595640.1| Uncultured planctomycete clone E50b02 16S ribosomal RNA gene, partial sequence
GCTCAGAGAGGGGTCAATGTCCTATCAGCTAGTTGGTAGGGTAAAGGCCTACCAAGGCGAAGACGGGTAG
CCGGCCTGAGAGGGTGGTCGGCCACATTGGGACTGAGACACTGCCCAGACTCCTACGGGAGGCTGCAGTC
GAGAATCTTTCGCAATGCCCGGAAGGGTGACGAAGCGACGCCGCGTGTGGGAAGAAGGCCTTCGGGTTGT
AAACCACTGTCGGGAGTTAAGAAGTGTAAGGGGGTGAATAGTCTCCTTACTTGACGTTAGCTCCGGAGGA
AGCCACGGCTAACTCTGTGCCAGCAGCCGCGGTAATACAGAGGTGGCAAGCGTTGTTCGGAATTATTGGG
CGTAAAGAACACGTAGGCGGCCCTGCAAGTCAGCTGTGAAATCCTTCTGCTCAACGGAAGAACGGCAGTT
GATACTATGGGGCTCGAGTGCGGGAGGG

>gi|325516766|gb|HQ595641.1| Uncultured planctomycete clone E50b03 16S ribosomal RNA gene, partial sequence
GCTTAAAGAGGGGTTAATGTCCTATCAGCTAGTTGGTGGGGTAATGGCCTACCAAGGCAAAGACGGGTAG
CCGGCTTGAGAGGGTGGTCGGCCACACTGGGACTGAGACACTGCCCAGACTCCTACGGGAGGCTGCAGTC
GAGAATCTTTCGCAATGCCCGAAAGGGTGACGAAGCGACGCCGCGTGTGGGTAGAAGGCCTTCGGGTTGT
AAACCACTGTCGGGAGTTAGGAAATGCAAGAGCGTTAATAGCGCACTTGCTTGACTAAGGCTCCAGAGGA
AGCCACGGCTAACTCTGTGCCAGCAGCCGCGGTAATACAGAGGCGGCAAGCGTTGTTCGGAATTATTGGG
CGTAAAGAGCACGTAGGCGGCCTTGCAAGTCAGTTGTGAAAGCCTTCCGCTTAACGGAAGAACGGCATCT
GATACTACAGGGCTTGAGTACGGGAGGG

>gi|325516767|gb|HQ595642.1| Uncultured planctomycete clone E50b04 16S ribosomal RNA gene, partial sequence
GCTTAGAGAGGGGTCAATGTCCTATCAGCTAGTTGGTCGGGTAATGGCCTACCAAGGCTAAGACGGGTAG
CCGGCCTGAGAGGGTGGTCGGCCACACTGGGACTGAGACACTGCCCAGACTCCTACGGGAGGCTGCAGTC
GAGAATCTTTCGCAATGCCCGAAAGGGTGACGAAGCGACGCCGCGTGTGGGAAGAAGGCCTTCGGGTTGT
AAACCACTGTCGGGAGTTAAGAAATGCAAGGGTGTTAATAGCATCCTTGCTTGACTAAGGCTCCGGAGGA
AGCCACGGCTAACTCTGTGCCAGCAGCCGCGGTAATACAGAGGCGGCAAGCGTTGTTCGGAATTATTGGG
CGTAAAGAGCACGTAGGCGGCTTTGTAAGTCAGTTGTGAAAGCCTTCTGCTCAACGGAAGAACAGCATCT
GATACTGCAAGGCTAGAGTGCGGAAGGG

>gi|325516768|gb|HQ595643.1| Uncultured planctomycete clone E50b06 16S ribosomal RNA gene, partial sequence
GTTCAGAGAGGGGTCAATGTCCTATCAGCTAGTTGGGAGGGTAATGGCCTACCAAGGCGAAGACGGGTAG
CCGGCCTGAGAGGGTGGTCGGCCACATTGGGACTGAGACACTGCCCAGACTCCTACGGGAGGCTGCAGTC
GAGTATCTTTCGCAATGCCCGAAAGGGTGACGAAGCGACGCCGCGTGTGGGAAGAAGGCCTTCGGGTTGT
AAACCACTGTCAGGAGTTAAGAAGTGCAAGGGTGCGAATAGCGCCTTTGCTTGACTAAGGCTCCAGAGGA
AGCCACGGCTAACTCTGTGCCAGCAGCCGCGGTAATACAGAGGTGGCAAGCGTTGTTCGGAATTATTGGG
CGTAAAGAGCACGTAGGCGGTTCTGCAAGTCGGCTGTGAAAGCCTTCCGCTCAACGGAAGAACAGCAGTT
GATACTACAGGACTAGAGTGCGGGAGGG

>gi|325516769|gb|HQ595644.1| Uncultured planctomycete clone E50b08 16S ribosomal RNA gene, partial sequence
GCCTAGAGAGGGGTCAATGTCCTATCAGCTAGTTGGTAGGGTAATGGCCTACCAAGGCTAAGACGGGTAG
CCGGCCTGAGAGGGTGGTCGGCCACACTGGGACTGAGACACTGCCCAGACTCCTACGGGAGGCTGCAGTC
GAGAATCTTTCGCAATGCCCGAAAGGGTGACGAAGCGACGCCGCGTGTGGGAAGAAGGCCTTCGGGTTGT
AAACCACTGTCGGGAGTTAAGAAATGCAAGGGTGTTAATAGCATCCTTGCTTGACTAAGGCTCCGGAGGA
AGCCACGGCTAACTCTGTGCCAGCAGCCGCGGTAATACAGAGGCGGCAAGCGTTGTTCGGAATTATTGGG
CGTAAAGAGCACGTAGGCGGCTTTGTAAGTCAGTTGTGAAAGCCTTCTGCTCAACGAAAGAACAGCATCT
GATACTGCAAGGCTAGAGTGCGGAAGGG

>gi|325516770|gb|HQ595645.1| Uncultured planctomycete clone E50b10 16S ribosomal RNA gene, partial sequence
GCTCAGAGAGGGGTCAATGTCCTATCAGCTAGTTGGTAGGGTAAAGGCCTACCAAGGCGAAGACGGGTAG
CCGGCCTGAGAGGGTGGTCGGCCACATTGGGACTGAGACACTGCCCAGACTCCTACGGGAGGCTGCAGTC
GAGAATCTTTCGCAATGCCCGGAAGGGTGACGAAGCGACGCCGCGTGTGGGAAGAAGGCCTTCGGGTTGT
AAACCACTGTCGGGAGTTAAGAAGTGTAAGGGGGTGAATAGTCTCCTTACTTGACGTTAGCTCCGGAGGA
AGCCACGGCTAACTCTGTGCCAGCAGCCGCGGTAATACAGAGGTGGCAAGCGTTGTTCGGAATTATTGGG
CGTAAAGAGCACGTAGGCGGCCCTGCAAGTCAGCTGTGAAATCCTTCTGCTCAACGGAAGAACGGCAGTT
GATACTATGGGGCTCGAGTGCGGGAGGG

>gi|325516771|gb|HQ595646.1| Uncultured planctomycete clone E50b11 16S ribosomal RNA gene, partial sequence
GCCTAGAGAGGGGTTTATGTCCTATCAGCTTGTTGGTAGGGTAATGGCCTACCAAGGCAAAGACGGGTAG
CCGGTTTAAGAGGATGGTCGGCCACACTGGGACTGAGACACTGCCCAGACTTCTACGGAAGGCTGCAGTC
GAGAATCTTTCGCAATGCCCGAAAGGGTGACGAAGCGACGCCGCGTGGGTGAGGAAGGCCTTCGGGTTGT
AAAGCCCTGTCAGGAGTTATGAAATGTAAGTGCGATAATACTGTGCTTATTTGACAAAGGCTCCAAAGGA
AGCCACGGCTAACTCTGTGCCAGCAGCCGCGGTAATACAGAGGTGGCAAGCGTTGTTCGGAATTATTGGG
CGTAAAGAGCACGTAGGTGGATTTGTAAGTCAGATGTGAAAGCCTTCTGTTCAACGGAAGAATTGCATCT
GAAACTGTAAACCTTGAGTGTAGGAGGG

>gi|325516772|gb|HQ595647.1| Uncultured planctomycete clone E50b12 16S ribosomal RNA gene, partial sequence
GGTAGGGTAATGGCCTACCAAGGCTAAGACGGGTAGCCGGCCTGAGAGGGTGGTCGGCCACACTGGGACT
GAGACACTGCCCAGACACCTACGGGAGGCTGCAGTCGAGAATCTTTCGCAATGCCCGAAAGGGTGACGAA
GCGACGCCGCGTGTGGGAAGAAGGCCTTCGGGTTGTAAACCACTGTCGGGAGTTAAGAAATGCAAGGGTG
TTAATAGCATCCTTGCTTGACTAAGGCTCCGGAGGAAGCCACGGCTAACTCTGTGCCAGCAGCCGCGGTA
ATACAGAGGCGGCAAGCGTTGTTCGGAATTATTGGGCGTAAAGAGCACGTAGGCGGCTTTGTAAGTCAGT
TGTGAAAGCCTTCTGCTCAACGGAAGAACAGCATCTGATACTGCAAGGCTAGAGTGCGGAAGGG

>gi|325516773|gb|HQ595648.1| Uncultured planctomycete clone E50c01 16S ribosomal RNA gene, partial sequence
GCTCAGAGAGGGGTCAATGTCCTATCAGCTAGTTGGTAGGGTAATGGCCTACCAAGGCTAAGACGGGTAG
CCGGCCTGAGAGGGTGGTCGGCCACACTGGGACTGAGACACTGCCCAGACTCCTACGGGAGGCTGCAGTC
GAGAATCTTTCGCAATGCCCGAAAGGGTGACGAAGCGACGCCGCGTGTGGGAAGAAGGCCTTCGGGTTGT
AAACCACTGTCGGGAGTTAAGAAATGCAAGGGTGTTAATAGCATCCTTGCTTGACTAAGGCTCCGGAGGA
AGCCACGGCTAACTCTGTGCCAGCAGCCGCGGTAATACAGAGGCGGCAAGCGTTGTTCGGAATTATTGGG
CGTAAAGAGCACGTAGGCGGCTTTGTAAGTCAGTTGTGAAAGCCTTCTGCTCAACGGAAGAACAGCATCT
GATACTGCAAGGCTAGAGTGCGGAAGGG

>gi|325516774|gb|HQ595649.1| Uncultured planctomycete clone E50c02 16S ribosomal RNA gene, partial sequence
GCTTAGAGAGGGGTCAATGTCCTATCAGCTAGTTGGTAGGGTAATGGCCTACCAAGGCTAAGACGGGTAG
CCGGCCTGAGAGGGTGGTCGGCCACACTGGGACTGAGACACTGCCCAGACTCCTACGGGAGGCTGCAGTC
GAGAGTCTTTCGCAATGCCCGAAAGGGTGACGAAGCGACGCCGCGTGTGGGAAGAAGGCCTTCGGGTTGT
AAACCACTGTCGGGAGTTAAGAAATGCAAGGGTGTTAATAGCATCCTTGCTTGACTAAGGCTCCGGAGGA
AGCCACGGCTAACTCTGTGCCAGCAGCCGCGGTAATACAGAGGCGGCAAGCGTTGTTCGGAATTATTGGG
CGTAAAGAGCACGTAGGCGGCTTTGTAAGTCAGTTGTGAAAGCCTTCTGCTCAACGGAAGAACAGCATCT
GATACTGCAAGGCTAGAGTGCAGAAGGG

>gi|325516775|gb|HQ595650.1| Uncultured planctomycete clone E50c03 16S ribosomal RNA gene, partial sequence
GCTTAGAGAGGGGTCAATGTCCTATCAGCTAGTTGGTAGGGTAATGGCCTACCAAGGCTAAGACGGGTAG
CCGGCCTGAGAGGGTGGTCGGCCACACTGGGACTGAGACACTGCCCAGACTCCTACGGGAGGCTGCAGTC
GAGAATCTTTCGCAATGCCCGAAAGGGTGACGAAGCGACGCCGCGTGTGGGAAGAAGGCCTTCGGGTTGT
AAACCACTGTCGGGAGTTAAGAAATGCAAGGGTGTTAATAGCATCCTTGCTTGACTAAGGCTCCGGAGGA
AGCCACGGCTAACTCTGTGCCAGCAGCCGCGGTAATACAGAGGCGGCAAGCGTTGTTCGGAATTATTGGG
CGTAAAGAGCACGTAGGCGGCTTTGTAAGTCAGTTGTGAAAGCCTTCTGCTCAACGGAAGAACAGCATCT
GATACTGCAAGGCTAGAGTGCGGAAGGG

>gi|325516776|gb|HQ595651.1| Uncultured planctomycete clone E50c05 16S ribosomal RNA gene, partial sequence
GTTCAGAGAGGGGTCAATGTCCTATCAGCTAGTTGGGAGGGTAATGGCCTACCAAGGCGAAGACGGGTAG
CCGGCCTGAGAGGGTGGTCGGCCACATTGGGACTGAGACACTGCCCAGACTCCTACGGGAGGCTGCAGTC
GAGTATCTTTCGCAATGCCCGAAAGGGTGACGAAGCGACGCCGCGTGTGGGAAGAAGGCCTTCGGGTTGT
AAACCACTGTCAGGAGTTAAGAAGTGCAAGGGTGCGAATAGCGCCTTTGCTTGACTAAGGCTCCAGAGGA
AGCCACGGCTAACTCTGTGCCAGCAGCCGCGGCAATACAGAGGTGGCAAGCGTTGTTCGGAATTATTGGG
CGTAAAGAGCACGTAGGCGGTTCTGCAAGTCGGCTGTGAAAGCCTTCCGCTCAACGGAAGAACAGCAGTT
GATACTACAGGACTAGAGTGCGGGAGGG

>gi|325516777|gb|HQ595652.1| Uncultured planctomycete clone E50c06 16S ribosomal RNA gene, partial sequence
GCTTAAAGAGGGGTTAATGTCCTATCAGCTAGTTGGTGGGGTAATGGCCTACCAAGGCAAAGACGGGTAG
CCGGCTTGAGAGGGTGGTCGGCCACACTGGGACTGAGACACTGCCCAGACTCCTACGGGAGGCTGCAGTC
GAGAATCTTTCGCAATGCCCGAAAGGGTGACGAAGCGACGCCGCGTGTGGGAAGAAGGCCTTCGGGTTGT
AAACCACTGTCGGGAGTTAGGAAATGCAAGAGCGTTAATAGCGCACTTGCTTGACTAAGGCTCCAGAGGA
AGCCACGGCTAACTCTGTGCCAGCAGCCGCGGTAATACAGAGGCGGCAAGCGTTGTTCGGAATTATTGGG
CGTAAAGAGCACGTAGGCGGCCTTGCAAGTCAGTTGTGAAAGCCCTCCGCTTAACGGAAGAACGGCATCT
GATACTACAGGGCTTGAGTACGGGAGGG

>gi|325516778|gb|HQ595653.1| Uncultured planctomycete clone E50c07 16S ribosomal RNA gene, partial sequence
GCTCAGAGAGGGGTCAATGTCCTATCAGCTAGTTGGTAGGGTAAAGGCCTACCAAGGCGAAGACGGGTAG
CCGGCCTGAGAGGGTGGTCGGCCACATTGGGACTGAGACACTGCCCAGACTCCTACGGGAGGCTGCAGTC
GAGAATCTTTCGCAATGCCCGGAAGGGTGACGAAGCGACGCCGCGTGTGGGAAGAAGGCCTTCGGGTTGT
AAACCACTGTCGGGAGTTAAGAAGTGTAAGGGGGTGAATAGTCTCCTTACTTGACGTTAGCTCCGGAGGA
AGCCACGGCTAACTCTGTGCCAGCAGCCGCGGTAATACAGAGGTGGCAAGCGTTGTTCGGAATTATTGGG
CGTAAAGAGCACGTAGGCGGCCCTGCAAGTCAGCTGTGAAATCCTTCTGCTCAACGGAAGAACGGCAGTT
GATACTATGGGGCTCGAGTGCGGGAGGG

>gi|325516779|gb|HQ595654.1| Uncultured planctomycete clone E50c09 16S ribosomal RNA gene, partial sequence
GCTTAGAGAGGGGTCAATGTCCTATCAGCTAGTTGGTAGGGTAATGGCCTACCAAGGCTAAGACGGGTAG
CCGGCCTGAGAGGGTGGTCAGCCACACTGGGACTGAGACACTGCCCAGACTCCTACGGGAGGCTGCAGTC
GAGAATCTATCGCAATGCCCGAAAGGGTGACGAAGCGACGCCGCGTGTGGGAAGAAGGCCTTCGGGTTGT
AAACCACTGTCGGGAGTTAAGAAATGCAAGGGTGTTAATAGCATCCTTGCTTGACTAAGGCTCCGGAGGA
AGCCACGGCTAACTCTGTGCCAGCAGCCGCGGTAATACAGAGGCGGCAAGCGTTGTTCGGAATTATTGGG
CGTAAAGAGCACGTAGGCGGCTTTGTAAGTCAGTTGTGAAAGCCTTCTGCTCAACGGAAGAACAGCATCT
GATACTGCAAGGCTAGAGTGCGGAAGGG

>gi|325516780|gb|HQ595655.1| Uncultured planctomycete clone E50c11 16S ribosomal RNA gene, partial sequence
GCTCAGAGAGGGGTCAATGTCCTATCAGCTAGTTGGTGGGGTAATGGCCTACCAAGGCAAAGACGGGTAG
TCGGCCTGAGAGGGTGGTCGGCCACACTGGGACTGAGACACTGCCCAGACTCCTACGGGAGGCTGCAGTC
GAGAATCTTTCGCAATGCCCGAAAGGGTGACGAAGCGACGCCGCGTGTGGGAAGAAGGCCTTCGGGTTGT
AAACCACTGTCGGGAGTTAGGAAATGTAAGGGTGTTAATAGCATCCTTACTTGACTAAGGCTCCGGAGGA
AGCCACGGCTAACTCTGTGCCAGCAGCCGCGGTAATACAGAGGCGGCAAGCGTTGTTCGGAATTATTGGG
CGTAAAGAGCACGTAGGCGGCCTTGTAAGTCAGTTGTGAAAGCCTTCTGCTTAACGGAAGAACAGCAGCT
GATACTGCAAGGCTAGAGTGCGGAAGGG

>gi|325516781|gb|HQ595656.1| Uncultured planctomycete clone E50c12 16S ribosomal RNA gene, partial sequence
GCTTAGAGAGGGGTCAATGTCCTATCAGCTAGTTGGTAGGGTAATGGCCTACCAAGGCTAAGACGGGTAG
CCGGCCTGAGAGGGTGGTCGGCCACACTGGGACTGAGACACTGCCCAGACTCCTACGGGAGGCTGCAGTC
GAGAATCTTTCGCAATGCCCGAAAGGGTGACGAAGCGACGCCGCGTGTGGGAAGAAGGCCTTCGGGTTGT
AAACCACTGTCGGGAGTTAAGAAATGCAAGGGTGTTAATAGCATCCTTGCTTGACTAAGGCTCCGGAGGA
AGCCACGGCTAACTCTGTGCCAGCAGCCGCGGTAATACAGAGGCGGCAAGCGTTGTTCGGAATTATTGGG
CGTAAAGAGCACGTAGGCGGCTTTGTAAGTCAGTTGTGAAAGCCTTCTGCTCAACGGAAGAACAGCATCT
GATACTGCAAGGCTAGAGTGCGGAAGGG

>gi|325516782|gb|HQ595657.1| Uncultured planctomycete clone E50d01 16S ribosomal RNA gene, partial sequence
GCTTAAAGAGGGGTTAATGTCCTATCAGCTAGTTGGTGGGGTAATGGCCTACCAAGGCAAAGACGGGTAG
CCGGCTTGAGAGGGTGGTCGGCCACACTGGGACTGAGACACTGCCCAGACTCCTACGGGAGGCTGCAGTC
GAGAATCTTTCGCAATGCCCGAAAGGGTGACGAAGCGACGCCGCGTGTGGGAAGAAGGCCTTCGGGTTGT
AAACCACTGTCGGGAGTTAGGAAATGCAAGAGCGTTAATAGCGCACTTGCTTGACTAAGGCTCCAGAGGA
AGCCACGGCTAACTCTGTGCCAGCAGCCGCGGTAATACAGAGGCGGCAAGCGTTGTTCGGAATTATTGGG
CGTAAAGAGCACGTAGGCGGCCTTGCAAGTCAGTTGTGAAAGCCTTCCGCTTAACGGAAGAACGGCATCT
GATACTACAGGGCTTGAGTACGGGAGGG

>gi|325516783|gb|HQ595658.1| Uncultured planctomycete clone E50d03 16S ribosomal RNA gene, partial sequence
GCTTAGAGAGGGGTCAATGTCCTATCAGCTAGTTGGTAGGGTAACGGCCTACCAAGGCGAAGACGGGTAG
CCGGCCTGAGAGGGTGGTCGGCCACACTGGGACTGAGACACTGCCCAGACTCCTACGGGAGGCTGCAGTC
GAGAATCTTTCGCAATGCCCGAAAGGGTGACGAAGCGACGCCGCGTGTGGGAAGAAGGCCTTCGGGTTGT
AAACCACTGTCGGGAGTTAGGAAATGTAAGGGTGCTAATAGTATCCTTACTTGACTAAGGCTCCGGAGGA
AGCCACGGCTAACTCTGTGCCAGCAGCCGCGGTAATACAGAGGCGGCAAGCGTTGTTCGGAATTATTGGG
CGTAAAGAGCACGTAGGCGGCTTTGTAAGTCAGTTGTGAAAGCCTTCTGCTTAACGGAAGAACAGCATCT
GATACTGCAAGGCTAGAGTGCGGAAGGG

>gi|325516784|gb|HQ595659.1| Uncultured planctomycete clone E50d04 16S ribosomal RNA gene, partial sequence
GTTCAGAGAGGGGTCAATGTCCTATCAGCTAGTTGGGAGGGTAATGGCCTACCAAGGCGAAGACGGGTAG
CCGGCCTGAGAGGGTGGTCGGCCACATTGGGACTGAGACACTGCCCAGACTCCTACGGGAGGCTGCAGTC
GAGTATCTTTCGCAATGCCCGAAAGGGTGACGAAGCGACGCCGCGTGTGGGAAGAAGGCCTTCGGGTTGT
AAACCACTGTCAGGAGTTAAGAAGTGCAAGGGTGCGAATAGCGCCTTTGCTTGACTAAGGCTCCAGAGGA
AGCCACGGCTAACTCTGTGCCAGCAGCCGCGGTAATACAGAGGTGGCAAGCGTTGTTCGGAATTATTGGG
CGTAAAGAGCACGTAGGCGGTTCTGCAAGTCGGCTGTGAAAGCCTTCCGCTCAACGGAAGAACAGCAGTT
GATACTACAGGACTAGAGTGCGGGAGGG

>gi|325516785|gb|HQ595660.1| Uncultured planctomycete clone E50d05 16S ribosomal RNA gene, partial sequence
GCTTAGAGAGGGGTCAATGTCCTATCAGCTAGTTGGTAGGGTAACGGCCTACCAAGGCGAAGACGGGTAG
CCGGCCTGAGAGGGTGGTCGGCCACACTGGGACTGAGACACTGCCCAGACTCCTACGGGAGGCTGCAGTC
GAGAATCTTTCGCAATGCCCGAAAGGGTGACGAAGCGACGCCGCGTGTGGGAAGAAGGCCTTCGGGTTGT
AAACCACTGTCGGGAGTTAGGAAATGTAAGGGTGCTAATAGTATCCTTACTTGACTAAGGCTCCGGAGGA
AGCCACGGCTAACTCTGTGCCAGCAGCCGCGGTAATACAGAGGCGGCAAGCGTTGTTCGGAATTATTGGG
CGTAAAGAGCACGTAGGCGGCTTTGTAAGTCAGTTGTGAAAGCCTTCTGCTTAACGGAAGAACAGCATCT
GATACTGCAAGGCTAGAGTGCGGAAGGG

>gi|325516786|gb|HQ595661.1| Uncultured planctomycete clone E50d06 16S ribosomal RNA gene, partial sequence
GCTTAGAGAGGGGTCAATGTCCTATCAGCTAGTTGGTAGGGTAATGGCCTACCAAGGCTAAGACGGGTAG
CCGGCCTGAGAGGGTGGTCGGCCACACTGGGACTGAGACGCTGCCCAGACTCCTACGGGAGGCTGCAGTC
GAGAATCTTTCGCAATGCCCGAAAGGGTGACGAAGCGACGCCGCGTGTGGGAAGAAGGCCTTCGGGTTGT
AAACCACTGTCGGGAGTTAAGAAATGCAAGGGTGTTAATAGCATCCTTGCTTGACTAAGGCTCCGGAGGA
AGCCACGGCTAACTCTGTGCCAGCAGCCGCGGTAATACAGAGGCGGCAAGCGTTGTTCGGAATTATTGAG
CGTAAAGAGCACGTAGGCGGCTTCGTAAGTCAGTTGTGAAAGCCTTCTGCTCAACGGAAGAACAGCATCT
GATACTGCAAGGCTAGAGTGCGGAAGGG

>gi|325516787|gb|HQ595662.1| Uncultured planctomycete clone E50d07 16S ribosomal RNA gene, partial sequence
GCTTAGAGAGGGGTCAATGTCCTATCAGCTAGTTGGTAGGGTAATGGCCTACCAAGGCTAAGACGGGTAG
CCGGCCTGAGAGGGTGGTCGGCCACACTGGGACTGAGACACTGCCCAGACTCCTACGGGAGGCTGCAGTC
GAGAATCTTTCGCAATGCCCGAAAGGGTGACGAAGCGACGCCGCGTGTGGGAAGAAGGCCTTCGGGTTGT
AAACCACTGTCGGGAGTTAAGAAATGCAAGGGTGTTAATAGCATCCTTGCTTGACTAAGGCTCCGGAGGA
AGCCACGGCTAACTCTGTGCCAGCAGCCGCGGTAATACAGAGGCGGCAAGCGTTGTTCGGAATTATTGGG
CGTAAAGAGCACGTAGGCGGCTTTGTAAGTCAGTTGTGAAAGCCTTCTGCTCAACGGAAGAACAGCATCT
GATACTGCAAGGCTAGAGTGCGGAAGGG

>gi|325516788|gb|HQ595663.1| Uncultured planctomycete clone E50d08 16S ribosomal RNA gene, partial sequence
GCTTAAAGAGGGGTTAATGTCCTATCAGCTAGTTGGTGGGGTAATGGCCTACCAAGGCAAAGACGGGTAG
CCGGCTTGAGAGGGTGGTCGGCCACACTGGGACTGAGACACTGCCCAGACTCCTACGGGAGGCTGCAGTC
GAGAATCTTTCGCAATGCCCGAAAGGGTGACGAAGCGACGCCGCGTGTGGGAAGAAGGCCTTCGGGTTGT
AAACCACTGTCGGGAGTTAGGAAATGCAAGAGCGTTAATAGCGCACTTGCTTGACTAAGGCTCCAGAGGA
AGCCACGGCTAACTCTGTGCCAGCAGCCGCGGTAATACAGAGGCGGCAAGCGTTGTTCGGAATTATTGGG
CGTAAAGAGCACGTAGGCGGCCTTGCAAGTCAGTTGTGAAAGCCTTCCGCTTAACGGAAGAACGGCATCT
GATACTACAGGGCTTGAGTACGGGAGGG

>gi|325516789|gb|HQ595664.1| Uncultured planctomycete clone E50d09 16S ribosomal RNA gene, partial sequence
GCTTAGAGAGGGGTCAATGTCCTATCAGCTAGTTGGTAGGGTAATGGCCTACCAAGGCTAAGACGGGTAG
CCGGCCTGAGAGGGTGGTCGGCCACACTGGGACTGAGACACTGCCCAGACTCCTACGGGAGGCTGCAGTC
GAGAATCTTTCGCAATGCCCGAAAGGGTGACGAAGCGACGCCGCGTGTGGGAAGAAGGCCTTCGGGTTGT
AAACCACTGTCGGGAGTTAAGAAATGCAAGGGTGTTAATAGCATCCTTGCTTGACTAAGGCTCCGGAGGA
AGCCACGGCTAACTCTGTGCCAGCAGCCGCGGTAATACAGAGGCGGCAAGCGTTGTTCGGAATTATTGGG
CGTAAAGAGCACGTAGGCGGCTTTGTAAGTCAGTTGTGAAAGCCTTCTGCTCAACGGAAGAACAGCATCT
GATACTGCAAGGCTAGAGTGCGGAAGGG

>gi|325516790|gb|HQ595665.1| Uncultured planctomycete clone E50d11 16S ribosomal RNA gene, partial sequence
GCTTAAAGAGGGGTTAATGTCCTATCAGCTAGTTGGTGGGGTAATGGCCTACCAAGGCAAAGACGGGTAG
CCGGCTTGAGAGGGTGGTCGGCCACACTGGGACTGAGACACTGCCCAGACTCCTACGGGAGGCTGCAGTC
GAGAATCTTTCGCAATGCCCGAAAGGGTGACGAAGCGACGCCGCGTGTGGGAAGAAGGCCTTCGGGTTGT
AAACCACTGTCGGGAGTTAGGAAATGCAAGAGCGTTAATAGCGCACTTGCTTGACTAAGGCTCCAGAGGA
AGCCACGGCTAACTCTGTGCCAGCAGCCGCGGTAATACAGAGGCGGCAAGCGTTGTTCGGAATTATTGGG
CGTAAAGAGCACGTAGGCGGCCTTGCAAGTCAGTTGTGAAAGCCTTCCGCTTAACGGAAGAACGGCATCT
GATACTACAGGGCCTGAGTACGGGAGGG

>gi|325516791|gb|HQ595666.1| Uncultured planctomycete clone E50d12 16S ribosomal RNA gene, partial sequence
GCTTAGAGAGGGGTCAATGTCCTATCAGCTAGTTGGTAGGGTAATGGCCTACCAAGGCTAAGACGGGTAG
CCGGCCTGAGAGGGTGGTCGGCCACACTGGGACTGAGACACTGCCCAGACTCCTACGGGAGGCTGCAGTC
GAGAATCTTTCGCAATGCCCGAAAGGGTGACGAAGCGACGCCGCGTGTGGGAAGAAGGCCTTCGGGTTGT
AAACCACTGTCGGGAGTTAAGAAATGCAAGGGTGTTAATAGCATCCTTGCTTGACTAAGGCTCCGGAGGA
AGCCACGGCTAACTCTGTGCCAGCAGCCGCGGTAATACAGAGGCGGCAAGCGTTGTTCGGAATTATTGGG
CGTAAAGAGCACGTAGGCGGCTTTGTAAGTCAGTTGTGAAAGCCTTCTGCTCAACGGAAGAACAGCATCT
GATACTGCAAGGCTAGAGTGCGGAAGGG

>gi|325516792|gb|HQ595667.1| Uncultured planctomycete clone E50e01 16S ribosomal RNA gene, partial sequence
GTTCAGAGAGGGGTCAATGTCCTATCAGCTAGTTGGGAGGGTAATGGCCTACCAAGGCGAAGACGGGTAG
CCGGCCTGAGAGGGTGGTCGGCCACATTGGGACTGAGACACTGCCCAGACTCCTACGGGAGGCTGCAGTC
GAGTATCTTTCGCAATGCCCGAAAGGGTGACGAAGCGACGCCGCGTGTGGGAAGAAGGCCTTCGGGTTGT
AAACCACTGTCAGGAGTTAAGAAGTGCAAGGGTGCGAATAGCGCCTTTGCTTGACTAAGGCTCCAGAGGA
AGCCACGGCTAACTCTGTGCCAGCAGCCGCGGTAATACAGAGGTGGCAAGCGTTGTTCGGAATTATTGGG
CGTAAAGAGCACGTAGGCGGTTCTGCAAGTCGGCTGTGAAAGCCTTCCGCTCAACGGAAGAACAGCAGTT
GATACTAC

>gi|325516793|gb|HQ595668.1| Uncultured planctomycete clone E50e02 16S ribosomal RNA gene, partial sequence
GCTTAGAGAGGGGTCAATGTCCTATCAGCTAGTTGGTAGGGTAATGGCCTACCAAGGCTAAGACGGGTAG
CCGGCCTGAGAGGGTGGTCGGCCACACTGGGACTGAGACACTGCCCAGACTCCTACGGGAGGCTGCAGTC
GAGAATCTTTCGCAATGCCTGAAAGGGTGGCGAAGCGACGCCGCGTGTGGGAAGAAGGCCTTCGGGTTGT
AAACCACTGTCGGGAGTTAAGAAATGCAAGGGTGTTAATAGCATCCTTGCTTGACTAAGGCTCCGGAGGA
AGCCACGGCTAACTCTGTGCCAGCAGCCGCGGTAATACAGAGGCGGCAAGCGTTGTTCGGAGTTATTGGG
CGTAAAGAGCACGTAGGCGGCTTTGTAAGTCAGTTGTGGAAGCCTTCTGCTCAACGGAAGAACAGCATCT
GATACTGCAAGGCTAGAGTGCGGAAGGG

>gi|325516794|gb|HQ595669.1| Uncultured planctomycete clone E50e03 16S ribosomal RNA gene, partial sequence
GCTTAGAGAGGGGTCAATGTCCTATCAGCTAGTTGGTAGGGTAACGGCCTACCAAGGCGAAGACGGGTAG
CCGGCCTGAGAGGGTGGTCGGCCACACTGGGACTGAGACACTGCCCAGACTCCTACGGGAGGCTGCAGTC
GAGAATCTTTCGCAATGCCCGAAAGGGTGACGAAGCGACGCCGCGTGGGAAGAAGGCCTTCGGGTTGTAA
ACCACTGTCGGGAGTTAGGAAATGTAAGGGTGCTAATAGTATCCTTACTTGACTAAGGCTCCGGAGGAAA
CCACGGCTAACTCTGTGCCAGCAGCCGCGGTAATACAGAGGCGGCAAGCGTTGTTCGGAATTATTGGGCG
TAAAGAGCACGTAGGCGGCTTTGTAAGTCAGTTGTGAAAGCCTTCTGCTTAACGGAAGAACAGCATCTGA
TACTGCAAGGCTAGAGTGCGGAAGGG

>gi|325516795|gb|HQ595670.1| Uncultured planctomycete clone E50e04 16S ribosomal RNA gene, partial sequence
GCTTAGAGAGGGGTCAATGTCCTATCAGCTAGTTGGTAGGGTAATGGCCTACCAAGGCTAGGACGGGTAG
CCGGCCTGAGAGGGTGGTCGGCCACACTGGGACTGAGACACTGCCCAGACTCCTACGGGAGGCTGCAGTC
GAGAATCTTTCGCAATGCCCGAAAGGGTGACGAAGCGACGCCGCGTGTGGGAAGAAGGCCTTCGGGTTGT
AAACCACTGTCGGGAGTTAAGAAATGCAAGGGTGTTAATAGCATCCTTGCTTGACTAAGGCTCCGGAGGA
AGCCACGGCTAACTCTGTGCCAGCAGCCGCGGTAATACAGAGGCGGCAAGCGTTGTTCGGAATTATTGGG
CGTAAAGAGCACGTAGGCGGCTTTGTAAGTCAGTTGTGAAAGCCTTCTGCTCAACGGAAGAACAGCATCT
GATACTGCAAGGCTAGAGTGCGGAAGGG

>gi|325516796|gb|HQ595671.1| Uncultured planctomycete clone E50e05 16S ribosomal RNA gene, partial sequence
GCTTAGAGAGGGGTCAATGTCCTATCAGCTAGTTGGTAGGGTAATGGCCTACCAAGGCTAAGACGGGTAG
CCAGCCTGAGAGGGTGGTCGGCCACACTGGGACTGAGACACTGCCCAGACTCCTACGGGAGGCTGCAGTC
GAGAATCTTTCGCAATGCCCGAAAGGGTGACGAAGCGACGCCGCGTGTGGGAAGAAGGCCTTCGGGTTGT
AAACCACTGTCGGGAGTTAAGAAATGTAAGGGTGTTAATAGCATCCTTACTTGACTAAGGCTCCGGAGGA
AGCCACGGCTAACTCTGTGCCAGCAGCCGCGGTAATACAGAGGCGGCAAGCGTTGTTCGGAATTATTGGG
CGTAAAGAGCACGTAGGCGGCCTTGTAAGTCAGTTGTGAAAGCCTTCTGCTCAACGGAAGAACAGCATCT
GATACTGCAAGGCTAGAGTGCGGAAGGG

>gi|325516797|gb|HQ595672.1| Uncultured planctomycete clone E50e06 16S ribosomal RNA gene, partial sequence
GCTTAAAGAGGGGTTAATGTCCTATCAGCTAGTTGGTGGGGTAATGGCCTACCAAGGCAAAGACGGGTAG
CCGGCTCGAGAGGGTGGTCGGCCACACTGGGACTGAGACACTGCCCAGACTCCTACGGGAGGCTGCAGTC
GAGAATCTTTCGCAATGCCCGAAAGGGTGACGAAGCGACGCCGCGTGTGGGAAGAAGGCCTTCGGGTTGT
AAACCACTGTCGGGAGTTAGGAAATGCAAGAGCGTTAATAGCGCACTTGCTTGACTAAGGCTCCAGAGGA
AGCCACGGCTAACTCTGTGCCAGCAGCCGCGGTAATACAGAGGCGGCAAGCGTTGTTCGGAATTATTGGG
CGTAAAGAGCACGTAGGCGGCCTTGCAAGTCAGTTGTGAAAGCCTTCCGCTTAACGGAAGAACGGCATCT
GATACTACAGGGCTTGAGTACGGGAGGG

>gi|325516798|gb|HQ595673.1| Uncultured planctomycete clone E50e07 16S ribosomal RNA gene, partial sequence
GCCTAGAGAGGGGTTTATGTCCTATCAGCTTGTTGGTAGGGTAATGGCCTACCAAGGCAAAGACGGGTAG
CCGGTTTAAGAGGATGGTCGGCCACGCTGGGACTGAGACACTGCCCAGACTTCTACGGAAGGCTGCAGTC
GAGAATCTTTCGCAATGCCCGAAAGGGTGACGAAGCGACGCCGCGTGGGTGAGGGAGGCCTTCGGGTTGT
AAAGCCCTGTCAGGAGTTATGAAATGTAAGTGCGATAATACTGTGCTTATTTGACAAAGGCTCCAAAGGA
AGCCACGGCTAACTCTGTGCCAGCAGCCGCGGTAATACAGAGGTGGCAAGCGTTGTTCGGAATTATTGGG
CGTAAAGAGCACGTAGGTGGATTTGTAAGTCAGATGTGAAAGCCTTCTGTTCAACGGAAGAATTGCATCT
GAAACTGTAAACCTTGAGTGTAGGAGGG

>gi|325516799|gb|HQ595674.1| Uncultured planctomycete clone E50e08 16S ribosomal RNA gene, partial sequence
GCTTAGAGAGGGGTCAATGTCCTATCAGCTAGTTGGTAGGGTAATGGCCTACCAAGGTTAAGACGGGTAG
CCGGCCTGAGAGGGTGGTCGGCCACACTGGGACTGAGACACTGCCCAGACTCCTACGGGAGGCTGCAGTC
GAGAATCTTTCGCAATGCCCGAAAGGGTGACGAAGCGACGCCGCGTGTGGGAAGAAGGCCTTCGGGTTGT
AAACCACTGTCGGGAGTTAAGAAATGCAAGGGTGTTAATAGCATCCTTGCTTGACTAAGGCTCCGGAGGA
AGCCACGGCTAACTCTGTGCCAGCAGCCGCGGTAATACAGAGGCGGCAAGCGTTGTTCGGAATTATTGGG
CGTAAAGAGCACGTAGGCGGCTTTGTAAGTCAGTCGTGAAAGCCTTCTGCTCAACGGAAGAACAGCATCT
GATACTGCAAGGCTAGAGTGCGGAAGGG

>gi|325516800|gb|HQ595675.1| Uncultured planctomycete clone E50e09 16S ribosomal RNA gene, partial sequence
GCTTAAAGAGGGGTTAATGTCCTATCAGCTAGTTGGTGGGGTAATGGCCTACCAAGGCAAAGACGGGTAG
CCGGCTTGAGAGGGTGGTCGGCCACACTGGGACTGAGACACTACCCAGACTCCTACGGGAGGCTGCAGTC
GAGAATCTTTCGCAATGCCCGAAAGGGTGACGAAGCGACGCCGCGTGTGGGAAGAAGGCCTTCGGGTTGT
AAACCACTGTCGGGAGTTAGGAAATGCAGGGGCGTTAATAGCGCGCTTGCTTGACTAAGGCTCCAGAGGA
AGCCACGGCTAACTCTGTGCCAGCAGCCGCGGTAATACAGAGGCGGCAAGCGTTGTTCGGAATTATTGGG
CGTAAAGAGCACGTAGGCGGCCTTGCAAGTCAGTTGTGAAAGCCTTCCGCTTAACGGAAGAACGGCATCT
GATACTACAGGGCTTGAGTACGGGAGGG

>gi|325516801|gb|HQ595676.1| Uncultured planctomycete clone E50e10 16S ribosomal RNA gene, partial sequence
GCTTAGAGAGGGGTCAATGTCCTATCAGCTAGTTGGTAGGGTAATGGCCTACCAAGGCTAAGACGGGCAG
CCGGCCTGAGAGGGTGGTCGGCCACACTGGGACTGAGACACTGCCCAGACTCCTACGGGAGGCTGCAGTC
GAGAATCTTTCGCAATGCCCGAAAGGGTGACGAAGCGACGCCGCGTGTGGGAAGAAGGCCTTCGGGTTGT
AAACCACTGCCGGGAGTTAAGAAATGCAAGGGTGTTAATAGCATCCTTGCTTGACTAAGGCTCCGGAGGA
AGCCACGGCTAACTCTGTGCCAGCAGCCGCGGTAATACAGAGGCGGCAAGCGTTGTTCGGAATTATAGGG
CGTAAAGAGCACGTAGGCGGTTTTGTAAGTCAGTTGTGAAAGCCTTCTGCTCAACGGAAGAACAGCATCT
GATACTGCAAGGCTAGAGTGCGGAAGGG

>gi|325516802|gb|HQ595677.1| Uncultured planctomycete clone E50e11 16S ribosomal RNA gene, partial sequence
GCTTAGAGAGGGGTCAATGTCCTATCAGCTAGTTGGTAGGGTAATGGCCTACCAAGGCTAAGACGGGTAG
CCGGCCTGAGAGGGTGGTCGGCCACACTGGGACTGAGACACTGCCCAGACTCCTACGGGAGGCTGCAGTC
GAGAATCTTTCGCAATGCCCGAAAGGGTGACGAAGCGACGCCGCGTGTGGGAAGAAGGCCTTCGGGTTGT
AAACCACCGTCGGGAGTTAAGAAATGCAAGGGTGTTAATAGCATCCTTGCTTGACTAAGGCTCCGGAGGA
AGCCACGGCTAACTCTGTGCCAGCAGCCGCGGTAATACAGAGGCGGCAAGCGTTGTTCGGAATTATTGGG
CGTAAAGAGCACGTAGGCGGCTTTGTAAGTCAGTTGTGAAAGCCTTCTGCTCAACGGAAGAACAGCATCT
GATACTGCAAGGCTAGAGTGCGGAAGGG

>gi|325516803|gb|HQ595678.1| Uncultured planctomycete clone E50e12 16S ribosomal RNA gene, partial sequence
GCTTAGAGAGGGGTCAATGTCCTATCAGCTAGTTGGTAGGGTAATGGCCTACCAAGGCTAAGACGGGTAG
CCGGCCTGAGAGGGTGGTTGGCCACACTGGGACTGAGACACTGCCCAGACTCCTACGGGAGGCTGCAGTC
GAGAATCTTTCGCAATGCCCGAAAGGGTGACGAAGCGACGCCGCGTGTGGGAAGAAGGCCTTCGGGTTGT
AAACCACTGTCGGGAGTTAAGAAATGCAAGGGTGTTAATAGCATCCTTGCTTGACTAAGGCTCCGGAGGA
AGCCACGGCTAACTCTGTGCCAGCAGCCGCGGTAATACAGAGGCGGCAAGCGTTGTTCGGAATTATTGGG
CGTAAAGAGCACGTAGGCGGCTTTGTAAGTCAGTTGAGAAAGCCTTCTGCTCAACGGAAGAACAGCATCT
GATACTGCAAGGCTAGAGTGCGGAAGGG

>gi|325516804|gb|HQ595679.1| Uncultured planctomycete clone E50f01 16S ribosomal RNA gene, partial sequence
GCTTAGAGAGGGGTCAATGTCCTATCAGCTAGTTGGTAGGGTAATGGCCTACCAAGGCTAAGACGGGTAG
CCGGCCTGAGAGGGTGGTCGGCCACACTGGGACTGAGACACTGCCCAGACTCCTACGGGAGGCTGCAGTC
GAGAATCTTTCGCAATGCCCGAAAGGGTGACGAAGCGACGCCGCGTGTGGGAAGAAGGCCTTCGGGTTGT
AAACCTCTGTCGGGAGTTAAGAAATGTAAGGGTATTAATAGTATCCTTACTTGACTAAGGCTCCGGAGGA
AGCCACGGCTAACTCTGTGCCAGCAGCCGCGGTAATACAGAGGCGGCAAGCGTTGTTCGGAATTATTGGG
CGTAAAGAGCACGTAGGCGGCTTTGTAAGTCAGTTGTGAAAGCCTTCTGCTCAACGGAAGAACAGCATCT
GATACTGCAAGGCTAGAGTGCGGAAGGG

>gi|325516805|gb|HQ595680.1| Uncultured planctomycete clone E50f02 16S ribosomal RNA gene, partial sequence
GCTTAGAGAGGGGTCAATGTCCTATCAGCTAGTTGGTAGGGTAATGGCCTACCAAGGCTAAGACGGGTAG
CCGGCCTGAGAGGGTGGTCGGCCACACTGGGACTGAGACACTGCCCAGACTCCTACGGGAGGCTGCAGTC
GAGAATCTTTCGCAATGCCCGAAAGGGTGACGAAGCGACGCCGCGTGTGGGAAGAAGGCCTTCGGGTTGT
AAACCACTGTCGGGAGTTAAGAAATGCAAGGGTGTTAATAGCATCCTTGCTTGACTAAGGCTCCGGAGGA
AGCCACGGCTAACTCTGTGCCAGCAGCCGCGGTAATACAGAGGCGGCAAGCGTTGTTCGGAATTATTGGG
CGTAAAGAGCACGTAGGCGGCTTTGTAAGTCAGTTGTGAAAGCCTTCTGCTCAACGGAAGAACAGCATCT
GATACTGCAAGGCTAGAGTGCGGAAGGG

>gi|325516806|gb|HQ595681.1| Uncultured planctomycete clone E50f05 16S ribosomal RNA gene, partial sequence
GCTTAGAGAGGGGTCAATGTCCTATCAGCTAGTTGGTAGGGTAATGGCCTACCAAGGCTAAGACGGGTAG
CCGGCCTGAGAGGGTGGTCGGCCACACTGGGACTGAGACACTGCCCAGACTCCTACGGGAGGCTGCAGTC
GAGAATCTTTCGCAATGCCCGAAAGGGTGACGAAGCGGCGCCGCGTGTGGGAAGAAGGCCTTCGGGTTGT
AAACCACTGTCGGGAGTTAAGAAATGCAAGGGTGTTAATAGCATCCTTGCTTGACTAAGGCTCCGGAGGA
AGCCACGGCTAACTCTGTGCCAGCAGCCGCGGTAATACAGAGGCGGCAAGCGTTGTTCGGAATTATTGGG
CGTAAAGAGCACGTAGGCGGCTTTGTAAGTCAGTTGTGAAAGCCTTCTGCTCAACGGAAGAACAGCATCT
GATACTGCAAGGCTAGAGTGCGGAAGGG

>gi|325516807|gb|HQ595682.1| Uncultured planctomycete clone E50f06 16S ribosomal RNA gene, partial sequence
GCCTAGAGAGGGGTTTATGTCCTATCAGCTTGTTGGTAGGGTAATGGCCTACCAAGGCAAAGACGGGTAG
CCGGTTTAAGAGGATGGTCGGCCACACTGGGACTGAGACACTGCCCAGACTTCTACGGAAGGCTGCAGTC
GAGAATCTTTCGCAATGCCCGAAAGGGTGACGAAGCGACGCCACGTGGGTGAGGAAGGCCTTCGGGTTGT
AAAGCCCTGTCAGGAGTTATGAAATGTAAGTGCGATAATACTGTGCTTATTTGACAAAGGCTCCAAAGGA
AGCCACGGCTAACTCTGTGCCAGCAGCCGCGGTAATACAGAGGTGGCAAGCGTTGTTCGGAATTATTGGG
CGTAAAGAGCACGTAGGTGGATTTGTAAGTCAGATGTGAAAGCCTTCTGTTCAACGGAAGAATTGCATCT
GAAACTGTAAACCTTGAGTGTAGGAGGG

>gi|325516808|gb|HQ595683.1| Uncultured planctomycete clone E50f07 16S ribosomal RNA gene, partial sequence
GCCTAGAGAGGGGTTTATGTCCTATCAGCTTGTTGGTAGGGTAATGGCCTACCAAGGCAAAGACGGGTAG
CCGGTTTAAGAGGATGGTCGGCCACACTGGGATTGAGACACTGCCCAGACTTCTACGGAAGGCTGCAGTC
GAGAATCTTTCGCAATGCCCGAAAGGGTGACGAAGCGACGCCGCGTGGGTGAGGAAGGCCTTCGGGTTGT
AAAGCCCTGTCAGGAGTTATGAAATGTAAGTGCGATAATACTGTGCTTATTTGACAAAGGCTCCAAAGGA
AGCCACGGCTAACTCTGTGCCAGCAGCCGCGGTAATACAGAGGTGGCAAGCGTTGCTCGGAATTATTGGG
CGTAAAGAGCACGTAGGTGGATTTGTAAGTCAGATGTGAAAGCCTTCTGTTCAACGGAAGAATTGCATCT
GAAACTGTAAACCTTGAGTGTAGGAGGG

>gi|325516809|gb|HQ595684.1| Uncultured planctomycete clone E50f08 16S ribosomal RNA gene, partial sequence
GCTTAGAGAGGGGTCAATGTCCTATCAGCTAGTTGGTAGGGTAATGGCCTACCAAGGCTGAGACGGGTAG
CCGGCCTGAGAGGGTGGTCGGCCACACTGGGACTGAGACACTGCCCAGACTCCTACGGGAGGCTGCAGTC
GAGAATCTTTCGCAATGCCCGAAAGGGTGACGAAGCGACGCCGCGTGTGGGAAGAAGGCCTTCGGGTTGT
AAACCACTGTCGGGAGTTAAGAAATGCAAGGGTGTTAATAGCATCCTTGCTTGACTAAGGCTCCGGAGGA
AGCCACGGCTAACTCTGTGCCAGCAGCCGCGGTAATACAGAGGCGGCAAGCGTTGCTCGGAATTATTGGG
CGTAAAGAGCACGTAGGCGGCTTTGTAAGTCAGTTGTGAAAGCCTTCTGCTCAACGGAAGAACAGCATCT
GATACTGCAAGGCTAGAGTGCGGAAGGG

>gi|325516810|gb|HQ595685.1| Uncultured planctomycete clone E50f09 16S ribosomal RNA gene, partial sequence
GCTTAGAGAGGGGTCAATGTCCTATCAGCTAGTTGGTAGGGTAATGGCCTACCAAGGCTAAGACGGGTAG
CCGGCCTGAGAGGGTGGTCGGCCACACTGGGACTGAGACACTGCCCAGACTCCTACGGGAGGCTGCAGTC
GAGAATCTTTCGCAATGCCCGAAAGGGTGACGAAGCGACGCCGCGTGTGGGAAGAAGGCCTTCGGGTTGT
AAACCACTGTCGGGAGTTAAGAAATGCAAGGGTGTTAATAGCATCCTTGCTTGACTAAGGCTCCGGAGGA
AGCCACGGCTAACTCTGTGCCAGCAGCCGCGGTAATACAGAGGCGGCAAGCGTTGTTCGGAATTATTGGG
CGTAAAGAGCACGTAGGCGGCTTTGTAAGTCAGTTGTGAAAGCCTTCTGCTCAACGGAAGAACAGCATCT
GATACTGCAAGGCTAGAGTGCGGAAGGG

>gi|325516811|gb|HQ595686.1| Uncultured planctomycete clone E50f10 16S ribosomal RNA gene, partial sequence
GCTTAGAGAGGGGTCAATGTCCTATCAGCTAGTTGGTAGGGTAACGGCCTACCAAGGCGAAGACGGGTAG
CCGGCCTGAGAGGGTGGTCGGCCACACTGGGACTGAGACACTGCCCAGACTCCTACGGGAGGCTGCAGTC
GAGAATCTTTCGCAATGCCCGAAAGGGTGACGAAGCGACGCCGCGTGTGGGAAGAAGGCCTTCGGGTTGT
AAACCACTGTCGGGAGTTAGGAAATGTAAGGGTGCTAATAGTATCCTTACTTGACTAAGGCTCCGGAGGA
AGCCACGGCTAACTCTGTGCCAGCAGCCGCGGTAATACAGAGGCGGCAAGCGTTGTTCGGAATTATTGGG
CGTAAAGAGCACGTAGGCGGCTTTGTAAGTCAGTTGTGAAAGCCTTCTGCTTAACGGAAGAACAGCATCT
GATACTGCAAGGCTAGAGTGCGGAAGGG

>gi|325516812|gb|HQ595687.1| Uncultured planctomycete clone E50f11 16S ribosomal RNA gene, partial sequence
GCTTAGAGAGGGGTCAATGTCCTATCAGCTAGTTGGTAGGGTAATGGCCTACCAAGGCTAAGACGGGTAG
CCGGCCTGAGAGGGTGGTCGGCCACACTGGGACTGAGACACTGCCCAGACTCCTACGGGAGGCTGCAGTC
GAGAATCTTTCGCAATGCCCGAAAGGGTGACGAAGCGACGCCGCGTGTGGGAAGAAGGCCTTCGGGTTGT
AAACCACTGTCGGGAGTTAAGAAATGCAAGGGTGTTAATAGCATCCTTGCTTGACTAAGGCTCCGGAGGA
AGCCACGGCTAACTCTGTGCCAGCAGCCGCGGTAATACAGAGGCGGCAAGCGTTGTTCGGAATTATTGGG
CGTAAAGAGCACGTAGGCGGCTTTGTAAGTCAGTTGTGAAAGCCTTCTGCTCAACGGAAGAACAGCATCT
GATACTGCAAGGCTAGAGTGCGGAAGGG

>gi|325516813|gb|HQ595688.1| Uncultured planctomycete clone E50f12 16S ribosomal RNA gene, partial sequence
GCTTAAAGAGGGGTTAATGTCCTATCAGCTAGTTGGTGGGGTAATGGCCTACCAAGGCAAAGACGGGTAG
CCGGCTTGAGAGGGTGGTCGGCCACACTGGGACTGAGACACTGCCCAGACTCCTACGGGAGGCTGCAGTC
GAGAATCTTTCGCAATGCCCGAAAGGGTGACGAAGCGACGCCGCGTGTGGGAAGAAGGCCTTCGGGTTGT
AAACCACTGTCGGGAGTTAGGAAATGCAGGGGCGTTAATAGCGCGCTTGCTTGACTAAGGCTCCAGAGGA
AGCCACGGCTAACTCTGTGCCAGCAGCCGCGGTAATACAGAGGCGGCAAGCGTTGTTCGGAGTTATTGGG
CGTAAAGAGCACGTAGGCGGCCTTGCAAGTCAGTTGTGAAAGCCTTCCGCTTAACGGAAGAACGGCATCT
GATACTACAGGGCTTGAGTACGGGAGGG

>gi|325516814|gb|HQ595689.1| Uncultured planctomycete clone E50g01 16S ribosomal RNA gene, partial sequence
GCTTAGAGAGGGGTCAATGTCCTATCAGCTAGTTGGTAGGGTAATGGCCTACCAAGGCTAAGACGGGTAG
CCGGCCTGAGAGGGTGGTCGGCCACACTGGGACTGAGACACTGCCCAGACTCCTACGGGAGGCTGCAGTC
GAGAATCTTTCGCAATGCCCGAAAGGGTGACGAAGCGACGCCGCGTGTGGGAAGAAGGCCTTCGGGTTGT
AAACCACTGTCGGGAGTTAAGAAATGCAAGGGTGTTAATAGCATCCTTGCTTGACTAAGGCTCCGGAGGA
AGCCACGGCTAACTCTGTGCCAGCAGCCGCGGTAATACAGAGGCGGCAAGCGTTGCTCGGAATTATTGGG
CGTAAAGAGCACGTAGGCGGCTTTGTAAGTCAGTTGTGAAAGCCTTCTGCTCAACGGAAGAACAGCATCT
GATACTGCAAGGCTAGAGTGCGGAAGGG

>gi|325516815|gb|HQ595690.1| Uncultured planctomycete clone E50g02 16S ribosomal RNA gene, partial sequence
GCTTAGAGAGGGGTCAATGTCCTATCAGCTAGTTGGTAGGGTAATGGCCTACCAAGGCTAAGACGGGTAG
CCGGCCTGAGAGGGTGGTCGGCCACACTGGGACTGAGACACTGCCCAGACTCCTACGGGAGGCTGCAGTC
GAGAATCTTTCGCAATGCCCGAAAGGGTGACGAAGCGACGCCGCGTGTGGGAAGAAGGCCTTCGGGTTGT
AAACCACTGTCGGGAGTTAAGAAATGCAAGGGTGTTAATAGCATCCTTGCTTGACTAAGGCTCCGGAGGA
AGCCACGGCTAACTCTGTGCCAGCAGCCGCGGTAATACAGAGGCGGCAAGCGTTGTTCGGAATTATTGGG
CGTAAAGAGCACGTAGGCGGCTCTGTAAGTCAGTTGTGAAAGCCTTCTGCTCAACGGAAGAACAGCATCT
GATACTGCAAGGCTAGAGTGCGGAAGGG

>gi|325516816|gb|HQ595691.1| Uncultured planctomycete clone E50g03 16S ribosomal RNA gene, partial sequence
GCCTAGAGAGGGGTTTATGTCCTATCAGCTTGTTGGTAGGGTAATGGCCTACCAAGGCAAAGACGGGTAG
CCGGTTTAAGAGGATGGTCGGCCACACTGGGACTGAGACACTGCCCAGACTTCTACGGAAGGCTGCAGTC
GAGAATCTTTCGCAATGCCCGAAAGGGTGACGAAGCGACGCTGCGTGGGTGAGGAAGGCCTTCGGGTTGT
AAAGCCCTGTCAGGAGTTATGAAATGTAAGTGCGATAATACTGTGCTTATTTGACAAAGGCTCCAAAGGA
AGCCACGGCTAACCCTGTGCCAGCAGCCGCGGTAATACAGAGGTGGCAAGCGTTGTTCGGAATTATTGGG
CGTAAAGAGCACGTAGGTGGATTTGTAAGTCAGATGTGAAAGCCTTCTGTTCAACGGAAGAATTGCATCT
GAAACTGTAAACCTTGAGTGTAGGAGGG

>gi|325516817|gb|HQ595692.1| Uncultured planctomycete clone E50g04 16S ribosomal RNA gene, partial sequence
GCTTAGAGAGGGGTCAATGTCCTATCAGCTAGTTGGTAGGGTAATGGCCTACCAAGGCGAAGACGGGTAG
CCGGCCTGAGAGGGTGGTCGGCCACACTGGGACTGAGACACTGCCCAGACTCCTACGGGAGGCTGCAGTC
GAGAATCTTTCGCAATGCCCGAAAGGGTGACGAAGCGACGCCGCGTGTGGGAAGAAGGCCTTCGGGTTGT
AAACCACTGTCGGGAGTTAGGAAATGTAAGGGTGCTAATAGTACCCTTACTTGACTAAGGCTCCGGAGGA
AGCCACGGCTAACTCTGTGCCAGCAGCCGCGGTAATACAGAGGCGGCAAGCGTTGTTCGGAATTATTGGG
CGTAAAGAGCACGTAGGCGGCTTTGTAAGTCAGTTGTGAAAGCCTTCTGCCTAACGGAAGAACAGCATCT
GATACTGCAAGGCTAGAGTGCGGAAGGG

>gi|325516818|gb|HQ595693.1| Uncultured planctomycete clone E50g05 16S ribosomal RNA gene, partial sequence
GCTTAGAGAGGGGTCAATGTCCTATCAGCTAGTTGGTAGGGTAATGGCCTACCAAGGCTAAGACGGGTAG
CCGGCCTGAGAGGGTGGTCGGCCACACTGGGACTGAGACACTGCCCAGACTCCTACGGGAGGCTGCAGTC
GAGAATCTTTCGCAATGCCCGAAAGGGTGACGAAGCGACGCCGCGTGTGGGAAGAAGGCCTTCGGGTTGT
AAACCACTGTCGGGAGTTAAGAAATGCAAGGGTGTTAATAGCATCCTTGCTTGACTAAGGCTCCGGAGGA
AGCCACGGCTAACTCTGTGCCAGCAGCCGCGGTAATACAGAGGCGGCAAGCGTTGTTCGGAATTATTGGG
CGTAAAGAGCACGTAGGCGGCTTTGTAAGTCAGTTGTGAAAGCCTTCTGCTCAACGGAAGAACAGCATCT
GATACTGCAAGGCTAGAGTGCGGAAGGG

>gi|325516819|gb|HQ595694.1| Uncultured planctomycete clone E50g06 16S ribosomal RNA gene, partial sequence
GCTTAAGGAGGGGTTAATGTCCTATCAGCTAGTTGGTGGGGTAATGGCCTACCAAGGCAAAGACGGGTAG
CCGGCTTGAGAGGGTGGTCGGCCACACTGGGACTGAGACACTGCCCAGACTCCTACGGGAGGCTGCAGTC
GAGAATCTTTCGCAATGCCCGAAAGGGTGACGAAGCGACGCCGCGTGTGGGAAGAAGGCCTTCGGGTTGT
AAACCACTGTCGGGAGTTAGGAAATGCAGGAGCGTTAATAGCGCACTTGCTTGACTAAGGCTCCAAAGGA
AGCCACGGCTAACTCTGTGCCAGCAGCCGCGGTAATACAGAGGCGGCAAGCGTTGTTCGGAATTATTGGG
CGTAAAGAGCACGTAGGCGGCCTTGCAAGTCAGTTGTGAAAGCCTTCCGCTTAACGGGAGAACGGCATCT
GATACTACAGGGCTTGAGTACGGGAGGG

>gi|325516820|gb|HQ595695.1| Uncultured planctomycete clone E50g07 16S ribosomal RNA gene, partial sequence
GCTTAGAGAGGGGTCAATGTCCTATCAGCTAGTTGGTAGGGTAATGGCCTACCAAGGCTAAGACGGGTAG
CCGGCCTGAGAGGGTGGTCGGCCACACTGGGACTGAGACACTGCCCAGACTCCTACGGGAGGCTGCAGTC
GAGAATCTTTCGCAATGCCCGAAAGGGTGACGAAGCGACGCCGCGTGTGGGAAGAAGGCCTTCGGGTTGT
AAACCACTGTCGGGAGTTAAGAAATGCAAGGGTGTTAATAGCATCCTTGCTTGACTAAGGCTCCGGAGGA
AGCCACGGCTAACTCTGTGCCAGCAGCCGCGGTAATACAGAGGCGGCAAGCGTTGTTCGGAATTATTGGG
CGTAAAGAGCACGTAGGCGGCTTTGTAAGTCAGTTGTGAAAGCCTTCTGCTCAACGGAAGAACAGCATCT
GATACTGCAAGGCTAGAGTGCGGAAGGG

>gi|325516821|gb|HQ595696.1| Uncultured planctomycete clone E50g09 16S ribosomal RNA gene, partial sequence
GCTTAGAGAGGGGTCAATGTCCTATCAGCTAGTTGGTAGGGTAATGGCCTACCAAGGCGAAGACGGGTAG
CCGGCCTGAGAGGGTGGTCGGCCACACTGGGACTGAGACACTGCCCAGACTCCTACGGGAGGCTGCAGTC
GAGAATCTTTCGCAATGCCCGAAAGGGTGACGAAGCGACGCCGCGTGTGGGAAGAAGGCCTTCGGGTTGT
AAACCACTGTCGGGAGTTAGGAAATGTAAGGGTGCTAATAGTACCCTTACTTGACTAAGGCTCCGGAGGA
AGCCACGGCTAACTCTGTGCCAGCAGCCGCGGTAATACAGAGGCGGCAAGCGTTGTTCGGAATTATTGGG
CGTAAAGAGCACGTAGGCGGCTTTGTAAGTCAGTTGTGAAAGCCTTCTGCTTAACGGAAGAACAGCATCT
GATACTGCAAGGCTAGAGTGCGGAAGGG

>gi|325516822|gb|HQ595697.1| Uncultured planctomycete clone E50g10 16S ribosomal RNA gene, partial sequence
GCTTAGAGAGGGGTCAATGTCCTATCAGCTAGTTGGTAGGGTAATGGCCTACCAAGGCTAAGACGGGTAG
CCGGCCTGAGAGGGTGGTCGGCCACACTGGGACTGAGACACTGCCCAGACTCCTACGGGAGGCTGCAGTC
GAGAATCTTTCGCAATGCCCGAAAGGGTGACGAAGCGACGCCGCGTGTGGGAAGAAGGCCTTCGGGTTGT
AAACCACTGTCGGGAGTTAAGAAATGCAAGGGTGTTAATAGCATCCTTGCTTGACTAAGGCTCCGGAGGA
AGCCACGGCTAACTCTGTGCCAGCAGCCGCGGTAATACGGAGGCGGCAAGCGTTGTTCGGAATTATTGGG
CGTAAAGAGCACGTAGGCGGCTTTGTAAGTCAGTTGTGAAAGCCTTCTGCTCAACGGAAGAACAGCATCT
GATACTGCAAGGCTAGAGTGCGGAAGGG

>gi|325516823|gb|HQ595698.1| Uncultured planctomycete clone E50h01 16S ribosomal RNA gene, partial sequence
GCTTAGAGAGGGGTCAATGTCCTATCAGCTAGTTGGTAGGGTAATGGCCTACCAAGGCTAAGACGGGTAG
CCGGCCTGAGAGGGTGGTCGGCCACACTGGGACTGAGACACTGCCCAGACTCCTACGGGAGGCTGCAGTC
GAGAATCTTTCGCAATGCCCGAAAGGGTGACGAAGCGACGCCGCGTGTGGGAAGAAGGCCTTCGGGTTGT
AAACCACTGTCGGGAGTTAAGAAATGCAAGGGTGTTAATAGCATCCTTGCTTGACTAAGGCTCCGGAGGA
AGCCACGGCTAACTCTGTGCCAGCAGCCGCGGTAATACAGAGGCGGCAAGCGTTGTTCGGAATTATTGGG
CGTAAAGTGCACGTAGGCGGCTTTGTAAGTCAGTTGTGAAAGCCTTCTGCTCAACGGAAGAACAGCATCT
GATACTGCAAGGCTAGAGTGCGGAAGGG

>gi|325516824|gb|HQ595699.1| Uncultured planctomycete clone E50h02 16S ribosomal RNA gene, partial sequence
GCCTAGAGAGGGGTTTATGTCCTATCAGCTTGTTGGTAGGGTAATGGCCTACCAAGGCAAAGACGGGTAG
CCGGTTTAAGAGGATGGTCGGCCACACTGGGACTGAGACACTGCCCAGACTTCTACGGAAGGCTGCAGTC
GAGAATCTTTCGCAATGCCCGAAAGGGTGACGAAGCGACGCCGCGTGGGTGAGGAAGGCCTTCGGGTTGT
AAAGCCCTGTCAGGAGTTATGAAATGTAAGTGCGATAATACTGTGCTTATTTGACAAAGGCTCCAAAGGA
AGCCACGGCTAACTCTGTGCCAGCAGCCGCGGTAATACAGAGGTGGCAAGCGTTGTTCGGAATTATTGGG
CGTAAAGAGCACGTAGGTGGATTTGTAAGTCAGATGTGAAAGCCTTCTGTTCAACGGAAGAATTGCATCT
GAAACTGTAAACCTTGAGTGTAGGAGGG

>gi|325516825|gb|HQ595700.1| Uncultured planctomycete clone E50h03 16S ribosomal RNA gene, partial sequence
GCTTAGAGAGGGGTCAATGTCCTATCAGCTAGTTGGTAGGGTAATGGCCTACCAAGGCTAAGACGGGTAG
CCGGCCTGAGAGGGTGGTCGGCCACACTGGGACTGAGACACTGCCCAGACTCCTACGGGAGGCTGCAGTC
GAGAATCCTTCGCAATGCCCGAAAGGGTGACGAAGCGACGCCGCGTGTGGGAAGAAGGCCTTCGGGTTGT
AAACCACTGTCGGGAGTTAAGAAATGCAAGGGTGTTAATAGCATCCTTGCTTGACTAAGGCTCCGGAGGA
AGCCACGGCTAACTCTGTGCCAGCAGCCGCGGTAATACAGAGGCGGCAAGCGTTGTTCGGAATTATTGGG
CGTAAAGAGCACGTAGGCGGCTTTGTAAGTCAGTTGCGAAAGCCTTCTGCTCAACGGAAGAACAGCATCT
GATACTGCAAGGCTAGAGTGCGGAAGGG

>gi|325516826|gb|HQ595701.1| Uncultured planctomycete clone E50h04 16S ribosomal RNA gene, partial sequence
GCTTAGAGAGGGGTCAATGTCCTATCAGCTAGTTGGTAGGGTAATGGCCTACCAAGGCTAAGACGGGTAG
CCGGCCTGAGAGGGTGGTCGGCCACACTGGGACTGAGACACTGCCCAGACTCCTACGGGAGGCTGCAGTC
GAGAATCTTTCGCAATGCCCGAAAGGGTGACGAAGCGACGCCGCGTGTGGGAAGAAGGCCTTCGGGTTGT
AAACCACTGTCGGGAGTTAAGAAATGCAAGGGTGTTAATAGCATCCTTGCTTGACTAAGGCTCCGGAGGA
AGCCACGGCTAACTCTGTGCCAGCAGCCGCGGTACTACAGAGGCGGCAAGCGTTGTTCGGAATTATTGGG
CGTAAAGAGCACGTAGGCGGCTTTGTAAGTCAGTTGTGAAAGCCTTCTGCTCAACGGAAGAACAGCATCT
GATACTGCAAGGCTAGAGTGCGGAAGGG

>gi|325516827|gb|HQ595702.1| Uncultured planctomycete clone E50h06 16S ribosomal RNA gene, partial sequence
GCTTAAAGAGGGGTTAATGTCCTATCAGCTAGTTGGTGGGGTAATGGCCTACCAAGGCAAAGACGGGTAG
CCGGCTTGAGAGGGTGGTCGGCCACACTGGGACTGAGACACTGCCCAGACTCCTACGGGAGGCTGCAGTC
GAGAATCTTTCGCAATGCCCGAAAGGGTGACGAAGCGACGCCGCGTGTGGGAAGAAGGCCTTCGGGTTGT
AAACCACTGTCGGGAGTTAGGAAATGCAGGTGCGTTAATAGCGCACTTGCTTGACTAAGGCTCCAGAGGA
AGCCACGGCTAACTCTGTGCCAGCAGCCGCGGTAATACAGAGGCGGCAAGCGTTGTTCGGAATTATTGGG
CGTAAAGAGCACGTAGGCGGCCTTGCAAGTCAGTTGTGAAAGCCTTCCGCTTAACGGGAGAACGGCATCT
GATACTACAGGGCTTGAGTACGGGAGGG

>gi|325516828|gb|HQ595703.1| Uncultured planctomycete clone E50h08 16S ribosomal RNA gene, partial sequence
GCTTAGAGAGGGGTCAATGTCCTATCAGCTAGTTGGTAGGGTAATGGCCTACCAAGGCGAAGACGGGTAG
CCGGCCTGAGAGGGTGGTCGGCCACACTGGGACTGAGACACTGCCCAGACTCCTACGGGAGGCTGCAGTC
GAGAATCTTTCGCAATGCCCGAAAGGGTGACGAAGCGACGCCGCGTGTGGGAAGAAGGCCTTCGGGCTGT
AAACCACCGTCGGGAGTTAAGAAATGTAAGGGTGCTAATAGTATCCTTACTTGACTAAGGCTCCGGAGGA
AGCCACGGCTAACTCTGTGCCAGCAGCCGCGGTAATACAGAGGCGGCAAGCGTTGTTCGGAATTATTGGG
CGTAAAGAGCACGTAGGCGGCCTTGTAAGTCAGTTGTGAAAGCCTTCTGCTTAACGGAAGAACAGCATCT
GATACTGCAAGGCTAGAGCGCGGAAGGG

>gi|325516829|gb|HQ595704.1| Uncultured planctomycete clone E50h09 16S ribosomal RNA gene, partial sequence
GTTCAGAGAGGGGTCAATGTCCTATCAGCTAGTTGGGAGGGTAATGGCCTACCAAGGCGAAGACGGGTAG
CCGGCCTGAGAGGGTGGTCGGCCACATTGGGACTGAGACACTGCCCAGACTCCTACGGGAGGCTGCAGTC
GAGTATCTTTCGCAATGCCCGAAAGGGTGACGAAGCGACGCCGCGTGTGGGAAGAAGGCCTTCGGGTTGT
AAACCACTGTCAGGAGTTAAGAAGTGCAAGGGTGCGAATAGCGCCTTTGCTTGACTAAGGCTCCAGAGGA
AGCCACGGCTAACTCTGTGCCAGCAGCCGCGGTAATACAGAGGTGGCAAGCGTTGTTCGGAATTATTGGG
CGTAAAGAGCACGTAGGCGGTTCTGCAAGTCGGCTGTGAAAGCCTTCCGCTCAACGGAAGAACAGCAGTT
GATACTACAGGACTAGAGTGCGGGAGGG

>gi|325516830|gb|HQ595705.1| Uncultured planctomycete clone E50h11 16S ribosomal RNA gene, partial sequence
GCTTAAAGAGGGGTTAATGTCCTATCAGCTAGTTGGTGGGGTAATGGCCTACCAAGGCAAAGACGGGTAG
CCGGCTTGAGAGGGTGGTCGGCCACACTGGGACTGAGACACTGCCCAGACTCCTACGGGAGGCTGCAGTC
GAGAATCTTTCGCAATGCCCGAAAGGGTGACGAAGCGACGCCGCGTGTGGGAAGAAGGCCTTCGGGTTGT
AAACCACTGTCGGGAGTTAGGAAATGCAAGAGCGTTAATAGCGCACTTGCTTGACTAAGGCTCCAGAGGA
AGCCACGGCTAACTCTGTGCCAGCAGCCGCGGTAATACAGAGGCGGCAAGCGTTGTTCGGAATTATTGGG
CGTAAAGAGCACGTAGGCGGCCTTGCAAGTCAGTTGTGAAAGCCTTCCGCTTAACGGAAGAACGGCATCT
GATACTACAGGGCCTGAGTACGGGAGGG
