# Supplementary material for: Biogeography of anaerobic ammonia-oxidizing (anammox) bacteria
Source: Front Microbiol. 2014 Aug 6;5:399. doi: 10.3389/fmicb.2014.00399 (PMC4123730; doi:10.3389/fmicb.2014.00399)
Supplement: Supplementary file 1 [file DataSheet1.ZIP › Sonthiphand supp data files/10/Untrimmed Sequence Files/130.fasta]

>gi|338809211|gb|JN010126.1| Uncultured Candidatus Scalindua sp. clone CM-L-7 16S ribosomal RNA gene, partial sequence
GGATTAGGCATGCAAGTCGAACGAGGATATGTCCTTCGGGATATAAGCCGAGTGGCGCAAGGGTGAGTAA
TGCATAGATTACCTGCCTTTAGGATAAGGACAACTTTGTGAAAACGAAGCTAATACTTAATAACACAAAA
GGGAATAATTTTCTTTTGTCAAATGGAGGGTAGCAATATCTTTCGCCTAAAGAGGGGTTTATGTCCTATC
AGCTTGTTGGTGGGGTAATGGCCTACCAAGGCGAAGACGGGTAGCCGGCCTTAGAGGGTGGTCGGCCACA
CTGGGACTGAGACACTGCCCAGACTTCTACGGAAGGCTGCAGTCGAGAATCTTTCGCAATGCCCGAAAGG
GTGACGAAGCGACGCCGCGTGGGTGAGGAAGGCCTTCGGGTTGTAAAGCCCTGTCAGGAGTTAAGAAATG
TAGGCTTGCTAATATCGGGTCTATTTGACAAAGGCTCCAAAGGAAGCCACGGCTAACTCTGTGCCAGCAG
CCGCGGTAATACAGAGGTGGCAAGCGTTGTTCGGAATTATTGGGCGTAAAGAGCACGTAGGTGGATTTGT
AAGTCAGACGTGAAAGCCTTCTGTTCAACGGAAGAATTGCATCTGAAACTACAAACCTTGAGTGTAGGAG
GGGAGAATGGAACTTCTGGTGGAGCGGTGAAATGCGTAGATATCAGAAGGAACGCCGGCGGCGAAAGCGA
TTCTCTGGCCTATTACTGACACTCAGTGTGCGAAAGCTAGGGGAGCAAACGGGATTAGATACCCCGGTAG
TCCTAGCCGTAAACGATGGGCACTAAGTAGAGGGGTTTT

>gi|338809216|gb|JN010131.1| Uncultured Candidatus Scalindua sp. clone CM-L-13 16S ribosomal RNA gene, partial sequence
GGATTAGGCATGCAAGTCGAACGAGGGAATATTCTTCGGAATATAAATCGAGTGGCGAAAGGGTGAGTAA
TGCATAGATGACATACCTTTAGGATAAGAATAGCTTTGTGAAAACGGAGATAATGCTTAATAATTACGAA
GTGAAATCAATTTTCTTCGTCAAAGGGGGGGCAGCAATGCCTCTTGCCTAGAGAGTGGTTTATGTCCTAT
CAGCTAGTTGGTGGGGTAATGGCCTACCAAGGCTAAGACGGGTAGCCGGCCTTAGAGGGTGGTCGGCCAC
ACTGGGACTGAGACACTGCCCAGACTCCTACGGGAGGCTGCAGTCGAGAATCTTTCGCAATGCCCGAAAG
GGTGACGAAGCGACGCCGCGTGAGCGAAGAAGGCCCTAGGGTTGTAAAGCTCTGTCGGGGGTTATGAAAT
GTAGATCGGTTAATACCCGGTTTATTTGACAAAGGCCCCAAAGGAAGCCACGGCTAACTCTGTGCCAGCA
GCCGCGGTAATACAGAGGTGGCAAGCGTTGTTCGGTATTATTGGGCGTAAAGAGCACGTAGGTGGTTCTG
TAAGTCAGATGTGAAAGCCTTCTGTTCAAAGGAAGAACGACATCTGAAACTACAGATCTTGAGTGTAGGA
GGGGAGAGTGGAACTTCTGGTGGAGCGGTGAAATGCGTAGATATCAGAAGGAACGTCGGCGGCGAAAGCG
ACTCTCTGGCCTATTACTGACACTGAGTGTGCGAGAGTTAGGGGAGCAAACGGGATTAGATACCCCGGTA
GTCCTAACTGTAAACGATGGGCACTAAGTAGAGGGGTTTT


>gi|338809217|gb|JN010132.1| Uncultured planctomycete clone CM-L-14 16S ribosomal RNA gene, partial sequence
GGATTAGGCATGCAAGTCGAACGGGGCTGATTTCTTCGGAATGAAAGCCTAGTGGCGAAAGGGTGAGGAA
TACATGGACCATCTACCCTCGGGCCCGGGACAACAGCTGGAAACGGCTGCTAATACCGGATTGTCCGGCG
ACGGTAAAGATGGGGACCTTCGGGCCTGTCACCTGAGGAGGAGTCCATGTCCTATCAGCTTGTTGGTGAG
GTAACGGCTCACCAAGGCGAAGACGGGTAGCCGGTCTGAGAGGATGTCCGGCCACACTGGAACTGAGACA
CTGTCCAGACTCCTACGGGAGGCTGCAGTCGAGAATCTTCCGCAATGGACGAAAGTCTGACGGAGCGACG
CCGCGTGCGGGATGAAGGCCTTCGGGTTGTAAACCGCTGTCACACGTTAAGAAAAAGCATGGGCCAATAC
CCCATGCCTTGACAAAAGCGTGAGAGGAAGCCACGGCTAACTTCGTGCCAGCAGCCGCGGTAAGACGAAG
GTGGCAAGCGTTGCTCGGAATTACTGGGCATAAAGAGCGCGTAGGTGGCTTGGTTAGCGGGTGATGAAAT
CCCATGGCTCACCCATGGAACTGTTACCCGAACTGCCAGGCTTGAGGGCGGGAGGGGAAAGTGGAATTCC
TGGTGTAGCGGTGAAATGCGTAGATATCATGAGGAACGCCGGTGGCGAAAGCGACTTTCTGGCCCGTACC
TGACACTGATGCGCGAAAGCTAGGGGAGCAAACAGGATTAGATACCCTGGTAGTCCTAGCTGTAAACGAT
GGGCACTAAGTAGAGGGGTTTT

>gi|338809218|gb|JN010133.1| Uncultured planctomycete clone CM-L-15 16S ribosomal RNA gene, partial sequence
GGATTAGGCATGCAAGTCGAACGAGAGCCCGTTTCGATGGGCGAAAGTGGCGAAAGGGTGAGTAATGCAT
AGGCAACCCACCTTCGACTCCGGGATAACTGGGAGAAATCACAGCTAATACCGGATAGGTTCGCAGGGAC
TTATGTTCAAGCGAGTAAAGGAGGCCTCTCAACGATGCTTCTGGTTGAAGACGGGTCTATGTCCTATCAG
CTTGTTGGTGAGGTAACGGCTCACCAAGGCGATAACGGGTAGCCGACCTGAGAGGGTGACCGGCCACACT
GGGACTGAGACACTGCCCAGACTCCTACGGGAGGCTGCAGTCGAGAATCTTCCGCAATGGGGGCAACCCT
GACGGAGCGACGCCGCGTGCGGGATGAAGGCCTTCGGGTTGTAAACCGCTGTCACAGGTTAAGAATCGGT
CTAGCGTCAATAGCGCTAGGCCCTGACAAAGGCCTGAGAGGAAGCCACGGCTAACTTCGTGCCAGCAGCC
GCGGTAAGACGAAGGTGGCAACCGTTGTTCGGAATCACTGGGCATAAAGCGCACGTAGGCGGGAGCGCAA
GTCGGGTGTGAAATCCCTCGGCCCAACCGAGGAACTGCGCCCGAAACTGCATTTCTTGAGGACAGCAGGG
GAGCATGGAATTCCTGGTGGAGCGGTGAAATGCGTTGATATCAGAGGAACACCGGCGGCGACGCGATGCT
CTGGGCTGTTTCTGACGCTGAGTGCGAAAGCCAGGGGAGCAAACGGGATTAGATACCCCGGTAGTCCTGG
CCGTAAACGATGGGCACTAAGTAGAGGGGTTTT

>gi|338809226|gb|JN010141.1| Uncultured planctomycete clone CM-M-2 16S ribosomal RNA gene, partial sequence
GGATTAGGCATGCAAGTCGAACGTGATCCATTACTTCGGTTTTGGTGAAAGTGGCGAAAGGGTGAGTAAT
GCATAGATAACCTTCCTCCGACTCTGGGATAACAGGGAGAAATTCCTGCTAATACCAGATAGGCTCAGCG
AGTCGCATGGTTTGCTGAGTAAAGTTGGCCTCTCAACGATGCTCGCGGTTGGAGACGGGTCTATGTGCTA
TCAGCTAGTTGGTGGGGTAACGGCCTACCAAGGCAATGACGGCTAGCCGACCTGAGAGGGTGACCGGCCA
CACTGGGACTGAGACACTGCCCAGACTCCTACGGGAGGCTGCAGTCGAGAATCTTCCGCAATGGGCGCAA
GCCTGACGGAGCGACGCCGCGTGCGGGATGAAGGCCTTCGGGTTGTAAACCGCTGTCGAAGGTTAAGAAA
AGGCTAGGAGTTAATAGCTTCTAGTTTTGACAAAAGCCTAGAAGGGAGCCACGGCTAACTTCGTGCCAGC
AGCCGCGGTAAGACGAAGGTGGCAACCGTTGTTCGGAATTACTGGGCATAAAGAGCTCGTAGGTGGCATG
GCAAGTCGGTTGTGAAAGCCCCTGGCTCAACCAGGGAATTGCTGCCGAAACTGCTGTGCTTGAGTGTGAG
AGGGGAGAGTGGAACTTCCAGTGGAGCGGTGAAATGCGTAGATATTGGAAGGAACGCCGGTGGCGAAAGC
GACTCTCTGGCTCACTACTGACACTGAGGAGCGAAAGCTAGGGTAGCGAACGGGATTAGATACCCCGGTA
GTCCTAGCCGTAAACGATGGGCACTAAGTAGAGGGGTTTT

>gi|338809229|gb|JN010144.1| Uncultured planctomycete clone CM-M-5 16S ribosomal RNA gene, partial sequence
GGATTAGGCATGCAAGTCGAACGGGGCTGATTTCTTCGGAATGAAAGCCTAGTGGCGAAAGGGTGAGGAA
TACATGGACCATCTACCCTCGGGCCCGGGACAACAGCTGGAAACGGCTGCTAATACCGGATTGTCCGGCG
ACGGTAAAGATGGGGACCTTCGGGCCTGTCACCTGAGGAGGAGTCCATGTCCTATCAGCTTGTTGGTGAG
GTAACGGCTCACCAAGGCGAAGACGGGTAGCCGGTCTGAGAGGATGTCCGGCCACACTGGAACTGAGACA
CTGTCCAGACTCCTACGGGAGGCTGCAGTCGAGAATCTTCCGCAATGGACGAAAGTCTGACGGAGCGACG
CCGCGTGCGGGATGAAGGCCTTCGGGTTGTAAACCGCTGTCACACGTTAAGAAAAAGCATGGGCCAATAC
CCCATGCCTTGACAAAAGCGTGAGAGGAAGCCACGGCTAACTTCGTGCCAGCAGCCGCGGTAAGACGGAG
GTGGCAAGCGTTGCTCGGAATTACTGGGCATAAAGAGCGCGTAGGTGGCTTGGTTAGCGGGTGATGAAAT
CCCATGGCTCACCCATGGAACTGTTACCCGAACTGCCAGGCTTGAGGGCGGGAGGGGAAAGTGGAATTCC
TGGTGTAGCGGTGAAATGCGTAGATATCAGGAGGAACGCCGGTGGCGAAAGCGACTTTCTGGCCCGTACC
TGACACTGATGCGCGAAAGCTAGGGGAGCAAACAGGATTAGATACCCTGGTAGTCCTAGCTGTAAACGAT
GGGCACTAAGTAGAGGGGTTTT

>gi|338809230|gb|JN010145.1| Uncultured Candidatus Kuenenia sp. clone CM-M-6 16S ribosomal RNA gene, partial sequence
GGATTAGGCATGCAAGTCGAACGAGGGAGCATTTCGAAAGGAATGCAAATCGAGTGGCGAAAGGGTGAGT
AATACATTGATAACCTACCTTTGAGATGGGAATAACTGCGCTTCGAGCAATCGAAGCTACCGAAAGGGCT
GCTAATACCCAATAATACTGTTTTCACATATGTGTTGATAGTCAAATGCTAGGAACTTCGGTTCCTTGTG
CTTAGAGAGGGGTTAATGTCCTATCAGCTAGTTGGTGGGGTAATGGCCTACCAAGGCGAAGACGGGTAGC
CGGCTTGAGAGGGTGGTCGGCCACATTGGGACTGAGACACTGCCCAGACTCCTACGGGAGGCTGCAGTCG
AGAATCTTTCGCAATGCCCGAAAGGGTGACGAAGCGACGCCGCGTGTGGGAAGAAGGCCTTCGGGTTGTA
AACCACTGTCAGGAGTTAGGAAGTGCAGGAGCGTTAATAGCGTTCTTGCTTGACTAAGGCTCCAGAGGAA
GCCACGGCTAACTCTGTGCCAGCAGCCGCGGTAATACAGAGGCGGCAAGCGTTGTTCGGAATTATTGGGC
GTAAAGAGCACGTAGGCGGCCTTGCAAGTCAGTTGTGAAAGCCTTCCGCTTAACGGAAGAATGCCAGCTG
ATACTACAGGGCTTGAGTACGGGAGGGGAGAGTGGAACTTCTGGTGGAGCGGTGAAATGCGTAGATATCA
GAAAGAACGCCGGCGGCGAAAGCGACTCTCTGGCCCGAAACTGACGCTGAGTGTGCGAAAGCTAGGGGAG
CAAACGGGATTAGATACCCCGGTAGTCCTAGCCGTAAACGATGGGCACTAAGTAGAGGGGTTTT

>gi|338809231|gb|JN010146.1| Uncultured planctomycete clone CM-M-7 16S ribosomal RNA gene, partial sequence
GGATTAGGCATGCAAGTCGAACGTGATCCATTACTTCGGTTTTGGTGAAAGTGGCGAAAGGGTGAGTAAT
GCATAGATAACCTTCCTCCGACTCTGGGATAACAGGGAGAAATTCCTGCTAATACCAGATAGGCTCAGCG
AGTCGCATGGTTTGCTGAGTAAAGTTGGCCTCTCAACGATGCTCGCGGTTGGAGACGGGTCTATGTGCTA
TCAGCTAGTTGGTGGGGTAACGGCCTACTAAGGCAATGACGGCTAGCCGACCTGAGAGGGTGACCGGCCA
CACTGGGACTGAGACACTGCCCAGACTCCTACGGGAGGCTGCAGTCGAGAATCTTCCGCAATGGGCGCAA
GCCTGACGGAGCGACGCCGCGTGCGGGATGAAGGCCTTCGGGTTGTAAACCGCTGTCGAAGGTTAAGAAA
AGGCTAGGAGTTAATAGCTTCTAGTTTTGACAAAAGCCTAGAAGGAAGCCACGGCTAACTTCGTGCCAGC
AGCCGCGGTAAGACGAAGGTGGCAACCGTTGTTCGGAATCACTGGGCATAAAGCGCACGTAGGCGGCATG
GAAAGTCAGGTGTGAAAGCCCTCGGCCTAACCGAGGAATTGCGCTTGAAACTAGCATGCTTGAGGATGGG
AGGGGAGCGTGGAATTCCTGGTGGAGCGGTGATATGCGTAGATATCAGGAGGAACGCCGGAGGCGAAAGC
GGCTCTCTGGTGCGCAACTGACGCTGAGGTGCGAAAGCTAGGGGAGCGAACAGGATTAGATACCCTGGTA
GTCCTAGCCGTAAACGATGGGCACTAAGTAGAGGGGTTTT

>gi|338809237|gb|JN010152.1| Uncultured planctomycete clone CM-M-14 16S ribosomal RNA gene, partial sequence
GGATTAGGCATGCAAGTCGAACGAGAAAGGGCCCTTCGGGGCCTGAGTAGAGTGGCGGAAGGGTGAGTAA
TGCCTAGACAATCTGCCCTTGTGCTGGGGATAACAGCTGGAAACGGCTGCTAATACCGAATGTTGCCGCG
GGGTCGCATGGCCTTGCGGTGAAAGGTGGGGATCCTTCGGGACCTGCCGCACGAGGAGGAGCCTAGGTCC
TATCAGCTAGTTGGTGAGGTAACGGCTCACCAAGGCTTTGACGGGTAGCCGACCTGAGAGGGTGACCGGC
CACACTGGGACTGAGACACTGCCCAGACTCCTACGGGAGGCTGCAGTCGAGAATCTTCGGCAATGGGCGC
AGGCCTGACCGAGCGACGCCGCGTGGAGGATGAAGGCCTTCGGGTTGTAAACTCCTGTCACGGGTTAAGA
AATCCGGTGGTGCGAATACCATCATCGGTTGACAAAGGCCCGAGAGGAAGTCATGGCTAACTCTGTGCCA
GCAGCCGCGGTAATACAGAGATGGCAAGCGTTGTTCGGAATCACTGGGCATAAAGGGCACGTAGGCGGCT
TCGTAAGTCGGGTGTGAAATCCCTCGGCTCAACCAAGGAATTGCGCCCGATACTGCGGGGCTTGAGTGCA
GGAGGGGAGAGTGGAACTCTTGGTGG

>gi|338809238|gb|JN010153.1| Uncultured planctomycete clone CM-M-15 16S ribosomal RNA gene, partial sequence
GGATTAGGCATGCAAGTCGCACGGGAAAGCCCGCAAGGGTGAGTAGAGTGGCGTAAGGGTGAGCAATACA
TAGGTAACCTGCCCGCGAGACTGGGATAACCCACCGAAAGGTGGGCTAATACCGGATATGATCACGGGGT
CGCATGGCCCTGGGATGAAAGCGGGGGACCCCTCGGGGCCTCGCACTTGTGGAGGGGCCTATGTCCTATT
AGCTAGTTGGTGGGGTAATGGCCTACCAAGGCTTCGATGGGTAGCCGATCTTGGAGGATGACCGGCCACA
CTGGAACTGAGACACTGTCCAGACTCCTACGGGAGGCTGCAGTCGAGAATCTTCTGCAATGGGCGCAAGC
CTGACAGAGCGACGCCGCGTGGGGGAAGAAGGCTTTCGAGTTGTAAACCCCTGTCACGGGTTAAGAAGGG
TGTTCTGCCTAACAGGTAGGGCTCTCTGACAAAGGCCCGAGAGGAAGCCACGGCTAACTCCGTGCCAGCA
GCCGCGGTAATTCGGAGGTGGCAAGCGTTGTTCGGAACCACTGGGCGTAAAGGGCGCGTAGGCGGCGGTG
CAAGTCTGTGGTGAAATCCCCCGGCTCAACCGGGGAATGGCCGCAGATACTGCATTGCTCGAGGGTGAGA
GGGGAGAGTGGAACTTCTGGTGGAGCGGTGAAATGCGTAGATATCAGAAGGAACGCCGGAGGCGAAAGCG
ACTCTCTGGCTCACATCTGACGCTGAGGCGCGAAAGCTAGGGGAGCAAAAGGGATTAGATACCCCTGTAG
TCCTAGCCGTAAACGATGGGCACTAAGTAGAGGGGTTTT

>gi|338809241|gb|JN010156.1| Uncultured planctomycete clone CM-M-22 16S ribosomal RNA gene, partial sequence
GGATTAGGCATGCAAGTCGAACGAGGGAATATTCTTCGGAATATAAATCGAGTGGCGAAAGGGTGAGTAA
TGGATTGATAACCTGCCTTTGAGATGGGAATAACAACGCCTTGAGTAATCAAGGCTACCGAAAGGGTTGC
TAATACCCAATAATACCATGGATATTTAGGTGTCTATGGTCAAATGTTCGGAGCCGTAAGGTTCCAGTCG
CTCAGAGAGGGGTCAATTTCCTATCAGCTTGTTGGTGGGGTAAAGGCCTACCAAGGCGAAGACGGGTAGC
CGGCTTGAGAGGGTGGTCGGCCACACTGGGACTGAGACACTGCCCAGACTCCTACGGGAGGCTGCAGTCG
AGAATCTTTCGCAATGCCCGAAAGGGTGACGAAGCGACGCCGCGTGTGGGAAGAAGGCTCTAGGGTTGTA
AACCACTGTCAGGAGTTAAGAAATGTAGAGGCGTTAATAGCGCCTTTATTTGACGAAGGCTCCAGAGGAA
GCCACGGCTAACTCTGTGCCAGCAGCCGCGGTAATACAGAGGTGGCAAGCGTTGTTCGGAATTATTGGGC
GTAAAGAGCACGTAGGCGGTCCTGCAAGTCTGTTGTGAAATCCTTCCGCTTAACGGGAGAACGGCAGCTG
ATACTACAGGACTAGAGTACGGGAGGGGAGAGTGGAACTTCTGGTGGAGCGGTGAAATGCGTAGATATCA
GAAGGAACGCCGGCGGCGAAAGCGACTCTCTGGCCCGAAACTGACGCTGAGTGTGCGAAAGCTAGGGGAG
CAAACGGGATTAGATACCCCGGTAGTCCTAGCCGTAAACGATGGGCACTAAGTAGAGGGGTTTT

>gi|338809242|gb|JN010157.1| Uncultured planctomycete clone CM-H-1 16S ribosomal RNA gene, partial sequence
GGATTAGGCATGCAAGTCGAACGAGAAAGTTCCCTTTCGGGGGACGAGTACAGTGGCGGAAGGGTGAGTA
ATACCTAGATAATCTACCCTCGAGCCGGGGATAACAGCTGGAAACGGCTGCTAATACCGGATGTGTCGGA
AGGACCCTCGGGATCTTCCGGTAAAGGTGGGGACCCTACGGGGCCTGCCGCTCGAGGAGGAGTTTAGGCA
CTACCAGCTTGTTGGTGGGGTAAGAGCCCACCAAGGCTATGACGGTTAGCCGGCCTGAGAGGGTGTTCGG
CCACACTGGGACTGAGACACTGCCCAGACTCCTACGGGAGGCTGCAGTCGAGAATCTTCGGCAATGAGCG
AAAGCTTGACCGAGCGACGCCGCGTGGAGGATGAAGGCCTTCGGGTTGTAAACTCCTGTCACATAGCAAG
AGCACCAGGGTGTTAATAGCGCCCTGTCTGACAAGCTATGAGAGGAAGCCACGGCTAACTCTGTGCCAGC
AGCCGCGGTAATACAGAGGTGGCAAGCGTTGTTCGGAATCACTGGGCATAAAGGGGGCGTAGGCGGCGCG
TAAAGTCAGGTGTGAAATCCCTCGGCTCACCCGAGGAACTGCGCCTGATACTGACGTGCTAGAGTGTAGG
AGGGGAGAGTGGAACTCCTGGTGGAGCGGTGAAATGCGTAGAGATCAGGAGGAACGCCGGTGGCGAAAGC
GACTCTCTGGCCTATTACTGACGCTGAGGCCCGAAAGCTAGGGGAGCAAACAGGATTAGATACCCTGGTA
GTCCTAGCCGTAAACGATGGGCACTAAGTAGAGGGGTTTT

>gi|338809243|gb|JN010158.1| Uncultured planctomycete clone CM-H-2 16S ribosomal RNA gene, partial sequence
GGATTAGGCATGCAAGTCGAACGAGGGAATATTCTTCGGAATATAAATCGAGTGGCGAAAGGGTGAGTAA
TGCATAGATGACATACCTTTAGGATAAGAATAGCTTTGTGAAAACGGAGATAATGCTTAATAATTACGAA
GTGAAATCAATTTTCTTCGTCAAAGGGGGGGCAGCAATGCCTCTTGCCTAGAGAGTGGTTTATGTCCTAT
CAGCTAGTTGGTGGGGTAATGGCCTACCAAGGCTAAGACGGGTAGCCGGCCTTAGAGGGTGGTCGGCCAC
ACTGGGACTGAGACACTGCCCAGACTCCTACGGGAGGCTGCAGTCGAGAATCTTTCGCAATGGACGAAAG
TCTGACGATGCGACGCCGCGTGGACGACGAAGGCCTTCGGGTCGTAAAGTCCTGTCAGGAGTTAGGAAAT
ACGCGCATTACCCAAAGTGCGCGTTTGACTTCAGCTCCAGAGGAAGCCACGGCTAACTTCGTGCCAGCAG
CCGCGGTAATACGAAGGTGGCAAGCGTTGTTCGGAATCACTGGGCATAAAGGGCGTGTAGGCGGCCATGT
ATGTCGGATGTGAAATCCCTCGACTCAATCGAGGAACTGCATTCGAAACTGCGTGGCTTGAGTTCAGAAG
GGGAGAGCGGAATTCCTGGTGGAGCGGTGAAATGCGTAGAGATCAGGAGGAACACCGGTGGCGAAAGCGG
CTCTCTAGTCTGCAACTGACGCTGAGGCGCGAAAGCCAGGGGAGCGAACGGGATTAGATACCCCGGTAGT
CCTGGCCCGTAAACGATGGGCACTAAGTAGAGGGGTTTT
