# Supplementary material for: Biogeography of anaerobic ammonia-oxidizing (anammox) bacteria
Source: Front Microbiol. 2014 Aug 6;5:399. doi: 10.3389/fmicb.2014.00399 (PMC4123730; doi:10.3389/fmicb.2014.00399)
Supplement: Supplementary file 1 [file DataSheet1.ZIP › Sonthiphand supp data files/10/Untrimmed Sequence Files/133.fasta]

>gi|381146805|gb|JQ308954.1| Uncultured planctomycete clone MC12_A10-S 16S ribosomal RNA gene, partial sequence
GAACGAGGAATATCCTTCGGGATATAAGCCGAGTGGCGCAAGGGTGAGTAATGCATAGATTACCTGCCTT
TAGGATAAGGACAACTTTGTGAAAACGGAGCTAATACTTAATAACACAGAAGGAAATAACTTTCTTTTGT
CAAATGGGGGGTAGCAATATCTCTTGCCTAAAGAGGGGTTTATGTCCTATCAGCTTGTTGGTGGGGTAAT
GGCCTACCAAGGCAAAGACGGGTAGCCGGCCTTAGAGGGTGGTCGGCCACACTGGGACTGAGACACTGCC
CAGACTTCTACGGAAGGCTGCAGTCGAGAATCTTTCGCAATGCCCGAAAGGGTGACGAAGCGACGCCGCG
TGGGTGAGGAAGGCCTTCGGGTTGTAAAGCTCTGTCAGGAGTTAAGAAATGTAGATTCGCTAATATCGTG
TCTATTTGACGAAGGCTCCAAAGGAAGCCACGGCTAACTCTGTGCCAGCAGCCGCGGTAATACAGAGGTG
GCAAGCGTTGTTCGGAATTATTGGGCGTAAAGAGCGCGTAGGTGGATTTGTAAGTCAGATGTGAAAGCCT
TCTGTTCAACGGAAGAATTGCATCTGAAACTGCAGACCTTGAGTGTAGGAGGGGAGAATGGAACTTCTGG
TGGAGCGGTGAAATGCGTAGATATCAGAAGGAACGCCGGCGGCGAAAGCGATTCTCTGGCCTATTACTGA
CACTCAGTGCGCGAAAGCTAGGGGAGCAAACGGGATTAGATACCCCGGTAGTCCTAGCCGTAAACGAT

>gi|381146806|gb|JQ308955.1| Uncultured planctomycete clone MC12_A5-S 16S ribosomal RNA gene, partial sequence
GAACGAGGAATATCCTTCGGGATATAAGCCGAGTGGCGCAAGGGTGAGTAATGCATAGATTACCTGCCTC
CGGGATAAGGACAACTTTGTGAAAACGGAGCTAATACTTAATAATACAAAAGAGAATAATTTTCTTTTGT
CAATGGGAGGGTAGCAATACCTTTTGCCTGGAGAGGGGTTTATGTCCTATCAGCTTGTTGGTGGGGTAAT
GGCCTACCAAGGCAAAGACGGGTAGCCGGTCTTAGAGGATGGTCGGCCACACTGGGACTGAGACACTGCC
CAGACTTCTACGGAAGGCTGCAGTCGAGAATCTTTCGCAATGCCCGAAAGGGTGACGAAGCGACGCCGCG
TGGGCGAGGAAGGCCTTCGGGTTGTAAAGCCCTGTCAGGAGTTAAGAAATGTAAGTGCGCTAATATCGCA
TTTATTTGACGAAGGCTCCAAAGGAAGCCACGGCTAACTCTGTGCCAGCAGCCGCGGTAATACAGAGGTG
GCAAGCGTTGTTCGGAATTATTGGGCGTAAAGAGCACGTAGGTGGGTTTGTAAGTCAGATGTGAAAGCCT
TCCGTTCAACGGAAGAATTGCATCTGAAACTGCGAGTCTTGAGTGTAGGAGGGGAGAATGGAACTTCTGG
TGGAGCGGTGAAATGCGTAGATATCAGAAGGAACGCCGGCGGCGAAAGCGATTCTCTGGCCTATTACTGA
CACTCAGTGTGCGAAAGCTAGGGGAGCAAACGGGATTAGATACCCCGGTAGTCCTAGCCGTAAACGAT

>gi|381146807|gb|JQ308956.1| Uncultured planctomycete clone MC12_A6-S 16S ribosomal RNA gene, partial sequence
GAACGAGGAATATCCTTCGGGATATAAGCCGAGTGGCGCAAGGGTGAGTAATGCATAGATTACCTGCCTC
TAGGATAAGGACAACTTTGTGAAAACGAAGCTAATACTTAATAATACAAGAGAAAATAATTTTCTTTTGT
CAATGGGAGGGTAGCAATACCTTTTGCCTGGAGAGGGGTTTATGTCCTATCAGCTTGTTGGTGGGGTAAT
GGCCTACCAAGGCGAAGACGGGTAGCCGGTCTTAGAGGATGGTCGGCCACACTGGGACTGAGACACTGCC
CAGACTTCTACGGAAGGCTGCAGTCGAGAATCTTTCGCAATGCCCGAAAGGGTGACGAAGCGACGCCGCG
TGAGTGAGGAAGGCCTTCGGGTTGTAAAGCTCTGTCAGGAGTTAAGAAATATAAGTGTGTTAATACCATA
TTTATTTGACAAAAGCTTCAAAGGAAGCCACGGCTAACTCTGTGCCAGCAGCCGCGGTAATACAGAGGTG
GCAAGCGTTGTTCGGAATTATTGGGCGTAAAGAGCACGTAGGTGGGTTTGTAAGTCAGATGTGAAAGCCT
TCTGTTCAACGGAAGAATTGCATCTGAAACTACAAGTCTTGAGTGTAGGAGGGGAGAATGGAACTTCTGG
TGGAGCGGTGAAATGCGTAGATATCAGAAGGAACGCCGGCGGCGAAAGCGATTCTCTGGCCTATTACTGA
CACTCAGTGTGCGAAAGCTAGGGGAGCAAACGGGATTAGATACCCCGGTAGTCCTAGCCGTAAACGAT

>gi|381146808|gb|JQ308957.1| Uncultured planctomycete clone MC12_B11-S 16S ribosomal RNA gene, partial sequence
GAACGAGGATATATCCTTCGGGATATAAGCCGAGTGGCGCAAGGGTGAGTAATGCATAGATTACCTGCCT
TTAGGATAAGGACAACTTTGTGAAAACGGAGCTAATACTTAATAACACAGAAGGAAATAACTTTCTTTTG
TCAAATGGGGGGTAGCAATATCTCTTGCCTAAAGAGGGGTTTATGTCCTATCAGCTTGTTGGTGGGGTAA
TGGCCTACCAAGGCAAAGACGGGTAGCCGGCCTTAGAGGGTGGTCGGCCACACTGGGACTGAGACACTGC
CCAGACTTCTACGGAAGGCTGCAGTCGAGAATCTTTCGCAATGCCCGAAAGGGTGACGAAGCGACGCCGC
GTGGGTGAGGAAGGCCTTCGGGTTGTAAAGCTCTGTCAGGAGTTAAGAAATGTAGATTCGCTAATATCGT
GTCTATTTGACGAAGGCTCCAAAGGAAGCCACGGCTAACTCTGTGCCAGCAGCCGCGGTAATACAGAGGT
GGCAAGCGTTGTTCGGAATTATTGGGCGTAAAGAGCGCGTAGGTGGATTTGTAAGTCAGATGTGAAAGCC
TTCTGTTCAACGGAAGAATTGCATCTGAAACTGCAGACCTTGAGTGTAGGAGGGGAGAATGGAACTTCTG
GTGGAGCGGTGAAATGCGTAGATATCAGAAGGAACGCCGGCGGCGAAAGCGATTCTCTGGCCTATTACTG
ACACTCAGTGCGCGAAAGCTAGGGGAGCAAACGGGATTAGATACCCCGGTAGTCCTAGCCGTAAACGAT

>gi|381146809|gb|JQ308958.1| Uncultured planctomycete clone MC12_B3-S 16S ribosomal RNA gene, partial sequence
GAACGAGGATATATCCTTCGGGATATAAGCCGAGTGGCGCAAGGGTGAGTAATGCATAGATTACCTGCCT
TTAGGATAAGGACAACTTTGTGAAAACGAAGCTAATACTTAATAATACAAAAGAAAATAACTTTCTTTTG
TCAAATGGAGGGTAGCAATATCTTTTACCTAAAGAGGGGTTTATGTCCTATCAGCTTGTTGGTGGGGTAA
TGGCCTACCAAGGCAAAGACGGGTAGCCGGCCTTAGAAAATAGTCGGCCACACTGGGACTGAGACACTGC
CCAGACTTCTACGGAAGGCTGCAGTCGAGAATCTTTCGCAATGCCCGAAAGGGTGACGAAGCGACGCCGC
GTGGGTGAGGAAGGCCTTCGGGTTGTAAAACCCTGTCAGGAGTTAAGAAATGTAGGCAGGCTAATACCGT
GTCTATTTGACAAAGGCTCCAAAGGAAGCCACGGCTAACTCTGTGCCAGCAGCCGCGGTAATACAGAGGT
GGCAAGCGTTGTTCGGAATTATTGGGCGTAAAGAGCACGTAGGTGGATTTGTAAGTCAGATGTGAAAGCC
TTCTGTTCAACGGGAGAATTGCATCTGAAACTACAAACCTTGAGTATAGGAAAAAAGAATGGAACTTCTG
GTGGAGCGGTGAAATGCGTAGATATCAGAAGGAACGCCGGCGGCGAAAGCGATTCTCTGGCCTATTACTA
ACACTCAATGTGCGAAAGCTAGGGGAGCAAACGGGATTAGATACCCCAGTAGTCCTAGCCGTAAACGAT

>gi|381146810|gb|JQ308959.1| Uncultured planctomycete clone MC12_B4-S 16S ribosomal RNA gene, partial sequence
GAACGAGGATATATCCTTCGGGATATAAGCCGAGTGGCGCAAGGGTGAGTAATGCATAGATTACCTGCCT
CCGGGATAAGGACAACTTTGTGAAAACGGAGCTAATACTTAATAAAACAAAAGAAAATAATTTTCTATTG
TCAATGGGAGGGTAGCAATACCTTTTGCCTGGAGAGGGGTTTATGTCCTATCAGCTTGTTGGTGGGGTAA
TGGCCTACCAAGGCAAAGACGGGTAGCCGGCCTTAGTGGGTGGTCGGCCACACTGGGACTGAGACACTGC
CCAGACTTCTACGGAAGGCTGCAGTCGAGAATCTTTCGCAATGCCCGAAAGGGTGACGAAGCGACGCCGC
GTGGGTGAGGAAGGCCTTCGGGTTGTAAAGCCCTGTCAGGAGTTAAGAAATGTAAGTGCGCTAATATCGC
ATTCATTTGACGAAGGCTCCAAAGGAAGTCACGGCTAACTCTGTGCCAGCAGCCGCGGTAATACAGAGGT
GGCAAGCGTTGTTCGGAATTATTGGGCGTAAAGAGCACGTAGGTGGGTTTGCAAGTCAGATGTGAAAGCC
TTCTGTTCAACGGAAGAATTGCATCTGAAACTACGAATCTTGAGTGTAGGAGGGGAGAATGGAACTTCTG
GTGGAGCGGTGAAATGCGTAGATATCAGAAGGAACGCCGGCGGCGAAAGCGATTCTCTGGCCTATTACTG
ACACTCAGTGTGCGAAAGCTAGGGGAGCAAACGGGATTAGATACCCCGGTAGTCCTAGCCGTAAACGAT

>gi|381146811|gb|JQ308960.1| Uncultured planctomycete clone MC12_B5-S 16S ribosomal RNA gene, partial sequence
GAACGAGGATATATCCTTCGGGATATAAGCCGAGTGGCGCAAGGGTGAGTAATGCATAGATTACCTGCCT
TTAGGATAAGGACCACTCTGTGAAAACGGAGCTAATACTTAATAATACAAAAGGGAATAATTTTCTTTTG
TCAAATGGAGGGTAGCAATATCTTTTGCCTAAAGAGGGGTTTATGTCCTATCAGCTTGTTGGTGGGGTAA
TGGCCTACCAAGGCGAAGACGGGTAGCCGGCCTTAGAGGGTGGTCGGCCACACTGGGACTGAGACACTGC
CCAGACTTCTACGGAAGGCTGCAGTCGAGAATCTTTCGCAATGCCCGAAAGGGTGACGAAGCGACGCCGC
GTGGGTGAGGAAGGCCTTCGGGTTGTAAAGCCCTGTCAGGAGTTAAGAAATGTAGATTCGCTAATATCGG
GTCTATTTGACAAAGGCTCCAAAGGAAGCCACGGCTAACTCTGTGCCAGCAGCCGCGGTAATACAGAGGT
GGCAAGCGTTGTTCGGAATTATTGGGCGTAAAGAGCGCGTAGGTGGATTTGTAAGTCAGATGTGAAAGCC
TTCTGTTCAACGGGAGAATTGCATCTGAAACTACAGACCTTGAGTGTAGGAGGGGAGAATGGAACTTCTG
GTGGAGCGGTGAAATGCGTAGATATCAGAAGGAACGCCGGCGGCGAAAGCGATTCTCTGGCCTATTACTG
ACACTCAGTGCGCGAAAGCTAGGGGAGCAAACGGGATTAGATACCCCGGTAGTCCTAGCCGTAAACGAG

>gi|381146812|gb|JQ308961.1| Uncultured planctomycete clone MC12_A12-S 16S ribosomal RNA gene, partial sequence
GAACGAGGATATATCTTTCGGGATATAAGCCGAGTGGCGCAAGGGTGAGTAATGCATAGATTACCTGCCT
CTGGGATAAGGACAACTTTGTGAAAACGAAGCTAATACTTAATGATACAAGAGAAAATAATTTTCACTTG
TCAATGGGAGGGTAGCAATACCTTTTGCCTGGAGAGGGGTTTATGTCCTATCAGCTTGTTGGTGGGGTAA
TGGCCTACCAAGGCGAAGACGGGTAGCCGGTCTTAGAGGGTGGTCGGCCACACTGGGACTGAGACACTGC
CCAGACTTCTACGGAAGGCTGCAGTCGAGAATCTTTCGCAATGCCCGAAAGGGTGACGGAGCGACGCCGC
GTGGGTGAGGAAGGCCTTCGGGTTGTAAAGCCCTGTCAGGAGTTAAGAAATGTAGATTCGCTAATATCGG
GTCTATTTGACAAAGGCTCCAAAGGAAGCCACGGCTAACTCTGTGCCAGCAGCCGCGGTAATACAGAGGT
GGCAAGCGTTGTTCGGAATTATTGGGCGTAAAGAGCACGTAGGTGGATTTGTAAGTCAGATGTGAAAGCC
TTCTGTTCAACGGAAGAATTGCATCTGAAACTACAGACCTTGAGTGTAGGAGGGGAGAATGGAACTTCTG
GTGGAGCGGTGAAATGCGTAGATATCAGAAGGAACGCCGGCGGCGAAAGCGATTCTCTGGCCTATTACTG
ACACTCAGTGTGCGAAAGCTAGGGGAGCAAACGGGATTAGATACCCCGGTAGTCCTAGCCGTAAACGAT

>gi|381146813|gb|JQ308962.1| Uncultured planctomycete clone MC12_A1-S 16S ribosomal RNA gene, partial sequence
GAACGAGGATATATCCTTCGGGATATAAGCCGAGTGGCGCAAGGGTGAGTAATGCATAGATTACCTGCCT
CCGGGATAAGGACAACTTTGTGAAAACGGAGCTAATACTTAATAAAACAAAAGAAAATAATTTTCTATTG
TCAATGGGAGGGTAGCAATACCTTTTGCCTGGAGAGGGGTTTATGTCCTATCAGCTTGTTGGTGGGGTAA
TGGCCTACCAAGGCAAAGACGGGTAGCCGGCCTTAGTGGGTGGTCGGCCACACTGGGACTGAGACACTGC
CCAGACTTCTACGGAAGGCTGCAGTCGAGAATCTTTCGCAATGCCCGAAAGGGTGACGAAGCGACGCCGC
GTGGGTGAGGAAGGCCTTCGGGTTGTAAAGCCCTGTCAGGAGTTAAGAAATGTAAGTGCGCTAATATCGC
ATTTATTTGACGAAGGCTCCAAAGGAAGTCACGGCTAACTCTGTGCCAGCAGCCGCGGTAATACAGAGGT
GGCAAGCGTTGTTCGGAATTATTGGGCGTAAAGAGCACGTAGGTGGGTTTGCAAGTCAGATGTGAAAGCC
TTCTGTTCAACGGAAGAATTGCATCTGAAACTACGAATCTTGAGTGTAGGAGGGGAGAATGGAACTTCTG
GTGGAGCGGTGAAATGCGTAGATATCAGAAGGAACGCCGGCGGCGAAAGCGATTCTCTGGCCTATTACTG
ACACTCAGTGTGCGAAAGCTAGGGGAGCAAACGGGATTAGATACCCCGGTAGTCCTAGCCGTAAACGAT

>gi|381146814|gb|JQ308963.1| Uncultured planctomycete clone MC12_A3-S 16S ribosomal RNA gene, partial sequence
GAACGAGGATATATCCTTCGGGATATAAGCCGAGTGGCACAAGGGTGAGTAATGCATAGATTACCTACCT
TTAGGATAAGGACAACTTTGTGAAAACGAAGCTAATACTTAATAATACAAAAGAAATAATTTTCTTTTGT
CAAAGGGAGGGTAGCAATACCTTTCGCCTGGAGAGGGGTTTATGTCCTATCAGCTTGTTGGTGGGGTAAT
GGCCTACCAAGGCGAAGACGGGTAGCCGGTTTAAGAGGATGGTCGGCCACACTGGGACTGAGACACTGCC
CAGACTTCTACGGAAGGCTGCAGTCGAGAATCTTTCGCAATGCCCGAAAGGGTGACGAAGCGACGCCGCG
TGGGTGAGGAAGGCCTTCGGGTTGTAAAGCCCTGTCAGGAGTTAAGAAATGTAAGTTCGTTAATACCGTA
CTTATTTGACAAAGGCTCCAAAGGAAGCCACGGCTAACTCTGTGCCAGCAGCCGCGGTAATACAGAGGTG
GCGAGCGTTGTTCGGAATTATTGGGCGTAAAGAGCACGTAGGTGGGTTTGCAAGTCAGATGTGAAAGCCT
TCTGTTCAACGGAAGAATTGCATCTGAAACTGCTAATCTTGAGTATAGGAGGGGAGAATGGAACTTCTGG
TGGAGCGGTGAAATGCGTAGATATCAGAAGGAACGCCGGCGGCGAAAGCGATTCTCTGGCCTATTACTGA
CACTCAGTGTGCGAAAGCTAGGGGAGCAAACGGGATTAGATACCCCGGTAGTCCTAGCCGTAAACGAT

>gi|381146815|gb|JQ308964.1| Uncultured planctomycete clone MC12_A4-S 16S ribosomal RNA gene, partial sequence
GAACGAGGGTATATTCTTCGGAATATAAACCGAGTGGCGAAAGGGTGAGTAATGCATAGATGACATACCT
TTAGGATAAGAATAGCTTTGTGAAAACGGAGATAATGCTTAATAATTACGAAGAGAAATTGATTTCCTCC
GTCAAAGGGGGGGCAGCAATGCCTCTTGCCTAAAGAGTGGTTTATGTCCTATCAGCTTGTTGGTGGGGTA
ATGGCCTACCAAGGCTTAGACGGGTAGCCGGCCTTAGAGGGTGTTCGGCCACACTGGGACTGAGACACTG
CCCAGACTCCTACGGGAGGCTGCAGTCGAGAATCTTTCGCAATGCCCGAAAGGGTGACGAAGCGACGCCG
CGTGAGCGAAGAAGGCCCTAGGGTTGTAAAGCTCTGTCAGGGGTTATGAAATGTAGACTGGTTAATACCC
AGTTTATTTGACAAAGGCCCCAAAGGAAGCCACGGCTAACTCTGTGCCAGCAGCCGCGGTAATACAGAGG
TGGCAAGCGTTGTTCGGTATTATTGGGCGTAAAGAGCACGTAGGTGGTTTTGTAAGTCAGATGTGAAAGC
CTTCTGTTTAAAGGAAGAATAGCATCTGAAACTGCAAATCTTGAGTGTAGGAGGGGAGAGTGGAACTTCT
GGTGGAGCGGTGAGATGCGTAGATATCAGAAGGAACGTCGGCGGCGAAAGCGACTCTCTGGCCTATTACT
GACACTGAGTGTGCGAAAGTTAGGGGAGCAAACGGGATTAGATACCCCGGTAGTCCTAACCGTAAACGA

>gi|381146816|gb|JQ308965.1| Uncultured planctomycete clone MC12_B12-S 16S ribosomal RNA gene, partial sequence
GAACGAGGATATATCCTTCGGGATATAAGCCGAGTGGCGCAAGGGTGAGTAATGCATAGATTACCTGCCT
CCGGGATAAGGACAACTTTGTGAAAACGGAGCTAATACTTAATAAAACAAAAGAAAATAATTTTCTATTG
TCAATGGGAGGGTAGCAATACCTTTTGCCTGGAGAGGGGTTTATGTCCTATCAGCTTGTTGGTGGGGTAA
TGGCCTACCAAGGCAAAGACGGGTAGCCGGCCTTAGTGGGTGGTCGGCCACACTGGGACTGAGACACTGC
CCAGACTTCTACGGAAGGCTGCAGTCGAGAATCTTTCGCAATGCCCGAAAGGGTGACGAAGCGACGCCGC
GTGGGTGAGGAAGGCCTTCGGGTTGTAAAGCCCTGTCAGGAGTTAAGAAATGTAAGTGCGCTAATATCGC
ATTTATTTGACGAAGGCTCCAAAGGAAGTCACGGCTAACTCTGTGCCAGCAGCCGCGGTAATACAGAGGT
GGCAAGCGTTGTTCGGAATTATTGGGCGTAAAGAGCACGTAGGTGGGTTTGCAAGTCAGATGTGAAAGCC
TTCTGTTCAACGGAAGAATTGCATCTGAAACTACGAATCTTGAGTGTAGGAGGGGAGAATGGAACTTCTG
GTGGAGCGGTGAAATGCGTAGATATCAGAAGGAACGCCGGCGGCGAAAGCGATTCTCTGGCCTATTACTG
ACACTCAGTGTGCGAAAGCTAGGGGAGCAAACGGGATTAGATACCCCGGTAGTCCTAGCCGTAAACGAT

>gi|381146817|gb|JQ308966.1| Uncultured planctomycete clone MC12_B6-S 16S ribosomal RNA gene, partial sequence
GAACGAGGATATACCCTTCGGGGTATAAGCCGAGTGGCGCAAGGGTGAGTAATGCATAGATTACCTGCCT
TCGGGATAAGGACAACTTTGTGAAAACGAAGCTAATACTTAATAATACAAAAGAAAATAATTTTCATTTG
TCAATGGGAGGGTAGCAATACCTTTTGCCTGGAGAGGGGTTTATGTCCTATCAGCTTGTTGGTGGGGTAA
TGGCCTACCAAGGCGAAGACGGGTAGCCGGTCTTAGAGGATGGTCGGCCACACTGGGACTGAGACACTGC
CCAGACTTCTACGGAAGGCTGCAGTCGAGAATCTTTCGCAATGCCCGAAAGGGTGACGAAGCGACGCCGC
GTGAGTGAGGAAGGCCTTCGGGTTGTAAAGCTCTGTCAGGAGTTAAGAAATATAAGTGTGCTAATACCAC
ATTTATTTGACAAAGGCTCCAAAGGAAGCCACGGCTAACTCTGTGCCAGCAGCCGCGGTAATACAGAGGT
GGCAAGCGTTGTTCGGAATTATTGGGCGTAAAGAGCACGTAGGTGGGTCTGTAAGTCAGATGTGAAAGCC
TTCTGTTCAACGGAAGAATTGCATCTGAAACTGCGAGTCTTGAGTGTAGGAGGGGAGAATGGAACTTCTG
GTGGAGCGGTGAAATGCGTAGATATCAGAAGGAACGCCGGCGGCGAAAGCGATTCTCTGGCCTATTACTG
ACACTTAGTGTGCGAAAGCTAGGGGAGCAAACGGGATTAGATACCCCGGTAGTCCTAGCTGTAAACGA

>gi|381146818|gb|JQ308967.1| Uncultured planctomycete clone MC12_B7-S 16S ribosomal RNA gene, partial sequence
GAACGAGGGTATATTCTTCGGAATATAAATCGTGTGGCGAAAGGGTGAGTAACGCATAGATGACATACCT
TTAGGATAAGAATAGCTTTGTGAAAACGAAGATAATGCTTAATAATTACGAAGAGAAATCAATTTCATTC
GTCAAAGGGGGGGCAGCAATGCCTCTTGCCTAAAGAGTGGTTTATGTCCTATCAGCTTGTTGGTGGGGTA
ATGGCCTACCAAGGCTAAGACGGGTAGCCGGCCTTAGAGGGTGGTCGGCCACACTGGGACTGAGACACTG
CCCAGACTCCTACGGGAGGCTGCAGTCGAGAATCTTTCGCAATGCCCGAAAGGGTGACGAAGCGACGCCG
CGTGAGCGAAGAAGGCCCTAGGGTTGTAAAGCTCTGTCAGGGGTTATGAAACGTAGGCCAGCTAATACCT
GGTTTATTTGACAAAGGCCCCAAAGGAAGCCACGGCTAACTCTGTGCCAGCAGCCGCGGTAATACAGAGG
TGGCAAGCGTTGTTCGGTATTATTGGGCGTAAAGAGCACGTAGGTGGTTTTGTAAGTCAGATGTGAAAGC
CTCCTGTTTAAAGGAAGAACGGCATCTGAAACTGCTAATCTTGAGTGTAGGAGGGGAGAGTGGAACTTCT
GGTGGAGCGGTGAAATGCGTAGATATCAGAAGGAACGTCGGCGGCGAAAGCGACTCTCTGGCCTATTACT
GACACTGAGTGTGCGAAAGTTAGGGGAGCAAACGGGATTAGATACCCCGGTAGTCCTAACCGTAAACGAT

>gi|381146819|gb|JQ308968.1| Uncultured planctomycete clone MC12_B8-S 16S ribosomal RNA gene, partial sequence
GAACGAGGATATATCCTTCGGGATATAAGCCGAGTGGCGCAAGGGTGAGTAATGCATAGATTACCTGCCT
TTAGGATAAGGACAACTCTGTGAAAATGGAGCTAATACTTAATAACACAAAAGGGAATAATTTTCTTTTG
TCAAATGGAGGGTAGCAATATCTTTCGCCTAAAGAGGGGTTTATGTCCTATCAGCTTGTTGGTGGGGTAA
TGGCCTACCAAGGCGAAGACGGGTAGCCGGCCTTAGAGGGTGGTCGGCCACACTGGGACTGAGACACTGC
CCAGACTTCTACGGAAGGCTGCAGTCGAGAATCTTTCGCAATGCCCGAAAGGGTGACGAAGCGACGCCGC
GTGGGTGAGGAAGGCCTTCGGGTTGTAAAGCCCTGTCAGGAGTTAAGAAATGTAGATTCGCTAATATCGG
GTCTATTTGACAAAGGCTCCAAAGAAAGCCACGGCTAACTCTGTGCCAGCAGCCGCGGTAATACAGAGGT
GGCAAGCGTTGTTCGGAATTATTGGGCGTAAAGAGCACGTAGGTGGGTTTGTAAGTCAGATGTGAAAGCC
TTCTGTTCAACGGAAGAATTGCATCTGAAACTACAAGTCTTGAGTGTAGGAGGGGAGAATGGAACTTCTG
GTGGAGCGGTGAAATGCGTAGATATCAGAAGGAACGCCGGCGGCGAAAGCGATTCTCTGGCCTATTACTG
ACACTCAGTGTGCGAAAGCTAGGGGAGCAAACGGGATTAGATACCCCGGTAGTCCTAGCCGTAAACGAT

>gi|381146820|gb|JQ308969.1| Uncultured planctomycete clone MC12_FC3-S 16S ribosomal RNA gene, partial sequence
GAACGAGGAATATCCTTCGGGATATAAGCCGAGTGGCGCAAGGGTGAGTAATGCATAGATTACCTGCCTC
TGGGATAAGGACAACTTTGTGAAAACGAAGCTAATACTTAATAATACAAGAGGAAATAATTTTCTTTTGT
CAATGGGAGGGTAGCAATACCTTTTGCCTGGAGAGGGGTTTATGTCCTATCAGCTTGTTGGTGGGGTAAA
GGCCTACCAAGGCATAGACGGGTAGCCGGTCTTAGAGGATGGTCGGCCACACTGGGACTGAGACACTGCC
CAGACTTCTACGGAAGGCTGCAGTCGAGAATCTTTCGCAATGCCCGAAAGGGTGACGAAGCGACGCCGCG
TGGGTGAGGAAGGCCCTCGGGTTGTAAAGCCCTGTCAGGAGTTAAGAAATATAAGTGCGTTAATACCGCA
TTTATTTGACGAAGGCTCCAAAGGAAGCCACGGCTAACTCTGTGCCAGCAGCCGCGGTAATACAGAGGTG
GCAAGCGTTGTTCGGAATTATTGGGCGTAAAGAGCACGTAGGTGGGCTTGTAAGTCAGATGTGAAAGCCT
TCTGTTCAACGGAAGAATTGCATCTGAAACTACGAGTCTTGAGTGTAGGAGGGGAGAATGGAACTTCTGG
TGGAGCGGTGAAATGCGTAGATATCAGAAGGAACGCCGGCGGCGAAAGCGATTCTCTGGCCTATTACTGA
CACTCAGTGTGCGAAAGCTAGGGGAGCAAACGGGATTAGATACCCCGGTAGTCCTAGCCGTAAACGAT

>gi|381146821|gb|JQ308970.1| Uncultured planctomycete clone MC2_5A9-S 16S ribosomal RNA gene, partial sequence
GAACGAGGATATATCCTTCGGGATATAAGCCGAGTGGCGCAAGGGTGAGTAATGCATAGATTACCTGCCT
CTGGGATAAGGACAACTTTGTGAAAACGGAGCTAATACTTAATAAAACAAAAGAAAATAATTTTCTTTTG
TCAATGGGAGGGTAGCAATACCTTTTGCCTGGAGAGGGGTTTATGTCCTATCAGCTTGTTGGTGGGGTAA
TGGCCTACCAAGGCAAAGACGGGTAGCCGGCCTTAGTGGGTGGTCGGCCACACTGGGACTGAGACACTGC
CCAGACTTCTACGGAAGGCTGCAGTCGAGAATCTTTCGCAATGCCCGAAAGGGTGACGAAGCGACGCCGC
GTGGGTGAGGAAGGCCTTCGGGTTGTAAAGCCCTGTCAGGAGTTAAGAAATGTAAGTGCGCTAATATCGC
ATTTATTTGACGAAGGCTCCAAAGGAAGTCACGGCTAACTCTGTGCCAGCAGCCGCGGTAATACAGAGGT
GGCAAGCGTTGTTCGGAATTATTGGGCGTAAAGAGCACGTAGGTGGGTTTGTAAGTCAGATGTGAAAGCC
TTCTGTTCAACGGAAGAATTGCATCTGAAACTGCGAGTCTTGAGTGTAGGAGGGGAGAATGGAACTTCTG
GTGGAGCGGTGAAATGCGTAGATATCAGAAGGAACGCCGGCGGCGAAAGCGATTCTCTGGCCTATTACTG
ACACTCAGTGTGCGAAAGCTAGGGGAGCAAACGGGATTAGATACCCCGGTAGTCCTAGCCGTAACGAT

>gi|381146822|gb|JQ308971.1| Uncultured planctomycete clone MC12_FC7-S 16S ribosomal RNA gene, partial sequence
GAACGAGGATATATCCTTCGGGATATAAGCCGAGTGGCGCAAGGGTGAGTAATGCATAGATTACCTGCCT
TTAGGATAAGGACAACTCTGTGAAAATGGAGCTAATACTTAATAACACAAAAGGGAATAATTTTCTTTTG
TCAAATGGAGGGTAGCAATATCTTTCGCCTAAAGAGGGGTTTATGTCCTATCAGCTTGTTGGTGGGGTAA
TGGCCTACCAAGGCGAAGACGGGTAGCCGGCCTTAGAGGGTGGTCGGCCACACTGGGACTGAGACACTGC
CCAGACTTCTACGGAAGGCTGCAGTCGAGAATCTTTCGCAATGCCCGAAAGGGTGACGAAGCGACGCCGC
GTGGGTGAGGAAGGCCTTCGGGTTGTAAAGCCCTGTCAGGAGTTAAGAAATGTAGATTCGCTAATATCGG
GTCTATTTGACAAAGGCTCCAAAGAAAGCCACGGCTAACTCTGTGCCAGCAGCCGCGGTAATACAGAGGT
GGCAAGCGTTGTTCGGAATTATTGGGCGTAAAGAGCACGTAGGTGGGTTTGTAAGTCAGATGTGAAAGCC
TTCTGTTCAACGGAAGAATTGCATCTGAAACTACAAGTCTTGAGTGTAGGAGGGGAGAATGGAACTTCTG
GTGGAGCGGTGAAATGCGTAGATATCAGAAGGAACGCCGGCGGCGAAAGCGATTCTCTGGCCTATTACTG
ACACTCAGTGTGCGAAAGCTAGGGGAGCAAACGGGATTAGATACCCCGGTAGTCCTAGCCGTAAACGAT

>gi|381146823|gb|JQ308972.1| Uncultured planctomycete clone MC12_FC8-S 16S ribosomal RNA gene, partial sequence
GAACGAGGATATAACCTTCGGGATATAAGCCGAGTGGCGCAAGGGTGAGTAATGCATAGATTACCTGCCT
CTAGGATAAGGACAACTTTGTGAAAACGAAGCTAATACTTAATAATACAAAAGAAAATAATTTTCTTTTG
TCAATGGGAGGGTAGCAATACCTTTTGCCTGGAGAGGGGTTTATGTCCTATCAGCTTGTTGGTGGGGTAA
TGGCCTACCAAGGCGAAGACGGGTAGCCGGTCTTAGAGGATGGTCGGCCACACTGGGACTGAGACACTGC
CCAGACTTCTACGGAAGGCTGCAGTCGAGAATCTTTCGCAATGCCCGAAAGGGTGACGAAGCGACGCCGC
GTGAGTGAGGAAGGCCTTCGGGTTGTAAAGCTCTGTCAGGAGTTAAGAAATATAAGTGTGCTAATACCAC
ATTTATTTGACGAAGGCTCCAAAGGAAGCCACGGCTAACTCTGTGCCAGCAGCCGCGGTAATACAGAGGT
GGCAAGCGTTGTTCGGAATTATTGGGCGTAAAGAGCACGTAGGTGGGTTTGTAAGTCAGATGTGAAAGCC
TTCTGTTCAACGGAAGAATTGCATCTGAAACTACAAGTCTTGAGTGTAGGAGGGGAGAATGGAACTTCTG
GTGGAGCGGTGAAATGCGTAGATATCAGAAGGAACGCCGGCGGCGAAAGCGATTCTCTGGCCTATTACTG
ACACTCAGTGTGCGAAAGCTAGGGGAGCAAACGGGATTAGATACCCCGGTAGTCCTAGCCGTAAACGAT

>gi|381146824|gb|JQ308973.1| Uncultured planctomycete clone MC2_5A11-S 16S ribosomal RNA gene, partial sequence
GAACGAGGATATATCCTTCGGGATATAAGCCGAGTGGCGCAAGGGTGAGTAATGCATAGATTACCTGCCT
CTAGGATAAGGACAACTTTGTGAAAACGAAGCTAATACTTAATAATACAAATGAAAATAATTTTCATTTG
TCAATGGGAGGGTAGCAATGCCTTTTGCCTGGAGAGGGGTTTATGTCCTATCAGCTTGTTGGTGGGGTAA
TGGCCTACCAAGGCGAAGACGGGTAGCCGGTCTTAGAGGATGGTCGGCCACACTGGGACTGAGACACTGC
CCAGACTTCTACGGAAGGCTGCAGTCGAGAATCTTTCGCAATGCCCGAAAGGGTGACGAAGCGACGCCGC
GTGAGTGAGGAAGGCCCTCGGGTTGTAAAGCTCTGTCAGGAGTTAAGAAATATAAGTGCGCTAATACCGC
ATTTATTTGACGAAGGCTCCAAAGGAAGCCACGGCTAACTCTGTGCCAGCAGCCGCGGTAATACAGAGGT
GGCAAGCGTTGTTCGGAATTATTGGGCGTAAAGAGCACGTAGGTGGGTTTGTAAGTCAGATGTGAAAGCC
TTCTGTTCAACGGAAGAATTGCATCTGAAACTGCGAGTCTTGAGTGTAGGAGGGGAGAATGGAACTTCTG
GTGGAGCGGTGAAATGCGTAGATATCAGAAGGAACGCCGGCGGCGAAGGCGATTCTCTGGCCTATTACTG
ACACTCAGTGTGCGAAAGCTAGGGGAGCAAACGGGATTAGATACCCCGGTAGTCCTAGCTGTAAACGAT

>gi|381146825|gb|JQ308974.1| Uncultured planctomycete clone MC2_5A12-S 16S ribosomal RNA gene, partial sequence
GAACGAGGATATATCCTTCGGGATATAAGCCGAGTGGCGCAAGGGTGAGTAATGCATAGATTACCTGCCT
CTAGGATAAGGACAACTTTGTGAAAACGAAGCTAATACTTAACAATACAAGAGAAAATAATTTTCTTTTG
TCAATGGGAGGGTAGCAATACCTTTTGCCTGGAGAGGGGTTTATGTCCTATCAGCTTGTTGGTGGGGTAA
TGGCCTACCAAGGCGAAGACGGGTAGCCGGTCTTAGAGGATGGTCGGCCACACTGGGACTGAGACACTGC
CCAGACTTCTACGGAAGGCTGCAGTCGAGAATCTTTCGCAATGCCCGAAAGGGTGACGAAGCGACGCCGC
GTGAGTGAGGAAGGCCTTCGGGTTGTAAAGCTCTGTCAGGAGTTAAGAAATATAAGTGTGCTAATACCAC
ATTTATTTGACGAAGGCTCCAAAGGAAGCCACGGCTAACTCTGTGCCAGCAGCCGCGGTAATACAGAGGT
GGCAAGCGTTGTTCGGAATTATTGGGCGTAAAGAGCACGTAGGTGGGTTTGTAAGTCAGATGTGAAAGCC
TTCTGTTCAACGGAAGAATTGCATCTGAAACTACAAGTCTTGAGTGTAGGAGGGGAGAATGGAACTTCTG
GTGGAGCGGTGAAATGCGTAGATATCAGAAGGAACGCCGGCGGCGAAAGCGATTCTCTGGCCTATTACCG
ACACTCAGTGTGCGAAAGCTAGGGGAGCAAACGGGATTAGATACCCCGGTAGTCCTAGCCGTAAACGAT

>gi|381146826|gb|JQ308975.1| Uncultured planctomycete clone MC2_5A2-S 16S ribosomal RNA gene, partial sequence
GAACGAGGATATGTCCTTCGGGATATAAGCCGAGTGGCGCAAGGGTGAGTAATGCATAGATTACCTGCCT
TTAGGATAAGGACAACTCTGTGAAAATGGAGCTAATACTTAATAACACAAAAGGGAATAATTTTCTTTTG
TCAAATGGAGGGTAGCAATATCTTTCGCCTAAAGAGGGGTTTATGTCCTATCAGCTTGTTGGTGGGGTAA
TGGCCTACCAAGGCGAAGACGGGTAGCCGGCCTTAGAGGGTGGTCGGCCACACTGGGACTGAGACACTGC
CCAGACTTCTACGGAAGGCTGCAGTCGAGAATCTTTCGCAATGCCCGAAAGGGTGACGAAGCGACGCCGC
GTGGGTGAGGAAGGCCTTCGGGTTGTAAAGCCCTGTCAGGAGTTAAGAAATGTAGATTCGCTAATATCGG
GTCTATTTGACAAAGGCTCCAAAGGAAGCCACGGCTAACTCTGTGCCAGCAGCCGCGGTAATACAGAGGT
GGCAAGCGTTGTTCGGAATTATTGGGCGTAAAGAGCACGTAGGTGGATTTGTAAGTCAGATGTGAAAGCC
TTCTGTTCAACGGGAGAATTGCATCTGAAACTACAGACCTTGAGTGTAGGAGGGGAGAATGGAACTTCTG
GTGGAGCGGTGAAATGCGTAGATATCAGAAGGAACGCCGGCGGCGAAAGCGATTCTCTGGCCTATTACTG
ACACTCAGTGTGCGAAAGCTAGGGGAGCAAACGGGATTAGATACCCCGGTAGTCCTAGCCGTAAACGAT

>gi|381146827|gb|JQ308976.1| Uncultured planctomycete clone MC2_5A8-S 16S ribosomal RNA gene, partial sequence
GAACGAGGATATATCCTTCGGGATATAAGCCGAGTGGCGCAAGGGTGAGTAATGCATAGATTACCTGCCT
CTAGGATAAGGACAACTTTGTGAAAACGAAGCTAATACTTAATAATACAAAAGAAAATTATTTTCTTTTG
TCAATGGGAGGGTAGCAATGCCTTTTGCCTGGAGAGGGGTTTATGTCCTATCAGCTTGTTGGTGGGGTAA
TGGCCTACCAAGGCGAAGACGGGTAGCCGGTCTTAGAGGATGGTCGGCCACACTGGGACTGAGACACTGC
CCAGACTTCTACGGAAGGCTGCAGTCGAGAATCTTTCGCAATGCCCGAAAGGGTGACGAAGCGACGCCGC
GTGAGTGAGGAAGGCCTTCGGGTTGTAAAGCTCTGTCAGGAGTTAAGAAATATAAGTGTGCTAATACCAC
ATTTATTTGACGAAGGCTCCAAAGGAAGCCACGGCTAACTCTGTGCCAGCAGCCGCGGTAATACAGAGGT
GGCAAGCGTTGTTCGGAATTATTGGGCGTAAAGAGCACGTAGGTGGGTTTGTAAGTCAGATGTGAAAGCC
TTCTGTTCAACGGAAGAATTGCATCTGAAACTGCGAGTCTTGAGTGTAGGAGGGGAGAATGGAACTTCTG
GTGGAGCGGTGAAATGCGTAGATATCAGAAGGAACGCCGGCGGCGAAAGCGATTCTCTGGCCTATTACTG
ACGCTCAGTGTGCGAAAGCTAGGGGAGCAAACGGGATTAGATACCCCGGTAGTCCTAGCCGTAAACGAT

>gi|381146828|gb|JQ308977.1| Uncultured planctomycete clone MC2_5H5-S 16S ribosomal RNA gene, partial sequence
GAACGAGGATATATCCTTCGGGATATAAGCCGAGTGGCGCAAGGGTGAGTAATGCATAGATTACCTGCCT
TTAGGATAAGGACAACTCTGTGAAAACGGAGCTAATACTTAATAACACAAAAGGGAATAATTTTCTTTTG
TCAAATGGAGGGTAGCAATATCTTTTGCCTAGAGAGGGGTTTATGTCCTATCAGCTTGTTGGTGGGGTAA
TGGCCTACCAAGGCGAAGACGGGTAGCCGGCCTTAGAGGGTGGTCGGCCACACTGGGACTGAGACACTGC
CCAGACTTCTACGGAAGGCTGCAGTCGAGAATCTTTCGCAATGCCCGAAAGGGTGACGAAGCGACGCCGC
GTGGGTGAGGAAGGCCTTCGGGTTGTAAAGCCCTGTCAGGAGTTAAGAAATATAGGTTCGCTAATATCGT
GCCTATTTGACAAAGGCTCCAAAGGAAGCCACGGCTAACTCTGTGCCAGCAGCCGCGGTAATACAGAGGT
GGCAAGCGTTGTTCGGAATTATTGGGCGTAAAGAGCACGTAGGTGGATTTGTAAGTCAGATGTGAAAGCC
TTCTGTTCAACGGGAGAATTGCATCTGAAACTACAGACCTTGAGTGTAGGAGGGGAGAATGGAACTTCTG
GTGGAGCGGTGAAATGCGTAGATATCAGAAGGAACGCCGGCGGCGAAAGCGATTCTCTGGCCTATTACTG
ACACTCAGTGTGCGAAAGCTAGGGGAGCAAACGGGATTAGATACCCCGGTAGTCCTAGCCGTAAACGAT

>gi|381146829|gb|JQ308978.1| Uncultured planctomycete clone MC2_5H7-S 16S ribosomal RNA gene, partial sequence
GAACGAGGATATATCCTTCGGGATATAAGCCGAGTGGCGCAAGGGTGAGTAATGCATAGATTACCTGCCT
TTAGGATAAGGACAACTTTGTGAAAACGGAGCTAATACTTAATAACACAAGAGGGAATAATTTTCTTTTG
TCAAATGGAGGGTAGCAATATCTTTCGCCTGGAGAGGGGTTTATGTTCTATCAGCTTGTTGGTGGGGTAA
TGGCCTACCAAGGCTAAGACGGGTAGCCGGCCTTAGAGGGTGGTCGGCCACACTGGGACTGAGACACTGC
CCAGACTTCTACGGAAGGCTGCAGCCGAGAATCTTTCGCAATGCCCGAAAGGGTGACGAAGCGACGCCGC
GTGGGTGAGGAAGGCCTTCGGGTTGTAAAGCCCTGTCAGGAGTTAAGAAATGTAGGTTCGCTAATATCGT
ACCTATTTGACAAAGGCTCCAAAGGAAGCCACGGCTAACTCTGTGCCAGCAGCCGCGGTAATACAGAGGT
GGCAAGCGTTGTTCGGAATTATTGGGCGTAAAGAGCACGTAGGTGGATTTGTAAGTCAGATGTGAAAGCC
TTCTGTTCAACGGAAGAATTGCATCTGAAACTGCAGACCTTGAGTGTAGGAGGGGAGAATGGAACTTCTG
GTGGAGCGGTGAAATGCGTAGATATCAGAAGGAACGCCGGCGGCGAAAGCGATTCTCTGGCCTATTACTG
ACACTCAGTGTGCGAAAGCTAGGGGAGCAAACGGGATTAGATACCCCGGTAGTCCTAGCCGTAAACGAT

>gi|381146830|gb|JQ308979.1| Uncultured planctomycete clone MC12_FC5-S 16S ribosomal RNA gene, partial sequence
GAACGAGGAATATCCTTCGGGATATAAGCCGAGTGGCGCAAGGGTGAGTAATGCATAGATTACCTGCCTT
TAGGATAAGGACAACTCTGTGAAAACGGAGCTAATACTTAATAACACAAAAGGGAATAATTTTCTTTTGT
CAAATGGAGGGTAGCAATATCTTTTGCCTAAAGAGGGGTTTATGTCCTATCAGCTTGTTGGTGGGGTAAT
GGCCTACCAAGGCGAAGACGGGTAGCCGGCCTTAGAGGGTGGTCGGCCACACTGGGACTGAGACACTGCC
CAGACTTCTACGGAAGGCTGCAGTCGAGAATCTTTCGCAATGCCCGAAAGGGTGACGAAGCGACGCCGCG
TGGGTGAGGAAGGCCTTCGGGTTGTAAAGCCCTGTCAGGAGTTAAGAAATGTAGATTCGCTAATATCGGG
TCTATTTGACAAAGGCTCCAAAGGAAGCCACGGCTAACTCTGTGCCAGCAGCCGCGGTAATACAGAGGTG
GCAAGCGTTGTTCGGAATTATTGGGCGTAAAGAGCACGTAGGTGGATTTGTAAGTCAGATGTGAAAGCCT
TCTGTTCAACGGGAGAATTGCATCTGAAACTACAGACCTTGAGTGTAGGAGGGGAGAATGGAACTTCTGG
TGGAGCGGTGAAATGCGTAGATATCAGAAGGAACGCCGGCGGCGAAAGCGATTCTCTGGCCTATTACCGA
CACTCAGTGTGCGAAAGCTAGGGGAGCAAACGGGATTAGATACCCCGGTAGTCCTAGCCGTAAACGAT

>gi|381146831|gb|JQ308980.1| Uncultured planctomycete clone MC2_5A7-S 16S ribosomal RNA gene, partial sequence
GAACGAGGAATATCCTTCGGGATATAAGCCGAGTGGCGCAAGGGTGAGTAATGCATAGATTACCTGCCTC
CAGGATAAGGACAACTTTGTGAAAACGAAGCTAATACTTAATAATACAAATGGAAATAATTTCTATTTGT
CAATGGGAGGGTAGCAATACCTTTTGCCTGGAGAGGGGTTTATGTCCTATCAGCTTGTTGGTGGGGTAAT
GGCCTACCAAGGCGAAGACGGGTAGCCGGTCTTAGAGGATGGTCGGCCACACTGGGACTGAGACACTGCC
CAGACTTCTACGGAAGGCTGCAGTCGAGAATCTTTCGCAATGCCCGAAAGGGTGACGAAGCGACGCCGCG
TGAGTGAGGAAGGCCTTCGGGTTGTAAAGCTCTGTCAGGAGTTAAGAAATGTAAGTGTGTTAATACCACA
TTTATTTGACGAAGGCTCCAAAGGAAGCCACGGCTAACTCTGTGCCAGCAGCCGCGGTAATACAGAGGTG
GCAAGCGTTGTTCGGAATTATTGGGCGTAAAGAGCACGTAGGTGGGTTTGTAAGTCAGATGTGAAAGCCT
TCTGTTCAACGGAAGAATTGCATCTGAAACTGCGAGTCTTGAGTGTAGGAGGGGAGAATGGAACTTCTGG
TGGAGCGGTGAAATGCGTAGATATCAGAAGGAACGCCGGCGGCGAAAGCGATTCTCTGGCCTATTACTGA
CACTCAGTGTGCGAAAGCTAGGGGAGCAAACGGGATTAGATACCCCGGTAGTCCTAGCCGTAAACGAG

>gi|381146832|gb|JQ308981.1| Uncultured planctomycete clone MC3_A2-S 16S ribosomal RNA gene, partial sequence
GAACGAGGATATACCCTTCGGGGTATAAACCGAGTGGCGCAAGGGTGAGTAATGCATAGATTACCTGCCT
CCGGGATAAGGACAACTTTGTGAAAACGAAGCTAATACTTAATAATACAAAAGAAAATTATTTTCTTTTG
TCAAAGGGAGGGTAGCAATACCTTTTGCCTGGAGAGGGGTTTATGTCCTATCAGCTTGTTGGTGGGGTAA
TGGCCTACCAAGGCGAAGACGGGTAGCCGGTCTTAGAGGATGGTCGGCCACACTGGGACTGAGACACTGC
CCAGACTTCTACGGAAGGCTGCAGTCGAGAATCTTTCGCAATGCCCGAAAGGGTGACGAAGCGACGCCGC
GTGGGTGAGGAAGGCCTTCGGGTTGTAAAGCCCTGTCAGGAGTTAAGAAATATAAGTGCGTTAATACCGC
ATTTATTTGACGAAGGCTCCAAAGGAAGCCACGGCTAACTCTGTGCCAGCAGCCGCGGTAATACAGAGGT
GGCAAGCGTTGTTCGGAATTATTGGGCGTAAAGAGCACGTAGGTGGGTTTGTAAGTCAGATGTGAAAGCC
TTCTGTTCAACGGAAGAATTGCATCTGAAACTGCGAGTCTTGAGTGTAGGAGGGGAGAATGGAACTTCTG
GTGGAGCGGTGAAATGCGTAGATATCAGAAGGAACGCCGGCGGCGAAAGCGATTCTCTGGCCTATTACTG
ACACTCAGTGTGCGAAAGCTAGGGGAGCAAACGGGATTAGATACCCCGGTAGTCCTAGCCGTAAACGAT

>gi|381146833|gb|JQ308982.1| Uncultured planctomycete clone MC4_A5-S 16S ribosomal RNA gene, partial sequence
GAACGAGGATATATCCTTCGGGATATAAACCGAGTGGCGCAAGGGTGAGTAATGCATAGATTACCTGCCT
CTAGGATAAGGACAACTTTGTGAAAACGAAGCTAATACTTAATAATACAAAAGAAAATAATTTTCTTTTG
TCAATGGGAGGGTAGCAATACCTTTTGCCTAGAGAGGGGTTTATGTCCTATCAGCTTGTTGGTGGGGTAA
TGGCCTACCAAGGCGAAGACGGGTAGCCGGTCTTAGAGGATGGTCGGCCACACTGGGACTGAGACACTGC
CCAGACTTCTACGGAAGGCTGCAGTCGAGAATCTTTCGCAATGCCCGAAAGGGTGACGAAGCGACGCCGC
GTGAGTGAGGAAGGCCTTCGGGTTGTAAAGCTCTGTCAGGTGTTAAGAAATATAAGTGTGCTAATACCAC
ATTTATTTGACAAAGGCACCAAAGGAAGCCACGGCTAACTCTGTGCCAGCAGCCGCGGTAATACAGAGGT
GGCAAGCGTTGTTCGGAATTATTGGGCGTAAAGAGCACGTAGGTGGGTTTGTAAGTCAGATGTGAAAGCC
TTCTGTTCAACGGAAGAATTGCATCTGAAACTACAAGTCTTGAGTGTAGGAGGGGAGAATGGAACTTCTG
GTGGAGCGGTGAAATGCGTAGATATCAGAAGGAACGCCGGCGGCGAAAGCGATTCTCTGGCCTATTACTG
ACACTCAGTGTGCGAAAGCTAGGGGAGCAAACGGGATTAGATACCCCGGTAGTCCTAGCCGTAAACGAT

>gi|381146834|gb|JQ308983.1| Uncultured planctomycete clone MC3_B11-S 16S ribosomal RNA gene, partial sequence
GAACGAGGATATATCCTTCGGGATATAAACCGAGTGGCGCAAGGGTGAGTAATGCATAGATTACCTACCT
CTAGGATAAGGACAACTTTGTGAAAACGGAGCTAATACTTAATAATACAAAAGAAAATAATTTTCTTTTG
TCAATGGGAGGGTAGCAATACCTTTTGCCTGGAGAGGGGTTTATGTCCTATCAGCTTGTTGGTGGGGTAA
TGGCCTACCAAGGCGAAGACGGGTAGCCGGACTTAGTGGTTGTTCGGCCACACTGGGACTGAGACACTGC
CCAGACTTCTACGGAAGGCTGCAGTCGAGAATCTTTCGCAATGCCCGAAAGGGTGACGAAGCGACGCCGC
GTGGGTGAGGAAGGCCTTCGGGTTGTAAAGCCCTGTCAGGAGTTAAGAAATATAAGTGTGTTAATACCGC
ATTTATTTGACGAAGGCTCCAAAGGAAGTCACGGCTAACTCTGTGCCAGCAGCCGCGGTAATACAGAGGT
GGCAAGCGTTGTTCGGAATTATTGGGCGTAAAGAGCACGTAGGTGGGTTTGTAAGTCAGATGTGAAAGCC
TCCTGTTCAACGGGAGAATTGCATCTGAAACTACAGATCTTGAGTGTAGGAGGGGAGAATGGAACTTCTG
GTGGAGCGGTGAAATGCGTAGATATCAGAAGGAACGCCGGCGGCGAAAGCGATTCTCTGGCCTATTACTG
ACACTCAGTGTGCGAAAGCTAGGGGAGCAAACGGGATTAGATACCCCGGTAGTCCTAGCCGTAAACGAT

>gi|381146835|gb|JQ308984.1| Uncultured planctomycete clone MC15_C1-S 16S ribosomal RNA gene, partial sequence
GAACGAGGATATATCCTTCGGGATATAAGCCGAGTGGCGGAAGGGTGAGTAATGCACAGACAACCTGCCT
TTAGGATAAGAATAACTCTGTGAAAGCGGAGCTAATACTTAATAATACAAAGAAAAGGTTCTTTTCTTTG
TCAAAAAAGGGTATTTATACCTTTTGCCTAGAGAGGGGTTTATGTCCTATCAGCTTGTTGGTGGGGTAAC
GGCCTACCAAGGCGAAGACGGGTAACCGGCCTTAGAGGGTAGTCGGTCACACTGGAACTGAGACACTGTC
CAGACTTCTACGGAAGGCTGCAGTCGAGAATCTTTCGCAATGCCCGAAAGGGTGACGAAGCGACGCCGCG
TGGATGAAGAAGGCCTTCGGGTTGTAAAATCCTGTCAGGAGTTAAGAAATATAAGTTTGATAATACCAAA
TTTATTTGACAAAGGCTCCAGAGGAAGCCACGGCTAACTCTGTGCCAGCAGCCGCGGTAATACAGAGGTG
GCAAGCGTTGTTCGGAATTATTGGGCGCAAAGAGCACGTAGGTGGATTTGTTAGTCAGATGTGAAAGCCT
TTCGTTCAACGGAAGAATTGCATCTGAAACTACAAACCTTGAGTATAGGAGGGGAGAGTGGAACTTCTGG
TGGAGCGGTGAAATGCGTAGATATCAGAAGGAACGCCGGCGGCGAAAGCGACTCTCTGGCCTATAACTGA
CACTGAGTGTGCGAAAGCTAGGGGAGCAAACGGGATTAGATACCCCGGTAGTCCTAGCCGTAAACGAT

>gi|381146836|gb|JQ308985.1| Uncultured planctomycete clone MC5_B6-S 16S ribosomal RNA gene, partial sequence
GAACGAGGATATATCCTTCGGGATATAAGCCGAGTGGCGCAAGGGTGAGTAATGCATAGATTACCTGCCT
CTAGGATAAGGACAACTTTGTGAAAACGAAGCTAATACTTAATAATACAAGTGGAAATAATTTCCATTTG
TCAATGGGAGGGTAGCAATACCTTCTGCCTGGAGAGGGGTTTATGTCCTATCAGCTTGTTGGTGGGGTAA
TGGCCTACCAAGGCGAAGACGGGTAGCCGGTCTTAGAGGATGGTCGGCCACACTGGGACTGAGACACTGC
CCAGACTTCTACGGAAGGCTGCAGTCGAGAATCTTTCGCAATGCCCGAAAGGGTGACGAAGCGACGCCGC
GTGAGTGAGGAAGGCCTTCGGGTTGTAAAGCTCTGTCAGGAGTTAAGAAATGTAAGTGTGCTAATACCAC
ATTTATTTGACGAAGGCTCCAAAGGAAGCCACGGCTAACTCTGTGCCAGCAGCCGCGGTAATACAGAGGT
GGCAAGCGTTGTTCGGAATTATTGGGCGTAAAGAGCACGTAGGTGGGTTTGTAAGTCAGATGTGAAAGCC
TTCTGTTCAACGGAAGAATTGCATCTGAAACTGCGAGTCTTGAGTGTAGGAGGGGAGAATGGAACTTCTA
GTGGAGCGGTGAAATGCGTAGACATCAGAAGGAACGCCGGCGGCGAAAGCGATTCTCTGGCCTATTACTG
ACGCTCAGTGTGCGAAAGCTAGGGGAGCAAACGGGATTAGATACCCCGGTAGTCCTAGCCGTAAACGAT

>gi|381146837|gb|JQ308986.1| Uncultured planctomycete clone MC5_A8-S 16S ribosomal RNA gene, partial sequence
GAACGAGGATATATCCTTCGGGATATAAGCCGAGTGGCGCAAGGGTGAGTAATGCATAGATTACCTGCCT
CTAGGATAAGGACAACTTTGTGAAAACGAAGCTAATACTTAATAATACAAATGGAAATAATTTTCATTTG
TCAATGGGAGGGTAGCAATACCTTTTGCCTAGAGAGGGGTTTATGTCCTATCAGCTTGTTGGTGGGGTAA
TGGCCTACCAAGGCGAAGACGGGTAGCCGGTCTTAGAGGATGGTCGGCCACACTGGGACTGAGACACTGC
CCAGACTTCTACGGAAGGCTGCAGTCGAGAATCTTTCGCAATGCCCGAAAGGGTGACGAAGCGACGCCGC
GTGAGTGAGGAAGGCCTTCGGGTTGTAAAGCTCTGTCAGGAGTTAAGAAATATAAGTGTGCTAATATCAC
ATTTATTTGACGAAGGCTCCAAAGGAAGCCACGGCTAACTCTGTGCCAGCAGCCGCGGTAATACAGAGGT
GGCAAGCGTTGTTCGGAATTATTGGGCGTAAAGAGCACGTAGGTGGGTTTGTAAGTCAGATGTGAAAGCC
TTCTGTTCAACGGAAGAATTGCATCTGAAACTGCGAGTCTTGAGTATAGGAGGGGAGAATGGAACTTCTG
GTGGAGCGGTGAAATGCGTAGATATCAGAAGGAACGCCGGCGGCGAAAGCGATTCTCTGGCCTATTACTG
ACACTCAGTGTGCGAAAGCTAGGGGAGCAAACGGGATTAGATACCCCGGTAGTCCTAGCCGTAAACGAT

>gi|381146838|gb|JQ308987.1| Uncultured planctomycete clone MC15_A11-S 16S ribosomal RNA gene, partial sequence
GAACGAGGATATATCCTTCGGGATATAAGCCGAGTGGCGGAAGGGTGAGTAATGCATAGACAACCTGCCT
TTAGGATAAGAACAACTCTGTGAAAGCGGAGCTAATACTTGATAATACAAAGAAAAGGATCTTTTCTTTG
TCAAAAAAGGGTATTTATACCTTTTACCTAGAGAGGGGTTTATGTCCTATCAGCTTGTTGGTGGGGTAAC
GGCCTACCAAGGCGAAGACGGGTAACCGGCCTTAGAGGGTAGTCGGTCACACTGGAACTGAGACACTGTC
CAGACTTCTACGGAAGGCTGCAGTCGAGAATCTTTCGCAATGCCCGAAAGGGTGACGAAGCGACGCCGCG
TGGATGAAGAAGGCCTTCGGGTTGTAAAATCCTGTCAGGAGTTAAGAAATGTAGGTGCGATAATACCGTG
CTTATTTGACAAAGGCTCCAAAGGAAGCCACGGCTAACTCTGTGCCAGCAGCCGCGGTAATACAGAGGTG
GCAAGCGTTGTTCGGAATTATTGGGCGTAAAGAGCACGTAGGTGGATTTGTTAGTCAGATGTGAAAGCCT
TTCGTTCAACGGAAGAATTGCATCTGAAACTACAAACCTTGAGTATAGGAGGGGAGAGTGGAACTTCTGG
TGGAGCGGTGAAATGCGTAGATATCAGAAGGAACGCCGGCGGCGAAAGCGACTCTCTGGCCTATAACTGA
CACTGAGTGTGCGAAAGCTAGGGGAGCAAACGGGATTAGATACCCCGGTAGTCCTAGCCGTAAACGAT

>gi|381146839|gb|JQ308988.1| Uncultured planctomycete clone MC9_B3-S 16S ribosomal RNA gene, partial sequence
GAACGAGGATATATCTTCGGGGATATAAGCCGAGTGGCACAAGGGTGAGCAATGCATAGATTACGTACCT
TTAGGATAAGGGCAACTTTGTGAAAACGGAGCTAATACTTAATAATACAAAAGAAAATAATTTTCTTTTG
TCAAAGGGAGGGTAGCAATACCTTTCGCCTAGAGAGGGGTTTATGTCCTATCAGCTTGTTGGTGGGGTAA
TAGCCTACCAAGGCGAAGACGGGTAGCCGGTTTAAGAGGATGGTCGGCCACACTGGGACTGAGACACTGC
CCAGACTTCTACGGAAGGCTGCAGTCGAGAATCTTTCGCAATGCCCGAAAGGGTGACGAAGCGACGCCGC
GTGGGTGAGGAAGGCCTTCGGGTTGTAAAACCCTGTCAGGAGTTATGAAATGTAAGTACGCTAATATCGT
GCTTATTTGACAAAGGCTCCAAAGGAAGCCACGGCTAACTCTGTGCCAGCAGCCGCGGTAATACAGAGGT
GGCGAGCGTTGTTCGGAATTATTGGGCGTAAAGAGCACGTAGGTGGGTTTGCAAGTCAGATGTGAAAGCC
TTCTGTTCAACGGAAGAATTGCATCTGAAACTGCTAATCTTGAGTATAGGAGGGGAGAATGGAACTTCTG
GTGGAGCGGTGAAATGCGTAGATATCAGAAGGAACGCCGGCGGCGAAAGCGATTCTCTGGCCTATTACTG
ACACTCAGTGTGCGAAAGCCAGGGGAGCAAACGGGATTAGATACCCCGGTAGTCCTAGCCGTAAACGAT

>gi|381146840|gb|JQ308989.1| Uncultured planctomycete clone MC3_B6-S 16S ribosomal RNA gene, partial sequence
GCACGAGGATATGCTCTTCGGAGTATAAGCCGAGTGGCGAAAGGGTGAGTAATGCATAGATGACATGCCT
TTAGGATAAGGATAGCTTTGTGAAAACGGAGTTAATGCTTAATAATTACGAAGAGATATCAATTTCCTTC
GTCAAAGGGGGGCAGCAATGCCTCTTGCCTAAAGAGTGGTTTATGTCCTATCAGCTTGTTGGTGGGGTAA
TTGCCTACCAAGGCGAAGACGGGTAGCCGGCCTTAGAGGGCGATCGGCCACACTGGGACTGAGACACTGC
CCAGACTCCTACGGGAGGCTGCAGTCGAGAATCTTTCGCAATGCCCGAAAGGGTGACGAAGCGACGCCGC
GTGAGCGAAGAAGGCCTTAGGGTTGTAAAGCTCTGTCGAGGGTTATGAAATATAGAAGAGTTAATACCTC
TTCTATTTGACAAAAGCCCCAAAGGAAGTCACGGCTAACTCTGTGCCAGCAGCCGCGGTAATACAGAGGT
GGCAAGCGTTGTTCGGTATTATTGGGCGTAAAGAGCACGTAGGTGGTTTTGTAAGTCAGGTGTGAAAGCC
TTCTGTTCAAAGGAAGAACGGCATCTGAAACTGCAAATCTTGAGTGTAGGAGGGGAGAGTGGAACTTCTG
GTGGAGCGGTGAAATGCGTAGATATCAGAAGGAACGTCGGCGGCGAAAGCGACTCTCTGGCCTATTACTG
ACACTGAGGTGCGAAAGTTAGGGTAGCAAACGGGATTAGATACCCCGGTAGTCCTAACCGTAAACGAT

>gi|381146841|gb|JQ308990.1| Uncultured planctomycete clone MC5_A10-S 16S ribosomal RNA gene, partial sequence
GAACGAGGATATATCCTTCGGGATATAAGCCGAGTGGCGCAAGGGTGAGTAATGCATAGATTACCTGCCT
CTAGGATAAGGACAACTTTGTGAAAACGAAGCTAATACTTAATAATACAAATGGAAATAATTTTCTTTTG
TCAATGGGAGGGTAGCAATACCTTTTGCCTGGAGAGGGGTTTATGTCCTATCAGCTTGTTGGTGGGGTAA
TGGCCTACCAAGGCGAAGACGGGTAGCCGGTCTTAGAGGATGGTCGGCCACACTGGGACTGAGACACTGC
CCAGACTTCTACGGAAGGCTGCAGTCGAGAATCTTTCGCAATGCCCGAAAGGGTGACGAAGCGACGCCGC
GTGAGTGAGGAAGGCCTTCGGGTTGTAAAGCTCTGTCAGGAGTTAAGAAATATAAGTGTGTTAATACCGC
ATTTATTTGACGAAGGCTCCAAAGGAAGCCACGGCTAACTCTGTGCCAGCAGCCGCGGTAATACAGAGGT
GGCAAGCGTTGTTCGGAATTATTGGGCGTAAAGAGCACGTAGGTGGGTTTGTAAGTCAGATGTGAAAGCC
TTCTGTTCAACGGAAGAATTGCATCTGAAACTGCGAGTCTTGAGTGTAGGAGGGGAGAATGGAACTTCTG
GTGGAGCGGTGAAATGCGTAGATATCAGAAGGAACGCCGGCGGCGAAAGCGATTCTCTGGCCTATTACTG
ACACTCAGTGTGCGAAAGCTAGGGGAGCAAACGGGATTAGATACCCCGGTAGTCCTAGCCGTAAACGAT

>gi|381146842|gb|JQ308991.1| Uncultured planctomycete clone MC9_B2-S 16S ribosomal RNA gene, partial sequence
GAACGAGGATATATCCTTCGGGATATAAACCGAGTGGCACAAGGGTGAGTAATGCATAGATTACCTACCT
TTAGGATAAGGGCAACTTTGTGAAAACGGAGCTAATACTTAATAATACAAAAGAAAATAATTTTCTTTTG
TCAAAGGGAGGGTAGCAATACCTTTCGCCTAGAGAGGGGTTTATGTCCTATCAGCTTGTTGGTGGGGTAA
TGGCCTACCAAGGCGAAGACGGGTAGCCGGTCTTAGAGGATGGTCGGCCACGCTGGGACTGAGACACTGC
CCAGACTTCTACGGAAGGCTGCAGTCGAGAATCTTTCGCAATGCCCGAAAGGGTGACGAAGCGACGCCGC
GTGGGTGAGGAAGGCCTTCGGGTTGTAAAGCCCTGTCAGGAGTTATGAAATGTAAGTACGCTAATATCGT
GCTTATTTGACAAAGGCTCCAAAGGAAGCCACGGCTAACTCTGTGCCAGCAGCCGCGGTAATACAGAGGT
GGCGAGCGTTGTTCGGAATTATTGGGCGTAAAGAGCACGTAGGTGGGTTTGCAAGTCAGATGTGAAAGCC
TTCTGTTCAACGGAAGAATTGCATCTGAAACTGCTAATCTTGAGTGTAGGAGGGGAGAATGGAACTTCTG
GTGGAGCGGTGAAATGCGTAGATATCAGAAGGAACGCCGGCGGCGAAAGCGATTCTCTGGCCTATTACTG
ACACTCAGTGTGCGAAAGCTAGGGGAGCAAACGGGATTAGATACCCCGGTAGTCCTAGCCGTAAACGAT

>gi|381146843|gb|JQ308992.1| Uncultured planctomycete clone MC3_B7-S 16S ribosomal RNA gene, partial sequence
GAACGAGGATATATCCTTCGGGATATAAACCGAGTGGCGCAAGGGTGAGTAATGCATAGATTACCTGCCT
CCGGGATAAGGACAACTTTGTGAAAACGGAGCTAATACTTAATAATACAAAAGAAAATAATTTTCTTTTG
TCAATGGGAGGGTAGCAATACCTTTTGCCTGGAGAGGGGTTTATGTCCTATCAGCTTGTTGGTGGGGTAA
TGGCCTACCAAGGCGAAGACGGGTAGCCGGACTTAGTGGTTGTTCGGCCACACTGGGACTGAGACACTGC
CCAGACTTCTACGGAAGGCTGCAGTCGAGAATCTTTCGCAATGCCCGAAAGGGTGACGAAGCGACGCCGC
GTGGGTGAGGAAGGCCTTCGGGTTGTAAAGCCCTGTCAGGAGTTAAGAAATATAGGTGCGCTAATATCGC
ATTTATTTGACGAAGGCTCCAAAGGAAGTCACGGCTAACTCTGTGCCAGCAGCCGCGGTAATACAGAGGT
GGCAAGCGTTGTTCGGAATTATTGGGCGTAAAGAGCACGTAGGTGGGTTTGTAAGTCAGATGTGAAAGCC
TTCTGTTCAACGGAAGAATTGCATCTGAAACTGCGAGTCTTGAGTGTAGGAGGGGAGAATGGAACTTCTG
GTGGAGCGGTGAAATGCGTAGATATCAGAAGGAACGCCGGCGGCGAAAGCGATTCTCTGGCCTATTACTG
ACACTCAGTGTGCGAAAGCTAGGGGAGCAAACGGGATTAGATACCCCGGTAGTCCTAGCCGTAAACGAT

>gi|381146844|gb|JQ308993.1| Uncultured planctomycete clone MC3_A7-S 16S ribosomal RNA gene, partial sequence
GAACGAGGATATATCCTTCGGGATATAAGCCGAGTGGCGCAAGGGTGAGTAATGCATAGATTACCTGCCT
CCGGGATAAGGACAACTTTGTGAAAACGGAGCTAATACTTAATAATACAAAAGAGAATAATTTTCTTTTG
TCAATGGGAGGGTAGCAATACCTTTTGCCTGGAGAGGGGTTTATGTCCTATCAGCTTGTTGGTGGGGTAA
TGGCCTACCAAGGCGAAGACGGGTAGCCGGTCTTAGAGGATGGTCGGCCACACTGGGACTGAGACACTGC
CCAGACTTCTACGGAAGGCTGCAGTCGAGAATCTTTCGCAATGCCCGAAAGGGTGACGAAGCGACGCCGC
GTGGGTGAGGAAGGCCTTCGGGTTGTAAAGCCCTGTCAGGAGTTAAGAAATGTAAGTGCGCTAATATCGC
ATTTATTTGACGAAGGCTCCAAAGGAAGCCACGGCTAACTCTGTGCCAGCAGCCGCGGTAATACAGAGGT
GGCGAGCGTTGTTCGGAATTATTGGGCGTAAAGAGCACGTAGGTGGGTTTGTAAGTCAGATGTGAAAGCC
TTCTGTTCAACGGAAGAATTGCATCTGAAACTGCAAGTCTTGAGTGTAGGAGGGGAGAATGGAACTTCTG
GTGGAGCGGTGAAATGCGTAGATATCAGAAGGAACGCCGGCGGCGAAAGCGATTCTCTGGCCTATTACTG
ACACTCAGTGTGCGAAAGCTAGGGGAGCAAACGGGATTAGATACCCCGGTAGTCCTAGCCGTAAACGAT

>gi|381146845|gb|JQ308994.1| Uncultured planctomycete clone MC3_B12-S 16S ribosomal RNA gene, partial sequence
GAACGAGGATATATCCTTCGGGATATAAGCCGAGTGGCGCAAGGGTGAGTAATGCATAGATTACCTGCCT
CCGGGATAAGGACAACTTTGTGAAAACGGAGCTAATACTTAATAATACGAAAGAAAATAATTTTCTTTCG
TCAATGGGAGGGTAGCAATACCTTTTGCCTGGAGAGGGGTTTATGTCCTATCAGCTTGTTGGTGGGGTAA
TGGCCTACCAAGGCGAAGACGGGTAGCCGGACTTAGTGGTTGTTCGGCCACACTGGGACTGAGACACTGC
CCAGACTTCTACGGAAGGCTGCAGTCGAGAATCTTTCGCAATGCCCGAAAGGGTGACGAAGCGACGCCGC
GTGGGTGAGGAAGGCCTTCGGGTTGTAAAGCCCTGTCAGGAGTTAAGAAATATAAGTGCGCTAATACCGC
ATTTATTTGACGAAGGCTCCAAAGGAAGTCACGGCTAACTCTGTGCCAGCAGCCGCGGTAATACAGAGGT
GGCAAGCGTTGTTCGGAATTATTGGGCGTAAAGAGCACGTAGGTGGGTTTGTAAGTCAGATGTGAAAGCC
TCCTGTTCAACGGGAGAATTGCATCTGAAACTACAGATCTTGAGTGTAGGAGGGGAGAATGGAACTTCTG
GTGGAGCGGTGAAATGCGTAGATATCAGAAGGAACGCCGGCGGCGAAAGCGATTCTCTGGCCTATTACTG
ACACTCAGTGTGCGAAAGCTAGGGGAGCAAACGGGATTAGATACCCCGGTAGTCCTAGCCGTAAACGAT

>gi|381146846|gb|JQ308995.1| Uncultured planctomycete clone MC9_A10-S 16S ribosomal RNA gene, partial sequence
GAACGAGGATATATCCTTCGGGATATAAGCCGAGTGGCACAAGGGTGAGTAATGCATAGATTACCTGCCT
TTAGGATAAGGGGAACTTTGTGAAAACGGAGCTAATACTTAATAATACAAAAGAAAATAATTTTCTTTTG
TCAAAGGGAGGGTAGCAATACCTTTCGCCTAGAGAGGGGTTTATGTCCTATCAGCTTGTTGGTGGGGTAA
TGGCCTACCAAGGCGAAGACGGGTAGCCGGTCTTAGAGGATGGTCGGCCACACTGGGACTGAGACACTGC
CCAGACTTCTACGGAAGGCTGCAGTCGAGAATCTTTCGCAATGCCCGAAAGGGTGACGAAGCGACGCCGC
GTGGGTGAGGAAGGCCTTCGGGTTGTAAAGCCCTGTCAGGAGTTATGAAATGTAGGTGCGCTAATATCGT
GCTTATTTGACAAAGGCTCCAAAGGAAGCCACGGCTAACTCTGTGCCAGCAGCCGCGGTAATACAGAGGT
GGCGAGCGTTGTTCGGAATTATTGGGCGTAAAGAGCACGTAGGTGGGTTTGCAAGTCAGATGTGAAAGCC
TTCTGTTCAACGGAAGAATTGCATCTGAAACTGCTAATCTTGAGTGTAGGAGGGGAGAATGGAACTTCTG
GTGGAGCGGTGAAATGCGTAGATATCAGAAGGAACGCCGGCGGCGAAAGCGATTCTCTGGCCTATTACTG
ACACTCAGTGTGCGAAAGCTAGGGGAGCAAACGGGATTAGATACCCCGGTAGTCCTAGCCGTAAACGAT

>gi|381146847|gb|JQ308996.1| Uncultured planctomycete clone MC3_A11-S 16S ribosomal RNA gene, partial sequence
GAACGAGGATATATCCTTCGGGATATAAGCCGAGTGGCGCAAGGGTGAGTAATGCATAGATTACCTGCCT
CCGGGATAAGGACAACTTTGTGAAAACGGAGCTAATACTTAATAAAACAAAAGAGAATAATTTTCTTTTG
TCAATGGGAGGGTAGCAATACCTTTTGCCTGGAGAGGGGTTTATGTCCTATCAGCTTGTTGGTGGGGTAA
TGGCCTACCAAGGCAAAGACGGGTAGCCGGACTTAGTGGTTGTTCGGCCACACTGGGACTGAGACACTGC
CCAGACTTCTACGGAAGGCTGCAGTCGAGAATCTTTCGCAATGCCCGAAAGGGTGACGAAGCGACGCCGC
GTGGGTGAGGAAGGCCTTCGGGTTGTAAAGCCCTGTCAGGAGTTAAGAAATGTAAGTGCGCTAATATCGC
ATTTATTTGACGAAGGCTCCAAAGGAAGTCACGGCTAACTCTGTGCCAGCAGCCGCGGTAATACAGAGGT
GGCAAGCGTTGTTCGGAATTATTGGGCGTAAAGAGCACGTAGGTGGGTTTGTAAGTCAGATGTGAAAGCC
TTCTGTTCAACGGAAGAATTGCATCTGAAACTGCGAGTCTTGAGTGTAGGAGGGGAGAATGGAACTTCTG
GTGGAGCGGTGAAATGCGTAGATATCAGAAGGAACGCCGGCGGCGAAAGCGATTCTCTGGCCTATTACTG
ACACTCGGTGTGCGAAAGCTAGGGGAGCAAACGGGATTAGATACCCCGGTAGTCCTAGCCGTAAACGAT

>gi|381146848|gb|JQ308997.1| Uncultured planctomycete clone MC3_B5-S 16S ribosomal RNA gene, partial sequence
GAACGAGGATATACCCTTCGGGGTGTAAACCGAGTGGCGCAAGGGTGAGTAATGCATAGATTACCTGCCT
CCGGGATAAGGACAACTTTGTGAAAACGAAGCTAATACTTAATAATACAAAAGAAAATTATTTTCTTTTG
TCAAAGGGAGGGTAGCAATACCTTTTGCCTGGAGAGGGGTTTATGTCCTATCAGCTTGTTGGTGGGGTAA
TGGCCTACCAAGGCAAAGACGGGTAGCCGGTCTTAGAGGATGGTCGGCCACACTGGGACTGAGACACTGC
CCAGACTTCTACGGAAGGCTGCAGTCGAGAATCTTTCGCAATGCCCGAAAGGGTGACGAAGCGACGCCGC
GTGGGTGAGGAAGGCCTTCGGGTTGTAAAGCCCTGTCAGGAGTTAAGAAATATAAGTGCGTTAATACCGC
ATTTATTTGACGAAGGCTCCAAAGGAAGCCACGGCTAACTCTGTGCCAGCAGCCGCGGTAATACAGAGGT
GGCAAGCGTTGTTCGGAATTATTGGGCGTAAAGAGCACGTAGGTGGGTTTGTAAGTCAGATGTGAAAGCC
TTCTGTTCAACGGAAGAATTGCATCTGAAACTGCGAGTCTTGAGTGTAGGAGGGGAGAATGGAACTTCTG
GTGGAGCGGTGAAATGCGTAGATATCAGAAGGAACGCCAGCGGCGAAAGCGATTCTCTGGCCTATTACTG
ACACTCAGTGTGCGAAAGCTAGGGGAGCAAACGGGATTAGATACCCCGGTAGTCCTAGCCGTAAACGAT

>gi|381146849|gb|JQ308998.1| Uncultured planctomycete clone MC15_A7-S 16S ribosomal RNA gene, partial sequence
GAACGAGGATATATCCTTCGGGATATAAGCCGAGTGGCACAAGGGTGAGTAATGCATAGATTACCTGCCT
TTAGGATAAGGGGAACTTTGTGAAAACGGAGCTAATACTTAATAATACAAAAGAAAATAATTTTCTTTTG
TCAAAGGGAGGGTGGCAATACCTTTCGCCTAGAGAGGGGTTTATGTCCTATCAGCTTGTTGGTGGGGTAA
TGGCCTACCAAGGCGAAGACGGGTAGCCGGTCTTAGAGGATGGTCGGCCACACTGGGACTGAGACACTGC
CCAGACTTCTACGGAAGGCTGCAGTCGAGAATCTTTCGCAATGCCCGAAAGGGTGACGAAGCGACGCCGC
GTGGGTGAGGAAGGCCTTCGGGTTGTAAAACCCTGTCAGGAGTTATGAAATGTAAGTGCGCTAATATCGT
GCTTATTTGACAAAGGCTCCAAAGGAAGCCACGGCTAACTCTGTGCCAGCAGCCGCGGTAATACAGAGGT
GGCGAGCGTTGTTCGGAATTATTGGGCGTAAAGAGCACGTAGGTGGGTTTGCAAGTCAGATGTGAAAGCC
TTCTGTTCAACGGAAGAATTGCATCTGAAACTGCTAATCTTGAGTATAGGAGGGGAGAATGGAACTTCTG
GTGGAGCGGTGAAATGCGTAGATATCAGAAGGAACGCCGGCGGCGAAAGCGATTCTCTGGCCTATTACTG
ACACTCAGTGTGCGAAAGCTAGGGGAGCAAACGGGATTAGATACCCCGGTAGTCCTAGCCGTAAACGAT

>gi|381146850|gb|JQ308999.1| Uncultured planctomycete clone MC4_B6-S 16S ribosomal RNA gene, partial sequence
GAACGAGGATATATCCTTCGGGATATAAACCGAGTGGCGCAAGGGTGAGTAATGCATAGATTACCTGCCT
CTAGGATAAGGACAACTTTGTGAAAACGAAGCTAATACTTAATAATACAAGAGAAAATAATTTTCTCTTG
TCAATGGGAGGGTAGCAATACCTTTTGCCTAGAGAGGGGTTTATGTCCTATCAGCTTGTTGGTGGGGTAA
TGGCCTACCAAGGCGAAGACGGGTAGCCGGTCTTAGAGGATGGTCGGCCACACTGGGACTGAGACACTGC
CCAGACTTCTACGGAAGGCTGCAGTCGAGAATCTTTCGCAATGCCCGAAAGGGTGACGAAGCGACGCCGC
GTGAGTGAGGAAGGCCTTCGGGTTGTAAAGCTCTGTCAGGTGTTAAGAAATATAAGTGTGCTAATACCGC
ATTTATTTGACAAAGGCACCAAAGGAAGCCACGGCTAACTCTGTGCCAGCAGCCGCGGTAATACAGAGGT
GGCAAGCGTTGTTCGGAATTATTGGGCGTAAAGAGCACGTAGGTGGGTTTATAAGTCAGATGTGAAAGCC
TTCTGTTCAACGGAAGAATTGCATCTGAAACTGTAAGTCTTGAGTGTAGGAGGGGAGAATGGAACTTCTG
GTGGAGCGGTGAAATGCGTAGATATCAGAAGGAACGCCGGCGGCGAAAGCGATTCTCTGGCCTATTACTG
ACACTCAGTGTGCGAAAGCTAGGGGAGCAAACGGGATTAGATACCCCGGTAGTCCTAGCCGTAAACGAT

>gi|381146851|gb|JQ309000.1| Uncultured planctomycete clone MC5_B2-S 16S ribosomal RNA gene, partial sequence
GAACGAGGATATATCCTTCGGGATATAAGCCGAGTGGCGCAAGGGTGAGTAATGCATAGATTACCTGCCT
CTAGGATAAGGACAACTTTGTGAAAACGAAGCTAATACTTAATAATACAAATGGAAATAATTTCCTTTTG
TCAATGGGAGGGTAGCAATACCTTTTGCCTGGAGAGGGGTTTATGTCCTATCAGCTTGTTGGTGGGGTAA
TGGCCTACCAAGGCGAAGACGGGTAGCCGGTCTTAGAGGATGGTCGGCCACACTGGGACTGAGACACTGC
CCAGACTTCTACGGAAGGCTGCAGTCGAGAATCTTTCGCAATGCCCGAAAGGGTGACGAAGCGACGCCGC
GTGAGTGAGGAAGGCCTTCGGGTTATAAAGCTCTGTCAGGAGTTAAGAAATATAAGTGTGCTAATACCAT
ATTTATTTGACGAAAGCTCCAAAGGAAGCCACGGCTAACTCTGTGCCAGCAGCCGCGGTAATACAGAGGT
GGCAAGCGTTGTTCGGAATTATTGGGCGTAAAGAGCACGTAGGTGGGTTTGTAAGTCAGATGTGAAAGCC
TTCTGTTCAACGGAAGAATTGCATCTGAAACTGCGAGTCTTGAGTGTAGGAGGGGAGAATGGAACTTCTG
GTGGAGCGGTGAAATGCGTAGATATCAGAAGGAACGCCGGCGGCGAAAGCGATTCTCTGGCCTATTACTG
ACACTCAGTGTGCGAAAGCTAGGGGAGCAAACGGGATTAGATACCCCGGTAGTCCTAGCCGTAAACGAT

>gi|381146852|gb|JQ309001.1| Uncultured planctomycete clone MC5_A11-S 16S ribosomal RNA gene, partial sequence
GAACGAGGATATATTCTTCGGGATATAAGCCGAGTGGCGCAAGGGTGAGTAATGCATAGATTACCTGCCT
CTAGGATAAGGACAACTTTGTGAAAACGAAGCTAATACTTAATAATACAAAAGAAAATAATTTTCTTTTG
TCAATGGGAGGGTAGCAATACCTTTTGCCTGGAGAGGGGTTTATGTCCTATCAGCTTGTTGGTGGGGTAA
TGGCCTACCAAGGCGAAGACGGGTAGCCGGTCTTAGAGGATGGTCGGCCACACTGGGACTGAGACACTGC
CCAGACTTCTACGGAAGGCTGCAGTCGAGAATCTTTCGCAATGCCCGAAAGGGTGACGAAGCGACGCCGC
GTGAGTGAGGAAGGCCTTCGGGTTGTAAAGCTCTGTCAGGGGTTAAGAAATATAGGTGTGCTAATACCAT
ATTTATTTGACGAAGGCTCCAAAGGAAGCCACGGCTAACTCTGTGCCAGCAGCCGCGGTAATACAGAGGT
GGCAAGCGTTGTTCGGAATTATTGGGCGTAAAGAGCACGTAGGTGGGTTTGTAAGTCAGATGTGAAAGCC
TTCTGTTCAACGGGAGAATTGCATCTGAAACTGCGAGTCTTGAGTGTAGGAGGGGAGAATGGAACTTCTG
GTGGAGCGGTGAAATGCGTAGATATCAGAAGGAACGCCGGCGGCGAAAGCGATTCTCTGGCCTATTACTG
ACACTCAGTGTGCGAAAGCTAGGGGAGCAAACGGGATTAGATACCCCGGTAGTCCTAGCTGTAAACGAT

>gi|381146853|gb|JQ309002.1| Uncultured planctomycete clone MC4_B8-S 16S ribosomal RNA gene, partial sequence
GAACGAGGATATACCCTTCGGGGTATAAACCGAGTGGCGCAAGGGTGAGTAATGCATAGATTGCCTGCCT
CCGGGATAAGGACAACTTTGTGAAAACGAAGCTAATACTTAATAATACAAAAGAAAATTATTTTCTTTTG
TCAAAGGGAGGGTAGCAATACCTTTTGCCTGGAGAGGGGTTTATGTCCTATCAGCTTGTTGGTGGGGTAA
TGGCCTACCAAGGCGAAGACGGGTAGCCGGTCTTAGAGGACGGTCGGCCACACTGGGACTGAGACACTGC
CCAGACTTCTACGGAAGGCTGCAGTCGAGAATCTTTCGCAATGCCCGAAAGGGTGACGAAGCGACGCCGC
GTGGGTGAGGAAGGCCTTCGTGTTGTAAAGCCCTGTCAGGAGTTAAGAAATATAAGTGCGTTAATACCGC
ATTTATTTGACGAAGGCTCCAAAGGAAGCCACGGCTAACTCTGTGCCAGCAGCCGCGGTAATACAGAGGT
GGCAAGCGTTGTTCGGAATTATTGGGCGTAAAGAGCACGTAGGTGGGTTTGTAAGTCAGGTGTGAAAGCC
TTCTGTTCAACGGAAGAATTGCATCTGAAACTGCGAGTCTTGAGTGTAGGAGGGGAGAATGGAACTTCTG
GTGGAGCGGTGAAATGCGTAGATATCAGAAGGAACGCCGGCGGCGAAAGCGATTCTCTGGCCTATTACTG
ACACTCAGTGTGCGAAAGCTAGGGGAGCAAACGGGATTAGATACCCCGGTAGTCCTAGCCGTAAACGAT

>gi|381146854|gb|JQ309003.1| Uncultured planctomycete clone MC3_C3-S 16S ribosomal RNA gene, partial sequence
GAACGAGGATATATCCTTCGGGATATAAGCCGAGTGGCGCAAGGGTGAGTAATGCATAGATTACCTGCCT
CCGGGATAAGGACAACTTTGTGAAAACGGAGCTAATACTTAATAATACAAAAGAGAATAATTTTCTTTTG
TCAATGGGAGGGTAGCAATACCTTTTGCCTGGAGAGGGGTTTATGTCCTATCAGCTTGTTGGTGGGGTAA
TGGCCTACCAAGGCGAAGACGGGTAGCCGGTCTTAGAGGATGGTCGGCCACACTGGGACTGAGACACTGC
CCAGACTTCTACGGAAGGCTGCAGTCGAGAATCTTTCGCAATGCCCGAAAGGGTGACGAAGCGACGCCGC
GTGGGTGAGGAAGGCCTTCGGGTTGTAAAGCCCTGTCAGGAGTTAAGAAATGTAAGTGCGCTAATATCGC
ATTTATTTGACGAAGGCTCCAAAGGAAGCCACGGCTAACTCTGTGCCAGCAGCCGCGGTAATACAGAGGT
GGCAAGCGTTGTTCGGAATTATTGGGCGTAAAGAGCACGTAGGTGGGTTTGTAAGTCAGATGTGAAAGCC
TTCTGTTCAACGGAAGAATTGCATCTGAAACTGCAAGTCTTGAGTGTAGGAGGGGAGAATGGAACTTCTG
GTGGAGCGGTGAAATGCGTAGATATCAGAAGGAACGCCGGCGGCGAAAGCGATTCTCTGGCCTATTACTG
ACACTCAGTGTGCGAAAGCTAGGGGAGCAAACGGGATTAGATACCCCGGTAGTCCTAGCCGTAAACGAT

>gi|381146855|gb|JQ309004.1| Uncultured planctomycete clone MC9_B5-S 16S ribosomal RNA gene, partial sequence
GAACGAGGATATATCCTTCGGGATATAGACCGAGTGGCGCAAGGGTGAGTAATGCATAGATTACCTGCCT
CCGGGATAAGGACAACTTTGTGAAAACGAAGCTAATACTTAATAATACAAATGGAAATAATTTTCGTTTG
TCAATGGGAGGGTAGCAATACCTTTTGCCTGGAGAGGGGTTTATGTCCTATCAGCTTGTTGGTGGGGTAA
TGGCCTACCAAGGCGATGACGGGTAGCCGGTCTTAGAGGATGGTCGGCCACACTGGGACTGAGACACTGC
CCAGACTTCTACGGAAGGCTGCAGTCGAGAATCTTTCGCAATGCCCGAAAGGGTGACGAAGCGACGCCGC
GTGAGTGAGGAAGGCCTTCGGGTTGTAAAGCTCTGTCAGGAGTTAAGAAATGTAAGTGTGCTAATACCGC
ATTTATTTGACGAAGGCTCCAAAGGAAGCCACGGCTAACTCTGTGCCAGCAGCCGCGGTAATACAGAGGT
GGCAAGCGTTGTTCGGAATTATTGGGCGTAAAGAGCACGTAGGTGGGTTTGTAAGTCAGATGTGAAAGCC
TTCTGTTCAACGGAAGAATTGCATCTGAAACTGCGAGTCTTGAGTGTAGGAGGGGAGAATGGAACTTCTG
GTGGAGCGGTGAAATGCGTAGATATCAGAAGGAACGCCGGCGGCGAAAGCGATTCTCTGGCCTATTACTG
ACACTCAGTGTGCGAAAGCTAGGGGAGCAAACGGGATTAGATACCCCGGTAGTCCTAGCCGTAAACGAT

>gi|381146856|gb|JQ309005.1| Uncultured planctomycete clone MC4_B3-S 16S ribosomal RNA gene, partial sequence
GAACGAGGATATATCCTTCGGGATATAAGCCGAGTGGCGCAAGGGTGAGTAATGCATAGATTACCTGCCT
CCGGGATAAGGACAACTTTGTGAAAACGGAGCTAATACTTAATAATACAAAAGAGAATAATTTTCTTTTG
TCAATGGGAGGGTAGCAATACCTTTTGCCTGGAGAGGGGTTTATGTCCTATCAGCTTGTTGGTGGGGTAA
TGGCCTACCAAGGCAAAGACGGGTAGCCGGTCTTAGAGGATGGTCGGCCACACTGGGACTGAGACACTGC
CCAGACTTCTACGGAAGGCTGCAGTCGAGAATCTTTCGCAATGCCCGAAAGGGTGACGAAGCGACGCCGC
GTGGGTGAGGAAGGCCTTCGGGTTGTAAAGCCCTGTCAGGAGTTAAGAAATGTAAGTGCGCTAATATCGC
ATTTATTTGACGAAGGCTCCAAAGGAAGCCACGGCTAACTCTGTGCCAGCAGCCGCGGTAATACAGAGGT
GGCAAGCGTTGTTCGGAATTATTGGGCGTAAAGAGCACGTAGGTGGGTTTGTAAGTCAGATGTGAAAGCC
TTCTGTTCAACGGAAGAATTGCATCTGAAACTGCGAGTCTTGAGTGTAGGAGGGGAGAATGGAACTTCTG
GTGGAGCGGTGAAATGCGTAGATATCAGAAGGAACGCCGGCGGCGAAAGCGATTCTCTGGCCTATTACTG
ACACTCAGTGTGCGAAAGCTAGGGGAGCAAACGGGATTAGATACCCCGGTAGTCCTAGCCGTAAACGAT

>gi|381146857|gb|JQ309006.1| Uncultured planctomycete clone MC3_C2-S 16S ribosomal RNA gene, partial sequence
GAACGAGGATATACCCTTCGGGGTATAAACCGAGTGGCGCAAGGGTGAGTAATGCATAGATTACCTGCCT
CCGGGATAAGGACAACTTTGTGAAAACGAAGCTAATACTTAATAATACAAAAGAAAATTATTTTCTTTTG
TCAAAGGGAGGGTAGCAATACCTTTTGCCTGGAGAGGGGTTTATGTCCTATCAGCTTGTTGGTGGGGTAA
TGGCCTACCAAGGCGAAGACGGGTAGCCGGTCTTAGAGGATGGTCGGCCACACTGGGACTGAGACACTGC
CCAGACTTCTACGGAAGGCTGCAGTCGAGAATCTTTCGCAATGCCCGAAAGGGTGACGAAGCGACGCCGC
GTGGGTGAGGAAGGCCTTCGGGTTGTAAAGCCCTGTCAGGAGTTAAGAAATATAAGTGCGTTAATACCGC
ATTTATTTGACGAAGGCTCCAAAGGAAGCCACGGCTAACTCTGTGCCAGCAGCCGCGGTAATACAGAGGT
GGCAAGCGTTGTTCGGAATTATTGGGCGTAAAGAGCACGTAGGTGGGTTTGTAAGTCAGGTGTGAAAGCC
TTCTGTTCAACGGAAGAATTGCATCTGAAACTGCGAGTCTTGAGTGTAGGAGGGGAGAATGGAACTTCTG
GTGGAGCGGTGAAATGCGTAGATATCAGAAGGAACGCCGGCGGCGAAAGCGATTCTCTGGCCTATTACTG
ACACTCAGTGTGCGAAAGCTAGGGGAGCAAACGGGATTAGATACCCCGGTAGTCCTAGCCGTAAACGAT

>gi|381146858|gb|JQ309007.1| Uncultured planctomycete clone MC5_B7-S 16S ribosomal RNA gene, partial sequence
GAACGAGGATATATCCTTCGGGGTATAAACCGAGTGGCGCAAGGGTGAGTAATGCATAGATTACCTACCT
CTAGGATAAGGACAACTTTGTGAAAACGAAGCTAATACTTAATAATACAAATGGAAATAATTTTCATTTG
TCAATGGGAGGGTAGCAATACCTTTTGCCTAGAGAGGGGTTTATGTCCTATCAGCTTGTTGGTGGGGTAA
TGGCCTACCAAGGCGAAGACGGGTAGCCGGTCTTAGAGGATGGTCGGCCACACTGGGACTGAGACACTGC
CCAGACTTCTACGGAAGGCTGCAGTCGAGAATCTTTCGCAATGCCCGAAAGGGTGACGAAGCGACGCCGC
GTGAGTGAGGAAGGCCTTCGGGTTGTAAAGCTCTGTCAGGAGTTAAGAAATATAAGTGTGTTAATACCAC
ATTTATTTGACGAAGGCTCCAAAGGAAGCCACGGCTAACTCTGTGCCAGCAGCCGCGGTAATACAGAGGT
GGCAAGCGTTGTTCGGAATTATTGGGCGTAAAGAGCACGTAGGTGGGTTTGTAAGTCAGATGTGAAAGCC
TTCTGTTCAACGGAAGAATTGCATCTGAAACTGCGAGTCTTGAGTGTAGGAGGGGAGAATGGAACTTCTG
GTGGAGCGGTGAAATGCGTAGATATCAGAAGGAACGCCGGCGGCGAAAGCGATTCTCTGGCCTATTACTG
ACACTCAGTGTGCGAAAGCTAGGGGAGCAAACGGGATTAGATACCCCGGTAGTCCTAGCCGTAAACGAT

>gi|381146859|gb|JQ309008.1| Uncultured planctomycete clone MC3_A9-S 16S ribosomal RNA gene, partial sequence
GAACGAGGATATATCCTTCGGGATATAAACCGAGTGGCGCAAGGGTGAGTAATGCATAGATTACCTGCCT
CCGGGATAAGGACAACTTTGTGAAAACGGAGCTAATACTTAATAATACAAAAGAGAATAATTTTCTTTTG
TCAATGGGAGGGTAGCAATACCTTTTGCCTGGAGAGGGGTTTATGTCCTATCAGCTTGTTGGTGGGGTAA
TGGCCTACCAAGGCAAAGACGGGTAGCCGGTCTTAGAGGATGGTCGGCCACACTGGGACTGAGACACTGC
CCAGACTTCTACGGAAGGCTGCAGTCGAGAATCTTTCGCAATGCCCGAAAGGGTGACGAAGCGACGCCGC
GTGGGTGAGGAAGGCCTTCGGGTTGTAAAGCCCTGTCAGGAGTTAAGAAATGTAAGTGTGCTAATATCGC
ATTTATTTGACGAAGGCTCCAAAGGAAGCCACGGCTAACTCTGTGCCAGCAGCCGCGGTAATACAGAGGT
GGCAAGCGTTGTTCGGAATTATTGGGCGTAAAGAGCACGTAGGTGGGTTTGTAAGTCAGATGTGAAAGCC
TTCTGTTCAACGGAAGAATTGCATCTGAAACTGCGAGTCTTGAGTGTAGGAGGGGAGAATGGAACTTCTG
GTGGAGCGGTGAAATGCGTAGATATCAGAAGGAACGCCGGCGGCGAAAGCGATTCTCTGGCCTATTACTG
ACACTCAGTGTGCGAAAGCTAGGGGAGCAAACGGGATTAGATACCCCGGTAGTCCTAGCCGTAAACGAT

>gi|381146860|gb|JQ309009.1| Uncultured planctomycete clone MC9_A4-S 16S ribosomal RNA gene, partial sequence
GAACGAGGATATATCCTTCGGGATATAAGTCGAGTGGCACAAGGGTGAGCAATGCATAGATTACCTACCT
TTAGGATAAGGGCAACTTTGTGAAAACGGAGCTAATACTTAATAATACAAAAGAAAATAATTTTCTTTTG
TCAAAGGGAGGGTAGCAATACCTTTCGCCTAGAGAGGGGTTTATGTCCTATCAGCTTGTTGGTGGGGTAA
TAGCCTACCAAGGCGAAGACGGGTAGCCGGTTTAAGAGAATGGTCGGCCACACTGGGACTGAGACACTGC
CCAGACTTCTACGGAAGGCTGCAGTCGAGAATCTTTCGCAATGCCCGAAAGGGTGACGAAGCGACGCCGC
GTGGGTGAAGAAGGCCTTCGGGTTGTAAAGCCCTGTCAGGAGTTATGAAATGTAAGTGCGCTAATATCGT
GCTTATTTGACAAAGGCTCCAAAGGAAGCCACGGCTAACTCTGTGCCAGCAGCCGCGGTAATACAGAGGT
GGCGAGCGTTGTTCGGAATTATTGGGCGTAAAGAGCACGTAGGTGGGTTTGCAAGTCAGATGTGAAAGCC
TTCTGTTCAACGGAAGAATTGCATCTGAAACTGCTAATCTTGAGTATAGGAGGGGAGAATGGAACTTCTG
GTGGAGCGGTGAAATGCGTAGATATCAGAAGGAACGCCGGCGGCGAAAGCGATTCTCTGGCCTATTACTG
ACACTCAGTGTGCGAAAGCTAGGGGAGCAAACGGGATTAGATACCCCGGTAGTCCTAGCCGTAAACGAT

>gi|381146861|gb|JQ309010.1| Uncultured planctomycete clone MC4_A4-S 16S ribosomal RNA gene, partial sequence
GAACGAGGATATATCCTTCGGGATATAAGCCGAGTGGCGCAAGGGTGAGTAATGCATAGATTGCCTGCCT
CCGGGATAAGGACAACTTTGTGAAAACGGAGCTAATACTTAATAATACAAAAGAGAATAATTTTCTTTTG
TCAATGGGAGGGTAGCAATACCTTTTGCCTGGAGAGGGGTTTATGTCCTATCAGCTTGTTGGTGGGGTAA
TGGCCTACCAAGGCGAAGACGGGTAGCCGGTCTTAGAGGATGGTCGGCCACACTGGGACTGAGACACTGC
CCAGACTTCTACGGAAGGCTGCAGTCGAGAATCTTTCGCAATGCCCGAAAGGGTGACGAAGCGACGCCGC
GTGGGTGAGGAAGGCCTTCGGGTTGTAAAGCCCTGTCAGGAGTTAAGAAATGTAAGTGCGCTAATATCGC
ATTTATTTGACGAAGGCTCCAAAGGAAGCCACGGCTAACTCTGTGCCAGCAGCCGCGGTAATACAGAGGT
GGCAAGCGTTGTTCGGAATTATTGGGCGTAAAGAGCACGTAGGTGGGTTTGTAAGTCAGATGTGAAAGCC
CTCTGTTCAACGGAAGAATTGCATCTGAAACTGCAAGTCTTGAGTGTAGGAGGGGAGAATGGAACTTCTG
GTGGAGCGGTGAAATGCGTAGATATCAGAAGGAACGCCGGCGGCGAAAGCGATTCTCTGGCCTATTACTG
ACACTCAGTGTGCGAAAGCTAGGGGAGCAAACGGGATTAGATACCCCGGTAGTCCTAGCCGTAAACGAT

>gi|381146862|gb|JQ309011.1| Uncultured planctomycete clone MC5_A9-S 16S ribosomal RNA gene, partial sequence
GAACGAGGATATATCCTTCGGGATATAAGCCGAGTGGCGCAAGGGTGAGTAATGCATAGATTACCTGCCT
CTAGGATAAGGACAACTTTGTGAAAACGGAGCTAATACTTAATAACACAAAAGGAAATAATTTTTTTTGT
CAAATGGGGGGTAGCAATACCTTTTGCCTGGAGAGGGGTTTATGTCCTATCAGCTTGTTGGTGGGGTAAT
GGCCTACCAAGGCGTAGACGGGTAGCCGGTCTTAGAGGATGGTCGGCCACACTGGGACTGAGACACTGCC
CAGACTTCTACGGAAGGCTGCAGTCGAGAATCTTTCGCAATGCCCGAAAGGGTGACGAAGCGACGCCGCG
TGGGTGAAGAAGGCCTTCGGGTTGTAAAGCCCTGTCAGGAGTTAAGAAATATAGGTGTGTTAATACCGCA
CTTATTTGACGAAGGCTCCAAAGGAAGCCACGGCTAACTCTGTGCCAGCAGCCGCGGTAATACAGAGGTG
GCAAGCGTTGTTCGGAATTATTGGGCGTAAAGAGCACGTAGGTGGGTTTGTAAGTCAGATGTGAAAGCCT
TTTGTTCAACGGAAGAATTGCATCTGAAACTGCGAATCTTGAGTGTAGGAGGGGAGAATGGAACTTCTGG
TGGAGCGGTGAAATGCGTAGATATCAGAAGGAACGCCGGCGGCGAAAGCGATTCTCTGGCCTATTACTGA
CACTCAGTGTGCGAAAGCCAGGGGAGCAAACGGGATTAGATACCCCGGTAGTCCTGGCCGTAAACGAT

>gi|381146863|gb|JQ309012.1| Uncultured planctomycete clone MC15_A3-S 16S ribosomal RNA gene, partial sequence
GAACGAGGATATATCCTTCGGGATATAAGTCGAGTGGCGGAAGGGTGAGTAATGCACAGACAACCTGCCT
TTAGGATAAGAATAACTCTGTGAAAGCGGAGCTAATACTTAATAATACAAAGAAAAGGTTCTTTTCTTTG
TCAAAAAAGGGTATTTATACCTTTTGCCTAGAGAGGGGTTTATGTCCTATCAGCTTGTTGGTGGGGTAAC
GGCCTACCAAGGCGAAGACGGGTAACCGGCCTTAGAGGGTAGTCGGTCACACTGGAACTGAGACACTGTC
CAGACTTCTACGGAAGGCTGCAGTCGAGAATCTTTCGCAATGCCCGAAAGGGTGACGAAGCGACGCCGCG
TGGATGAAGAAGGCCTTCGGGTTGTAAAATCCTGTCAGGAGTTAAGAAATATAAGTTTGATAATACCAAA
TTTATTTGACAAAGGCTCCAGAGGAAGCCACGGCTAACTCTGTGCCAGCAGCCGCGGTAATACAGAGGTG
GCAAGCGTTGTTCGGAATTATTGGGCGTAAAGAGCACGTAGGTGGATTTGTTAGTCAGATGTGAAAGCCT
TTCGTTCAACGGAAGAATTGCATCTGAAACTACAAACCTTGAGTATAGGAGGGGAGAGTGGAACTTCTGG
TGGAGCGGTGAAATGCGTAGATATCAGAAGGAACGCCGGCGGCGAAAGCGACTCTCTGGCCTATAACTGA
CACTGAGTGTGCGAAAGCTAGGGGAGCAAACGGGATTAGATACCCCGGTAGTCCTAGCCGTAAACGAT

>gi|381146864|gb|JQ309013.1| Uncultured planctomycete clone MC4_A6-S 16S ribosomal RNA gene, partial sequence
GAACGAGGATATATCCTTCGGGATATAAACCGAGTGGCGCAAGGGTGAGTAATGCATAGATTACCTGCCT
CTAGGATAAGGACAACTTTGTGAAAACAAAGCTAATACTTAATAATACAAGAGAGAATAATTCTCTTTTG
TCAATGGGAGGGTAGCAATACCTTTTGCCTAGAGAGGGGTTTATGTCCTATCAGCTTGTTGGTGGGGTAA
TGGCCTACCAAGGCGAAGACGGGTAGCCGGTCTTAGAGGATGGTCGGCCACACTGGGACTGAGACACTGC
CCAGACTTCTACGGAAGGCTGCAGTCGAGAATCTTTCGCAATGCCCGAAAGGGTGACGAAGCGACGCCGC
GTGAGCGAGGAAGGCCTTCGGGTTGTAAAGCTCTGTCAGGAGTTAAGAAATATAAGTGTGCTAATACCAC
ATTTATTTGACGAAGGCTCCAAAGGAAGCCACGGCTAACTCTGTGCCAGCAGCCGCGGTAATACAGAGGT
GGCAAGCGTTGTTCGGAATTATTGGGCGTAAAGAGCACGTAGGTGGGTTTGTAAGTCAGATGTGAAAGCC
TTCTGTTCAACGGAAGAATTGCATCTGAAACTACAAGTCTTGAGTGTAGGAGGGGAGAATGGAACTTCTG
GTGGAGCGGTGAAATGCGTAGATATCAGAAGGAACGCCGGCGGCGAAAGCGATTCTCTGGCCTATTACTG
ACACTCAGTGTGCGAAAGCTAGGGGAGCAAACGGGATTAGATACCCCGGTAGTCCTAGCTGTAAACGAT

>gi|381146865|gb|JQ309014.1| Uncultured planctomycete clone MC4_A10-S 16S ribosomal RNA gene, partial sequence
GAACGAGGATATATCCTTCGGGATATAAGCCGAGTGGCGCAAGGGTGAGTAATGCATAGATTACCTGCCT
CCGGGATAAGGACAACTTTGTGAAAACGAAGCTAATACTTAATAATACAAAAGAAAATAATTTCCTTTTG
TCAATGGGAGGGTAGTAATACCTTTTGCCTGGAGAGGGGTTTATGTCCTATCAGCTTGTTGGTGGGGTAA
TGGCCTACCAAGGCGAAGACGGGTAGCCGGTCTTAGAGGATGGTCGGCCACACTGGGACTGAGACACTGC
CCAGACTTCTACGGAAGGCTGCAGTCGAGAATCTTTCGCAATGCCCGAAAGGGTGACGAAGCGACGCCGC
GTGGGTGAGGAAGGCCTTCGGGTTGTAAAGCCCTGTCAGGAGTTAAGAAATATAAGTGCGTTAATACCGC
ATTTATTTGACGAAGGCTCCAAAGGAAGCCACGGCTAACTCTGTGCCAGCAGCCGCGGTAATACAGAGGT
GGCAAGCGTTGTTCGGAATTATTGGGCGTAAAGAGCACGTAGGTGGGTTTGTAAGTCAGATGTGAAAGCC
TTCTGTTCAACGGAAGAATTGCATCTGAAACTGCAAGTCTTGAGTGTAGGAGGGGAGAATGGAACTTCTG
GTGGAGCGGTGAAATGCGTAGATATCAGAAGGAACGCCGGCGGCGAAAGCGATTCTCTGGCCTATTACTG
ACACTCAGTGTGCGAAAGCTAGGGGAGCAAACGGGATTAGATACCCCGGTAGTCCTAGCCGTAAACGAT

>gi|381146866|gb|JQ309015.1| Uncultured planctomycete clone MC15_A6-S 16S ribosomal RNA gene, partial sequence
GAACGAGGATATATCCTTCGGGATATAAGCCGAGTGGCGCAAGGGTGAGTAATGCATAGATTACCTGCCT
CCGGGATAAGGACAACTTTGTGAAAACGAAGCTAATACTTAATAATACAAAAGAAAATAATTTCCTTTTG
TCAATGGGAGGGTAGCAATACCTTTTGCCTGGAGAGGGGTTTATGTCCTATCAGCTTGTTGGTGGGGTAA
TGGCCTACCAAGGCGAAGACGGGTAGCCGGTCTTAGAGGATGGTCGGCCACACTGGGACTGAGACACTGC
CCAGACTTCTACGGAAGGCTGCAGTCGAGAATCTTTCGCAATGCCCGAAAGGGTGACGAAGCGACGCCGC
GTGAGTGAGGAAGGCCTTCGGGTTGTAAAGCTCTGTCAGGAGTTAAGAAATGTAAGTGTGCTAATACCAC
ATTTATTTGACAAAAGCTCCAAAGGAAGCCACGGCTAACTCTGTGCCAGCAGCCGCGGTAATACAGAGGT
GGCAAGCGTTGTTCGGAATTATTGGGCGTAAAGAGCACGTAGGTGGGTTTGTAAGTCAGATGTGAAAGCC
TTCTGTTCAACGGAAGAATTGCATCTGAAACTGCGAGTCTTGAGTGTAGGAGGGGAGAATGGAACTTCTG
GTGGAGCGGTGAAATGCGTAGATATCAGAAGGAACGCCGGCGGCGAAAGCGATTCTCTGGCCTATTACTG
ACACTCAGTGTGCGAAAGCTAGGGGAGCAAACGGGATTAGATACCCCGGTAGTCCTAGCCGTAAACGAT

>gi|381146867|gb|JQ309016.1| Uncultured planctomycete clone MC9_B8-S 16S ribosomal RNA gene, partial sequence
GAACGAGGATATACCCTTCGGGGTATAAACCGAGTGGCGCAAGGGTGAGTAATGCATAGATTACCTGCCT
CCGAGATAAGGACAACTTTGTGAAAACGAAGCTAATACTTAATAATACAAAAGAAAATAATTTCCTTTTG
TCAATGGGAGGGTAGCAATACCTTTTGCCTGGAGAGGGGTTTATGTCCTATCAGCTTGTTGGTGGGGTAA
TGGCCTACCAAGGCGAAGACGGGTAGCCGGTCTTAGAGGATGGTCGGCCACACTGGGACTGAGACACTGC
CCAGACTTCTACGGAAGGCTGCAGTCGAGAATCTTTCGCAATGCCCGAAAGGGTGACGAAGCGACGCCGC
GTGGGTGAGGAAGGCCTTCGGGTTGTAAAGCCCTGTCAGGAGTTAAGAAATGTAAGTGTGTTAATACCAC
ATTTATTTGACGAAGGCTCCAAAGGAAGCCACGGCTAACTCTGTGCCAGCAGCCGCGGTAATACAGAGGT
GGCAAGCGTTGTTCGGAATTATTGGGCGTAAAGAGCACGTAGGTGGGTTTGTAAGTCAGATGTGAAAGCC
TTCTGTTCAACGGAAGAATTGCATCTGAAACTGCGAGTCTTGAGTGTAGGAGGGGAGAATGGAACTTCTG
GTGGAGCGGTGAAATGCGTGTTTCTGAGAAGGAACGCCGGCGGCGAAAGCGATTCTCTGGCCTATTACTG
ACACTCAGTGTGCGAAAGCTAGGGGAGCAAACGGGATTAGATACCCCGGTAGTCCTAGCCGTAAACGAT

>gi|381146868|gb|JQ309017.1| Uncultured planctomycete clone MC5_A7-S 16S ribosomal RNA gene, partial sequence
GAACGAGGATATATCCTTCGGGATATAAGCCGAGTGGCGCAAGGGTGAGTAATGCATAGATTACCTGCCT
CTAGGATAAGGACAACTTTGTGAAAACGAAGCTAATACTTAATAATACAAATGGAAATAATTTTCTTTTG
TCAATGGGAGGGTAGCAATACCTTTTGCCTGGAGAGGGGTCTATGTCCTATCAGCTTGTTGGTGGGGTAA
TGGCCTACCGAGGCGAAGACGGGTAGCCGGTCTTAGAGGATGGTCGGCCACACTGGGACTGAGACACTGC
CCAGACTTCTACGGAAGGCTGCAGTCGAGAATCTTTCGCAATGCCCGAAAGGGTGACGAAGCGACGCCGC
GTGAGTGAGGAAGGCCTTCGGGTTGTAAAGCTCTGTCAGGAGTTAAGAAATATAAGTGTGTTAATACCGC
ATTTATTTGACGAAGGCTCCAAAGGAAGCCACGGCTAACTCTGTGCCAGCAGCCGCGGTAATACAGAGGT
GGCAAGCGTTGTTCGGAATTATTGGGCGTAAAGAGCACGTAGGTGGGTTTGTAAGTCAGATGTGAAAGCC
TTCTGTTCAACGGAAGAATTGCATCTGAAACTGCGAGTCTTGAGTGTAGGAGGGGAGAATGGAACTTCTG
GTGGAGCGGTGAAATGCGTAGATATCAGAAGGAACGCCGGCGGCGAAAGCGATTCTCTGGCCTATTACTG
ACACTCAGTGTGCGAAAGCTAGGGGAGCAAACGGGGTTAGATACCCCGGTAGTCCTAGCTGTAAACGAT

>gi|381146869|gb|JQ309018.1| Uncultured planctomycete clone MC4_A1-S 16S ribosomal RNA gene, partial sequence
GAACGAGGATATATCCTTCGGGATATAAACCGAGTGGCGCAAGGGTGAGTAATGCATAGATTACCTGCCT
CTAGGATAAGGACAACTTTGTGAAAACGAAGCTAATACTTAATAATACAAATGGAAATAATTTCTATTTG
TCAATGGGAGGGTAGCAATACCTTTTGCCTGGAGAGGGGTTTATGTCCTATCAGCTTGTTGGTGGGGTAA
TGGCCTACCAAGGCGAAGACGGGTAGCCGGTCTTAGAGGATGGTCGGCCACACTGGGACTGAGACACTGC
CCAGACTTCTACGGAAGGCTGCAGTCGAGAATCTTTCGCAATGCCCGAAAGGGTGACGAAGCGACGCCGC
GTGAGTGAGGAAGGCCTTCGGGTTGTAAAGCTCTGTCAGGAGTTAAGAAATGTAAGTGTGTTAATACCAC
ATTTATTTGACAAAGGCTCCAAAGGAAGCCACGGCTAACTCTGTGCCAGCAGCCGCGGTAATACAGAGGT
GGCAAGCGTTGTTCGGAATTATTGGGCGTAAAGAGCACGTAGGTGGGTTTGTAAGTCAGATGTGAAAGCC
TTCTGTTCAACGGAAGAATTGCATCTGAAACTACAAGTCTTGAGTGTAGGAGGGGAGAATGGAACTTCTG
GTGGAGCGGTGAAATGCGTAGATATCAGAAGGAACGCCGGCGGCGAAAGCGATTCTCTGGCCTATTACTG
ACACTCAGTGTGCGAAAGCTAGGGGAGCAAACGGGATTAGATACCCCGGTAGTCCTAGCCGTAAACGAT

>gi|381146870|gb|JQ309019.1| Uncultured planctomycete clone MC5_A6-S 16S ribosomal RNA gene, partial sequence
GAACGAGGATATATCCTTCGGGATATAAATCGAGTGGCGCAAGGGTGAGTAATGCATAGATTACCTGCCT
CTGGGATAAGGACAACTTTGTGAAAACGGAGCTAATACTTAATAATACAAGGGAAAATTATTTCTTTTGT
CAAAGGGAGGGTAGCAATATCTTTTGCCTAGAGAGGGGTTTATGTCCTATCAGCTTGTTGGTGGGGTAAT
GGCCTACCAAGGCGTAGACGGGTAGCCGGCCTTAGAGGGTGGTCGGCCACACTGGGACTGAGACACTGCC
CAGACTTCTACGGAAGGCTGCAGTCGAGAATCTTTCGCAATGCCCGAAAGGGTGACGAAGCGACGCCGCG
TGGGTGAGGACGGCCTTCGGGTTGTAAAGCCCTGTCAGGAGTTAAGAAATGTAAGTGTGCTAATACCACA
TTTATTTGACGAAGGCTCCAAAGGAAGCCACGGCTAACTCTGTGCCAGCAGCCGCGGTAATACAGAGGTG
GCAAGCGTTGTTCGGAATTATTGGGCGTAAAGAGCACGTAGGTGGGTTTATAAGTCAGATGTGAAAGCCT
TCTGTTCAACGGAAGAATTGCATCTGAAACTGTAAGTCTTGAGTGTAGGAGGGGAGAATGGAACTTCTGG
TGGAGCGGTGAAATGCGTAGATATCAGAAGGAACGCCGGCGGCGAAAGCGATTCTCTGGCCTATTACTGA
CACTGAGTGTGCGAAAGCTAGGGGAGCAAACGGGATTAGATACCCCGGTAGTCCTAGCCGTAAACGAT

>gi|381146871|gb|JQ309020.1| Uncultured planctomycete clone MC4_B5-S 16S ribosomal RNA gene, partial sequence
GAACGAGGATATATCCTTCGGGATATAAGCCGAGTGGCACAAGGGTGAGTAATGCATAGATTACCTGCCT
TTAGGATAAGGGGAACTTTGTGAAAACGGAGCTAATACTTAATAATACAAAAGAAAATAATTTTCTTTTG
TCAAAGGGAGGGTAGCAATACCTTTCGCCTAGAGGGGGGTTTATGTCCTATCAGCTTGTTGGTGGGGTAA
TGGCCTACCAAGGCGAAGACGGGTAGCCGGTCTTAGAGGATGGTCGGCCACACTGGGACTGAGACACTGC
CCAGACTTCTACGGAAGGCTGCAGTCGAGAATCTTTCGCAATGCCCGAAAGGGTGACGAAGCGACGCCGC
GTGGGTGAGGAAGGCCTTCGGGTTGTAAAGCCCTGTCAGGAGTTATGAAATGTAGGTGCGCTAATATCGT
ACTTATTTGACAAAGGCTCCAAAGGAAGCCACGGCTAACTCTGTGCCAGCAGCCGCGGTAATACAGAGGT
GGCGAGCGTTGTTCGGAATTATTGGGCGTAAAGAGCACGTAGGTGGGTTTGTAAGTCAGATGTGAAAGCC
TTCTGTTCAACGGAAGAATTGCATCTGAAACTGCGAATCTTGAGTATAGGAGGGGAGAATGGAACTTCTG
GTGGAGCGGTGAAATGCGTAGATATCAGAAGGAACGCCGGCGGCGAAAGCGATTCTCTGGCCTATTACTG
ACACTCAGTGTGCGAAAGCTAGGGGAGCAAACGGGATTAGATACCCCGGTAGTCCTAGCCGTAAACGAT

>gi|381146872|gb|JQ309021.1| Uncultured planctomycete clone MC3_B2-S 16S ribosomal RNA gene, partial sequence
GAACGAGGATATACCCTTCGGGGTATAAACCGAGTGGCGCAAGGGTGAGTAATGCATAGATTACCTGCCT
CCGGGATAAGGACAACTTTGTGAAAACGAAGCTAATACTTAATAATACAAAAGAAAATTATTTTCTTTTG
TCAAAGGGAGGGTAGCAATACCTTTTGCCTGGAGAGGGGTTTATGTCCTATCAGCTTGTTGGTGGGGTAA
TGGCCTACCAAGGCGAAGACGGGTAGCCGGTCTTAGAGGATGGTCGGCCACACTGGGACTGAGACACTGC
CCAGACTTCTACGGAAGGCTGCAGTCGAGAATCTTTCGCAATGCCCGAAAGGGTGACGAAGCGACGCCGC
GTGGGTGAGGAAGGCCTTCGGGTTGTAAAGCCCTGTCAGGAGTTAAGAAATATAAGTGCGTTAATACCGC
ATTTATTTGACGAAGGCTCCAAAGGAAGCCACGGCTAACTCTGTGCCAGCAGCCGCGGTAATACAGAGGT
GGCAAGCGTTGTTCGGAATTATTGGGCGTAAAGAGCACGTAGGTGGGTTTGTAAGTCAGGTGTGAAAGCC
TTCTGTTCAACGGAAGAATTGCATCTGAAACTGCGAGTCTTGAGTGTAGGAGGGGAGAATGGAACTTCTG
GTGGAGCGGTGAAATGCGTAGATATCAGAAGGAACGCCGGCGGCGAAAGCGATTCTCTGGCCTATTACTG
ACACTCAGTGTGCGAAAGCTAGGGGAGCAAACGGGATTAGATACCCCGGTAGTCCTAGCCGTAAACGAT

>gi|381146873|gb|JQ309022.1| Uncultured planctomycete clone MC3_B9-S 16S ribosomal RNA gene, partial sequence
GAACGAGGATATATCCTTCGGGATATAAGCCGAGTGGCGCAAGGGTGAGTAATGCATAGATTACCTGCCT
CCGGGATAAGGACAACTTTGTGAAAACGGAGCTAATACTTAATAATACAAAAGAGAATAATTTTCTTTTG
TCAATGGGAGGGTAGCAATACCTTTTGCCTGGAGAGGGGTTTATGTCCTATCAGCTTGTTGGTGGGGTAA
TGGCCTACCAAGGCGAAGACGGGTAGCCGGTCTTAGAGGATGGTCGGCCACACTGGGACTGAGACACTGC
CCAGACTTCTACGGAAGGCTGCAGTCGAGAATCTTTCGCAATGCCCGAAAGGGTGACGAAGCGACGCCGC
GTGGGTGAGGAAGGCCTTCGGGTTGTAAAGCCCTGTCAGGAGTTAAGAAATGTAAGTGCGCTAATATCGC
ATTTATTTGACGAAGGCTCCAAAGGAAGCCACGGCTAACTCTGTGCCAGCAGCCGCGGTAATACAGAGGT
GGCAAGCGTTGTTCGGAATTATTGGGCGTAAAGAGCACGTAGGTGGGTTTGTAAGTCAGATGTGAAAGCC
TTCTGTTCAACGGAAGAATTGCATCTGAAACTGCAAGTCTTGAGTGTAGGAGGGGAGAATGGAACTTCTG
GTGGAGCGGTGAAATGCGTAGATATCAGAAGGAACGCCGGCGGCGAAAGCGATTCTCTGGCCTATTACTG
ACACTCAGTGTGCGAAAGCTAGGGGAGCAAACGGGATTAGATACCCCGGTAGTCCTAGCCGTAAACGAT

>gi|381146874|gb|JQ309023.1| Uncultured planctomycete clone MC4_A7-S 16S ribosomal RNA gene, partial sequence
GAACGAGGATATACCCTTCGGGGTATAAACCGAGTGGCGCAAGGGTGAGTAATGCATAGATTACCTGCCT
CCGGGATAAGGACAACTTTGTGAAAACGAAGCTAATACTTAATAATACAAAAGAAAATTATTTTCTTTTG
TCAAAGGGAGGGTAGCAATACCTTTTGCCTGGAGAGGGGTTTATGTCCTATCAGCTTGTTGGTGGGGTAA
TGGCCTACCAAGGCGAAGACGGGTAGCCGGTCTTAGAGGATGGTCGGCCACACTGGGACTGAGACACTGC
CCAGACTTCTACGGAAGGCTGCAGTCGAGAATCTTTCGCAATGCCCGAAAGGGTGACGAAGCGACGCCGC
GTGGGTGAGGAAGGCCTTCGGGTTGTAAAGCCCTGTCAGGAGTTAAGAAATATAGGTGCGTTAATACCGC
ATTTATTTGACGAAGGCTCCAAAGGAAGCCACGGCTAACTCTGTGCCAGCAGCCGCGGTAATACAGAGGT
GGCAAGCGTTGTTCGGAATTATTGGGCGTAAAGAGCACGTAGGTGGGTTTGTAAGTCAGGTGTGAAAGCC
TTCTGTTCAACGGAAGAATTGCATCTGAAACTGCGAGTCTTGAGTGTAGGAGGGGAGAATGGAACTTCTG
GTGGAGCGGTGAAATGCGTAGATATCAGAAGGAACGCCGGCGGCGAAAGCGATTCTCTGGCCTATTACTG
ACACTCAGTGTGCGAAAGCTAGGGGAGCAAACGGGATTAGATACCCCGGTAGTCCTAGCCGTAAACGAT

>gi|381146875|gb|JQ309024.1| Uncultured planctomycete clone MC15_A2-S 16S ribosomal RNA gene, partial sequence
GAACGAGGATATGTCCTTCGGGACATAAGTCGAGTGGCGCAAGGGTGAGTAATGTATGGACAACCTGCCT
TTAGGACAAGAATAACTCTGTGAAAATAGAGCTAATACTTGATAATACAAGAGGAGTTTGCTCTTTTTGT
TAAAATTGGGTATTTATACCTTTTGCCTAGAGAGGGGTTCATCTCCTATCAGCTTGTTGATGGGGTAATG
GCCTACCAAGGCTAAGACGGGTAGCCGGCCTTAGAGGGTGGTCGGCCACACTGGAACTGAGACACTGTCC
AGACTTCTACGGAAGGCTGCAGTCGAGAATCTTTCGCAATGCCCGAAAGGGTGACGAAGCGACGCCGCGT
GAGTGAAGAAGGCCTTCGGGTTGTAAAACTCTGTCAGGAGTTAAGAAATGCAAGTCTGCTAATACCGGAT
TTGTTTGACAAAAGCTCCAGAGGAAGCCACGGCTAACTCTGTGCCAGCAGCCGCGGTAATACAGAGGTGG
CAAGCGTTGTTCGGAATTATTGGGCGTAAAGAGCACGTAGGTGGTTTTGTAAGTCAGATGTGAAAGCCTT
CTGTTCAACGGGAGAATTGCATCTGAAACTGCAAAACTTGAGTGTAGGAGGGGAGAGTGGAACTTCTGGT
GGAGCGGTGAAATGCGTAGATATCAGAAGGAACGCCGGTGGCGAAAGCGACTCTCTGGTCTATTACTGAC
ACTGAGGTGCGAAAGCTAGGGGAGCAAACGGGATTAGATACCCCGGTAGTCCTAGCCCGCAAACGAT

>gi|381146876|gb|JQ309025.1| Uncultured planctomycete clone MC3_A3-S 16S ribosomal RNA gene, partial sequence
GAACGAGGATATATCCTTCGGGATATAAGCCGAGTGGCGCAAGGGTGAGTAATGCATAGATTACCTGCCT
CCGGGATAAGGACAACTTTGTGAAAACGAAGCTAATACTTAATAATACAAAAGAAAATAATTTTCATTTG
TCAATGGGAGGGTAGCAATACCTTTTGCCTGGAGAGGGGTTTATGTCCTATCAGCTTGTTGGTGGGGTAA
TGGCCTACCAAGGCGAAGACGGGTAGCCGGTCTTAGAGGATGGTCGGCCACACTGGGACTGAGACACTGC
CCAGACTTCTACGGAAGGCTGCAGTCGAGAATCTTTCGCAATGCCCGAAAGGGTGACGAAGCGACGCCGC
GTGAGTGAGGAAGGCCTTCGGGTTGTAAAGCTCTGTCAGGAGTTAAGAAATATAAGTGTGCTAATACCAC
ATTTATTTGACGAAGGCTCCAAAGGAAGCCACGGCTAACTCTGTGCCAGCAGCCGCGGTAATACAGAGGT
GGCAAGCGTTGTTCGGAATTATTGGGCGTAAAGAGCACGTAGGTGGGTTTGTAAGTCAGATGTGAAAGCC
TTCTGTTCAACGGAAGAATTGCATCTGAAACTGCGAGTCTTGAGTGTAGGAGGGGAGAATGGAACTTCTG
GTGGAGCGGTGAAATGCGTAGATATCAGAAGGAACGCCGGCGGCGAAAGCGATTCTCTGGCCTATTACTG
ACGCTCAGTGTGCGAAAGCTAGGGGAGCAAACGGGATTAGATACCCCGGTAGTCCTAGCCGTAAACGAT

>gi|381146877|gb|JQ309026.1| Uncultured planctomycete clone MC3_A8-S 16S ribosomal RNA gene, partial sequence
GAACGAGGATATATCCTTCGGGATATAAGCCGAGTGGCGCAAGGGTGAGTAATGCATAGATTACCTGCCT
TTAGGATAAGGACAACTTTGTGAAAACGGAGCTAATACTTAATAACACAAAAGGGAATAATTTTCTTTTG
TCAAATGGAGGGTAGCAATATCTTTCGCCTGAAGAGGGGTTTATGTCCTATCAGCTTGTTGGTGGGGTAA
TGGCCTACCAAGGCGAAGACGGGTAGCCGGCCTTAGAGGGTGGTCGGCCACACTGGGACTGAGACACTGC
CCAGACTTCTACGGAAGGCTGCAGTCGAGAATCTTTCGCAATGCCCGAAAGGGTGACGAAGCGACGCCGC
GTGGGTGAGGAAGGCCTTCGGGTTGTAAAGCCCTGTCAGGAGTTAAGAAATATAGATTCGCTAATATCGG
GTCTATTTGACAAAGGCTCCAAAGGAAGCCACGGCTAACTCTGTGCCAGCAGCCGCGGTAATACAGAGGT
GGCAAGCGTTGTTCGGAATTATTGGGCGTAAAGAGCACGTAGGTGGATTTGTAAGTCAGATGTGAAAGCC
TTCTGTTCAACGGAAGAATTGCATCTGAAACTACAGACCTTGAGTGTAGGAGGGGAGAATGGAACTTCTG
GTGGAGCGGTGAAATGCGTAGATATCAGAAGGAACGCCGGCGGCGAAAGCGATTCTCTGGCCTATTACTG
ACACTCAGTGTGCGAAAGCTAGGGGAGCAAACGGGATTAGATACCCCGGTAGTCCTAGCCGTAAACGAT

>gi|381146878|gb|JQ309027.1| Uncultured planctomycete clone MC15_B11-S 16S ribosomal RNA gene, partial sequence
GAACGAGGATATATCCTTCGGGATATAAGCCGAGTGGCGGAAGGGTGAGTAATGCACAGACAACCTGCCT
TTAGGATAAGAATAACTCTGTGAAAGCGGAGCTAATACTTAATAATACAAAGAAAAGGTTCTTTTCTTTG
TCAAAAAAGGGTATTTATACCTTTTGCCTAGAGAGGGGTTTATGTCCTATCAGCTTGTTGGTGGGGTAAC
GGCCTACCAAGGCGAAGACGGGTAACCGGCCTTAGAGGGTAGTCGGTCACACTGGAACTGAGACACTGTC
CAGACTTCTACGGAAGGCTGCAGTCGAGAATCTTTCGCAATGCCCGAAAGGGTGACGAAGCGACGCCGCG
TGGATGAAGAAGGCCTTCGGGTTGTAAAATCCTGTCAGGAGTTAAGAAATATAAGTTTGATAATACCAAA
TTTATTCGACAAAGGCTCCAGAGGAAGCCACGGCTAACTCTGTGCCAGCAGCCGCGGTAATACAGAGGTG
GCAAGCGTTGTTCGGAATTATTGGGCGTAAAGAGCACGTAGGTGGATTTGTTAGTCAGATGTGAAAGCCT
TTCGTTCAACGGAAGAATTGCATCTGAAACTACAAACCTTGAGTATAGGAGGGGAGAGTGGAACTTCTGG
TGGAGCGGTGAAATGCGTAGATATCAGAAGGAACGCCGGCGGCGAAAGCGACTCTCTGGCCTATAACTGA
CACTGAGTGTGCGAAAGCTAGGGGAGCAAACGGGATTAGATACCCCGGTAGTCCTAGCCGTAAACGAT

>gi|381146879|gb|JQ309028.1| Uncultured planctomycete clone MC15_B3-S 16S ribosomal RNA gene, partial sequence
GAACGAGGATATATCCTTCGGGATATAAGCCGAGTGGCGGAAGGGTGAGTAATGCACAGACAACCTGCCT
TTAGGATAAGAATAACTCTGTGAAAGCGGAGCTAATACTTAATAATACAAAGAAAAGGTTCTTTTCTTTG
TCAAAAAAGGGTATTTATACCTTTTGCCTAGAGAGGGGTTTATGTCCTATCAGCTTGTTGGTGGGGTAAC
GGCCTACCAAGGCGAAGACGGGTAACCGGCCTTAGAGGGTAGTCGGTCACACTGGAACTGAGACACTGTC
CAGACTTCTACGGAAGGCTGCAGTCGAGAATCTTTCGCAATGCCCGAAAGGGTGACGAAGCGACGCCGCG
TGGATGAAGAAGGCCTTCGGGTTGTAAAATCCTGTCAGGAGTTAAGAAATATAAGTTTGATAATACCAAA
TTTATTTGACAAAGGCTCCAGAGGAAGCCACGGCTAACTCTGTGCCAGCAGCCGCGGTAATACAGAGGTG
GCAAGCGTTGTTCGGAATTATTGGGCGTAAAGAGCACGTAGGTGGATTTGTTAGTCAGATGTGAAAGCCT
TTCGTTCAACGGAAGAATTGCATCTGAAACTACAAACCTTGAGTATAGGAGGGGAGAGTGGAACTTCTGG
TGGAGCGGTGAAATGCGTAGATATCAGAAGGAACGCCGGCGGCGAAAGCGACTCTCTGGCCTATAACTGA
CACTGAGTGTGCGAAAGCTAGGGGAGCAAACGGGATTAGATACCCCGGTAGTCCTAGCCGTAAACGAT

>gi|381146880|gb|JQ309029.1| Uncultured planctomycete clone MC3_A4-S 16S ribosomal RNA gene, partial sequence
GAACGAGGATATATCCTTCGGGATATAAGCCGAGTGGCGCAAGGGTGAGTAATGCATAGATTACCTGCCT
CCGGGATAAGGACAACTTTGTGAAAACGGAGCTAATACTTAATAATACAAAAGAGAATAATTTTCTTTTG
TCAATGGGAGGGTAGCAATACCTTTTGCCTGGAGAGGGGTTTATGTCCTATCAGCTTGTTGGTGGGGTAA
TGGCCTACCAAGGCGAAGACGGGTAGCCGGTCTTAGAGGATGGTCGGCCACACTGGGACTGAGACACTGC
CCAGACTTCTACGGAAGGCTGCAGTCGAGAATCTTTCGCAATGCCCGAAAGGGTGACGAAGCGACGCCGC
GTGGGTGAGGAAGGCCTTCGGGTTGTAAAGCCCTGTCAGGAGTTAAGAAATGTAAGTGCGCTAATATCGC
ATTTATTTGACGAAGGCTCCAAAGGAAGCCACGGCTAACTCTGTGCCAGCAGCCGCGGTAATACAGAGGT
GGCAAGCGTTGTTCGGAATTATTGGGCGTAAAGAGCACGTAGGTGGGTTTGTAAGTCAGATGTGAAAGCC
TTCTGTTCAACGGAAGAATTGCATCTGAAACTGCAAGTCTTGAGTGTAGGAGGGGAGAATGGAACTTCTG
GTGGAGCGGTGAAATGCGTAGATATCAGAAGGAACGCCGGCGGCGAAAGCGATTCTCTGGCCTATTACTG
ACACTCAGTGTGCGAAAGCTAGGGGAGCAAACGGGATTAGATACCCCGGTAGTCCTAGCCGTAAACGAT

>gi|381146881|gb|JQ309030.1| Uncultured planctomycete clone MC3_C5-S 16S ribosomal RNA gene, partial sequence
GAACGAGGATATATCCTTCGGGATATAAGCCGAGTGGCGCAAGGGTGAGTAATGCATAGATTACCTGCCT
CTAGGATAAGGACAACTTTGTGAAAACGGAGCTAATACTTAATAAAACAAAAGAAAATAATTTTCTTTTG
TCAATGGGAGGGTAGCAATGCCTTTTGCCTGGAGAGGGGTTTATGTCCTATCAGCTTGTTGGTGGGGTAA
TGGCCTACCAAGGCGAAGACGGGTAGCCGGACTTAGTGGTTGTTCGGCCACACTGGGACTGAGACACTGC
CCAGACTTCTACGGAAGGCTGCAGTCGAGAATCTTTCGCAATGCCCGAAAGGGTGACGAAGCGACGCCGC
GTGGGTGAGGAAGGCCTTCGGGTTGTAAAGCCCTGTCAGGAGTTAAGAAATGTAAGTGCGCTAATATCGC
ATTTATTTGACGAAGGCTCCAAAGGAAGTCACGGCTAACTCTGTGCCAGCAACCGCGGTAATACAGAGGT
GGCAAGCGTTGTTCGGAATTATTGGGCGTAAAGAGCACGTAGGTGGGTTTGTAAGTCAGATGTGAAAGCC
TTCTGTTCAACGGAAGAATTGCATCTGAAACTGCGAGTCTTGAGTGTAGGAGGGGAGAATGGAACTTCTG
GTGGAGCGGTGAAATGCGTAGATATCAGAAGGAACGCCGGCGGCGAAAGCGATTCTCTGGCCTATTACTG
ACACTCAGTGTGCGAAAGCTAGGGGAGCAAACGGGATTAGATACCCCGGTAGTCCTAGCCGTAAACGAT

>gi|381146882|gb|JQ309031.1| Uncultured planctomycete clone MC15_A9-S 16S ribosomal RNA gene, partial sequence
GAACGAGGATATATCCTTCGGGGTATAAGCCGAGTGGCGCAAGGGTGAGTAATGCATAGATTACCTGCCT
CTAGGATAAGGACAACTTTGTGAAAACGAAGCTAATACTTAATAATACAAAAGAAAATAATTTCCTTTTG
TCAATGGGAGGGTAGCAATACCTTTTGCCTAGAGAGGGGTTTATGTCCTATCAGCTTGTTGGTGGGGTAA
TGGCCTACCAAGGCGATGACGGGTAGCCGGTCTTAGAGGATGGTCGGCCACACTGGGACTGAGACACTGC
CCAGACTTCTACGGAAGGCTGCAGTCGAGAATCTTTCGCAATGCCCGAAAGGGTGACGAAGCGACGCCGC
GTGAGTGAGGAAGGCCTTCGGGTTGTAAAGCTCTGTCAGGGATTAAGAAGTATAAGTGTGCTAATACCAC
ATTTATTTGACAAAGGTCCCAAAGGAAGCCACGGCTAACTCTGTGCCAGCAGCCGCGGTAATACAGAGGT
GGCAAGCGTTGTTCGGAATTATTGGGCGTAAAGAGCACGTAGGTGGGTTTGTAAGTCAGATGTGAAAGCC
TTCTGTTCAACGGAAGAATTGCATCTGAAACTACAAGTCTTGAGTGTAGGAGGGGAGAATGGAACTTCTG
GTGGAGCGGTGAAATGCGTAGATATCAGAAGGAACGCCGGCGGCGAAAGCGATTCTCTGGCCTATTACTG
ACACTCAGTGTGCGAACGCTAGGGGAGCAAACGGGATTAGATACCCCGGTAGTCCTAGCCGTAAACGAT

>gi|381146883|gb|JQ309032.1| Uncultured planctomycete clone MC15_A1-S 16S ribosomal RNA gene, partial sequence
GAACGAGGATATATCCTTCGGGATATAAACCGAGTGGCGCAAGGGTGAGTAATGCATAGATTACCTGCCT
CCGGGATAAGGACAACTTTGTGAAAACGGAGCTAATACTTAATAATACAAAAGAAAATTATTTTCTTTTG
TCAATGGGAGGGTAGCAATACCTTTTGCCTGGAGAGGGGTTTATGTCCTATCAGCTTGTTGGTGGGGTAA
TGGCCTACCAAGGCGAAGACGGGTAGCCGGACTTAGTGGTTGTTCGGCCACACTGGGACTGAGACACTGC
CCAGACTTCTACGGAAGGCTGCAGTCGAGAATCTTTCGCAATGCCCGAAAGGGTGACGAAGCGACGCCGC
GTGGGTGAGGGAGGCCTTCGGGTTGTAAAGCCCTGTCAGGAGTTAAGAAATGTAAGTGCGCTAATATCGC
ATTTATTTGACGAAGGCTCCAAAGGAAGTCACGGCTAACTCTGTGCCAGCAGCCGCGGTAATACAGAGGT
GGCAAGCGTTGTTCGGAATTATTGGGCGTAAAGAGCACGTAGGTGGGTTTGTAAGTCAGATGTGAAAGCC
TTCTGTTCAACGGAAGAATTGCATCTGAAACTGCGAGTCTTGAGTGTAGGAGGGGAGAATGGAACTTCTG
GTGGAGCGGTGAAATGCGTAGATATCAGAAGGAACGCCGGCGGCGAAAGCGATTCTCTGGCCTATTACTG
ACACTCAGTGTGCGAAAGCTAGGGGAGCAAACGGGATTAGATACCCCGGTAGTCCTAGCCGTAAACGAT

>gi|381146884|gb|JQ309033.1| Uncultured planctomycete clone MC4_A2-S 16S ribosomal RNA gene, partial sequence
GAACGAGGATATACCCTTCGGGGTATAAGCCGAGTGGCGCAAGGGTGAGTAATGCATAGATTACCTGCCT
CCGGGATAAGGACAACTTTGCGAAAACGAAGCTAATACTTAATAATACAAAAGAAAATAATTTTCATTTG
TCAATGGGAGGGTAGCAATACCTTTTGCCTGGAGAGGGGTTTATGTCCTATCAGCTTGTTGGTGGGGTAA
TGGCCTACCAAGGCGATGACGGGTAGCCGGTCTTAGAGGATGGTCGGCCACACTGGGACTGAGACACTGC
CCAGACTTCTACGGAAGGCTGCAGTCGAGAATCTTCCGCAATGCCCGAAAGGGTGACGAAGCGACGCCGC
GTGAGTGAGGAAGGCCTTCGGGTTGTAAAGCTCTGTCAGGAGTTAAGAAATATAAGTGTGCTAATACCAC
ATTTATTTGACAAAAGCTCCAAAGGAAGCCACGGCTAACTCTGTGCCAGCAGCCGCGGTAATACAGAGGT
GGCAAGCGTTGTTCGGAATTATTGGGCGTAAAGAGCACGTAGGTGGGTTTGTAAGTCAGATGTGAAAGCC
TTCTGTTCAACGGAAGAATTGCATCTGAAACTGCGAGTCTTGAGTGTAGGTGGGGAGAATGGAACTTCTG
GTGGAGCGGTGAAATGCGTAGATATCAGAAGGAACGCCGGCGGCGAAAGCGATTCTCTGGCCTATTACTG
ACACTCAGTGTGCGAAAGCTAGGGGAGCAAACGGGATTAGATACCCCGGTAGTCCTAGCTGTAAACGAT

>gi|381146885|gb|JQ309034.1| Uncultured planctomycete clone MC3_B3-S 16S ribosomal RNA gene, partial sequence
GAACGAGGATATATCCTTCGGGATATAAGCCGAGTGGCGCAAGGGTGAGTAATGCATAGATTACCTGCCT
CCGGGATAAGGACAACTTTGTGAAAACGGAGCTAATACTTAATAATACAAAAGAGAATAATTTTCTTTTG
TCAATGGGAGGGTAGCAATACCTTTTGCCTGGAGAGGGGTTTATGTCCTATCAGCTTGTTGGTGGGGTAA
TGGCCTACCAAGGCGAAGACGGGTAGCCGGTCTTAGAGGATGGTCGGCCACACTGGGACTGAGACACTGC
CCAGACTTCTACGGAAGGCTGCAGTCGAGAATCTTTCGCAATGCCCGAAAGGGTGACGAAGCGACGCCGC
GTGGGTGAGGAAGGCCTTCGGGTTGTAAAGCCCTGTCAGGAGTTAAGAAATGTAAGTGCGCTAATATCGC
ATTTATTTGACGAAGGCTCCAAAGGAAGCCACGGCTAACTCTGTGCCAGCAGCCGCGGTAATACAGAGGT
GGCAAGCGTTGTTCGGAATTATTGGGCGTAAAGAGCACGTAGGTGGGTTTGTAAGTCAGATGTGAAAGCC
TTCTGTTCAACGGAAGAATTGCATCTGAAACTGCAAGTCTTGAGTGTAGGAGGGGAGAATGGAACTTCTG
GTGGAGCGGTGAAATGCGTAGATATCAGAAGGAACGCCGGCGGCGAAAGCGATTCTCTGGCCTATTACTG
ACACTCAGTGTGCGAAAGCTAGGGGAGCAAACGGGATTAGATACCCCGGTAGTCCTAGCCGTAAACGAT

>gi|381146886|gb|JQ309035.1| Uncultured planctomycete clone MC9_A7-S 16S ribosomal RNA gene, partial sequence
GAACGAGGATATATCCTTCGGGATATAAACCGAGTGGCGCAAGGGTGAGTAATGCATAGATTACCTGCCT
CTAGGATAAGGACAACTTTGTGAAAACGAAGCTAATACTTAATAATACAAAAGAGAATAATTTTCTTTTG
TCAAAGGGAGGGTAGCAATACCTTTCGCCAAGAGAGGGGTTTATGTCCTATCAGCTTGTTGGTGGGGTAA
TGGCCTACCAAGGCGAAGACGGGTAGCCGGTCTTAGAGGATGGTCGGCCACACTGGGACTGAGACACTGC
CCAGACTTCTACGGAAGGCTGCAGTCGAGAATCTTTCGCAATGCCCGAAAGGGTGACGAAGCGACGCCGC
GTGAGTGAGGAAGGCCTTCGGGTTGTAAAGCTCTGTCAGGGATTAAGAAATATAAGTGTGCTAATACCAC
ATTTATTTGACGAAGGTCCCAAAGGAAGCCACGGCTAACTCTGTGCCAGCAGCCGCGGTAATACAGAGGT
GGCAAGCGTTGTTCGGAATTATTGGGCGTAAAGAGCACGTAGGTGGGTTTGTAAGTCAGATGTGAAAGCC
TTCTGTTCAACGGAAGAATTGCATCTGAAACTACAAGTCTTGAGTGTAGGAGGGGAGAATGGAACTTCTG
GTGGAGCGGTGAAATGCGTAGATATCAGAAGGAACGCCGGCGGCGAAAGCGATTCTCTGGCCTATTACTG
ACACTCAGTGTGCGAAAGCTAGGGGAGCAAACGGGATTAGATACCCCGGTAGTCCTAGCCGTAAACGAT
