# Supplementary material for: Biogeography of anaerobic ammonia-oxidizing (anammox) bacteria
Source: Front Microbiol. 2014 Aug 6;5:399. doi: 10.3389/fmicb.2014.00399 (PMC4123730; doi:10.3389/fmicb.2014.00399)
Supplement: Supplementary file 1 [file DataSheet1.ZIP › Sonthiphand supp data files/10/Untrimmed Sequence Files/135.fasta]

>gi|389501595|gb|JQ822258.1| Uncultured planctomycete clone MP_AMX_01 16S ribosomal RNA gene, partial sequence
TGACGAAGCGACGCCGCGTGAGCGAAGAAGGCCCTAGGGTTGTAAAGCTCTGTCGGGGGTTATGAAATGC
AGGTTGGTTAATACCCAACCTGTTTGACAAAGGCCCCAGAGGAAGCCACGGCTAACTCTGTGCCAGCAGC
CGCGGTAATACAGAGGTGGCAAGCGTTGTTCGGTATTATTGGGCGTAAAGAGCACGTAGGTGGTTTTGTA
AGTCAGATGTGAAAGCCTTCTGTTCAAAGGAAGAACGGCATCTGAAACTGCAGATCTTGAGTGTAGGAGG
GGAGAGTGGAACTTCTGGTGGAGCGGTGAAATGCGTAGATATCAGAAGGAACGTCGGCGGCGAAAGCGAC
TCTCTGGCCTATTACTGACACTGAGTGTGCGAAAGTTAGGGGAGCAAACGGGATTAGATACCCCGGTAGT
CCTAACTGTAAACGATGGGCACTAAGTAGAGGG

>gi|389501596|gb|JQ822259.1| Uncultured planctomycete clone MP_AMX_02 16S ribosomal RNA gene, partial sequence
AGCGACGCCGCGTGAGCGAAGAAGGGCCTAGGGTTGTAAAGCTCTGTCGGGGGTTATGAAATGCAGGTTG
GTTAATACCCAACCTGTTTGACAAAGGCCCCAAAGGAAGCCACGGCTAACTCTGTGCCAGCAGCCGCGTT
AATACCGAGGTGGCAAGCGTTGTTCGGTATTATTGGGCGTAAAGAGCACGTAGGTGGTTTTGTAAGTCAG
ATGTGAAAGCCTTCTGTTCAAAGGAAGACCGGCACCTGAAACTGCAGATCTTGAGTGTAGGAGGGGAGAG
TGGGACTTCTGGCGGAGCGTTGAAATGCGTGCAGATCAGAAGGAAGGTCGGCGTCCAAAGGGACTCTCTG
GCCAATAACTGACACTTAGTCCGCCAAGGTAAGGGGAGCAAACGGGATTAGATACCCCGGTAGTCCTAAC
TGTCACCGATGCGCACTAACTTCAGCG

>gi|389501597|gb|JQ822260.1| Uncultured planctomycete clone MP_AMX_03 16S ribosomal RNA gene, partial sequence
TGACGAAGCGACGCCGCGTGAGCGAAGAAGGCCCTAGGGTTGTAAAGCTCTGTCGGGGGTTATGAAATGC
AGGTTGGTTAATACCCAACCTGTTTGACAAAGGCCCCAAAGGAAGCCACGGCTAACTCTGTGCCAGCAGC
CGCGGTAATACAGAGGTGGCAAGCGTTGTTCGGTATTATTGGGCGTAAAGAGCACGTAGGTGGTTTTGTA
AGTCAGATGTGAAAGCCTTCTGTTCAAAGGAAGAACGGCATCTGAAACTGCAGATCTTGAGTGTAGGAGG
GGAGAGTGGAACTTCTGGTGGAGCGGTGAAATGCGTAGATATCAGAAGGAACGTCGGCGGCGAAAGCGAC
TCTCTGGCCTATTACTGACACTGAGTGTGCGAAAGTTAGGGGAGCAAACGGGATTAGATACCCCGGTAGT
CCTAACTGTAAACGATGGGCACTAAGTAGAGGG

>gi|389501598|gb|JQ822261.1| Uncultured planctomycete clone MP_AMX_04 16S ribosomal RNA gene, partial sequence
TGACGAAGCGACGCCGCGTGGGTGAGGAAGGCCTTCGGGTTGTAAAGCCCTGTCAGGAGTTAAGAAATGT
AGGCTCGCTAATATCGGGTCTATTTGACAAAGGCTCCAAAGGAAGCCACGGCTAACTCTGTGCCAGCAGC
CGCGGTAATACAGAGGTGGCAAGCGTTGTTCGGAATTATTGGGCGTAAAGAGCACGTAGGTGGATTTGTA
AGTCAGACGTGAAAGCCTTCTGTTCAACGGAAGAATTGCATCTGAAACTACAAACCTTGAGTGTAGGAGG
GGAGAATGGAACTTCTGGTGGAGCGGTGAAATGCGTAGATATCAGAAGGAACGCCGGCGGCGAAAGCGAT
TCTCTGGTCTATTACTGACACTCAGTGTGCGAAAGCTAGGGGAGCAAACGGGATTAGATACCCCGGTAGT
CCTAGCCGTAAACGATGGGCACTAAGTAGAGGG

>gi|389501599|gb|JQ822262.1| Uncultured planctomycete clone MP_AMX_05 16S ribosomal RNA gene, partial sequence
TGACGAAGCGACGCCGCGTGTGGGAAGAAGGCCTTCGGGTTGTAAACCACTGTCAGGAGTTAGGAAGTGC
AGGAGCGTTAATAGCGTTCTTGCTTGACTAAGGCTCCAGAGGAAGCCACGGCTAACTCTGTGCCAGCAGC
CGCGGTAATACAGAGGCGGCAAGCGTTGTTCGGAATTATTGGGCGTAAAGAGCACGTAGGCGGCCTTGCA
AGTCAGTTGTGAAAGCCTTCCGCTCAACGGAAGAATGCCAGCTGATACTACATGGCTTGAGTACGGGAGG
GGAGAGTGGAACTTCTGGTGGAGCGGTGAAATGCGTAGATATCAGAAGGAACGCCGGCGGCGAAAGCGAC
TCTCTGGCCCGAAACTGACGCTGAGTGTGCGAAAGCTAGGGGAGCAAACGGGATTAGATACCCCGGTAGT
CCTAGCCGTAAACGATGGGCACTAAGTAGAGGG

>gi|389501600|gb|JQ822263.1| Uncultured planctomycete clone MP_AMX_06 16S ribosomal RNA gene, partial sequence
TGACGAAGCGACGCCGCGTGTGGGAAGAAGGCCTTCGGGTTGTAAACCACTGTCAGGAGTTAGGAAGTGC
AGGAGCGTTAATAGCGTTCTTGCTTGACTAAGGCTCCAGAGGAAGCCACGGCTAACTCTGTGCCAGCAGC
CGCGGTAATACAGAGGTGGCAAGCGTTGTTCGGTATTATTGGGCGTAAAGAGCACGTAGGTGGTTTTGTA
AGTCAGATGTGAAAGCCTTCTGTTCAAAGGAAGAACGGCATCTGAAACTGCAGATCTTGAGTGTAGGAGG
GGAGAGTGGAACTTCTGGTGGAGCGGTGAAATGCGTAGATATCAGAAGGAACGTCGGCGGCGAAAGCGAC
TCTCTGGCCTATTACTGACACTGAGTGTGCGAAAGTTAGGGGAGCAAACGGGATTAGATACCCCAGTAGT
CCTAACTGTAAACGATGGGCACTAAGTAGAGGG

>gi|389501601|gb|JQ822264.1| Uncultured planctomycete clone MP_AMX_07 16S ribosomal RNA gene, partial sequence
CGAAGCGACGCCGCGTGAGCGAAGAAGGCCCTAGGGTTGTAAAGCTCTGTCGGGGGTTATGAAATGCAGG
TTGGTTAATACCCAACCTGTTTGACAAAGGCCCCAAAGGAAGCCACGGCTAACTCTGTGCCAGCAGCCGC
GGTAATACAGAGGTGGCAAGCGTTGTTCGGTATTATTGGGCGTAAAGAGCACGTAGGTGGTTTTGTAAGT
CAGATGTGAAAGCCTTCTGTTCAAAGGAAGAACGGCATCTGAAACTGCAGATCTTGAGTGTAGGAGGGGA
GAGTGGAACTTCTGGTGGAGCGGTGAAATGCGTAGATATCAGAAGGAACGTCGGCGGCGAAAGCGACTCT
CTGGCCTATTACTGACACTGAGTGTGCGAAAGTTAGGGGAGCAAACGGGATTAGATACCCCGGTAGTCCT
AACTGTAAACGATGGGCACTAAGTAGAGGG

>gi|389501602|gb|JQ822265.1| Uncultured planctomycete clone MP_AMX_08 16S ribosomal RNA gene, partial sequence
TGACGAAGCGACGCCGCGTGAGCGAAGAAGGCCCTAGGGTTGTAAAGCTCTGTCGAGGGTTATGAAATGC
AGGTTGGTTAATACCCAACCTGTTTGACAAAGGCCCCAAAGGAAGCCACGGCTAACTCTGTGCCAGCAGC
CGCGGTAATACAGAGGTGGCAAGCGTTGTTCGGTATTATTGGGCGTAAAGAGCACGTAGGTGGTTTTGTA
AGTCAGATGTGAAAGCCTTCTGTTCAAAGGGAGAACGGCATCTGAAACTGCAGATCTTGAGTGTAGGAGG
GGAGAGTGGAACTTCTGGTGGAGCGGTGAAATGCGTAGATATCAGAAGGAACGTCGGAGGCGAAAGCGAC
TCTCTGGCCTATTACTGACACTGAGTGTGCGAAAGTTAGGGGAGCAAACGGGATTAGATACCCCGGTAGT
CCTAACTGTAAACGATGGGCACTAAGTAGAGGG

>gi|389501603|gb|JQ822266.1| Uncultured planctomycete clone MP_AMX_09 16S ribosomal RNA gene, partial sequence
TGACGAAGCGACGCCGCGTGAGCGAAGAAGGCCTTAGGGTTGTAAAGCTCTGTCGAGGGTTATGAAATAT
AGATAGGTTAATACCTTATCTATTTGACAAAGGCCCAAAAGGAAGCCACGGCTAACTCTGTGCCAGCAGC
CGCGGTAATACAGAGGTGGCAAGCGTTGTTCGGAATTATTGGGCGTAAAGGGCACGTAGGTGGTTTTGTA
AGTCAGGTGTGAAAGCCTTCTGTTCAAAGGAAGAACGGCATCTGAAACTGCGAATCTTGAGTGTAGGAGG
GGAGAGTGGAACTTCTGGTGGAGCGGTGAAATGCGTAGATATCAGAAGGAACGTCGGCGGCGAAAGCGAC
TCTCTGGCCTATTACTGACACTGAGTGTGCGAAAGTTAGGGGAGCAAACGGGATTAGATACCCCGGTAGT
CCTAACTGTCAACGATGGGCACTAAGTAGAGGG

>gi|389501604|gb|JQ822267.1| Uncultured planctomycete clone MP_AMX_10 16S ribosomal RNA gene, partial sequence
TGACGAAGCGACGCCGCGTGAGCGAAGAAGGCCCTAGGGTTGTAAAGCTCTGTCGGGGGTTATGAAATGC
AGGTTGGTTAATACCCAACCTGTTTGACAAAGGCCCCAAAGGAAGCCACGGCTAACTCTGTGCCAGCAGC
CGCGGTAATACAGAGGTGGCAAGCGTTGTTCGGTATTATTGGGCGTAAAGAGCACGTAGGTGGTTTTGTA
AGTCAGATGTGAAAGCCTTCTGTTCAAAGGAAGAACGGCATCTGAAACTGCAGATCTTGAGTGTAGGAGG
GGAGAGTGGAACTTCTGGTGGAGCGGTGAAATGCGTAGATATCAGAAGGAACGTCGGCGGCGAAAGCGAC
TCTCTGGCCTATTACTGACACTGAGTGTGCGAAAGTTAGGGGAGCAAACGGGATTAGATACCCCGGTAGT
CCTAACTGTAAACGATGGGCACTAAGTAGAGGG

>gi|389501605|gb|JQ822268.1| Uncultured planctomycete clone MP_AMX_11 16S ribosomal RNA gene, partial sequence
TGACGAAGCGACGCCGCGTGTGGGAAGAAGGCCCTCGGGTTGTAAACCACTGTCAGGAGTTAGGAAGTGC
AGGAGCGTTAATAGCGTTCTTGCTTGACTAAGGCTCCAGAGGAAGCCACGGCTAACTCTGTGCCAGCAGC
CGCGGTAATACAGAGGCGGCAAGCGTTGTTCGGAATTATTGGGCGTAAAGAGCACGTAGGCGGCCTTGCA
AGTCAGTTGTGAAAGCCTTCCGCTCAACGGAAGAATGCCAGCTGATACTACATGGCTTGAGTACGGGAGG
GGAGAGTGGAACTTCTGGTGGAGCGGTGAAATGCGTAGATATCAGAAGGAACGCCGGCGGCGAAAGCGAC
TCTCTGGCCCGAAACTGACGCTGAGTGTGCGAAAGCTAGGGGAGCAAACGGGATTAGATACCCCGGTAGT
CCTAGCCGTAAACGATGGGCACTAAGTAGAGGG

>gi|389501606|gb|JQ822269.1| Uncultured planctomycete clone MP_AMX_12 16S ribosomal RNA gene, partial sequence
TGACGAAGCGACGCCGCGTGAGCGAAGAAGGCCCTAGGGTTGTAAAGCTCTGTCGGGGGTTATGAAATGC
AGGTTGGTTAGTACCCAACCTGTTTGACAAAGGCCCCAAAGGAAGCCACGGCTAACTCTGTGCCAGCAGC
CGCGGTAATACAGAGGTGGCAAGCGTTGTTCGGTATTATTGGGCGTAAAGAGCACGTAGGTGGTTTTGTA
AGTCAGATGTGAAAGCCTTCTGTTCAAAGGAAGAACGGCATCTGAAACTGCAGATCTTGAGTGTAGGAGG
GGAGAGTGGAA

>gi|389501607|gb|JQ822270.1| Uncultured planctomycete clone MP_AMX_13 16S ribosomal RNA gene, partial sequence
TGACGAAGCGACGCCGCGTGAGCGAAGAAGGCCCTAGGGTTGTAAAGCTCTGTCGGGGGTTATGAAATGC
AGGTTGGTTAATACCCAACCTGTTTGACAAAGGCCCCAAAGGAAGCCACGGCTAACTCTGTGCCAGCAGC
CGCGGTAATACAGAGGTGGCAAGCGTTGTTCGGTATTATTGGGCGTAAAGAGCACGTAGGTGGTTTTGTA
AGTCAGATGTGAAAGCCTTCTGTTCAAAGGAAGAACGGCATCTGAAACTGCAGATCTTGAGTGTAGGAGG
GGAGAGTGGAACTTCTGGTGGAGCGGTGAAATGCGTAGATATCAGAAGGAACGTCGGCGGCGAAAGCGAC
TCTCTGGCCTATTACTGACACTGAGTGTGCGAAAGTTAGGGGAGCAAACGGGATTAGATACCCCGGTAGT
CCTAACTGTAAACGATGGGCACTAAGTAGAGGG

>gi|389501608|gb|JQ822271.1| Uncultured planctomycete clone MP_AMX_14 16S ribosomal RNA gene, partial sequence
TGACGAAGCGACGCCGCGTGGGTGAGGAAGGCCCTCGGGTTGTAAAGCCCTGTCAGGAGTTAAGAAATGT
AAGTGTGTTAATACCACATTTATTTGACGAAGGCTCCAAAGGAAGCCACGGCTAACTCTGTGCCAGCAGC
CGCGGTAATACAGAGGTGGCAAGCGTTGTTCGGAATTATTGGGCGTAAAGAGCACGTAGGTGGGTTTGTA
AGTCAGATGTGAAAGCCTTCTGTTCAACGGAAGAATTGCATCTGAAACTGCGAATCTTGAGTGTAGGAGG
GGAGAATGGAACTTCTGGTGGAGCGGTGAAATGCGTAGATATCAGAAGGAACGCCGGCGGCGAAAGCGAT
TCTCTGGCCTATTACTGACACTCAGTGTGCGAAAGCTAGGGGAGCAAACGGGATTAGATACCCCGGTAGT
CCTAGCCGTAAACGATGGGCACTAAGTAGAGGG

>gi|389501609|gb|JQ822272.1| Uncultured planctomycete clone MP_AMX_15 16S ribosomal RNA gene, partial sequence
TGACGAAGCGACGCCGCGTGTGGGAAGAAGGCCTTCGGGTTGTAAACCACTGTCGGGAGTTAGGAAGTGC
AGGAGCGTTAATAGCGTTCTTGCTTGACTAAGGCTCCAGAGGAAGCCACGGCTAACTCTGTGCCAGCAGC
CGCGGTAATACAGAGGCGGCAAGCGTTGTTCGGAATTATTGGGCGTAAAGAGCACGTAGGCGGCCTTGCA
AGTCAGTTGTGAAAGCCTTCCGCTCAACGGAAGAATGCCAGCTGATACTACAGGGCTTGAGTACGGGAGG
GGAGAGTGGAACTTCTGGTGGAGCGGTGAAATGCGTAGATATCAGAAGGAACGCCGGCGGCGAAAGCGAC
TCTCTGGCCCGAAACTGACGCTGAGTGTGCGAAAGCTAGGGGAGCAAACGGGATTAGATACCCCGGTAGT
CCCAGCCGTAAACGATGGGCACTAAGTAGAGGG

>gi|389501610|gb|JQ822273.1| Uncultured planctomycete clone MP_AMX_16 16S ribosomal RNA gene, partial sequence
GACGAAGCGACGCCGCGTGAGCGAAGAAGGCCCTAGGGTTGTAAAGCTCTGTCGGGGGTTATGAAATGCA
GGTTGGTTAATACCCAACCTGTTTGACAAAGGCCCCAAAGGAAGCCACGGCTAACTCTGTGCCAGCAGCC
GCGGTAATACAGAGGTGGCAAGCGTTGTTCGGTATTATTGGGCGTAAAGAGCACGTAGGTGGTTTTGTAA
GTCAGATGTGAAAGCCTTCTGTTCAAAGGAAGAACGGCATCTGAAACTGCAGA

>gi|389501611|gb|JQ822274.1| Uncultured planctomycete clone MP_AMX_17 16S ribosomal RNA gene, partial sequence
TGACGAAGCGACGCCGCGTGAGCGAAGAAGGCCCTAGGGTTGTAGAGCTCTGTCGGGGGTTATGAAATGC
AGGTTGGTTAATACCCAACCTGTTTGACAAAGGCCCCAAAGGAAGCCACGGCTAACTCTGTGCCAGCAGC
CGCGGTAATACAGAGGTGGCAAGCGTTGTTCGGTATTATTGGGCGTAAAGAGCACGTAGGTGGTTTTGTA
AGTCAGATGTGAAAGCCTTCTGTTCAAAGGAAGAACGGCATCTGAAACTGCAGATCTTGAGTGTAGGAGG
GGAGAGTGGAACTTCTGGTGGAGCGGTGAAATGCGTAGATATCAGAAGGAACGTCGGCGGCGAAAGCGAC
TCTCTGGCCTATTACTGACACTGAGTGTGCGAAAGTTAGGGGAGCAAACGGGATTAGATACCCCGGTAGT
CCTAACTGTAAACGATGGGCACTAAGTAGAGGG

>gi|389501612|gb|JQ822275.1| Uncultured planctomycete clone MP_AMX_18 16S ribosomal RNA gene, partial sequence
TGACGAAGCGACGCCGCGTGGGTGAGGAAGGCCTTCGGGTTGTAAAGCCCTGTCAGGAGTTAAGAAATGT
AGACTCGCTAATATCGGGTCTATTTGACAAAGGCTCCAAAGGAAGCCACGGCTAACTCTGTGCCAGCAGC
CGCGGTAATACAGAGGTGGCAAGCGTTGTTCGGAATTATTGGGCGTAAAGAGCACGTAGGTGGATTTGTA
AGTCAGACGTGAAAGCCTTCTGTTCAACGGAAGAATTGCATCTGAAACTACAAACCTTGAGTGTAGGAGG
GGAGAATGGAACTTCTGGTGGAGCGGTGAAATGCGTAGATGTCAGAAGGAACGCCGGCGGCGAAAGCGAC
TCTCTGGCCCGAAACTGACGCTGAGTGTGCGAAAGCTAGGGGAGCAAACGGGATTAGATACCCCGGTAGT
CCTAGCCGTAAACGATGGGCACTAAGTAGAGGG

>gi|389501613|gb|JQ822276.1| Uncultured planctomycete clone MP_AMX_19 16S ribosomal RNA gene, partial sequence
TGACGAAGCGACGCCGCGTGCGGGAAGAAGGCCTTCGGGTTGTAAACCACTGTCAGGAGTTAGGAAGTGC
ACGAGCGTTAATAGCGCTCTTGCTTGACTAAGGCTCCAGAGGAAGCCACGGCTAACTCTGTGCCAGCAGC
CGCGGTAATACAGAGGCGGCAAGCGTTGTTCGGAATTATTGGGCGTAAAGAGCACGTAGGCGGCCTTGCA
AGTCAGTTGTGAAAGCCTTCCGCTCAACGGAAGAATGCCATCTGATACTACAGGGCTTGAGTACGGGAGG
GGAGAGTGGAACTTCTGGTGGAGCGGTGAAATGCGTAGATATCAGAAGGAACGCCGGCGGCGAAAGCGAC
TCTCTGGCCCGAAACTGACGCTGAGTGTGCGAAAGCTAGGGGAGCAAACGGGATTAGATACCCCGGTAGT
CCTAGCCGTAAACGATGGGCACTAAGTAGAGGG

>gi|389501614|gb|JQ822277.1| Uncultured planctomycete clone MP_AMX_20 16S ribosomal RNA gene, partial sequence
TGACGAAGCGACGCCGCGTGAGCGAAGAAGGCCCTAGGGTTGTAAAGCTCTGTCGGGGGTTACGAAATGC
AGGTTGGTTAATACCCAACCTGTTTGACAAAGGCCCCAAAGGAAGCCACGGCTAACTCTGTGCCAGCAGC
CGCGGTAATACAGAGGTGGCAAGCGTTGTTCGGTATTATTGGGCGTAAAGAGCACGTAGGTGGTTTTGTA
AGTCAGATGTGAAAGCCTTCTGTTCAAAGGAAGAACGGCATCTGAAACTGCAGATCTTGAGTGTAGGAGG
GGAGAGTGGAACTTCTGGTGGAGCGGTGAAATGCGTAGATATCAGAAGGAACGTCGGCGGCGAAAGCGAC
TCTCTGGCCTATTACTGACACTGAGTGTGCGAAAGTTAGGGGAGCAAACGGGATTAGATACCCCGGTAGT
CCTAACTGTAAACGATGGGCACTAAGTAGAGGG

>gi|389501615|gb|JQ822278.1| Uncultured planctomycete clone MP_AMX_21 16S ribosomal RNA gene, partial sequence
GACGAAGCGACGCCGCGTGTGGGAAGAAGGCCCTAGGGTTGTAAACCACTGTCAGGAGTTAAGAAGTGCA
GGGGTGTTAATAGCATCCCTGTTTGACGAAAGCTCCAGAGGAAGCCACGGCTAACTCTGTGCCAGCAGCC
GCGGTAATACAGAGGTGGCAAGCGTTGTTCGGAATTATTGGGCGTAAAGAGCACGTAGGCGGTCCTGCAA
GTCAGTTGTGAAAGCCTTCCGCTTAACGGGAGAATGGTATCTGATACTACGGGGCTAGAGTACGGGAGGG
GAGAGTGGAACTTCTGGTGGAGCGGTGAAATGCGTACATATCAGAAGGAACGCCGGCGGCGAAAGCGACT
CTCTGGCCTATTACTGACACTGAGTGTGCGAAAGCTAGGGGAGCAAACGGGATTAGATACACCGGTAGTC
CTAGCCGTTCCCGATGGGCACTACGTAGAGGG

>gi|389501616|gb|JQ822279.1| Uncultured planctomycete clone MP_AMX_22 16S ribosomal RNA gene, partial sequence
GACGAAGCGACGCCGCGTGAGCGAAGAAGGCCCTAGGGTTGTAAAGCTCTGTCGGGGGTTATGAAATGCA
GGTTGGTTAGTACCCAACCTGTTTGACAAAGGCCCCAAAGGAAGCCACGGCTAACTCTGTGCCAGCAGCC
GCGGTAATACAGAGGTGGCAAGCGTTGTTCGGTATTATTGGGCGTAAAGAGCACGTAGGTGGTTTTGTAA
GTCAGATGTGAAAGCCTTCTGTTCATAGGAAGAACGGCATCTGAAACTGCAGATCTTGAGTGTAGGAGGG
GAGAGTGGAACTTCTGGTGGAGCGGTGAAATGCGTACATATCAGAAGGAACGTCGGCGGCCAAAGCGACT
CTCTGGCCTATTACTGACACTGAGTGTGCGAAAGTTAGGGGAGCAAACGGGATTAGATACCCCGGTAGTC
CTAACTGTCAACGATGGGCACTAAGTAGAGGG

>gi|389501617|gb|JQ822280.1| Uncultured planctomycete clone MP_AMX_23 16S ribosomal RNA gene, partial sequence
TGACGAAGCGACGCCGCGTGGGTGAGGAAGGCCTTCGGGTTGTAAAGCCCTGTCAGGAGTTAAGAAATGT
AGACTCGCTAATATCGGGTCTATTTGACAAAGGCTCCAAAGGAAGCCACGGCTAACTCTGTGCCAGCAGC
CGCGGTAATACAGAGGTGGCAAGCGTTGTTCGGAATTATTGGGCGTAAAGAGCACGTAGGTGGATTTGTA
AGTCAGACGTGAAAGCCTTCTGTTCAACGGAAGAATTGCATCTGAAACTACAAACCTTGAGTGTAGGAGG
GGAGAATGGAACTTCTGGTGGAGCGGTGAAATGCGTAGATATCAGAAGGAACGCCGGCGGCGAAAGCGAT
TCTCTGGCCTATTACTGACACTCAGTGTGCGAAAGCTAGGGGAGCAAACGGGATTAGATACCCCGGTAGT
CCTAGCCGTAAACGATGGGCACTAAGTAGAGGG

>gi|389501618|gb|JQ822281.1| Uncultured planctomycete clone MP_AMX_24 16S ribosomal RNA gene, partial sequence
TGACGAAGCGACGCCGCGTGAGCGAAGAAGGCCCTAGGGTTGTAAAGCTCTGTCGGGGGTTATGAAATGC
AGGTTGGTTAATACCCAACCTGTTTGACAAAGGCCCCAAAGGAAGCCACGGCTAACTCTGTGCCAGCAGC
CGCGGTAATACAGAGGTGGCAAGCGTTGTTCGGTATTATTGGGCGTAAAGAGCACGTAGGTGGTTTTGTA
AGTCAGATGTGAAAGCCTTCTGTTCAAAGGAAGAACGGCATCTGAAACTGCAGATCTTGAGTGTAGGAGG
GGAGAGTGGAACTTCTGGTGGAGCGGTGAAATGCGTAGATATCAGAAGGAACGTCGGCGGCGAAAGCGAC
TCTCTGGCCTATTACTGACACTGAGTGTGCGAAAGTTAGGGGAGCAAACGGGATTAGATACCCCGGTAGT
CCTAACTGTAAACGATGCGCACTAAGTAGAGGG

>gi|389501619|gb|JQ822282.1| Uncultured planctomycete clone MP_AMX_25 16S ribosomal RNA gene, partial sequence
TGACGAAGCGACGCCGCGTGTGGGAAGAAGGCCTTCGGGTTGTAAACCACTGTCAGGAGTTAGGAAGTGC
ACGAGCGTTAATAGCGCTCTTGCTTGACTAAGGCTCCAGAGGAAGCCACGGCTAACTCTGTGCCAGCAGC
CGCGGTAATACAGAGGCGGCAAGCGTTGTTCGGAATTATTGGGCGTAAAGAGCACGTAGGCGGCCTTGCA
AGTCAGTTGTGAAAGCCTTCCGCTCAACGGAAGAATGCCAGCTGATACTACAGGGCTTGAGTACGGGAGG
GGAGAGTGGAACTTCTGGTGGAGCGGTGAAATGCGTAGATATCAGAAGGAACGCCGGCGGCGAAAGCGAC
TCTCTGGCCCGAAACTGACGCTGAGTGTGCGAAAGCTAGGGGAGCAAACGGGATTAGATACCCCGGTAGT
CCTAGCCGTAAACGATGGGCACTAAGTAGAGGG

>gi|389501620|gb|JQ822283.1| Uncultured planctomycete clone MP_AMX_26 16S ribosomal RNA gene, partial sequence
TGACGAAGCGACGCCGCGTGAGCGAAGAAGGCCCTAGGGTTGTAAAGCTCTGTCGGGGGTTATGAAATGC
AGGTTGGTTAATACCCAACCTGTTTGACAAAGGCCCCAAAGGAAGCCACGGCTAACTCTGTGCCAGCAGC
CGCGGTAATACAGAGGTGGCAAGCGTTGTTCGGTATTATTGGGCGTAAAGAGCACGTAGGTGGTTTTGTA
AGTCAGATGTGAAAGCCTTCTGTTCAAAGGAAGAACGGCATCTGAAACTGCAGATCTTGAGTGTAGGAGG
GGAGAGTGGAACTTCTGGTGGAGCGGTGAAATGCGTAGATATCAGAAGGAACGTCGGCGGCGAAAGCGAC
TCTCTGGCCTATTACTGACACTGAGTGTGCGAAAGTTAGGGGAGCAAACGGGATTAGATACCCCGGTAGT
CCTAACTGTAAACGATGGGCACTAAGTAGAGGG

>gi|389501621|gb|JQ822284.1| Uncultured planctomycete clone MP_AMX_27 16S ribosomal RNA gene, partial sequence
TGACGAAGCGACGCCGCGTGTGGGAAGAAGGCCTTCGGGTTGTAAACCACTGTCAGGAGTTAGGAAATAC
AAGGGTGTTAATAGCGCCTTTGTTTGACTAAGGCTCCAGAGGAAGCCACGGCTAACTCTGTGCCAGCAGC
CGCGGTAATACAGAGGCGGCAAGCGTTGTTCGGAATTATTGGGCGTAAGGAGCACGTAGGCGGCCTTGCA
AGTCAGTTGTGAAAGCCTTCCGCTCAACGGAAGAATGCCAGCTGATACTACAGGGCTTGAGTACGGGAGG
GGAGAGTGGAACTTCTGGTGGAGCGGTGAAATGCGTAGATATCAGAAGGAACGCCGGCGGCGAAAGCGAC
TCTCTGGCCCGAAACTGACGCTGAGTGTGCGAAAGCTAGGGGAGCAAACGGGATTAGATACCCCGGTAGT
CCTAGCCGTAAACGATGGGCACTAAGTAGAGGG

>gi|389501622|gb|JQ822285.1| Uncultured planctomycete clone MP_AMX_28 16S ribosomal RNA gene, partial sequence
GACGAAGCGACGCCGCGTGGGTGAGGAAGGCCTTCGGGTTGTAAAGCCCTGTCAGGAGTTAAGAAATGTA
GACTCGCTAACATCGGGTCTATTTGACAAAGGCTCCAAAGGAAGCCACGGCTAACTCTGTGCCAGCAGCC
GCGGTAATACAGAGGTGGCAAGCGTTGTTCGGAATTATTGGGCGTAAAGAGCACGTAGGTGGATTTGTAA
GTCAGACGTGAAAGCCTTCTGTTCAACGGAAGAATTGCATCTGAAACTACAAACCTTGAGTGTAGGAGGG
GAGAATGGAACTTCTGGTGGAGCGGTGAAATGCGTAGATATCAGAAGGAACGCCGGCGGCGAAAGCGATT
CTCTGGCCTATTACTGACACTCAGTGTGCGAAAGCTAGGGGAGCAAACGGGATTAGATACCCCGGTAGTC
CTAGCCGTAAACGATGGGCACTAAGTAGAGGG

>gi|389501623|gb|JQ822286.1| Uncultured planctomycete clone MP_AMX_29 16S ribosomal RNA gene, partial sequence
TGACGAAGCGACGCCGCGTGGGTGAGGAAGGCCTTCGGGTTGTAAAGCCCTGTCAGGAGTTAAGAAATGT
AGGCTAGCTAATATCGGGTCTATTTGACAAAGGCTCCAAAGGAAGCCACGGCTAACTCTGTGCCAGCAGC
CGCGGTAATACAGAGGTGGCAAGCGTTGTTCGGAATTATTGGGCGTAAAGAGCACGTAGGTGGATTTGTA
AGTCAGACGTGAAAGCCTTCTGTTCAACGGAAGAATTGCATCTGAAACTACAAACCTTGAGTGTAGGAGG
GGAGAATGGAACTTCTGGTGGAGCGGTGAAATGCGTAGATATCAGAAGGAACGCCGGCGGCGAAAGCGAT
TCTCTGGCCTATTACTGACACTCAGTGTGCGAAAGCTAGGGGAGCAAACGGGATTAGATACCCCGGTAGT
CCTAGCCGTAAACGATGGGCACTAAGTAGAGGG

>gi|389501624|gb|JQ822287.1| Uncultured planctomycete clone MP_AMX_30 16S ribosomal RNA gene, partial sequence
TGACGAAGCGACGCCGCGTGGGTGAGGAAGGCCTTCGGGTTGTAAAGCCCTGTCAGGAGTTAAGAAATGT
AGACTCGCTAATATCGGGTCTATTTGACAAAGGCTCCAAAGGAAGCCACGGCTAACTCTGTGCCAGCAGC
CGCGGTAATACAGAGGTGGCAAGCGTTGTTCGGAATTATTGGGCGTAAAGAGCACGTAGGTGGATTTGTA
AGTCAGACGTGAAAGCCTTCTGTTCAACGGAAGAATTGCATCTGAAACTACAAACCTTGAGTGTAGGAGG
GGAGAATGGAACTTCTGGTGGAGCGGTGAAATGCGTAGATATCAGAAGGAACGCCGGCGGCGAAAGCGAT
TCTCTGGCCTATTACTGACACTCAGTGTGCGAAAGCTAGGGGAGCAAACGGGATTAGATACCCCGGTAGT
CCTAGCCGTAAACGATGGGCACTAAGTAGAGGG

>gi|389501625|gb|JQ822288.1| Uncultured planctomycete clone MP_AMX_31 16S ribosomal RNA gene, partial sequence
TGACGAAGCGACGCCGCGTGGGTGAGGAAGGCCTTCGGGTTGTAAAGCCCTGTCAGGAGTTAAGAAATGT
AGACTCGCTAATATCGGGTCTATTTGACAAAGGCTCCAAAGGAAGCCACGGCTAACTCTGTGCCAGCAGC
CGCGGTAATACAGAGGTGGCAAGCGTTGTTCGGAATTATTGGGCGTAAAGAGCACGTAGGTGGATTTGTA
AGTCAGACGTGAAAGCCTTCTGTTCAACGGAAGAATTGCATCTGAAACTACAAACCTTGAGTGTAGGAGG
GGAGAATGGAACTTCTGGTGGAGCGGTGAAATGCGTAGATATCAGAAGGAACGCCGGCGGCGAAAGCGAT
TCTCTGGCCTATTACTGACACTCAGTGTGCGAAAGCTAGGGGAGCAAACGGGATTAGATACCCCGGTAGT
CCTAGCCGTAAACGATGGGCACTAAGTAGAGGG

>gi|389501626|gb|JQ822289.1| Uncultured planctomycete clone MP_AMX_32 16S ribosomal RNA gene, partial sequence
TGACGATGCGACGCCGCGTGGACGACGAAGGCCTTCGGGTCGTAAAGTCCTGTCAGGAGTTAGGAAATGC
GCGATGCTACCCAAGGTGCGCGTTTGACTTCAGCTCCAGAGGAAGCCACGGCTAACTTCGTGCCAGCAGC
CGCGGTAATACGAAGGTGGCGAGCGTTGTTCGGAATCACTGGGCATAAAGGGCGTGTAGGCGGCCACGTG
TGTCGGGTGTGAAATCCCTCGACTCAATCGAGGAACTGCATTCGAAACTGCGTGGCTTGAGTTCAGAAGG
GGAGAGCGGAATTCCTGGTGGAGCGGTGAAATGCGTAGAGATCAGGAGGAACACCGGTGGCGAAGGCGGC
TCTCTAGTCTGCAACTGACGCTGAGTGCGCGAAAGCCAGGGGAGCGAACGGGATTAGATACCCCGGTAGT
CCTGGCTGTAAACGATGGGCACTAAGTAGAGGG

>gi|389501627|gb|JQ822290.1| Uncultured planctomycete clone MP_AMX_33 16S ribosomal RNA gene, partial sequence
TGACGAAGCGACGCCGCGTGAGCGAAGAAGGCCCTAGGGTTGTAAAGCTCTGTCGGGGGTTATGAAATGC
AGGTTGGTTAATACCCAACCTGTTTGACAAAGGCCCCAAAGGAAGCCACGGCTAACTCTGTGCCAGCAGC
CGCGGTAATACAGAGGTGGCAAGCGTTGTTCGGTATTATTGGGCGTAAAGAGCACGTAGGTGGTTTTGTA
AGTCAGATGTGAAAGCCTTCTGTTCAAAGGAAGAACGGCATCTGAAACTGCAGATCTTGAGTGTAGGAGG
GGAGAGTGGAACTTCTGGTGGAGCGGTGAAATGCGTAGATATCAGAAGGAACGTCGGCGGCGAAAGCGAC
TCTCTGGCCTATTACTGACACTGAGTGTGCGAAAGTTAGGGGAGCAAACGGGATTAGATACCCCGGTAGT
CCTAACTGTAAACGATGGGCACTAAGTAGAGGG

>gi|389501628|gb|JQ822291.1| Uncultured planctomycete clone MP_AMX_34 16S ribosomal RNA gene, partial sequence
TGACGAAGCGACGCCGCGTGGGTGAGGAAGGCCTTCGGGTTGTAAAGCCCTGTCAGGAGTTAAGAAATGT
AGACTCGCTAATATCGGGTCTATTTGACAAAGGCTCCAAAGGAAGCCACGGCTAACTCTGTGCCAGCAGC
CGCGGTAATACAGAGGTGGCAAGCGTTGTTCGGAATTATTGGGCGTAAAGAGCACGTAGGTGGATTTGTA
AGTCAGACGTGAAAGCCTTCTGTTCAACGGAAGAATTGCATCTGAAACTACAAACCTTGAGTGTAGGAGG
GGAGAATGGAACTTCTGGTGGAGCGGTGAAATGCGTAGATATCAGAAGGAACGCCGGCGGCGAAAGCGAT
TCTCTGGCCTATTACTGACACTCAGTGTGCGAAAGCTAGGGGAGCAAACGGGATTAGATACCCCGGTAGT
CCTAGCCGTAAACGATGGGCACTAAGTAGAGGG

>gi|389501629|gb|JQ822292.1| Uncultured planctomycete clone MP_AMX_35 16S ribosomal RNA gene, partial sequence
TGACGAAGCGACGCCGCGTGAGCGAAGAAGGCCCTAGGGTTGTAAAGCTCTGTCGGGGGTTATGAAATGC
AGGTTGGTTAATACCCAACCTGTTTGACAAAGGCCCCAAAGGAAGCCACGGCTAACTCTGTGCCAGCAGC
CGCGGTAATACAGAGGTGGCAAGCGTTGTTCGGTATTATTGGGCGTAAAGAGCACGTAGGTGGTTTTGTA
AGTCAGATGTGAAAGCCTTCTGTTCAAAGGAAGAACGGCATCTGAAACTGCAGATCTTGAGTGTAGGAGG
GGAGAGTGGAACTTCTGGTGGAGCGGTGAAATGCGTAGATATCAGAAGGAACGTCGGCGGCGAAAGCGAC
TCTCTGGCCTATTACTGACACTGAGTGTGCGAAAGTTAGGGGAGCAAACGGGATTAGATACCCCGGTAGT
CCTAACTGTAAACGATGGGCACTAAGTAGAGGG

>gi|389501630|gb|JQ822293.1| Uncultured planctomycete clone MP_AMX_36 16S ribosomal RNA gene, partial sequence
TGACGAAGCGACGCCGCGTGTGGGAAGAAGGCCTTCGGGTTGTAAACCACTGTCAGGAGTTAGGAAGTGC
AGGAGTGTTAATAGCGCTCTTGCTTGACTAAGGCTCCAGAGGAAGCCACGGCTAACTCTGTGCCAGCAGC
CGCGGTAATACAGAGGCGGCAAGCGTTGTTCGGAATTATTGGGCGTAAAGAGCACGTAGGCGGCCTTGCA
AGTCAGTTGTGAAAGCCTTCCGCTCAACGGAAGAATGCCAGCTGATACTACAGGGCTTGAGTACGGGAGG
GGAGAGTGGAACTTCTGGTGGAGCGGTGAAATGCGTAGATATCAGAAGGAACGCCGGCGGCGAAAGCGAC
TCTCTGGCCCGAAACTGACGCTGAGTGTGCGAAAGCTAGGGGAGCAAACGGGATTAGATACCCCGGTAGT
CCTAGCCGTAAACGATGGGCACTAAGTAGAGGG

>gi|389501631|gb|JQ822294.1| Uncultured planctomycete clone MP_AMX_37 16S ribosomal RNA gene, partial sequence
TGACGAAGCGACGCCGCGTGGGTGAGGAAGGCCTTCGGGTTGTAAAGCCCTGTCAGGAGTTAAGAAATGT
AGACTCGCTAATATCGGGTCTATTTGACAAAGGCTCCAAAGGAAGCCACGGCTAACTCTGTGCCAGCAGC
CGCGGTAATACAGAGGTGGCAAGCGTTGTTCGGAATTATTGGGCGTAAAGAGCACGTAGGTGGATTTGTA
AGTCAGACGTGAAAGCCTTCTGTTCAACGGAAGAATTGCATCTGAAACTACAAACCTTGAGTGTAGGAGG
GGAGAATGGAACTTCTGGTGGAGCGGTGAAATGCGTAGATATCAGAAGGAACGCCGGCGGCGAAAGCGAT
TCTCTGGCCTATTACTGACACTCAGTGTGCGAAAGCTAGGGGAGCAAACGGGATTAGATACCCCGGTAGT
CCTAGCCGTAAACGATGGGCACTAAGTAGAGGG

>gi|389501632|gb|JQ822295.1| Uncultured planctomycete clone MP_AMX_38 16S ribosomal RNA gene, partial sequence
TGACGAAGCGACGCCGCGTGTGGGAAGAAGGCCTTCGGGTTGTAAACCACTGTCAGGAGTTAGGAAGTGC
AGGAGCGTTAATAGCGTTCTTGCTTGACTAAGGCTCCAGAGGAAGCCACGGCTAACTCTGTGCCAGCAGC
CGCGGTAATACAGAGGCGGCAAGCGTTGTTCGGAATTATTGGGCGTAAAGAGCACGTAGGCGGCCTTGCA
AGTCAGTTGTGAAAGCCTTCCGCTCAACGGAAGAATGCCAGCTGATACTACAGGGCTTGAGTACGGGAGG
GGAGAGTGGAACTTCTGGTGGAGCGGTGAAATGCGTAGATATCAGAAGGAACGCCGGCGGCGAAAGCGAT
TCTCTGGCCTATTACTGACACTCAGTGTGCGAAAGCTAGGGGAGCAAACGGGATTAGATACCCCGGTAGT
CCTAGCCGTAAACGATGGGCACTAAGTAGAGGG

>gi|389501633|gb|JQ822296.1| Uncultured planctomycete clone MP_BS_01 16S ribosomal RNA gene, partial sequence
TGACGGAGCGACGCCGCGTGGAGGATGAAGGCCCTCGGGTTGTAAACTCCTGTCAGGTGGGAAGAATAGC
ATTGGGCTGAATAACCCCGATGCCTGACGTTACCACCAGAGGAAGCACCAGCAAACTTCGTGCCAGCAGC
TGCGGTAATACGAAGGGTGCGAGCGTTGTTCGGAATCACTGGGCTTAAAGGGCGCGTAGGCGGGGGGATA
AATCAGGAGTGAAAGCCCGGCGCTCAACGTCGGAACTGCTTCTGAAAATGTCTCTCTCGAGTGCAGGAGG
GGAGAGCGGAACTCTTGGTGGAGCGGTGAAATGCGTAGATATCAAGGGGAACGCCGGCGGCGAAAGCGGC
TCTCTGGCCTGTTACTGACGCTGAGTGCGCGAAAGCTAGGGGAGCAAAGAGGATTAGATACCCTTGTAGT
CCTAGCCGTAAACGATGGGCACTAAGTAGAGGG

>gi|389501634|gb|JQ822297.1| Uncultured planctomycete clone MP_BS_02 16S ribosomal RNA gene, partial sequence
TGACGAAGCGACGCCGCGTGAGCGAAGAAGGCCCTAGGGTTGTAAAGCTCTGTCGGGGGTTATGAAATGC
AGGTTGGTTAATACCCAACCTGTTTGACAAAGGCCCCAAAGGAAGCCACGGCTAACTCTGTGCCAGCAGC
CGCGGTAATACAGAGGTGGCAAGCGTTGTTCGGTATTATTGGGCGTAAAGAGCACGTAGGTGGTTTTGTA
AGTCAGATGTGAAAGCCTTCTGTTCAAAGGAAGAACGGCATCTGAAACTGCAGATCTTGAGTGTAGGAGG
GGAGAGTGGAACTTCTGGTGGAGCGGTGAAATGCGTAGATATCAGAAGGAACGTCGGCGGCGAAAGCGAC
TCTCTGGCCTATTACTGACACTGAGTGTGCGAAAGTTAGGGGAGCAAACGGGATTAGATACCCCGGTAGT
CCTAACTGTAAACGATGGGCACTAAGTAGAGGG

>gi|389501635|gb|JQ822298.1| Uncultured planctomycete clone MP_BS_03 16S ribosomal RNA gene, partial sequence
TGACGAAGCGACGCCGCGTGAGCGAAGAAGGCCCTAGGGTTGTAAAGCTCTGTCGGGGGTTATGAAATGC
AGGTTGGTTAATACCCAACCTGTTTGACAAAGGCCCCAAAGGAAGCCACGGCTAACTCTGTGCCAGCAGC
CGCGGTAATACAGAGGTGGCAAGCGTTGTTCGGTATTATTGGGCGTAAAGAGCACGTAGGTGGTTTTGTA
AGTCAGATGTGAAAGCCTTCTGTTCAAAGGAAGAACGGCATCTGAAACTGCAGATCTTGAGTGTAGGAGG
GGAGAGTGGAACTTCTGGTGGAGCGGTGAAATGCGTAGATATCAGAAGGAACGTCGGCGGCGAAAGCGAC
TCTCTGGCCTATTACTGACACTGAGTGTGCGAAAGTTAGGGGAGCAAACGGGATTAGATACCCCGGTAGT
CCTAACTGTAAGCGATGGGCACTAAGTAGAGGG

>gi|389501636|gb|JQ822299.1| Uncultured planctomycete clone MP_BS_04 16S ribosomal RNA gene, partial sequence
TGACGAAGCGACGCCGCGTGAGCGAAGAAGGCCCTAGGGTTGTAAAGCTCTGTCGGGGGTTATGAAATGC
AGGTTGGTTAATACCCAACCTGTTTGACAAAGGCCCCAAAGGAAGCCACGGCTAACTCTGTGCCAGCAGC
CGCGGTAATACAGAGGTGGCAAGCGTTGTTCGGTATTATTGGGCGTAAAGAGCACGTAGGTGGTTTTGTA
AGTCAGATGTGAAAGCCTTCTGTTCAAAGGAAGAACGGCATCTGAAACTGCAGATCTTGAGTGTAGGAGG
GGAGAGTGGAACTTCTGGTGGAGCGGTGAAATGCGTAGATATCAGAAGGAACGTCGGCGGCGAAAGCGAC
TCTCTGGTCTGTTCCTGACGCTGAGTGTGCGAAAGCTAGGGGAGCAAACAGGATTAGATACCCCGGTAGT
CCTAGCCGTAAACGATGGGCACTAAGTAGAGGG

>gi|389501637|gb|JQ822300.1| Uncultured planctomycete clone MP_BS_05 16S ribosomal RNA gene, partial sequence
TGACGAAGCGACGCCGCGTGAGCGGAGAAGGCCCTAGGGTTGTAAAGCTCTGTCGGGGGTTATGAAATGC
AGGTTGGTTAATACCCAACCTGTTTGACAAAGGCCCCAAAGGAAGCCACGGCTAACTCTGTGCCAGCAGC
CGCGGTAATACAGAGGTGGCAAGCGTTGTTCGGAATTATTGGGCGTAAAGAGCACGTAGGTGGATTTGTA
AGTCAGACGTGAAAGCCTTCTGTTCAACGGAAGAATTGCATCTGAAACTACAAACCTTGAGTGTAGGAGG
GGAGAATGGAACTTCTGGTGGAGCGGTGAAATGCGTAGATATCAGAAGGAACGCCGGCGGCGAAAGCGAT
TCTCTGGCCTATTACTGACACTCAGTGTGCGAAAGCTAGGGGAGCAAACGGGATTAGATACCCCGGTAGT
CCTAGCCGTAAACGATGGGCACTAAGTAGAGGG

>gi|389501638|gb|JQ822301.1| Uncultured planctomycete clone MP_BS_06 16S ribosomal RNA gene, partial sequence
TGACGAAGCGACGCCGCGTGTGGGAAGAAGGCCTTCGGGTTGTAAACCACTGTCAGGAGTTAGGAAGTGC
AGGGGTGTTAATAGCGCTCTTGCTTGACTAAGGCTCCAGAGGAAGCCACGGCTAACTCTGTGCCAGCAGC
CGCGGTAATACAGAGGCGGCAAGCGTTGTTCGGAATTATTGGGCGTAAAGAGCACGTAGGCGGCCTTGCA
AGTCAGTTGTGAAAGCCTTCCGCTCAACGGAAGAATGCCAGCTGATACTACAGGGCTTGAGTACGGGAGG
GGAGAGTGGAACTTCTGGTGGAGCGGTGAAATGCGTAGATATTAGAAGGAACGCCGGCGGCGAAAGCGAC
TCTCTGGCCCGAAACTGACGCTGAGTGTGCGAAAGCTAGGGGAGCAAACGGGATTAGATACCCCGGTAGT
CCTAGCCGTAAACGATGGGCACTAAGTAGAGGG

>gi|389501639|gb|JQ822302.1| Uncultured planctomycete clone MP_BS_07 16S ribosomal RNA gene, partial sequence
TGACGATGCGACGCCGCGTGAGCGAAGAAGGCCCTAGGGTTGTAAAGCTCTGTCAGGGGTTAAGAAATGT
AGATAGGTTAATACCCTGTTTATTTGACAAAAGCCCCAAAGGAAGCCACGGCTAACTCTGTGCCAGCAGC
CGCGGTAATACAGAGGTGGCAAGCGTTGTTCGGTATTATTGGGCGTAAAGAGCACGTAGGTGGTTTTGTA
AGTCAGATGTGAAAGCCTTCTGTTCAAAGGAAGAACGGCATCTGAAACTGCAGATCTTGAGTGTAGGAGG
GGAGAGTGGAACTTCTGGTGGAGCGGTGAAATGCGTAGATATCAGAAGGAACGTCGGCGGCGAAAGCGAC
TCTCTGGCCTATTACTGACACTGAGTGTGCGAAAGTTAGGGGAGCAAACGGGATTAGATACCCCGGTAGT
CCTAACCGTAAACGATGGGCACTAAGTAGAGGG

>gi|389501640|gb|JQ822303.1| Uncultured planctomycete clone MP_BS_08 16S ribosomal RNA gene, partial sequence
AAGCCCTGTCAGGAGTTAAGAAATATAAGTGTGCTAATACCACATTTATTTGACGAAGGCTCCAAAGGAA
GCCACGGCTAACTCTGTGCCAGCAGCCGCGGTAATACAGAGGTGGCGAGCGTTGTTCGGAATTATTGGGC
GTAAAGAGCACGTAGGTGGGTTTGTAAGTCAGATGTGAAAGCCTTCTGTTCAACGGAAGAATTGCATCTG
AAACTACAAGTCTTGAGTTTAGGAGGGGAGAATGGAACTTCTGGTGGAGCGGTGAAATGCGTAGATATCA
GAAGGAACGCCGGCGGCGAAAGCGATTCTCTGGCCTATTACTGACACTCAGTGTGCGAAAGCTAGGGGAG
CAAACGGGATTAGATACCCCGGTAGTCCTAGCTGTAAACGATGGGCACTAAGTAGAGGG

>gi|389501641|gb|JQ822304.1| Uncultured planctomycete clone MP_BS_09 16S ribosomal RNA gene, partial sequence
TGACGAAGCGACGCCGCGTGTGGGAAGAAGGCCTTCGGGTTGTAAACCACTGTCAGGAGTTAGGAAATAC
AAGGGTGTTAATAGCGCCTTTGTTTGACTAAGGCTCCAGAGGAAGCCACGGCTAACTCTGTGCCAGCAGC
CGCGGTAATACAGAGGCGGCAAGCGTTGTTCGGAATTATTGGGCGTAAAGAGCACGTAGGTGGATTTGTA
AGTCAGACGTGAAAGCCTTCTGTTCAACGGAAGAATTGCATCTGAAACTACAAACCTTGAGTGTAGGAGG
GGAGAATGGAACTTCTGGTGGAGCGGTGAAATGCGTAGATATCAGAAGGAACGCCGGCGGCGAAAGCGAT
TCTCTGGCCTATTACTGACACTCAGTGTGCGAAAGCTAGGGGAGCAAACGGGATTAGATACCCCGGTAGT
CCTAGCCGTAAACGATGGGCACTAAGTAGAGGG

>gi|389501642|gb|JQ822305.1| Uncultured planctomycete clone MP_BS_10 16S ribosomal RNA gene, partial sequence
TGACGAAGCGACGCCGCGTGGGTGAGGAAGGCCCTCGGGTTGTAAAGCCCTGTCAGGAGTTAAGAAATGT
AGGTGTGCTAATATCACGCCTATTTGACGAAGGCTCCAAAGGAAGTCACGGCTAACTCTGTGCCAGCAGC
CGCGGTAATACAGAGGTGGCAAGCGTTGTTCGGAATTATTGGGCGTAAAGAGCACGTAGGTGGGTTTGTA
AGTCAGATGTGAAAGCCTCCTGTTCAACGGGAGAATTGCATCTGAAACTACTGATCTTGAGTGTAGGAGG
GGAGAATGGAACTTCTGGTGGAGCGGTGAAATGCGTAGATATCAGAAGGAACGCCGGCGGCGAAAGCGAT
TCTCTGGCCTATTACTGACACTCAGTGTGCGAAAGCTAGGGGAGCAAACGGGATTAGATACCCCGGTAGT
CCTAGCCGTAAACGATGGGCACTAAGTAGAGGG

>gi|389501643|gb|JQ822306.1| Uncultured planctomycete clone MP_BS_11 16S ribosomal RNA gene, partial sequence
TGACGAAGCGACGCCGCGTGAGCGAAGAAGGCCCTAGGGTTGTAAAGCTCTGTCGGGGGTTATGAAATGC
AGGTTGGTTAATACCCAACCTGTTTGACAAAGGCCCCAAAGGAAGCCACGGCTAACTCTGTGCCAGCAGC
CGCGGTAATACAGAGGTGGCAAGCGTTGTTCGGTATTATTGGGCGTAAAGAGCACGTAGGTGGTTTTGTA
AGTCAGATGTGAAAGCCTTCTGTTCAAAGGAAGAACGGCATCTGAAACTGCAGATCTTGAGTGTAGGAGG
GGAGAGTGGAACTTCTGGTGGAGCGGTGAAATGCGTAGATATCAGAAGGAACGTCGGCGGCGAAAGCGAC
TCTCTGGCCTATTACTGACACTGAGTGTGCGAAAGTTAGGGGAGCAAACGGGATTAGATACCCCGGTAGT
CCTAACTGTAAACGATGGGCACTAAGTAGAGGG

>gi|389501644|gb|JQ822307.1| Uncultured planctomycete clone MP_BS_12 16S ribosomal RNA gene, partial sequence
TGACGAAGCGACGCCGCGTGAGCGAAGAAGGCCCTAGGGTTGTAAAGCTCTGTCGGGGGTTATGAAATGC
AGATTGGTTAATACCCAACCTGTTTGACAAAGGCCCCAAAGGAAGCCACGGCTAACTCTGTGCCAGCAGC
CGCGGTAATACAGAGGTGGCAAGCGTTGTTCGGTATTATTGGGCGTAAAGAGCACGTAGGTGGTTTTGTA
AGTCAGATGTGAAAGCCTTCTGTTCAAAGGAAGAACGGCATCTGAAACTGCAGATCTTGAGTGTAGGAGG
GGAGAGTGGAACTTCTGGTGGAGCGGTGAAATGCGTAGATATCAGAAGGAACGTCGGCGGCGAAAGCGAC
TCTCTGGCCTATTACTGACACTGAGTGTGCGAAAGTTAGGGGAGCAAACGGGATTAGATACCCCGGTAGT
CCTAACTGTAAACGATGGGCACTAAGTAGAGGG

>gi|389501645|gb|JQ822308.1| Uncultured planctomycete clone MP_BS_13 16S ribosomal RNA gene, partial sequence
TGACGAAGCGACGCCGCGTGAGCGAAGAAGGCCCTAGGGTTGTAAAGCTCTGTCGGGGGTTATGAAATGC
AGGTTGGTTAATACCCAACCTGTTTGACAAAGGCCCCAAAGGAAGCCACGGCTAACTCTGTGCCAGCAGC
CGCGGTAATACAGAGGTGGCAAGCGTTGTTCGGTATTATTGGGCGTAAAGAGCACGTAGGTGGTTTTGTA
AGTCAGATGTGAAAGCCTTCTGTTCAAAGGAAGAACGGCATCTGAAACTGCAGATCTTGAGTGTAGGAGG
GGAGAGTGGAACTTCTGGTGGAGCGGTGAAATGCGTAGATATCAGAAGGAACGTCGGCGGCGAAAGCGAC
TCTCTGGCCTATTACTGACACTGAGTGTGCGAAAGTTAGGGGAGCAAACGGGATTAGATACCCCGGTAGT
CCTAACTGTAAACGATGGGCACTAAGTAGAGGG

>gi|389501646|gb|JQ822309.1| Uncultured planctomycete clone MP_BS_14 16S ribosomal RNA gene, partial sequence
TGACGAAGCGACGCCGCGTGAGCGAAGAAGGCCCTAGGGTTGTAAAGCTCTGTCGGGGGTTATGAAATGC
AGGTTGGTTAATACCCAACCTGTTTGACAAAGGCCCCAAAGGAAGCCACGGCTAACTCTGTGCCAGCAGC
CGCGGTAATACAGAGGTGGCGAGCGTTGTTCGGAATTATTGGGCGTAAAGAGCACGTAGGTGGGTTTGTA
AGTCAGATGTGAAAGCCTTCTGTTCAACGGAAGAATTGCATCTGAAACTACAAGTCTTGAGTTTAGGAGG
GGAGAATGGAACTTCTGGTGGAGCGGTGAAATGCGTAGATATCAGAAGGAACGCCGGCGGCGAAAGCGAT
TCTCTGGCCTATTACTGACACTCAGTGTGCGAAAGCTAGGGGAGCACACGGGATTAGATACCCCGGTAGT
CCTAGCTGTAAACG

>gi|389501647|gb|JQ822310.1| Uncultured planctomycete clone MP_BS_15 16S ribosomal RNA gene, partial sequence
GACGAAGCGACGCCGCGTGGGTGAGGAAGGCCTTCGGGTTGTAAAGCCCTGTCAGGAGTTAAGAAATGTA
GACTCGCTAATATCGGGTCTATTTGACAAAGGCTCCAAAGGAAGCCACGGCTAACTCTGTGCCAGCAGCC
GCGGTAATACAGAGGTGGCAAGCGTTGTTCGGAATTATTGGGCGTAAAGAGCACGTAGGTGGATTTGTAA
GTCAGACGTGAAAGCCTTCTGTTCAACGGAAGAATTGCATCTGAAACTACAAACCTTGAGTGTAGGAGGG
GAGAATGGAACTTCTGGTGGAGCGGTGAAATGCGTAGATATCAGAAGGAACGCCGGCGGCGAAAGCGATT
CTCTGGCCTATTACTGACACTCAGTGTGCGAAAGCTAGGGGAGCAAACGGGATTAGATACCCCGGTAGTC
CTAGCCGTAAACGATGGGCACTAAGTAGAGGG

>gi|389501648|gb|JQ822311.1| Uncultured planctomycete clone MP_BS_16 16S ribosomal RNA gene, partial sequence
TGACGAAGCGACGCCGCGTGAGCGAAGAAGGCCCTAGGGTTGTAAAGCTCTGTCGGGGGTTATGAAATGC
AGGTTGGTTAATACCCAACCCGTTTGACAAAGGCCCCAAAGGAAGCCACGGCTAACTCTGTGCCAGCAGC
CGCGGTAATACAGAGGTGGCAAGCGTTGTTCGGTATTATTGGGCGTAAAGAGCACGTAGGTGGTTTTGTA
AGTCAGATGTGAAAGCCTTCTGTTCAAAGGAAGAACGGCATCTGAAACTGCAGATCTTGAGTGTAGGAGG
GGAGAGTGGAACTTCTGGTGGAGCGGTGAAATGCGTAGATATCAGAAGGAACGTCGGCGGCGAAAGCGAC
TCTCTGGCCTATTACTGACACTGAGTGTGCGAAAGTTAGGGGAGCAAACGGGATTAGATACCCCGGTAGT
CCTAACTGTAAACGATGGGCACTAAGTAGAGGG

>gi|389501649|gb|JQ822312.1| Uncultured planctomycete clone MP_BS_17 16S ribosomal RNA gene, partial sequence
TGACGAAGCGACGCCGCGTGTGGGAAGAAGGCCTTCGGGTTGTAAACCACTGTCAGGAGTTAGGAAGTGC
AGGGGCGTTAATAGCGTTCTTGCTTGACTAAGGCTCCCGAGGAAGCCACGGCTAACTCTGTGCCAGCAGC
CGCGGTAATACAGAGGTGGCAAGCGTTGTTCGGTATTATTGGGCGTAAAGAGCACGTAGGTGGTTTTGTA
AGTCAGATGTGAAAGCCTTCTGTTCAAAGGAAGAACGGCATCTGAAACTGCAGATCTTGAGTGTAGGAGG
GGAGAGTGGAACTTCTGGTGGAGCGGTGAAATGCGTAGATATCAGAAGGAACGTCGGCGGCCAAAGCGAC
TCCCTGGCCTATTACTGACACTGAGTG

>gi|389501650|gb|JQ822313.1| Uncultured planctomycete clone MP_BS_18 16S ribosomal RNA gene, partial sequence
GACGAAGCGACGCCGCGTGTGGGAAGAAGGCCTTCGGGTTGTAAACCACTGTCAGGAGTTAGGAAATACA
AGGGTGTTAATAGCGCCTTTGTTTGACTAAGGCTCCAGAGGAAGCCACGGCTAACTCTGTGCCAGCAGCC
GCGGTAATACAGAGGCGGCAAGCGTTGTTCGGAATTATTGGGCGTAAAGAGCACGTAGGCGGCCTTGCAA
GTCAGTTGTGAAAGCCTTCCGCTCAACGGAAGAATGCCAGCTGATACTACAGGGCTTGAGTACGGGAGGG
GAGAGTGGAACTTCTGGTGGAGCGGTGAAATGCGTAGATATCAGAAGGAACGCCGGCGGCGAAAGCGACT
CTCTGGCCCGAAACTGACGCTGAGTGTGCGAAAGCTAGGGGAGCAAACGGGATTAGATACCCCGGTAGTC
CTAGCCGTAAACGATGGGCACTAAGTAGAGGG

>gi|389501651|gb|JQ822314.1| Uncultured planctomycete clone MP_BS_19 16S ribosomal RNA gene, partial sequence
CGAAGCGACGCCGCGTGAGCGAAGAAGGCCTTAGGGTTGTAAAGCTCTGTCGAGGGTTATGAAATATAGA
TAGGTTAATACCTTATCTATTTGACAAAAGCCCAAAAGGAAGCCACGGCTAACTCTGTGCCAGCAGCCGC
GGTAATACAGAGGCGGCAAGCGTTGTTCGGAATTATTGGGCGTAAAGGGCACGTAGGTGGTTTTGTAAG

>gi|389501652|gb|JQ822315.1| Uncultured planctomycete clone MP_BS_20 16S ribosomal RNA gene, partial sequence
TGACGAAGCGACGCCGCGTGAGCGAAGAAGGCCCTAGGGTTGTAAAGCTCTGTCGGGGGTTATGAAATGC
AGGTTGGTTAATACCCAACCTGTTTGACAAAGGCCCCAAAGGAAGCCACGGCTAACTCTGTGCCAGCAGC
CGCGGTAATACAGAGGTGGCAAGCGTTGTTCGGTATTATTGGGCGTAAAGAGCACGTAGGTGGTTTTGTA
AGTCAGATGTGAAAGCCTTCTGTTCAAAGGAAGAACGGCATCTGAAACTGCAGATCTTGAGTGTAGGAGG
GGAGAGTGGAACTTCTGGTGGAGCGGTGAAATGCGTAGATATCAGAAGGAACGTCGGCGGCGAAAGCGAC
TCTCTGGCCTATTACTGACACTGAGTGTGCGAAAGTTAGGGGAGCAAACGGGATTAGAT

>gi|389501653|gb|JQ822316.1| Uncultured planctomycete clone MP_BS_21 16S ribosomal RNA gene, partial sequence
TGACGAAGCGACGCCGCGTGTGGGAAGAAGGCCTTCGGGTTGTAAACCACTGTCAGGAGTTAGGAAGTGC
ACGAGCGTTAATAGCGTTCTTGCTTGACTAAGGCTCCAGAGGAAGCCACGGCTAACTCTGTGCCAGCAGC
CGCGGTAATACAGAGGCGGCAAGCGTTGTTCGGAATTATTGGGCGTAAAGAGCACGTAGGCGGCCTTGCA
AGTCAGTTGTGAAAGCCTTCCGCTCAACGGAAGAATGCCAGCTGATACTACAGGGCTTGAGTACGGGAGG
GGAGAGTGGAACTTCTGGTGGAGCGGTGAAATGCGTAGATATCAGAAGGAACGCCGGCGGCGAAAGCGAC
TCTCTGGCCCGAAACTGACGCTGAGTGTGCGAAAGCTAGGGGAGCAAACGGGATTAGATACCCCGGTAGT
CCTAGCCGTAAACGATGGGCACTAAGTAGAGGG

>gi|389501654|gb|JQ822317.1| Uncultured planctomycete clone MP_BS_22 16S ribosomal RNA gene, partial sequence
TGACGAAGCGACGCCGCGTGTGGGAAGAAGGCCTTCGGGTTGTAAACCACTGTCAGGAGTTAGGAAGTGC
ACGAGCGTTAATAGCGTTCTTGCTTGACTAAGGCTCCAGAGGAAGCCACGGCTAACTCTGTGCCAGCAGC
CGCGGTAATACAGAGGCGGCAAGCGTTGTTCGGAATTATTGGGCGTAAAGAGCACGTAGGCGGCCTTGCA
AGTCAGTTGTGAAAGCCTTCCGCTCAACGGAAGAATGCCAGCTGATACTACAGGGCTTGAGTACGGGAGG
GGAGAGTGGAACTTCTGGTGGAGCGGTGAAATGCGTAGATATCAGAAGGAACGCCGGCGGCGAAAGCGAC
TCTCTGGCCCGAAACTGACGCTGAGTGTGCGAAAGCTAGGGGAGCAAACGGGATTAGATACCCCGGTAGT
CCTAGCCGTAAACGATGGGCACTAAGTAGAGGG

>gi|389501655|gb|JQ822318.1| Uncultured planctomycete clone MP_BS_23 16S ribosomal RNA gene, partial sequence
ACGATGCGACGCCGCGTGAGCGAAGAAGGCCCTAGGGTTGTAAAGCTCTGTCAGGGGTTAAGAAATGTAG
ATAGGTTAATACCCTGTTTATTTGACAAAAGCCCCAAAGGAAGCCACGGCTAACTCTGTGCCAGCAGCCG
CGGTAATACAGAGGTGGCAAGCGTTGTTCGGTATTATTGGGCGTAAAGAGCATGTAGGTGGTTTTGTAAG
TCAGATGTGAAAGCCTTCTGTTCAAAGGAAGAACGGCATCTGAAACTGCAGATCTTGAGTGTAGGAGGGG
AGAGTGGAACTTCTGGTGGAGCGGTGAAATGCGTACATATCAGAAGGAACGTCGGCGGCCAAAGCGACTC
TCTGGCCTATTACTGACACTGAGTGTGCTAAAGTTAGGGGAGCAAACGGGATTAGATACCCCGGTAGTCC
TAACCGTAAACGATGGGCACTAAGTAGAGGG

>gi|389501656|gb|JQ822319.1| Uncultured planctomycete clone MP_BS_24 16S ribosomal RNA gene, partial sequence
TGACGAAGCGACGCCGCGTGGGTGAGGAAGGCCTTCGGGTTGTAAAGCCCTGTCAGGAGTTAAGAAATGT
AGGCTCGCTAATATCGGGTCTATTTGACAAAGGCTCCAAAGGAAGCCACGGCTAACTCTGTGCCAGCAGC
CGCGGTAATACAGAGGTGGCAAGCGTTGTTCGGAATTATTGGGCGTAAAGAGCACGTAGGTGGATTTGTA
AGTCAGACGTGAAAGCCTTCTGTTCAACGGAAGAATTGCATCTGAAACTACAAACCTTGAGTGTAGGAGG
GGAGAATGGAACTTCTGGTGGAGCGGTGAAATGCGTAGATATCAGAAGGAACGCCGGCGGCGAAAGCGAT
TCTCTGGCCTATTACTGACACTCAGTGTGCGAAAGC

>gi|389501657|gb|JQ822320.1| Uncultured planctomycete clone MP_BS_25 16S ribosomal RNA gene, partial sequence
GACGAAGCGACGCCGCGTGAGCGAAGAAGGCCCTAGGGTTGTAAAGCTCTGTCGGGGGTTATGAAATGCA
GGTTGGTTAATACCCAACCTGTTTGACAAAGGCCCCAAAGGAAGCCACGGCTAACTCTGTGCCAGCAGCC
GCGGTAATACAGAGGTGGCAAGCGTTGTTCGGTATTATTGGGCGTAAAGAGCACGTAGGTGGTTTTGTAA
GTCAGATGTGAAAGCCTTCTGTTCAA

>gi|389501658|gb|JQ822321.1| Uncultured planctomycete clone MP_BS_26 16S ribosomal RNA gene, partial sequence
CGAAGCGACGCCGCGTGGGTGAGGAAGGCCTTCGGGTTGTAAAGCCCTGTCAGGAGTTAAGAAATGTAGG
CTAGCTAATATCGGGTCTATTTGACAAAGGCTCCAAAGGAAGCCACGGCTAACTCTGTGCCAGCAGCCGC
GGTAATACAGAGGTGGCAAGCGTTGTTCGGAATTATTGGGCGTAAAGAGCACGTAGGTGGATTTGTAAGT
CAGACGTGAAAGCCTTCTGTTCAACGGGAGAATTGCATCTGAAACTACAAACCTTGAGTGTAGGAGGGGA
GAATGGAACTTCTGGTGGAGCGGTGAAATGC

>gi|389501659|gb|JQ822322.1| Uncultured planctomycete clone MP_BS_27 16S ribosomal RNA gene, partial sequence
CGAAGCGACGCCGCGTGAGCGAAGAAGGCCCTAGGGTTGTAAAGCTCTGTCGGGGGTTATGAAATGCAGG
TTGGTTAATACCCAACCTGTTTGACAAAGGCCCCAAAGGAAGCCACGGCTAACTCTGTGCCAGCAGCCGC
GGTAATACAGAGGTGGCAAGCGTTGTTCGGTATTATTGGGCGTAAAGAGCACGTAGGTGGTTTTGTAAGT
CAGATGTGAAAGCCTTCTGTTCATAGGAAGAACGGCATCTGAAACTGCAGATCTTGAGTGTAGGAGGGGA
GAGTG

>gi|389501660|gb|JQ822323.1| Uncultured planctomycete clone MP_BS_28 16S ribosomal RNA gene, partial sequence
TGACGAAGCGACGCCGCGTGGGTGAGGAAGGCCTTCGGGTTGTAAAGCCCTGTCAGGAGTTAAGAAATGT
AGGCTCGCTAATATCGGGTCTATTTGACAAAGGCTCCAAAGGAAGCCACGGCTAACTCTGTGCCAGCAGC
CGCGGTAATACAGAGGTGGCAAGCGTTGTACGGAATTATTGGGCGTAAAGAGCACGTAGGTGGATTTGTA
AGTCAGACGTGAAAGCCTTCTGTTCAACGGAAGAATTGCATCTGAAACTACAAACCTTGAGTGTAGGAGG
GGAGAATGGAACTTCTGGTGGAGCGGTGAAATGCGTAGATATCAGAAGGAACGCCGGCGGCGAAAGCGAT
TCTCTGGCCTATTACTGACACTCAGTGTGCGAAAGCTAGGGGAGCAAACGGGATTAGATACCCCGGTAGT
CCTAGCCGTAAACGATGGGCACTAAGTAGAGGG

>gi|389501661|gb|JQ822324.1| Uncultured planctomycete clone MP_BS_29 16S ribosomal RNA gene, partial sequence
TGACGAAGCGACGCCGCGTGAGCGAAGAAGGCCCTAGGGTTGTAAAGCTCTGTCGGGGGTTATGAAATGC
AGGTTGGTTAATACCCAACCTGTTTGACAAAGGCCCCAGAGGAAGCCACGGCTAACTCTGTGCCAGCAGC
CGCGGTAATACAGAGGTGGCAAGCGTTGTTCGGTATTATTGGGCGTAAAGAGCACGTAGGTGGTTTTGTA
AGTCAGATGTGAAAGCCTTCTGTTCAAAGGAAGAACGGCATCTGAAACTGCAGATCTTGAGTGTAGGAGG
GGAGAGTGGAACTTCTGGTGGAGCGGTGAAATGCGTAGATATCAGAAGGAACGTCGGCGGCGAAAGCGAC
TCTCTGGCCTATTACTGACACTGAGTGTGCGAAAGTTAGGGGAGCAAACGGGATTAGATACCCCGGTAGT
CCTAACTGTAAACGATGGGCACTAAGTAGAGGG

>gi|389501662|gb|JQ822325.1| Uncultured planctomycete clone MP_BS_30 16S ribosomal RNA gene, partial sequence
GACGATGCGACGCCGCGTGAGCGAAGAAGGCCCTAGGGTTGTAAAGCTCTGTCAGGGGTTAAGAAATGTA
GATAGGTTAATACCCTGTTTATTTGACAAAAGCCCCAAAGGAAGCCACGGCTAACTCTGTGCCAGCAGCC
GCGGTAATACAGAGGTGGCAAGCGTTGTTCGGTATTATTGGGCGTAAAGAGCATGTAGGTGGTTTTGTAA
GTCAGATGTGAAAGCCTTCTGTTCAAAGGAAGAACGGCATCTGAAACTGCAGATCTTGAGTGTAGGAGGG
GAGAGTGGAACTTCTGGTGGAGCGGTGAAATGCGTAGATATCAGAAGGAACGTCGGCGGCCAAAGCGACT
CTCTGGCCTATTACTGACACTGAGTGTGCGAAAGTTAGGGGAGCAAACGGGATTAGATACCCCGGTAGTC
CTAACCGTAAACGATGGGCACTAAGTAGAGGG

>gi|389501663|gb|JQ822326.1| Uncultured planctomycete clone MP_BS_31 16S ribosomal RNA gene, partial sequence
TGACGAAGCGACGCCGCGTGTGGGAAGAAGGCCTTCGGGTTGTAAACCACTGTCAGGAGTTAGGAAGTGC
ACGAGCGTTAATAGCGTTCTTGCTTGACTAAGGCTCCAGAGGAAGCCACGGCTAACTCTGTGCCAGCAGC
CGCGGTAATACAGAGGCGGCAAGCGTTGTTCGGAATTATTGGGCGTAAAGAGCACGTAGGCGGCCTTGCA
AGTCAGTTGTGAAAGCCTTCCGCTCAACGGAAGAATGCCAGCTGATACTACAGGGCTTGAGTACGGGAGG
GGAGAGTGGAACTTCTGGTGGAGCGGTGAAATGCGTAGATATCAGAAGGAACGCCGGCGGCGAAAGCGAC
TCTCTGGCCCGAAACTGACGCTGAGTGTGCGAAAGCTAGGGGAGCAAACGGGATTAGATACCCCGGTAGT
CCTAGCCGTAAACGATGGGCACTAAGTAGAG

>gi|389501664|gb|JQ822327.1| Uncultured planctomycete clone MP_BS_32 16S ribosomal RNA gene, partial sequence
TGACGAAGCGACGCCGCGTGAGCGAAGAAGGCCCTAGGGTTGTAAAGCTCTGTCGGGGGTTATGAAATGC
AGGTTGGTTAATACCCAACCTGTTTGACAAAGGCCCCAAAGGAAGCCACGGCTAACTCTGTGCCAGCAGC
CGCGGTAATACAGAGGTGGCAAGCGTTGTTCGGTATTATTGGGCGTAAAGAGCACGTAGGTGGTTTTGTA
AGTCAGATGTGAAAGCCTTCTGTTCAAAGGAAGAACGGCATCTGAAACTGCAGATCTTGAGTGTAGGAGG
GGAGAGTGGAACTTCTGGTGGAGCGGTGAAATGCGTAGATATCAGAAGGAACGTCGGCGGCGAAAGCGAC
TCTCTGGCCTATTACTGACACTGAGTGTGCGAAAGTTAGGGGAGCAAACGGGATTAGATACCCCGGTAGT
CCTAACTGTAAACGATGGGCACTAAGTAGAGGG

>gi|389501665|gb|JQ822328.1| Uncultured planctomycete clone MP_BS_33 16S ribosomal RNA gene, partial sequence
TGACGAAGCGACGCCGCGTGTGGGAAGAAGGCCTTCGGGTTGTAAACCACTGTCAGGAGTTAGGAAGTGC
AGGAGTGTTAATAGCGCTCTTGCTTGACTAAGGCTCCAGAGGAAGCCACGGCTAACTCTGTGCCAGCAGC
CGCGGTAATACAGAGGCGGCAAGCGTTGTTCGGAATTATTGGGCGTAAAGAGCACGTAGGCGGCCTTGCA
AGTCAGTTGTGAAAGCCTTCCGCTCAACGGAAGAATGCCAGCTGATACTACAGGGCTTGAGTACGGGAGG
GGAGAGTGGAACTTCTGGTGGAGCGGTGAAATGCGTAGATATCAGAAGGAACGCCGGCGGCGAAAGCGAC
TCTCTGGCCCGAAACTGACGCTGAGTGTGCGAAAGCTAGGGGAGCAAACGGGATTAGATACCCCGGTAGT
CCTAGCCGTAAACGATGGGCACTAAGTAGAGGG

>gi|389501666|gb|JQ822329.1| Uncultured planctomycete clone MP_BS_34 16S ribosomal RNA gene, partial sequence
TGACGAAGCGACGCCGCGTGTGGGAAGAAGGCCTTCGGGTTGTAAACCACTGTCAGGAGTTAGGAAGTGC
AGGAGTGTTAATAGCGCTCTTGCTTGACTAAGGCTCCAGAGGAAGCCACGGCTAACTCTGTGCCAGCAGC
CGCGGTAATACAGAGGCGGCAAGCGTTGTTCGGAATTATTGGGCGTAAAGAGCACGTAGGCGGCCTTGCA
AGTCAGTTGTGAAAGCCTTCCGCTCAACGGAAGAATGCCAGCTGATACTACAGGGCTTGAGTACGGGAGG
GGAGAGTGGAACTTCTGGTGGAGCGGTGAAATGCGTAGATATCAGAAGGAACGCCGGCGGCGAAAGCGAC
TCTCTGGCCCGAAACTGACGCTGAGTGTGCGAAAGCTAGGGGAGCAAACGGGATTAGATACCCCGGTAGT
CCTAGCCGTAAACGATGGGCACTAAGTAGAGGG
>gi|389501721|gb|JQ822357.1| Uncultured planctomycete clone MP_Brod_01 16S ribosomal RNA gene, partial sequence
TCAGACGTGAAAGCCTTCTGTTCAACGGAAGAATTGCATCTGAAACTACAAACCTTGAGTGTAGGAGGGG
AGAATGGAACTTCTGGTGGAGCGGTGAAATGCGTAGATATCAGAAGGAAGGCCGGCGGCGAAAGCGATTC
TCTGGCCTATTACTGACACTCAGTGTGCGAAAGCTAGGGGAGCAAACGGGATTAGATACCCCGGTAGTCC
TAGCCGTAAACGATGGGCACTAAGTAAAGGGGTT

>gi|389501722|gb|JQ822358.1| Uncultured planctomycete clone MP_Brod_02 16S ribosomal RNA gene, partial sequence
TTGTAAGTCAGACGTGAAAGCCTTCTGTTCAACGGAAGAATTGCATCTGAAACTACAAACCTTGAGTGTA
GGAGGGGAGAATGGAACTTCTGGTGGAGCGGTGAAATGCGTAGATATCAGAAGGAACGCCGGCGGCGAAA
GCGATTCTCTGGCCTATTACTGACACTCAGTGTGCGAAAGCTAGGGGAGCAAACGGGATTAGATACCCCG
GTAGTCCTAGCCGTAAACGATGGGCACTAAGTAGAGGGGTT

>gi|389501723|gb|JQ822359.1| Uncultured planctomycete clone MP_Brod_03 16S ribosomal RNA gene, partial sequence
TTGTAAGCGAAGAATGAAATCCCATGGCTCACCCATGGAACTGTTCTTCGAACTGCCTTGCTTGAGGGCG
GTAGGGGGAAGTGGAATTCCTGGTGTAGCGGTGAAATGCGTAGATATCAGGAGGAACACCGGTGGCGAAA
GCGACTCTCTGGCCTATTACTGACACTGAGTGTGCGAAAGTTAGGGGAGCAAACGGGATTAGATACCCCG
GTAGTCCTAACTGTAAACGATGGGCACTAAGTAGAGGGGTT

>gi|389501724|gb|JQ822360.1| Uncultured planctomycete clone MP_Brod_04 16S ribosomal RNA gene, partial sequence
AGTCAGACGTGAAAGCCTTCTGTTCAACGGAAGAATTGCATCTGAAACTACAAACCTTGAGTGTAGGAGG
GGAGAATGGAACTTCTGGTGGAGCGGTGAAATGCGTAGATATCAGAAGGAACGCCGGCGGCGAAAGCGAT
TCTCTGGCCTATTACTGACACTCAGTGTGCGAAAGCTAGGGGAGCAAACGGGATTAGATACCCCGGTAGT
CCTAGCCGTAAACGATGGGCACTAAGTAAAGGGGTT

>gi|389501725|gb|JQ822361.1| Uncultured planctomycete clone MP_Brod_05 16S ribosomal RNA gene, partial sequence
TTGTAAGTCAGACGTGAAAGCCTTCTGTTCAACGGAAGAATTGCATCTGAAACTACAAACCTTGAGTGTA
GGAGGGGAGAATGGAACTTCTGGTGGAGCGGTGAAATGCGTATATATCAGAAGGAACGCCGGCGGCGAAA
GCGATTCTCTGGCCTATTACTGACACTCAGTGTGCGAAAGCTAGGGGAGCAAACGGGATTAGATACCCCG
GTAGTCCTAGCCGTAAACGATGGGCACTAAGTAAAGGGGTT

>gi|389501726|gb|JQ822362.1| Uncultured planctomycete clone MP_Brod_06 16S ribosomal RNA gene, partial sequence
TTGTAAGTCAGACGTGAAAGCCTTCTGTTCAACGGAAGAATTGCATCTGAAACTACAAACCTTGAGTGTA
GGAGGGGAGAATGGAACTTCTGGTGGAGCGGTGAAATGCGTAGATATCAGAAGGAACGCCGGCGGCGAAA
GCGATTCTCTGGCCTATTACTGACACTCAGTGTGCGAAAGCTAGGGGAGCAAACGGGATTAGATACCCCG
GTAGTCCTAGCCGTAAACGATGGGCACTAAGTAAAGGGGTT

>gi|389501727|gb|JQ822363.1| Uncultured planctomycete clone MP_Brod_07 16S ribosomal RNA gene, partial sequence
GCATCTGAAACTACAAACCTTGAGTGTAGGAGGGGAGAATGGAACTTCTGGTGGAGCGGTGAAATGCGTA
GATATCAGAAGGAACGCCGGCGGCGAAAGCGATTCTCTGGCCTATTACTGACACTCAGTGTGCGAAAGCT
AGGGGAGCAAACGGGATTAGATACCCCGGAAGTCCTAGCCGTAAACGATGGGCACTAAGTAAAGGGGTT

>gi|389501728|gb|JQ822364.1| Uncultured planctomycete clone MP_Brod_08 16S ribosomal RNA gene, partial sequence
TTGTAAGTCAGATGTGAAAGCCTTCTGTTCAAAGGAAGAACGGCATCTGAAACTGCAGATCTTGAGTGTA
GGAGGGGAGAGTGGAACTTCTGGTGGAGCGGTGAAATGCGTAGATATCAGAAGGAACGTCGGCGGCGAAA
GCGACTCTCTGGCCTATTACTGACACTGAGTGTGCGAAAGTTAGGGGAGCAAACGGGATTAGATACCCCG
GTAGTCCTAACTGTAAACGATGGGCACTAAGTAGAGGGGT

>gi|389501729|gb|JQ822365.1| Uncultured planctomycete clone MP_Brod_09 16S ribosomal RNA gene, partial sequence
TTGTAAGTCAGATGTGAAAGCCTTCTGTTCAAAGGAAGAACGGCATCTGAAACTGCAGATCTTGAGTGTA
GGAGGGGAGAGTGGAACTTCTGGTGGAGCGGTGAAATGCGTAGATATCAGAAGGAACGTCGGCGGCGAAA
GCGACTCTCTGGCCTATTACTGACACTGAGTGTGCGAAAGTTAGGGGAGCAAACGGGATTAGATACCCCG
GTAGTCCTAACTGTAAACGATGGGCACTAAGTAGAGGGG

>gi|389501730|gb|JQ822366.1| Uncultured planctomycete clone MP_Brod_10 16S ribosomal RNA gene, partial sequence
GTCAGACGTGAAAGCCTTCTGTTCAACGGAAGAATTGCATCTGAAACTACAAACCTTGAGTGTAGGAGGG
GAGAATGGAACTTCTGGTGGAGCGGTGAAATGCGTAGATATCAGAAGGAACGCCGGCGGCGAAAGCGATT
CTCTGGCCTATTACTGACACTCAGTGTGCGAAAGCTAGGGGAGCAAACGGGATTAGATACCCCGGTAGTC
CTAGCCGTAAACGATGGGCACTAAGTAAAGGGGTT

>gi|389501731|gb|JQ822367.1| Uncultured planctomycete clone MP_Brod_11 16S ribosomal RNA gene, partial sequence
TTGTAAGTCAGATGTGAAAGCCTTCTGTTCAAAGGAAGAACGGCATCTGAAACTGCAGATCTTGAGTGTA
GGAGGGGAGAGTGGAACTTCTGGTGGAGCGGTGAAATGCGTAGATATCAGAAGGAACGTCGGCGGCGAAA
GCGACTCTCTGGCCTATTACTGACACTGAGTGTGCGAAAGTTAGGGGAGCAAACGGGATTAGATACCCCG
GTAGTCCTAACTGTAAACGATGGGCACTAAGTAGAGGGAAT

>gi|389501732|gb|JQ822368.1| Uncultured planctomycete clone MP_Brod_12 16S ribosomal RNA gene, partial sequence
ATCTGAAACTACAAACCTTGAGTGTAGGAGGGGAGAATGGAACTTCTGGTGGAGCGGTGAAATGCGTAGA
TATCAGAAGGAACGCCGGCGGCGAAAGCGATTCTCTGGCCTATTACTGACACTCAGTGTGCGAAAGCTAG
GGGAGCAAACGGGATTAGATACCCCGGTAGTCCTAGCCGTAAACGATGGGCACTAAGTAGAGGGAAT

>gi|389501733|gb|JQ822369.1| Uncultured planctomycete clone MP_Brod_13 16S ribosomal RNA gene, partial sequence
TTGTAAGTCAGATGTGAAAGCCTTCTGTTCAAAGGAAGAACGGCATCTGAAACTGCAGATCTTGAGTGTA
GGAGGGGAGAGTGGAACTTCTGGTGGAGCGGTGAAATGCGTAGATATCAGAAGGAACGTCGGCGGCGAAA
GCGACTCTCTGGCCTATTACTGACACTGAGTGTGCGAAAGTTAGGGGAGCAAACGGGATTAGATACCCCG
GTAGTCCTAACTGTAAACGATGGGCACTAAGTAGAGGGAAT

>gi|389501734|gb|JQ822370.1| Uncultured planctomycete clone MP_Brod_14 16S ribosomal RNA gene, partial sequence
TTGTAAGTCAGATGTGAAAGCCTTCTGTTCAACGGAAGAATTGCATCTGAAACTGCGAGTCTTGAGTATA
GGAGGGGAGAATGGAACTTCTGGTGGAGCGGTGAAATGCGTAGATATCAGAAGGAACGCCGGCGGCGAAA
GCGATTCTCTGGCCTATTACTGACACTCAGTGTGCGAAAGCTAGGGGAGCAAACGGGATTAGATACCCCG
GTAGTCCTAGCCGTAAACGATGGGCACTAAGTAGAGGGAAT

>gi|389501735|gb|JQ822371.1| Uncultured planctomycete clone MP_Brod_15 16S ribosomal RNA gene, partial sequence
TTGTAAGTCAGATGTGAAAGCCTTCTGTTCAAAGGAAGAACGGCATCTGAAACTGCAGATCTTGAGTGTA
GGAGGGGAGAGTGGAACTTCTGGTGGAGCGGTGAAATGCGTAGATATCAGAAGGAACGTCGACGGCGAAA
GCGACTCTCTGGCCTATTACTGACACTGAGTGTGCGAAAGTTAGGGGAGCAAACGGGATTAGATACCCCG
GTAGTCCTAACTGTAAACGATGGGCACTAAGTAGAGGGAAT

>gi|389501736|gb|JQ822372.1| Uncultured planctomycete clone MP_Brod_16 16S ribosomal RNA gene, partial sequence
TTGTAAGTCAGATGTGAAAGCCTTCTGTTCAACAGAAGAATTGCATCTGAAACTACGAATCTTGAGTGTA
GGAGGGGAGAATGGAACTTCTGGTGGAGCGGTGAAATGCGTAGATATCAGAAGGAACGCCGGCGGCGAAA
GCGATTCTCTGGCCTATTACTGACACTCAGTGTGCGAAAGCTAGGGGAGCAAACGGGATTAGATACCCCG
GTAGTCCTAGCCGTAAACGATGGGCACTAAGTAGAGGGAAT

>gi|389501737|gb|JQ822373.1| Uncultured planctomycete clone MP_Brod_17 16S ribosomal RNA gene, partial sequence
TTGTAAGTCAGACGTGAAAGCCTTCTGTTCAACGGAAGAATTGCATCTGAAACTACAAACCTTGAGTGTA
GGAGGGGAGAATGGAACTTCTGGTGGAGCGGTGAAATGCGTAGATATCAGAAGGAACGCCGGCGGCGAAA
GCGATTCTCTGGCCTATTACTGACACTCAGTGTGCGAAAGCTAGGGGAGCAAACGGGATTAGATACCCCG
GTAGTCCTAGCCGTAAACGATGGGCACTAAGTAGAGGGAAT

>gi|389501738|gb|JQ822374.1| Uncultured planctomycete clone MP_Brod_18 16S ribosomal RNA gene, partial sequence
TTGTAAGTCAGATGTGAAATCCCTCGGCTCAACCGGGGAACTGCGTTTGATACTGCGGACCTTGAGTGCA
GGAGGGGAGAGTGGAATTCCTGGTGGAGCGGTGAAATGCGTAGATATCAGGAAGAACGCCGGAGGCGAAA
GCGACTCTCTGGCCTGTTACTGACGCTGAGTGTGCGAAAGCCAAGGGAGCGAACAGGATTAGATACCCTG
GTAGTCTTGGCTGTAAACGATGGGCACTAAGTGGAGGGAGT

>gi|389501739|gb|JQ822375.1| Uncultured planctomycete clone MP_Brod_19 16S ribosomal RNA gene, partial sequence
TTGTAAGTCAGATGTGAAAGCCTTCTGTTCAAAGGAAGAACGGCATCTGAAACTGCTGATCTTGAGTGTA
GGAGGGGAGAGTGGAACTTCTGGTGGAGCGGTGAAATGCGTAGATATCAGAAGGAACGTCGGCGGCGAAA
GCGACTCTCTGGCCTATTACTGACACTGAGTGTGCGAAAGTTAGGGGAGCAAACGGGATTAGATACCCCG
GTAGTCCTAACCGTAAACGATGGGCACTAAGTAGAGGGAAT

>gi|389501740|gb|JQ822376.1| Uncultured planctomycete clone MP_Brod_20 16S ribosomal RNA gene, partial sequence
TTGTAAGTCAGATGTGAAAGCCTTCTGTTCAAAGGAAGAACGGCATCTGAAACTGCAGATCTTGAGTGTA
GGAGGGGAGAGTGGAACTTCTGGTGGAGCGGTGAAATGCGTAGATATCAGAAGGAACGTCGGCGGCGAAA
GCGACTCTCTGGCCTATTACTGACACTGAGTGTGCGAAAGTTAGGGGAGCAAACGGGATTAGATACCCCG
GTAGTCCTAACTGTAAACGATGGGCACTAAGTAGAGGGAAT
