# Supplementary material for: Biogeography of anaerobic ammonia-oxidizing (anammox) bacteria
Source: Front Microbiol. 2014 Aug 6;5:399. doi: 10.3389/fmicb.2014.00399 (PMC4123730; doi:10.3389/fmicb.2014.00399)
Supplement: Supplementary file 1 [file DataSheet1.ZIP › Sonthiphand supp data files/10/Untrimmed Sequence Files/137.fasta]

>gi|389501897|gb|JQ822455.1| Uncultured planctomycete clone PS_Brod_01 16S ribosomal RNA gene, partial sequence
GTAGGTGGGTTTGTAAGTCAGACGTGAAAGCCTTCTGTTCAACGGAAGAATTGCATCTGAAACCACAAAC
CTTGAGTGTAGGAGGGGAGAATGGAACTTCTGGTGGAGCGGTGAAATGCGTAGATATCAGAAGGAACGCC
GGCGGCGAAAGCGATTCTCTGGCCTATTACTGACACTCAGTGTGCGAAAGCTAGGGGAGCAAACGGGATT
AGATACCCCGGTAGTCCTAGCCGTAAACGAT

>gi|389501898|gb|JQ822456.1| Uncultured planctomycete clone PS_Brod_02 16S ribosomal RNA gene, partial sequence
GTAGGTGGGTTTGTAAGCCAGATGTGAAGGCCTTCTGTTCAAAGGAAGAACGGCATCTGAAACTGCAGAT
CTTGAGTGTAGGAGGGGAGAGTGGAACTTCTGGTGGAGCGGTGAAATGCGTAGATATCAGAAGGAACGTC
GGCGGCGAAAGCGACTCTCTGGCCTATTACTGACACTGAGTGTGCGAAAGTTAGGGGAGCAAACGGGATT
AGATACCCCGGTAGTCCTAACTGTAAACGAT

>gi|389501899|gb|JQ822457.1| Uncultured planctomycete clone PS_Brod_03 16S ribosomal RNA gene, partial sequence
GTAGGTGGGTTTGTAAGTCAGATGTGAAAGCCTTCTGTTCAAAGGAAGAACGGCATCTGAAACTGCAGAT
CTTGAGTGTAGGAGGGGAGAGCGGAACTTCTGGTGGAGCGGTGAAATGCGTAGATATCAGAAGGAACGTC
GGCGGCGAAAGCGACTCTCTGGCCTATTACTGACACTGAGTGCGCGAAAGTTAGGGGAGCAAACGGGATT
AGATACCCCGGTAGTCCTAACTGTAAACGAT

>gi|389501900|gb|JQ822458.1| Uncultured planctomycete clone PS_Brod_04 16S ribosomal RNA gene, partial sequence
GTAGGTGGGTTTGTAAGTCAGATGTGAAAGCCTTCTGTTCAAAGGAAGAACGGCATCTGAAACTGCAGAT
CTTGAGTGTAGGAGGGGAGAGTGGAACTTCTGGTGGAGCGGTGAAATGCGTAGATATCAGAAGGAACGTC
GGCGGCGAAAGCGACTCTCTGGCCTATTACTGACACTGAGTGTGCGAAAGTTAGGGGAGCAAACGGGATT
AGATACCCCGGTAGTCCTAACTGTAAACGAT

>gi|389501901|gb|JQ822459.1| Uncultured planctomycete clone PS_Brod_05 16S ribosomal RNA gene, partial sequence
GTAGGTGGGTTTGTAAGTCAGATGTGAAAGCCTTCTGTTCAAAGGAAGAACGGCATCTGAAACTGCAGAT
CTTGAGTGTAGGAGGGGAGAGTGGAACTTCTGGTGGAGCGGTGAAATGCGTAGATATCAGAAGGAACGTC
GGCGGCGAAAGCGACTCTCTGGCCTATTACTGACACTGAGTGTGCGAAAGTTAGGGGAGCAAACGGGATT
AGATACCCCGGTAGTCCTAACTGTAAACGAT

>gi|389501902|gb|JQ822460.1| Uncultured planctomycete clone PS_Brod_06 16S ribosomal RNA gene, partial sequence
GTAGGTGGGTTTGTAAGTCAGATGTGAAAGCCTTCTGTTCAAAGGAAGAACGGCATCTGAAACTGCAGAT
CTTGAGTGTAGGAGGGGAGAGTGGAACTTCTGGTGGAGCGGTGAAATGCGTAGATATCAGAAGGAACGTC
GGCGGCGAAAGCGACTCTCTGGCCTATTACTGACACTGAGTGTGCGAAAGTTAGGGGAGCAAACGGGATT
AGATACCCCGGTAGTCCTAACTGTAAACGAT

>gi|389501903|gb|JQ822461.1| Uncultured planctomycete clone PS_Brod_07 16S ribosomal RNA gene, partial sequence
GTAGGTGGGTTTGTAAGTCAGATGTGAAAGCCTTCTGTTCAAAGGAAGAACGGCATCTGAAACTGCAGAT
CTTGAGTGTAGGAGGGGAGAGTGGAACTTCTGGTGGAGCGGTGAAATGCGTAGATATCAGAAGGAACGTC
GGCGGCGAAAGCGACTCTCTGGCCTATTACTGACACTGAGTGTGCGAAAGTTAGGGGAGCAAACGGGATT
AGATACCCCGGTAGTCCTAACTGTAAACGAT

>gi|389501904|gb|JQ822462.1| Uncultured planctomycete clone PS_Brod_08 16S ribosomal RNA gene, partial sequence
GTAGGTGGGTTTGTAAGTCAGATGTGAAAGCCTTCTGTTCAAAGGAAGAACGGCATCTGAAACTGCAGAT
CTTGAGTGTAGGAGGGGAGAGTGGAACTTCTGGTGGAGCGGTGAAATGCGTAGATATCAGAAGGAACGTC
GGCGGCGAAAGCGACTCTCTGGCCTATTACTGACACTGAGTGTGCGAAAGTTAGGGGAGCAAACGGGATT
AGATACCCCGGTAGTCCTAACTGTAAACGAT

>gi|389501905|gb|JQ822463.1| Uncultured planctomycete clone PS_Brod_09 16S ribosomal RNA gene, partial sequence
GTAGGTGGGTTTGTAAGTCAGATGTGAAAGCCTTCTGTTCAAAGGAAGAACGGCATCTGAGACTGCAGAT
CTTGAGTGTAGGAGGGGAGAGTGGAACTTCTGGTGGAGCGGTGAAATGCGTAGATATCAGAAGGAACGTC
GGCGGCGAAAGCGACTCTCTGGCCTATTACTGACACTGAGTGTGCGAAAGTTAGGGGAGCAAACGGGATT
AGATACCCCGGTAGTCCTAACTGTAAACGAT

>gi|389501906|gb|JQ822464.1| Uncultured planctomycete clone PS_Brod_10 16S ribosomal RNA gene, partial sequence
GTAGGTGGGTTTGTAAGTCAGATGTGAAAGCCTTCTGTTCAAAGGAAGAACGGCATCTGAAACTGCAGAT
CTTGAGTGTAGGAGGGGAGAGTGGAACTTCTGGTGGAGCGGTGAAATGCGTAGATATCAGAAGGAACGTC
GGCGGCGAAAGCGACTCTCTGGCCTATTACTGACACTGAGTGTGCGAAAGTTAGGGGAGCAAACGGGATT
AGATACCCCGGTAGTCCTAACTGTAAACGAT

>gi|389501907|gb|JQ822465.1| Uncultured planctomycete clone PS_Brod_11 16S ribosomal RNA gene, partial sequence
GTAGGTGGGTTTGTAAGTCAGATGTGAAAGCCTTCTGTTCAAAGGAAGAACGGCATCTGAAACTGCAGAT
CTTGAGTGTAGGAGGGGAGAGTGGAACTTCTGGTGGAGCGGTGAAATGCGTAGATATCAGAAGGAACGTC
GGCGGCGAAAGCGACTCTCTGGCCTATTACTGACACTGAGTGTGCGAAAGTTAGGGGAGCAAACGGGATT
AGATACCCCGGTAGTCCTAACTGTAAACGAT

>gi|389501908|gb|JQ822466.1| Uncultured planctomycete clone PS_Brod_12 16S ribosomal RNA gene, partial sequence
GTAGGTGGGTTTGTAAGTCAGATGTGAAAGCCTTCTGTTCAAAGGAAGAACGGCATCTGAAACTGCAGAT
CTTGAGTGTAGGAGGGGAGAGTGGAACTTCTGGTGGAGCGGTGAAATGCGTAGATATCAGAAGGAACGTC
GGCGGCGAAAGCGACTCTCTGGCCTATTACTGACACTGAGTGTGCGAAAGTTAGGGGAGCAAACGGGATT
AGATACCCCGGTAGTCCTAACTGTAAACGAT

>gi|389501909|gb|JQ822467.1| Uncultured planctomycete clone PS_Brod_13 16S ribosomal RNA gene, partial sequence
GTAGGTGGGTTTGTAAGTCAGATGTGAAAGCCTTCTGTTCAAAGGAAGAACGGCATCTGAAACTGCAGAT
CTTGAGTGTAGGAGGGGAGAGTGGAACTTCTGGTGGAGCGGTGAAATGCGTAGATATCAGAAGGAACGTC
GGCGGCGAAAGCGACTCTCTGGCCTATTACTGACACTGAGTGTGCGAAAGTTAGGGGAGCAAACGGGATT
AGATACCCCGGTAGTCCTAACTGTAAACGAT

>gi|389501910|gb|JQ822468.1| Uncultured planctomycete clone PS_Brod_14 16S ribosomal RNA gene, partial sequence
GTAGGTGGGTTTGTAAGTCAGATGTGAAAGCCTTCTGTTCAAAGGAAGAACGGCATCTGAAACTGCAGAT
CTTGAGTGTAGGAGGGGAGAGTGGAACTTCTGGTGGAGCGGTGAAATGCGTAGATATCAGAAGGAACGTC
GGCGGCGAAAGCGACTCTCTGGCCTATTACTGACACTGAGTGTGCGAAAGTTAGGGGAGCAAACGGGATT
AGATACCCCGGTAGTCCTAACTGTAAACGAT

>gi|389501911|gb|JQ822469.1| Uncultured planctomycete clone PS_Brod_15 16S ribosomal RNA gene, partial sequence
GTAGGTGGGTTTGTAAGTCAGATGTGAAAGCCTTCTGTTCAAAGGAAGAACGGCATCTGAAACTGCAGAT
CTTGAGTGTAGGAGGGGAGAGTGGAACTTCTGGTGGAGCGGTGAAATGCGTAGATATCAGAAGGAACGTC
GGCGGCGAAAGCGACTCTCTGGCCTATTACTGACACTGAGTGTGCGAAAGTTAGGGGAGCAAACGGGATT
AGATACCCAGGTAGTCCTAACTGTAAACGAT

>gi|389501912|gb|JQ822470.1| Uncultured planctomycete clone PS_Brod_16 16S ribosomal RNA gene, partial sequence
GTAGGTGGGTTTGTAAGTCAGATGTGAATGCCTTCTGTTCAAAGGAAGAACGGCATCTGAAACTGCAGAT
CTTGAGTGTAGGAGGGGAGAGTGGGACTTCTGGTGGAGCGGTGAAATGCGTAGATATCAGAAGGAACGTC
GGCGGCGAAAGCGACTCTCTGGCCTATTACTGACACTGAGTGTGCGAAAGTTAGGGGAGCAAACGGGATT
AGATACCCCGGTAGTCCTAACTGTAAACGAT

>gi|389501913|gb|JQ822471.1| Uncultured planctomycete clone PS_Brod_17 16S ribosomal RNA gene, partial sequence
GCCTTCTGTTCATAGGAAGAACGGCATCTGAAACTGCAGATCTTGGGTGTAGGAGGGGAGAGTGGAACTT
CTGGTGGAGCGGTGAAATGCGTAGATATCAGAAGGAACGTCGGCGGCGAAAGCGACTCTCTGGCCTATTA
CTGACACTGAGTGTGCGAAAGTTAGGGGAGCAAACGGGATTAGATACCCCGGTAGTCCTAACTGTAAACG
AT

>gi|389501914|gb|JQ822472.1| Uncultured planctomycete clone PS_Brod_18 16S ribosomal RNA gene, partial sequence
GTAGGTGGGTTTGTAAGTCAGATGTGAAAGCCTTCTGTTCAAAGGAAGAACGGCATCTGAGACTGCAGAT
CTTGAGTGTAGGAGGGGAGAGTGGAACTTCTGGTGGAGCGGTGAAATGCGTAGATATCAGAAGGAACGTC
GGCGGCGAAAGCGACTCTCTGGCCTATTACTGACACTGGGTGTGCGAAAGTTAGGGGAGCAAACGGGATT
AGATACCCCGGTAGTCCTAACTGTAAACGAT

>gi|389501915|gb|JQ822473.1| Uncultured planctomycete clone PS_Brod_19 16S ribosomal RNA gene, partial sequence
GATGTGAAAGCCTTCTGTTCATAGGAAGAACGGCATCTGAAACTGCAGATCTTGAGTGTAGGAGGGGAGA
GTGGAACTTCTGGTGGAGCGGTGAAATGCGTAGATATCAGAAGGAACGTCGGCGGCGAAAGCGACTCTCT
GGCCTATTACTGACGCTGAGTGTGCGAAAGTTAGGGGAGCAAACGGGATTAGATACCCCGGTAGTCCTAA
CTGTAAACGAT

>gi|389501916|gb|JQ822474.1| Uncultured planctomycete clone PS_Brod_20 16S ribosomal RNA gene, partial sequence
GAGTCAGATGTGAAAGCCTTCTGTTCAAAGGAAGAACGGCATCTGAAACTGCAGATCTTGAGTGTAGGAG
GGGAGAGTGGAACTTCTGGTGGAGCGGTGAAATGCGTAGATATCAGAAGGAACGTCGGCGGCGAAAGCGA
CTCTCTGGCCTATTACTGACACTGAGTGTGCGAAAGTTAGGGGAGCAAACGGGATTAGATACCCCGGTAG
TCCTAACTGTAAACGAT

>gi|389501917|gb|JQ822475.1| Uncultured planctomycete clone PS_Brod_21 16S ribosomal RNA gene, partial sequence
AGTCAGATGTGAAAGCCTTCTGTTCAAAGGAAGAACGGCATCTGAAACTGCAGATCTTGAGTGTAGGAGG
GGAGAGTGGAACTTCTGGTGGAGCGGTGAAATGCGTAGATATCAGAAGGAACGTCGGCGGCGAAAGCGAC
TCTCTGGCCTATTACTGACACTGAGTGTGCGAAAGTTAGGGGAGCAAACGGGATTAGATACCCCGGTAGT
CCTAACTGTAAACGAT

>gi|389501918|gb|JQ822476.1| Uncultured planctomycete clone PS_Brod_22 16S ribosomal RNA gene, partial sequence
CAAAGGAAGAACGGCATCTGAAACTGCAGATCTTGAGTGTAGGAGGGGAGAGTGGAACTTCTGGTGGAGC
GGTGAAATGCGTAGATATCAGAAGGAACGTCGGCGGCGAAAGCGACTCTCTGGCCTATTACTGACACTGA
GTGTGCGAAAGTTAGGGGAGCAAACGGGATTAGATACCCCGGTAGTCCTAACTGTAAACGAT

>gi|389501919|gb|JQ822477.1| Uncultured planctomycete clone PS_Brod_23 16S ribosomal RNA gene, partial sequence
GTAGGTGGGTTTGTAAGTCAGATGTGAAAGCCTTCTGTTCAAAGGAAGAACGGCATCTGAAACTGCAGAT
CTTGAGTGTAGGAGGGGAGAGTGGAACTTCTGGTGGAGCGGTGAAATGCGTAGATATCAGAAGGAACGTC
GGCGGCGAAAGCGACTCTCTGGCCTATTACTGACACTGAGTGTGCGAAAGTTAGGGGAGCAAACGGGATT
AGATACCCCGGTAGTCCTAACTGTAAACGAT

>gi|389501920|gb|JQ822478.1| Uncultured planctomycete clone PS_Brod_24 16S ribosomal RNA gene, partial sequence
GAGTCAGATGTGAAAGCCTTCTGTTCAAAGGAAGAACGGCATCTGAAACTGCAGATCTTGAGTGTAGGAG
GGGAGAGTGGAACTTCTGGTGGAGCGGTGAAATGCGTAGATATCAGAAGGAACGTCGGCGGCGAAAGCGA
CTCTCTGGCCTATTACTGACGCTGAGTGTGCGAAAGTTAGGGGAGCAAACGGGATTAGATACCCCGGTAG
TCCTAACTGTAAACGAT

>gi|389501921|gb|JQ822479.1| Uncultured planctomycete clone PS_Brod_25 16S ribosomal RNA gene, partial sequence
CCTTCTGTTCAAAGGAAGAACGGCATCTGAAACTGCAGATCTTGAGTGTAGGAGGGGAGAGTGGAACTTC
TGGTGGAGCGGTGAAATGCGTAGATATCAGAAGGAACGTCGGCGGCGAAAGCGACTCTCTGGCCTATTAC
TGACACTGAGTGTGCGAAAGTTAGGGGAGCAAACGGGATTAGATACCCCGGTAGTCCTAACTGTAAACGA
T

>gi|389501922|gb|JQ822480.1| Uncultured planctomycete clone PS_Brod_26 16S ribosomal RNA gene, partial sequence
TCAGATGTGAAAGCCTTCTGTTCAAAGGAAGAACGGCATCTGAAACTGCAGATCTTGAGTGTAGGAGGGG
AGAGTGGAACTTCTGGTGGAGCGGTGAAATGCGTAGATATCAGAAGGAACGTCGGCGGCGAAAGCGACTC
TCTGGCCTATTACTGACACTGAGTGTGCGAAAGTTAGGGGAGCAAACGGGATTAGATACCCCGGTAGTCC
TAACTGTAAACGAT

>gi|389501923|gb|JQ822481.1| Uncultured planctomycete clone PS_Brod_27 16S ribosomal RNA gene, partial sequence
GTAGGTGGGTTTGTAAGTCAGATGTGAAAGCCTTCTGTTCAAAGGAAGAACGGCATCTGAAACTGCAGAT
CTTGAGTGTAGGAGGGGAGAGTGGAACTTCTGGTGGAGCGGTGAAATGCGTAGATATCAGAAGGAACGTC
GGCGGCGAAAGCGACTCTCTGGCCTATTACTGACACTGAGTGTGCGAAAGTTAGGGGGGCAAACGGGATT
AGATACCCCGGTAGTCCTAACTGTAAACGAT

>gi|389501924|gb|JQ822482.1| Uncultured planctomycete clone PS_Brod_28 16S ribosomal RNA gene, partial sequence
GTAGGTGGGTTTGTAAGTCAGATGTGAAAGCCTTCTGTTCAAAGGAAGAACGGCATCTGAAACTGCAGAT
CTTGAGTGTAGGAGGGGAGAGTGGAACTTCTGGTGGAGCGGTGAAATGCGTAGATATCAGAAGGAACGTC
GGCGGCGAAAGCGACTCTCTGGCCTATTACTGACACTGAGTGTGCGAAAGTTAGGGGAGCAAACGGGATT
AGATACCCCGGTAGTCCTAACTGTAAACGAT

>gi|389501925|gb|JQ822483.1| Uncultured planctomycete clone PS_Brod_29 16S ribosomal RNA gene, partial sequence
GTAGGTGGGTTTGTAAGTCAGATGTGAAAGCCTTCTGTTCAAAGGAAGAACGGCATCTGAAACTGCAGAT
CTTGAGTGTAGGAGGGGAGAGCGGAACTTCTGGTGGAGCGGTGAAATGCGTAGATATCAGAAGGAACGTC
GGCGGCGAAAGCGACTCTCTGGCCTATTACTGACACTGAGTGCGCGAAAGTTAGGGGAGCAAACGGGATT
AGATACCCCGGTAGTCCTAACTGTAAACGAT

>gi|389501926|gb|JQ822484.1| Uncultured planctomycete clone PS_Brod_30 16S ribosomal RNA gene, partial sequence
GTAGGTGGGTTTGTAAGTCAGATGTGAAAGCCTTCTGTTCAAAGGAAGAACGGCATCTGAAACTGCAGAT
CTTGAGTGTAGGAGGGGAGAGTGGAACTTCTGGTGGAGCGGTGAAGTGCGTAGATATCAGAAGGAACGTC
GGCGGCGAAAGCGACTCTCTGGCCTATTACTGACACTGAGTGTGCGAAAGTTAGGGGAGCAAACGGGATT
AGATACCCCGGTAGTCCTAACTGTAAACGAT

>gi|389501927|gb|JQ822485.1| Uncultured planctomycete clone PS_Brod_31 16S ribosomal RNA gene, partial sequence
GAGTTAGATGTGAAAGCCTTCTGTTCAAAGGAAGAACGGCATCTGAAACTGCAGATCTTGAGTGTAGGAG
GGGAGAGTGGAACTTCTGGTGGAGCGGTGAAATGCGTAGATATCAGAAGGAGCGTCGGCGGCGAAAGCGA
CTCTCCGGCCTATTACTGACACTGAGTGTGCGAAAGTTAGGGGAGCAAACGGGATTAGATACCCCGGTAG
TCCTAACTGTAAACGAT

>gi|389501928|gb|JQ822486.1| Uncultured planctomycete clone PS_Brod_32 16S ribosomal RNA gene, partial sequence
GTAGGTGGGTTTGTAAGTCAGATGTGAAAGCCTTCTGTTCAAAGGAAGAACGGCATCTGAAACTGCAGAT
CTTGAGTGTAGGAGGGGAGAGTGGAACTTCTGGTGGAGCGGTGAAATGCGTAGATATCAGAAGGAACGTC
GGCGGCGAAAGCGACTCTCTGGCCTATTACTGACACTGAGTGTGCGAAAGTTAGGGGAGCAAACGGGATT
AGATACCCCGGTAGTCCTAACTGTAAACGAT

>gi|389501929|gb|JQ822487.1| Uncultured planctomycete clone PS_Brod_33 16S ribosomal RNA gene, partial sequence
GTAGGTGGGTTTGTAAGTCAGATGTGAAAGCCTTCTGTTCAAAGGAAGAACGGCATCTGAAACTGCAGAT
CTTGAGTGTAGGAGGGGAGAGTGGAACTTCTGGTGGAGCGGTGAAATGCGTAGATATCAGAAGGAACGTC
GGCGGCGAAAGCGACTCTCTGGCCTATTACTGACACTGAGTGTGCGAAAGTTAGGGGAGCAAACGGGATT
AGATACCCCGGTAGTCCTAACTGTAAACGAT

>gi|389501930|gb|JQ822488.1| Uncultured planctomycete clone PS_Brod_34 16S ribosomal RNA gene, partial sequence
AGCCTTCTGTTCATAGGAAGAACGGCTTCTGAAACTGCAGATCTTGAGTGTAGGAGGGGAGAGTGGAACT
TCTGGTGGAGCGGTGAAATGCGTAGATATCAGAAGGAACGTCGGCGGCGAAAGCGACTCTCTGGCCTATT
ACTGACACTGAGTGTGCGAAAGTTAGGGGAGCAAACGGGATTAGATACCCCGGTAGTCCTAACTGTAAAC
GAT

>gi|389501931|gb|JQ822489.1| Uncultured planctomycete clone PS_Brod_35 16S ribosomal RNA gene, partial sequence
CAAAGGAAGAACGGCATCTGAAACTGCAGATCTTGAGTGTAGGAGGGGAGAGTGGAACTTCTGGTGGAGC
GGTGAAATGCGTAGATATCAGAAGGAACGTCGGCGGCGAAAGCGACTCTCTGGCCTATTACTGACACTGA
GTGTGCGAAAGTTAGGGGAGCAAACGGGATTAGATACCCCGGTAGTCCTAACTGTAAACGAT

>gi|389501932|gb|JQ822490.1| Uncultured planctomycete clone PS_Brod_36 16S ribosomal RNA gene, partial sequence
GTAGGTGGGTTTGTAAGTCAGATGTGAAAGCCTTCTGTTCAAAGGAAGAACGGCATCTGAAACTGCAGAT
CTTGAGTGTAGGAGGGGAGAGTGGAACTTCTGGTGGAGCGGTGAAATGCGTAGATATCAGAAGGAACGTC
GGCGGCGAAAGCGACTCTCTGGCCCATTACTGACACTGAGTGTGCGAAAGTTAGGGGAGCAAACGGGATT
AGATACCCCGGTAGTCCTAACTGTAAACGA

>gi|389501933|gb|JQ822491.1| Uncultured planctomycete clone PS_Brod_37 16S ribosomal RNA gene, partial sequence
ATGTGAAAGCCTTCTGTTCATAGGAAGAACGGCATCTGAAACTGCAGATCTTGAGTGTAGCAGGGGAGAG
TGGAACTTCTGGTGGAGCGGTGAAATGCGTAGATATCAGAAGGAACGTCGGCGATGAAAGCGACTCTCTG
GCCTATTACTGACACTGAGTGTGCGAAAGTTAGGGGAGCAAACGGGATTAGATACCCCGGTAGTCCTAAC
TGTAAACGA

>gi|389501934|gb|JQ822492.1| Uncultured planctomycete clone PS_Brod_38 16S ribosomal RNA gene, partial sequence
GTAGGTGGGTTTGTAAGTCAGATGTGAAAGCCTTCTGTTCAAAGGAAGAACGGCATCTGAAACTGCAGAT
CTTGAGTGTAGGAGGGGAGAGTGGAACTTCTGGTGGAGCGGTGAAATGCGTAGATATCAGAAGGAACGTC
GGCGGCGAAAGCGACTCTCTGGCCCATTACTGACACTGAGTGTGCGAAAGTTAGGGGAGCAAACGGGATT
AGATACCCCGGTAGTCCTAACTGTAAACGAT

>gi|389501935|gb|JQ822493.1| Uncultured planctomycete clone PS_Brod_39 16S ribosomal RNA gene, partial sequence
AGCCTTCTGTTCATAGGAAGAACGGCATCTGAAACTGCAGATCTTGAGTGTAGGAGGGGAGAGTGGAACT
TCTGGTGGAGCGGTGAAATGCGTAGATATCAGAAGGAACGTCGGCGGCGAAAGCGACTCTCTGGCCTATT
ACTGACACTGAGTGTGCGAAAGTTAGGGGAGCAAACGGGATTAGATACCCCGGTAGTCCTAACTGTAAAC
GAT
>gi|389501936|gb|JQ822494.1| Uncultured planctomycete clone PS_BS_01 16S ribosomal RNA gene, partial sequence
GCTGTCGGGAGTTAAGAAGTGCGGGGATGTTAATAGCGTCCTTGCTTGACTAAGGCTCCGGAGGAAGCCA
CGGCTAACTCAGTGCCAGCAGCCGCGGTAATACAGAGGCGGCAAGCGTTGTTCGGAATTATTGGGCGTAA
AGAGCACGTATGCGGCCGCGTAAGTCGGTTGTGAAAGCCTTCCGCTCAACGGAAGGACGGCATCCGATAC
TGCATGGCTCGAGTGCGGGAGGGGAGAGTGGAACTTCTGGTGGAGCGGTGAAATGCGTAGATATCAGAAG
GAACACCGGCGGCGAAGGCGACTCTCTGGTCCGTAACTGACGCTGAGTGTGCGAAAGCTAGGGGAGCAAA
CGGGATTAGATACCCCGGTAGTCCTAGCCGTCCACGATGGGCA

>gi|389501937|gb|JQ822495.1| Uncultured planctomycete clone PS_BS_02 16S ribosomal RNA gene, partial sequence
GTAAGAAGGCCTTCGGGTTGTAAACCGCTGTCGGGAGTTAAGAAGTGCGGGGATGTTAATAGCGTCCTTG
CTTGACTAAGGCTCCGGAGGAAGCCACGGCTAACTCAGTGCCAGCAGCCGCGGTAATACAGAGGCGGCAA
GCGTTGTTCGGAATTATTGGGCGTAAAGAGCACGTATGCGGCCGCGTAAGTCGGTTGTGAAAGCCTTCCG
CTCAACGGAAGGACGGCATCCGATACTGCATGGCTCGAGTGCGGGAGGGGAGAGTGGAACTTCTGGTGGA
GCGTTGAAATGCGTGCATATCAGAAGGAACACCGGCGGCGAAGGCGACTCTCTGGTCCGTAACTGACGCT
GAGTGTGCGAAAGCTAGCGGAGCAAACGGGATTAGATACCCCGGTAGTCCTAGCCGTCCACGATGGGCA

>gi|389501938|gb|JQ822496.1| Uncultured planctomycete clone PS_BS_03 16S ribosomal RNA gene, partial sequence
CGTGTGGGAAGAAGGCCTTCGGGTTGTAAACCACTGTCGGGAGTTAGGAAATGCAGGTGCGTTAATAGCG
CACTTGCTTGACTAAGGCTCCCGAGGAAGCCACGGCTAACTCTGTGCCAGCAGCCGCGGTAATACAGAGG
CGGCAAGCGTTGTTCGGAATTATTGGGCGTAAAGAGCACGTAGGCGGCCTTGCAAGTCAGTTGTGAAAGC
CTTCCGCTTAACGGAAGAACGGCATCTGATACTACAGGGCTTGAGTACGGGAGGGGAGAGTGGAACTTCT
GGTGGAGCGGTGAAATGCGTAGATATCAGAAGGAACGCCGGCGGCCAAAGCGACTCTCTGGTCCGAAACT
GACGCGGAGTGTGCGAAAGCTAGGGGAGCAAACGGGATTAGATACCCCGGTAGTCCTAGCTGTCAACGAT
GGGCA

>gi|389501939|gb|JQ822497.1| Uncultured planctomycete clone PS_BS_04 16S ribosomal RNA gene, partial sequence
AATGCCCGAAAGGGTGACGAAGCGACGCCGCGTGTGGGAAGAAGGCCTTCGGGTTGTAAACCACTGTCGG
GAGTTAGGAAATGCAGGTGCGTTGATAGCGCACTTGCTTGACTAAGGCTCCAGAGGAAGCCACGGCTAAC
TCTGTGCCAGCAGACGCGGTAATACAGAGGCGGCAAGCGTTGTTCGGAATTATTGGGCGTAAAGAGCACG
TAGGCGGCCTTGCAAGTCAGTTGTGAAAGCCTTCCGCTTAACGGAAGAACGGCATCTGATACTACAGGGC
TTGAGTACGGGAGGGGAGAGTGGAACTTCTGGTGGAGCGGTGAAATGCGTAGATATCAGAAGGAACGCCG
GCGGCGAAAGCGACTCTCTGGTCCGAAACTGACGCTGAGTGTGCGAAAGCTAGGGGAGCAAACGGGATTA
GATACCCCGGTAATCCGAGCCGTAAACGATGGGCA

>gi|389501940|gb|JQ822498.1| Uncultured planctomycete clone PS_BS_05 16S ribosomal RNA gene, partial sequence
AATGCCCGAAAGGGTGACGAAGCGACGCCGCGTGGGTGAGGAAGGCCTTCGGGTTGTAAAGCCCTGTCAG
GAGTTAAGAAATGTAGACTCGCTGATATCGGGTCTATTTGACAAAGGCTCCAAAGGAAGCCACGGCTAAC
TCTGTGCCAGCAGCCGCGGTAATACAGAGGTGGCAAGCGTTGTTCGGAATTATTGGGCGTAAAGAGCACG
TAGGTGGATTTGTAAGTCAGACGTGAAAGCCTTCTGTTCAACGGAAGAATTGCATCTGAAACTACAAACC
TTGAGTGTAGGAGGGGAGAATGGAACTTCTGGTGGAGCGGTGAAATGCGTAGATATCAGAAGGAACGCCG
GCGGCGAAAGCGATTCTCTGGCCTATTACTGACACTCAGTGTGCGAAAGCTAGGGGAGCAAACGGGATTA
GATACCCCGGTAGTCCTAGCCGTAAACGATGGGCA

>gi|389501941|gb|JQ822499.1| Uncultured planctomycete clone PS_BS_06 16S ribosomal RNA gene, partial sequence
AATGCCCGAAAGGGTGACGAAGCGACGCCGCGTGTGGGAAGAAGGCCTTCGGGTTGTAAACCACTGTCGG
GAGTTAGGAAATGCAGGTGCGTTGATAGCGCACTTGCTTGACTAAGGCTCCAGAGGAAGCCACGGCTAAC
TCTGTGCCAGCAGACGCGGTAATACAGAGGCGGCAAGCGTTGTTCGGAATTATTGGGCGTAAAGAGCACG
TAGGCGGCCTTGCAAGTCAGTTGTGAAAGCCTTCCGCTTAACGGAAGAACGGCATCTGATACTACAGGGC
TTGAGTACGGGAGGGGAGAGTGGAACTTCTGGTGGAGCGGTGAAATGCGTAGATATCAGAAGGAACGCCG
GCGGCGAAAGCGACTCTCTGGTCCGAAACTGACGCTGAGTGTGCGAAAGCTAGGGGAGCAAACGGGATTA
GATACCCCGGTAATCCGAGCCGTAAACGATGGGCA

>gi|389501942|gb|JQ822500.1| Uncultured planctomycete clone PS_BS_07 16S ribosomal RNA gene, partial sequence
ACGAAGCGACGCCGCGTGTGGGAAGAAGGCCTTCGGGTTGTAAACCACTGTCGGGAGTTAGGAAATGCAG
GTGCGTTAATAGCGCACTTGCTTGACTAAGGCTCCAGAGGAAGCCACGGCTAACTCTGTGCCAGCAGCCG
CGGTAATACAGAGGCGGCAAGCGTTGTTCGGAATTATTGGGCGTAAAGAGCACGTAGGCGGCCTTGCAAG
TCAGTTGTGAAAGCCTTCCGCTTAACGGAAGAACGGCATCTGATACTACAGGGCTTGAGTACGGGAGGGG
AGAGTGGAACTTCTGGTGGAGCGGTGAAATGCGTAGATATCAGAAGGAACGCCGGCGGCCAAAGCGACTC
TCTGGTCCGAAACTGACGCGGAGTGTGCGAAAGCTAGGGGAGCAAACGGGATTAGATACCCCGGTAGTCC
TAGCTGTAAACGATGGGCA

>gi|389501943|gb|JQ822501.1| Uncultured planctomycete clone PS_BS_08 16S ribosomal RNA gene, partial sequence
AATGCCCGAAAGGGTGACGAAGCGACGCCGCGTGTGGGAAGAAGGCCTTCGGGTTGTAAACCACTGTCGG
GAGTTAGGAAATGCAGGTGCGTTAATAGCGCACTTGCTTGACTAAGGCTCCAGAGGAAGCCACGGCTAAC
TCTATGCCAGCAGCCGCGGTAATACAGAGGCGGCAAGCGTTGTTCGGAATTATTGGGCGTAAAGAGCACG
TAGGCGGCCTTGCAAGTCAGTTGTGAAAGCCTTCCGCTTAACGGAAGAACGGCATCTGATACTACAGGGC
TTGAGTACGGGAGGGGAGAGTGGAACTTCTGGTGGAGCGGTGAAATGCGTAGATATCAGAAGGAACGCCG
GCGGCGAAAGCGACTCTCTGGTCCGAAACTGACGCTGAGTGTGCGAAAGCTAGGGGAGCAAACGGGATTA
GATACCCCGGTAGTCCTAGCCGTAAACGAT

>gi|389501944|gb|JQ822502.1| Uncultured planctomycete clone PS_BS_09 16S ribosomal RNA gene, partial sequence
CGAAGAAGGCCCTAGGGTTGTAAAGCTCTGTCGGGGGTTATGAAATGCAGGTTGGTTAATACCCAACCTG
TTTGACAAAGGCCCCAAAGTAAGCCACGGCTAACTCTGTGCCAGCAGCCGCGGTAATACAGAGGTGGCAA
GCGTTGTTCGGTATTATTGGGCGTAAAGAGCACGTAGGTGGTTTTGTAAGTCAGATGTGAAAGCCTTCTG
TTCAAAGGAAGAACGGCATCTGAAACTGCAGATCTTGAGTGTAGGAGGGGAGAGTGGAACTCCTGGTGGA
GCGGTGAAATGCGTAGATATCAGAAGGAACGTCGGCGGCGAAAGCGACTCTCTGGCCTATTACTGACACT
GAGTGTGCGAAAGTTAGGGGAGCAAACGGGATTAGATACCCCGGTAGTCCTAACTGTAAACGATGGGCA

>gi|389501945|gb|JQ822503.1| Uncultured planctomycete clone PS_BS_10 16S ribosomal RNA gene, partial sequence
AATGCCCGAAAGGGTGACGAAGCGACGCCGCGTGCGGGAAGAAGGCCTTCGGGTTGTAAACCGCTGTCGG
GAGTTAAGAAGTGCGGGGATGTTAATAGCGTCCTTGCTTGACTAAGGCTCCGGAGGAAGCCACGGCTAAC
TCTGTGCCAGCAGCCGCGGTAATACAGAGGCGGCAAGCGTTGTTCGGAATTATTGGGCGTAAAGAGCACG
TAGGCGGCCGCGTAAGTCGGTTGTGAAAGCCTTCCGCTCAACGGAAGGACGGCATCCGATACTGCATGGC
TCGAGTGCGGGAGGGGAGAGTGGAACTTCTGGTGGAGCGGTGAAATGCGTAGATATCAGAAGGAACACCG
GCGGCGAAGGCGACTCTCTGGTCCGTAACTGACGCTGAGTGTGCGAAAGCTAGGGGAGCAAACGGGATTA
GATACCCCGGTAGTCCTAGCCGTAAACGAT

>gi|389501946|gb|JQ822504.1| Uncultured planctomycete clone PS_BS_11 16S ribosomal RNA gene, partial sequence
AATGCCCGAAAGGGTGACGAAGCGACGCCGCGTGTGGGAAGAAGGCCTTCGGGTTGTAAACCACTGTCGG
GAGTTAGGAAATGCAGGTGCGTTGATAGCGCACTTGCTTGACTAAGGCTCCAGAGGAAGCCACGGCTAAC
TCTGTGCCAGCAGACGCGGTAATACAGAGGCGGCAAGCGTTGTTCGGAATTATTGGGCGTAAAGAGCACG
TAGGCGGCCTTGCAAGTCAGTTGTGAAAGCCTTCCGCTTAACGGAAGAACGGCATCTGATACTACAGGGC
TTGAGTACGGGAGGGGAGAGTGGAACTTCTGGTGGAGCGGTGAAATGCGTAGATATCAGAAGGAACGCCG
GCGGCGAAAGCGACTCTCTGGTCCGAAACTGACGCTGAGTGTGCGAAAGCTAGGGGAGCAAACGGGATTA
GATACCCCGGTAATCCGAGCCGTAAACGATGGGCA

>gi|389501947|gb|JQ822505.1| Uncultured planctomycete clone PS_BS_12 16S ribosomal RNA gene, partial sequence
GGGTGACGAAGCGACGCCGCGTGCGGGAAGAAGGCCTTCGGGTTGTAAACCGCTGTCGGGAGTTAGGAAA
TGCAAGGATGTTAATAGCATTCTTGCTTGACTAAGGCTCCGGAGGAAGCCACGGCTAACTCTGTGCCAGC
AGCCGCGGTAATACAGAGGCGGCAAGCGTTGTTCGGAATTATTGGGCGTAAAGAGCACGTAGGCGGCTGT
GTAAGTCGGTTGTGAAAGCCTTCCGCTTAACGGAAGGACGGCATCCGATACTGCATAGCTTGAGTGCGGG
AGGGGAGAGTGGAACTTCTGGTGGGGCGGTGAAGTGCGTAGATATCAGAAGGAACGCCGGCGGCGAAAGC
GACTCTCTGGTCCGAAACTGACGCTGAGTGTGTGAAAGCTAGGGGAGCAAACGGGATTAGATACCCCGGT
AGTCCTAGCCGTAAACGATGGGCA

>gi|389501948|gb|JQ822506.1| Uncultured planctomycete clone PS_BS_13 16S ribosomal RNA gene, partial sequence
AATGCCCGAAAGGGTGACGAAGCGACGCCGCGTGTGGGAAGAAGGCCTTCGGGTTGTAAACCACTGTCGG
GAGTTAGGAAATGCAGGTGCGTTGATAGCGCACTTGCTTGACTAAGGCTCCAGAGGAAGCCACGGCTAAC
TCTGTGCCAGCAGACGCGGTAATACAGAGGCGGCAAGCGTTGTTCGGAATTATTGGGCGTAAAGAGCACG
TAGGCGGCCTTGCAAGTCAGTTGTGAAAGCCTTCCGCTTAACGGAAGAACGGCATCTGATACTACAGGGC
TTGAGTACGGGAGGGGAGAGTGGAACTTCTGGTGGAGCGGTGAAATGCGTAGATATCAGAAGGAACGCCG
GCGGCGAAAGCGACTCTCTGGTCCGAAACTGACGCTGAGTGTGCGAAAGCTAGGGGAGCAAACGGGATTA
GATACCCCGGTAATCCGAGCCGTAAACGATGGGCA

>gi|389501949|gb|JQ822507.1| Uncultured planctomycete clone PS_BS_14 16S ribosomal RNA gene, partial sequence
AATGCCCGAAAGGGTGACGAAGCGACGCCGCGTGAGCGAAGAAGGCCCTAGGGTTGTAAAGCTCTGTCGG
GGGTTATGAAATGCAGGTTGGTTAGTACCCAACCTGTTTGACAAAGGCCCCAAAGGAAGCCACGGCTAAC
TCTGTGCCAGCAGCCGCGGTAATACAGAGGTGGCAAGCGTTGTTCGGTATTATTGGGCGTAAAGAGCACG
TAGGTGGTTTTGTAAGTCAGATGTGAAAGCCTTCTGTTCAAAGGAAGAACGGCATCTGAAACTGCAGATC
TTGAGTGTAGGAGGGGAGAGTGGAACTTCTGGTGGAGCGGTGAAATGCGTAGATATCAGAAGGAACGTCG
GCGGCGAAAGCGACTCTCTGGCCTATTACTGACACTGAGTGTGCGAAAGTTAGGGGAGCAAACGGGATTA
GATACCCCGGTAGTCCTAACTGTAAACGATGGGCA

>gi|389501950|gb|JQ822508.1| Uncultured planctomycete clone PS_BS_15 16S ribosomal RNA gene, partial sequence
AATGCCCGAAAGGGTGACGAAGCGACGCCGCGTGTGGGAAGAAGGCCTTCGGGTTGTAAACCACTGTCGG
GAGTTAGGAAATGCAGGTGCGTTGATAGCGCACTTGCTTGACTAAGGCTCCAGAGGAAGCCACGGCTAAC
TCTGTGCCAGCAGACGCGGTAATACAGGGGCGGCAAGCGTTGTTCGGAATTATTGGGCGTAAAGAGCACG
TAGGCGGCCTTGCAAGTCAGTTGTGAAAGCCTTCCGCTTAACGGAAGAACGGCATCTGATACTACAGGGC
TTGAGTACGGGAGGGGAGAGTGGAACTTCTGGTGGAGCGGTGAAATGCGTAGATATCAGAAGGAACGCCG
GCGGCGAAAGCGACTCTCTGGTCCGAAACTGACGCTGAGTGTGCGAAAGCTAGGGGAGCAAGCGGGATTA
GATACCCCGGTAGTCCGAGCCGTAAACGATGGGCA

>gi|389501951|gb|JQ822509.1| Uncultured planctomycete clone PS_BS_16 16S ribosomal RNA gene, partial sequence
AATGCCCGAAAGGGTGACGAAGCGACGCCGCGTGCGGGAAGAAGGCCTTCGGGTTGTAAACCGCTGTCGG
GAGTTAAGAAGTGCGGGGATGTTAATAGCGTCCTTGCTTGACTAAGGCTCCGGAGGAAGCCACGGCTAAC
TCTGTGCCAGCAGCCGCGGTAATACAGAGGCGGCAAGCGTTGTTCGGAATTATTGGGCGTAAAGAGCACG
TAGGCGGCCGCGTAAGTCGGTTGTGAAAGCCTTCCGCTCAACGGAAGGACGGCATCCGATACTGCATGGC
TCGAGTGCGGGAGGGGAGAGTGGAACTTCTGGTGGAGCGGTGAAATGCGTAGATATCAGAAGGAACACCG
GCGGCGAAGGCGACTCTCTGGTCCGTAACTGACGCTGAGTGTGCGAAAGCTAGGGGAGCAAACGGGATTA
GATACCCCGGTAGTCCTAGCCGTAAACGATGGGCA

>gi|389501952|gb|JQ822510.1| Uncultured planctomycete clone PS_BS_17 16S ribosomal RNA gene, partial sequence
AATGCCCGAAAGGGTGACGAAGCGACGCCGCGTGTGGGAAGAAGGCCTTCGGGTTGTAAACCACTGTCGG
GAGTTAGGAAATGCAGGTGCGTTGATAGCGCACTTGCTTGACTAAGGCTCCAGAGGAAGCCACGGCTAAC
TCTGTGCCAGCAGACGCGGTAATACAGAGGCGGCAAGCGTTGTTCGGAATTATTGGGCGTAAAGAGCACG
TAGGCGGCCTTGCAAGTCAGTTGTGAAAGCCTTCCGCTTAACGGAAGAACGGCATCTGATACTACAGGGC
TTGAGTACGGGAGGGGAGAGTGGAACTTCTGGTGGAGCGGTGAAATGCGTAGATATCAGAAGGAACGCCG
GCGGCGAAAGCGACTCTCTGGTCCGAAACTGACGCTGAGTGTGCGAAAGCTAGGGGAGCAAACGGGATTA
GATACCCCGGTAATCCGAGCCGTAAACGATGGGCA

>gi|389501953|gb|JQ822511.1| Uncultured planctomycete clone PS_BS_18 16S ribosomal RNA gene, partial sequence
AATGCCCGAAAGGGTGACGAAGCGACGCCGCGTGTGGGAAGAAGGCCTTCGGGTTGTAAACCACTGTCGG
GAGTTAGGAAATGCAGGTGCGTTAATAGCGCACTTGCTTGACTAAGGCTCCAGAGGAAGCCACGGCTAAC
TCTGTCCCAGCAGCCGCGGTAATACAGAGGCGGCAAGCGTTGTTCGGAATTATTGGGCGTAAAGAGCACG
TAGGCGGCCTTGCAAGTCAGTTGTGAAAGCCTTCCGCTTAACGGAAGAACGGCATCTGATACTACAGGGC
TTGAGTACGGGAGGGGAGAGTGGAACTTCTGGTGGAGCGGTGAAATGCGTAGATATCAGAAGGAACGCCG
GCGGCGAAAGCGACTCTCTGGTCCGAAACTGACGCGGAGTGTGCGAAAGCTAGGGGAGCAAACG

>gi|389501954|gb|JQ822512.1| Uncultured planctomycete clone PS_BS_19 16S ribosomal RNA gene, partial sequence
GGGAAGAAGGCCTTCGGGTTGTAAACCACTGTCGGGAGTTAGGAAATGCAGGTGCGTTAATAGCGCACTT
GCTTGACTAAGGCTCCCTAGCAAGCCACGGCTAACTCTGTGCCAGCAGCCGCGGTAATACAGAGGCGGCA
AGCGTTGTTCGGAATTATTGGGCGTAAAGAGCACGTATGCGGCCTTGCAAGTCAGTTGTGAAAGC

>gi|389501955|gb|JQ822513.1| Uncultured planctomycete clone PS_BS_20 16S ribosomal RNA gene, partial sequence
AGCGACGCCGCGTGAGCGAAGAAGGCCCTAGGGTTGTAAAGCTCTGTCGGGGGTTATGAAATGCAGGTTG
GTTAATACCCAACCTGTTTGACAAAGGCCCCAAAGGAAGCCACGGCTAACTCTGTGCCAGCAGCCGCGGT
AATACAGAGGTGGCAAGCGTTGTTCGGTATTATTGGGCGTAAAGAGCACGTAGGTGGTTTTGTAAGTCAG
ATGTGAAAGCCTTCTGTTCAAAGGAAGAACGGCATCTGAAACTGCAGATCTTGAGTGTAGGAGGGGAGAG
TGGAACTCCTGGTGGAGCGGTGAAATGCGTAGATATCAGAAGGAACGTCGGCGGCGAAAGCGACTCTCTG
GCCTATTACTGACACTGAGTGTGCGAAAGTTAGGGGAGCAAACGGGATTAGATACCCCGGTAGTCCTAAC
TGTAAACGATGGGCA

>gi|389501956|gb|JQ822514.1| Uncultured planctomycete clone PS_BS_21 16S ribosomal RNA gene, partial sequence
GAAGCGACGCCGCGTGTGGGAAGAAGGCCTTCGGGTTGTAAACCACTGTCGGGAGTTAGGAAATGCAGGT
GCGTTAATAGCGCACTTGCTTGACTAAGGCTCCCGAGGAAGCCACGGCTAACTCTGTGCCAGCAGCCGCG
GTAATACAGAGGCGGCAAGCGTTGTTCGGAATTATTGGGCGTAAAGAGCACGTAGGCGGCCTTGCAAGTC
AGTTGTGAAAGCCTTCCGCTTAACGGAAGAACGGCATCTGATACTACAGGGCTTGAGTACGGGAGGGGAG
AGTGGAACTTCTGGTGGAGCGGTGAAATGCGTGGATATCAGAAGGAACGCCGGCGGCCAAAGCGACTCTC
TGGTCCGAAACTGACGC
