# Supplementary material for: Biogeography of anaerobic ammonia-oxidizing (anammox) bacteria
Source: Front Microbiol. 2014 Aug 6;5:399. doi: 10.3389/fmicb.2014.00399 (PMC4123730; doi:10.3389/fmicb.2014.00399)
Supplement: Supplementary file 1 [file DataSheet1.ZIP › Sonthiphand supp data files/10/Untrimmed Sequence Files/14.fasta]

>gi|218140321|gb|FJ490093.1| Uncultured anaerobic ammonium-oxidizing bacterium clone AMX NAV 2 16S ribosomal RNA gene, partial sequence
TTCGCAATGCCCGAAAGGGTGACGAAGCGACGCCGCGTGCGGGAAGAAGGCCTTCGGGTTGTAAACCGCT
GTCGGGAGTTAAGAAATGCAAGGATATTAATAGTGTCTTTGCTTGACTAAGGCTCCGGAGGAAGCCACGG
CTAACTCTGTGCCAGCAGCCGCGGTAATACAGAGGCGGCAAGCGTTGTTCGGAATTATTGGGCGTAAAGA
GCACGTAGGCGGCTATGTAAGTCGGTTGTGAAAGCCTTCCGCTCAACGGGAGAACAGCATTCGATACTGC
ATAGCTTGAGTGCGGGAGGGGAGAGTGGAACTTCTGGTGGAGCGGTGAAATGCGTAGATATCAGAAGGAA
CGCCGGCGGCGAAAGCGGCTCTCTGGCCCATAACTGACGCTGAGTGTGCGAAAGCTAGGGGAGCAAACGG
GATTAGATACCCCGGTAGTCCTAGCCGTAAACGATGGGCACTAAGTAGAGGGGTTTTA

>gi|218140322|gb|FJ490094.1| Uncultured anaerobic ammonium-oxidizing bacterium clone AMX NAV 4 16S ribosomal RNA gene, partial sequence
TTCGCAATGCCCGAAAGGGTGACGAAGCGACGCCGCGTGCGGGAAGAAGGCCTTCGGGTTGTAAACCGCT
GTCGGGAGTCAAGAAATGCAAGGATATTAATAGTGTCTTTGCTTGACTAAGGCTCCGGAGGAAGCCACGG
CTAACTCTGTGCCAGCAGCCGCGGTAATACAGAGGCGGCAAGCGTTGTTCGGAATTATTGGGCGTAAAGA
GCACGTAGGCGGCTATGTAAGTCGGTTGTGAAAGCCTTCCGCTCAACGGGAGAACAGCATTCGATACTGC
ATAGCTTGAGTGCGGGAGGGGAGAGTGGAACTTCTGGTGGAGCGGTGAAATGCGTAGATATCAGAAGGAA
CGCCGGCGGCGAAAGCGGCTCTCTGGCCCATAACTGACGCTGAGTGTGCGAAAGCTAGGGGAGCAAACGG
GATTAGATACCCCGGTAGTCCTAGCCGTAAACGATGGGCACTAAGTAGAGGGGTTTTA

>gi|218140323|gb|FJ490095.1| Uncultured anaerobic ammonium-oxidizing bacterium clone AMX NAV 5 16S ribosomal RNA gene, partial sequence
TTCGCAATGCCCGAAAGGGTGACGAAGCGACGCCGCGTGCGGGAAGAAGGCCTTCGGGTTGTAAACCGCT
GTCGGGAGTTAAGAAATGCAAGGATATTAATAGTGTCTTTGCTTGACTAAGGCTCCGGAGGAAGCCACGG
CTAACTCTGTGCCAGCAGCCGCGGTAATACAGAGGCGGCAAGCGTTGTTCGGAATTATTGGGCGTAAAGA
GCACGTAGGCGGCTATGTAAGTCGGTTGTGAAAGCCTTCCGCTCAACGGGAGAACAGCATTCGATACTGC
ATAGCTTGAGTGCGGGAGGGGAGAGTGGAACTTCTGGTGGAGCGGTGAAATGCGTAGATATCAGAAGGAA
CGCCGGCGGCGAAAGCGGCTCTCTGGCCCATAACTGACGCTGAGTGTGCGAAAGCTAGGGGAGCAAACGG
GATTAGATACCCCGGTAGTCCTAGCCGTAAACGATGGGCACTAAGTAGAGGGGTTTTA

>gi|218140324|gb|FJ490096.1| Uncultured anaerobic ammonium-oxidizing bacterium clone AMX NAV 6 16S ribosomal RNA gene, partial sequence
TTCGCAATGCCCGAAAGGGTGACGAAGCGACGCCGCGTGCGCCAAGAAGGCCTTCGGGTTGTAAACCGCT
GTCGGGAGTTAAGAAATGCAAGGATATTAATAGTGTCTTTGCTTGACTAAGGCTCCGGAGGAAGCCACGG
CTAACTCTGTGCCAGCAGCCGCGGTAATACAGAGGCGGCAAGCGTTGTTCGGAATTATTGGGCGTAAAGA
GCACGTAGGCGGCTATGTAAGTCGGTTGTGAAAGCCTTCCGCTCAACGGGAGAACAGCATTCGATACTGC
ATAGCTTGAGTGCGGGAGGGGAGAGTGGAACTTCTGGTGGAGCGGTGAAATGCGTAGATATCAGAAGGAA
CGCCGGCGGCGAAAGCGGCTCTCTGGCCCATAACTGACGCTGAGTGTGCGAAAGCTAGGGGAGCAAACGG
GATTAGATACCCCGGTAGTCCTAGCCGTAAACGATGGGCACTAAGTAGAGGGGTTTTA

>gi|218140325|gb|FJ490097.1| Uncultured anaerobic ammonium-oxidizing bacterium clone AMX NAV 7 16S ribosomal RNA gene, partial sequence
TTCGCAATGCCCGAAAGGGGGACGAAGCGACGCCTCGTGCCGGAAGAAGGCCTTCGGGTTGTAAACCGCT
GTCGGGAGTTAAGAAATGCAAGGATATTAATAGTGTCTTTGCTTGACTAAGGCTCCGGAGGAAGCCACGG
CTAACTCTGTGCCAGCAGCCGCGGTAATACAGAGGCGGCAAGCGTTGTTCGGAATTATTGGGCGTAAAGA
GCACGTAGGCGGCTATGTAAGTCGGTTGTGAAAGCCTTCCGCTCAACGGGAGAACAGCATTCGATACTGC
ATAGCTTGAGTGCGGGAGGGGAGAGTGGAACTTCTGGTGGAGCGGTGAAATGCGTAGATATCAGAAGGAA
CGCCGGCGGCGAAAGCGGCTCTCTGGCCCATAACTGACGCTGAGTGTGCGAAAGCTAGGGGAGCAAACGG
GATTAGATACCCCGGTAGTCCTAGCCGTAAACGATGGGCACTAAGTAGAGGGGTTTTA

>gi|218140326|gb|FJ490098.1| Uncultured anaerobic ammonium-oxidizing bacterium clone AMX NAV 8 16S ribosomal RNA gene, partial sequence
TTCGCAATGCCCGAAAGGGTGACGAAGCGACGCCGCGTGCGGGAAGAAGGCCTTCGGGTTGTAAACCGCT
GTCGGGAGTTAAGAAATGCAAGGATATTAATAGTGTCTTTGCTTGACTAAGGCTCCGGAGGAAGCCACGG
CTAACTCTGTGCCAGCAGCCGCGGTAATACAGAGGCGGCAAGCGTTGTTCGGAATTATTGGGCGTAAAGA
GCACGTAGGCGGCTATGTAAGTCGGTTGTGAAAGCCTTCCGCTCAACGGGAGAACAGCATTCGATACTGC
ATAGCTTGAGTGCGGGAGGGGAGAGTGGAACTTCTGGTGGAGCGGTGAAATGCGTAGATATCAGAAGGAA
CGCCGGCGGCGAAAGCGGCTCTCTGGCCCATAACTGACGCTGAGTGTGCGAAAGCTAGGGGAGCAAACGG
GATTAGATACCCCGGTAGTCCTAGCCGTAAACGATGGGCACTAAGTAGAGGGGTTTTA

>gi|218140327|gb|FJ490099.1| Uncultured anaerobic ammonium-oxidizing bacterium clone AMX NAV 9 16S ribosomal RNA gene, partial sequence
TTCGCAATGCCCGAAAGGGTGACGAAGCGACGCCGCGTTCCGGAAGAAGGCCTTCGGGTTGTAAACCGCT
GTCGGGAGTTAAGAAATGCAAGGATATTAATAGTGTCTTTGCTTGACTAAGGCTCCGGAGGAAGCCACGG
CTAACTCTGTGCCAGCAGCCGCGGTAATACAGAGGCGGCAAGCGTTGTTCGGAATTATTGGGCGTAAAGA
GCACGTAGGCGGCTATGTAAGTCGGTTGTGAAAGCCTTCCGCTCAACGGGAGAACAGCATTCGATACTGC
ATAGCTTGAGTGCGGGAGGGGAGAGTGGAACTTCTGGTGGAGCGGTGAAATGCGTAGATATCAGAAGGAA
CGCCGGCGGCGAAAGCGGCTCTCTGGCCCATAACTGACGCTGAGTGTGCGAAAGCTAGGGGAGCAAACGG
GATTAGATACCCCGGTAGTCCTAGCCGTAAACGATGGGCACTAAGTAGAGGGGTTTTA

>gi|218140328|gb|FJ490100.1| Uncultured anaerobic ammonium-oxidizing bacterium clone AMX NAV 11 16S ribosomal RNA gene, partial sequence
TTCGCAATGCCCGAAAGGGTGACGAAGCGACGCCGCGTGCGGGAAGAAGGCCTTCGGGTTGTAAACCGCT
GTCGGGAGTTAAGAAATGCAAGGATATTAATAGTGTCTTTGCTTGACTAAGGCTCCGGAGGAAGCCACGG
CTAACTCTGTGCCAGCAGCCGCGGTAATACAGAGGCGGCAAGCGTTGTTCGGAATTATTGGGCGTAAAGA
GCACGTAGGCGGCTATGTAAGTCGGTTGTGAAAGCCTTCCGCTCAACGGGAGAACAGCATTCGATACTGC
ATAGCTTGAGTGCGGGAGGGGAGAGTGGAACTTCTGGTGGAGCGGTGAAATGCGTAGATATCAGAAGGAA
CGCCGGCGGCGAAAGCGGCTCTCTGGCCCATAACTGACGCTGAGTGTGCGAAAGCTAGGGGAGCAAACGG
GATTAGATACCCCGGTAGTCCTAGCCGTAAACGATGGGCACTAAGTAGAGGGGTTTTA

>gi|218140329|gb|FJ490101.1| Uncultured anaerobic ammonium-oxidizing bacterium clone AMX NAV 12 16S ribosomal RNA gene, partial sequence
TTCGCAATGCCCGAAAGGGTGACGAAGCGACGCCGCGTGCGGGAAGAAGGCCTTCGGGTTGTAAACCGCT
GTCGGGAGTTAAGAAATGCAAGGATATTAATAGTGTCTTTGCTTGACTAAGGCTCCGGAGGAAGCCACGG
CTAACTCTGTGCCAGCAGCCGCGGTAATACAGAGGCGGCAAGCGTTGTTCGGAATTATTGGGCGTAAAGA
GCACGTAGGCGGCTATGTAAGTCGGTTGTGAAAGCCTTCCGCTCAACGGGAGAACAGCATTCGATACTGC
ATAGCTTGAGTGCGGGAGGGGAGAGTGGAACTTCTGGTGGAGCGGTGAAATGCGTAGATATCAGAAGGAA
CGCCGGCGGCGAAAGCGGCTCTCTGGCCCATAACTGACGCTGAGTGTGCGAAAGCTAGGGGAGCAAACGG
GATTAGATACCCCGGTAGTCCTAGCCGTAAACGATGGGCACTAAGTAGAGGGGTTTTA

>gi|218140330|gb|FJ490102.1| Uncultured anaerobic ammonium-oxidizing bacterium clone AMX NAV 15 16S ribosomal RNA gene, partial sequence
TTCGCAATGCCCGAAAGGGTGACGAAGCGACGCCGCGTGCGGGAAGAAGGCCTTCGGGTTGTAAACCGCT
GTCGGGAGTTAAGAAATGCAAGGATATTAATAGTGTCTTTGCTTGACTAAGGCTCCGGAGGAAGCCACGG
CTAACTCTGTGCCAGCAGCCGCGGTAATACAGAGGAGGCAAGCGTTGTTCGGAATTATTGGGCGTAAAGA
GCACGTAGGCGGCTATGTAAGTCGGTTGTGAAAGCCTTCCGCTCAACGGGAGAACAGCATTCGATACTGC
ATAGCTTGAGTGCGGGAGGGGAGAGTGGAACTTCTGGTGGAGCGGTGAAATGCGTAGATATCAGAAGGAA
CGCCGGCGGCGAAAGCGGCTCTCTGGCCCATAACTGACGCTGAGTGTGCGAAAGCTAGGGGAGCAAACGG
GATTAGATACCCCGGTAGTCCTAGCCGTAAACGATGGGCACTAAGTAGAGGGGTTTTA

>gi|218140331|gb|FJ490103.1| Uncultured anaerobic ammonium-oxidizing bacterium clone AMX NAV 16 16S ribosomal RNA gene, partial sequence
TTCGCAATGCCCGAAAGGGTGACGAAGCGACGCCGCGTGCGGGAAGAAGGCCTTCGGGTTGTAAACCGCT
GTCGGGAGTTAAGAAATGCAAGGATATTAATAGTATCTTTGCTTGACTAAGGCTCCGGAGGAAGCCACGG
CTAACTCTGTGCCAGCAGCCGCGGTAATACAGAGGCGGCAAGCGTTGTTCGGAATTATTGGGCGTAAAGA
GCACGTAGGCGGCTATGTAAGTCGGTTGTGAAAGCCTTCCGCTCAACGGGAGAACAGCATCCGATACTGC
ATAGCTTGAGTGCGGGAGGGGAGAGTGGAACTTCTGGTGGAGCGGTGAAATGCGTAGATATCAGAAGGAA
CGCCGGCGGCGAAAGCGGCTCTCTGGCCCATAACTGACGCTGAGTGTGCGAAAGCTAGGGGAGCAAACGG
GATTAGATACCCCGGTAGTCCTAGCCGTAAACGATGGGCACTAAGTAGAGGGGTTTTA

>gi|218140332|gb|FJ490104.1| Uncultured anaerobic ammonium-oxidizing bacterium clone AMX NAV 17 16S ribosomal RNA gene, partial sequence
TTCGCAATGCCCGAAAGGGTGACGAAGCGACGCCGCGTGCGGGAAGAAGGCCTTCGGGTTGTAAACCGCT
GTCGGGAGTTAAGAAATGCAAGGATATTAATAGTGTCTTTGCTTGACTAAGGCTCCGGAGGAAGCCACGG
CTAACTCTGTGCCAGCAGCCGCGGTAATACAGAGGCGGCAAGCGTTGTTCGGAATTATTGGGCGTAAAGA
GCACGTAGGCGGCTATGTAAGTCGGTTGTGAAAGCCTTCCGCTCAACGGGAGAACAGCATTCGATACTGC
ATAGCTTGAGTGCGGGAGGGGAGAGTGGAACTTCTGGTGGAGCGGTGAAATGCGTAGATATCAGAAGGAA
CGCCGGCGGCGAAAGCGGCTCTCTGGCCCATAACTGACGCTGAGTGTGCGAAAGCTAGGGGAGCAAACGG
GATTAGATACCCCGGTAGTCCTAGCCGTAAACGATGGGCACTAAGTAGAGGGGTTTTA

>gi|218140333|gb|FJ490105.1| Uncultured anaerobic ammonium-oxidizing bacterium clone AMX NAV 20 16S ribosomal RNA gene, partial sequence
TTCGCAATGCCCGAAAGGGTGACGAAGCGACGCCGCGTGCGGGAAGGAGGCCTTCGGGTTGTAAACCGCT
GTCGGGAGTTAAGAAATGCAAGGATATTAATAGTGTCTTTGCTTGACTAAGGCTCCGGAGGAAGCCACGG
CTAACTCTGTGCCAGCAGCCGCGGTAATACAGAGGCGGCAAGCGTTGTTCGGAATTATTGGGCGTAAAGA
GCACGTAGGCGGCTATGTAAGTCGGTTGTGAAAGCCTTCCGCTCAACGGGAGAACAGCATTCGATACTGC
ATAGCTTGAGTGCGGGAGGGGAGAGTGGAACTTCTGGTGGAGCGGTGAAATGCGTAGATATCAGAAGGAA
CGCCGGCGGCGAAAGCGGCTCTCTGGCCCATGACTGACGCTGAGTGTGCGAAAGCTAGGGGAGCAAACGG
GATTAGATACCCCGGTAGTCCTAGCCGTAAACGATGGGCACTAAGTAGAGGGGTTTTA

>gi|218140334|gb|FJ490106.1| Uncultured anaerobic ammonium-oxidizing bacterium clone AMX NAV 21 16S ribosomal RNA gene, partial sequence
TTCGCAATGCCCGAAAGGGTGACGAAGCGACGCCGCGTGCGGGAAGAAGGCCTTCGGGTTGTAAACCGCT
GTCGGGAGTTAAGAAATGCAAGGATATTAATAGTGTCTTTGCTTGACTAAGGCTCCGGAGGAAGCCACGA
CTAACTCTGTGCCAGCAGCCGCGGTAATACAGAGGCGGCAAGCGTTGTTCGGAATTATTGGGCGTAAAGA
GCACGTAGGCGGCTATGTAAGTCGGTTGTGAAAGCCTTCCGCTCAACGGGAGAACAGCATTCGATACTGC
ATAGCTTGAGTGCGGGAGGGGAGAGTGGAACTTCTGGTGGAGCGGTGAAATGCGTAGATATCAGAAGGAA
CGCCGGCGGCGAAAGCGGCTCTCTGGCCCATAACTGACGCTGAGTGTGCGAAAGCTAGGGGAGCAAACGG
GATTAGATACCCCGGTAGTCCTAGCCGTAAACGATGGGCACTAAGTAGAGGGGTTTTA

>gi|218140335|gb|FJ490107.1| Uncultured anaerobic ammonium-oxidizing bacterium clone AMX NAV 22 16S ribosomal RNA gene, partial sequence
TTTCCAATGCCCGAAAGGGTGACGAAGCGACGCCGCGTGCGGGAAGAAGGCCTTCGGGTTGTAAACCGCT
GTCGGGAGTTAAGAAATGCAAGGATATTAATAGTGTCTTTGCTTGACTAAGGCTCCGGAGGAAGCCACGG
CTAACTCTGTGCCAGCAGCCGCGGTAATACAGAGGCGGCAAGCGTTGTTCGGAATTATTGGGCGTAAAGA
GCACGTAGGCGGCTATGTAAGTCGGTTGTGAAAGCCTTCCGCTCAACGGGAGAACAGCATTCGATACTGC
ATAGCTTGAGTGCGGGAGGGGAGAGTGGAACTTCTGGTGGAGCGGTGAAATGCGTAGATATCAGAAGGAA
CGCCGGCGGCGAAAGCGGCTCTCTGGCCCATAACTGACGCTGAGTGTGCGAAAGCTAGGGGAGCAAACGG
GATTAGATACCCCGGTAGTCCTAGCCGTAAACGATGGGCACTAAGTAGAGGGGTTTTA

>gi|218140336|gb|FJ490108.1| Uncultured anaerobic ammonium-oxidizing bacterium clone AMX NAV 23 16S ribosomal RNA gene, partial sequence
TTCGCAATGCCCGAAAGGGTGACGAAGCGACGCCGCGTGCGGGAAGAAGGCCTTCGGGTTGTAAACCGCT
GTCGGGAGTTAAGAAATGCAAGGATATTAATAGTGTCTTTGCTTGACTAAGGCTCCGGAGGAAGCCACGG
CTAACTCTGTGCCAGCAGCCGCGGTAATACAGAGGCGGCAAGCGTTGTTCGGAATTATTGGGCGTAAAGA
GCACGTAGGCGGCTATGTAAGTCGGTTGTGAAAGCCTTCCGCTCAACGGGAGAACAGCATTCGATACTGC
ATAGCTTGAGTGCGGGAGGGGAGAGTGGAACTTCTGGTGGAGCGGTGAAATGCGTAGATATCAGAAGGAA
CGCCGGCGGCGAAAGCGGCTCTCTGGCCCATAACTGACGCTGAGTGTGCGAAAGCTAGGGGAGCAAACGG
GATTAGATACCCCGGTAGTCCTAGCCATAAACGATGGGCACTAAGTAGAGGGGTTTTA

>gi|218140337|gb|FJ490109.1| Uncultured anaerobic ammonium-oxidizing bacterium clone AMX NAV 24 16S ribosomal RNA gene, partial sequence
TTCGCAATGCCCGAAAGGGTGACGAAGCGACGCCGCGTGCGGGAAGAAGGCCTTCGGGTTGTAAACCGCT
GTCGGGAGTTAAGAAATGCAAGGATATTAATAGTATCTTTGCTTGACTAAGGCTCCGGAGGAAGCCACGG
CTAACTCTGTGCCAGCAGCCGCGGTAATACAGAGGCGGCAAGCGTTGTTCGGAATTATTGGGCGTAAAGA
GCACGTAGGCGGCTATGTAAGTCGGTTGTGAAAGCCTTCCGCTCAACGGGAGAACAGCATCCGATACTGC
ATAGCTTGAGTGCGGGAGGGGAGAGTGGAACTTCTGGTGGAGCGGTGAAATGCGTAGATATCAGAAGGAA
CGCCGGCGGCGAAAGCGGCTCTCTGGCCCATAACTGACGCTGAGTGTGCGAAAGCTAGGGGAGCAAACGG
GATTAGATACCCCGGTAGTCCTAGCCGTAAACGATGGGCACTAAGTAGAGGGGTTTTA

>gi|218140338|gb|FJ490110.1| Uncultured anaerobic ammonium-oxidizing bacterium clone AMX M61 1 16S ribosomal RNA gene, partial sequence
TTCGCAATGCCCGAAAGGGTGACGAAGCGACGCCGCGTGTGGGAAGAAGGCCTTCGGGTTGTAAACCACT
GTCGGGAGTAAGGAAATGTAAGGGCGTTAATAGCGCCTTTACTTGACTAAGGCTCCGGAGGAAGCCACGG
CTAACTCTGTGCCAGCAGCCGCGGTAATACAGAGGCGGCAAGCGTTGTTCGGAATTATTGGGCGTAAAGA
GCACGTAGGCGGCCTTGCAAGTCAGTTGTGAAAGCCTTCCGCTCAACGGAAGAATGCCAGCTGATACTAC
AGGGCTTGAGTACGGGAGGGGAGAGTGGAACTTCTGGTGGAGCGGTGAAATGCGTAGATATCAGAAGGAA
CGCCGGCGGCGAAAGCGACTCTCTGGCCCGAAACTGACGCTGAGTGTGCGAAAGCTAGGGGAGCAAACGG
GATTAGATACCCCGGTAGTCCTAGCCGTAAACGATGGGCACTAAGTAGGGGGGTTTTA

>gi|218140339|gb|FJ490111.1| Uncultured anaerobic ammonium-oxidizing bacterium clone AMX M61 2 16S ribosomal RNA gene, partial sequence
TTCGCAATGCCCGAAAGGGTGACGAAGCGACGCCGCGTGTGGGAAGAAGGCCTTCGGGTTGTAAACCACT
GTCGGGAGTAAGGAAATGTAAGGGCGTTAATAGCGCCTTTGCTTGACTAAGGCTCCGGAGGAAGCCACGG
CTAACTCTGTGCCAGCAGCCGCGGTAATACAGAGGCGGCAAGCGTTGTTCGGAATTATTGGGCGTAAAGA
GCACGTAGGCGGCCTTGCAAGTCAGTTGTGAAAGCCTTCCGCTCAACGGAAGAATGCCAGCTGATACTAC
AGGGCTTGAGTACGGGAGGGGAGAGTGGAACTTCTGGTGGAGCGGTGAAATGCGTAGATATCAGAAGGAA
CGCCGGCGGCGAAAGCGACTCTCTGGCCCGAAACTGACGCTGAGTGTGCGAAAGCTAGGGGAGCAAACGG
GATTAGATACCCCGGTAGTCCTAGCCGTAAACGATGGGCACTAAGTAGAGGGGTTTTA

>gi|218140340|gb|FJ490112.1| Uncultured anaerobic ammonium-oxidizing bacterium clone AMX M61 3 16S ribosomal RNA gene, partial sequence
TTCGCAATGCCCGAAAGGGTGACGAAGCGACGCCGCGTGTGGGAAGAAGGCCTTCGGGTTGTAAACCACT
GTCGGGAGTAAGGAAATGTAAGGGCGTTAATAGCGCCTTTACTTGACTAAGGCTCCGGAGGAAGCCACGG
CTAACTCTGTGCCAGCAGCCGCGGTAATACAGAGGCGGCAAGCGTTGTTCGGAATTATTGGGCGTAAAGA
GCACGTAGGCGGCCTTGCAAGTCAGTTGTGAAAGCCTTCCGCTCAACGGAAGAATGCCAGCTGATACTAC
AGGGCTTGAGTACGGGAGGGGAGAGTGGAACTTCTGGTGGAGCGGTGAAATGCGTAGATATCAGAAGGAA
CGCCGGCGGCGAAAGCGACTCTCTGGCCCGAAACTGACGCTGAGTGTGCGAAAGCTAGGGGAGCAAACGG
GATTAGATACCCCGGTAGTCCTAGCCGTAAACGATGGGCACTAAGTAGAGGGGTTTTA

>gi|218140341|gb|FJ490113.1| Uncultured anaerobic ammonium-oxidizing bacterium clone AMX M61 4 16S ribosomal RNA gene, partial sequence
TTCGCAATGCCCGAAAGGGTGACGATGCGACGCCGCGTGAGCGAAGAAGGCCCTAGGGTTGTAAAGCTCT
GTCGGGGGTTAAGAAATGCAGGTTGGCTAATACCCAGCTTGTTTGACAAAGGCCCCAAAGGAAGCCACGG
CTAACTCTGTGCCAGCAGCCGCGGTAATACAGAGGTGGCAAGCGTTGTTCGGTATTATTGGGCGTAAAGA
GCACGTAGGTGGTTTTGTAAGTCAGATGTGAAAGCCTTCTGTTCAAAGGAAGAACGGCATCTGAAACTGC
AAATCTTGAGTGTAGGAGGGGAGAGTGGAACTTCTGGTGGAGCGGTGAAATGCGTAGATATCAGAAGGAA
CGTCGGCGGCGAAAGCGACTCTCTGGCCTATTACTGACACTGAGTGTGCGAAAGTTAGGGGAGCAAACGG
GATTAGATACCCCGGTAGTCCTAACTGTAAACGATGGGCACTAAGTAGAGGGGTTTTA

>gi|218140342|gb|FJ490114.1| Uncultured anaerobic ammonium-oxidizing bacterium clone AMX M61 5 16S ribosomal RNA gene, partial sequence
TTCGCAATGCCCGAAAGGGTGACGATGCGACGCCGCGTGAGCGAAGAAGGCCCTAGGGTTGTAAAGCTCT
GTCGGGGGTTAAGAAATGCAGGTTGGCTAATACCCAGCTTGTTTGACAAAGGCCCCAAAGGAAGCCACGG
CTAACTCTGTGCCAGCAGCCGCGGTAATACAGAGGTGGCAAGCGTTGTTCGGTATTATTGGGCGTAAAGA
GCACGTAGGTGGTTTTGTAAGTCAGATGTGAAAGCCTTCTGTTCAAAGGAAGAACGGCATCTGAAACTGC
AAATCTTGAGTGTAGGAGGGGAGAGTGGAACTTCTGGTGGAGCGGTGAAATGCGTAGATATCAGAAGGAA
CGTCGGCGGCGAAAGCGACTCTCTGGCCTATTACTGACACTGAGTGTGCGAAAGTTAGGGGAGCAAACGG
GATTAGATACCCCGGTAGTCCTAACTGTAAACGATGGGCACTAAGTAGAGGGGTTTTA

>gi|218140343|gb|FJ490115.1| Uncultured anaerobic ammonium-oxidizing bacterium clone AMX M61 6 16S ribosomal RNA gene, partial sequence
TTCGCAATGCCCGAAAGGGTGACGATGCGACGCCGCGTGAGCGAAGAAGGCCCTAGGGTTGTAAAGCTCT
GTCGGGGGTTAAGAAATGCAGGTTGGCTGATACCCACCTTGTTTGACAAAGGCCCCAAAGGAAGCCACGG
CTAACTCTGTGCCAGCAGCCGCGGTAATACAGAGGTGGCAAGCGTTGTTCGGTATTATTGGGCGTAAAGA
GCACGTAGGTGGTTTTGTAAGTCAGATGTGAAAGCCTTCTGTTCAAAGGAAGAACGGCATCTGAAACTGC
AAGTCTTGAGTGTAGGAGGGGAGAGTGGAACTTCTGGTGGAGCGGTGAAATGCGTAGATATCAGAAGGAA
CGTCGGCAGCGAAAGCGACTCTCTGGCCTATTACTGACACTGAGTGTGCGAAAGTTAGGGGAGCAAACGG
GATTAGATACCCCGGTAGTCCTAACTGTAAACGATGGGCACTAAGTAGAGGGGTTTTA

>gi|218140344|gb|FJ490116.1| Uncultured anaerobic ammonium-oxidizing bacterium clone AMX M61 7 16S ribosomal RNA gene, partial sequence
TTCGCAATGCCCGAAAGGGTGACGAAGCGACGCCGCGTGTGGGAAGAAGGCCTTCGGGTTGTAAACCACT
CTCGGGAGTAAGGAAATGCAAGGGCGTTAATAGCGCCTTTGCTTGACTAAGGCTCCGGAGGAAGCCACGG
CTAACTCTGTGCCAGCAGCCGCGGTAATACAGAGGCGGCAAGCGTTGTTCGGAATTATTGGGCGTAAAGA
GCACGTAGGCGGCCTTGCAAGTCAGTTGTGAAAGCCTTCCGCTCAACGGAAGAATGCCAGCTGATACTAC
AGGGCTTGAGTACGGGAGGGGAGAGTGGAACTTCTGGTGGAGCGGTGAAATGCGTAGATATCAGAAGGAA
CGCCGGCGGCGAAAGCGACTCTCTGGCCCGAAACTGACGCTGAGTGTGCGAAAGCTAGGGGAGCAAACGG
GATTAGATACCCCGGTAGTCCTAGCCGTAAACGATGGGCACTAAGTAGAGGGGTTTTA

>gi|218140345|gb|FJ490117.1| Uncultured anaerobic ammonium-oxidizing bacterium clone AMX M61 8 16S ribosomal RNA gene, partial sequence
TTCGCAATGCCCGAAAGGGTGACGAAGCGACGCCGCGTGTGGGAAGAAGGCCTTCGGGTTGTAAACCACT
GTCGGGAGTAAGGAAATGCAAGGGCGTTAATAGCGCCTTTGCTTGACTAAGGCTCCGGAGGAAGCCACGG
CTAACTCTGTGCCAGCAGCCGCGGTAATACAGAGGCGGCAAGCGTTGTTCGGAATTATTGGGCGTAAAGA
GCACGTAGGCGGCCTTGCAAGTCAGATGTGAAAGCCTTCCGCTCAACGGAAGAATGCCATCTGATACTAC
AGGGCTTGAGTACGGGAGGGGAGAGTGGAACTTCTGGTGGAGCGGTGAAATGCGTAGATATCAGAAGGAA
CGCCGGCGGCGAAAGCGACTCTCTGGCCCGAAACTGACGCTGAGTGTGCGAAAGCTAGGGGAGCAAACGG
GATTAGATACCCCGGTAGTCCTAGCCGTAAACGATGGGCACTAAGTAGAGGGGTTTTA

>gi|218140346|gb|FJ490118.1| Uncultured anaerobic ammonium-oxidizing bacterium clone AMX M61 9 16S ribosomal RNA gene, partial sequence
TTCGCAATGCCCGAAAGGGTGACGATGCGACGCCGCGTGAGCGAAGAAGGCCCTAGGGTTGTAAAGCTCT
GTCGGGGGTTAAGAAATGCAGGTTGGCTGATACCCACCTTGTTTGACAAAGGCCCCAAAGGAAGCCACGG
CTAACTCTGTGCCAGCAGCCGCGGTAATACAGAGGTGGCAAGCGTTGTTCGGTATTATTGGGCGTAAAGA
GCACGTAGGTGGTTTTGTAAGTCAGATGTGAAAGCCTTCTGTTCAAAGGAAGAACGGCATCTGAAACTGC
AAATCTTGAGTGTAGGAGGGGAGAGTGGAACTTCTGGTGGAGCGGTGAAATGCGTAGATATCAGAAGGAA
CGTCGGCGGCGAAAGCGACTCTCTGGCCTATTACTGACACTGAGTGTGCGAAAGTTAGGGGAGCAAACGG
GATTAGATACCCCGGTAGTCCTAACTGTAAACGATGGGCACTAAGTAGAGGGGTTTTA

>gi|218140347|gb|FJ490119.1| Uncultured anaerobic ammonium-oxidizing bacterium clone AMX M61 10 16S ribosomal RNA gene, partial sequence
TTCGCAATGCCCGAAAGGGTGACGAAGCGACGCCGCGTGCGGGAAGAAGGCCTTCGGGTTGTAAACCGCT
GTCGGGAGTTAAGAAATGCAAGGATATTAATAGTGTCTTTGTTTGACTAAGGCTCCGGAGGAAGCCACGG
CTAACTCTGTGCCAGCAGCCGCGGTAATACAGAGGCGGCAAGCGTTGTTCGGAATTATTGGGCGTAAAGA
GCACGTAGGCGGCTATGTAAGTCGGTTGTGAAAGCCTTCCGCTCAACGGGAGAACAGCATCCGATACTGC
ATGGCTTGAGTGCGGGAGGGGAGAGTGGAACTTCTGGTGGAGCGGTGAAATGCGTAGATATCAGAAGGAA
CGCCGGCGGCGAAAGCGGCTCTCTGGCCCATAACTGACGCTGAGTGTGCGAAAGCTAGGGGAGCAAACGG
GATTAGATACCCCGGTAGTCCTAGCCGTAAACGATGGGCACTAAGTAGAGGGGTTTTA

>gi|218140348|gb|FJ490120.1| Uncultured anaerobic ammonium-oxidizing bacterium clone AMX M61 11 16S ribosomal RNA gene, partial sequence
TTCGCAATGCCCGAAAGGGTGACGATGCGACGCCGCGTGAGCGAAGAAGGCCCTAGGGTTGTAAAGCTCT
GTCGGGGGTTAAGAAATGCAGGTTGGCTAATACCCAGCTTGTTTGACAAAGGCCCCAAAGGAAGCCACGG
CTAACTCTGTGCCAGCAGCCGCGGTAATACAGAGGTGGCAAGCGTTGTTCGGTATTATTGGGCGTAAAGA
GCACGTAGGTGGTTTTGTAAGTCAGATGTGAAAGCCTTCTGTTCAAAGGAAGAACGGCATCTGAAACTGC
AAATCTTGAGTGTAGGAGGGGAGAGTGGAACTTCTGGTGGAGCGGTGAAATGCGCAGATATCAGAAGGAA
CGTCGGCGGCGAAAGCGACTCTCTGGCCTATTACTGACACWGAGTGTGCGAAAGTTAGGGGAGCAAACGG
GATTAGATACCCCGGTAGTCCTAACTGTAAACGATGGGCACTAAGTAGAGGGGTTTTA

>gi|218140349|gb|FJ490121.1| Uncultured anaerobic ammonium-oxidizing bacterium clone AMX M61 12 16S ribosomal RNA gene, partial sequence
TTCGCAATGCCCGAAAGGGTGACGAAGCGACGCCGCGTGCGGGAAGAAGGCCTTCGGGTTGTAAACCGCT
GTCGGGAGTTAAGAAATGCAAGGATATTAATAGTGTCTTTGTTTGACTAAGGCTCCGGAGGAAGCCACGG
CTAACTCTGTGCCAGCAGCCGCGGTAATACAGAGGCGGCAAGCGTTGTTCGGAATTATTGGGCGTAAAGA
GCACGTAGGCGGCTATGTAAGTCGGTTGTGAAAGCCTTCCGCTCAACGGGAGAACAGCATCCGATACTGC
ATGGCTTGAGTGCGGGAGGGGAGAGTGGAACTTCTGGTGGAGCGGTGAAATGCGTAGATATCAGAAGGAA
CGCCGGCGGCGAAAGCGGCTCTCTGGCCCATAACTCACGCTGAGTGTGCGAAAGCTAGGGGAGCAAACGG
GATTAGATACCCCGGTAGTCCTAGCCGTAAACGATGGGCACTAAGTAGAGGGGTTTTA

>gi|218140350|gb|FJ490122.1| Uncultured anaerobic ammonium-oxidizing bacterium clone AMX M61 13 16S ribosomal RNA gene, partial sequence
TTCGCAATGCCCGAAAGGGTGACGATGCGACGCCGCGTGAGCGAAGAAGGCCCTAGGGTTGTAAAGCTTT
GTCGGGGGTTAAGAAATGCAGGTTGGCTAATACCCAGCTTGTTTGACAAAGGCCCCAAAGGAAGCCACGG
CTAACTCTGTGCCAGCAGCCGCGGTAATACAGAGGTGGCAAGCGTTGTTCGGTATTATTGGGCGTAAAGA
GCACGTAGGTGGTTTTGTAAGTCAGATGTGAAAGCCTTCTGTTCAAAGGAAGAACGGCATCTGAAACTGC
AAATCTTGAGTGTAGGAGGGGAGAGTGGAACTTCTGGTGGAGCGGTGAAATGCGTAGATATCAGAAGGAA
CGTCGGCGGCGAAAGCGACTCTCTGGCCTATTACTGACACTGAGTGTGCGAAAGTTAGGGGAGCAAACGG
GATTAGATACCCCGGTAGTCCTAACTGTAAACGATGGGCACTAAGTAGAGGGGTTTTA

>gi|218140351|gb|FJ490123.1| Uncultured anaerobic ammonium-oxidizing bacterium clone AMX M61 14 16S ribosomal RNA gene, partial sequence
TTCGCAATGCCCGAAAGGGTGACGATGCGACGCCGCGTGAGCGAAGAAGGCCCTAGGGTTGTAAAGCTCT
GTCGGGGGTTAAGAGATGCAGGTTGGCTAATACCCAGCTTGTTTGACAAAGGCCCCAAAGGAAGCCACGG
CTAACTCTGTGCCAGCAGCCGCGGTAATACAGAGGTGGCAAGCGTTGTTCGGTGTTATTGGGCGTAAAGA
GCACGTAGGTGGTTTTGTAAGTCAGATGTGAAAGCCTTCTGTTCAAAGGAAGAACGGCATCTGAAACTGC
AAATCTTGAGTGTAGGAGGGGAGAGTGGAACTTCTGGTGGAGCGGTGAAATGCGTAGATATCAGAAGGAA
CGTCGACGGCGAAAGCGACTCTCTGGCCTATTACTGACACTGAGTGTGCGAAAGTTAGGGGAGCAAACGG
GATTAGATACCCCGGTAGTCCTAACTGTAAACGATGGGCACTAAGTAGAGGGGTTTTA

>gi|218140352|gb|FJ490124.1| Uncultured anaerobic ammonium-oxidizing bacterium clone AMX M54 2 16S ribosomal RNA gene, partial sequence
TTCGCAATGCCCGAAAGGGTGACGAAGCGACGCCGCGTGAGCGAAGAAGGCCCTAGGGTTGTAAAGCTCT
GTCAGGAGTTAAGAAATATAGAGACGTTAATAGCGTTTCTATTTGACTAAGGCTCCAGAGGAAGTCACGG
CTAACTCTGTGCCAGCAGCCGCGGTAATACAGAGGTGGCAAGCGTTGTTCGGAATTATTGGGCGTAAAGA
GCACGTAGGCGGCCCTGCAAGTCAGTTGTGAAAGCCTTCCGCTTAACGGGAGAACGGCAGCTGAAACTAC
GGGGCTAGAGTACGGGAGGGGAGAGTGGAACTTCTGGTGGAGCGGTGAAATGCGTAGATATCAGAAGGAA
CGCCGGCGGCGAAAGCGACTCTCTGGACCGAAACTGACGCTGAGTGTGCGAAAGCTAGGGGAGCAAACGG
GATTAGATACCCCGGTAGTCCTAGCCGTAAACGATGGGCACTAAGTAGAGGGGTTTTA

>gi|218140353|gb|FJ490125.1| Uncultured anaerobic ammonium-oxidizing bacterium clone AMX M54 4 16S ribosomal RNA gene, partial sequence
TTCGCAATGCCCGAAAGGGTGACGAAGCAACGCCGCGTGAGCGAAGAAGGCCCTAGGGTTGTAAAGCTCT
GTCGGGGGTTATGAAATGTAGGCTGGCTAATACCCAGTTTATTTGACAAAGGCCCCAAAGGAAGCCACGG
CTAACTCTGTGCCAGCAGCCGCGGTAATACAGAGGTGGCAAGCGTTGTTCGGTATTATTGGGCGTAAAGA
GCACGTAGGTGGTTTTGTAAGTCAGATGTGAAAGCCTTCTGTTCAAAGGAAGAACGGCATCTGAAACTGC
ATATCTTGAGTGTAGGAGGGGAGAGTGGAACTTCTGGTGGAGCGGTGAAATGCGTAGATATCAGAAGGAA
CGTCGGCGGCGAAAGCGACTCTCTGGCCCATTACTGACACTGAGTGTGCGAAAGTTAGGGGAGCAAACGG
GATTAGATACCCCGGTAGTCCTAACTGTAAACGATGGGCACTAAGTAGAGGGGTTTTA

>gi|218140354|gb|FJ490126.1| Uncultured anaerobic ammonium-oxidizing bacterium clone AMX M54 5 16S ribosomal RNA gene, partial sequence
TTCGCAATGCCCGAAAGGGTGACGAAGCGACGCCGCGTGAGCGAAGAAGGCCCTGGGGTTGTAAAGCTCT
GTCGGGGGTTATGAAATGTAGGCTGGCTAATACCCAGTTTATTTGACAAAGGCCCCAAAGGAAGCCACGG
CTAACTCTGTGCCAGCAGCCGCGGTAATACAGAGGTGGCAAGCGTTGTTCGGTATTATTGGGCGTAAAGA
GCACGTAGGTGGTTTTGTAAGTCAGATGTGAAAGCCTTCTGTTCAAAGGAAGAACGGCATCTGAAACTGC
ATATCTTGAGTGTAGGAGGGGAGAGTGGAACTTCTGGTGGAGCGGTGAAATGCGTAGATATCAGAAGGAA
CGTCGGCGGCGAAAGCGACTCTCTGGCCTATTACTGACACTGAGTGTGCGAAAGTTAGGGGAGCAAACGG
GATTAGATACCCCGGTAGTCCTAACTGTAAACGATGGGCACTAAGTAGAGGGGTTTTA

>gi|218140355|gb|FJ490127.1| Uncultured anaerobic ammonium-oxidizing bacterium clone AMX M54 8 16S ribosomal RNA gene, partial sequence
TTCGCAATGCCCGAAAGGGTGACGAAGCGACGCCGCGTGAGCGAAGAAGGCCCTAGGGTTGTAAAGCTCT
GTCGGGGGTTATGAAATGTAAATCGGTTAATACCCGGTTTATTTGACAAAGGCCCCAAAGGAAGCCACGG
CTAACTCTGTGCCAGCAGCCGCGGTAATACAGAGGTGGCAAGCGTTGTTCGGTATTATTGGGCGTAAAGA
GCACGTAGGTGGTTTTGTAAGTCAGATGTGAAAGCCTTCTGTTCAAAGGAAGAACGGCATCTGAAACTAC
AGATCTTGAGTGTAGGAGGGGAGAGTGGAACTTCTGGTGGAGCGGTGAAATGCGTAGATATCAGAAGGAA
CGTCGGCGGCGAAAGCGACTCTCTGGCCTATTACTGACACTGAGTGTGCGAAAGTTAGGGGAGCAAACGG
GATTAGATACCCCGGTAGTCCTAACTGTAAACGATGGGCACTAAGTAGAGGGGTTTTA

>gi|218140356|gb|FJ490128.1| Uncultured anaerobic ammonium-oxidizing bacterium clone AMX M54 9 16S ribosomal RNA gene, partial sequence
TTCGCAATGCCCGAAAGGGTGACGAAGCGACGCCGCGTGAGCGAAGAAGGCCCTAGGGTTGTAAAGCTCT
GTCGGGGGTTATGAAATGTAGGCTGGCTAATACCCAGTTTATTTGACAAAGGCCCCAAAGGAAGCCACGG
CTAACTCTGTGCCAGCAGCCGCGGTAATACAGAGGTGGCAAGCGTTGTTCGGTATTATTGGGCGTAAAGA
GCACGTGGGTGGTTTTGTAAGTCAGATGTGAAAGCCTTCTGTTCAAAGGAAGAACGGCATCTGAAACTGC
ATATCTTGAGTGTAGGAGGGGAGAGTGGAACTTCTGGCGGAGCGGTGAAATGCGTAGATATCAGAAGGAA
CGTCGGCGGCGAAAGCGACTCTCTGGCCTATTACTGACACTGAGTGTGCGAAAGTTAGGGGAGCAAACGG
GATTAGATACCCCGGTAGTCCTAACTGTAAACGATGGGCACTAAGTAGAGGGGTTTTA

>gi|218140357|gb|FJ490129.1| Uncultured anaerobic ammonium-oxidizing bacterium clone AMX M54 11 16S ribosomal RNA gene, partial sequence
TTCGCAATGCCCGAAAGGGTGACGAAGCGACGCCGCGTGAGCGAAGAAGGCCCTAGGGTTGTAAAGCTCT
GTCGGGGGTTATGAAATGTAAATCGGTTAATACCCGGTTTATTTGACAAAGACCCCAAAGGAAGCCACGG
CTAACTCTGTGCCAGCAGCCGCGGTAATACAGGGGTGGCAAGCGTTGTTCGGTATTATTGGGCGTAAAGA
GCACGTAGGTGGTTTTGTAAGTCAGATGTGAAAGCCTTCTGTTCAAAGGAAGAACGGCATCTGAAACTAC
AGATCTTGAGTGTAGGAGGGGAGAGTGGAACTTCTGGTGGAGCGGTGAAATGCGTAGATATCAGAAGGAA
CGTCGGCGGCGAAAGCGACTCTCTGGCCTATTACTGACACTGAGTGTGCGAAAGTTAGGGGAGCAAACGG
GATTAGATACCCCGGTAGTCCTAACTGTAAACGATGGGCACTAAGTAGAGGGGTTTTA

>gi|218140358|gb|FJ490130.1| Uncultured anaerobic ammonium-oxidizing bacterium clone AMX M54 12 16S ribosomal RNA gene, partial sequence
TTCGCAATGCCCGAAAGGGTGACGAAGCGACGCCGCGTGAGCGAAGAAGGCCCTAGGGTTGTAAAGCTCT
GTCGGGGGTTATGAAATGTAAATTGGTTAATACCCGGTTTATTTGACAAAGGCCCCAAAGGAAGCCACGG
CTAACTCTGTGCCAGCAGCCGCGGTAATACAGAGGTGGCAAGCGTTGTTCGGTATTATTGGGCGTAAAGA
GCACGTAGGTGGTTTTGTAAGTCAGATGTGAAAGCCTTCTGTTCAAAGGAAGAACGGCATCTGAAACTGC
AGATCTTGAGTGTAGGAGGGGAGTGTGGAACTTCTGGTGGAGCGGTGAAATGCGTAGATATCAGAAGGAA
CGTCGGCGGCGAAAGCGACTCTCTGGCCTATTACTGACACTGAGTGTGCGAAAGTTAGGGGAGCAAACGG
GATTAGATACCCCGGTAGTCCTAACTGTAAACGATGGGCACTAAGTAGAGGGGTTTTA

>gi|218140359|gb|FJ490131.1| Uncultured anaerobic ammonium-oxidizing bacterium clone AMX M54 13 16S ribosomal RNA gene, partial sequence
TTCGCAATGCCCGAAAGGGTGACGAAGCGACGCCGCGTGAGCGAAGAAGGCCCTAGGGTTGTAAAGCTCT
GTCGGGGGTTATGAAATGTAGGCTGGCTAATACCCAGTTTATTTGACAAAGGCCCCAAAGGAAGCCACGG
CTAACTCTGTGCCAGCAGCCGCGGTAATACAGAGGTGGCAAGCGTTGTTCGGTATTATTGGGCGTAAAGA
GCACGTAGGTGGTTTTGTAAGTCAGATGTGAAAGCCTTCTGTTCAAAGGAAGAACGGCATCTGAAACTGC
ATATCTTGAGTGTAGGAGGGGAGAGTGGAACTTCTGGTGGAGCGGTGAAATGCGTAGATATCAGAAGGAA
CGTCGGCGGCGAAAGCGACTCTCTGGCCTATTACTGACACTGAGTGTGCGAAAGTTAGGGGAGCAAACGG
GATTAGATACCCCGGTAGTCCTAACTGTAAACGATGGGCACTAAGTAGAGGGGTTTTA

>gi|218140360|gb|FJ490132.1| Uncultured anaerobic ammonium-oxidizing bacterium clone AMX M54 15 16S ribosomal RNA gene, partial sequence
TTCGCAATGCCCGAAAGGGTGACGAAGCGACGCCGCGTGAGCGAAGAAGGCCCTAGGGTTGTAAAGCTCT
GTCGGGGGTTATGAAATGTAGATCGGTTAATACCCGACTTATTTGACAAAGGCCCCAAAGGAAGCCACGG
CTAACTCTGTGCCAGCAGCCGCGGTAATACAGAGGTGGCAAGCGTTGTTCGGTATTATTGGGCGTAAAGA
GCACGTAGGTGGTTTTGTAAGTCAGATGTGAAAGCCTTCTGTTCAAAGGAAGAACGGCATCTGAAACTGC
AGATCTTGAGTGTAGGAGGGGAGAGTGGAACTTCTGGTGGAGCGGTGAAATGCGTAGATATCAGAAGGAA
CGTCGGCGGCGAAAGCGACTCTCTGGCCTATTACTGACACTGAGTGTGCGAAAGTTAGGGGAGCAAACGG
GATTAGATACCCCGGTAGTCCTAACTGTAAACGATGGGCACTAAGTAGAGGGGTTTTA

>gi|218140361|gb|FJ490133.1| Uncultured anaerobic ammonium-oxidizing bacterium clone AMX M54 21 16S ribosomal RNA gene, partial sequence
TTCGCAATGCCCGAAAGGGTGACGAAGCGACGCCGCGTGCGGGAAGAAGGCCTTCGGGTTGTAAACCGCT
GTCGGGAGTTAAGAAATGCAAGGACGTTAATAGCGTCTTTTCTTGACTAAGGCTCCGGAGGAAGCCACGG
CTAACTCTGTGCCAGCAGCCGCGGTAATACAGAGGCGGCAAGCGTTGTTCGGAATTATTGGGCGTAAAGA
GCACGTAGGCGGCTATGTAAGTCAGTTGTGAAAGCCTTCCGCTTAACGGGAGAACAGCATTCGATACTGC
ATAGCTTGAGTGCGGGAGGGGAGAGTGGAACTTCTGGTGGAGCGGTGAAATGCGTAGATATCAGAAGGAA
CGCCGGCGGCGAAAGCGGCTCTCTGGACCATAACTGACGCTGAGTGTGCGAAAGCTAGGGGAGCAAACGG
GATTAGATACCCCGGTAGTCCTAGCCGTAAACGATGGGCACTAAGTAGAGGGGTTTTA

>gi|218140362|gb|FJ490134.1| Uncultured anaerobic ammonium-oxidizing bacterium clone AMX M54 22 16S ribosomal RNA gene, partial sequence
TTCGCAATGCCCGAAAGGGTGACGAAGCGACGCCGCGTGTGGGAAGAAGGCTCTAGGGTTGTAAACCACT
GTCAGGAGTTAAGAAATATAGAGACGTTAATAGCGTTTCTATTTGACTAAGGCTCCAGAGGAAGTCACGG
CTAACTCTGTGCCAGCAGCCGCGGTAATACAGAGGTGGCAAGCGTTGTTCGGAATTATTGGGCGTAAGGA
GCACGTAGGCGGCCCTGCAAGTCAGTTGTGAAAGCCTTCCGCTTAACGGGAGAACGGCAGCTGAAACTAC
GGGGCTAGAGTACGGGAGGGGAGAGTGGAACTTCTGGTGGAGCGGTGAAATGCGTAGATATCAGAAGGAA
CGCCGGCGGCGAAAGCGACTCTCTGGACCGAAACTGACGCTGAGTGTGCGAAAGCTAGGGGAGCAAACGG
GATTAGATACCCCGGTAGTCCTAGCCGTAAACGATGGGCACTAAGTAGAGGGGTTTTA

>gi|218140363|gb|FJ490135.1| Uncultured anaerobic ammonium-oxidizing bacterium clone AMX M54 23 16S ribosomal RNA gene, partial sequence
TTCGCAATGCCCGAAAGGGTGACGAGGCGACGCCGCGTGAGCGAAGAAGGCCCTAGGGTTGTAAAGCTCT
GTCGGGGGTTATGAAATGTAGATCGGTTAATACCCGACTTATTTGACAAAGGCCCCAAAGGAAGCCACGG
CTAACTCTGTGCCAGCAGCCGCGGTAATACAGAGGTGGCAAGCGTTGTTCGGTATTATTGGGCGTAAAGA
GCACGTAGGTGGTTTTGTAAGTCAGATGTGAAAGCCTTCTGTTCAATGGAAGAACGGCATCTGAAACTGC
AGATCTTGAGTGTAGGAGGGGAGAGTGGAACTTCTGGTGGAGCGGTGAAATGCGTAGATATCAGAAGGAA
CGTCGGCGGCGAAAGCGACTCTCTGGCCTATTACTGACACTGAGTGTGCGAAAGTTAGGGGAGCAAACGG
GATTAGATACCCCGGTAGTCCTAACTGTAAACGATGGGCACTAAGTAGAGGGGTTTTA

>gi|218140364|gb|FJ490136.1| Uncultured anaerobic ammonium-oxidizing bacterium clone AMX M54 25 16S ribosomal RNA gene, partial sequence
TTCGCAATGCCCGAAAGGGTGACGAAGCGACGCCGCGTGAGCGAAGAAGGCCCTAGGGTTGTAAAGCTCT
GTCGGGGGTTATGAAATGTAGGCTGGCTAATACCCAGTTTATTTGACAAAGGCCCCAAAGGAAGCCACGG
CTAACTCTGTGCCAGCAGCCGCGGTAATACAGAGGTGGCAAGCGTTGTTCGGTATTATTGGGCGTAAAGA
GCACGTAGCTGGTTTTGTAAGTCAGATGTGAAAGCCTTCTGTTCAAAGGAAGAACGGCATCTGAAACTGC
ATATCTTGAGTGTAGGAGGGGAGAGTGGAACTTCTGGTGGAGCGGTGAAATGCGTAGATATCAGAAGGAA
CGTCGGCGGCGAAAGCGACTCTCTGGCCTATTACTGACACTGAGTGTGCGAAAGTTCGGGGAGCAAACGG
GATTAGATACCCCGGTAGTCCTAACTGTAAACGATGGGCACTAAGTAGAGGGGTTTTA

>gi|218140365|gb|FJ490137.1| Uncultured anaerobic ammonium-oxidizing bacterium clone AMX M54 16 16S ribosomal RNA gene, partial sequence
TTCGCAATGCCCGAAAGGGTGACGAAGCGACGCCGCGTGAGCGAAGAAGGCCCTAGGGTTGTAAAGCTCT
GTCGGGGGTTATGAAATGTAAATTGGTTAATACCCGGTTTATTTGACAAAGGCCCCAAAGGAAGCCACGG
CTAACTCTGTGCCAGCAGCCGCGGTAATACAGAGGTGGCAAGCGTTGTTCGGTATTATTGGGCGTAAAGA
GCACGTAGGTGGTTTTGTAAGTCAGATGTGAAAGCCTTCTGTTCAAAGGAAGAACGGCATCTGAAACTGC
AGATCTTGAGTGTAGGAGGGGAGAGTGGAACTTCTGGTGGAGCGGTGAAATGCGTAGATATCAGAAGGAA
CGTCGGCGGCGAGAGCGACTCTCTGGCCTATTACTGACACTGAGTGTGCGAAAGTTAGGGGAGCAAACGG
GATTAGATACCCCGGTAGTCCTAACTGTAAACGATGGGCACTAAGTAGAGGGGTTTTA

>gi|218140366|gb|FJ490138.1| Uncultured anaerobic ammonium-oxidizing bacterium clone AMX M54 28 16S ribosomal RNA gene, partial sequence
TTCGCAATGCCCGAAAGGGTGACGAAGCGACGCCGCGTGAGCGAAGAAGGCCCTAGGGTTGTAAAGCTCT
GTCGGGGGTTATGAAATGTAAATCGGTTAATACCCGGTTTATTTGACAAAGGCCCCAAAGGAAGCCACGG
CTAACTCTGTGCCAGCAGCCGCGGTAATACAGAGGTGGCAAGCGTTGTTCGGTATTATTGGGCGTAAAGA
GCACGTAGGTGGTTTTGTAAGTCAGATGTGAAAGCCTTCTGTTCAAAGGAAGAACGGCATCTGAAACTAC
AGATCTTGAGTGTAGGAGGGGAGAGTGGAACTTCTGGTGGGGCGGTGAAATGCGTAGATATCAGAAGGAA
CGTCGGCGGCGAAAGCGACTCTCTGGCCTATTACTGACACTGAGTGTGCGAAAGTTAGGGGAGCAAACGG
GATTAGATACCCCGGTAGTCCTAACTGTAAACGATGGGCACTAAGTAGAGGGGTTTTA

>gi|218140367|gb|FJ490139.1| Uncultured anaerobic ammonium-oxidizing bacterium clone AMX M54 29 16S ribosomal RNA gene, partial sequence
TTCGCAATGCCCGAAAGGGTGACGAAGCGACGCCGCGTGAGCGAAGAAGGCCCTAGGGTTGTAAAGCTCT
GTCGGGGGTTATGAAATGTAGGCTGGCTAATACCCAGTTTATTTGACAAAGGCCCCAAAGGAAGCCACGG
CTAACTCTGTGCCAGCAGCCGCGGTAATACAGAGGTGGCAAGCGTTGTTCGGTATTATTGGGCGTAAAGA
GCACGTAGGTGGTTTTGTAAGTCAGATGTGAAAGCCTTCTGTTCAAAGGAAGAACGGCATCTGAAACTGC
ATATCTTGAGTGTAGGAGGGGAGAGTGGAACTTCTGGTGGAGCGGTGAAATGCGTAGATATCAGAAGGAA
CGTCGGCGGCGAAAGCGACTCTCTGGCCTATTACTGACACTGAGTGTGCGAAAGTTAGGGGAGCAAACGG
GATTAGATACCCCGGTAGTCCTAACTGTAAACGATGGGCACTAAGTAGAGGGGTTTTA

>gi|218140368|gb|FJ490140.1| Uncultured anaerobic ammonium-oxidizing bacterium clone AMX M54 30 16S ribosomal RNA gene, partial sequence
TTCGCAATGCCCGAAAGGGTGACGAAGCGACGCCACGTGTGGGAAGAAGGCTCTAGGGTTGTAAACCACT
GTCAGGAGTTAAGAAATATAGAGACGTTAATAGCGTTTCTATTTGACTAAGGCTCCAGAGGAAGTCACGG
CTAACTCTGTGCCAGCAGCCGCGGTAATATAGAGGTGGCAAGCGTTGTTCGGAATTATTGGGCGTAAAGA
GCACGTAGGCGGCCCTGCAAGTCAGTTGTGAAAGCCTTCCGCTTAACGGGAGAACGGCAGCTGAAGCTAC
GGGGCTAGAGTACGGGAGGGGAGAGTGGAACTTCTGGTGGAGCGGTGAAATGCGTAGATATCAGAAGGAA
CGCCGGCGGCGAAAGCGACTCTCTGGACCGAAACTGACGCTGAGTGTGCGAAAGCTAGGGGAGCAAACGG
GATTAGATACCCCGGTAGTCCTAGCCGTAAACGATGGGCACTAAGTAGAGGGGTTTTA
