# Supplementary material for: Biogeography of anaerobic ammonia-oxidizing (anammox) bacteria
Source: Front Microbiol. 2014 Aug 6;5:399. doi: 10.3389/fmicb.2014.00399 (PMC4123730; doi:10.3389/fmicb.2014.00399)
Supplement: Supplementary file 1 [file DataSheet1.ZIP › Sonthiphand supp data files/10/Untrimmed Sequence Files/144.fasta]

>gi|388252962|gb|JQ889328.1| Uncultured planctomycete clone S-YY-1 16S ribosomal RNA gene, partial sequence
GGATTAGGCATGCAAGTCGTACGTGATCCTTGCTTCGGTGAGGTGAAAGTGGCGAAAGGGTGAGTAATGC
ATAGCTAACCTACCCCTGACCTTGGGATAACCAGGAGAAATCTTGGCTAATACCAAATAGGCTGGCTTGG
TCGCATGATCGGGCTAGTAAAGAAGGCCTCCTAACAATGCTTTCGGTTAGGGACGGAACTATGTCCTATC
AGCTAGTTGGTAGGGTAATGGCCTACCAAGGCGATGACGGGTAGCCGACCTGAGAGGGTGACCGGCCACA
CTGGGACTGAGAACTGCCCAGACTCCTACGGGAGGCTGCAGTCGAGAATCTTCCGCAATGGGGGCAACCC
TGACGGAGCGACGCCGCGTGCGGGATGAAGGCCTTCGGGTTGTAAACCGCTGTCACAGGTTATGAAGGGT
CTGGCGTTAATAGCGCTAGACTTTGACAAAGGCCTGAGAGGAAGCCACGGCTAACTTCGTGCCAGCAGCC
GCGGTAAGACGAAGGTGGCGACCGTTGTTCGGAATCACTGGGCATAAAGAGCACGTAGGCGGCAAGGCAT
GTCGGGTGTGAAATCCCTCGGCCTAACCGAGGAATTGCGCCCGAAACTACCTTGCTTGAGGATGGAAGGG
GAGCGTGGAATTCCTGGTGGAGCGGTGAAATGCGTTGATATCAGGAGGAACACCGGCGGCGAAGGCGACG
CTCTGGTCCATTACTGACGCTGAGGTGCGAAAGCCAGGGGAGCAAACGGGATTAGATACCCCGGTAGTCC
TGGCCGTAAACGATGGGCACTAAGTAGAGGGGTTTT

>gi|388252990|gb|JQ889356.1| Uncultured planctomycete clone S-YY-29 16S ribosomal RNA gene, partial sequence
GGATTAGGCATGCAAGTCGTACGTGGTCCTTGCTTCGGTGAGGTGAAAGTGGCGAAAGGGTGAGTAATGC
ATAGCTAACCTACCCCTGACCTTGGGATAACCAGGAGAAATCTTGGCTAATACCAAATAGGCTGGCTTGG
TCGCATGATCGGGCTAGTAAAGAAGGCCTCTTAACAATGCTTTCGGTTAGGGACGGAACTATGTCCTATC
AGCTAGTTGGTAGGGTAATGGCCTACCAAGGCGATGACGGGTAGCCGACCTGAGAGGGTGACCGGCCACA
CTGGGACTGAGAACTGCCCAGACTCCTACGGGAGGCTGCAGTCGAGAATCTTCCGCAATGGGGGCAACCC
TGACGGAGCGACGCCGCGTGCGGGATGAAGGCCTTCGGGTTGTAAACCGCTGTCACAGGTTATGAAGGGT
CTGGCGTTAATAGCGCTAGACTTTGACAAAGGCCTGAGAGGAAGCCACGGCTAACTTCGTGCCAGCAGCC
GCGGTAAGACGAAGGTGGCGACCGTTGTTCGGAATCACTGGGCATAAAGAGCACGTAGGCGGCAGGGTAT
GTCGGGTGTGAAATCCCTCGGCCTAACCGAGGAATTGCGCCCGAAACTACCTTGCTTGAGGATGGAAGGG
GAGCGTGGAATTCCTGGTGGAGCGGTGAAATGCGTTGATATCAGGAGGAACACCGGCGGCGAAGGCGACG
CTCTGGTCCATTACTGACGCTGAGGTGCGAAAGCCAGGGGAGCAAACGGGATTAGATACCCCGGTAGTCC
TGGCCGTAAACGATGGGCACTAAGTAGAGGGGTTTT

>gi|388252993|gb|JQ889359.1| Candidatus Scalindua wagneri clone S-YY-32 16S ribosomal RNA gene, partial sequence
GGATTAGGCATGCAAGTCGAACGAGGGTATATTCTTCGGAATATAAACCGAGTGGCGAAAGGGTGAGTAA
TGCATAGATGACATACCTTTAGGATAAGAATAGCTTTGTGAAAACGGAGATAATGCTTAATAATTACGAA
GAGAAATTGATTTCCTTCGTCAAAGGGGGGGCAGCAATGCCTCTTGCCTAAAGAGTGGTTTATGTCCTAT
CAGCTTGTTGGTGGGGTAATGGCCTACCAAGGCTTAGACGGGTAGCCGGCCTTAGAGGGTGTTCGGCCAC
ACTGGGACTGAGACACTGCCCAGACTCCTACGGGAGGCTGCAGTCGAGAATCTTTCGCAATGCCCGAAAG
GGTGACGAAGCGACGCCGCGTGAGCGAAGAAGGCCCTAGGGTTGTAAAGCTCTGTCAGGGGTTATGAAAT
GTAGACTGGTTAATACCCAGTTTATTTGACAAAGGCCCCAAAGGAAGCCACGGCTAACTCTGTGCCAGCA
GCCGCGGTAATACAGAGGTGGCAAGCGTTGTTCGGTATTATTGGGCGTAAAGAGCACGTAGGTGGTTTTG
TAAGTCAGATGTGAAAGCCTTCTGTTTAAAGGAAGAATAGCATCTGAAACTGCAAATCTTGAGTGTAGGA
GGGGAGAGTGGAACTTCTGGTGGAGCGGTGAAATGCGTAGATATCAGAAGGAACGTCGGCGGCGAAAGCG
ACTCTCTGGCCTATTACTGACACTGAGTGTGCGAAAGTTAGGGGAGCAAACGGGATTAGATACCCCGGTA
GTCCTAACCGTAAACGATGGGCACTAAGTAGAGGGGTTTT

>gi|388252994|gb|JQ889360.1| Candidatus Scalindua brodae clone S-YY-33 16S ribosomal RNA gene, partial sequence
GGATTAGGCATGCAAGTCGAACGAGGATATATCCTTCGGGGTATAAACCGAGTGGCGAAAGGGTGAGTAA
TGCATAAATAACATACCTTTAGGTTAAGAATAGCTTTGTGAAAACGGAGATAATGCTTAATAATACAAAG
GAAAGATAATGACCTTTGTCAAAGGAGGGCTGTAAAAGGCCTTTTACCGAAAGAGTGGTTTATGTCCTAT
CAGCTTGTTGGTGGGGTAATGGCCCACCAAGGCGAAGACGGGTAGCCGGTCTAAGAGGATGGTCGGCCAC
ACTGGGACTGAGACACTGCCCAGACTCCTACGGGAGGCTGCAGTCGAGAATCTTTCGCAATGCCCGAAAG
GGTGACGAAGCGACGCCGCGTGAGTGAATAAGGCCTTCGGGTTGTAAAACTCTGTCAGGGGTTAAGAAAG
GTAGGTCTGTGAATACCAGGCTTATTTGACAAAAGCCCCAAAGGAAGCCACGGCTAACTCTGTGCCAGCA
GCCGCGGTAATACAGAGGTGGCAAGCGTTGTTCGGAATTATTGGGCGTAAAGAGCACGTAGGTGGGTTTG
TAAGTCAGGTGTGAAAGCCTTCTGTTCAAAGGAAGAACTGCATCTGAAACTACATTTCTTGAGTATAGGA
GGGGAGAGTGGAACTTCTGGTGGAGCGGTGAAATGCGTAGATATCAGAAGGAACGTCGGCGGCGAAAGCG
ACTCTCTAGCCTATTACTGACACTGAGTGTGCGAAAGTTAGGGGAGCAAACGGGATTAGATACCCCGGTA
GTCCTAACCGTAAACGATGGGCACTAAGTAGAGGGGTTTT

>gi|388252995|gb|JQ889361.1| Uncultured Candidatus Scalindua sp. clone S-YY-34 16S ribosomal RNA gene, partial sequence
GGATTAGGCATGCAAGTCGAACGAGGATATATCCTTCGGGATATAAGCCGAGTGGCACAAGGGTGAGCAA
TGCATAGATTACCTACCTTTAGGATAAGGACAACTTTGTGAAAACGGAGCTAATACTTAATAATACAAAA
GAAAATAATTTTCTTTTGTCAAAGGGAGGGTAGCAATACCTTTCGCCTAGAGAGGGGTTTATGTCCTATC
AGCTTGTTGGTGGGGTAATAGCCTACCAAGGCAAAGACGGGTAGCCGGTTTAAGAGGATGGTCGGCCACA
CTGGGACTGAGACACTGCCCAGACTTCTACGGAAGGCTGCAGTCGAGAATCTTTCGCAATGCCCGAAAGG
GTGACGAAGCGACGCCGCGTGGGTGAAGAAGGCCTTCGGGTTGTAAAACCCTGTCAGGAGTTATGAAATG
TAAGTACGCTAATATCGTGCTTATTTGACAAAGGCTCCAAAGGAAGCCACGGCTAACTCTGTGCCAGCAG
CCGCGGTAATACAGAGGTGGCGAGCGTTGTTCGGAATTATTGGGCGTAAAGAGCACGTAGGTGGGTTTGC
AAGTCAGATGTGAAAGCCTTCTGTTCAACGGGAGAATTGCATCTGAAACTGCTAATCTTGAGTATAGGAG
GGGAGAATGGAACTTCTGGTGGAGCGGTGAAATGCGTAGATATCAGAAGGAACGCCGGCGGCGAAAGCGA
TTCTCTGGCCTATTACTGACACTCAGTGTGCGAAAGCTAGGGGAGCAAACGGGATTAGATACCCCGGTAG
TCCTAGCCGTAAACGATGGGCACTAAGTAGAGGGGTTTT

>gi|388252996|gb|JQ889362.1| Candidatus Scalindua wagneri clone S-YY-35 16S ribosomal RNA gene, partial sequence
GGATTAGGCATGCAAGTCGAACGAGGATATATCCTTCGGGGTATAAACCGAGTGGCGAAAGGGTGAGTAA
TGCAAAAATAACATACCTTTAGGTTAAGAATAGCTTTGTGAAAATGGAGATAATGCTTAATAATACAAAG
GAAAGATAATGACCTTTGTCAAAGGAGGGCTGTAAAAGGCCTTTTACCGAAAGAGTGGTTTATGTCCTAT
CAGCTTGTTGGTGGGGTAATGGCCCACCAAGGCGAAGACGGGTAGCCGGTCTAAGAGGATGGTCGGCCAC
ACTGGGACTGAGACACTGCCCAGACTCCTACGGGAGGCTGCAGTCGAGAATCTTTCGCAATGCCCGAAAG
GGTGACGAAGCGACGCCGCGTGAGTGAATAAGGCCTTCGGGTTGTAAAACTCTGTCAGGGGTTAAGAAAG
GTAGGTCTGTGAATACCAGGCTTATTTGACAAAAGCCCCAAAGGAAGCCACGGCTAACTCTGTGCCAGCA
GCCGCGGTAATACAGAGGTGGCAAGCGTTGTTCGGAATTATTGGGCGTAAAGAGCACGTAGGTGGGTTTG
TAAGTCAGGTGTGAAAGCCTTCTGTTCAAAGGAAGAACTGCATCTGAAACTACATTTCTTGAGTATAGGA
GGGGAGAGTGGAACTTCTGGTGGAGCGGTGAAATGCGTAGATATCAGAAGGAACGTCGGCGGCGAAAGCG
ACTCTCTAGCCTATTACTGACACTGAGTGTGCGAAAGTTAGGGGAGCAAACGGGATTAGATACCCCGGTA
GTCCTAACCGTAAACGATGGGCACTAAGTAGAGGGGTTTT

>gi|388252997|gb|JQ889363.1| Candidatus Scalindua marina clone S-YY-36 16S ribosomal RNA gene, partial sequence
GGATTAGGCATGCAAGTCGAACGAGGATATATCCTTCGGGATATAAGCCGAGTGGCGCAAGGGTGAGTAA
TGCATAGATTACCTACCTCCGGGATAAGGACAACTTTGTGAAAACGAAGCTAATACTTAATAATACAAAA
GAAAATAATTTTCATTTGTCAAAGGAAGGGTAGTAATACCTTTTGCCAGGAGAGGGGTTTATGTCCTATC
AGCTTGTTGGTGGGGTAATGGCCTACCAAGGCGTAGACGGGTAGCCGGCCTTAGAGGGTGGTCGGCCACA
CTGGGACTGAGACACTGCCCAGACTTCTACGGAAGGCTGCAGTCGAGAATCCTTCGCAATGCCCGAAAGG
GTGACGAAGCGACGCCGCGTGGGTGAGGAAGGCCTTCGGGTTGTAAAGCCCTGTCAGGAGTTAAGAAATA
TAAGTGCGCTAATATCGCATTTATTTGACGAAGGCTCCAAAGGAAGCCACGGCTAACTCTGTGCCAGCAG
CCGCGGTAATACAGAGGTGGCAAGCGTTGTTCGGAATTATTGGGCGTAAAGAGCACGTAGGTGGGTTTGT
AAGTCAGATGTGAAAGCCTTCTGTTCAACGGAAGAATTGCATCTGAAACTACAAGTCTTGAGTGTAGGAG
GGGAGAATGGAACTTCTGGTGGAGCGGTGAAATGCGTAGATATCAGAAGGAACGCCGGCGGCGAAAGCGA
TTCTCTGGCCTATTACTGACACTCAGTGTGCGAAAGCTAGGGGAGCAAACGGGATTAGATACCCCGGTAG
TCCTAGCTGTAAACGATGGGCACTAAGTAGAGGGGTTTT

>gi|388252998|gb|JQ889364.1| Candidatus Scalindua marina clone S-YY-37 16S ribosomal RNA gene, partial sequence
GGATTAGGCATGCAAGTCGAACGAGGATATATCCTTCGGGATATAAGCCGAGTGGCGCAAGGGTGAGTAA
TGCATAGATTACCTGCCTCTAGGATAAGGACAACTTTGTGAAAACGGAGCTAATACTTAATAACACAAAA
GAAAATAATTTTTTTTTTGTCAAAGGGAGGGTAGCAATACCTTTCGCCGGGAGAGGGGTTTATGTCCTAT
CAGCTTGTTGGTGGGGTAATGGCCTACCAAGGCAAAGACGGGTAGCCGGCCTTAGAGGGTGGTCGGCCAC
ACTGGGACTGAGACACTGCCCAGACTTCTACGGAAGGCTGCAGTCGAGAATCTTTCGCAATGCCCGAAAG
GGTGACGAAGCGACGCCGCGTGGGTGAGGAAGGCCCTCGGGTTGTAAAGCCCTGTCAGGAGTTAAGAAAT
GTAAGTGCGCTATATCGCATTTATTTGACGAAGGCTCCAAAGGAAGCCACGGCTAACTCTGTGCCAGCAG
CCGCGGTAATACAGAGGTGGCAAGCGTTGTTCGGAATTATTGGGCGTAAAGAGCACGTAGGTGGGTTTGT
AAGTCAGATGTGAAAGCCTTCTGTTCAACGGAAGAATTGCATCTGAAACTACAAGTCTTGAGTGTAGGAG
GGGAGAATGGAACTTCTGGTGGAGCGGTGAAATGCGTAGATATCAGAAGGAACGCCGGCGGCGAAAGCGA
TTCTCTGGCCTATTACTGACACTCAGTGTGCGAAAGCTAGGGGAGCAAACGGGATTAGATACCCCGGTAG
TCCTAGCCGTAAACGATGGGCACTAAGTAGAGGGGTTTT

>gi|388253002|gb|JQ889368.1| Uncultured planctomycete clone S-DXG-4 16S ribosomal RNA gene, partial sequence
GGATTAGGCATGCAAGTCGAACGAGAACCCATTTCGGTGGGGGACAGTGGCGAAAGGGTGAGTAACGCAT
AGACAACCAACCTCCGACTCCGGGATAACTGAGAGAAATCACAGCTAATACCGGATAGGCTCGAGTTGCC
TCCTGGTGGCTCGAGTAAAGGGGCCTCTGAATATGCTTCCGGTTGGGGACGGGTCTATGTCCTATCAGCT
AGTTGGTGAGGTTACGGCTCACCAAGGCGATGACGGGTAGCCGACCTGAGAGGGTGACCGGCCACACTGG
GACTGAGACACTGCCCAGACTCCTACGGGAGGCTGCAGTCGAGGATCTTCCGCAATGGGGGAAACCCTGA
CGGAGCGACGCCGCGTGCGGGATGAAGGCCTTCGGGTTGTAAACCGCTGTCAAAGGTTAGGAAAGGATTT
GGGGTTAATAGCGCCAGATCTTGACAAAGGCCTGAGAGGAAGCCACGGCTAACTTCGTGCCAGCAGCCGC
GGTAAGACGAAGGTGGCAACCGTTGTTCGGAATCACTGGGCATAAAGCGCACGTAGGCGGCGTCGTAAGT
CGGGTGTGAAATCCCTCGGCCCAACCGAGGAACTGCGCCCGATACTGCGGCGCTTGAGGGCAGGAGGGGA
GCACGGAATTCCCGGTGGAGCGGTGAAATGCGTTGATATCGGGAGGAACACCGGCGGCGAAGGCGGTGCT
CTGGTCTGCTTCTGACGCTGAGGTGCGAAAGCCAGGGGAGCAAACGGGATTAGATACCCCGGTAGTCCTG
GCCGTAAACGATGGGCACTAAGTAGAGGGGTTTT

>gi|388253017|gb|JQ889383.1| Candidatus Kuenenia stuttgartiensis clone S-DXG-20 16S ribosomal RNA gene, partial sequence
GGATTAGGCATGCAAGTCGAACGCGAAAGCCCGCAAGGGTGAGTAGAGTGGCGCAAGGGTGAGTAATGCA
TAGGTAACCTACCCGCGAGATCGGGATAACCTCGCTTCGGGCAACCGAAGCTACCGAAAGGGGGGCTAAT
ACCGGATGACACCACGGAGTCGAATGGCTCTGTGTTCAAAGCGGGGGACCGGGTAACACCGGCCTCGCAC
TCGCGGAGGGGCTTATGTCCTATCAGCTAGTTGGTGGGGTAATGGCCTACCAAGGCGACGACGGGTAGCC
GATCTTAGCGGATGACCGGCCACACTGGGACTGAGACACTGCCCAGACTCCTACGGGAGGCTGCAGTCGA
GAATCTTCTGCAATGGGCGAAAGCCTGACAGAGCGACGCCGCGTGGAGGAAGAAGGCCTTCGGGTTGTAA
ACTCCTGTCACAGGTTAAGAAGAGTGTTCTGCCTAATAGGCGGGACTTTCGGACAAAGGCCTGAGAGGAA
GCCACGGCTAACTCTGTGCCAGCAGCCGCGGTAAGACAGAGGTGGCAAGCGTTGTTCGGAACCATTGGGC
GTAAAGGGCGCGTAGGCGGTGGCATAAGTCGGTGGTGAAATCCCTCGGCTCAACCGGGGCATTGCTTCCG
ATACTATGTCGCTTGAGTACGGGAGGGGAGAGTGGAACTTCTGGTGGAGCGGTGAAATGCGTAGATATCA
GAAGGAACGCCGGAGGCGAAGGCGGCTCTCTGGACCGTTACTGACGCTGAGGCGCGAAAGCTAGGGGAGC
AAATGGGATTAGATACCCCAGTAGTCCTAGCCGTAAACGATGGGCACTAAGTAGAGGGGTTTT

>gi|388253022|gb|JQ889388.1| Candidatus Brocadia fulgida clone S-DXG-25 16S ribosomal RNA gene, partial sequence
GGATTAGGCATGCAAGTCGAACGAGGGAGTACTCCGAAAGGGGTGCAAACCGAGTGGCGTAAGGGTGAGT
AATGCATTGATAACCTACCTTTGAGATGGGAATAACAGCGCTCCAAGCAATTGGAGCTACCGAAAGGGCT
GCTAATACTCAATGATACTGTTACTGCTTTGGCGGTGATAGTCAAACAGGTGGAATCGAAAGGTTTCATT
TGCTCAAAGAGGGGTCAATGTCCTATCAGCTAGTTGGTGGGGTAATGGCCCACCAAGGCGAAGACGGGTA
GCCGGCCTGAGAGGGTGGTCGGCCACACTGGGACTGAGACACTGCCCAGACTCCTACGGGAGGCTGCAGT
CGAGAATCTTTCGCAATGCCCGAAAGGGTGACGAAGCGACGCCGCGTGCGGGAAGAAGGCCTTCGGGTTG
TAAACCGCTGTCGGGAGTTAGGAAATGCAAGGATGTTAATAGCATCTTTGCTTGACTAAGGCTCCGGAGG
AAGCCACGGCTAACTCTGTGCCAGCAGCCGCGGTAATACAGAGGCGGCAAGCGTTGTTCGGAATTATTGG
GCGTAAAGAGCACGTAGGCGGCCGTGTAAGTCGGTTGTGAAAGCCTTCCGCTTAACGGGAGAACGGCATC
CGATACTGCATGGCTCGAGTGCGGGAGGGGAGAGTGGAACTTCTGGTGGAGCGGTGAAATGCGTAGATAT
CAGAAGGAACACCGGCGGCGAAGGCGACTCTCTGGCCCGTAACTGACGCTGAGTGTGCGAAAGCTAGGGG
AGCAAACGGGATTAGATACCCCGGTAGTCCTAGCCGTAAACGATGGGCACTAAGTAGAGGGGTTTT

>gi|388253096|gb|JQ889462.1| Candidatus Scalindua wagneri clone S-LC-4 16S ribosomal RNA gene, partial sequence
GGATTAGGCATGCAAGTCGAACGAGGGAATATTCTTCGGAATATAAATCGAGTGGCGAAAGGGTGAGTAA
TGCATAGATGACATACCTCTAGGATAAGAATAGCTTTGTGAAAACGGAGATAATGCTTAATAATTACGAA
GTAAAATCAATTTTCTTCGTCAAAGGGGGGGCAGCAATGCCTCTTGCCTAGAGAGTGGTTTATGTCCTAT
CAGCTAGTTGGTGGGGTAATGGCCTACCAAGGCGAAGACGGGTAGCCGGCCTTAGAGGGTGGTCGGCCAC
ACTGGGACTGAGACACTGCCCAGACTCCTACGGGAGGCTGCAGTCGAGAATCTTTCGCAATGCCCGAAAG
GGTGACGAAGCGACGCCGCGTGAGCGAAGAAGGCCCTAGGGTTGTAAAGCTCTGTCGGGGGTTATGAAAT
GTAGATCGGTTAATACCCGGTTTATTTGACAAAGGCCCCAAAGGAAGCCACGGCTAACTCTGTGCCAGCA
GCCGCGGTAATACAGAGGTGGCAAGCGTTGTTCGGTATTATTGGGCGTAAAGAGCACGTAGGTGGTTTTG
TAAGTCAGATGTGAAAGCCTTCTGTTCAAAGGAAGAACGGCATCTGAAACTGCAAATCTTGAGTGTAGGA
GGGGAGAGTGGAACTTCTGGTGGAGCGGTGAAATGCGTAGATATCAGAAGGAACGTCGGCGGCGAAAGCG
ACTCTCTGGCCTATTACTGACACTGAGTGTGCGAAAGTTAGGGGAGCAAACGGGATTAGATACCCCGGTA
GTCCTAACTGTAAACGATGGGCACTAAGTAGAGGGGTTTT

>gi|388253097|gb|JQ889463.1| Candidatus Scalindua wagneri clone S-LC-6 16S ribosomal RNA gene, partial sequence
GGATTAGGCATGCAAGTCGAACGAGGGAATATTCTTCGAAATATAAATCGAGTGGCGAAAGGGTGAGTAA
TGCATAGATGACATACCTCTAGGATAAGAATAGCTTTGTGAAAACGGAGATAATGCTTAATAATTACGAA
GTAAAATCAATTTTCTTCGTCAAAGGGGGGGCAGAAATGCCTCTTGCCTAGAGAGTGGTTCATGTCCTAT
CAGCTAGTTGGTGGGGTAATGGCCTACCAAGGCGAAGACGGGTAGCCGGCCTTAGAGGGTGGTCGGCCAC
ACTGGGACTGAGACACTGCCCAGACTCCTACGGGAGGCTGCAGTCGAGAATCTTTCGCAATGCCCGAAAG
GGTGACGAAGCGACGCCGCGTGAGCGAAGAAGGCCCTAGGGTTGTAAAGCTCTGTCGGGGGTTATGAAAT
GTAGATCGGTTAATACCCGGTTTATTTGACAAAGGCCCCAAAGGAAGCCACGGCTAACTCTGTGCCAGCA
GCCGCGGTAATACAGAGGTGGCAAGCGTTGTTCGGTATTATTGGGCGTAAAGAGCACGTAGGTGGTTTTG
TAAGTCAGATGTGAAAGCCTTCTGTTCAAAGGAAGAACGGCATCTGAAACTGCGAATCTTGAGTGTAGGA
GGGGAGAGTGGAACTTCTGGTGGAGCGGTGAAATGCGTAGATATCAGAAGGAACGTCGGCGGCGAAAGCG
ACTCTCTGGCCTATTACTGACACTGAGTGTGCGAAAGTTAGGGGAGCAAACGGGATTAGATACCCCGGTA
GTCCTAACTGTAAACGATGGGCACTAAGTAGAGGGGTTTT

>gi|388253100|gb|JQ889466.1| Candidatus Scalindua marina clone S-LC-9 16S ribosomal RNA gene, partial sequence
GGATTAGGCATGCAAGTCGAACGAGGATATGTCCTTCGGGATATAAGCCGAGTGGCGCAAGGGTGAGTAA
TGCATAGATTACCTGCCTTTAGGATAAGGACAACTTTGTGAAAACGAAGCTAATACTTAATAACACAAAA
GGGAATAATTTTCTTTTGTCAAATGGAGGGTAGCAATATCTTTCGCCTAAAGAGGGGTTTATGTCCTATC
AGCTTGTTGGTGGGGTAATGGCCTACCAAGGCGAAGACGGGTAGCCGGCCTTAGAGGGTGGTCGGCCACA
CTGGGACTGAGACACTGCCCAGACTTCTACGGAAGGCTGCAGTCGAGAATCTTTCGCAATGCCCGAAAGG
GTGACGAAGCGACGCCGCGTGGGTGAGGAAGGCCTTCGGGTTGTAAAGCCCTGTCAGGAGTTAAGAAATG
TAGACTCGCTAATATCGGGTCTATTTGACAAAGGCTCCAAAGGAAGCCACGGCTAACTCTGTGCCAGCAG
CCGCGGTAATACAGAGGTGGCAAGCGTTGTTCGGAATTATTGGGCGTAAAGAGCACGTAGGTGGATTTGT
AAGTCAGACGTGAAAGCCTTCTGTTCAACGGAAGAATTGCATCTGAAACTACAAACCTTGAGTGTAGGAG
GGGAGAATGGAACTTCTGGTGGAGCGGTGAAATGCGTAGATATCAGAAGGAACGCCGGCGGCGAAAGCGA
TTCTCTGGCCTATTACTGACACTCAGTGTGCGAAAGCTAGGGGAGCAAACGGGATTAGATACCCCGGTAG
TCCTAGCCGTAAACGATGGGCACTAAGTAGAGGGGTTTT

>gi|388253117|gb|JQ889483.1| Candidatus Scalindua wagneri clone W-YY-1 16S ribosomal RNA gene, partial sequence
GGATTAGGCATGCAAGTCGAACGAGGATATATCCTTCGGGGTATAAACCGAGTGGCGAAAGGGTGAGTAA
TGCAAAAATAACATACCTTTAGGTTAAGAATAGCTTTGTGAAAATGGAGATAATGCTTAATAATACAAAG
GAAAGATAATGACCTTTGTCAAAGGAGGGCTGTAAAAGGCCTTTTACCGAAAGAGTGGTTTATGTCCTAT
CAGCTTGTTGGTGGGGTAATGGCCCACCAAGGCGAAGACGGGTAGCCGGTCTAAGAGGATGGTCGGCCAC
ACTGGGACTGAGACACTGCCCAGACTCCTACGGGAGGCTGCAGTCGAGAATCTTTCGCAATGCCCGAAAG
GGTGACGAAGCGACGCCGCGTGAGTGAATAAGGCCTTCGGGTTGTAAAACTCTGTCAGGGGTTAAGAAAG
GTAGGTCTGTGAATACCAGGCTTATTTGACAAAAGCCCCAAAGGAAGCCACGGCTAACTCTGTGCCAGCA
GCCGCGGTAATACAGAGGTGGCAAGCGTTGTTCGGAATTATTGGGCGTAAAGAGCACGTAGGTGGGTTTG
TAAGTCAGGTGTGAAAGCCTTCTGTTCAAAGGAAGAACTGCATCTGAAACTACATTTCTTGAGTATAGGA
GGGGGAGAGTGGAACTTCTGGTGGAGCGGTGAAATGCGTAGATATCAGAAGGAACGTCGGCGGCGAAAGC
GACTCTCTAGCCTATTACTGACACTGAGTGTGCGAAAGTTAGGGGAGCAAACGGGATTAGATACCCCGGT
AGTCCTAACCGTAAACGATGGGCACTAAGTAGAGGGGTTTT

>gi|388253119|gb|JQ889485.1| Uncultured Candidatus Scalindua sp. clone W-YY-3 16S ribosomal RNA gene, partial sequence
GGATTAGGCATGCAAGTCGAACGAGGATATATCCTTTCGGGATATAAGCCGAGTGGCACAAGGGTGAGTA
ATGCATAGATTACCTGCCTTTAGGATAAGGACAACTTTGTGAAAACGAAGCTAATACTTAATAATACAAA
AGAAATAATTTTCTTTTGTCAAATGGAGGGTAGCAATACCTTTCGCCTAGAGAGGGGTTTATGTCCTATC
AGCTTGTTGGTGGGGTAATGGCCTACCAAGGCGAAGACGGGTAGCCGGTTTAAGAGGATGGTCGGCCACA
CTGGGACTGAGACACTGCCCAGACTTCTACGGAAGGCTGCAGTCGAGAATCTTTCGCAATGCCCGAAAGG
GTGACGAAGCGACGCCGCGTGGGTGAGGAAGGCCTTCGGGTTGTAAAGCCCTGTCAGGAGTTAAGAAATG
TAAGTTCGTTAATACCGTACTTATTTGACAAAGGCTCCAAAGGAAGCCACGGCTAACTCTGTGCCAGCAG
CCGCGGTAATACAGAGGTGGCGAGCGTTGTTCGGAATTATTGGGCGTAAAGAGCACGTAGGTGGGTTTGC
AAGTCAGATGTGAAAGCCTTCTGTTCAACGGAAGAATTGCATCTGAAACTGCTAATCTTGAGTATAGGAG
GGGAGAATGGAACTTCTGGTGGAGCGGTGAAATGCGTAGATATCAGAAGGAACGCCGGCGGCGAAAGCGA
TTCTCTGGCCTATTACTGACACTCAGTGTGCGAAAGCTAGGGGAGCAAACGGGATTAGATACCCCGGTAG
TCCTAGCCGTAAACGATGGGCACTAAGTAGAGGGGTTTT

>gi|388253123|gb|JQ889489.1| Candidatus Scalindua marina clone W-YY-7 16S ribosomal RNA gene, partial sequence
GGATTAGGCATGCAAGTCGAACGAGGATATATCCTTCGGGATATAAGCCGAGTGGCGCAAGGGTGAGTAA
TGCATAGATTACCTACCTCCGGGATAAGGACAACTTTGTGAAAACGAAGCTAATACTTAATAATACAAAA
GAAAATAATTTTCATTTGTCAAAGGGAGGGTAGCAATACCTTTTGCCAGGAGAGGGGTTTATGTCCTATC
AGCTTGTTGGTGGGGTAATGGCCTACCAAGGCGTAGACGGGTAGCCGGCCTTAGAGGGTGGTCGGCCACA
CTGGGACTGAGACACTGCCCAGACTTCTACGGAAGGCTGCAGTCGAGAATCTTTCGCAATGCCCGAAAGG
GTGACGAAGCGACGCCGCGTGGGTGAGGAAGGCCTTCGGGTTGTAAAGCCCTGTCAGGAGTTAAGAAATG
TAAGTGCGCTAATATCGCACTTATTTGACGAAGGCTCCAAAGGAAGCCACGGCTAACTCTGTGCCAGCAG
CCGCGGTAATACAGAGGTGGCAAGCGTTGTTCGGAATTATTGGGCGTAAAGAGCACGTAGGTGGGTTTGT
AAGTCAGATGTGAAAGCCTTCTGTTCAACGGAAGAATTGCATCTGAAACTACAAGTCTTGAGTGTAGGAG
GGGAGAATGGAACTTCTGGTGGAGCGGTGAAATGCGTAGATATCAGAAGGAACGCCGGCGGCGAAAGCGA
TTCTCTGGCCTATTACTGACACTCAGTGTGCGAAAGCTAGGGGAGCAAACGGGATTAGATACCCCGGTAG
TCCTAGCTGTAAACGATGGGCACTAAGTAGAGGGGTTTT

>gi|388253131|gb|JQ889497.1| Uncultured planctomycete clone W-YY-15 16S ribosomal RNA gene, partial sequence
GGATTAGGCATGCAAGTCGAACGAGAGCCCGTTTCGATGGGCGAAAGTGGCGAAAGGGTGAGTAATGCAT
AGACAACCCACCTTCGACTCCGGGATAACTGGGAGAAATCACAGCTAATACCGGATAGGTTCGTTGGGAC
TCATGTTCCGACGAGTAAAGGAGGCCTCTCAACGATGCTCCTGGTTGAAGACGGGTCTATGTCCTATCAG
CTTGTTGGTGAGGTAACGGCTCACCAAGGCGATAACGGGTAGCCGACCTGAGAGGGTGACCGGCCACACT
GGGACTGAGACACTGCCCAGACTCCTACGGGAGGCTGCAGTCGAGAATCTTCCGCAATGGGGGCAACCCT
GACGGAGCGACGCCGCGTGCGGGATGAAGGCCTTCGGGTTGTAAACCGCTGTCACAGGTTAAGAACCGGT
CTAGTGTCAATAGCGCTAGGCCCTGACAAAGGCCTGAGAGGAAGCCACGGCTAACTTCGTGCCAGCAGCC
GCGGTAAGACGAAGGTGGCAACCGTTGTTCGGAATCACTGGGCATAAAGCGCACGTAGGCGGGAGTGCAA
GTCGGGTGTGAAATCCCTCGGCCCAACCGAGGAACTGCGCCCGAAACTGCACTTCTTGAGGACAGCAGGG
GAGCATGGAATTCCTGGTGGAGCGGTGAAATGCGTTGATATCAGGAGGAACACCGGCGGCGAAGGCGATG
CTCTGGGCTGTTTCTGACGCTGAGGTGCGAAAGCCAGGGGAGCAAACGGGATTAGATACCCCGGTAGTCC
TGGCCGTAAACGATGGGCACTAAGTAGAGGGGTTTT
>gi|388253135|gb|JQ889501.1| Candidatus Scalindua marina clone W-YY-19 16S ribosomal RNA gene, partial sequence
GGATTAGGCATGCAAGTCGAACGAGGATATATCCTTCGGGATATAAGCCGAGTGGCGCAAGGGTGAGTAA
TGCATAGATTACCTACCTCCGGGATAAGGACAACTTTGTGAAAACGAAGCTAATACTTAATAATACAAAA
GAAAATAATTTTCATTTGTCAAAGGGAGGGTAGCAATACCTTTTGCCAGGAGAGGGGTTTATGTCCTATC
AGCTTGTTGGTGGGGTAATGGCCTACCAAGGCGTAGACGGGTAGCCGGCCTTAGAGGGTGGTCGGCCACA
CTGGGACTGAGACACTGCCCAGACTTCTACGGAAGGCTGCAGTCGAGAATCTTTCGCAATGCCCGAGAGG
GTGACGAAGCGACGCCGCGTGGGTAAGGAAGGCCTTCGGGTCGTAAAGCCCTGTCAGGAGTTAAGAAATG
TAAGTGCGCTAATATCGCACTTATTTGACGAAGGCTCCAAAGGAAGCCACGGCTAACTCTGTGCCAGCAG
CCGCGGTAATACAGAGGTGGCAAGCGTTGTTCGGAATTATTGGGCGTAAAGAGCACGTAGGTGGGTTTGT
AAGTCAGATGTGAAAGCCTTCTGTTCAACGGAAGAATTGCATCTGAAACTACAAGTCTTGAGTGTAGGAG
GGGAGAATGGAACTTCTGGTGGAGCGGTGAAATGCGTAGATATCAGAAGGAACGCCGGCGGCGAAAGCGA
TTCTCTGGCCTATTACTGACACTCAGTGTGCGAAAGCTAGGGGAGCAAACGGGATTAGATACCCCGGTAG
TCCTAGCTGTAAACGATGGGCACTAAGTAGAGGGGTTTT

>gi|388253137|gb|JQ889503.1| Uncultured planctomycete clone W-YY-21 16S ribosomal RNA gene, partial sequence
GGATTAGGCATGCAAGTCGAGCGACGGACCCCAGCTTGCTGGGGGGACCGAGCGGCGAAAGGGTGAGTAA
TGTATAGACAACTTGCCCTCGAGACGGGGATAGCGTCTGGAAACGGGCGGTAATACCCGATTATGCTTTT
GGTTCGCATGTGCCGATGGCTAAAGGGGGGGATCCTTCGGGACCTCCCGCTCGGGGAGAGGTCTATATCC
TATCAGTGCTTGTTGGTGGGATAACAGCCCACCAAGGCGATGACGGGTAGCCGGACTGAGAGGTTGACCG
GCCACACTGGGACTGAGACACTGCCCAGACTCCTACGGGAGGCTGCAGTCGAGAATCATTCGCAATGGGC
GCAAGCCTGACGATGCGACGCCGCGTGGGGGAAGAAGGCCTTCGGGTCGTAAACTCCTGTCATGGGTTAA
GAAAGGCCGGTGGGATAATACCCCGTCGGTTTGACAAAGGCCCAAGAGGAAGCCACGGCTAACTTCGTGC
CAGCAGCCGCGGTAATACGAAGGTGGCAAGCGTTGTTCGGAATCACTGGGCATAAAGGGTGCGTAGGCGG
TCCGGCAAGTCGGTGGTGAAAGCCCTCGGCTCAACCGAGGAAGTGCTTCCGAAACTGCCGGACTCGAGTG
CAGGAGGGGAGAGTGGAACTCTTGGTGGAGCGGTGAAATGCGTTGATATCAAGAGGAACGCCGGCGGCGA
AAGCGACTCTCTGGACTGCTACTGACGCTGAGGCACGAAAGCCAGGGGAGCAAACGAGATTAGATACCCC
GGTAGTCCTGGCTGTAAACGATGGGCACTAAGTAGAGGGGTTTT

>gi|388253139|gb|JQ889505.1| Candidatus Kuenenia stuttgartiensis clone W-YY-23 16S ribosomal RNA gene, partial sequence
GGATTAGGCATGCAAGTCGAACGAGGATATATCTTTTGGGGTATAAGCCGAGTGGCGAAAGGGTGAGTAA
TGCATTGATAACCTGCCTTTGAGATGGGAATAACAACGCATCGAGTAATCGAAGCTACCGAAAGGGTTGC
TAATACCCAATGAAACAATAGATATTTTGGTGTTTATTGTCAAATGTTCGGGATCGTAAGATTCCATTCG
CTCGAAGAGGGGTCAATGTCCTATCAGCTAGTTGGTAGGGTAATAGCCTACCAAGGCTAAGACGGGTAGC
CGGCTTGAGAGGGTGGTCGGCCACACTGGGACTGAGACACTGCCCAGACTCCTACGGGAGGCTGCAGTCG
AGAATCTTTCGCAATGCCCGAAAGGGTGACGAAGCGACGCCGCGTGCGGGAAGAAGGCCCTAGGGTTGTA
AACCGCTGTCAGGAGTTAAGAAATGTAGAGGCGTGAATAGCGTTTCTATTTGACGAAGGCTCCAGAGGAA
GCCACGGCTAACTCTGTGCCAGCAGCCGCGGTAATACAGAGGTGGCAAGCGTTGTTCGGAATTATTGGGC
GTAAAGAGCACGTAGGCGGCCCTGCCAGTCAGTTGTGAAAGCCTTCCGCTTAACGGAAGAACGGCAGCTG
ATACTATAGGGCTAGAGTACGGGAGGGGAGAGTGGAACTTCTGGTGGAGCGGTGAAATGCGTAGATATCA
GAAGGAACGCCGGCGGCGAAAGCGACTCTCTGGACCGAAACTGACGCTGAGTGTGCGAAAGCTAGGGGAG
CAAACGGGATTAGATACCCCGGTAGTCCTAGCCGTAAACGATGGGCACTAAGTAGAGGGGTTTT

>gi|388253140|gb|JQ889506.1| Candidatus Scalindua marina clone W-YY-24 16S ribosomal RNA gene, partial sequence
GGATTAGGCATGCAAGTCGAACGAGGGTGTATCCTTCGGGATATAAGCCGAGTGGCGCAAGGGTGAGTAA
TGCATAGATTACCTGCCTCTGGGATAAGGACAACTTTGTGAAAACGAAGCTAATACTTAATAATACAAAA
GAAAATAATTTTCTTTTGTCAAAGGGAGGGTAGCAATACCTTTTGCCTAGAGAGGGGTTTATGTCCTATC
AGCTTGTTGGTGGGGTAAAGGCCTACCAAGGCATAGACGGGTAGCCGGCCTTAGAGGGTGGTCGGCCACA
CTGGGACTGAGACACTGCCCAGACTTCTACGGAAGGCTGCAGTCGAGAATCTTTCGCAATGCCCGAAAGG
GTGACGAAGCGACGCCGCGTGGGTGAGGAAGGCCTTCGGGTTGTAAAGCCCTGTCAGGAGTTAAGAAATG
TAAGTGCGCTAATATCGCATTTATTTGACGAAGGCTCCAAAGGAAGCCACGGCTAACTCTGTGCCAGCAG
CCGCGGTAATACAGAGGTGGCAAGCGTTGTTCGGAATTATTGGGCGTAAAGAGCACGTAGGTGGGTTTGT
AAGTCAGATGTGAAAGCCTTCTGTTCAACGGAAGAATTGCATCTGAAACTGCGAGCCTTGAGTGTAGGAG
GGGAGAATGGAACTTCTGGTGGAGCGGTGAAATGCGTAGATATCAGAAGGAACGCCGGCGGCGAAAGCGA
TTCTCTGGCCTATTACTGACACTGAGTGTGCGAAAGCTAGGGGAGCAAACGGGATTAGATACCCCGGTAG
TCCTAGCCGTAAACGATGGGCACTAAGTAGAGGGGTTTT

>gi|388253141|gb|JQ889507.1| Candidatus Scalindua marina clone W-YY-25 16S ribosomal RNA gene, partial sequence
GGATTAGGCATGCAAGTCGAACGAGGATATATCCTTCGGGATATAAGCCGAGTGGCGCAAGGGTGAGTAA
CGCATAGATTACCTACCTCCGGGATAAGGACAACTTTGTGAAAACGAAGCTAATACTTAATAATACAAAA
GAAAATAATTTTCATTTGTCAAAGGGAGGGTAGCAATACCTTTTGCCTGGAGAGGGGTTTATGTCCTATC
AGCTTGTTGGTGGGGTAATGGCCTACCAAGGCGAAGACGGGTAGCCGGCCTTAGAGGGTGGTCGGCCACA
CTGGGACTGAGACACTGCCCAGACTTCTACGGAAGGCTGCAGTCGAGAATCTTTCGCAATGCCCGAAAGG
GTGACGAAGCGACGCCGCGTGGGTGAGGAAGGCCCTCGGGTTGTAAAGCCCTGTCAGGAGTTAAGAAATA
TAAGTGTGTTAATACCACATTTATTTGACGAAGGCTCCAAAGGAAGCCACGGCTAACTCTGTGCCAGCAG
CCGCGGTAATACAGAGGTGGCAAGCGTTGTTCGGAATTATTGGGCGTAAAGAGCACGTAGGTGGGTTTGT
AAGTCAGATGTGAAAGCCTTCTGTTCAACGGAAGAATTGCATCTGAAACTGCGAATCTTGAGTGTAGGAG
GGGAGAATGGAACTTCTGGTGGAGCGGTGAAATGCGTAGATATCAGAAGGAACGCCGGCGGCGAAAGCGA
TTCTCTGGCCTATTACTGACACTCAGTGTGCGAAAGCTAGGGGAGCAAACGGGATTAGATACCCCGGTAG
TCCTAGCCGTAAACGATGGGCACTAAGTAGAGGGGTTTT

>gi|388253155|gb|JQ889521.1| Uncultured planctomycete clone W-DXG-8 16S ribosomal RNA gene, partial sequence
GGATTAGGCATGCAAGTCGTACGAGAACGGTCTCTTCGGAGACTTAGTAAAGTGGCGAACGGGTGAGTAA
TGCATAGATAACCTGCCCTCGAGATGGGGATAACGTTTCGAAAGGAATGCTAATACCCAATATCGCCTCG
GGCCTGCGGGCCTGAGATAAAAGAAGGCCTCTGATTTAAGCTTTCGCTCGGGGAGGGGTTTATGTCCTAT
TAGCTTGTTGGTGAGGTAAAGGCTCACCAAGGCCGCGATGGGTAGCCGACCTGAGAGGGTGACCGGCCAC
ATTGGGACTGAGACACTGCCCAAACTCCTACGGGAGGCTGCAGTCGAGAATCTTCCGCAATGCGCGCAAG
CGTGACGGAGCGACGCCGCGTGGGTGATGAAGGCCTTCGGGTTGTAAAGCCCTGTCAGTTGTTAGGAAAT
GCAGGCGGTAAACAGCTGTCCTGCTTGACCCGGCGACAAAGGAAGCACCGGCTAATACGTGCCAGCAGCC
GCGGTAATACGTATGGTGCAAACGTTGTTCGGAATCACTGGGCCTAAAGAGCGCGTAGGCGGCTTGGTAA
GTTAGGTGTGAAATCCCTCGGCTCAACCGGGGAACTGCACCTAATACTGCCTAGCTAGAGTGCAGGAGGG
GAGAGTGGAATTCCTGGTGGAGCGGTGAAATGCGTAGATATCAGGAGGAACGCCGGTGGCGAAAGCGACT
CTCTGGACTGCTACTGACGCTGAGGCGCGAAAGCTAGGGGAGCAAACGGGATTAGATACCCCGGTAGTCC
TAGCCCTAAACGATGGGCACTAAGTAGAGGGGTTTT

>gi|388253157|gb|JQ889523.1| Uncultured planctomycete clone W-DXG-10 16S ribosomal RNA gene, partial sequence
GGATTAGGCATGCAAGTCGAACGGGGCTGATTTCTTCGGAATGAAAGCCTAGTGGCGAAAGGGTGAGGAA
TACATGGACCATCTACCCTCGGGCCCGGGACAACAGCTGGAAACGGCTGCTAATACCGGATTGTCCGGCG
ACGGTAAAGATGGGGACCTTCGGGCCTGTCACCTGAGGAGGAGTCCATGTCCTATCAGCTTGTTGGTGAG
GTAACGGCTCACCAAGGCGAAGACGGGTAGCCGGTCTGAGAGGATGTCCGGCCACACTGGAACTGAGACA
CTGTCCAGACTCCTACGGGAGGCTGCAGTCGAGAATCTTCCGCAATGGACGAAAGTCTGACGGAGCGACG
CCGCGTGCGGGATGAAGGCCTTCGGGTTGTAAACCGCTGTCACACGTTAAGAAAAAGCATGGGCCAATAC
CCCATGCCTTGACAAAAGCGTGAGAGGAAGCCACGGCTAACTTCGTGCCAGCAGCCGCGGTAAGACGAAG
GTGGCAAGCGTTGCTCGGAATTACTGGGCATAAAGAGCGCGTAGGTGGCTTGGTTAGCGGGTGATGAAAT
CCCATGGCTCACCCATGGAACTGTTACCCGAACTGCCAGGCTTGAGGGCGGGAGGGGAAAGTGGAATTCC
TGGTGTAGCGGTGAAATGCGTAGATATCAGGAGGAACGCCGGTGGCGAAAGCGACTTTCTGGCCCGTACC
TGACACTGATGCGCGAAAGCTAGGGGAGCAAACAGGATTAGATACCCTGGTAGTCCTAGCTGTAAACGAT
GGGCACTAAGTAGAGGGGTTTT

>gi|388253160|gb|JQ889526.1| Uncultured planctomycete clone W-DXG-13 16S ribosomal RNA gene, partial sequence
GGATTAGGCATGCAAGTCGCACGTGATCCTTGCTTCGGTGAGGTGAAAGTGGCGAAAGGGTGAGTAATGC
ATAGCTAACCTACCCCCGGCGCTGGGATAACCAGGAGAAATCTTGGCTAATACCGGATAGGCTCGCGAGG
CCGCATGGTCATGCGAGTAAAGGAGGCCTCTTAACAATGCTTCCGGCTGGGGACGGGACTGTGTCCTATC
AGCTAGTTGGTAGGGTAATGGCCTACCAAGGCAATGACGGGTAGCCGACCTGAGAGGGTGACCGGCCACA
CTGGGACTGAGACACTGCCCAGACTCCTACGGGAGGCTGCAGTCGAGAATCTTCCGCAATGGGGGAAACC
CTGACGGAGCGACGCCGCGTGCGGGATGAAGGCCTTCGGGTTGTAAACCGCTGTCACAGGTTATGAAAGG
TCCGGCGTTAACAGCGCTGGGCCCTGACAAAGGCCTGAGAGGAAGCCACGGCTAACTTCGTGCCAGCAGC
CGCGGTAAGACGAAGGTGGCGACCGTTGTTCGGAATCACTGGGCATAAAGCGCGCGTAGGCGGCAAGGTA
AGTCGGGTGTGAAATCCCTCGGCCCAACCGAGGAACTGCGCTCGAAACTACCATGCTTGAGGACGGAAGG
GGAGCGTGGAATTCCTGGTGGAGCGGTGAAATGCGTTGATATCAGGAGGAACACCGGCGGCGAAGGCGAC
GCTCTGGTCCGTTTCTGACGCTGAGGCGCGAAAGCTAGGGGAGCAAACGGGATTAGATACCCCGGTAGTC
CTAGCCGTAAACGATGGGCACTAAGTAGAGGGGTTTT

>gi|388253165|gb|JQ889531.1| Uncultured planctomycete clone W-DXG-18 16S ribosomal RNA gene, partial sequence
GGATTAGGCATGCAAGTCGAACGCGAAAGAGGGGCTTGCTCCTCGAGTAGAGTGGCGCAAGGGTGAGTAA
TGCATAGGTAACCTGCCCGCGAGACTGGGATAACCCGCCGAAAGGCGGGCTAATACCGGATGTGATCACG
GAGCCGCATGGTTCCGGGATGAAAGCGGGGGACCCTACGGGGCCTCGCACTCGCGGAGGGGCTTATGTCC
TATCAGCTAGTTGGTGGGGTAATGGCCTACCAAGGCGACGACGGGTAGCCGATCTTGGCGGATGACCGGC
CACACTGGGACTGAGACACTGCCCAGACTCCTACGGGAGGCTGCAGTCGAGAATCTTCTGCAATGGGCGA
AAGCCTGACAGAGCGACGCCGCGTGGAGGAAGAAGGCCTTCGGGTTGTAAACTCCTGTCACGGGTTATGA
AGAGTGGCTCGATGAATACTTGAGTCTTTCAGACAAAGGCCCGAGAGGAAGCCACGGCTAACTCTGTGCC
AGCAGCCGCGGTAATTCAGAGGTGGCAAGCGTTGTTCGGAACCACTGGGCGTAAAGGGCGCGTAGGCGGT
GGCGTAAGTTCGTGGTGAAATCCCCCGGCTTAACCGGGGAATGGCCGCGAAAACTGCGTCGCTCGAGGGT
GAGAGGGGAGAGTGGAACTTCTGGTGGAGCGGTGAAATGCGTAGATATCAGAAGGAACGCCGGAGGCGAA
AGCGACTCTCTGGTTCACTCCTGACGCTGAGGCGCGAAAGCTAGGGGAGCAAAAGGGATTAGATACCCCT
GTAGTCCTAGCCGTAAACGATGGGCACTAAGTAGAGGGGTTTT

>gi|388253180|gb|JQ889546.1| Candidatus Brocadia caroliniensis clone W-DXG-33 16S ribosomal RNA gene, partial sequence
GGATTAGGCATGCAAGTCGAACGAGGGAGTACTCCGAAAGGGGTGCAAACCGAGTGGCGTAAGGGTGAGT
AATGCATTGATAACCTACCTTCAAGATGGGAATAACAACGCTCCAAGCAATTGGAGTTACCGAAAGGGTT
GCTAATACTCAATAAAACTATTATTGCTTTGGTAGTGATAGTCAAATAGGGGGAATTGAAAGATTCCACT
TGCTTGAAGAGGGGTCAATGTCCTATCAGCTAGTTGGTAGGGTAACGGCCTACCAAGGCAAAGACGGGTA
GCCGGCCTGAGAGGGTGGTCGGCCACACTGGGACTGAGACACTGCCCAGACTCCTACGGGAGGCTGCAGT
CGAGAATCTTTCGCAATGCCCGAAAGGGTGACGAAGCGACGCCGCGTGCGGGAAGAAGGCCTTCGGGTTG
TAAACCGCTGTCGGGAGTTAAGAAGTGCAAGGGTGTTAATAGCATCTTTGCTTGACTAAGGCTCCGGAGG
AAGCCACGGCTAACTCTGTGCCAGCAGCCGCGGTAATACAGAGGCGGCAAGCGTTGTTCGGAATTATTGG
GCGTAAAGAGCACGTAGGCGGCTATGTAAGTCGGTTGTGAAAGCCTTCCGCTCAACGGAAGAACGGCATC
CGATACTGCATGGCTCGAGTGCGGGAGGGGAGAGTGGAACTTCTGGTGGAGCGGTGAAATGCGTAGATAT
CAGAAGGAACACCGGCGGCGAAAGCGACTCTCTAGCCCGTAACTGACGCTGAGTGTGCGAAAGCTAGGGG
AGCAAACGGGATTAGATACCCCGGTAGTCCTAGCCGTAAACGATGGGCACTAAGTAGAGGGGTTTT

>gi|388253181|gb|JQ889547.1| Uncultured planctomycete clone W-DXG-34 16S ribosomal RNA gene, partial sequence
GGATTAGGCATGCAAGTCGTACGAGAACGGTCTCTTCGGAGACTTAGTAAAGTGGCGAACGGGTGAGTAA
TGCATAGATAACCTGCCCTCGAGATGGGGATAACGTTTCGAAAGGAATGCTAATACCCAATATCGCCTCG
GGCCTGCGGGCCTGAGATAAAAGAAGGCCTCTGATTTAAGCTTTCGCTCGGGGAGGGGTTTATGTCCTAT
TAGCTTGTTGGTGAGGTAAAGGCTCACCAAGGCCGCGATGGGTAGCCGACCTGAGAGGGTGACCGGCCAC
ATTGGGACTGAGACACTGCCCAAACTCCTACGGGAGGCTGCAGTCGAGAATCTTCCGCAATGCGCGCAAG
CGTGACGGAGCGACGCCGCGTGGGTGATGAAGGCCTTCGGGTTGTAAAGCCCTGTCAGTTGTTAGGAAAT
GCAGGCGGTAAACAGCTGTCCTGCTTGACCCGGCGACAAAGGAAGCACCGGCTAATACGTGCCAGCAGCC
GCGGTAATACGTATGGTGCAAACGTTGTTCGGAATCACTGGGCCTAAAGAGCGCGTAGGCGGCTTGGTAA
GTTAGGTGTGAAATCCCTCGGCTCAACCGGGGAACTGCACCTAATACTGCCTAGCTAGAGTGCAGGAGGG
GAGAGTGGAATTCCTGGTGGAGCGGTGAAATGCGTAGATATCAGGAGGAACGCCGGTGGCGAAAGCGACT
CTCTGGACTGCTACTGACGCTGAGGCGCGAAAGCTAGGGGAGCAAACGGGATTAGATACCCCGGTAGTCC
TAGCCCTAAACGATGGGCACTAAGTAGAGGGGTTTT

>gi|388253190|gb|JQ889556.1| Uncultured planctomycete clone W-XP-8 16S ribosomal RNA gene, partial sequence
GGATTAGGCATGCAAGTCGCACGAGAAAGGGTCTTTCGGGATCCGAGTAGAGTGGCGGAAGGGTGAGTAA
TGCCTAGATAACCTGCCCTCGTATTGGGGATAACAGCTGGAAACGGCTGCTAATACCGAATGAAGCCGGA
AGGCCGCATGTCCCTCCGGTGAAAGGTGGGGATCCTTCGGGACCTGCCGGACGAGGAGGGGTCTAGGTCC
TATCAGCTAGTTGGTGGGGTAACGGCCCACCAAGGCGATGACGGGTAGCCGACCTGAGAGGGTGACCGGC
CACACTGGGACTGAGACACTGCCCAGACTCCTACGGGAGGCTGCAGTCGAGAATCTTCGGCAATGGGCGC
AAGCCTGACCGAGCGACGCCGCGTGGAGGATGAAGGCCTTCGGGTTGTAAACTCCTGTCACGGGTTATGA
AACCCACGGGTGCTAATACCGCCCGTGGCTGACAAAGGCCCGAGAGGAAGTCATGGCTAACTCTGTGCCA
GCAGCCGCGGTAATACAGAGATGGCAAGCGTTGTTCGGAATCACTGGGCATAAAGGGCACGTAGGCGGCT
TCGTAAGTCGGGTGTGAAATCCCTCGGCTCAACCGAGGAACTGCGCCTGATACTGCGGGGCTTGAGGGCA
GGAGGGGAGAGTGGAACTCTTGGTGGAGCGGTGAAATGCGTAGATACTAAGAGGAACGCCGGTGGCGAAA
GCGACTCTCTGGCCTGCTTCTGACGCTGAGGTGCGAAAGCTAGGGGAGCAAACAGGATTAGATACCCTGG
TAGTCCTAGCTGTAAACGATGGGCACTAAGTAGAGGGGTTTT

>gi|388253199|gb|JQ889565.1| Uncultured planctomycete clone W-XP-18 16S ribosomal RNA gene, partial sequence
GGATTAGGCATGCAAGTCGCACGAGAAAGGGTCATTCGGGATCCGAGTAGAGTGGCGGAAGGGTGAGTAA
TGCCTAGATAACCTGCCCTCGTATTGGGGATAACAGCTGGAAACGGCTGCTAATACCGAATGAAGCCGGA
AGGCCGCATGTCCCTCCGGTGAAAGGTGGGGATCTTTCGGGACCTGCCGGACGAGGAGGGGTCTAGGTCC
TATCAGCTAGTTGGTGGGGTAACGGCCCACCAAGGCGATGACGGGTAGCCGACCTGAGAGGGTGACCGGC
CACACTGGGACTGAGACACTGCCCAGACTCCTACGGGAGGCTGCAGTCGAGAATCTTCGGCAATGGGCGC
AAGCCTGACCGAGCGACGCCGCGTGGAGGATGAAGGCCTTCGGGTTGTAAACTCCTGTCACGGGTTATGA
AACCCACGGGTGCTAATACCGCCCGTGGCTGACAAAGGCCCGAGAGGAAGTCATGGCTAACTCTGTGCCA
GCAGCCGCGGTAATACAGAGATGGCAAGCGTTGTTCGGAATCACTGGGCATAAAGGGCACGTAGGCGGCT
TCGTAAGTCGGGTGTGAAATCCCTCGGCTCAACCGAGGAACTGCGCCTGATACTGCGGGGCTTGAGGGCA
GGAGGGGAGAGTGGAACTCTTGGTGGAGCGGTGAAATGCGTAGATACTAAGAGGAACGCCGGTGGCGAAA
GCGACTCTCTGGCCTGCTTCTGACGGTGAGGTGCGAAAGCTAGGGGAGCAAACAGGATTAGATACCCTGG
TAGTCCTAGCTGTAAACGATGGGCACTAAGTAGAGGGGTTTT

>gi|388253200|gb|JQ889566.1| Uncultured planctomycete clone W-XP-19 16S ribosomal RNA gene, partial sequence
GGATTAGGCATGCAAGTCGCACGAGAAAGGCTTCTTCGGAAGCCGAGTAAAGTGGCGAGACGGGTGAGTA
ATGCATAGACAACTCGCCCTTGAGATGGGGACAACGCCTCGAAAGGGGTGCTAATACCCAATGCCGCCGC
GGGTCTGCTGCATCCAGGGTGAAAGGAGGCCTCTGATTCAAGCTTCCGCTCAAGGAGTGGTTTATGTCCT
ATTAGCTAGTCGGCGGGGTAACGGCCCACCAAGGCTGCGATGGGTAGCCGACCTGAGAGGGTGACCGGCC
ACATTGGGACTGAGACACTGCCCAGACTCCTACGGGAGGCTGCAGTCGAGAATCTTCCGCAATGCGCGCA
AGCGTGACGGAGCGACGCCGCGTGGGTGATGAAGGCCTTCGGGTTGTAAAACCCTGTCAGCTGTTACGAA
ACACGGGCGATGAACAATTGTCCCGTTTGACTTAAGTAGCAGAGGAAGCACCGGCTAACTACGTGCCAGC
AGCCGCGGTAATACGTAGGGTGCGAACGTTGTTCGGAATCACTGGGCATAAAGGGCGCGTAGGCGGTCTG
ACAAGTCAGGTGTGAAATCCCTCGGCCTAACCGAGGAACTGCATTTGATACTGTCGGGCTAGAGTACAGG
AGGGGAGAGTGGAATTCCTGGTGGAGCGGTGAAATGCGTAGATATCAGGAGGAACGCCGGCGGCGAAAGC
GACTCTCTGGCCTGCTACTGACGCTGAGGCGCGAAAGCTAGGGGAGCAAACGGGATTAGATACCCCGGTA
GTCCTAGCCCTAAACGATGGGCACTAAGTAGAGGGGTTTT

>gi|388253201|gb|JQ889567.1| Uncultured planctomycete clone W-XP-20 16S ribosomal RNA gene, partial sequence
GGATTAGGCATGCAAGTCGCACGAGAAAGGCTTCTTCGGAAGCCGAGTAAAGTGGCGAACGGGTGAGTAA
TGCATAGACAACTCGCCCTTGAGATGGGGACAACGCCTCGAAAGGGGTGCTAATACCCAATGCCGCCTTG
GGCCTGCGGGTCCAGGGTGAAAGGAGGCCTCTGATTCAAGCTTCCGCTCAAGGAGTGGTTTATGTCCTAT
TAGCTAGTCGGCGGGGTAACGGCCCACCAAGGCTGCGATGGGTAGCCGACCTGAGAGGGTGACCGGCCAC
ATTGGGACTGAGACACTGCCCAGACTCCTACGGGAGGCTGCAGTCGAGAATCTTCCGCAATGCGCGCAAG
CGTGACGGAGCGACGCCGCGTGGGTGATGAAGGCCTTCGGGTTGTAAAACCCTGTCAGCTACTACGAAAC
ACGGGCGATGAACAATCGTCCCGTCTGACTTAAGTAGCAGAGGAAGCACCGGCTAACTACGTGCCAGCAG
CCGCGGTAATACGTAGGGTGCGAACGTTGTTCGGAATCACTGGGCATAAAGGGCGCGTAGGCGGTCTGAT
AAGTCAGGTGTGAAATCCCTCGGCCTAACCGAGGAACTGCATTTGATACTGTCGGGCTAGAGTACAGGAG
GGGAGAGTGGAATTCCTGGTGGAGCGGTGAAATGCGTAGATATCAGGAGGAACGCCGGCGGCGAAAGCGA
CTCTCTGGCCTGTTACTGACGCTGAGGCGCGAAAGCTAGGGGAGCAAACGGGATTAGATACCCCGGTAGT
CCTAGCCCTAAACGATGGGCACTAAGTAGAGGGGTTTT

>gi|388253202|gb|JQ889568.1| Uncultured planctomycete clone W-XP-21 16S ribosomal RNA gene, partial sequence
GGATTAGGCATGCAAGTCGCACGAGAAAGGCTTCTTCGGAGGCCGAGTAAAGTGGCGGACGGGTGAGTAA
TGCATGGATAACTTGCCCTTGAGATGGGGACAACGCCTCGAAAGGGGTGCTAATACCCAATACCGCCGCG
GGTCGCCGGATCTGCGGTGAAAGGAGGCCTCTGATTCAAGCTTCCGCTCAAGGAGAGGTTCATGTCCTAT
TGGCTAGTTGGCGGGGTAACGGCCCACCAAGGCTTCGATGGGTAGCCGACCTGAGAGGGTGACCGGCCAC
ATTGGGACTGAGACACTGCCCAGACTCCTACGGGAGGCTGCAGTCGAGAATCTTCCGCAATGCGCGCAAG
CGTGACGGAGCGACGCCGCGTGGGTGACGAAGGCCTTCGGGTTGTAAAACCCTGTCAGCTGTTATGAAAG
GCGGGCGATGAACAATTGTCCCGCTTGACGTAAGCAGCAGAGGAAGCACCGGCTAACTACGTGCCAGCAG
CCGCGGTAATACGTAGGGTGCGAACGTTGTTCGGAATCACTGGGCATAAAGGGCGTGTAGGCGGTCGTAC
AAGTCAGATGTGAAAGCCCCCGGCCTAACCGGGGAACTGCATTTGATACTGTGCGGCTAGAGTGCAGGAG
GGGAGAGTGGAATTCCTGGTGGAGCGGTGAAATGCGTAGATATCAGGAGGAACGCCGGTGGCGAAAGCGA
CTCTCTGGCCTGCAACTGACGCTGAGGCGCGAAAGCTAGGGGAGCAAACGGGATTAGATACCCCGGTAGT
CCTAGCCCTAAACGATGGGCACTAAGTAGAGGGGTTTT

>gi|388253203|gb|JQ889569.1| Uncultured planctomycete clone W-XP-22 16S ribosomal RNA gene, partial sequence
GGATTAGGCATGCAAGTCGCACGAGAAAGGTTTCTTCGGAAGCCGAGTACAGTGGCGAACGGGTGAGTAA
TGCATAGACAACTCGCCCTTGAGATGGGGACAACGCCTCGAAAGGGGTGCTAATACCCAATGCCGCCTTG
GGCCCGCGGGTCCAGGGTGAAAGGAGGCCTCTGATTCAAGCTTCCGCTCAAGGAGAGGTTTATGTCCTAT
TAGCTAGTTGGCGGGGTAACGGCCCACCAAGGCTGCGATGGGTAGCCGACCTGAGAGGGTGACCGGCCAC
ATTGGGACTGAGACACTGCCCAGACTCCTACGGGAGGCTGCAGTCGAGAATCTTCCGCAATGCGCGCAAG
CGTGACGGAGCGACGCCGCGTGGGTGATGAAGGCCTTCGGGTTGTAAAACCCTGTCAGCTACTACGAAAC
ACGGGCGATGAACAATCGTCCCGTCTGACTTAAGTAGCAGAGGAAGCACCGGCTAACTACGTGCCAGCAG
CCGCGGTAATACGTAGGGTGCAAACGTTGTTCGGAATCACTGGGCATAAAGGGCGCGTAGGCGGTCTGAT
AAGTCAGGTGTGAAATCCCTCGGCCTAACCGAGGAACTGCATTTGATACTGTCGGGCTAGAGTACAGGAG
GGGAGAGTGGAATTCCTGGTGGAGCGGTGAAATGCGTAGATATCAGGAGGAACGCCGGCGGCGAAAGCGA
CTCTCTGGCCTGTTACTGACGCTGAGGCGCGAAAGCTAGGGGAGCAAACGGGATTAGATACCCCGGTAGT
CCTAGCCCTAAACGATGGGCACTAAGTAGAGGGGTTTT

>gi|388253204|gb|JQ889570.1| Uncultured planctomycete clone W-XP-23 16S ribosomal RNA gene, partial sequence
GGATTAGGCATGCAAGTCGCACGAGAAAGGCTTCTTCGGAGGCCGAGTAAAGTGGCGGACGGGTGAGTAA
TGCATGGATAACTTGCCCTTGAGATGGGGACAACGCCTCGAAAGGGGTGCTAATACCCAATACCGCCGCG
GGTCGCCGGATCTGCGGTGAAAGGAGGCCTCTGATTCAAGCTTCCGCTCAAGGAGAGGTTCATGTCCTAT
TAGCTAGTTGGCGGGGTAACGGCCCACCAAGGCTTCGATGGGTAGCCGACCTGAGAGGGTGACCGGCCAC
ATTGGGACTGAGACACTGCCCAGACTCCTACGGGAGGCTGCAGTCGAGAATCTTCCGCAATGCGCGCAAG
CGTGACGGAGCGACGCCGCGTGGGTGACGAAGGCCTTCGGGTTGTAAAACCCTGTCAGCTACTACGAAAC
ACGGGCGATGAACAATCGTCCCGTCTGACTTAAGTAGCAGAGGAAGCACCGGCTAACTACGTGCCAGCAG
CCGCGGTAATACGTAGGGTGCGAACGTTGTTCGGAATCACTGGGCATAAAGGGCGCGTAGGCGGTCTGAT
AAGTCAGGTGTGAAATCCCTCGGCCTAACCGAGGAACTGCATTTGATACTGTCGGGCTAGAGTACAGGAG
GGGAGAGTGGAATTCCTGGTGGAGCGGTGAAATGCGTAGATATCAGGAGGAACGCCGGCGGCGAAAGCGA
CTCTCTGGCCTGTTACTGACGCTGAGGCGCGAAAGCTAGGGGAGCAAACGGGATTAGATACCCCGGTAGT
CCTAGCCCTAAACGATGGGCACTAAGTAGAGGGGTTTT

>gi|388253205|gb|JQ889571.1| Uncultured planctomycete clone W-XP-24 16S ribosomal RNA gene, partial sequence
GGATTAGGCATGCAAGTCGCACGAGAAAGGCTTCTTCGGAAGCCGAGTAAAGTGGCGAACGGGTGAGTAA
TGCATAGACAACTTGCCCTTGAGATGGGGACAACGCCTCGAAAGGGGTGCTAATACCCAATGCCGCCTTG
GGCCTGCGGGTCCAGGGTGAAAGGAGGCCTCTGACTCAAGCTTCCGCTCAAGGAGAGGTTTATGTCCTAT
TAGCTAGTTGGCGGGGTAACGGCCCACCAAGGCTGCGATGGGTAGCCGACCTGAGAGGGTGACCGGCCAC
ATTGGGACTGAGACACTGCCCAGACTCCTACGGGAGGCTGCAGTCGAGAATCTTCCGCAATGCGCGCAAG
CGTGACGGAGCGACGCCGCGTGGGTGATGAAGGCCTTCGGGTTGTAAAACCCTGTCAGCTACTACGAAAC
ACGGGCGATGAACAATCGTCCCGTCTGACTTAAGTAGCAGAGGAAGCACCGGCTAACTACGTGCCAGCAG
CCGCGGTAATACGTAGGGTGCAAACGTTGTTCGGAATCACTGGGCATAAAGGGCGCGTAGGCGGTCTGAT
AAGTCAGGTGTGAAATCCCTCGGCCTAACCGAGGAACTGCATTTGATACTGTCGGGCTAGAGTACAGGAG
GGGAGAGTGGAATTCCTGGTGGAGCGGTGAAATGCGTAGATATCAGGAGGAACGCCGGCGGCGAAAGCGA
CTCTCTGGCCTGTTACTGACGCTGAGGCGCGAAAGCTAGGGGAGCAAACGGGATTAGATACCCCGGTAGT
CCTAGCCCTAAACGATGGGCACTAAGTAGAGGGGTTTT

>gi|388253206|gb|JQ889572.1| Uncultured planctomycete clone W-LHK-1 16S ribosomal RNA gene, partial sequence
GGATTAGGCATGCAAGTCGAACGCGAAAGCCCGCAAGGGTAAGTAGAGTGGCGTAAGGGTGAGCAATGCA
TAGGTAACCTACCCACGAGTCTGGGATAACCCATCGAAAGGTGGGCTAATACCGGATATGATCACAGGGC
CGCATGGCCCAGGGATAAAAGCGGGGGACCCTACGGGGCCTCGCACTTGTGGAGGGGCTTATGTCCTATC
AGCTTGTTGGTAGGGTAACGGCCTACCAAGGCAACGACGGGTAGCCGATCTTGGCGGATGACCGGCCACA
CTGGACTGAGATACTGCCCAGACTCCTACGGGAGGCTGCAGTCGAGAATCTTCTGCAATGGGCGCAAGCC
TGACAGAGCGACGCCGCGTGGAGGAAGAAGGTCTTCGGGTTGTAAACTCCTGTCACGGGTTATGAAGAGT
GGTTTGATTAATACTTGAGCCTTTCTGACAAAGGCCCGAGAGGAAGCCACGGCTAACTCTGTGCCAGCAG
CCGCGGTAATTCAGAGGTGGCAAGCGTTGTTCGGAACCACTGGGCGTAAAGGGCGCGTAGGCGGTGGCGT
AAGTTCGTGGTGAAATCCCCCGGCTCAACCGGGGAATGGCTGCGGATACTGCGCCGCTTGAGGATGAGAG
GGGAGAGTGGAACTTCTGGTGGAGCGGTGAAATGCGTAGATATCAGAAGGAACGCCGGAGGCGAAAGCGA
CTCTCTGGATCATTCCTGACGTTGAGGCGCGAAAGCTAGGGGAGCAAAAGGGATTAGATACCCCTGTAGT
CCTAGCCGTAAACGATGGGCACTAAGTAGAGGGGTTTT

>gi|388253211|gb|JQ889577.1| Uncultured planctomycete clone W-LHK-7 16S ribosomal RNA gene, partial sequence
GGATTAGGCATGCAAGTCGTACGAGACCCTCGCTTCGGTGAGGTGAAAGTGGCGAACGGGTGAGTAATGC
ATAGCTAACCTACCCTTGGGGCTGGGATAACCAGGAGAAATCTTGGCTAATACCGGATAGGCTCACGGAG
TTGCATAATTCTGTGAGTAAAGCAGGCCTCTTAACAATGCTTGCACCCGGGGACGGGACTATGTCCTATC
AGCTAGTTGGTAGGGTAATGGCCTACCAAGGCGATGACGGGTAGCCGACCTGAGAGGGTGACCGGCCACA
CTGGGACTGAGACACTGCCCAGACTCCTACGGGAGGCTGCAGTCGAGAATCTTCCGCAATGGGGGCAACC
CTGACGGAGCGACGCCGCGTGTGGGATGAAGGCCTTCGGGTTGTAAACCACTGTCACGCATTATGAAGGG
CTCGGCGTTAACAGCGCTGGGCTTTGACAAAGGTGCGGGAGGAAGCCACGGCTAACTCTGTGCCAGCAGC
CGCGGTAAGACAGAGGTGGCGACCGTTGTTCGGAATCACTGGGCATAAAGCGCGTGTAGGCGGCATCGTA
AGTCGGGTGTGAAATCCCTCGGCCCAACCGAGGAATTGCGCCCGAAACTACCTTGCTTGAGGACCAGAGG
GGAGCCTGGAATTCCTGGTGGAGCGGTGAAATGCGTTGATATCAGGAGGAACACCGGCGGCGAAGGCGAG
GCTCTGGCTGGTTACTGACGCTGAGACGCGAAAGCTAGGGGAGCAAACGGGATTAGATACCCCGGTAGTC
CTAGCCGTAAACGATGGGCACTAAGTAGAGGGGTTTT

>gi|388253218|gb|JQ889584.1| Uncultured planctomycete clone W-LHK-17 16S ribosomal RNA gene, partial sequence
GGATTAGGCATGCAAGTCGCACGAGAAAGCCGGTTTCGATCGGCGAGTAAAGTGGCGAAAGGGCGAGTAA
TGCCTCGATAATCTACCCGCGAGACCGGCACAACCCGCCGAAAGGCGGGCTAATTCCAGATACGCTCCCC
TGTCGCATGGCGGGGGAGGAAAGGTGGGGACCCGCAAGGGCCTGCCGCTCGCGGAGGAGTTGAGGTCCTA
TCAGCTAGTTGGTAGGGTAACGGCCTACCAAGGCTTAGACGGGTACGGGGCCTGAGAGGGTGTTCCCGCG
CACTGGGACTGAGACACTGCCCAGACTCCTACGGGAGGCTGCAGTCGAGAATCTTCCGCAATGGGCGAAA
GCCTGACGGAGCGACGCCGCGTGGAGGATGAAGGCCTTCGGGTTGTAAACTCCTGTTGGGGGGCATCATG
GGACAGAGTGCCAATACCATTCTGTTCTGACGTAAACCCCTGAGGAAGCCACGGCTAACTCCGTGCCAGC
AGCCGCGGTAAGACGGAGGTGGCGAGCGTTGTTCGGAATCACTGGGCCTAAAGAGCGCGTAGGCGGCCGG
GTATGTCCGGTGTGAAAGCCCACGGCCCAACCGTGGAAGTGCATCGGAAACTGCCCGGCTTGAGAGTAAC
AGAGGAGAGTGGAACTGCTGGTGTAGCGGTGAAATGCGTAGATATCAGCAGGAACGCCGGAGACGAAAGC
GACTCTCTGGGTTACTTCTGACGCTGTGGCGCGAAAGCCAGGGGAGCGAACGGGATTAGATACCCCGGTA
GTCCTGGCCGTAAACGATGGGCACTAAGTAGAGGGGTTTT

>gi|388253253|gb|JQ889619.1| Uncultured Candidatus Brocadia sp. clone W-BLG-4 16S ribosomal RNA gene, partial sequence
GGATTAGGCATGCAAGTCGAACGAGGGAGTACTCCGAAAGGGGTGCAAACCGAGTGGCGTAAGGGTGAGT
AATGCATTGATAACCTACCTTCGAGATGGGAATAACAACGCTCCAAGCAATTGGAGCTACCGAAAGGGTT
GCTGATACTCAATAAAACTATTGTTACTTTGGTGATAATAGTCAAATAGGTGGAATCGAAAGGTTCCTCT
TGCTTGAAGAGGGGTCAATGTCCTATCAGCTAGTTGGCAGGGTAATGGCCTACCAACGCGAAGACGGGTA
GCCGGCCTGAGAGGGTGGTCGGCCACACTGGGACTGAGACACTGCCCAGACTCCTACGGGAGGCTGCAGT
CGAGAATCTTTCGCAATGCCCGAAAGGGTGACGAAGCGACGCCGCGTGCGGGAAGAAGGCCTTCGGGTTG
TAAACCGCTGTCGGGAGTTAAGAAATGCAAGGGTGTTAATAGTATCCTTGCTTGACTAAGGCTCCGGAGG
AAGCCACGGCTAACTCTGTGCCAGCAGCCGCGGTAATACAGAGGCGGCAAGCGTTGTTCGGAATTATTGG
GCGTAAAGAGCACGTAGGCGGCTGTGTAAGTCGGTTGTGACAGCCTTCCGCTCAACGGGAGAACGGCATC
CGATACTGCATAGCTTGAGTGCGGGAGGGGAGAGTGGAACTTCTGGTGGAGCGGTGAAATGCGTAGATAT
CAGAAGGAACACCGGCGGCGAAAGCGACTCTCTGGCCCGTAACTGACGCTGAGTGTGCGAAAGCTAGGGG
AGCAAACGGGATTAGATACCCCGGTAGTCCTAGCCGTAAACGATGGGCACTAAGTAGAGGGGTTTT

>gi|388253255|gb|JQ889621.1| Uncultured Candidatus Brocadia sp. clone W-BLG-6 16S ribosomal RNA gene, partial sequence
GGATTAGGCATGCAAGTCGAACGAGGGAGTACTCCGAAAGGGGTGCAAACCGAGTGGCGTAAGGGTGAGT
AATGCATTGATAACCTACCTTCGAGATGGGAATAACAACGCTCCAAGCAATTGGAGCTACCGAAAGGGTT
GCTGATACTCAATAAAACTATTGTTACTTTGGTGATAATAGTCAAATAGGTGGAATCGAAAGGTTCCTCT
TGCTTGAAGAGGGGTCAATGTCCTATCAGCTAGTTGGCAGGGTAATGGCCTACCAACGCGAAGACGGGTA
GCCGGCCTGAGAGGGTGGTCGGCCACACTGGGACTGAGACACTGCCCAGACTCCTACGGGAGGCTGCAGT
CGAGAATCTTTCGCAATGCCCGAAAGGGTGACGAAGCGACGCCGCGTGCGGGAAGAAGGCCTTCGGGTTG
TAAACCGCTGTCGGGAGTTAAGAAATGCAAGGGTGTTAATAGTATCCTTGCTTGACTAAGGCTCCGGAGG
AAGCCACGGCTAACTCTGTGCCAGCAGCCGCGGTAATACAGAGGCGGCAAGCGTTGTTCGGAATTATTGG
GCGTAAAGAGCACGTAGGCGGCTGTGTAAGTCGGTTGTGACAGCCTTCCGCTCAACGGGAGAACGGCATC
CGATACTGCATAGCTTGAGTGCGGGAGGGGAGAGTGGAACTTCTGGTGGAGCGGTGAAATGCGTAGATAT
CAGAAGGAACACCGGCGGCGAAAGCGACTCTCTGGCCCGTAACTGACGCTGAGTGTGCGAAAGCTAGGGG
AGCAAACGGGATTAGATACCCCGGTAGTCCTAGCCGTAAACGATGGGCACTAAGTAGAGGGGTTTT

>gi|388253256|gb|JQ889622.1| Uncultured planctomycete clone W-BLG-7 16S ribosomal RNA gene, partial sequence
GGATTAGGCATGCAAGTCGAACGAGAAAGCCCGCAAGGGTGAGTAGAGTGGCGTAAGGGTGAGTAATGCA
TAGGTAACCTACCCGCGAGACTGGGATAACCCCGCTACGGGCAACCGTAGCTACCGAAAGGGGGGCTAAT
ACCGGATAAGACCACGGGGTCGCATGATACTGTGCTAGAAGCGGGGGACCGGGTAACACCGGCCTCGCAC
TCGCGGAGGGGCTTATGTCCTAACAGCTAGTTGGTGAGGTAACGGCCCACCAAGGCGACGACGGGTAGCC
GATCTTAGCGGATGACCGGCCACACTGGGACTGAGACACTGCCCAGACTCCTACGGGAGGCTGCAGTCGA
GAATCTTCTGCAATGGACGAAAGTCTGACAGAGCGACGCCGCGTGGAGGAAGAAGGCCTTCGGGTTGTAA
ACTCCTGTCACAGGTTAAGAAGGGTGTACTGCATAACATGCGGTACATTCGGACAAAGGCCTGAGAGGAA
GCCACGGCTAACTCTGTGCCAGCAGCCGCGGTAAGACAGAGGTGGCAAGCGTTGTTCGGAACCACTGGGC
GTAAAGGGCGCGTAGGCGGTGACATAAGTCGGTGGTGAAATCCCTCGGCTCAACCGAGGCATTGCTTCCG
ATACTATGTCGCTTGAGTGCGGGAGGGGAGAGTGGAACTTCTGGTGGAGCGGTGAAATGCGTAGATATCA
GAAGGAACGCCGGAGGCGAAAGGCGGCTCTCTGGACCGTTACTGACGCTGAGGCGCGAAAGCTAGGGGAG
CAAATGGGATTAGATACCCCAGTAGTCCTAGCCGTAAACGATGGGCACTAAAGTAGAGGGGTTTT


>gi|388253295|gb|JQ889661.1| Uncultured planctomycete clone W-LC-21 16S ribosomal RNA gene, partial sequence
GGATTAGGCATGCAAGTCGCACGAGATCCCGCTTCTGTGGGTGACAGTGGCGAAAGGGTGAGTAATGCAT
AGACAACCTACCTTCGAGCCTGGGATAACTGGTGGAAACGCCAGCTAATACCGGATAGGCTCGCTGAGGT
TTATGCTTCGGCGAGTAAAGGTGGCCTCTTGGCAATGCTACTACTTGAAGACGGGTCTATGTCCTATCAG
CTTGTTGGTGAGGTAACGGCTCACCATGGCGATAACGGGTAGCCGACCTGAGAGGGTGACCGGCCACACT
GGGACTGAGACACTGCCCAGACTCCTACGGGAGGCTGCAGTCGAGAATCTTCCGCAATGGGCGAAAGCCT
GACGGAGCGACGCCGCGTGCGGGATGAAGGCCTTCGGGTTGTAAACCGCTGTCACAGGTTAAGAACGGGT
CAGTCGTTAATAGCGGCTGGCTTTGACAAATGCCTGAGAGGAAGCCACGGCTAACTTCGTGCCAGCAGCC
GCGGTAAGACGAAGGTGGCGACCGTTGTTCGGAATCACTGGGCATAAAGCGCACGTAGGCGGGAGAGCAA
GTCGGGTGTGAAATCCCTCGGCCCAACCGAGGAACTGCGCCCGAAACTGCTCTCCTTGAGGACAGGAGGG
GAGCGTGGAATTCCTGGTGGAGCGGCGAAATGCGTTGATATCAGGAGGAACACCGGCGGCGAAGGCGACG
CTCTGGCCTGTTTCTGACGCTAAGGTGCGAAAGCCAGGGGAGCAAACGGGATTAGATACCCCGGTAGTCC
TGGCCGTAAACGATGGGCACTAAGTAGAGGGGTTTT

>gi|388253297|gb|JQ889663.1| Uncultured planctomycete clone W-LC-23 16S ribosomal RNA gene, partial sequence
GGATTAGGCATGCAAGTCGAACGAGAAAGGCGCTTTCGGGTGCCGAGTAAAGTGGCGAACGGGTGAGTAA
CGCATGGATAACCTACCTCTGAGAGGGGGATAACGTCTCGAAAGGGACGCTAATACCGCATGACGTCGGC
ACCTTCGGGTGCGGACCAAAGATTGCCTCTGCATGCAAGCTTTCACTCAGAGAGGGGTTCATGTCCTATT
AGCTTGTTGGTGAGGTAACGGCTCACCAAGGCAGCGATGGGTAGCCGGCCTGAGAGGGTGTCCGGCCACA
CTGGGACTGAGACACTGCCCAGACTCCTACGGGAGGCTGCAGTCGAGAATCTTCCGCAATGCGCGCAAGC
GTGACGGAGCGACGCCGCGTGGGTGATGAAGGCCTTCGGGTTGTAAAGCCCTGTTGCCTGCTAAGAACGC
CCGACGGTGAATAGCTGTTCGGGTTGACGTCAGCAGGGGAGGAAGCACCGGCTAAATACGTGCCAGCAGC
CGCGGTAATACGTATGGTGCGAACGTTGTTCGGAATCACTGGGCATAAAGAGCACGTAGGCGGTCTGGTA
AGTCCGACTGTGAAATCCCTCGGCTCAACCGAGGAACTGCATCGGATACTGCTGGACTCGAGTGCAGTAG
GGGAGAGTGGAATTCCAGGTGGAGCGGTGAAATGCATAGATATCTGGAGGAACGCCAGTGGCGAAAGCGA
CTCTCTGGACTGCTACTGACGCTGAGGTGCGAAAGCCAGGGGAGCAAACGGGATTAGATACCCCGGTAGT
CCTGGCCCTACACGATGGGCACTAAGTAGAGGGGTTTT

>gi|388253303|gb|JQ889669.1| Candidatus Scalindua marina clone W-LC-29 16S ribosomal RNA gene, partial sequence
GGATTAGGCATGCAAGTCGAACGAGGATATATCCTTTCGGGATATAAGCCGAGTGGCGCAAGGGTGAGTA
ATGCATAGATTACCTACCTCTAGGATAAGGACAACTTTGTGAAAACGAAGCTAATACTTAATAATACAAA
AGAGGATAATTATCTTTTGTCAAAGGGAGGGTAGTAATACCTTTCGCCTGGAGAGGGGTTTATGTCCTAT
CAGCTTGTTGGTGGGGTAATGGCCTACCAAGGCGAAGACGGGTAGCCGGCCTTAGTGGGTGGTCGGCCAC
ACTGGGACTGAGACACTGCCCAGACTTCTACGGAAGGCTGCAGTCGAGAATCTTTCGCAATGCCCGAAAG
GGTGACGAAGCGACGCCGCGTGGGTGAGGAAGGCCTTCGGGTTGTAAAGCCCTGTCAGGAGTTAAGAAAT
GTAAGTGTGCTAATATCGCATTTACTTGACGAAGGCTCCAAAGGAAGTCACGGCTAACTCTGTGCCAGCA
GCCGCGGTAATACAGAGGTGGCAAGCGTTGTTCGGAATTATTGGGCGTAAAGAGCACGTAGGTGGGTTTG
TAAGTCAGATGTGAAAGCCTCCTGTTCAACGGGAGAATTGCATCTGAAACTACTGATCTTGAGTATAGGA
GGGGAGAATGGAACTTCTGGTGGAGCGGTGAAATGCGTAGATATCAGAAGGAACGCCGGCGGCGAAAGCG
ATTCTCTGGCCTATTACTGACACTCAGTGTGCGAAAGCTAGGGGAGCAAACGGGATTAGATACCCCGGTA
GTCCTAGCCGTAAACGATGGGCACTAAGTAGAGGGGTTTT
