# Supplementary material for: Biogeography of anaerobic ammonia-oxidizing (anammox) bacteria
Source: Front Microbiol. 2014 Aug 6;5:399. doi: 10.3389/fmicb.2014.00399 (PMC4123730; doi:10.3389/fmicb.2014.00399)
Supplement: Supplementary file 1 [file DataSheet1.ZIP › Sonthiphand supp data files/10/Untrimmed Sequence Files/147.fasta]

>gi|393191823|gb|JX025367.1| Uncultured planctomycete isolate DGGE gel band sediment_R1_1 16S ribosomal RNA gene, partial sequence
CGCGTGCGGGAAGAAGGCCTTCGGGTTGTAAACCGCTGTCGGGAGTTAAGAAATGTAAGGATGTTAATAG
CATCTTTGCTTGACTAAGGCTCCGGAGGAAGCCACGGCTAACTCTGTGCCAGCAGCCGCGGTAATACAGA
GGCGGCAAGCGTTGTTCGGAATTATTGGGCGTAAAGAGCACGTAGGCGGCTATGTAAGTCGGTTGTGAAA
GCCTTCCGCTCAACGGGAGAACAGCATCCGATACTGCATGGCTTGAGTGCGGGAGGGGAGAGTGGAACTT
CTGGTGGAGCGGTGAAATGCGTAGATATCAGAAGGAACGCCGGCGGCGAAAGCGGCTCTCTGGCCCATAA
CTGACGCTGAGTGTGCGAAAGCTAGGGGAGCAAACGGGATTAGATACCCCGGTAGTCCTAGCCGTAAACG
ATGGGCACTAAGTAGAGGGGTTTTA

>gi|393191824|gb|JX025368.1| Uncultured planctomycete isolate DGGE gel band sediment_R4_1 16S ribosomal RNA gene, partial sequence
CGCGTGCGGGAAGAAGGCCTTCGGGTTGTAAACCGCTGTCGGGAGTTAAGAAATGTAAGGATGTTAATAG
CATCTTTGCTTGACTAAGGCTCCGGAGGAAGCCACGGCTAACTCTGTGCCAGCAGCCGCGGTAATACAGA
GGCGGCAAGCGTTGTTCGGAATTATTGGGCGTAAAGAGCACGTAGGCGGCTATGTAAGTCGGTTGTGAAA
GCCTTCCGCTCAACGGGAGAACAGCATCCGATACTGCATGGCTTGAGTGCGGGAGGGGAGAGTGGAACTT
CTGGTGGAGCGGTGAAATGCGTAGATATCAGAAGGAACGCCGGCGGCGAAAGCGGCTCTCTGGCCCATAA
CTGACGCTGAGTGTGCGAAAGCTAGGGGAGCAAACGGGATTAGATACCCCGGTAGTCCTAGCCGTAAACG
ATGGGCACTAAGTAGAGGGGTTTTA

>gi|393191825|gb|JX025369.1| Uncultured planctomycete isolate DGGE gel band sediment_R5_1 16S ribosomal RNA gene, partial sequence
CGCGTGCGGGAAGAAGGCCTTCGGGTTGTAAACCGCTGTCGGGAGTTAAGAAATGTAAGGATGTTAATAG
CATCTTTGCTTGACTAAGGCTCCGGAGGAAGCCACGGCTAACTCTGTGCCAGCAGCCGCGGTAATACAGA
GGCGGCAAGCGTTGTTCGGAATTATTGGGCGTAAAGAGCACGTAGGCGGCTATGTAAGTCGGTTGTGAAA
GCCTTCCGCTCAACGGGAGAACAGCATCCGATACTGCATGGCTTGAGTGCGGGAGGGGAGAGTGGAACTT
CTGGTGGAGCGGTGAAATGCGTAGATATCAGAAGGAACGCCGGCGGCGAAAGCGGCTCTCTGGCCCATAA
CTGACGCTGAGTGTGCGAAAGCTAGGGGAGCAAACGGGATTAGATACCCCGGTAGTCCTAGCCGTAAACG
ATGGGCACTAAGTAGAGGGGTTTTA

>gi|393191826|gb|JX025370.1| Uncultured planctomycete isolate DGGE gel band sediment_R6_1 16S ribosomal RNA gene, partial sequence
GACGCCGCGTGCGGGAAGAAGGCCTTCGGGTTGTAAACCGCTGTCGGGAGTTAAGAAATGTAAGGATGTT
AATAGCATCTTTGCTTGACTAAGGCTCCGGAGGAAGCCACGGCTAACTCTGTGCCAGCAGCCGCGGTAAT
ACAGAGGCGGCAAGCGTTGTTCGGAATTATTGGGCGTAAAGAGCACGTAGGCGGCTATGTAAGTCGGTTG
TGAAAGCCTTCCGCTCAACGGGAGAACAGCATCCGATACTGCATGGCTTGAGTGCGGGAGGGGAGAGTGG
AACTTCTGGTGGAGCGGTGAAATGCGTAGATATCAGAAGGAACGCCGGCGGCGAAAGCGGCTCTCTGGCC
CATAACTGACGCTGAGTGTGCGAAAGCTAGGGGAGCAAACGGGATTAGATACCCCGGTAGTCCTAGCCGT
AAACGATGGGCACTAAGTAGAGGGGTTTTAA

>gi|393191827|gb|JX025371.1| Uncultured planctomycete isolate DGGE gel band sediment_upstream1_1 16S ribosomal RNA gene, partial sequence
CGCGTGCGGGAAGAAGGCCTTCGGGTTGTAAACCGCTGTCGGGAGTTAAGAAATGTAAGGATGTTAATAG
CATCTTTGCTTGACTAAGGCTCCGGAGGAAGCCACGGCTAACTCTGTGCCAGCAGCCGCGGTAATACAGA
GGCGGCAAGCGTTGTTCGGAATTATTGGGCGTAAAGAGCACGTAGGCGGCTATGTAAGTCGGTTGTGAAA
GCCTTCCGCTCAACGGGAGAACAGCATCCGATACTGCATGGCTTGAGTGCGGGAGGGGAGAGTGGAACTT
CTGGTGGAGCGGTGAAATGCGTAGATATCAGAAGGAACGCCGGCGGCGAAAGCGGCTCTCTGGCCCATAA
CTGACGCTGAGTGTGCGAAAGCTAGGGGAGCAAACGGGATTAGATACCCCGGTAGTCCTAGCCGTAAACG
ATGGGCACTAAGTAGAGGGGTTTTA

>gi|393191828|gb|JX025372.1| Uncultured planctomycete isolate DGGE gel band sediment_upstream2_1 16S ribosomal RNA gene, partial sequence
CGCGTGCGGGAAGAAGGCCTTCGGGTTGTAAACCGCTGTCGGGAGTTAAGAAATGTAAGGATGTTAATAG
CATCTTTGCTTGACTAAGGCTCCGGAGGAAGCCACGGCTAACTCTGTGCCAGCAGCCGCGGTAATACAGA
GGCGGCAAGCGTTGTTCGGAATTATTGGGCGTAAAGAGCACGTAGGCGGCTATGTAAGTCGGTTGTGAAA
GCCTTCCGCTCAACGGGAGAACAGCATCCGATACTGCATGGCTTGAGTGCGGGAGGGGAGAGTGGAACTT
CTGGTGGAGCGGTGAAATGCGTAGATATCAGAAGGAACGCCGGCGGCGAAAGCGGCTCTCTGGCCCATAA
CTGACGCTGAGTGTGCGAAAGCTAGGGGAGCAAACGGGATTAGATACCCCGGTAGTCCTAGCCGTAAACG
ATGGGCACTAAGTAGAGGGGTTTTA

>gi|393191829|gb|JX025373.1| Uncultured planctomycete isolate DGGE gel band sediment_opposite2_1 16S ribosomal RNA gene, partial sequence
TGCGGGAAGAAGGCCTTCGGGTTGTAAACCGCTGTCGGGAGTTAAGAAATGTAAGGATGTTAATAGCATC
TTTGCTTGACTAAGGCTCCGGAGGAAGCCACGGCTAACTCTGTGCCAGCAGCCGCGGTAATACAGAGGCG
GCAAGCGTTGTTCGGAATTATTGGGCGTAAAGAGCACGTAGGCGGCTATGTAAGTCGGTTGTGAAAGCCT
TCCGCTCAACGGGAGAACAGCATCCGATACTGCATGGCTTGAGTGCGGGAGGGGAGAGTGGAACTTCTGG
TGGAGCGGTGAAATGCGTAGATATCAGAAGGAACGCCGGCGGCGAAAGCGGCTCTCTGGCCCATAACTGA
CGCTGAGTGTGCGAAAGCTAGGGGAGCAAACGGGATTAGATACCCCGGTAGTCCTAGCCGTAAACGATGG
GCACTAAGTAGAGGGGTTTTA

>gi|393191830|gb|JX025374.1| Uncultured planctomycete isolate DGGE gel band sediment_opposite1_1 16S ribosomal RNA gene, partial sequence
TGCGGGAAGAAGGCCTTCGGGTTGTAAACCGCTGTCGGGAGTTAAGAAATGTAAGGATGTTAATAGCATC
TTTGCTTGACTAAGGCTCCGGAGGAAGCCACGGCTAACTCTGTGCCAGCAGCCGCGGTAATACAGAGGCG
GCAAGCGTTGTTCGGAATTATTGGGCGTAAAGAGCACGTAGGCGGCTATGTAAGTCGGTTGTGAAAGCCT
TCCGCTCAACGGGAGAACAGCATCCGATACTGCATGGCTTGAGTGCGGGAGGGGAGAGTGGAACTTCTGG
TGGAGCGGTGAAATGCGTAGATATCAGAAGGAACGCCGGCGGCGAAAGCGGCTCTCTGGCCCATAACTGA
CGCTGAGTGTGCGAAAGCTAGGGGAGCAAACGGGATTAGATACCCCGGTAGTCCTAGCCGTAAACGATGG
GCACTAAGTAGAGGGGTTTTAA

>gi|393191831|gb|JX025375.1| Uncultured planctomycete isolate DGGE gel band sediment_downstream8_1 16S ribosomal RNA gene, partial sequence
TGCGGGAAGAAGGCCTTCGGGTTGTAAACCGCTGTCGGGAGTTAAGAAATGTAAGGATGTTAATAGCATC
TTTGCTTGACTAAGGCTCCGGAGGAAGCCACGGCTAACTCTGTGCCAGCAGCCGCGGTAATACAGAGGCG
GCAAGCGTTGTTCGGAATTATTGGGCGTAAAGAGCACGTAGGCGGCTATGTAAGTCGGTTGTGAAAGCCT
TCCGCTCAACGGGAGAACAGCATCCGATACTGCATGGCTTGAGTGCGGGAGGGGAGAGTGGAACTTCTGG
TGGAGCGGTGAAATGCGTAGATATCAGAAGGAACGCCGGCGGCGAAAGCGGCTCTCTGGCCCATAACTGA
CGCTGAGTGTGCGAAAGCTAGGGGAGCAAACGGGATTAGATACCCCGGTAGTCCTAGCCGTAAACGATGG
GCACTAAGTAGAGGGGTTTTA

>gi|393191832|gb|JX025376.1| Uncultured planctomycete isolate DGGE gel band sediment_downstream6_1 16S ribosomal RNA gene, partial sequence
CGTGCGGGAAGAAGGCCTTCGGGTTGTAAACCGCTGTCGGGAGTTAAGAAATGTAAGGATGTTAATAGCA
TCTTTGCTTGACTAAGGCTCCGGAGGAAGCCACGGCTAACTCTGTGCCAGCAGCCGCGGTAATACAGAGG
CGGCAAGCGTTGTTCGGAATTATTGGGCGTAAAGAGCACGTAGGCGGCTATGTAAGTCGGTTGTGAAAGC
CTTCCGCTCAACGGGAGAACAGCATCCGATACTGCATGGCTTGAGTGCGGGAGGGGAGAGTGGAACTTCT
GGTGGAGCGGTGAAATGCGTAGATATCAGAAGGAACGCCGGCGGCGAAAGCGGCTCTCTGGCCCATAACT
GACGCTGAGTGTGCGAAAGCTAGGGGAGCAAACGGGATTAGATACCCCGGTAGTCCTAGCCGTAAACGAT
GGGCACTAAGTAGAGGGGTTTTA

>gi|393191833|gb|JX025377.1| Uncultured planctomycete isolate DGGE gel band sediment_downstream7_1 16S ribosomal RNA gene, partial sequence
TGCGGGAAGAAGGCCTTCGGGTTGTAAACCGCTGTCGGGAGTTAAGAAATGTAAGGATGTTAATAGCATC
TTTGCTTGACTAAGGCTCCGGAGGAAGCCACGGCTAACTCTGTGCCAGCAGCCGCGGTAATACAGAGGCG
GCAAGCGTTGTTCGGAATTATTGGGCGTAAAGAGCACGTAGGCGGCTATGTAAGTCGGTTGTGAAAGCCT
TCCGCTCAACGGGAGAACAGCATCCGATACTGCATGGCTTGAGTGCGGGAGGGGAGAGTGGAACTTCTGG
TGGAGCGGTGAAATGCGTAGATATCAGAAGGAACGCCGGCGGCGAAAGCGGCTCTCTGGCCCATAACTGA
CGCTGAGTGTGCGAAAGCTAGGGGAGCAAACGGGATTAGATACCCCGGTAGTCCTAGCCGTAAACGATGG
GCACTAAGTAGAGGGGTTTTA

>gi|393191834|gb|JX025378.1| Uncultured planctomycete isolate DGGE gel band sediment_downstream5_1 16S ribosomal RNA gene, partial sequence
CGTGCGGGAAGAAGGCCTTCGGGTTGTAAACCGCTGTCGGGAGTTAAGAAATGTAAGGATGTTAATAGCA
TCTTTGCTTGACTAAGGCTCCGGAGGAAGCCACGGCTAACTCTGTGCCAGCAGCCGCGGTAATACAGAGG
CGGCAAGCGTTGTTCGGAATTATTGGGCGTAAAGAGCACGTAGGCGGCTATGTAAGTCGGTTGTGAAAGC
CTTCCGCTCAACGGGAGAACAGCATCCGATACTGCATGGCTTGAGTGCGGGAGGGGAGAGTGGAACTTCT
GGTGGAGCGGTGAAATGCGTAGATATCAGAAGGAACGCCGGCGGCGAAAGCGGCTCTCTGGCCCATAACT
GACGCTGAGTGTGCGAAAGCTAGGGGAGCAAACGGGATTAGATACCCCGGTAGTCCTAGCCGTAAACGAT
GGGCACTAAGTAGAGGGGTTTTAA
