# Supplementary material for: Biogeography of anaerobic ammonia-oxidizing (anammox) bacteria
Source: Front Microbiol. 2014 Aug 6;5:399. doi: 10.3389/fmicb.2014.00399 (PMC4123730; doi:10.3389/fmicb.2014.00399)
Supplement: Supplementary file 1 [file DataSheet1.ZIP › Sonthiphand supp data files/10/Untrimmed Sequence Files/149.fasta]

>gi|404250446|gb|JX392915.1| Uncultured planctomycete isolate DGGE gel band 1-1 16S ribosomal RNA gene, partial sequence
AATGCCCGAAAGGGTGACGAAGCGACGCCGCGTGTGGGAAGAAGGCCTTCGGGTTGTAAACCACTGTCGG
GAGTTAGGAAATGTAAGGGTGCTAATAGTATCCTTACTTGACTAAGGCTCCTGAGGAAGCCACGGCTAAC
TCTGTGCCAGCAGCCGCGGTAATAC

>gi|404250447|gb|JX392916.1| Uncultured planctomycete isolate DGGE gel band 1-2 16S ribosomal RNA gene, partial sequence
GAAAGGGTGACGAAGCGACGCCGCGTGTGGGAAGAAGGCCTTCGGGTTGTAAACCACTGTCAGGAGTTAA
GAAGTGCAAGGGTGCGAATAGCGCCTTTGCTTGACTAAGGCTCCAGAGGAAGCCACGGCTAACTCTGTGC
CAGCAGCCGCGGTAATA
>gi|404250454|gb|JX392923.1| Uncultured planctomycete clone An7f_GW_OTU1 16S ribosomal RNA gene, partial sequence
CGAGTGGCGTAAGGGTGAGTAATGCATTGATAACCTACCTTTGAGATGGGGATAACAACGTTCCGAGCGA
TCGGAGCTACCGAGAGGGTTGCTAATACCCGATGATACTTTTGGCTCTTGGGAGTTGAAAGTCAAAGTGC
GGAGGCGTAAGTTTTCGTATGTTCAGAGAGGGGTCAATGTCCTATCAGCTAGTTGGGAGGGTAATGGCCT
ACCAAGGCGAAGACGGGTAGCCGGCCTGAGAGGGTGGTCGGCCACATTGGGACTGAGACACTGCCCAGAC
TCCTACGGGAGGCTGCAGTCGAGTATCTTTCGCAATGCCCGAAAGGGTGACGAGGTGACGCCGCGTGTGG
GAAGAAGGCCTTCGGGTTGTAAACCACTGTCAGGAGTTAAGAAGTGCAAGGGTGCGAATAGCGCCTTTGC
TTGACTAAGGCTCCAGAGGAAGCCACGGCTAACTCTGTGCCAGCAGCCGCAGTAATACAGAGGTGGCAAG
CGTTGTTCGGAATTATTGGGCGTAAAGAGCACGTAGGCGGTTCTGCAAGTCGGCTGTGAAAGCCTTCCGC
TCAACGGAAGAACAGCAGTTGATACTACAGGACTAGAGTGCGGGAGGGGAGAGTGGAACTTCTGGTGGAG
CGGTGAAATGCGTAGATATTAGAAGGAACGCCGGCGGCGAAAGCGACTCTCTGGCCCGTAACTGACGCTG
AGTGTGCGAAAGCTAGGGGAGCAAACGGGATTAGATACCCCGGTAGTCCTAGCC

>gi|404250455|gb|JX392924.1| Uncultured planctomycete clone An7f_GW_OTU2 16S ribosomal RNA gene, partial sequence
CGAGTGGCGTAAGGGTGAGTAATGCATTGATAACCTACCTTTGAGATGAGGATAACGACGTTTCGAGCAA
TCGAAACTACCGAAAGGGTTGCTAATACTCAATAATACTATTGGTGCTTAGGTACTGATAGTCAAACGTT
TGGGGCCGCAAGGTTCCTATTGCTCAGAGAGGGGTCAATGTCCTATCAGCTAGTTGGTGGGGTAATAGCC
CACCAAGGCTAAGACGGGTAGCCGGCCTGAGAGGGTGGTCGGCCACACTGGGACTGAGACACTGCCCAGA
CTCCTACGGGAGGCTGCAGTCGAGAATCTTTCGCAATGCCCGAAAGGGTGACGAAGCGACGCCGCGTGTG
GGAAGAAGGCCTTCGGGTTGTAAACCACTGTCGGGAGTTAGGAAGTGTAAGGGATGTTAATAGCGTACCT
ACTTGACTAAGGCTCCGGAGGAAGCCACGGCTAACTCTGTGCCAGCAGCCGCGGTAATACAGAGGCGGCA
AGCGTTGTTCGGAATTATTGGGCGTAAAGAGCACGTAGGCGGCCTCGTAAGTCAGTTGTGAAAGCCTTCT
GCTCAACGGAAGAACAGCATCTGATACTGCGAGGCTAGAGTGCGGGAGGGGAGAGTGGAACTTCTGGTGG
AGCGGTGAAATGCGTAGATATCAGAAGGAACACCGGCGGCGAAAGCGACTCTCTGGCCCGTAACTGACGC
TGAGTGTGCGAAAGCTAGGGGGAGCAAACGGGATTAGATACCCCCGGTA

>gi|404250456|gb|JX392925.1| Uncultured planctomycete clone An7f_GW_OTU3 16S ribosomal RNA gene, partial sequence
CGAGTGGCGTAAGGGTGAGTAATGCATTGATAACCTACCTTTAAGATGAGGATAACGACGTTTCGAGCAA
TCGGAACTACCGAAAGGGTTGCTAATACTCAATAATACTATTAATACTTCGGTATTGATAGTCAAATGTT
TGGAGCCGCAAGGTTCCATTTGCTTAGAGAGGGGTCAATGTCCTATCAGCTAGTTGGTAGGGTAATGGCC
TACCAAGGCTAAGACGGGTAGCCGGCCTGAGAGGGTGGTCGGCCACACTGGGACTGAGACACTGCCCAGA
CTCCTACGGGAGGCTGCAGTCGAGAATCTTTCGCAATGCCCGAAAGGGTGACGAAGCGACGCCGCGTGTG
GGAAGAAGGCCTTCGGGTTGTAAACCACTGTCGGGAGTTAAGAAATGCAAGGGTGTTAATAGCATCCTTG
CTTGACTAAGGCTCCGGAGGAAGCCACGGCTAACTCTGTGCCAGCAGCCGCGGTAATACAGAGGCGGCAA
GCGTTGTTCGGAATTATTGGGCGTAAAGAGCACGTAGGCGGCTTTGTAAGTCAGTTGTGAAAGCCTTCTG
CTCAACGGAAGAACAGCATCTGATACTGCAAGGCTAGAGTGCGGAAGGGGAGAGTGGAACTTCTGGTGGA
GCGGTGAAATGCGTAGATATCAGAAGGAACACCGGCGGCGAAGGCGACTCTCTGGTCCGTAACTGACGCT
GAGTGTGCGAAAGCTAGGGGAGCAAACGGGATTAGATACCCC
>gi|404250462|gb|JX392931.1| Uncultured planctomycete clone Amx368f_GW_OTU1 16S ribosomal RNA gene, partial sequence
TGTGGGAAGAAGACCTTCGGGTTGTAAACCACTGTCGGGAGTTAAGAAATGCAAGGGTGTTAATAGCATC
CTTGCTTGACTAAGGCTCCGGAGGAAGCCACGGCTAACTCTGTGCCAGCAGCCGCGGTAATACAGAGGCG
GCAAGCGTTGTTCGGAATTATTGGGCGTAAAGAGCACGTAGGCGGCTTTGTAAGTCAGTTGTGAAAGCCT
TCTGCTCAACGGAAGAACAGCATCTGATACTGCAAGGCTAGAGTGCGGAAGGGGAGAGTGGAACTTCTGG
TGGAGCGGTGAAATGCGTAGATATCAGAAGGAACACCGGCGGCGAAGGCGACTCTCTGGTCCGTAACTGA
CGCTGAGTGTGCGAAAGCTAGGGGAGCAAACGGGATTAGATACCCCGGTAGTCCTAGCCGTAAACGATGG
GCACTAAGTAGAGGGGTTTT

>gi|404250463|gb|JX392932.1| Uncultured planctomycete clone Amx368f_GW_OTU2 16S ribosomal RNA gene, partial sequence
TGTGGGAAGAAGGCCTTCGGGTCGTAAACCACTGTCGGGAGTTAAGAAATGTAAGGGTGTTAATAGCATC
CTTACTTGACTAAGGCTCCGGAGGAAGCCACGGCTAACTCTGTGCCAGCAGCCGCGGTAATACAGAGGTG
GCAAGCGTTGTTCGGAATTATTGGGCGTAAAGAGCACGTAGGCGGTTCTGCAAGTCGGCTGTGAAAGCCT
TCCGCTCAACGGAAGAACAGCAGTTGATACTACAGGACTAGAGTGCGGGAGGGGAGAGTGGAACTTCTGG
TGGAGCGGTGAAATGCGTAGATATCAGAAGGAACGCCGGCGGCGAAAGCGACTCTCTGGCCCGTAACTGA
CGCTGAGTGTGCGAAAGCTAGGGGAGCAAACGGGATTAGATACCCCGGTAGTCCTAGCCGTAAACGATGG
GCACTAAGTAGAGGGGTTTT

>gi|404250464|gb|JX392933.1| Uncultured planctomycete clone Amx368f_GW_OTU3 16S ribosomal RNA gene, partial sequence
TGTGGGAAGAAGGCCTTCGGGTTGTAAACCACTGTCGGGAGTTAAGAAGTGCAAGGGTGCGAATAGCGCC
TTTGCTTGACTGAGGCTCCAGAGGAAGCCACGGCTAACTCTGTGCCAGCAGCCGCGGTAATACAGAGGTG
GCAAGCGTTGTTCGGAATTATTGGGCGTAAAGAGCACGTAGGCGGTTCTGCAAGTCGGCTGTGAAAGCCT
TCCGCTCAACGGAAGAACAGCAGTTGATACTACAGGACTAGAGTGCGGGAGGGGAGAGTGGAACTTCTGG
TGGAGCGGTGAAATGCGTAGATATCAGAAGGAACACCGGCGGCGAAGGCGACTCTCTGGTCCGTAACTGA
CGCTGAGTGTGCGAAAGCTAGGGGAGCAAACGGGATTAGATACCCCGGTAGTCCTAGCCGTAAACGATGG
GCACTAAGTAGAGGGGTTTT

>gi|404250465|gb|JX392934.1| Uncultured planctomycete clone Amx368f_GW_OTU4 16S ribosomal RNA gene, partial sequence
TGTGGGAAGAAGGCCTTCGGGTTGTAAACCACTGTCGGGAGTTAAGAAATGCAAGAATGTTAATAGCGTT
TTTGCTTGACTAAGGCTCCGGAGGAAGCCACGGCTAACTCTGTGCCAGCAGCCGCGGTAATACAGAGGCG
GCAAGCGTTGTTCGGAATTATTGGGCGTAAAGAGCACGTAGGCGGCTATATAAGTCGGTTGTGAAAGCCT
TCCGCTCAACGGGAGAACAGCATCCGATACTGTATGGCTTGAGTGTGGGAGGGGAGAGCGGAACTTCTGG
TGGAGCGGTGAAATGCGTAGATATCAGAAGGAACGCCGGCGGCGAAAGCGGCTCTCTGGCCCATAACTGA
CGCTGAGTGTGCGAAAGCTAGGGGAGCAAACGGGATTAGATACCCCGGTAGTCCTAGCCGTAAACGATGG
GCACTAAGTAGAGGGGTTTT

>gi|404250466|gb|JX392935.1| Uncultured planctomycete clone Amx368f_GW_OTU5 16S ribosomal RNA gene, partial sequence
GGAAGAAGGCCTTCGGGTTGTAAACCACTGTCGGGAGTTAAGAGATGGGAGGGTGTTAATAGCATCCTTG
CTTGACTAAGGCTCCGGAGGAAGCCACGGCTAACTCTGTGCCAGCAGCCGCGGTAATACAGAGGCGGCAA
GCGTTGTTCGGAATTATTGGGCGTAAAGAGCACGTAGGCGGCTTTGTAAGTCAGTTGTGAAAGCCTTCCG
CTTAACGGAAGAACAGCATCTGATACTGCAAGGCTAGAGTGCGGAAGGGGAGAGTGGAACTTCTGGTGGA
GCGGTGAAATGCGTAGATATCAGAAGGAACACCGGCGGCGAAAGCGACTCTCTGGTTCGTAACTGACGCT
GAGTGTGCGAAAGCTAGGGGAGCAAACGGGATTAGATACCCCGGTAGGCCTAGCCGTAAACGATGGGCAC
TAAGTAGA

>gi|404250476|gb|JX392945.1| Uncultured planctomycete clone A438f_GW_OTU1 16S ribosomal RNA gene, partial sequence
CTTGCTTGACGTTAGCTCCGGAGGAAGCCACGGCTAACTCTGTGCCAGCAGCCACGGTAATACAGAGGTG
GCAAGCGTTGTTCGGAATTATTGGGCGTAAAGAGCACGTAGGCGGCCCTGCAAGTCAGCTGTGAAATCCT
TCTGCTCAACGGAAGAACGGCAGTTGATACTACAGGGCTCGAGTGCGGGAGGGGAGAGTGGAACTTCTGG
T

>gi|404250477|gb|JX392946.1| Uncultured planctomycete clone A438f_GW_OTU2 16S ribosomal RNA gene, partial sequence
TCCTTACTTGACTAAGGCTCCGGAGGAAGCCACGGCTAACTCTGTGCCAGCAGCCGCGGTAATACAGAGG
CGGCAAGCGTTGTTCGGAATTATTGGGCGTAAAGAGCACGTAGGCGGCTTTGTAAGTCAGTTGTGAAAGC
CTTCTGCTTAACGGAAGAACAGCATCTGATACTGCAAGGCTAGAGTGCGGAAGGGGAGAGTGGAACTTCT
GGT

>gi|404250478|gb|JX392947.1| Uncultured planctomycete clone A438f_GW_OTU3 16S ribosomal RNA gene, partial sequence
CCTTGCTTGACTAAGGCTCCGGAGGAAGCCACGGCTAACTCTGTGCCAGCAGCCGCGGTAATACAGAGGC
GGCAAGCGTTGTTCGGAATTATTGGGCGTAAAGAGCACGTAGGCGGCTTTGTAAGTCAGTTGTGAAAGCC
TTCTGCTCAACGGAAGAACAGCATCTGATACTGCAAGGCTAGAGTGCGGAAGGGGAGAGTGGAACTTCTG
GT

>gi|404250479|gb|JX392948.1| Uncultured planctomycete clone A438f_GW_OTU4 16S ribosomal RNA gene, partial sequence
CCTTGCTTGACTAAGGCTCCGGAGGAAGCCACGGCTAACTCTGTGCCAGCAGCCGCGGTAATACAGAGGC
GGCAAGCGTTGTTCGGAATTATTGGGCGTAAGGAACACGGAGGCGGGTTTGGAAGTCAGTTGTGAAAACC
TTCCGCTTAACGGAAGAACAGCATCTGATACTGCAAGGCTAGAGTGCGGAAGGGGAGAGTGGAACTTCTG
GT
