# Supplementary material for: Biogeography of anaerobic ammonia-oxidizing (anammox) bacteria
Source: Front Microbiol. 2014 Aug 6;5:399. doi: 10.3389/fmicb.2014.00399 (PMC4123730; doi:10.3389/fmicb.2014.00399)
Supplement: Supplementary file 1 [file DataSheet1.ZIP › Sonthiphand supp data files/10/Untrimmed Sequence Files/151.fasta]

>gi|404250451|gb|JX392920.1| Uncultured planctomycete clone An7f_SedBr_OTU1 16S ribosomal RNA gene, partial sequence
ACCGAGTGGCGTACGGGTGAGTAATGCATTGATAACCTACCTTCGAGATGGGAATAACAACGCTCCAAGC
AATTGGAGCTACCGAAAGGGTTGCTAATACTCAATAAAACTATTGTTACTTTGGTAATTATAGCCAAATA
GGTGGAATCGAAAGGTTCCTCTTGCTTGAAGAGGGGTCAATGTCCTATCAGCTAGTTGGCAGGGTAACGG
CCTACCAAGGCGAAGACGGGTAGCCGGCCTGAGAGGGTGGTCGGCCACACTGGGACTGAGACACTGCCCA
GACTCCTACGGGAGGCTGCAGTCGAGAATCTTTCGCAATGCCCGAAAGGGTGACGAAGCGACGCCGCGTG
CGGGAAGAAGGCCTTCGGGTTGTAAACCGCTGTCGGGAGTTAAGAAATGCAAGGGTGTTAATAGTATCCT
TGCTTGACTAAGGCTCCGGAGGAAGCCACGGCTAACTCTGTGCCAGCAGCCGCGGTAATACAGAGGCGGC
AAGCGTTGTTCGGAATTATTGGGCGTAAAGAGCACGTATGCGGCTGTGTAAGTCGGTTGTGAAAGCCTTC
CGCTCAACGGGAGAACGGCATCCGATACTGCATGGCTTGAGTGCGGGAGGGGAGAGTGGAACTTCTGGTG
GAGCGGTGAAATGCGTAGATATCAGAAGGAACACCGGCGGCGAATGCGACTCTCTAGCCCCGTAACTGAC
GCTGAGTGTGCGAAAGCTAGGGGAGCAAACGGGAT

>gi|404250452|gb|JX392921.1| Uncultured planctomycete clone An7f_SedBr_OTU2 16S ribosomal RNA gene, partial sequence
GCAAACCGAGTGGCGTAAGGGTGAGTAATGCATTGATAACCTACCTTTCAGATGAGGATAACAACGTTTC
AAGTAATTGGAACTACCGAAAGAGTTGCTAATACTCAATAAAACTGTTGTTGCTTTGGTAGCGATAGTCA
AATAGGTGGAGTCTAAAGGCTTCATTTGCTCAGGTAGGGGTTAATGTCCTATCCGATAGTTGGTAGGGTA
ATGGCCTACCAAGGCAAAGACGGGTAGCCAGCCTGAGAGGGTGGTCGGCCACACTGGGACTGAGACACTG
CCCAGACTCCTACGGGAGGCTGCAGTCGAGAATCTTTCGCAATGCCCGAAAGGGTGACGAAGCGACGCCG
CGTGCGGGAAGAAGGCCTTCGGGTTGTAAACCGCTGTCGGGAGTTAAGAAATGTAAGGATGTTAATAGCA
TCTTTGCTTGACTAAGGCTCCGGAGGAAGCCACGGCTAACTCTGTGCCAGCAGCCGCGGTAATACAGAGG
CGGCAAGCGTTGTTCGGAATTATTGGGCGTAAAGAGCACGTAGGCGGCTATGTAAGTCGGTTGTGAAAGC
CTTCCGCTCAACGGGAGAACAGCATCCGATACTGCATGGCTTGAGTGCGGGAGGGGAGAGTGGAACTTCT
GGTGGAGCGGTGAAATGCGTAGATATCAGAAGGAACGCCGGCGGCGAAAGCGGCTCTCTGGCCCATAACT
GACGCTGAGTGTG

>gi|404250453|gb|JX392922.1| Uncultured planctomycete clone An7f_SedBl_OTU1 16S ribosomal RNA gene, partial sequence
GGGTGCAAACCGAGTGGCGTAAGGGTGAGTAATGCATTGATAACCTACCTTCGGGATGAGGATAACAACG
TTTCAAGTAATTGAAACTACCGAAAGGGTTGCTAATACTCAATAAAACTGTTGTTGCTTTGGTAGCGATA
GTCAAATAGGTGGAGTCGAAAGGCTTCATTTGCTCAGAGAGGGGTTAATGTCCTATCAGCTAGTTGGTAG
GGTAATGGCCTACCAAGGCAAAGACGGGTAGCCGGCCTGAGAGGGTGGTCGGCCACACTGGGACTGAGAC
ACTGCCCAGACTCCTACGGGAGGCTGCAGTCGAGAATCTTTCGCAATGCCCGAAAGGGTGACGAAGCGAC
GCCGCGTGCGGGAAGAAGGCCTTCGGGTTGTAAACCGCTGTCGGGAGTTAAGAAATGTAAGGATGTTAAT
AGCATCTTTGCTTGACTAAGGCTCCGGAGGAAGCCACGGCTAACTCTGTGCCAGCAGCCGCGGTAATACA
GAGGCGGCAAGCGTTGTTCGGAATTATTGGGCGTAAAGAGCACGTAGGCGGCTATGTAAGTCGGTTGTGA
AAGCCTTCCGCTCAACGGGAGAACAGCATCCGATACTGCATGGCTTGAGTGCGGGAGGGGAGAGTGGAAC
TTCTGGTGGAGCGGTGAAATGCGTAGATATCAGAAGGAACGCCGGCGGCGAAAGCGGCTCTCTGGCCCAT
AACTGACGCTGAGTGTGCGAAAGCTAGGGGAGCAAACGGGG
>gi|404250457|gb|JX392926.1| Uncultured planctomycete clone Amx368f_SedBr_OTU1 16S ribosomal RNA gene, partial sequence
CGTGCGGGAAGAAGGCCTTCGGGTTGTAAACCGCTGTCGGGAGTTAGGAAATGCAAGGATGTAAATAGCG
TCTTTGCTTGACTAAGGCTCCGGAGGAAGCCACGGCTAACTCTGTGCCAGCAGCCGCGGTAATACAGAGG
CGGCAAGCGTTGTTCGGAATTATTGGGCGTAAAGAGCACGTAGGCGGCCGTGTAAGTCGGTTGTGAAAGC
CTTCCGCTCAACGGGAGAACGGCATCCGATACTGCATGGCTAGAGTGCGGGAGGGGAGAGTGGAACTTCT
GGTGGAGCGGTGAAATGCGTAGATATCAGAAGGAACACCGGCGGCGAAGGCGACTCTCTGGCCCGTAACT
GACGCTGAGTGTGCGAAAGCTAGGGGAGCAAACGGGATTAGATACCCCGGTAGTCCTAGCCGTAAACGAT
GGGCACTAAGTAGAGGGGTTTT

>gi|404250458|gb|JX392927.1| Uncultured planctomycete clone Amx368f_SedBr_OTU2 16S ribosomal RNA gene, partial sequence
CGTGCGGGAAGAAGGCCTTCGGGTTGTAAACCGCTGTCGGGAGTTAAGAAATGTAAGGATGTTAATAGCA
TCTTTGCTTGACTAAGGCTCCGGAGGAAGCCACGGCTAACTCTGTGCCAGCAGCCGCGGTAATACAGAGG
CGGCAAGCGTTGTTCGGAATTATTGGGCGTAAAGAGCACGTAGGCGGCTATGTAAGTCGGCTGTGAAAGC
CTTCCGCTCAACGGGAGAACAGCATCCGATACTGCATGGCTTGAGTGCGGGAGGGGAGAGTGGAACTTCT
GGTGGAGCGGTGAAATGCGTAGATATCAGAAGGAACGCCGGCGGCGAAAGCGGCTCTCTGGCCCATAACT
GACGCTGAGTGTGCGAAAGCTAGGGGAGCAAACGGGATTAGATACCCCGGTAGTCCTAGCCGTAAACGAT
GGGCACTAAGTAGAGGGGTTTT

>gi|404250459|gb|JX392928.1| Uncultured planctomycete clone Amx368f_SedBr_OTU3 16S ribosomal RNA gene, partial sequence
TGTGGGAAGAAGGCCTTCGGGTTGTAAACCACTGTCGGGAGTTAAGAAATGCAAGGGTGTTAATAGCGCC
CTTGCTTGACCGAGGCTCCGGAGGAAGCCACGGCTAACTCTGTGCCAGCAGCCGCGGTAATACAGAGGCG
GCAAGCGTTGTTCGGAATTATTGGGCGTAAAGAGCACGTAGGCGGCCTTGTAAGTCAGTTGTGAAAGCCT
TCTGCTCAACGGAAGAACAGCATCTGATACTGCAAGGCTAGAGTGCGGAAGGGGAGAGTGGAACTTCTGG
TGGAGCGGTGAAATGCGTAGATATCAGAAGGAACACCGGCGGCGAAGGCGACTCTCTGGTCCGTAACTGA
CGCTGAGTGTGCGAAAGCTAGGGGAGCAAACGGGATTAGATACCCCGGTAGTCCTAGCCGTAAACGATGG
GCACTAAGTAGAGGGGTTTT

>gi|404250460|gb|JX392929.1| Uncultured planctomycete clone Amx368f_SedBl_OTU1 16S ribosomal RNA gene, partial sequence
TGCGGGAAGAAGGCCTTCGGGTTGTAAACCGCTGTCGGGAGTTAAGAAATGTAAGGATGTTAATAGCATC
TTTGCTTGACTAAGGCTCCGGAGGAAGCCACGGCTAACTCTGTGCCAGCAGCCGCGGTAATACAGAGGCG
GCAAGCGTTGTTCGGAATTATTGGGCGTAAAGAGCACGTAGGCGGCTGTGTAAGTCGGTTGTGAAAGCCT
TCCGCTCAACGGGAGAACGGCATCCGATACTGCATGGCTCGAGTGCGGGAGGGGAGAGTGGAACTTCTGG
TGGAGCGGTGAAATGCGTAGATATCAGAAGGAACACCGGCGGCGAAGGCGACTCTCTGGCCCGTAACTGA
CGCTGAGTGTGCGAAAGCTAGGGGAGCAAACGGGATTAGATACCCCGGTAGTCCTAGCCGTAAACGATGG
GCACTAAGTAGAGGGGTTTTAAAA

>gi|404250461|gb|JX392930.1| Uncultured planctomycete clone Amx368f_SedBl_OTU2 16S ribosomal RNA gene, partial sequence
TGCGGGAAGAAGGCCTTCGGGTTGTAAACCGCTGTCGGGAGTTAAGAAATGTAAGGATGTTAATAGCATC
TTTGCTTGACTAAGGCTCCGGAGGAAACCACGGCTAACTCTGTGCCAGCAGCCGCGGTAATACAGAGGCG
GCAAGCGTTGTTCGGAATTATTGGGCGTAAAGAGCACGTAGGCGGCTATGTAAGTCGGTTGTGAAAGCCT
TCCGCTCAACGGGAGAACAGCATCCGATACTGCATGGCTTGAGTGCGGGAGGGGAGAGTGGAACTTCTGG
TGGAGCGGTGAAATGCGTAGATATCAGAAGGAACGCCGGCGGCGAAAGCGGCTCTCTGGCCCATAACTGA
CGCTGAGTGTGCGAAAGCTAGGGGAGCAAACGGGATTAGATACCCCGGTAGTCCTAGCCGTAAACGATGG
GCACTAAGTAGAGGGGTTTT
>gi|404250467|gb|JX392936.1| Uncultured planctomycete clone A438f_SedBr_OTU1 16S ribosomal RNA gene, partial sequence
AGCGTCTTTGCTTGACTAAGGCTCCGGAGGAAGCCACGGCTAACTCTGTGCCAGCAGCCGCGGTAATACA
GAGGCGGCAAGCGTTGTTCGGAATTATTGGGCGTAAAGAGCACGTAGGCGGCCGTGTAAGTCGGTTGTGA
AAGCCTTCCGCTCAACGGGAGAACGGCATCCGATACTGCATGGCTAGAGTGCGGGAGGGGAGAGAAAAAC
TTCTGGTCA

>gi|404250468|gb|JX392937.1| Uncultured planctomycete clone A438f_SedBr_OTU2 16S ribosomal RNA gene, partial sequence
TCCTTGCTTGACTAAGGCTCCGGAGGAAGCCACGGCTAACTCTGTGCCAGCAGCCGCGGTAATACAGAGG
CGGCAAGCGTTGTTCGGAATTATTGGGCGTAAAGAGCACGTAGGCGGCCATGTAAGTCGGTTGTGAAAGC
CTTCCGCTCAACGGGAGAACGGCATCCGATACTGCATGGCTTGAGTGCGGGAGGGGAGAGTGGAACTTCT
GGTA

>gi|404250469|gb|JX392938.1| Uncultured planctomycete clone A438f_SedBr_OTU3 16S ribosomal RNA gene, partial sequence
TCCTTGCTTGACTAAGGCTCCGGAGGAAGCCACGGCTAACTCTGTGCCAGCAGCCGCGGTAATACAGAGG
CGGCAAGCGTTGTTCGGAATTATTGGGCGTAAAGAGCACGTAGGCGGCTATGTAAGTCGGTTGTGAAAGC
CTTCCGCTCAACGGGAGAACAGCATCCGATACTGCATGGCTTGAGTGCGGGAGGGGAGAGTGGAACTTCT
GGTA

>gi|404250470|gb|JX392939.1| Uncultured planctomycete clone A438f_SedBr_OTU4 16S ribosomal RNA gene, partial sequence
ATCCTTACTTGACTAAGGCTCCGGAGGAAGCCACGGCTAACTCTGTGCCAGCAGCCGCGGTAATACAGAG
GCGGCAAGCGTTGTTCGGAATTATTGGGCGTAAAGAGCACGTAGGCGGCCTTGTAAGTCAGTTGTGAAAG
CCTTCTGCTTAACGGAAGAACAGCAGCTGATACTGCAAGGCTAGAGTGCGGAAGGGGAGAGTGGAACTTC
TGGT

>gi|404250471|gb|JX392940.1| Uncultured planctomycete clone A438f_SedBr_OTU5 16S ribosomal RNA gene, partial sequence
TTGCTTGACTAAGGCTCCGGAGGAAGCCACGGCTAACTCTGTGCCAGCAGCCGCGGTAATACAGAGGCGG
CAAGCGTTGTTCGGAATTATTGGGCGTAAAGAGCACGTAGGCGGGTATGTAAGTCGGTTGTGAAAGCCTT
CCGCTCAACCGGAAAACAACCTCCGATACTGCATGGCTTGATTGCGGGAGGGGAGAGTGGAACTTCTGTT
GG

>gi|404250472|gb|JX392941.1| Uncultured planctomycete clone A438f_SedBl_OTU1 16S ribosomal RNA gene, partial sequence
TCTTTGCTTGACTAAGGCTCCGGAGGAAGCCACGGCTAACTCTGTGCCAGCAGCCGCGGTAATACAGAGG
CGGCAAGCGTTGTTCGGAATTATTGGGCGTAAAGAGCACGTAGGCGGCTATGTAAGTCGGTTGTGAAAGC
CTTCCGCTCAACGGGAGAACAGCATCCGATACTGCATGGCTTGAGTGTGGGAGGGGAGAGTGGAACTTCT
GGT

>gi|404250473|gb|JX392942.1| Uncultured planctomycete clone A438f_SedBl_OTU2 16S ribosomal RNA gene, partial sequence
ATCCTTGCTTGACGTTAGCTCCGGAGGAAGCCACGGCTAACTCTGTGCCAGCAGCCGCGGTAATACAGAG
GTGGCAAGCGTTGTTCGGGATTATTGGGCGTAAAGAGCACGTAGGCGGCCCTGCAAGTCAGCTGTGAAAT
CCTTCTGCTCAACGGAAGAACGGCAGTTGATACTACAGGGCTCGAGTGCGGGAGGGGAGAGTGGAACTTC
TGGT

>gi|404250474|gb|JX392943.1| Uncultured planctomycete clone A438f_SedBl_OTU3 16S ribosomal RNA gene, partial sequence
CCTACTTGACTAAGGCTCCGGAGGAAGCCACGGCTAACTCTGTGCCAGCAGCCGCGGTAATACAGAGGCG
GCAAGCGTTGTTCGGAATTATTGGGCGTAAAGAGCACGTAGGCGGTCTTGTAAGTCAGTTGTGAAAGCCT
TCTGCTTAACGGAAGAACAGCAGCTGATACTGCAAGGCTAGAGTGCGGAAGGGGAGAGTGGAACTTCTGG
T

>gi|404250475|gb|JX392944.1| Uncultured planctomycete clone A438f_SedBl_OTU4 16S ribosomal RNA gene, partial sequence
TTGCTTGACTTAGGCTCCGGAGGAAGCCACGGCTAACTCTGTGCCAGCAGCCGCGGTAATACAGAGGTGG
CAAGCGTTGTTCGGAATTATTGGGCGTAAAGAGCACGTAGGCGGCCCTGTAAGTCGGTTGTGAAATCCTT
CTGCTCAACGGGAGAACGGCATCCGATACTGCATGGCTCGAGTGCGGGAGGGGAGAGTGGAACTTCTGGT
