# Supplementary material for: Biogeography of anaerobic ammonia-oxidizing (anammox) bacteria
Source: Front Microbiol. 2014 Aug 6;5:399. doi: 10.3389/fmicb.2014.00399 (PMC4123730; doi:10.3389/fmicb.2014.00399)
Supplement: Supplementary file 1 [file DataSheet1.ZIP › Sonthiphand supp data files/10/Untrimmed Sequence Files/158.fasta]

>gi|443910125|gb|KC190133.1| Uncultured planctomycete clone ESWR5-1 16S ribosomal RNA gene, partial sequence
GGATTAGGGCCACAAGTCGAACGAGGGAGTACTCCGAAAGGGGTGCAAACCGAGTGGTGTAAGGGTGAGT
AATGCATTGATAACCTACCTTTGGGATGAGGATAACAACGTTTCAAGTAATTGAAATTACCGAAAGGGTT
GCTAATACTCAATGAAACTATTGTTGCTTTGGCGGCGATAGTCAAATAGGCGGAGTCGAAAGGCTCCATT
TGCCCAGAGAGGGGTCAATGTCCTATCAGCTAGTTGGTAGGGTAATGGCCTACCAAGGCGAAGACGGGTA
GCCGGCCTGAGAGAGTGGTCGGCCACACTGGGACTGAGACACTGCCCAGACTCTTACGGGAGGCTGCAGT
CGAGAATCTTTCGCAATGCCCGAAAGGGTGACGAAGCGACGCCGCGTGTGGGAAGAAGGCCTTCGGGTTG
TAAACCACTGTCGGGAGTTAAGAAATACAAGGATATTAATAGTGTCTTTGTTTGACTAAGGCTCCGGAGG
AAGCCACGGCTAACTCTGTTCCAGCAGCCGCGGTAATACAGAGGCGGCAAGCGTTGTTCGGAATTATTGG
GCGTAAAGAGCGCGTAGGCGGCTATGTAAGTCGGTTGTGAAAGCCTTCCGCTCAACGGAAGAACAGCATC
CGATACTACATGGCTTGAGTGCGGGAGGGGAGAGTGGAACTTCTGGTGGAGCGGTGAAATGCGTAGATAT
CAGAAGGAACGCCGGCGGCGAAAGCGGCTCTCTGGCCCATAACTGACGCTGAGTGTGCGAAAGCTAGGGG
AGCAAACGGGATTAGATACCCCGGTAGCCCTAGCCGTAAACGATGGGCACTAAGTAGAGGGGTTTT

>gi|443910126|gb|KC190134.1| Uncultured planctomycete clone ESWR5-2 16S ribosomal RNA gene, partial sequence
GGATTTTAGGCATGCAAGTCGAACGAGGGAGTACTCCGAAAGGGGTGCAAACCGAGTGGCGTAAGGGTGA
GTAATGCATTGATAACCTACCTTTGGGATGAGGATAACAACGTTTCAAGTAATTGAAATTACCGAAAGGG
CTGCTAATACTCAATGAAACTATTGTTGCTTTGGCGGCGATAGTCAAATAGGCGGAGTCGAAAGGCTCCA
TTTGCCCAGAGAGGGGTCAATGTCCTATCAGCTAGTTGGTAGGGTAATGGCCTACCAAGGCGAAGACGGG
TAGCCGGCCTGAGAGGGTGGTCGGCCACACTGGGACTGAGACACTGCCCAGACTCCTACGGGAGGCTGCA
GTCGAGAATCTTACGCAATGCCCGAAAGGGTGACGAAGCGACGCCGCGTGTGGGAAGAAGGCCTTCGGGT
TGTAAACCACTGTCGGGAGTTAAGAAATACAAGGATATTAATAGTGTCTTTGTTTGACTAAGGCTCCGGA
GGAAGCCACGGCTAACTCTGTGCCAGCAGCCGCGGTAATACAGAGGCGGCAAGCGTTGTTCGGAATTATT
GGGCGTAAAGAGCACGTAGGCGGCTATGTAAGTCGGTTGTGAAAGCCTTCCGCTCAACGGAAGAACAGCA
TCCGATACTACATGGCTTGAGTGCGGGAGGGGAGAGTGGAACTTCTGGTGGAGCGGTGAAATGCGTAGAT
ATCAGAAGGAACGCCGGCGGCGAAAGCGGCTCTCTGGCCCATAACTGACGCTGAGTGTGCGAAAGCTAGG
GGAGCAAACGGGATTAGATACCCCGGTAGTCCTAGCCGTAAACGATGGGCACTAAGTAGAGGGGTTTT

>gi|443910127|gb|KC190135.1| Uncultured planctomycete clone ESWR5-3 16S ribosomal RNA gene, partial sequence
GGATTAGGCATGCAAGTCGAACGAGGGAGTACTCCGAAAGGGGTGCAAACCGAGTGGCGTAGGGGTGAGT
AATGCATTGATAACCTACCTCTGGGATGAGGATAACAACGTTTCAAGTAATTGAAATTACCGAAAGGGTT
GCTAATACTCAATGAAACTATTGTTGCTCCGGCGGCGATAGTCAAATAGGCGGAGTCGAAAGGCTCCATT
TGCCCAGAGAGGGGTCAATGTCCTATCAGCTAGTTGGTAGGGTAATGGCCTACCAAGGCGAAGACGGGTA
GCCGGCCTGAGAGGGTGGTCGGCCACACTGGGACTGAGACACTGCCCAGACTCCTACGGGAGGCTGCAGT
CGAGAATCTTTCGCAATGCCCGAAAGGGTGACGAAGCGACGCCGCGTGTGGGAAGAAGGCCTTCGGGTTG
TAAACCACTGTCGGGAGTTAAGAAATACAAGGATATTAATAGTGTCTTTGTTTGACTAAGGCTCCGGAGG
AAGCCACGGCTAACTCTGTGCCAGCAGCCGCGGTAATACAGAGGCGGCAAGCGTTGTTCGGAATTATTGG
GCGTAAAGAGCACGTAGGCGGCTATGTAAGTCGGTTGTGAAAGCCTTCCGCTCAACGGAAGAACAGCATC
CGATACTACATGGCTTGAGTGCGGGAGGGGAGAGTGGAACTTCTGGTGGAGCGGTGAAATGCGTAGATAT
CAGAAGGAACGCCGGCGGCGAAAGCGGCTCTCTGGCCCATAACTGACGCTGAGTGTGCGAAAGCTAGGGG
AGCAAACGGGATTAGATACCCCGGTAGTCCTAGCCGTAACCGATGGGCACTAAGTAGAGGGGTTTT

>gi|443910128|gb|KC190136.1| Uncultured planctomycete clone ESWR7-1 16S ribosomal RNA gene, partial sequence
GGATTAGGCATGCAAGTCGAACGTGATCCTTGCTTCGGTAAGGTGAAAGTGGCGAAAGGGTGAGTAATGC
ATAGCTAACCTACCCCCGGCACTGGGATAACCCGGAGAAATCTGGGCTAAGACCGGATAGGCTCGCTTGG
GCGCATGCTCGAGCGAGTAAAGGAGGCCTCTTAACAATGCTTCTGGCTGGGGACGGAACTATGTCCTATC
AGCTAGTTGGTGGGGTTACGGCCCACCAAGGCGATGACGGGTAGCCGACCTGAGAGGGTGACCGGCCACA
CTGGGACTGAGACACTGCCCAGACTCCTACGGGAGGCTGCAGTCGAGAATCTTCCGCAATGGGGGCAACC
CTGACGGAGCGACGCCGCGTGCGGGATGAAGGCCTTCGGGTTGTAAACCGCTGTCACACGTTAAGAAGGA
GACGGAGTTAAAAGCTCTGGCTCTTGACAAAGGCGTGGGAGGAAGCCACGGCTAACTTCGTGCCAGCAGC
CGCGGTAAGACGAAGGTGGCGACCGTTGTTCGGAATCACTGGGCATAAAGAGCTCGTAGGCGGTGAGGAA
AGTCGGGTGTGAAATCCCTCGGCCCAACCGAGGAACTGCGCCCGAAACTACCTTGCTTGAGGACGGAAGG
GGAGCGTGGAATTCCTGGTGGAGCGGTGAAATGCGTTGATATCAGGAGGAACACCGGCGGCGAAGGCGAC
GCTCTGGTCCGTATCTGACGCTGAGGAGCGAAAGCTAGGGGAGCAAACGGGATTAGATACCCCGGTAGTC
CTAGCCGTAAACGATGGGCACTAAGTAGAGGGGTTTT

>gi|443910129|gb|KC190137.1| Uncultured planctomycete clone ESWR7-2 16S ribosomal RNA gene, partial sequence
GGATTAGGCATGCAAGTCGAACGTGATCCTTGCTTCGGTAAGGTGAAAGTGGCGAAAGGGTGAGTAATGC
ATAGCTAACCTACCCCCGGCACTGGGATAACCCGGAGAAATCTGGGCTAAGACCGGGTAGGCTCGCTTGG
GCGCATGCTCGAGCGAGTAAAGGAGGCCTCTTAACAATGCTTTTGGCTGGGGACGGAACTATGTCCTATC
AGCTAGTTGGTGGGGTTACGGCCCACCAAGGCGATGACGGGTAGCCGACCTGAGAGGGTGACCGGCCACA
CTGGGACTGAGACACTGCCCAGACTCCTACGGGAGGCTGCAGTCGAGAATCTTCCGCAATGGGGGCAACC
CTGACGGAGCGACGCCGCGTGCGGGATGGAGGCCTTCGGGTTGTAAACCGCTGTCACACGTTAAGAAGGA
GACGGAGTTAAAAGCTCTGGCTCTTGACAAAGGCGTGGGAGGAAGCCACGGCTAACTTCGTGCCAGCAGC
CGCGGTAAGACGAAGGTGGCGACCGTTGTTCGGAATCACTGGGCATAAAGAGCTCGTAGGCGGTGAGGAA
AGTCGGGTGTGAAATCCCTCGGCCCAACCGAGGAACTGCGCCCGAAACTACCTTGCTTGAGGACGGAAGG
GGAGCGTGGAATTCCTGGTGGAGCGGTGAAATGCGTTGATATCAGGAGGAACACCGGCGGCGAAGGCGAC
GCTCTGGTCCGTATCTGACGCTGAGGAGCGAAAGCTAGGGGAGCAAACGGGATTAGATACCCCGGTAGTC
CTAGCCGTAAACGATGGGCACTAAGTAGAGGGGTTTT

>gi|443910130|gb|KC190138.1| Uncultured planctomycete clone ESWR8-1 16S ribosomal RNA gene, partial sequence
GGATTAGGCATGCAAGTCGTACGTGATCCTCGCTTCAGTGAGGTGAAAGTGGCGAACGGGTGAGTAATGC
ATAGCTAACCTACCCTTGGGGCTGGGATAACCAGGAGAAATCTTGGCTAATACCGGATAGACTCACGGAG
TTGCATAATTCTGTGAGTAAAGCAGGCCTCTTAACAATGCTTGCACCCGGGGACGGGACTATGTCCTATC
AGCTAGTTGGTAGGGTAATGGCCTACCAAGGCGATGACTGGTAGCCGACCTGAGAGGGTGACCGGCCACA
CTGGGACTGAGACACTGCCCAGACTCCTACGGGAGGCTGCAGTCGAGAATCTTCCGCAATGGGGGCAACC
CTGACGGAGCGACGCCGCGTGTGGGATGAAGGCCTTCGGGTTGTAAACCACTGTCACGCATTATGAAGGG
CTCGGCGTTAACAGCGCTGGGCTTTGACAAAGGTGCGGGAGGAAGCCACGGCTAACCCTGTGCCAGCAGC
CGCGGTAAGACAGAGGTGGCGACCGTTGTTCGGAATCACTGGGCATAAAGCGCGTGTAGGCGGCATCGTA
AGTCGGGTGTGAAATCCCTCGGCCCAACCGAGGAATTGCGCCCGAAACTACCTTGCTTGAGGACCAGAGG
GGAGCCTGGAATTCCTGGTGGAGCGGTGAAATGCGTTGATATCAGGAGGAACACCGGCGGCGAAGGCGAG
GCTCTGGCTGGTTACTGACGCTGAGACGCGAAAGCTAGGGGAGCAAACGGGATTAGATACCCCGGTAGTC
CTAGCCGTAAACGATGGGCACTAAGTAGAGGGGTTTT

>gi|443910131|gb|KC190139.1| Uncultured planctomycete clone ESWR8-2 16S ribosomal RNA gene, partial sequence
GGATTAGGCATGCAAGTCGTACGTGATCCTCGCTTCGGTGAGGTGAAAGTGGCGAACGGGTGAGTAATGC
ATAGCTCACTTACCCTTGGGGCTGGGATAACCAGGAGAAATCTTGGCTAATACCGGATAGGCTCACGGAG
TTGCATAATTCTGTGAGTAAAGCAGGCCTCTTAACAATGCTTGCACCCGGGGACGGGACTATGTCCTATC
AGCTAGTTGGTAGGGTAATGGCCTACCAAGGCGATGACGGGTAGCCGACCTGAGAGGGTGACCGGCCACA
CTGGGACTGAGACACTGCCCAGACTCCTACGGGAGGCTGCAGTCGAGAATCTTCCGCAATGGGGGCAACC
CTGACGGAGCGACGCCGCGTGTGGGATGAAGGCCTTCGGGTTGTAAACCACTGTCACGCATTATGAAGGG
CTAGGCGTTAACAGCGCTTGGCTTTGACAAAGGTGCGGGAGGAAGCCACGGCTAACTCTGTGCCAGCAGC
CGCGGTAAGACAGAGGTGGCGACCGTTGTTCGGAATCACTGGGCATAAAGCGCGTGTAGGCGGCATCGTA
AGTCGGGTGTGAAATCCCTCGGCCCAACCGAGGAATTGCGCCCGAAACTACCTTGCTTGAGGACCAGAGG
GGAGCCTGGAATTCCTGGTGGAGCGGTGAAATGCGTTGATATCAGGAGGAACACCGGCGGCGAAGGCGAG
GCTCTGGCTGGTTACTGACGCTGAGACGCGAAAGCTAGGGGAGCAAACGGGATTAGATACCCCGGTAGTC
CTAGCCGTAAACGATGGGCACTAAGTAGAGGGGTTTT

>gi|443910132|gb|KC190140.1| Uncultured planctomycete clone ESWR8-3 16S ribosomal RNA gene, partial sequence
GGATTAGGCATGCAAGTCGTACGTGATCCTCGCTTCGGTGAGGTGAAAGTGGCGAACGGGTGAGTAATGC
ATAGCTAACCTACCCTTGGGGCTGGGATAACCAGGAGAAATCTTGGCTAATACCGGATAGGCTCACGGAG
TTGCATAATTCTGTGAGTAAAGCAGGCCTCTTAACAATGCTTGCACCCGGGGACGGGACTATGTCCTATC
AGCTAGTTGGTAGGGTAATGGCCTACCAAGGCGATGACGGGTAGCCGACCTGAGAGGGTGACCGGCCACA
CTGGGACTGAGACACTGCCCAGACTCCTACGGGAGGCTGCGGTCGAGGATCTTCCGCAATGGGGGCAACC
CTGACGGAGCGACGCCGCGTGTGGGATGAAGGCCTTCGGGTTGTAAACCACTGTCACGCATTATGAAGGG
CTAGGCGTTAACAGCGCTTGGCTTTGACAAAGGTGCGGGAGGAAGCCACGGCTAACTCTGTGCCAGCAGC
CGCGGTAAGACAGAGGTGGCGACCGTTGTTCGGAATCACTGGGCATAAAGCGCGTGTAGGCGGCATCGTA
AGTCGGGTGTGAAATCCCTCGGCCCAACCGAGGAATTGCGCCCGAAACTACCTTGCTTGAGGACCAGAGG
GGAGCCTGGAATTCCTGGTGGAGCGGTGAAATGCGTTGATATCAGGAGGAACACCGGCGGCGAAGGCGAG
GCTCTGGCTGGTTACTGACGCTGAGACGCGAAAGCTAGGGGAGCAAACGGGATTAGATACCCCGGTAGTT
CTAGCCGTAAACGATGGGCACTAAGTAGAGGGGTTTT

>gi|443910133|gb|KC190141.1| Uncultured planctomycete clone ESWR8-4 16S ribosomal RNA gene, partial sequence
GGATTAGGCTGCAAGTCGTACGTGATCCTCGCTTCGGTGAGGTGAAAGTGGCGAACGGGTGAGTAATGCA
TAGCTAACCTACCCTTGGGGCTGGGATAACCAGGAGAAATCTTGGCTAATACCGGATAGGCTCACGGAGT
TGCATAATTCTGTGAGTAAAGCAGGCCTCTTAACAATGCTTGCACCCGGGGACGGGACTATGTCCTATCA
GCTAGTTGGTAGGGTAATGGCCTACCAAGGCGATGACGGGTAGCCGACCTGAGAGGGTGACCGGCCACAC
TGGGACTGAGACACTGCCCAGACTCCTACGGGAGGCTGCAGTCGAGAATCTTCCGCAATGGGGGCAACCC
TGACGGAGCGACGCCGCGTGTGGGATGAAGGCCTTCGGGTTGTAAACCACTGTCACGCATTATGAAGGGC
TCGGCGTTAACAGCGCTGGGCTTTGACAAAGATGCGGGAGGAAGCCACGGCTAACTCTGTGCCAGCAGCC
GCGGTAAGACAGAGGTGGCGACCGTTGTTCGGAATCACTGGGCATAAAGCGCGTGTAGGCGGCATCGTAA
GTCGGGTGTGAAATCCCTCGGCCCAACCGAGGAATTGCGCCCGAAACTACCTTGCTTGAGGACCAGAGGG
GAGCCTGGAATTCCTGGTGGAGCGGTGAAATGCGTTGATATCAGGAGGAACACCGGCGGCGAAGGCGAGG
CTCTGGCTGGTTACTGACGCTGAGACGCGAAAGCTAAGGGAGCAAACGGGATTAGATACCCCGGTAGTCC
TAGCCGTAAACGGTGGGCACTAAGTAGAGGGGTTTT

>gi|443910146|gb|KC190154.1| Uncultured planctomycete clone ESNR7-1 16S ribosomal RNA gene, partial sequence
GGAATAGGGGCCCTCAGTCGAACGTGATCCTTGCTTCGGTAAGGTGAAAGTGGCGAAAGGGTGAGTAATG
CATAGCTAACCTACCCCCGGCACTGGGATAACCCGGAGAAATCTGGGCTAAGACCGGATAGGCTCGCTTG
GGCGCATGCTCGAGCGAGTAAAGGAGGCCTCTTAACAATGCTTCTGGCTGGGGACGGAACTATGTCCTAT
CAGCTAGTTGGTGGGGTTACGGCCCACCAAGGCGATGACGGGTAGCCGACCTGAGAGGGTGACCGGCCAC
ACTGGGACTGAGACACTGCCCAGACTCCTACGGGAGGCTGCAGTCGAGAATCTTCCGCAATGGGGGCAAC
CCTGACGGAGCGACGCCGCGTGCGGGATGAAGGCCTTCGGGTTGTAAACCGCTGTCACACGTTAAGAAGG
AGACGGAGTTAAAAGCTCTGGCTCTTGACAAAGGCGTGGGAGGAAGCCACGGCTAACTTCGTGCCAGCAG
CCGCGGTAAGACGAAGGTGGCGACCGTTGTTCGGAATCACTGGGCATAAAGAGCTCGTAGGCGGTGAGGA
AAGTCGGGTGTGAAATCCCTCGGCCCAACCGAGGAACTGCGCCCGAAACTACCTTGCTTGAGGACGGAAG
GGGAGCGTGGAATTCCTGGTGGAGCGGTGAAATGCGTTGATATCAGGAGGAACACCGGCGGCGAAGGAGA
CGCTCTGGTCCGTATCTGACGCTGAGGAGCGAAAGCTAGGGGAGCAAACGGATTAGATACCCCGAAGTCC
CATCCCTAAACGATGGGCACTAAGTAGAGGGGTTTT

>gi|443910147|gb|KC190155.1| Uncultured planctomycete clone ESNR7-2 16S ribosomal RNA gene, partial sequence
GGATTAGGCATGCAAGTCGAACGTGATCCTTGCTTCGGTAAGGTGAAAGTGGCGAAAGGGTGAGTAATGC
ATAGCTAACCTACCCCCGGCACTGGGATAACCCGGAGAAATCTGGGCTAAGACCGGATAGGCTCGCTTGG
GCGCATGCTCGAGCGAGTAAAGGAGGCCTCTTAACAATGCTTCTGGCTGGGGACGGAACTATGTCCTATC
AGCTAGTTGGTGGGGTTACGGCCCACCAAGGCGATGACGGGTAGCCGACCTGAGAGGGTGACCGGCCACA
CTGGGACTGAGACACTGCCCAGACTCCTACGGGAGGCTGCAGTCGAGAATCTTCCGCAATGGGGGCAACC
CTGACGGAGCGACGCCGCGTGCGGGATGAAGGCCTTCGGGTTGTAAACCGCTGTCACACGTTAAGAAGGA
GACGGAGTTAAAGGCTCTGGCTCTTGACAAAGGCGTGGGAGGAAGCCACGGCTAACTTCGTGCCAGCAGC
CGCGGTAAGACGAAGGTGGCGACCGTTGTTCGGAATCACTGGGCATAAAGAGCTCGTAGGCGGTGAGGAA
AGTCGGGTGTGAAATCCCTCGGCCCAACCGAGGAACTGCGCCCGAAACTACCTTGCTTGAGGACGGAAGG
GGAGCGTGGAGTTCCTGGTGGAGCGGTGAAATGCGTTGATATCAGGAGGAACACCGGCGGCGAAGGCGAC
GCTCTGGTCCGTATCTGACGCTGAGGAGCGAAAGCTAGGGGAGCAAACGGGATTAGATACCCCGGTAGTC
CTAGCCGTAAACGATGGGCACTAAGTAGAGGGGTTTT
>gi|443910150|gb|KC190158.1| Uncultured planctomycete clone RS5-1 16S ribosomal RNA gene, partial sequence
GGATTAGGCATGCAAGTCGAACGAGGGAGTACTCCGAAAGGGGTGCAAACCGAGTGGCGTAAGGGTGGGT
AATGCATTGATAACCTACCTTTGGGATGAGGATAACAACGTTCAAGTAATTGAAATTACCGAAAGGGTTG
CTAATACTCAATGAAACTATTGTTGCTTTGGCGGCGATAGTCAAATAGGCGGAGTCGAAAGGCTCCATTT
GCCCAGAGAGGGGTCAATGTCCTATCAGCTAGTTGGTAGGGTAATGGCCTACCAAGGCGAAGACGGGTAG
CCGGCCTGAGAGGGTGGTCGGCCACACTGGGACTGAGACACTGCCCGGACTCCTACGGGAGGCTGCAGTC
GAGAATCTTTCGCAATGCCCGAAAGGGTGACGAAGCGACGCCGCGTGTGGGAAGAAGGCCTTCGGGTTGT
AAACCACTGTCGGGAGTTAAGAAATACAAGGATATTAATAGTGTCTTTGTTTGACTAAGGCTCCGGAGGA
AGCCACGGCTAACTCTGTGCCAGCAGCCGCGGTAATACAGAGGCGGCAAGCGTTGTTCGGAATTATTGGG
CGTAAAGAGCACGTAGGCGGCTATGTAAGTCGGTTGTGAAAGCCTTCCGCTCAACGGAAGAACAGCATCC
GATACTACATGGCTTGAGTGCGGGAGGGGAGAGTGGAACTTCTGGTGGAGCGGTGAAATGCGTAGATATC
AGAAGGAACGCCGGCGGCGAAAGCGGCTCTCTGGCCCATAACTGACGCTGAGTGTGCGAAAGCTAGGGGA
GCAAACGGGATTAGATACCCCGGTAGTCCCTAGCCGTAAACGATGGGCACTAAGTAGAGGGGTTTT

>gi|443910153|gb|KC190161.1| Uncultured planctomycete clone RS8-1 16S ribosomal RNA gene, partial sequence
GGATTAGGCTGCAAGTCGTACGTGAACCCCGCTTCGGTGGTGTGAAAGTGGCGAACGGGCGAGTAACGCA
TAGCTAACCTACCCTTGGGTCTGGGATAACCAGGAGAAATCTTGGCTAATACCGGATAGGCTCGCGAGAT
CGCATGGTTTTGCGAGTAAAGCAGGCCTCTTAACAATGCTTGCGTCCGAGGACGGGACTATGTCCTATCA
GCTAGTTGGTAGGGTAATGGCCTACCAAGGCGATGACGGGTAGCCGACCTGAGAGGGTGACCGGCCACAC
TGGGACTGAGACACTGCCCAGACTCCTACGGGAGGCTGCAGTCGAGAATCTTCCGCAATGGGGGCAACCC
TGACGGAGCGACGCCGCGTGCGGGATGAAGGCCTTCGGGTTGTAAACCGCTGTCACGCATTAAGAAGGGT
CCGGCGTTAACAGCGCTGGACTTTGACAAAGGTGCGGGAGGAAGCCACGGCTAACTCTGTGCCAGCAGCC
GCGGTAAGACAGAGGTGGCGACCGTTGTTCGGAATCACTGGGCATAAAGCGCGTGTAGGCGGCATCGTAA
GTCGGGTGTGAAATCCCTCGGCCCAACCGAGGAATTGCGCCCGAAACTACCTTGCTTGAGGACCAGAGGG
GAGCCTGGAATTCCTGGTGGAGCGGTGAAATGCGTTGATATCAGGAGGAACACCGGCGGCGAAGGCGAGG
CTCTGGCTGGTTACTGACGCTGAGACGCGAAAGCTAGGGGAGCAAACGGGATTAGATACCCCGGTAGTCC
TAGCCGTAAACGATGGGCACTAAGTAGAGGGGTTTT
