# Supplementary material for: Biogeography of anaerobic ammonia-oxidizing (anammox) bacteria
Source: Front Microbiol. 2014 Aug 6;5:399. doi: 10.3389/fmicb.2014.00399 (PMC4123730; doi:10.3389/fmicb.2014.00399)
Supplement: Supplementary file 1 [file DataSheet1.ZIP › Sonthiphand supp data files/10/Untrimmed Sequence Files/17.fasta]

>gi|254688260|gb|FJ652537.1| Uncultured anaerobic ammonium-oxidizing bacterium clone ML-PlaAMX-01 16S ribosomal RNA gene, partial sequence
TTCGCAATGCCCGAAAGGGTGACGAAGCGACGCCGCGTGTGGGAAGAAGGCCCTAGGGTTGTAAACCGCT
GTCAGGAGTTAAGAAATATAGAGGTGTTAATAGCGCTTCTATTTGACGAAAGCTCCAGAGAAAGCCACGG
CTAACTCTGTGCCAGCAGCCGCGGTAATACAGAGGTGGCAAGCGTTGTTCGGAATTATTGGGCGTAAAGA
GCACGTAGGCGGCCCTGCAAGTCAGTTGTGAAAGCCTTCCGCTTAACGGGAGAACGGCAGCTAATACTAC
GGGGCTAGAGTACGGGAGGGGAGAGTGGAACTTCTGGTGAAGCGGTGAAATGCGTAGACATCAGAAGGAA
CGCAGGCGGCGAAAGCGACTCTCTGGACCGAAATTGACGCTGAGTGTGCGAAAGCTAGGGGGGCAAACGG
GATTAGATACCCCGGTAGTCCTAGCCGTAAACGATGGGCACTAAGTAGAGGGGTTTTGATTATCTCTCTG
CCGGAGCTAACGCATTAAGTGCCCCGCCTGGGGAGTACGGCCGCAAGGCTAAAACTCAAAAGAATTGACG
GGGGCTCGCACAAGCGGTGGAGCATGTGGCTTAATTCGATGCAACGCGAAGAACCTTACCGGGGCTTGAC
ATGATAGAAGTAGAAACCCGAAAGGGCGACGAACGGTATCCAATCCGTGACTATCACAGGTGTTGCATGG
CTGTCGTCAGCTCGTGTAGTGAGACGTTGGGTTAAGTCCCCTAACGAGCGAAACCCTTGTCTTTAGTTGC
CATCAGGTTAAGCTGGGCACTCTAAAGAGACTGCCGTCGTTAAGACGGAGGAAGGTAGGGATGACGTCAA
GTCATCATGGCCCTTATGTCCCGGGCTGCACACGTGCTACAATGGTCGATACAAAGGGATGCTAAATCGT
GAAATGGAGCGAAACCCATAAAGTCGATCCCAGTTCAGATTGGAGGCTGCAACTCGCCTGCATGAAGTTG
GAATCGCTAGTAATCGCAGGTCAGCTATACTGCGGTGAATGTGTTCCTGAGCCTTGTACACACCGCCCGT

>gi|254688261|gb|FJ652538.1| Uncultured anaerobic ammonium-oxidizing bacterium clone ML-PlaAMX-02 16S ribosomal RNA gene, partial sequence
TTCGCAATGCCCGAAAGGGTGACGAAGCGACGCCGCGTGTGGGAAGAAGGCCCTAGGGTTGTAAACCGCT
GTCAGGAGTTAAGAAATATAGAGGTGTTAATAGCGCTTCTATTTGACGAAAGCTCCAGAGGAAGCCACGG
CTAACTCTGTGCCAGCAGCCGCGGTAATACAGAGGTGGCAAGCGTTGTTCGGAATTATTGGGCGTAAAGA
GCACGTAGGCGGCCCTGCAAGTCAGTTGTGAAAGCCTTCCGCTTAACGGGAGAACGGCAGCTGATACTAC
GGGGCTAGAGTACGGGAGGGGAGAGTGGAACTTCTGGTGGAGCGGTGAAATGCGTAGATATCAGAAGGAA
CGCCGGCGGCGAAAGCGACTCTCTGGACCGAAACTGACGCTGAGTGTGCGAAAGCTAGGGGAGCAAACGG
GATTAGATACCCCGGTAGTCCTAGCCGTAAACGATGGGCACTAAGTAGAGGGGTTTTGATTATCTCTCTG
CCGGAGCTAACGCATTAAGTGCCCCGCCTGGGGAGTACGGCCGCAAGGCTAAAACTCAAAAGAATTGACG
GGGGCTCGCACAAGCGGTGGAGCATGTGGCTTAATTCGATGCAACGCGAAGAACCTTACCGGGGCTTGAC
ATGATAGAAGTAGAAACCCGAAAGGGCGACGAACGGTATCCAATCCGTGACTATCACAGGTGTTGCATGG
CTGTCGTCAGCTCGTGTCGTGAGACGTTGGGTTAAGTCCCCTAACGAGCGAAACCCTTGTCTTTAGTTGC
CATCAGGTTAAGCTGGGCACTCTAAAGAGACTGCCGTCGTTAAGACGGAGGAAGGTGGGGATGACGTCAA
GTCATCATGGCCCTTATGTCCCGGGCTGCACACGTGCTACAATGGTCGATACAAAGGGATGCTAAATCGT
GAGATGGAGCGAAACCCATAAAGTCGATCCCAGTTCAGATTGGAGGCTGCAACTCGCCTGCATGAAGTTG
GAATCGCTAGTAATCGCAGGTCAGCTATACTGCGGTGAATGTGTTCCTGAGCCTTGTACACACCGCCCG

>gi|254688262|gb|FJ652539.1| Uncultured anaerobic ammonium-oxidizing bacterium clone ML-PlaAMX-03 16S ribosomal RNA gene, partial sequence
TTCGCAATGCCCGAAAGGGTGACGAAGCGACGCCGCGTGTGGGAAGAAGGCCCTAGGGTTGTAAACCGCT
GTCAGGAGTTAAGAAATATAGAGGTGTTAATAGCGCTTCTATTTGACGAAAGCTCCAGAGGAAGCCACGG
CTAACTCTGTGCCAGCAGCCGCGGTAATACAGAGGTGGCAAGCGTTGTTCGGAATTATTGGGCGTAAAGA
GCACGTAGGCGGCCCTGCAAGTCAGTTGTGAAAGCCTTCCGCTTAACGGGAGAACGGCAGCTGATACTAC
GGGGCTAGAGTACGGGAGGGGAGAGTGGAACTTCTGGTGGAGCGGTGAAATGCGTAGATATCAGAAGGAA
CGCAGGCGGCGAAAGCGACTCTCTGGACCGAAATTGACGCTGAGTGTGCGAAAGCTAGGGGAGCAAACGG
GATTAGATACCCCGGTAGTCCTAGCCGTAAACGATGGGCACTAAGTAGAGGGGTTTTGATTATCTCTCTG
CCGGAGCTAACGCATTAAGTGCCCCGCCTGGGGAGTACGGCCGCAAGGCTAAAACTCAAAAGAATTGACG
GGGGCTCGCACAAGCGGTGGAGCATGTGGCTTAATTCGATGTAACGCGAAGAACCTTACCGGGGCTTGAC
ATGATAGAAGTAGAAACCCGAAAGGGCGACGAACGGTATCCAATCCGTGACTATCACAGGTGTTGCATGG
CTGTCGTCAGCTCGTGTAGTGAGACGTTGGGTTAAGTCCCCTAACGAGCGAAACCCTTGTCTTTAGTTGC
CATCAGGTTAAGCTGGGCACTCTAAAGAGACTGCCGTCGTTAAGACGGAGGAAGGTGGGGATGACGTCAA
GTCATCATGGCCCTTATGTCCCGGGCTGCACACGTGCTACAATGGTCGATACAAAGGGATGCTAAATCGT
GAAATGGAGCGAAACCCATAAAGTCGATCCCAGTTCAGATTGGAGGCTGCAACTCGCCTGCATGAAGTTG
GAATCGCTAGTAATCGCAGGTCAGCTATACTGCGGTGAATGTGTTCCTGAGCCTTGTACACACCGCCCGT

>gi|254688263|gb|FJ652540.1| Uncultured anaerobic ammonium-oxidizing bacterium clone ML-PlaAMX-05 16S ribosomal RNA gene, partial sequence
TTCGCAATGCCCGAAAGGGTGACGAAGCGACGCCGCGTGTGGGAAGAAGGCCCTAGGGTTGTAAACCGCT
GTCAGGAGTTAAGAAATATAGAGGTGTTAATAGCGCTTCTATTTGACGAAAGCTCCAGAGGAAGCCACGG
CTAACTCTGTGCCAGCAGCCGCGGTAATACAGAGGTGGCAAGCGTTGTTCGGAATTATTGGGCGTAAAGA
GCACGTAGGCGGCCCTGCAAGTCAGTTGTGAAAGCCTTCCGCTTAACGGGAGAACGGCAGCTGATACTAC
GGGGCTAGAGTACGGGAGGGGAGAGTGGAACTTCTGGTGGAGCGGTGAAATGCGTAGATATCAGAAGGAA
CGCAGGCGGCGAAAGCGACTCTCTGGACCGAAATTGACGCTGAGTGTGCGAAAGCTAGGGGAGCAAACGG
GATTAGATACCCCGGTAGTCCTAGCCGTAAACGATGGGCACTAAGTAGAGGGGTTTTGATTATCTCTCTG
CCGGAGCTAACGCATTAAGTGCCCCGCCTGGGGAGTACGGCCGCAAGGCTAAAACTCAAAAGAATTGACG
GGGGCTCGCACAAGCGGTGGAGCATGTGGCTTAATTCGATGCAACGCGAAGAACCTTACCGGGGCTTGAC
ATGATAGAAGTAGAAACCCGAAAGGGCGACGAACGGTATCCAATCCGTGACTATCACAGGTGTTGCATGG
CTGTCGTCAGCTCGTGTAGTGAGACGTTGGGTTAAGTCCCCTAACGAGCGAAACCCTTGTCTTTAGTTGC
CATCAGGTTAAGCTGGGCACTCTAAAGAGACTGCCGTCGTTAAGACGGAGGAAGGTGGGGATGACGTCAA
GTCATCATGGCCCTTATGTCCCGGGCTGCACACGTGCTACAATGGTCGATACAAAGGGATGCTAAATCGT
GAAATGGAGCGAAACCCATAAAGTCGATCCCAGTTCAGATTGGAGGCTGCAACTCGCCTGCATGAAGTTG
GAATCGCTAGTAATCGCAGGTCAGCTATACTGCGGTGAATGTGTTCCTGAGCCTTGTACACACCGCCCGT

>gi|254688264|gb|FJ652541.1| Uncultured anaerobic ammonium-oxidizing bacterium clone ML-PlaAMX-06 16S ribosomal RNA gene, partial sequence
TTCGCAATGCCCGAAAGGGTGACGAAGCGACGCCGCGTGTGGGAAGAAGGCCCTAGGGTTGTAAACCGCT
GTCAGGAGTTAAGAAATATAGAGGTGTTAATAGCGCTTCTATTTGACGAAAGCTCCAGAGGAAGCCACGG
CTAACTCTGTGCCAGCAGCCGCGGTAATACAGAGGTGGCAAGCGTTGTTCGGAATTATTGGGCGTAAAGA
GCACGTAGGCGGCCCTGCAAGTCAGTTGTGAAAGCCTTCCGCTTAACGGGAGAACGGCAGCTGATACTAC
GGGGCTAGAGTACGGGAGGGGAGAGTGGAACTTCTGGTGGAGCGGTGAAATGCGTAGATATCAGAAGGAA
CGCAGGCGGCGAAAGCGACTCTCTGGACCGAAATTGACGCTGAGTGTGCGAAAGCTAGGGGAGCAAACGG
GATTAGATACCCCGGTAGTCCTAGCCGTAAACGATGGGCACTAAGTAGAGGGGGTTTTGATTATCTCTCT
GCCGGAGCTAACGCATTAAGTGCCCCGCCTGGGGAGTACGGCCGCAAGGCTAAAACTCAAAAGAATTGAC
GGGGGCTCGCACAAGCGGTGGAGCATGTGGCTTAATTCGATGCAACGCGAAGAACCTTACCGGGGCTTAA
CATGATAGAAGTAGAAACCCGAAAGGGCGACGAACGGTATCCAATCCGTGACTATCACAGGTGTTGCATG
GCTGTCGTCAGCTCGTGTAGTGAGACGTTGGGTTAAGTCCCCTAACGAGCGAAGCCCTTGTCTTTAGTTG
CCATCAGGTTAAGCTGGGCACTCTAAAGAGACTGCCGTCGTTAAGACGGAGGAAGGTGGGGATGACGTCA
AGTCATCATGGCCCTTATGTCCCGGGCTGCACACGTGCTACAATGGTCGATACAAAGGGATGCTAAATCG
TGAAATGGAGCGAAACCCATAAGGTCGATCCCAGTTCAGATTGGAGGCTGCAACTCGCCTGCATGAAGTT
GGAATCGCTAGTAATCGCAGGTCAGCTATACTGCGGTGAATGTGTTCCTGAGCCTTGTACACACCGCCCG
T

>gi|254688265|gb|FJ652542.1| Uncultured anaerobic ammonium-oxidizing bacterium clone ML-PlaAMX-07 16S ribosomal RNA gene, partial sequence
TTCGCAATGCCCGAAAGGGTGACGAAGCGACGCCGCGTGTGGGAAGAAGGCCCTAGGGTTGTAAACCGCT
GTCAGGAGTTAAGAAATATAGAGGTGTTAATAGCGCTTCTATTTGACGAAAGCTCCAGAGGAAGCCACGG
CTAACTCTGTGCCAGCAGCCGCGGTAATACAGAGGTGGCAAGCGTTGTTCGGAATTATTGGGCGTAAAGA
GCACGTAGGCGGCCCTGCAAGTCAGTTGTGAAAGCCTTCCGCTTAACGGGAGAACGGCAGCTGATACTAC
GGGGCTAGAGTACGGGAGGGGAGAGTGGAACTTCTGGTGGAGCGGTGAAATGCGTAGATATCAGAAGGAA
CGCAGGCGGCGAAAGCGACTCTCTGGACCGAAATTGACGCTGAGTGTGCGAAAGCTAGGGGAGCAAACGG
GATTAGATACCCCGGTAGTCCTAGCCGTAAACGATGGGCACTAAGTAGAGGGGGTTTTGATTATCTCTCT
GCCGGAGCTAACGCATTAAGTGCCCCGCCTGGGGAGTACGGCCGCAAGGCTAAAACTCAAAAGAATTGAC
GGGGGCTCGCACAAGCGGTGGAGCATGTGGCTTAATTCGATGCAACGCGAAGAACCTTACCGGGGCTTAA
CATGATAGAAGTAGAAACCCGAAAGGGCGACGAACGGTATCCAATCCGTGACTATCACAGGTGTTGCATG
GCTGTCGTCAGCTCGTGTAGTGAGACGTTGGGTTAAGTCCCCTAACGAGCGAAGCCCTTGTCTTTAGTTG
CCATCAGGTTAAGCTGGGCACTCTAAAGAGACTGCCGTCGTTAAGACGGAGGAAGGTGGGGATGACGTCA
AGTCATCATGGCCCTTATGTCCCGGGCTGCACACGTGCTACAATGGTCGATACAAAGGGATGCTAAATCG
TGAAATGGAGCGAAACCCATAAGGTCGATCCCAGTTCAGATTGGAGGCTGCAACTCGCCTGCATGAAGTT
GGAATCGCTAGTAATCGCAGGTCAGCTATACTGCGGTGAATGTGTTCCTGAGCCTTGTACACACCGCCCG
T

>gi|254688266|gb|FJ652543.1| Uncultured anaerobic ammonium-oxidizing bacterium clone ML-PlaAMX-09 16S ribosomal RNA gene, partial sequence
TTCGCAATGCCCGAAAGGGTGACGAAGCGACGCCGCGTGTGGGAAGAAGGCCCTAGGGTTGTAAACCGCT
GTCAGGAGTTAAGAAATATAGAGGTGTTAATAGCGCTTCTATTTGACGAAAGCTCCAGAGGAAGCCACGG
CTAACTCTGTGCCAGCAGCCGCGGTAATACAGAGGTGGCAAGCGTTGTTCGGAATTATTGGGCGTAAAGA
GCACGTAGGCGGCCCTGCAAGTCAGTTGTGAAAGCCTTCCGCTTAACGGGAGAACGGCAGCTGATACTAC
GGGGCTAGAGTACGGGAGGGGAGAGTGGAACTTCTGGTGGAGCGGTGAAATGCGTAGATATCAGAAGGAA
CGCAGGCGGCGAAAGCGACTCTCTGGACCGAAATTGACGCTGAGTGTGCGAAAGCTAGGGGAGCAAACGG
GATTAGATACCCCGGTAGTCCTAGCCGTAAACGATGGGCACTAAGTAGAGGGGTTTTGATTATCTCTCTG
CCGGAGCTAACGCATTAAGTGCCCCGCCTGGGGAGTACGGCCGCAAGGCTAAAACTCAAAAGAATTGACG
GGGGCTCGCACAAGCGGTGGAGCATGTGGCTTAATTCGATGCAACGCGAAGAACCTTACCGGGGCTTGAC
ATGATAGAAGTAGAAACCCGAAAGGGCGACGAACGGTATCCAATCCGTGACTATCACAGGTGTTGCATGG
CTGTCGTCAGCTCGTGTAGTGAGACGTTGGGTTAAGTCCCCTAACGAGCGAAACCCTTGTCTTTAGTTGC
CATCAGGTTAAGCTGGGCACTCTAAAGAGACTGCCGTCGTTAAGACGGAGGAAGGTGGGGATGACGTCAA
GTCATCATGGCCCTTATGCCCCGGGCTGCACACGTGCTACAATGGTCGATACAAAGGGATGCTAAATCGT
GAAATGGAGCGAAACCCATAAAGTCGATCCCAGTTCAGATTGGAGGCTGCAACTCGCCTGCATGAAGTTG
GAATCGCTAGTAATCGCAGGTCAGCTATACTGCGGTGAATGTGTTCCTGAGCCTTGTACACACCGCCCGT

>gi|254688267|gb|FJ652544.1| Uncultured anaerobic ammonium-oxidizing bacterium clone ML-PlaAMX-10 16S ribosomal RNA gene, partial sequence
TTCGCAATGCCCGAAAGGGTGACGAAGCGACGCCGCGTGTGGGAAGAAGGCCCTAGGGTTGTAAACCGCT
GTCAGGAGTTAAGAAATATAGAGGTGTTAATAGCGCTTCTATTTGACGAAAGCTCCAGAGGAAGCCACGG
CTAACTCTGTGCCAGCAGCCGCGGTAATACAGAGGTGGCAAGCGTTGTTCGGAATTATTGGGCGTAAAGA
GCACGTAGGCGGCCCTGCAAGTCAGTTGTGAAAGCCTTCCGCTTAACGGGAGAACGGCAGCTGATACTAC
GGGGCTAGAGTACGGGAGGGGAGAGTGGAACTTCTGGTGGAGCGGTGAAATGCGTAGATATCAGAAGGAA
CGCAGGCGGCGAAAGCGACTCTCTGGACCGAAATTGACGCTGAGTGTGCGAAAGCTAGGGGAGCAAACGG
GATTAGATACCCCGGTAGTCCTAGCCGTAAACGATGGGCACTAAGTAGAGGGGTTTTGATTATCTCTCTG
CCGGAGCTAGCGCATTAAGTGCCCCGCCTGGGGAGTACGGCCGCAAGGCTAAAACTCAAAAGAATTGACG
GGGGCTCGCACAAGCGGTGGAGCATGTGGCTTAATTCGATGCAACGCGAAGAACCTTACCGGGGCTTGAC
ATGATAGAAGTAGAAACCCGAAAGGGCGACGAACGGTATCCAATCCGTGACTATCACAGGTGTTGCATGG
CTGTCGTCAGCTCGTGTAGTGAGACGTTGGGTTAAGTCCCCTAACGAGCGAAACCCTTGTCTTTAGTTGC
CATCAGGTTAAGCTGGGCACTCTAAAGAGACTGCCGTCGTTAAGACGGAGGAAGGTGGGGATGACGTCAA
GTCATCATGGCCCTTATGTCCCGGGCTGCACACGTGCTACAATGGTCGATACAAAGGGATGCTAAATCGT
GAAATGGAGCGAAACCCATAAAGTCGATCCCAGTTCAGATTGGAGGCTGCAACTCGCCTGCATGAAGTTG
GAATCGCTAGTAATCGCAGGTCAGCTATACTGCGGTGAATGTGTTCCTGAGCCTTGTACACACCGCCCGT

>gi|254688268|gb|FJ652545.1| Uncultured anaerobic ammonium-oxidizing bacterium clone ML-PlaAMX-11 16S ribosomal RNA gene, partial sequence
TTCGCAATGCCCGAAAGGGTGACGAAGCGACGCCGCGTGTGGGAAGAAGGCCCTAGGGTTGTAAACCGCT
GTCAGGAGTTAAGAAATATAGAGGTGTTAATAGCGCTTCTATTTGACGAAAGCTCCAGAGGAAGCCACGG
CTAACTCTGTGCCAGCAGCCGCGGTAATACAGAGGTGGCAAGCGTTGTTCGGAATTATTGGGCGTAAAGA
GCACGTAGGCGGCCCTGCAAGTCAGTTGTGAAAGCCTTCCGCTTAACGGGAGAACGGCAGCTGATACTAC
GGGGCTAGAGTACGGGAGGGGAGAGTGGAACTTCTGGTGGAGCGGTGAAATGCGTAGATATCAGAAGGAA
CGCAGGCGGCGAAAGCGACTCTCTGGACCGAAATTGACGCTGAGTGTGCGAAAGCTAGGGGAGCAAACGG
GATTAGATACCCCGGTAGTCCTGGCCGTAAACGATGGGCACTAAGTAGAGGGGTTTTGATTATCTCTCTG
CCGGAGCTAACGCATTAAGTGCCCCGCCTGGGGAGTACGGCCGCAAGGCTAAAACTCAAAAGAATTGACG
GGGGCTCGCACAAGCGGTGGAGCATGTGGCTTAATTCGATGCAACGCGAAGAACCTTACCGGGGCTTGAC
ATGATAGAAGTAGAAACCCGAAAGGGCGACGAACGGTATCCAATCCGTGACTATCACAGGTGTTGCATGG
CTGTCGTCAGCTCGTGTAGTGAGACGTTGGGTTAAGTCCCCTAACGAGCGAAACCCTTGTCTTTAGTTGC
CATCAGGTTAAGCTGGGCACTCTAAAGAGACTGCCGTCGTTAAGACGGAGGAAGGTGGGGATGACGTCAA
GTCATCATGGCCCTTATGTCCCGGGCTGCACACGTGCTACAATGGTCGATACAAAGGGATGCTAAATCGT
GAAATGGAGCGAAACCCATAAAGTCGATCCCAGTTCAGATTGGAGGCTGCAACTCGCCTGCATGAAGTTG
GAATCGCTAGTAATCGCAGGTCAGCTATACTGCGGTGAATGTGTTCCTGAGCCTTGTACACACCGCCCGT

>gi|254688269|gb|FJ652546.1| Uncultured anaerobic ammonium-oxidizing bacterium clone ML-PlaAMX-15 16S ribosomal RNA gene, partial sequence
TTCGCAATGCCCGAAAGGGTGACGAAGCGACGCCGCGTGTGGGAAGAAGGCCCTAGGGTTGTAAACCGCT
GTCAGGAGTTAAGAACTATAGAGGTGTTAATAGCGCTTCTATTTGACGAAAGCTCCAGAGGAAGCCACGG
CTAACTCTGTGCCAGCAGCCGCGGTAATACAGAGGTGGCAAGCGTTGTTCGGAATTATTGGGCGTAAAGA
GCACGTAGGCGGCCCTGCAAGTCAGTTGTGAAAGCCTTCCGCTTAACGGGAGAACGGCAGCTGATACTAC
GGGGCTAGAGTACGGGAGGGGAGAGTGGAACTTCTGGTGGAGCGGTGAAATGCGTAGATATCAGAAGGAA
CGCAGGCGGCGAAAGCGACTCTCTGGACCGAAATTGACGCTGAGTGTGCGAAAGCTAGGGGAGCAAACGG
GATTAGATACCCCGGTAGTCCTAGCCGTAAACGATGGGCACTAAGTAGAGGGGTTTTGATTATCTCTCTG
CCGGAGCTAACGCATTAAGTGCCCCGCCTGGGGAGTACGGCCGCAAGGCTAAAACTCAAAAGAATTGACG
GGGGCTCGCACAAGCGGTGGAGCATGTGGCTTAATTCGATGCAACGCGAAGAACCTTACCGGGGCTTGAC
ATGATAGAAGTAGAAACCCGAAAGGGCGACGAACGGTATCCAATCCGTGACTATCACAGGTGTTGCATGG
CTGTCGTCAGCTCGTGTAGTGAGACGTTGGGTTAAGTCCCCTAACGAGCGAAACCCTTGTCTTTAGTTGC
CATCAGGTTAGGCTGGGCACTCTAAGAGACTGCCGTCGTTAAGACGGAGGAAGGTGGGGATGACGTCAAG
TCATCATGGCCCTTATGTCCCGGGCTGCACACGTGCTACAATGGTCGATACAAAGGGATGCTAAATCGTG
AAATGGAGCGAAACCCATAAAGTCGATCCCAGTTCAGATTGGAGGCTGCAACTCGCCTGCATGAAGTTGG
AATCGCTAGTAATCGCAGGTCAGCTATACTGCGGTGAATGTGTTCCTGAGCCTTGTACACACCGCCCGT

>gi|254688270|gb|FJ652547.1| Uncultured anaerobic ammonium-oxidizing bacterium clone ML-PlaAMX-16 16S ribosomal RNA gene, partial sequence
TTCGCAATGCCCGAAAGGGTGACGAAGCGACGCCGCGTGTGGGAAGAAGGCCCTAGGGTTGTAAACCGCT
GTCAGGAGTTAAGAAATATAGAGGTGTTAATAGCGCTTCTATTTGACGAAAGCTCCAGAGGAAGCCACGG
CTAACTCTGTGCCAGCAGCCGCGGTAATACAGAGGTGGCAAGCGTTGTTCGGAATTATTGGGCGTAAAGA
GCACGTAGGCGGCCCTGCAAGTCAGTTGTGAAAGCCTTCCGCTTAACGGGAGAACGGCAGCTGATACTAC
GGGGCTAGAGTACGGGAGGGGAGAGTGGAACTTCTGGTGGAGCGGTGAAATGCGTAGATATCAGAAGGAA
CGCAGGCGGCGAAAGCGACTCTCTGGACCGAAATTGACGCTGAGTGTGCGAAAGCTAGGGGAGCAAACGG
GATTAGATACCCCGGTAGTCCTAGCCGTAAACGATGGGCACTAAGTAGAGGGGTTTTGATTATCTCTCTG
CCGGAGCTAACGCATTAAGTGCCCCGCCTGGGGAGTACGGCCGCAAGGCTAAAACTCAAAAGAATTGACG
GGGGCTCGCACAAGCGGTGGAGCATGTGGCTTAATTCGATGCAACGCGAAGAACCTTACCGGGGCTTGAC
ATGATAGAAGTAGAAACCCGAAAGGGCGACGAACGGTATCCAATCCGTGACTATCACAGGTGTTGCATGG
CTGTCGTCAGCTCGTGTAGTGAGACGTTGGGTTAAGTCCCCTAACGAGCGAAACCCTTGTCTTTAGTTGC
CATCAGGTTAAGCTGGGCACTCTAAAGAGACTGCCGTCGTTAAGACGGAGGAAGGTGGGGATGACGTCAA
GTCATCATGGCCCTTATGTCCCGGGCTGCACACGTGCTACAATGGTCGATACAAAGGGATGCTAAATCGT
GAAATGGAGCGAAACCCATAAAGTCGATCCCAGTTCAGATTGGAGGCTGCAACTCGCCTGCATGAAGTTG
GAATCGCTAGTAATCGCAGGTCAGCTATACTGCGGTGAATGTGTTCCTGAGCCTTGTACACACCGCCCGT

>gi|254688271|gb|FJ652548.1| Uncultured anaerobic ammonium-oxidizing bacterium clone ML-PlaAMX-14 16S ribosomal RNA gene, partial sequence
TTCGCAATGCCCGAAAGGGTGACGAAGCGACGCCGCGTGTGGGAAGAAGGCCCTAGGGTTGTAAACCGCT
GTCAGGAGTTAAGAAATATAGAGGTGTTAATAGCGCTTCTATTTGACGAAAGCCCCAGAGGAAGCCACGG
CTAACTCTGTGCCAGCAGCCGCGGTAATACAGAGGTGGCAAGCGTTGTTCGGAATTATTGGGCGTAAAGA
GCACGTAGGCGGCCCTGCAAGTCAGTTGTGAAAGCCTTCCGCTTAACGGGAGAACGGCAGCTGATACTAC
GGGGCTAGAGTACGGGAGGGGAGAGTGGAACTTCTGGTGGAGCGGTGAAATGCGTAGATATCAGAAGGAA
CGCAGGCGGCGAAAGCGACTCTCTGGACCGAAATTGACGCTGAGTGTGCGAAAGCTAGGGGAGCAAACGG
GATTAGATACCCCGGTAGTCCTAGCCGTAAACGATGGGCACTAAGTAGAGGGGTTTTGATTATCTCTCTG
CCGGAGCTAACGCATTAAGTGCCCCGCCTGGGGAGTACGGCCGCAAGGCTAAAACTCAAAAGAATTGACG
GGGGCTCGCACAAGCGGTGGAGCATGTGGCTTAATTCGATGCAACGCGAAGAACCTTACCGGGGCTTGAC
ATGATAGAAGTAGAAACCCGAAAGGGCGACGAACGGTATCCAATCCGTGACTATCACAGGTGTTGCATGG
CTGTCGTCAGCTCGTGTAGTGAGACGTTGGGTTAAGTCCCCTAACGAGCGAAACCCTTGTCTTTAGTTGC
CATCAGGTTAAGCTGGGCACTCTAAAGAGACTGCCGTCGTTAAGACGGAGGAAGGTGGGGATGACGTCAA
GTCATCATGGCCCTTATGTCCCGGGCTGCACACGTGCTACAATGGTCGATACAAAGGGATGCTAAATCGT
GAAATGGAGCGAAACCCATAAAGTCGATCCCAGTTCAGATTGGAGGCTGCAACTCGCCTGCATGAAGTTG
GAATCGCTAGTAATCGCAGGTCAGCTATACTGCGGTGAATGTGTTCCTGAGCCTTGTACACACCGCCCT
