# Supplementary material for: Biogeography of anaerobic ammonia-oxidizing (anammox) bacteria
Source: Front Microbiol. 2014 Aug 6;5:399. doi: 10.3389/fmicb.2014.00399 (PMC4123730; doi:10.3389/fmicb.2014.00399)
Supplement: Supplementary file 1 [file DataSheet1.ZIP › Sonthiphand supp data files/10/Untrimmed Sequence Files/18.fasta]

>gi|224384445|gb|FJ668672.1| Uncultured anaerobic ammonium-oxidizing bacterium clone A5-X-1 16S ribosomal RNA gene, partial sequence
GAGCACGTAGGTGGGTTTGTAAGTCAGATGTGAAAGCCTTCTGTTCAACGGAAGAATTGCATCTGAAACT
ACAAACCTTGAGTGTAGGAGGGGAGAATGGAACTTCTGGTGGAGCGGTGAAATGCGTAGATATCAGAAGG
AACGCCGGCGGCGAAAGCGATTCTCTGGCCTATTACTGACACTCAGTGTGCGAAAGCTAGGGGAGCAAAC
GGGATTAGATACCCCGGTAGTCCTAGCCGTAAACGATGGGCACTAAGTAGAGGGAATTACCGATGTTCTC
TCTGCCGTAGCTAACGCATTAAGTGCCCCGCCTGGGGAGTACGGCCGCAAGGCTAAAACTCAAAAGAATT
GACGGGGGCTCGCACAAGCGGTGGAGCATGTGGCTTAATTCGATGCAACGCGAAAAACCTTACCGGGGCT
TGACATGGTAGAAGTAGGAACCCGAGAGGGCAACGAACGGTATCCAGTCCGTAGCTATCACAGGTGTTGC
ATGGCTGTCGTCAGCTCGTGTCGTGAGACGTTGGGTTAAGTCCCCTAACGAGCGAAACCCTTGTTTTTAG
TTACCAGCGGGTTGTGCCGGGTACTCTAGAAAGACTGCCGTCGTCAAGACGGAGGAAGGTGGGGATGACG
TCAAGTCATCATGGCCCTTATGCCCCGGGCTGCACACGTGCTACAATGGTCGGTACAAACGGAAGCGAAG
CCGAGAGGTGAAGCGAATCC

>gi|224384446|gb|FJ668673.1| Uncultured anaerobic ammonium-oxidizing bacterium clone A5-X-2 16S ribosomal RNA gene, partial sequence
GAGCACGTAGGTGGGTTTGTAAGTCAGATGTGAAAGCCTTCTGTTCAACGGAAGAATTGCATCTGAAACT
GCGAGTCTTGAGTGTAGGAGGGGAGAATGGAACTTCTGGTGGAGCGGTGAAATGCGTAGATATCAGAAGG
AACGCCGGCGGCGAAAGCGATTCTCTGGCCTATTACTGACACTCAGTGTGCGAAAGCTAGGGGAGCAAAC
GGGATTAGATACCCCGGTAGTCCTAGCCGTAAACGATGGGCACTAAGTAGAGGGAATTACCGATGTTCTC
TCTGCCGTAGCTAACGCATTAAGTGCCCCGCCTGGGGAGTACGGCCGCAAGGCTAAAACTCAAAAGAATT
GACGGGGGCTCGCGCAAGCGGTGGAGCATGTGGCTTAATTCGATGCAACGCGAAGAACCTTACCGGGGCT
TGACATGGTAGAAGTAGGAACCCGAAAGGGTGACGAACGGTATCCAGTCCGTAACTATCACAGGTGTTGC
ATGGCTGTCGTCAGCTCGTGTCGTGAGACGTTGGGTTAAGTCCCCTAACGAGCGAAACCCTTGTTTTTAG
TTACCAGCGGGTTGTGCCGGGTACTCTAGAAAGACTGCCGTCGTCAAGACGGAGGAAGGTGGGGATGACG
TCAAGTCCTCATGGCCCTTATGCCCCGGGCTGCACACGTGCTACAATGGTCGGTACAAACGGAAGCGAAG
CCGAGAGGTGAAGCGAATCC

>gi|224384447|gb|FJ668674.1| Uncultured anaerobic ammonium-oxidizing bacterium clone A5-X-3 16S ribosomal RNA gene, partial sequence
GAGCACGTAGGTGGGTTTGTAAGTCAGATGTGAAAGCCTTCTGTTCAACGGAAGAATTGCATCTGAAACT
GCGAATCTTGAGTATAGGAGGGGAGAATGGAACTTCTGGTGGAGCGGTGAAATGCGTAGATATCAGAAGG
AACGCCGGCGGCGAAAGCGATTCTCTGGCCTATTACTGACACTCAGTGTGCGAAAGCTAGGGGAGCAAAC
GGGATTAGATACCCCGGTAGTCCTAGCCGTAAACGATGGGCACTAAGTAGAGGGAATTACCGATATTCTC
TCTGCCGTAGCTAACGCATTAAGCGCCCCGCCTGGGGAGTACGGCCGCAAGGCTAAAACTCAAAAGAATT
GACGGGGGCTCGCACAAGCGGTGGAGCATGTGGCTTAATTCGATGCAACGCGAAAAACCTTACCGGGGCT
TGACATGGTAGAAGTAGGAACCCGAAAGGGTGACGAACGGTATCCAGTCCGTAGCTATCACAGGTGTTGC
ATGGCTGTCGTCAGCTCGTGTCGTGAGACGTTGGGTTAAGTCCCCTAACGAGCGAAACCCTTGTTTTTAG
TTGCCAGCGGGTTGTGCCGGGCACTCTAGAAAGACTGCCGTCGTCAAGACGGAGGAAGGTGGGGATGACG
TCAAGTCATCATGGCCCTTATGCCCCGGGCTGCACACGTGCTACAATGGTCGGTACAAACGGAAGCGAAG
CCGAGAGGTGAAGCGAATCC

>gi|224384448|gb|FJ668675.1| Uncultured anaerobic ammonium-oxidizing bacterium clone A5-X-4 16S ribosomal RNA gene, partial sequence
GAGCACGTAGGTGGGTTTGTAAGTCAGATGTGAAAGCCTTCTGTTCAACGGAAGAATTGCATCTGAAACT
GCGAGTCTTGAGTGTAGGAGGGGAGAATGGAACTTCTGGTGGAGCGGTGAAATGCGTAGATATCAGAAGG
AACGCCGGCGGCGAAAGCGATTCTCTGGCCTATTACTGACACTCAGTGTGCGAAAGCTAGGGGAGCAAAC
GGGATTAGATACCCCGGTAGTCCTAGCCGTAAACGATGGGCACTAAGTAGAGGGAATTACCGATGTTCTC
TCTGCCGTAGCTAGCGCATTAAGTGCCCCGCCTGGGGAGTACGGCCGCAAGGCTAAAACTCAAAAGAATT
GACGGGGGCTCGCACAAGCGGTGGAGCATGTGGCTTAATTCGATGCAACGCGAAGAACCTTACCGGGGCT
TGACATGGTAGAAGTAGGAACCCGAAAGGGTGACGAACGGTATCCAGTCCGTAACTATCACAGGTGTTGC
ATGGCTGTCGTCAGCTCGTGTCGTGAGACGTTGGGTTAAGTCCCCTAACGAGCGAAACCCTTGTTTTTAG
TTACCAGCGGGTTGTGCCGGGTACTCTAGAAAGACTGCCGTCGTCAAGACGGAGGAAGGTGGGGATGACG
TCAAGTCATCATGGCCCTTATGCCCCGGGCTGCACACGTGCTACAATGGTCGGTACAAACGGAAGCGAAG
CCGAGAGGTGAAGCGAATCC

>gi|224384449|gb|FJ668676.1| Uncultured anaerobic ammonium-oxidizing bacterium clone A5-X-5 16S ribosomal RNA gene, partial sequence
GAGCACGTAGGTGGGTTTGTAAGTCAGATGTGAAAGCCTTCTGTTCAACAGAAGAATTGCATCTGAAACT
GCGAGTCTTGAGTGTAGGAGGGGAGAATGGAACTTCTGGTGGAGCGGTGAAATGCGTAGATATCAGAAGG
AGCGCCGGCGGCGAAAGTGATTCTCTGGCCTATTACTGACACTCAGTGTGCGAAAGCTAGGGGAGCAAAC
GGGATTAGATACCCCGGTAGTCCTAGCCGTAAACGATGGGCACTAAGTAGAGGGAATTACCGATGTTCTC
TCTGCCGTAGCTAACGCATTAAGTGCCCCGCCTGGGGAGTACGGCCGCAAGGCTAAAACTCAAAAGAATT
GACGGGGGCTCGCACAAGCGGTGGAGCATGTGGCTTAATTCGATGCAACGCGAAAAACCTTACCGGGGCT
TGACATGGTAGAAGTAGGAACCCGAAAGGGTAACGAACGGTATCCAGTCCGTAGCTATCACAGGTGTTGC
ATGGCTGTCGTCAGCTCGTGTCGTGAGACGTTGGGTTAAGTCCCCTAACGAGCGAAACCCTTGTTTTTAG
TTACCAGCGGGTTATGCCGGGTACTCTAGAAAGACTGCCGTCGTCAAGACGGAGGAAGGTGGGGATGACG
TCAAGTCATCATGGCCCTTATGCCCCGGGCTGCACACGTGCTACAATGGTCGGTACAAACGGAAGCGAAG
CCGAGAGGTGAAGCGAATCC

>gi|224384450|gb|FJ668677.1| Uncultured anaerobic ammonium-oxidizing bacterium clone A5-X-6 16S ribosomal RNA gene, partial sequence
GAGCACGTAGGTGGGTTTGTAAGTCAGATGTGAAAGCCTTCTGTTCAACGGGAGAATTGCATCTGAAACT
ACAGACCTTGAGTATAGGAGGGGAGAATGGAACTTCTGGTGGAGCGGTGAAATGCGTAGATATCAGAAGG
AACGCCGGCGGCGAAAGCGATCCTCTGGCCTATTACTGACACTCAGTGTGCGAAAGCTAGGGGAGCAAAC
GGGATTAGATACCCCGGTAGTCCTAGCCGCAAACGATGGGCACTAAGTAGAGGGAATTACCGATGTTCTC
TCTGCCGTAGCTAACGCATTAAGTGCCCCGCCTGGGGAGTACGGCCGCAAGGCTAAAACTCAAAAGAATT
GACGGGGGCTCGCACAAGCGGTGGAGCATGTGGCTTAATTCGATGCAACGCGAAAAACCTTACCGGGGCT
TGACATGGTAGAAGTAGGAACCCGAAAGGGTAACGAACGGTATCCAGTCCGTAGCTATCACAGGTGTTGC
ATGGCTGTCGTCAGCTCGTGTCGTGAGACGTTGGGTTAAGTCCCCTAACGAGCGAAACCCTTGTTTTTAG
TTACCAGCGGGTTGTGCCGGGTACTCTAGAAAGACTGCCGTCGTCAAGACGGAGGAAGGTGGGGATGACG
TCAAGTCATCATGGCCCTTATGCCCCGGGCTGCACACGTGCTACAATGGTCGGTACAAACGGAAGCGAAG
CCGAGAGGTGAAGCGAATCC

>gi|224384451|gb|FJ668678.1| Uncultured anaerobic ammonium-oxidizing bacterium clone A5-X-7 16S ribosomal RNA gene, partial sequence
GAGCACGTAGGTGGGTTTGTAAGTCAGGTGTGAAAGCCTTCTGTTCAAAGGAAGAACGGCATCTGAAACT
GCAGATCTTGAGTTTAGGAGGGGAGAGTGGAACTTCTGGTGGAGCGGTGAAATGCGTAGATATCAGAAGG
AACGTCGGCGGCGAAAGCGACTCTCTGGCCTAATACTGACACTGAGGTGCGAAAGTTAGGGGAGCAAACG
GGATTAGATACCCCGGTAGTCCTAACCGTAAACGATGGGCACTAAGTAGAGGGAATTACCAATGTTCTCT
CTGCCGTAGCTAACGCATTAAGTGCCCCGCCTGGGGAGTACGGCCGCAAGGCTAAAACTCAAAAGAATTG
ACGGGGGCTCGCACAAGCGGTGGAGCATGTGGCTTAATTCGATGCAACGCGAAAAACCTTACCGGGGTTT
GACATGATAGAAGTAGGAGCCTGAAAGGGTAACCAACGGTATCCAGTCCGTAACTATTACAGGTGTTGCA
TGGCTGTCGTCAGCTCGTGTCGTGAGACGTTGGGTTAAGTCCCCTAACGAGCGAAACCCTTGTTTTTAGT
TACCATCGGGTAGTGCCGGGTACTCTAAAAAGACTGCCGTCGTCAAGACGGAGGAAGGTGGGGATGACGT
CAAGTCATCATGGCCCTTATACCCCGGGCTGCACACGTGCTACAATGGTCGGTACAAAAGGAAGCAAGAC
CGAGAGGTGAAGCGAATCC

>gi|224384452|gb|FJ668679.1| Uncultured anaerobic ammonium-oxidizing bacterium clone A5-X-8 16S ribosomal RNA gene, partial sequence
GAGCACGTAGGTGGGTTTGTAAGTCAGATGTGAAAGCTTTCTGTTCAACGGAAGAATTGCATCTGAAACT
GCGAGTCTTGAGTGTAGGAGGGGAGAATGGAACTTCTGGTGGAGCGGTGAAATGCGTAGATATCAGAAGG
AACGCCGGCGGCGAAAGCGATTCTCTGGCCTATTACTGACACTCAGTGTGCGAAAGCTAGGGGAGCAAAC
GGGATTAGATACCCCGGTAGTCCTAGCCGTAAACGATGGGCACTAAGTAGAGGGAATTACCGATGTTCTC
TCTGCCGTAGCTAACGCATTAAGTGCCCCGCCTGGGGAGTACGGCCGCAAGGCTAAAACTCAAAAGAATT
GACGGGGGCTCGCACAAGCGGTGGAGCATGTGGCTTAATTCGATGCAACGCGAAAAACCTTACCGGGGCT
TGACATGGTAGAAGTAGGAACCCGAAAGGGTAACGAACGGTATCCAGTCCGTAGCTATTACAGGTGTTGC
ATGGCTGTCGTCAGCTCGTGTCGTGAGACGTTGGGTTAAGTCCCCTAACGAGCGAAACCCTTATTTTTAG
TTACCAGTGGGTTATGCCAGGTACTCTAGAAAGACTGCCGTCGTCAAGACGGAGGAAGGTGGGGATGACG
TCAAGTCATCATGGCCCTTATGCCCCGGGCTGCACACGTGCTACAATGGTCGGTACAAACGGATGCGAAG
CCGAGAGGTGAAGCGAATCC

>gi|224384453|gb|FJ668680.1| Uncultured anaerobic ammonium-oxidizing bacterium clone A5-X-9 16S ribosomal RNA gene, partial sequence
GAGCACGTAGGTGGGTTTGTAAGTCAGGTGTGAAAGCCTTCTGTTCAAAGGAAGAACGGCATCTGAAACT
GCAGATCTTGAGTTTAGGAGGGGAGAGTGGAACTTCTGGTGGAGCGGTGAAATGCGTAGATATCAGAAGG
AACGTCGGCGGCGAAAGCGACTCTCTGGCCTAATACTGACACTGAGGTGCGAAAGTTAGGGGAGCAAACG
GGATTAGATACCCCGGTAGTCCTAACCGTAAACGATGGGCACTAAGTAGAGGGAATTACCAATGTTCTCT
CTGCCGTAGCTAACGCATTAAGTGCCCCGCCTGGGGAGTACGGCCGCAAGGCTAAAACTCAAAAGAATTG
ACGGGGGCTCGCACAAGCGGTGGAGCATGTGGCTTAATTCGATGCAACGCGAAAAACCTTACCGGGGTTT
GACATGACAGAAGTAGGAGCCTGAAAGGGTAACCAACGGTATCCAGTCCGTAACTATTACAGGTGTTGCA
TGGCTGTCGTCAGCTCGTGTCGTGAGACGTTGGGTTAAGTCCCCTAACGAGCGAAACCCTTGTTTTTAGT
TACCATCGGGTAGTGCCGGGTACTCTAAAAAGACTGCCGTCGTCAAGACGGAGGAAGGTGGGGATGACGT
CAAGTCATCATGGCCCTTATACCCCGGGCTGCACACGTGCTACAATGGTCGGTACAAAAGGAAGCAAGAC
CGAGAGGTGAAGCGAATCC

>gi|224384454|gb|FJ668681.1| Uncultured anaerobic ammonium-oxidizing bacterium clone A5-X-10 16S ribosomal RNA gene, partial sequence
GAGCACGTAGGTGGGTTTGTAAGTCAGATGTGAAAGCCTTCTGTTCAACGGAAGAATTGCATCTGAAACT
GCGAGTCTTGAGTGTAGGAGGGGAGAATGGAACTTCTGGTGGAGCGGTGAAATGCGTAGATATCAGAAGG
AACGCCGGCGGCGAAAGCGATTCTCTGGCCTATTACTGACACTCAGTGTGCGAAAGCTAGGGGAGCAAAC
GGGATTAGATACCCCGGTAGTCCTAGCCGTAAACGATGGGCACTAAGTAGAGGGAATTACCGATATTCTC
TCTGCCGTAGCTAACGCATTAAGTGCCCCGCCTGGGGAGTACGGCCGCAAGGCTAAAACTCAAAAGAATT
GACGGGGGCTCGCACAAGCGGTGGAGCATGTGGCTTAATTCGATGCAACGCGAAAAACCTTACCGGGGCT
TGACATGGTAGAAGTAGGAACCCGAAAGGGTAACGAACGGTATCCAGTCCGTAACTATTACAGGTGTTGC
ATGGCTGTCGTCAGCTCGTGTCGTGAGACGTTGGGTTAAGTCCCCTAACGAGCGAAACCCTTGTTTTTAG
TTGCCAGCGGGTTATGCCGGGCACTCTAGAAAGACTGCCGTCGTCAAGACGGAGGAAGGTGGGGACGACG
TCAAGTCATCATGGCCCTTATGCCCCGGGCTGCACACGTGCTACAATGGCCGGTACAAACGGAAGCGAAG
CCGAGAGGTGAAGCGAATCC

>gi|224384455|gb|FJ668682.1| Uncultured anaerobic ammonium-oxidizing bacterium clone A5-X-11 16S ribosomal RNA gene, partial sequence
GAGCACGTAGGTGGGTTTGTAAGTCAGATGTGAAAGCCTTCTGTTCAACGGAAGAATTGCATCTGAAACT
GCGAGTCTTGAGTGTAGGAGGGGAGAATGGAACTTCTGGTGGAGCGGTGAAATGCGTAGATATCAGAAGG
AACGCCGGCGGCGAAAGCGATTCTCTGGCCTATTACTGACACTCAGTGTGCGAAAGCTAGGGGAGCAAAC
GGGATTAGATACCCCGGTAGTCCTAGCCGTAAACGATGGGCACTAAGTAGAGGGAATTACCGATATTCTC
TCTGCCGTAGCTAACGCATTAAGTGCCCCGCCTGGGGAGTACGGCCGCAAGGCTAAAACTCAAAAGAATT
GACGGGGGCTCGCACAAGCGGTGGAGCATGTGGCTTAATTCGATGCAACGCGAAAAACCTTACCGGGGCT
TGACATGATAGAAGTAGGAACCCGGAAGGGTAACGAACGGTATCCAGTCCGTAGCTATTACAGGTGTTGC
ATGGCTGTCGTCAGCTCGTGTCGTGAGACGTTGGGTTAAGTCCCCTAACGAGCGAAACCCTTGTTTTTAG
TTGCCAGCGGGTTGTGCCGGGCACTCTAGAAAGACTGCCGTCGTCAAGACGGAGGAAGGTGGGGACGACG
TCAAGTCATCATGGCCCTTATGCCCCGGGCTGCACACGTGCTACAATGGTCGGTACAAACGGAAGCGAAG
CCGAGAGGTGAAGCGAATCC

>gi|224384456|gb|FJ668683.1| Uncultured anaerobic ammonium-oxidizing bacterium clone A5-X-12 16S ribosomal RNA gene, partial sequence
GAGCACGTAGGTGGGTTTGTAAGTCAGATGTGAAAGCCTTCTGTTCAACGGAAGAATTGCATCTGAAACT
ACGAGTCTTGAGTGTAGGAGGGGAGAATGGAACTTCTGGTGGAGCGGTGAAATGCGTAGATATCAGAAGG
AACGCCGGCGGCGAAAGCGATTCTCTGGCCTATTACTGACACTCAGTGTGCGAAAGCTAGGGGAGCAAAC
GGGATTAGATACCCCGGTAGTCCTAGCCGTAAACGATGGGCACTAAGTAGAGGGAATTACCGATATTCTC
TCTGCCGTAGCTAACGCATTAAGTGCCCCGCCTGGGGAGTACGGCCGCAAGGCTAAAACTCAAAAGAATT
GACGGGGGCTCGCACAAGCGGTGGAGCATGTGGCTTAATTCGATGCAACGCGAAAAACCTTACGGGGGCT
TGACATGATAGAAGTAGGAACCCGAAAGGGTAACGAACGGTATCCAGTCCGTAGCTATTACAGGTGTTGC
ATGGCTGTCGTCAGCTCGTGTCGTGAGACGTTGGGTTAAGTCCCCTAACGAGCGAAACCCTTGTTTTTAG
TTGCCAGTGGGTTATGCCGGGCACTCTAGAAAGACTGCCGTCGTCAAGACGGAGGAAGGTGGGGATGACG
TCAAGTCATCATGGCCCTTATGCCCCGGGCTGCACACGTGCTACAATGGTCGGTACAAACGGAAGCGAAG
CCGAGAGGTGAAGCGAATCC

>gi|224384457|gb|FJ668684.1| Uncultured anaerobic ammonium-oxidizing bacterium clone A5-X-13 16S ribosomal RNA gene, partial sequence
GAGCACGTAGGTGGGTTTGTAAGTCAGATGTGAAAGCCTTCTGTTCAACGGAAGAATTGCATCTGAAACT
ACAAGTCTTGAGTATAGGAGGGGAGAATGGAACTTCTGGTGGAGCGGTGAAATGCGTAGATATCAGAAGG
AACGCCGGCGGCGAAAGCGATTCTCTGGCCTATTACTGACACTCAGTGTGCGAAAGCTAGGGGAGCAAAC
GGGATTAGATACCCCGGTAGTCCTAGCCGTAAACGATGGGCACTAAGTAGAGGGGATTACCGATGTTCTC
TCTGCCGTAGCTAACGCATTAAGTGCCCCGCCCGGGGAGTACGGCCGCAAGGCTAAAACTCAAAAGAATT
GACGGGGGCTCGCACAAGCGGTGGAGCATGTGGCTTAATTCGATGCAACGCGAAGAACCTTACCGGGGCT
TGACATGGTAGAAGTAGGAACCTGAAAGGGTAACAAACGGTATCCAGTCCGTAGCTATCACAGGTGTTGC
ATGGCTGTCGTCAGCTCGTGTCGTGAGACGTTGGGTTAAGTCCCCTAACGAGCGAAACCCTTATTTTTAG
TTACCAGCGGGTTGTGCCGGGTACTCTAGAAAGACTGCCGTCGTCAAGACGGAGGAAGGTGGGGATGACG
TCAAGTCATCATGGCCCTTATGCCCCGGGCTGCACACGTGCTACAATGGTCGGTACAAACGGAAGCGAAG
CCGAGAGGTGAAGCGAATCC

>gi|224384458|gb|FJ668685.1| Uncultured anaerobic ammonium-oxidizing bacterium clone B2-X-1 16S ribosomal RNA gene, partial sequence
GAGCACGTAGGTGGGTTTGTAAGTCAGGTGTGAAAGCCTTCTGTTCAAAGGAAGAACGGCATCTGAAACT
GCAGATCTTGAGTGTAGGAGGGGAGAGTGGAACTTCTGGTGGAGCGGTGAAATGCGTAGATATCAGAAGG
AACGTCGGCGGCGAAAGCGACTCTCTGGCCTATTACTGACACTGAGGTGCGAAAGTTAGGGGAGCAAACG
GGATTAGATACCCCGGTAGTCCTAACCGTAAACGATGGGCACTAAGTAGAGGGAATTACCAATGTTCTCT
CTGCCGTAGCTAGCGCATTAAGTGCCCCGCCTGGGGAGTACGGCCGCAAGGCTAAAACTCAAAAGAATTG
ACGGGGGCTCGCACAAGCGGTGGAGCATGTGGCTTAATTCGATGCAACGCGAAAAACCTTACCGGGGTTT
GACATGGTAGAAGTAGGAGCCCGAAAGGGTAACCAACGGTATCCAGTCCGTAACTATCACAGGTGTTGCA
TGGCTGTCGTCAGCTCGTGTCGTGAGACGTTGGGTTAAGTCCCCTAACGAGCGAAACCCTTGTTTTTAGT
TACCATCGGGTTATGCCGGGTACTCTAAAAAGACTGCCGTCGTCAAGACGGAGGAAGGTGGGGATGACGT
CAAGTCATCATGGCCCTTATACCCCGGGCTGCACACGTGCTACAATGGTCGGTACAAAAGGAGGCAAGAC
CGAGAGGTGAAGCGAATCC

>gi|224384459|gb|FJ668686.1| Uncultured anaerobic ammonium-oxidizing bacterium clone B2-X-2 16S ribosomal RNA gene, partial sequence
GAGCACGTAGGTGGGTTTGTAAGTCAGATGTGAAAGCCTCCTGTTCAACGGGAGAATTGCATCTGAAACT
GCAGATCTTGAGTGTAGGAGGGGAGAATGGAACTTCTGGTGGAGCGGTGAAATGCGTAGATATCAGAAGG
AACGCCGGCGGCGAAAGCGATTCTCTGGCCTATTACTGACACTCAGTGTGCGAAAGCTAGGGGAGCAAAC
GGGATTAGATACCCCGGTAGTCCTAGCCGTAAACGATGGGCACTAAGTAGAGGGAATTACCGATATTCTC
TCTGCCGTAGCTAACGCATTAAGTGCCCCGCCTGGGGAGTACGGCCGCAAGGCTAAAACTCGAAAGAATT
GACGGGGGCTCGCACAAGCGGTGGAGCATGTGGCTTAATTCGATGCAACGCGAAGAACCTTACCGGGGCT
TGACATGGTAGAAGTAGGAACCCGAAAGGGTAACGAACGGTATCCAGTCCGTAGCTATTACAGGTGTTGC
ATGGCTGTCGTCAGCTCGTGTCGTGAGACGTTGGGTTAAGTCCCCTAACGAGCGAAACCCTTGTTTTTAG
TTGCCAGCGGGTTATGCCGGGCACTCTAGAAAGACTGCCGTCGTCAAGACGGAGGAAGGTGGGGATGACG
TCAAGTCATCATGGCCCTTATGCCCCGGGCTGCACACGTGCTACAATGGTCGGTACAAACGGAAGCGAAG
CCGAGAGGTGAAGCGAATCC

>gi|224384460|gb|FJ668687.1| Uncultured anaerobic ammonium-oxidizing bacterium clone B2-X-3 16S ribosomal RNA gene, partial sequence
GAGCACGTAGGTGGGTTTGTAAGTCAGATGTGAAAGCCTTCTGTTCAACGGAAGAATTGCATCTGAAACT
GCGAGTCTTGAGTGTAGGAGGGGAGAATGGAACTTCTGGTGGAGCGGTGAAATGCGTAGATATCAGAAGG
AACGCCGGCGGCGAAAGCGATTCTCTGGCCTATTACTGACACTCAGTGTGCGAAAGCTAGGGGAGCAAAC
GGGATTAGATACCCCGGTAGTCCTAGCCGTAAACGATGGGCACTAAGTAGAGGGAATTACCGATGTTCTC
TCTGCCGTAGCTAACGCATTAAGTGCCCCGCCTGGGGAGTACGGCCGCAAGGCTAAAACTCAAAAGAATC
GACGGGGGCTCGCACAAGCGGTGGAGCATGTGGCTTAATTCGATGCAACGCGAAAAACCTTACCGGGGCT
TGACATGGTAGAAGTAGGAACCCGAAAGGGTAACGAACGGTATCCAGTCCGTAGCTATTACAGGTGTTGC
ATGGCTGTCGTCAGCTCGTGTCGTGAGACGTTGGGCTAAGTCCCCTAACGAGCGAAACCCTTGTTTTTAG
TTACCAGCGGGTTATGCCGGGTACTCTAGAAAGACTGCCGTCGTCAAGACGGAGGAAGGTGGGGATGACG
TCAAGTCATCATGGCCCTTATGCCCCGGGCTGCACACGTGCTACAATGGTCGGTACAAACGGAAGCGAAG
CCGAGAGGTGAAGCGAATCC

>gi|224384461|gb|FJ668688.1| Uncultured anaerobic ammonium-oxidizing bacterium clone B2-X-4 16S ribosomal RNA gene, partial sequence
GAGCACGTAGGTGGGTTTGTAAGTCAGATGTGAAAGCCTCCTGTTCAACGGGAGAATTGCATCTGAAACT
GCAGATCTTGAGTGTAGGAGGGGAGAATGGAACTTCTGGTGGAGCGGTGAAATGCGTAGATATCAGAAGG
AGCGCCGGCGGCGAAAGCGATTCTCTGGCCTATTACTGACACTCAGTGTGCGAAAGCTAGGGGAGCAAAC
GGGATTAGATACCCCGGTAGTCCTAGCCGTAAACGATGGGCACTAAGTAGAGGGAATTACCGATATTCTC
TCTGCCGTAGCTAACGCATTAAGTGCCCCGCCTGGGGAGTACGGCCGCAAGGCTAAAACTCAAAAGAATT
GACGGGGGCTCGCACAAGCGGTGGAGCATGTGGCTTAATTCGATGCAACGCGAAAAACCTTACCGGGGCT
TGACATGGTAGAAGTAGGAACCCGAAAGGGTAACGAACGGTATCCAGTCCGTAACTATTACAGGTGTTGC
ATGGCTGTCGTCAGCTCGTGTCGTGAGACGTTGGGTTAAGTCCCCTAACGAGCGAAACCCTTGTTTTTAG
TTGCCAGCGGGTTATGCCGGGCACTCTAGAAAGACTGCCGTCGTCAAGACGGAGGAAGGTGGGGATGACG
TCAAGTCATCATGGCCCTTATGCCCCGGGCTGCACACGTGCTACAATGGTCGGTACAAACGGAAGCGAAG
CCGAGAGGTGAAGCGAATCC

>gi|224384462|gb|FJ668689.1| Uncultured anaerobic ammonium-oxidizing bacterium clone B2-X-5 16S ribosomal RNA gene, partial sequence
GAGCACGTAGGTGGGTTTGTAAGTCAGATGTGAAAGCCTTCTGTTCAACGGAAGAATTGCATCTGAAACT
GCGAGTCTTGAGTGTAGGAGGGGAGAATGGAACTTCTGGTGGAGCGGTGAAATGCGTAGATATCAGAAGG
AACGCCGGCGGCGAAAGCGATTCTCTGGCCTATTACTGACACTCAGTGTGCGAAAGCTAGGGGAGCAAAC
GGGATTAGATACCCCGGTAGTCCTAGCCGTAAACGATGGGCACTAAGTAGAGGGAATTACCGATATTCTC
TCTGCCGTAGCTAACGCATTAAGTGCCCCGCCTGGGGAGTACGGCCGCAAGGCTAAAACTCAAAAGAATT
GACGGGGGCTCGCACAAGCGGTGGAGCATGTGGCTTAATTCGATGCAGCGCGAAAAACCTTACCGGGGCT
TGACATGGTAGAAGTAGGAACCCGAAAGGGTAACGAACGGTATCCAGTCCGTAGCTATTACAGGTGTTGC
ATGGCTGTCGTCAGCTCGTGTCGTGAGACGTTGGGTTAAGTCCCCTAACGAGCGAAACCCTTGTTTTTAG
TTGCCAGCGGGTTGTGCCGGGCACTCTAGAAAGACTGCCGTCGTCAAGACGGAGGAAGGTGGGGACGACG
TCAAGTCATCATGGCCCTTATGCCCCGGGCTGCACACGTGCTACAATGGTCGGTACAAACGGAAGCGAAG
CCGAGAGGTGAAGCGAATCC

>gi|224384463|gb|FJ668690.1| Uncultured anaerobic ammonium-oxidizing bacterium clone B2-X-6 16S ribosomal RNA gene, partial sequence
GAGCACGTAGGTGGGTTTGTAAGTCAGATGTGAAAGCCTTCTGTTCAAAGGAAGAACGGCATCTGAAACT
GCAGATCTTGAGTGTAGGAGGGGAGAGTGGAACTTCTGGTGGAGCGGTGAAATGCGTAGATATCAGAAGG
AACGTCGGCGGCGAAAGCGACTCTCTGGCCTATTACTGACACTGAGTGTGCGAAAGTTAGGGGAGCAAAC
GGGATTAGATACCCCGGTAGTCCTAACTGTAAACGATGGGCACTAAGTAGAGGGAATTACCAATGTTCTC
TCTGCCGTAGCTAACGCATTAAGTGCCCCGCCTGGGGAGTACGGCCGCAAGGCTAAAACTCAAAAGAATT
GACGGGGGCCCGCACAAGCGGTGGAGCATGTGGCTTAATTCGATGCAACGCGAAAAACCTTACCGGGGTT
TGACATGGTAGAAGTAGGAGCCCGAAAGGGTAACCAACGGTATCCAGTCCGTAACTACTGCAGGTGTTGC
ATGGCTGTCGTCAGCTCGTGTCGTGAGACGTTGGGTTAAGTCCCCTAACGAGCGAAACCCTTGTTTTTAG
TTACCATCGGGTTGTGCCGGGTACTCTAAAAAGACTGCCGTCGTCAAGACGGAGGAAGGTGGGGATGACG
TCAAGTCATCATGGCCCTTATACCCCGGGCTGCACACGTGCTACAATGGCCGGTACAAAAGGAAGCAAGA
CCGAGAGGTGAAGCGAATCC

>gi|224384464|gb|FJ668691.1| Uncultured anaerobic ammonium-oxidizing bacterium clone B2-X-7 16S ribosomal RNA gene, partial sequence
GAGCACGTAGGTGGGTTTGTAAGTCAGGTGTGAAAGCCTTCTGTTTAAAGGAAGAACGGCATCTGAAACT
GCAGATCTTGAGTGTAGGAGGGGAGAGTGGAACTTCTGGTGGAGCGGTGAAATGCGTAGATATCAGAAGG
AACGTCGGCGGCGAAAGCGACTCTCTGGCCTATTACTGACACTGAGGTGCGAAAGTTAGGGGAGCAAACG
GGATTAGATACCCCGGTAGTCCTAACCGTAAACGATGGGCACTAAGTAGAGGGAATTACCAATGTTCTCT
CTGCCGTAGCTAACGCATTAAGTGCCCCGCCTGGGGAGTACGGCCGCAAGGCTAAAACTCAAAAGAATTG
ACGGGGGCTCGCACAAGCGGTGGAGCATGTGGCTTAATTCGATGCAACGCGAAAAACCTTACCGGGGTTT
GACATGATAGAAGTAGGAGCCCGAAAGGGTAACCAACGGTATCCAGTCCGTAACTATTACAGGTGTTGCA
TGGCTGTCGTCAGCTCGTGTCGTGAGACGTTGGGTTAAGTCCCCTAACGAGCGAAACCCTTGTTTTTAGT
TACCATCGAGTAATGTCGGGTACTCTAAAAAGACTGCCGTCGTCAAGACGGAGGAAGGTGGGGATGACGT
CAAGTCATCATGGCCCTTATACCCCGGGCTGCACACGTGCTACAATGGTCGGTACAAAAGGATGCGAGAC
CGAGAGGTGAAGCGAATCC

>gi|224384465|gb|FJ668692.1| Uncultured anaerobic ammonium-oxidizing bacterium clone A3-X-1 16S ribosomal RNA gene, partial sequence
GAGCACGTAGGTGGGTTTGTAAGTCAGATGTGAAAGCCTTCTGTTCAACGGAAGAATTGCATCTGAAACT
GCGAGTCTTGAGTGTAGGAGGGGAGAATGGAACTTCTGGTGGAGCGGTGAAATGCGTAGATATCAGAAGG
AACGCCGGCGGCGAAAGCGATTCTCTGGCCTATTACTGACACTCAGTGTGCGAAAGCTAGGGGAGCAAAC
GGGATTAGATACCCCGGTAGTCCTAGCCGTAAACGATGGGCACTAAGTAGAGGGAATTACCGATATTCTC
TCTGCCGTAGCTAACGCATTAAGTGCCCCACCTGGGGAGTACGGCCGCAAGGCTAAAACTCAAAAGAATT
GACGGGGGCTCGCACAAGCGGTGGAGCATGAGGCTTAATTCGATGCAACGCGAAAAACCTTACCGGGGCT
TGACATGGTAGAAGTAGGAACCCGAAAGGGTAACGAACGGTATCCAGTCCGTAACTATTACAGGTGTTGC
ATGGCTGTCGTCAGCTCGTGTCGTGAGACGTTGGGTTAAGTCCCCTAACGAGCGAAACCCTTGTTTTTAG
TTGCCAGCGGGTTATGCCGGGCACTCTAGAAAGACTGCCGTCGTCAAGACGGAGGAAGGTGGGGACGACG
TCAAGTCATCATGGCCCTTATGCCCCGGGCTGCACACGTGCTACAATGGCCGGTACAAACGGAAGCGAAG
CCGAGAGGTGAAGCGAATCC

>gi|224384466|gb|FJ668693.1| Uncultured anaerobic ammonium-oxidizing bacterium clone A3-X-2 16S ribosomal RNA gene, partial sequence
GAGCACGTAGGTGGGTTTGTAAGTCAGATGTGAAAGCCTTCTGTTCAACGGAAGAATTGCATCTGAAACT
GCGAGTCTTGAGTGTAGGAGGGGAGAATGGAACTTCTGGTGGAGCGGTGAAATGCGTAGATATCAGAAGG
AACGCCGGCGGCGAAAGCGATTCTCTGGCCTATTACTGACACTCAGTGCGCGAAAGCTAGGGGAGCAAAC
GGGATTAGATACCCCGGTAGTCCTAGCCGTAAACGATGGGCACTAAGTAGAGGGAATTACCGATATTCTC
TCTGCCGTAGCTAACGCATTAAGTGCCCCGCCTGGGGAGTACGGCCGCAAGGCTAAAACTCAAAAGAATT
GACGGGGGCTCGCACAAGCGGTGGAGCATGTGGCTTAATTCGATGCAACGCGAAAAACCTTACCGGGGCT
TGACATGGTAGAAGTAGGAACCCGAAAGGGTAACGAACGGTATCCAGTCCGTAGCTATTACAGGTGTTGC
ATGGCTGTCGTCAGCTCGTGTCGTGAGACGTTGGGTTAAGTCCCCTAACGAGCGAAACCCTTGTTTTTAG
TTGCCAGCGGGTTGTGCCGGGCACTCTAGAAAGACTGCCGTCGTCAAGACGGAGGAAGGTGGGGACGACG
TCAAGTCATCATGGCCCTTATGCCCCGGGCTGCACACGTGCTACAATGGTCGGTACAAACGGAAGCGAAG
CCGAGAGGTGAAGCGAATCC

>gi|224384467|gb|FJ668694.1| Uncultured anaerobic ammonium-oxidizing bacterium clone A3-X-3 16S ribosomal RNA gene, partial sequence
GAGCACGTAGGTGGGTTTGTAAGTCAGATGTGAAAGCCTTCTGTTCAACGGAAGAATTGCATCTGAAACT
GCGAGTCTTGAGTGTAGGAGGGGAGAATGGAACTTCTGGTGGAGCGGTGAAGTGCGTAGATATCAGAAGG
AACGCCGGCGGCGAAAGCGATCCTCTGGCCTATTACTGACGCTCAGTGTGCGAAAGCTAGGGGAGCAAAC
GGGATTAGATACCCCAGTAGTCCTAGCCGTAAACGATGGGCACTAAGTAGAGGGAATTACCGATGTTCTC
TCTGCCGTAGCTAACGCATTAAGTGCCCCGCCTGGGGAGTACGGCCGCAAGGCTAAAACTCAAAAGAATT
GACGGGGGCTCGCACAAGCGGTGGAGCATGTGGCTTAATTCGATGCAACGCGAAGAACCTTACCGGGGCT
TGACATGGTAGAAGTAGGAACCCGAAAGGGTAGCGAACGGTACCCAGTCCGTAACTATCACAGGTGTTGC
ATGGCTGTCGTCAGCTCGTGTCGTGAGACGTTGGGTTAAGTCCCCTAACGAGCGAAACCCTTGTTTTTAG
TTACCAGCGGGTTGTGCCGGGTACTCTAAAAAGACTGCCGTCGTCAAGACGGAGGAAGGTGGGGATGACG
TCAAGTCATCATGGCCCTTATGCCCCGGGCTGCACACGTGCTACAATGGTCGGTACAAACGGAAGCGAAG
CCGAGAGGTGAAGCGAATCC

>gi|224384468|gb|FJ668695.1| Uncultured anaerobic ammonium-oxidizing bacterium clone A3-X-4 16S ribosomal RNA gene, partial sequence
GAGCACGTAGGTGGGTTTGTAAGTCAGATGTGAAAGCCTTCTGTTCAACGGAAGAATTGCATCTGAAACT
GCGAGTCTTGAGTATAGGAGGGGAGAATGGAACTTCTGGTGGAGCGGTGAAATGCGTAGATATCAGAAGG
AACGCCGGCGGCGAAAGCGATTCTCTGGCCTATTACTGACACTCAGTGCGCGAAAGCTAGGGGAGCAAAC
GGGATTAGATACCCCGGTAGTCCTAGCCGTAAACGATGGGCACTAAGTAGAGGGAATTACCGATGTTCTC
TCTGCCGTAGCTAACGCATTAAGTGCCCCGCCTGGGGAGTACGGCCGCAAGGCTAAAACTCAAAAGAATT
GACGGGGGCTCGCACAAGCGGTGGAGCATGTGGCTTAATTCGATGCAACGCGAAGAACCTTACCGGGGCT
TGACATGGTAGAAGTAGGAACCCGAGAGGGTAACGAACGGTATCCAGTCCGTAGCTATCACAGGTGTTGC
ATGGCTGTCGTCAGCTCGTGTCGTGAGACGTTGGGTTAAGTCCCCTAACGAGCGAAACCCTTGTTTTTAG
TTACCAGCGGGTTATGCCGGGTACTCTAGAAAGACTGCCGTCGTCAAGACGGAGGAAGGTGGGGATGACG
TCAAGTCATCATGGCCCTTATGCCCCGGGCTGCACACGTGCTACAATGGTCGGTACAAACGGAAGCGAAG
CCGAGAGGTGAAGCGAATCC

>gi|224384469|gb|FJ668696.1| Uncultured anaerobic ammonium-oxidizing bacterium clone A3-X-5 16S ribosomal RNA gene, partial sequence
GAGCACGTAGGTGGGTTTGTAAGTCAGATGTGAAAGCCTTCTGTTCAACAGAAGAATTGCATCTGAAACT
GCGAGTCTTGAGTGTAGGAGGGGAGAATGGAACTTCTGGTGGAGCGGTGAAATGCGTAGATATCAGAAGG
AACGCCGGCGGCGAAAGCGATTCTCTGGCCTATTACTGACACTCAGTGTGCGAAAGCTAGGGGAGCAAAC
GGGATTAGATACCCCGGTAGTCCTAGCCGTAAACGATGGGCACTAAGTAGAGGGAATTACCGATGTTCTC
TCTGCCGTAGCTAACGCATTAAGTGCCCCGCCTGGGGAGTACGGCCGCAAGGCTAAAACTCAAAAGAATT
GACGGGGGCTCGCACAAGCGGTGGAGCATGTGGCTTAATTCGATGCGACGCGAAAAACCTTACCGGGGCT
TGACATGGTAGAAGTAGGAACCCGAAAGGGTAACGAACGGTATCCAGTCCGTAGCTATCACAGGTGTTGC
ATGGCTGTCGTCAGCTCGTGTCGTGAGACGTTGGGTTAAGTCCCCTAACGAGCGAAACCCTTGTTTTTAG
TTACCAGCGGGTTATGCCAGGTACTCTAGAAAGACTGCCGTCGTCAAGACGGAGGAAGGTGGGGATGACG
TCAAGTCATCATGGCCCTTATGCCACGGGCTGCACACGTGCTACAATGGTCGGTACAAACGGAAGCGAAG
CCGAGAGGTGAAGCGAATCC

>gi|224384470|gb|FJ668697.1| Uncultured anaerobic ammonium-oxidizing bacterium clone Y1-X-1 16S ribosomal RNA gene, partial sequence
GAGCACGTAGGTGGGTTTGTAAGTCAGATGTGAAAGCCTTCTGTTCAACGGAAGAATTGCATCTGAAACT
ACAAGTCTTGAGTGTAGGAGGGGAGAATGGAACTTCTGGTGGAGCGGTGAAATGCGTAGACATCAGAAGG
AACGCCGGCGGCGAAAGCGATTCTCTGGCCTATTACTGACACTCAGTGTGCGAAAGCTAGGGGAGCAAAC
GGGATTAGATACCCCGGTAGTCCTAGCCGTAAACGATGGGCGCTAAGTAGAGGGAATTATCGATGTTCTC
TCTGCCGTAGCTAACGCATTAAGTGCCCCGCCTGGGGAGTACGGCCGCAAGGCTAAAACTCAAAAGAATT
GACGGGGGCTCGCACAGGCGGTGGAGCATGTGGCTTAATTCGATGCAACGCGAAGAACCTTACCGGGGCT
TGACATGGTAGAAGTAGGAACCCGAAAGGGTAACGAACGGTATCCAGTCCGTAGCTATCACAGGTGTTGC
ATGGCTGTCGTCAGCTCGTGTCGTGAGACGTTGGGTTAAGTCCCCTAACGAGCGAAACCCTTGTTTTTAG
TTACCAGCGGGTTGTGCCGGGTACTCTAGAAAGACTGCCGTCGTCAAGACGGAGGAAGGTGGGGATGACG
TCAAGCCATCATGGCCCTTATGCCCCGGGCTGCACACGTGCTACAATGGTCGGTACAAACGGAAGCGTAG
CCGAGAGGTGAAGCGAATCC

>gi|224384471|gb|FJ668698.1| Uncultured anaerobic ammonium-oxidizing bacterium clone Y1-X-2 16S ribosomal RNA gene, partial sequence
GAGCACGTAGGTGGGTTTGTAAGTCAGGTGTGAAAGCCTTCTGTTCAACAGGAGAATTGCATCTGAAACT
ACAAGTCTTGAGTGTAGGAGGGGAGAATGGAACTTCTGGTGGAGCGGTGTAATGCGTAGATATCAGAAGG
AACGCCGGCGGCGAAAGCGATTCTCTGGCCTATTACTGACACTCAGTGTGCGAAAGCTAGGGGAGCAAAC
GGGATTAGATACCCCGGTAGTCCTAGCCGTAAACGATGGGCACTAAGTAGAGGGAATTATCGATATTCTC
TCTGCCGTAGCTAACGCATTAAGTGCCCCGCCTGGGGAGTACGGCCGCAAGGCTAAAACTCAAAAGAATT
GACGGGGGCTCGCACAAGCGGTGGAGCATGTGGCTTAATTCGATGCAACGCGAAAAACCTTACCGGGGCT
TGACATAGTAGAAGTAGGAACCCGAAAGGGTAACGAACGGTATCCAGTCCGTAACTATTACAGGTGTTGC
ATGGCTGTCGTCAGCTCGCGTCGTGAGACGTTGGGTTAAGTCCCCTAACGAGCGAAACCCTTGTTTTTAG
TTACCAGCGGGTTATGCCGGGTACTCTAGAAAGACTGCCGTCGTCAAGACGGAGGAAGGTGGGGATGACG
TCAAGTCATCATGGCCCTTATGCCCCGGGCTGCACACGTGCTACAATGGTCGGTACAAACGGAAGCGAAG
CCGAGAGGTGAAGCGAATCC

>gi|224384472|gb|FJ668699.1| Uncultured anaerobic ammonium-oxidizing bacterium clone Y1-X-3 16S ribosomal RNA gene, partial sequence
GAGCACGTAGGTGGGTTTGTAAGTCAGATGTGAAAGCCTTCTGTTCAACGGAAGAATTGCATCTGAAACT
GCGAATCTTGAGTATAGGAGGGGAGAATGGAACTTCTGGTGGAGCGGTGAAATGCGTAGATATCAGAAGG
AACGCCGGCGGCGAAAGCGATTCTCTGGCCTATTACTGACACTCAGTGTGCGAAAGCTAGGGGAGCAAAC
GGGATTAGATACCCCGGTAGTCCTAGCCGTAAACGATGGGCACTAAGTAGAGGGAATTACCGATATTCTC
TCTGCCGTAGCTAACGCATTAAGTGCCCCGCCTGGGGAGTACGGCCGCAAGGCTAAAACTCAAAAGAATT
GACGGGGGCTCGCACAAGCGGTGGAGCATGTGGCTTAATTCGATGCAGCGCGAAAAACCTTACCGGGGCT
TGACATGGTAGAAGTAGGAACCCGAAGGGGTGACGAACGGTATCCAGTCCGTAGCTATCACAGGTGTTGC
ATGGCTGTCGTCAGCTCGTGTCGTGAGACGTTGGGTTAAGTCCCCTAACGAGCGAAACCCTTGTTTTTAG
TTGCCAGCGGGTTGTGCCGGGCACTCTAGAAAGACTGCCGTCGTCAAGACGGAGGAAGGTGGGGATGACG
TCAAGTCATCATGGCCCTTATGCCCCGGGCTGCACACGTGCTACAATGGTCGGTACAAACGGAAGCGAAG
CCGAGAGGTGAAGCGAATCC

>gi|224384473|gb|FJ668700.1| Uncultured anaerobic ammonium-oxidizing bacterium clone Y1-X-4 16S ribosomal RNA gene, partial sequence
GAGCACGTAGGTGGGTTTGTAAGTCAGATGTGAAAGCCTTCTGTTCAACGGAAGAATTGCATCTGAAACT
GCGAATCTTGAGTATAGGAGGGGAGAATGGAACTTCTGGTGGAGCGGTGAAATGCGTAGATATCAGAAGG
AACGCCGGCGGCGAAAGCGATTCTCTGGCCTATTACTGACACTCAGTGTGCGAAAGCTAGGGGAGCAAAC
GGGATTAGATACCCCGGTAGTCCTAGCCGTAAACGATGGGCACTAAGTAGAGGGAATTACCGATATTCTC
TCTGCCGTAGCTAACGCATTAAGTGCCCCGCCTGGGGAGTACGGCCGCAAGGCTAAAACTCAAAAGAATT
GACGGGGGCTCGCACAAGCGGTGGAGCATGTGGCTTAATTCGATGCAACGCGAAAAACCTTACCGGGGCT
TGACATGGTAGAAGTAGGAACCCGAAAGGGTGACGAACGGTATCCAGTCCGTAGCTATCACAGGTGTTGC
ATGGCTGTCGTCAGCTCGTGTCGTGAGACGTTGGGTTAAGTCCCCTAACGAGCGAAACCCTTGTTTTTAG
TTGCCAGCGGGTTGTGCCGGGCACTCTAGAAAGACTGCCGTCGTCAAGACGGAGGAAGGTGGGGATGACG
TCAAGTCATCATGGCCCTTATGCCCTGGGCTGCACACGTGCTACAATGGTCGGTACAAACGGAAGCGAAG
CCGAGAGGTGAAGCGAATCC

>gi|224384474|gb|FJ668701.1| Uncultured anaerobic ammonium-oxidizing bacterium clone C4-X-1 16S ribosomal RNA gene, partial sequence
GAGCACGTAGGTGGGTTTGTAAGTCAGATGTGAAAGCCTTCTGTTCAACGGAAGAATTGCATCTGAAACT
ACAAACCTTGAGTGTAGGAGGGGAGAATGGAACTTCTGGTGGAGCGGTGAAATGCGTAGATATCAGAAGG
AACGCCGGCGGCGAAAGCGATTCTCTGGCCTATTACTGACACTCAGTGTGCGAAAGCTAGGGGAGCAAAC
GGGATTAGATACCCCGGTAGTCCTAGCCGTAAACGATGGGCACTAAGTAGAGGGAATTACCGATGTTCTC
TCTGCCGTAGCTAACGCATTAAGTGCCCCGCCTGGGGAGTACGGCCGCAAGGCTAAAACTCAAAAGAATT
GACGGGGGCTCGCACAAGCGGTGGAGCATGTGGCTTAATTCGATGCAGCGCGAAAAACCTTACCGGGGCT
TGACATGGTAGAAGTAGGAACCCGAAAGGGTAACGAACGGTATCCAGTCCGTAGCTATCACAGGTGTTGC
ATGGCTGTCGTCAGCTCGTGTCGTGAGACGTTGGGTTAAGTCCCCTAACGAGCGAAACCCTTGTTTTTAG
TTACCAGCGGGTTGTGCCGGGTACTCTAGAAAGACTGCCGTCGTCAAGACGGAGGAAGGTGGGGATGACG
TCAAGTCATCATGGCCCTTATGCCCCGGGCTGCACACGTGCTACAATGGTCGGTACAAACGGAAGCGAAG
CCGAGAGGTGAAGCGAATCC

>gi|224384475|gb|FJ668702.1| Uncultured anaerobic ammonium-oxidizing bacterium clone C4-X-2 16S ribosomal RNA gene, partial sequence
GAGCACGTAGGTGGGTTTGTAAGTCAGATGTGAAAGCCTTCTGTTCAACGGAAGAATTGCATCTGAAACT
GCGAATCTTGAGTATAGGAGGGGAGAATGGAACTTCTGGTGGAGCGGTGAAATGCGTAGATATCAGAAGG
AACGCCGGCGGCGAAAGCGATTCTCTGGCCTATTACTGACACTCAGTGTGCGAAAGCTAGGGGAGCAAAC
GGGATTAGATACCCCGGTAGTCCTAGCCGTAAACGATGGGCACTAAGTAGAGGGAATTACCGATATTCTC
TCTGCCGTAGCTAACGCATTAAGTGCCCCGCCTGGGGAGTACGGCCGCAAGGCTAAAACTCAAAGAATTG
ACGGGGGCTCGCACAAGCGGTGGAGCATGTGGCTTAATTCGATGCAACGCGAAAAACCTTACCGGGGCTT
GACATGGTAGAAGTAGGAACCCGAAAGGGTGACGAACGGTATCCAGTCCGTAGCTATCACAGGTGTTGCA
TGGCTGTCGTCAGCTCGTGTCGTGAGACGTTGGGTTAAGTCCCCTAACGAGCGAAACCCTTGTTTTTAGT
TGCCAGCGGGTTGCGCCGGGCACTCTAGAAAGACTGCCGTCGTCAAGACGGAGGAAGGTGGGGATGACGT
CAAGTCATCATGGCCCTTATGCCCCGGGCTGCACACGTGCTACAATGGTCGGTACAAACGGAAGCGAAGC
CGAGAGGTGAAGCGAATCC

>gi|224384476|gb|FJ668703.1| Uncultured anaerobic ammonium-oxidizing bacterium clone C4-X-3 16S ribosomal RNA gene, partial sequence
GAGCACGTAGGTGGGTTTGTAAGTCAGGTGTGAAAGCCTTCTGTTCAAAGGAAGAACGGCATCTGAAACT
GCAGATCTTGAGTTTAGGAGGGGAGAGTGGAACTTCCGGTGGAGCGGTGAAATGCGTAGATATCAGAAGG
AACGTCGGCGGCGAAAGCGACTCTCTGGCCTAATACTGACACTGAGGTGCGAAAGTTAGGGGAGCAAACG
GGATTAGATACCCCGGTAGTCCTAACCGTAAACGATGGGCACTAAGTAGAGGGAATTACCAATGTTCTCT
CTGCCGTAGCTAACGCATTAAGTGCCCCGCCTGGGGAGTACGGCCGCAAGGCTAAAACTCAAAAGAATTG
ACGGGGGCTCGCACAAGCGGTGGAGCATGTGGCTTAATTCGATGCAACGCGAAAAACCTTACCGGGGTTT
GGCATGATAGAAGTAGGAGCCTGAAAGGGTAACCAACGGTATCCAGTCCGTAACTATTACAGGTGTTGCA
TGGCTGTCGTCAGCTCGTGTCGTGAGACGTTGGGTTAAGTCCCCTAACGAGCGAAACCCTTGTTTTTAGT
TACCATCGGGTAGTGCCGGGTACTCTAAAAAGACTGCCGTCGTCAAGACGGAGGAAGGTGGGGATGACGT
CAAGTCATCATGGCCCTTATACCCCGGGCTGCACACGTGCTACAATGGTCGGTACAAAAGGAAGCAAGAC
CGAGAGGTGAAGCGAATCC

>gi|224384477|gb|FJ668704.1| Uncultured anaerobic ammonium-oxidizing bacterium clone D5-X-1 16S ribosomal RNA gene, partial sequence
GAGCACGTAGGTGGGTTTGTAAGTCAGATGTGAAAGCCTTCTGTTCAACAGAAGAATTGCATCTGAAACT
GCGAGTCTTGAGTGTAGGAGGGGAGAATGGAACTTCTGGTGGAGCGGTGAAATGCGTAGATATTAGAAGG
AACGCCGGCGGCGAAAGCGATTCTCTGGCCTATTACTGACACTCAGTGTGCGAAAGCTAGGGGAGCAAAC
GGGATTAGATACCCCGGTAGTCCTAGCCGTAAACGATGGGCACTAAGTAGAGGGAGTTACCGATGTTCTC
TCTGCCGTAGCTAACGCATTAAGTGCCCCGCCTGGGGAGTACGGCCGCAAGGCTAAAACTCAAAAGAATT
GACGGGGGCTCGCACAAGCGGTGGAGCATGTGGCTTAATTCGATGCAACGCGAAAAACCTTACCGAGGCT
TGACGTGGTAGAAGTAGGAACCCGAAAGGGTAACGAACGGTATCCAGTCCGTAGCTATCACAGGTGTTGC
ACGGCTGTCGTCAGCTCGTGTCATGAGACGTTGGGTGAAGTCCCCTAACGAGCGAAACCCTTGTTTTTAG
TTACCAGCGGGTTATGCCGGGTACTCTAGAAAGACTGCCGTCGTCAAGACGGAGGAAGGTGGGGATGACG
TCAAGTCATCATGGCCCCTATGCCCCGGGCTGCACGCGTGCTACAATGGTCGGTACAAACGGAAGCGAAG
CCGAGAGGTGAAGCGAATCC

>gi|224384478|gb|FJ668705.1| Uncultured anaerobic ammonium-oxidizing bacterium clone Dx-X-1 16S ribosomal RNA gene, partial sequence
GAGCACGTAGGTGGGTTTGTAAGTCAGATGTGAAAGCCTTCTGTTCAAAGGAAGAACGGCATCTGAAACT
GCAAATCTCGAGTGTAGGAGGGGAGAGTGGAACTTCTGGTGGAGCGGTGAAATGCGTAGATATCAGAAGG
AACGTCGGCGGCGAAAGCGACTCTCTGGCCTATTACTGACACTGAGTGTGCGAAAGTTAGGGGAGCAAAC
GGGATTAGATACCCCGGTAGTCCTAACCGTAAACGATGGGCACTAAGTAGAGGGAATTACCAATGTTCTC
TCTGCCGTAGCTAACGCATTAAGTGCCCCGCCTGGGGAGTACGGCCGCAAGGCTAAAACTCAAAAGAATT
GACGGGGGCTCGCACAAGCGGTGGAGCATGTGGCTTAATTCGATGCAACGCGAAAAACCTTACCGGGGTT
TGACATGATAGAAGTAGGAGCCCGAAAGGGTAACCAACGGTATCCAATCCGTAACTATTACAGGTGTTGC
ATGGCTGTCGTCAGCTCGTGTCGTGAGACGTTGGGTTAAGTCCCCTAACGAGCGAAACCCTTGTTTTTAG
TTACCATCGGGTTGTGCCGGGTACTCTAAAAAGACTGCCGTCGTCAAGACGGAGGAAGGTGGGGATGACG
TCAAGTCATCATGGCCCTTATACCCCGGGCTGCACACGTGCTACAATGGTCGGTACAAAAGGAAGCAAGA
CCGAGAGGTGAAGCGAATCC

>gi|224384479|gb|FJ668706.1| Uncultured anaerobic ammonium-oxidizing bacterium clone Dx-X-2 16S ribosomal RNA gene, partial sequence
GAGCACGTAGGTGGGTTTGTAAGTCAGGTGTGAAAGCCTTCTGTTCAAAGGAAGAACGGCATCTGAAACT
GCAGATCTTGAGTGTAGGAGGGGAGAGTGGAACTTCTGGTGGAGCGGTGAAATGCGTAGATATCAGAAGG
AACGTCGGCGGCGAAAGCGACTCTCTGGCCTATTACTGACACTGAGGTGCGAAAGTTAGGGGAGCAAACG
GGATTAGATACCCCGGTAGTCCTAACCGTAAACGATGGGCACTAAGTAGAGGGAATTACCAATGTTCTCT
CTGCCGTAGCTAACGCATTAAGCGCCCCGCCTGGGGAGTACGGCCGCAAGGCTAAAACTCAAAAGAATTG
ACGGAGGCTCGCACAAGCGGTGGAGCATGTGGCTTAATTCGATGCAACGCGAAAAACCTTACCGGGGTTT
GACATGGTAGAAGTAGGAGCCCGAAAGGGTAACCAACGGTATCCAGTCCGTAACTATCACAGGTGTTGCA
TGGCTGTCGTCAGCTCGTGTCGTGAGACGTTGGGTTAAGTCCCCTAACGGGCGAAACCCTTGTTTTTAGT
TACCATCGGGTTATGCCGGGTACTCTAAAAAGACTGCCGTCGTCAAGACGGAGGAAGGTGGGGATGACGT
CAAGTCATCATGGCCCTTATACCCCGGGCTGCACACGTGCTACAATGGTCGGTACAAAAGGAAGCAAGAC
CGAGAGGTGAAGCGAATCC

>gi|224384480|gb|FJ668707.1| Uncultured anaerobic ammonium-oxidizing bacterium clone Dx-X-3 16S ribosomal RNA gene, partial sequence
GAGCACGTAGGTGGGTTTGTAAGTCAGATGTGAAAGCCTTCTGTTCAACGGAAGAATTGCATCTGAAACT
GCGAGTCTTGAGTGTAGGAGGGGAGAATGGAACTTCTGGTGGAGCGGTGAAATGTGTAGATATCAGAAGG
AACGCCGGCGGCGAAAGCGATTCTCTGGCCTATTACTGACACTCAGTGTGCGAAAGCTAGGGGAGCAAAC
GGGATTAGATACCCCGGTAGTCCTAGCCGTAAACGATGGGCACTAAGTAGAGGGAATTACCGATGTTCTC
TCTGCCGTAGCTAACGCATTAAGTGCCCCGCCTGGGGAGTACGGCCGCAAGGCTAAAACTCAAAAGAATT
GACGGGGGCTCGCACAAGCGGTGGAGCATGTGGCTTAATTCGATGCAACGCGAAAAACCTTACCGGGGCT
TGACATGGTAGAAGTAGGAACCCGAAAGGGTAACGAACGGTATCCAGTCCGTAGCTATCACAGGTGTTGC
ATGGCTGTCGTCAGCTCGTGTCGTGAGACGTTGGGTTAAGTCCCCTAACGAGCGAAACCCTTGTTTTTAG
TTACCAGCGGGTTGTGCTGGGTACTCTAGAAAGACTGCCGTCGTCAAGACGGAGGAAGGTGGGGATGACG
TCAAGTCATCATGGCCCTTATGCCCCGGGCTGCACACGTGCTACAATGGTCGGTACAAACGGAAGCGAAG
CCGAGAGGTGAAGCGAATCC
>gi|289707229|gb|GU433661.1| Uncultured anaerobic ammonium-oxidizing bacterium clone D1-X-1 16S ribosomal RNA gene, partial sequence
GAGCACGTAGGTGGGTTTGTAAGTCAGATGTGAAAGCCTTCTGTTCAACGGAAGAATTGCATCTGAAACT
GCGAGTCTTGAGTGTAGGAGGGGAGAATGGAACTTCTGGTGGAGCGGTGAAATGCGTAGATATCAGAAGG
AACGCCGGCGGCGAAAGCGATTCTCTGGCCTATTACTGACACTCAGTGTGCGAAAGCTAGGGGAGCAAAC
GGGATTAGATACCCCGGTAGTCCTAGCCGTAAACGATGGGCACTAAGTAGAGGGAATTACCGATATTCTC
TCTGCCGTAGCTAACGCATTAAGTGCCCCGCCTGGGGAGTACGGCCGCAAGGCTAAAACTCAAAAGAATT
GACGGGGGCTCGCACAAGCGGTGGAGCATGTGGCTTAATTCGATGCAACGCGAAAAACCTTACCGGGGCT
TGACATGGTAGAAGTAGGAACCCGAAAGGGTAACGAACGGTATCCAGTCCGTAGCTATTACAGGTGTTGC
ATGGCTGTCGTCAGCTCGTGTCGTGAGACGTTGGGTTAAGTCCCCTAACGAGCGAAACCCTTGTTTTTAG
TTGCCAGCGGGTTATGCCGGGCACTCTAGAAAGACTGCCGTCGTCAAGACGGAGGAAGGTGGGGACGACG
TCAAGTCATCATGGCCCTTATGCCCCGGGCTGCACACGTGCTACAATGGTCGGTACAAACGGAAGCGAAG
CCGAGAGGTGAAGCGAATCC

>gi|289707230|gb|GU433662.1| Uncultured anaerobic ammonium-oxidizing bacterium clone D1-X-2 16S ribosomal RNA gene, partial sequence
GAGCACGTAGGTGGGTTTGTAAGTCAGGTGTGAAAGCCTCCTGTTCAACAGGAGAATTGCATCTGAAACT
ACAAGTCTTGAGTATAGGAGGGGAGAATGGAACTTCTGGTGGAGCGGTGAAATGCGTAGATATCAGAAGG
AACGCCGGCGGCGAAAGCGATTCTCTGGCCTATTACTGACACTCAGTGTGCGAAAGCTAGGGGAGCAAAC
GGGATTAGATACCCCGGTAGTCCTAGCCGTAAACGATGGGCACTAAGTAGAGGGAATTACCGATATTCTC
TCTGCCGTAGCTAACGCATTAAGTGCCCCGCCTGGGGAGTACGGCCGCAAGGCTAAAACTCAAAAGAATT
GACGGGGGCTCGCACAAGCGGTGGAGCATGTGGCTTAATTCGATGCAACGCGAAAAACCTTACCGGGGCT
TGACATAGTAGAAGTAGGAACCCGAAAGGGCAACGAACGGTATCCAGTCCGTAGCTATTACAGGTGTTGC
ATGGCTGTCGTCAGCTCGTGTCGTGAGACGTTGGGTTAAGTCCCCTAACGAGCGAAACCCTTGTTTTTAG
TTACCAGCGGGTTGTGCCGGGTACTCTAGAAAGACTGCCGTCGTCAAGACGGAGGAAGGTGGGGATGACG
TCAAGTCATCATGGCCCTTATGCCCCGGGCTGCACACGTGCTACAATGGTCGGTACAAACGGAAGCGAAG
CCGAGAGGTGAAGCGAATCC

>gi|289707231|gb|GU433663.1| Uncultured anaerobic ammonium-oxidizing bacterium clone D1-X-3 16S ribosomal RNA gene, partial sequence
GAGCACGTAGGTGGGTTTGTAAGTCAGGTGTGAAAGCCTTCTGTTCAAAGGAAGAACGGCATCTGAAACT
ACAGATCTTGAGTGTAGGAGGGGAGAGTGGAACTTCTGGTGGAGCGGTGAAATGCGTAGATATCAGAAGG
AACGTCGGCGGCGAAAGCGACTCTCTGGCCTATTACTGACACTGAGGTGCGAAAGTTAGGGGAGCAAACG
GGATTAGATACCCCGGTAGTCCTAACCGTAAACGATGGGCACTAAATAGAGGGAATTACCAATGTTCTCT
CTGCCGTAGCTAACGCATTAAGTGCCCCGCCTGGGGAGTACGGCCGCAAGGCTAAAACTCAAAAGAATTG
ACGGGGGCTCGCACAAGCGGTGGAGCATGTGGCTTAATTCGATGCAACGCGAAAAACCTTACCGGGGTTT
GACATGGTAGAAGTAGGAGCCCGAAAGGGTAACCAACGGTATCCAGTCCGTAACTATTACAGGTGTTGCA
TGGCTGTCGTCAGCTCGTGTCGTGAGACGTTGGGTTAAGTCCCCTAACGAGCGAAACCCTTGTTTTTAGT
TACCATCGGGTAGTGCCGGGTACTCTAAAAAGACTGCCGTCGTCAAGACGGAGGAAGGTGGGGATGACGT
CAAGTCATCATGGCCCTTATACCCCGGGCTGCACACGTGCTACAATGGTCGGTACAAAAGGAAGCAAGAC
CGAGAGGTGAAGCGAATCC

>gi|289707232|gb|GU433664.1| Uncultured anaerobic ammonium-oxidizing bacterium clone D1-X-4 16S ribosomal RNA gene, partial sequence
GAGCACGTAGGTGGGTTTGTAAGTCAGATGTGAAAGCCTTCTGTTCAACGGAAGAATTGCATCTGAAACT
GCGAGTCTTGAGTGTAGGAGGGGAGAATGGAACTTCTGGTGGAGCGGTGAAATGCGTAGATATCAGAAGG
AACGCCGGCGGCGAAAGCGATTCTCTGGCCTATTACTGACACTCAGTGTGCGAAAGCTAGGGGAGCAAAC
GGGATTAGATACCCCGGTAGTCCTAGCCGTAAACGATGGGCACTAAGTAGAGGGAATTACCGATATTCTC
TCTGCCGTAGCTAACGCATTAAGTGCCCCGCCTGGGGAGTACGGCCGCAAGGCTAAAACTCAAAAGAATT
GACGGGGGCTCGCACAAGCGGTGGAGCATGTGGCTTAATTCGATGCAACGCGAAAAACCTTACCGGGGCT
TGACATGATAGAAGTAGGAACCCGAAAGGGTAACGAACGGTATCCAGTCCGTAGCTATTACAGGTGTTGC
ATGGCTGTCGTCAGCTCGTGTCGTGAGACGTTGGGTTAAGTCCCCTAACGAGCGAAACCCTTGTTTTTAG
TTGCCAGCGGGTTGTGCCGGGCACTCTAGAAAGACTGCCGTCGTCAAGACGGAGGAAGGTGGGGACGACG
TCAAGTCATCATGGCCCTTATGCCCCGGGCTGCACACGTGCTACAATGGTCGGTACAAACGGAAGCGAAG
CCGAGAGGTGAAGCGAATCC

>gi|289707233|gb|GU433665.1| Uncultured anaerobic ammonium-oxidizing bacterium clone D1-X-5 16S ribosomal RNA gene, partial sequence
GAGCACGTAGGTGGGTTTGTAAGTCAGATGTGAAAGCCTTCTGTTCAAAGGAAGAACGGCATCTGAAACT
GCAAATCTTGAGTGTAGGAGGGGAGAGTGGAACTTCTGGTGGAGCGGTGAAATGCGTAGATATCAGAAGG
AACGTCGGCGGCGAAAGCGACTCTCTGGCCTATTACTGACACTGAGTGTGCGAAAGTTAGGGGAGCAAAC
GGGATTAGATACCCCGGTAGTCCTAACCGTAAACGATGGGCACTAAGTAGAGGGAATTACCAATGTTCTC
TCTGCCGTAGCTAACGCATTAAGTGCCCCGCCTGGGGAGTACGGCCGCAAGGCTAAAACTCAAAAGAATT
GACGGGGGCTCGCACAAGCGGTGGAGCATGTGGTTTAATTCGATGCAACGCGAAAAACCTTACCGGGGTT
TGACATGGTAGAAGTAGGAGCCCGAAAGGGTAACCAACGGTATCCAGTCCGTAACTATCACAGGTGTTGC
ATGGCTGTCGTCAGCTCGTGTCGTGAGACGTTGGGTTAAGTCCCCTAACGAGCGAAACCCTTGTTTTTAG
TTACCATCGGGTTATGCCGGGTACTCTAAAAAGACTGCCGTCGTCAAGACGGAGGAAGGTGGGGATGACG
TCAAGTCATCATGGCCCTTATACCCCGGGCTGCACACGTGCTACAATGGTCGGTACAAAAGGAAGCAAGA
CCGAGAGGTGAAGCGAATCC

>gi|289707234|gb|GU433666.1| Uncultured anaerobic ammonium-oxidizing bacterium clone D1-X-6 16S ribosomal RNA gene, partial sequence
GAGCACGTAGGTGGGTTTGTAAGTCAGATGTGAAAGCCTTCTGTTCAACGGAAGAATTGCATCTGAAACT
GCGAGTCTTGAGTGTAGGAGGGGAGAATGGAACTTCTGGTGGAGCGGTGAAATGCGTAGATATCAGAAGG
AACGCCGGCGGCGAAAGCGATTCTCTGGCCTATTACTGACACTCAGTGTGCGAAAGCTAGGGGAGCAAAC
GGGATTAGATACCCCGGTAGTCCTAGCCGTAAACGATGGGCACTAAGTAGAGGGAATTACCGATATTCTC
TCTGCCGTAGCTAACGCATTAAGTGCCCCGCCTGGGGAGTACGGCCGCAAGGCTAAAACTCAAAAGAATT
GACGGGGGCTCGCACAAGCGGTGGAGCATGTGGCTTAATTCGATGCAACGCGAAAAACCTTACCGGGGCT
CGACATGGTAGAAGTAGGAACCCGAAAGGGTAACGAACGGTATCCAGTCCGTAGCTATTACAGGTGTTGC
ATGGCTGTCGTCAGCTCGTGTCGTGAGACGTTGGGTTAAGTCCCCTAACGAGCGAAACCCTTGTTTTTAG
TTGCCAGCGGGTTATGCCGGGCACTCTAGAAAGACTGCCGTCGTCAAGACGGAGGAAGGTGGGGACGACG
TCAAGTCATCATGGCCCTTATGCCCCGGGCTGCACACGTGCTACAATGGTCGGTACAAACGGAAGCGAAG
CCGAGAGGTGAAGCGAATCC

>gi|289707235|gb|GU433667.1| Uncultured anaerobic ammonium-oxidizing bacterium clone D1-X-7 16S ribosomal RNA gene, partial sequence
GAGCACGTAGGTGGGTTTGTAAGTCAGATGTGAAAGCCTTCTGTTCAACGGAAGAATTGCATCTGAAACT
GCGAGTCTTGAGTGTAGGAGGGGAGAATGGAACTTCTGGTGGAGCGGTGAAATGCGTAGATATCAGAAGG
AACGCCGGCGGCGAAAGCGATTCTCTGGCCTATTACTGACACTCAGTGTGCGAAAGCTAGGGGAGCAAAC
GGGATTAGATACCCCGGTAGTCCTAGCCGTAAACGATGGGCACTAAGTAGAGGGAATTACCGATATTCTC
TCTGCCGTAGCTAACGCATTAAGTGCCCCGCCTGGGGAGTACGGCCGCAAGGCTAAAACTCAAAAGAATT
GACGGGGGCTCGCACAAGCGGTGGAGCATGTGGCTTAATTCGATGCAACGCGAAAAACCTTACCGGGGCT
TGACATAGTAGAAGTAGGAACCCGAAAGGGTAACGAACGGTATCCAGTCCGTAACTATTACAGGTGTTGC
ATGGCTGTCGTCAGCTCGTGTCGTGAGACGTTGGGTTAAGTCCCCTAACGAGCGAAACCCTTGTTTTTAG
TTGCCAGCGGGTTATGCCGGGCACTCTAGAAAGACTGCCGTCGTCAAGACGGAGGAAGGTGGGGACGACG
TCAAGTCATCATGGCCCTTATGCCCCGGGCTGCACACGTGCTACAATGGCCGGTACAAACGGAAGCGAAG
CCGAGAGGTGAAGCGAATCC

>gi|289707236|gb|GU433668.1| Uncultured anaerobic ammonium-oxidizing bacterium clone D1-X-8 16S ribosomal RNA gene, partial sequence
GAGCACGTAGGTGGGTTTGTAAGTCAGATGTGAAAGCCTTCTGTTCAACGGAAGAATTGCATCTGAAACT
GCGAGTCTTGAGTGTAGGAGGGGAGAATGGAACTTCTGGTGGAGCGGTGAAATGCGTAGATATCAGAAGG
AACGCCGGCGGCGAAAGCGATTCTCTGGCCTATTACTGACACTCAGTGTGCGAAAGCTAGGGGAGCAAAC
GGGATTAGATACCCCGGTAGTCCTAGCCGTAAACGATGGGCACTAAGTAGAGGGAATTACCGATATTCTC
TCTGCCGTAGCTAACGCATTAAGTGCCCCGCCTGGGGAGTACGGCCGCAAGGCTAAAACTCAAAAGAATT
GACGGGGGCTCGCACAAGCGGTGGAGCATGTGGCTTAATTCGATGCAACGCGAAAAACCTTACCGGGGCT
TGACATGATAGAAGTAGGAACCCGAAAGGGTAACGAACGGTATCCAGTCCGTAGCTATTACAGGTGTTGC
ATGGCTGTCGTCAGCTCGTGTCGTGAGACGTTGGGTTAAGTCCCCTAACGAGCGAAGCCCTTGTTTTTAG
TTGCCAGCGGGTTGTGCCGGGCACTCTAGAAAGACTGCCGTCGTCAAGACGGAGGAAGGTGGGGACGACG
TCAAGTCATCATGGCCCTTATGCCCCGGGCTGCACACGTGCTACAATGGTCGGTACAAACGGAAGCGAAG
CCGAGAGGTGAAGCGAATCC

>gi|289707237|gb|GU433669.1| Uncultured anaerobic ammonium-oxidizing bacterium clone D1-X-9 16S ribosomal RNA gene, partial sequence
GAGCACGTAGGTGGGTTTGTAAGTCAGACGTGAAAGCCTTCTGTTCAACGGAAGAATTGCATCTGAAACT
ACAAACCTTGAGTGTAGGAGGGGAGAATGGAACTTCTGGTGGAGCGGTGAAATGCGTAGATATCAGAAGG
AACGCCGGCGGCGAAAGCGATTCTCTGGCCTATTACTGACACTCAGTGTGCGAAAGCTAGGGGAGCAAAC
GGGATTAGATACCCCGGTAGTCCTAGCCGTAAACGATGGGCACTAAGTAGAGGGAATTACCGATGTTCTC
TCTGCCGTAGCTAACGCATTAAGTGCCCCGCCTGGGAGTACGGCCGCAAGGCTAAAACTCAAAAGAATTG
ACGGGGGCTCGCACAAGCGGTGGAGCATGTGGCTTAATTCGATGCAACGCGAAAAACCTTACCGGGGCTT
GACATGGTAGAAGTAGGAACCCGAAAGGGTAACGAACGGTATTCAGTCCGTGACTATCACAGGTGTTGCA
TGGCTGTCGTCAGCTCGTGTCGTGAGACGTTGGGTTAAGTCCCCTAACGAGCGAAACCCTTATTTTTAGT
TGCCAGCGGGTTGTGCCGGGCACTCTAGAAAGACTGCCGTCGTCAAGACGGAGGAAGGTGGGGATGACGT
CAAGTCATCATGGCCCTTATACCCCGGGCTGCACACGTGCTACAATGGCCGGTACAAACGGAAGCGAAGC
CGAGAGGTGAAGCGAATCC

>gi|289707238|gb|GU433670.1| Uncultured anaerobic ammonium-oxidizing bacterium clone D1-X-10 16S ribosomal RNA gene, partial sequence
GAGCACGTAGGTGGGTTTGTAAGTCAGATGTGAAAGCCTTCTGTTCAACGGGAGAATTGCATCTGAAACT
ACAGACCTTGAGTATAGGAGGGGAGAATGGAACTTCTGGTGGAGCGGTGAAATGCGTAGATATCAGAAGG
AACGCCGGCGGCGAAAGCGATTCTCTGGCCTATTACTGACACTCAGTGTGCGAAAGCTAGGGGAGCAAAC
GGGATTAGATACCCCGGTAGTCCTAGCCGTAAACGATGGGCACTAAGTAGAGGGAATTACCGATGTTCTC
TCTGCCGTAGCTAACGCATTAAGTGCCCCGCCTGGGGAGTACGGCCGCAAGGCTAAAACTCAAAAGAATT
GACGGGGGCTCGCACAAGCGGTGGAGCATGTGGCTTAATTCGATGCAACGCGAAAAACCTTACCGGGGCT
TGACATGGTAGAAGTAGGAACCCGAAAGGGTATCGAACGGTATCCAGTCCGTAGCTATCACAGGTGTTGC
ATGGCTGTCGTCAGCTCGTGTCGTGAGACGTTGGGTTAAGTCCCCTAACGAGCGAAACCCTTGTTTTTAG
TTACCAGCGGGTTGTGCCGGGTACTCTAGAAAGACTGCCGTCGTCAAGACGGAGGAAGGTGGGGATGACG
TCAAGTCATCATGGCCCTTATGCCCCGGGCTGCACACGTGCTACAATGGTCGGTACAAACGGAAGCGAAG
CCGAGAGGTGAAGCGAATCC

>gi|289707239|gb|GU433671.1| Uncultured anaerobic ammonium-oxidizing bacterium clone D1-X-11 16S ribosomal RNA gene, partial sequence
GAGCACGTAGGTGGGTTTGTAAGTCAGATGTGAAAGCCTTCTGTTCAACGGGAGAATTGCATCTGAAACT
ACAGACCTTGAGTATAGGAGGGGAGAATGGAACTTCTGGTGGAGCGGTGAAATGCGTAGATATCAGAAGG
AACGCCGGCGGCGAAAGCGATTCTCTGGCCTATTACTGACACTCAGTGTGCGAAAGCTAGGGGAGCAAAC
GGGATTAGATACCCCGGTAGTCCTAGCCGTAAACGATGGGCACTAAGTAGAGGGAATTACCGATGTTCTC
TCTGCCGTAGCTAACGCATTAAGTGCCCCGCCTGGGGAGTACGGCCGCAAGGCTAAAACTCAAAAGAATT
GACGGGGGCTCGCACAAGCGGTGGAGCATGTGGCTTAATCCGATGCAACGCGAAAAACCTTACCGGGGCT
TGACATGGTAGAAGTAGGAACCCGAAAGGGTAACGAACGGTATCCAGTCCGTAGCTATCACAGGTGTTGC
ATGGCTGTCGTCAGCTCGTGTCGTGAGACGTTGGGTTAAGTCCCCTAACGAGCGAAACCCTTGTTTTTAG
TTACCAGCGGGTTGTGCCGGGTACTCTAGAAAGACTGCCGTCGTCAAGACGGAGGAAGGTGGGGATGACG
TCAAGTCATCATGGCCCTTATGCCCCGGGCTGCACACGTGCTACAATGGTCGGTACAAACGGAAGCGAAG
CCGAGAGGTGAAGCGAATCC

>gi|289707240|gb|GU433672.1| Uncultured anaerobic ammonium-oxidizing bacterium clone D1-X-13 16S ribosomal RNA gene, partial sequence
GAGCACGTAGGTGGGTTTGTAAGTCAGATGTGAAAGCCTTCTGTTCAACGGAAGAATTGCATCTGAAACT
ACAAACCTTGAGTATAGGAGGGGAGAATGGAACTTCTGGTGGAGCGGTGAAATGCGTAGATATCAGAAGG
AACGCCGGCGGCGAAAGCGATTCTCTGGCCTATTACTGACACTCAGTGTGCGAAAGCTAGGGGAGCAAAC
GGGATTAGATACCCCGGTAGTCCTAGCCGTAAACGATGGGCACTAAGTAGAGGGAATTACCGATGTTCTC
TCTGCCGTAGCTAACGCATTAAGTGCCCCGCCTGGGGAGTACGGCCGCAAGGCTAAAACTCAAAAGAATT
GACGGGGGCTCGCACAAGCGGTGGAGCATGTGGCTTAATTCGATGCAACGCGAAAAACCTTACCGGGGCT
TGACATGGTAGAAGTAGGAACCCGAAAGGGTAACGAACGGTATCCAGTCCGTAGCTATCACAGGTGTTGC
ATGGCTGTCGTCAGCTCGTGTCGTGAGACGTTGGGTTAAGTCCCCTAACGAGCGAAACCCTTGTTTTTAG
TTACCAGCGGGTTGTGCCGGGTACTCTAGAGAGACTGCCGTCGTCAAGACGGAGGAAGGTGGGGATGACG
TCAAGTCATCATGGCCCTTATGCCCCGGGCTGCACACGTGCTACAATGGTCGGTACAAACGGAAGCGAAG
CCGAGAGGTGAAGCGAATCC

>gi|289707241|gb|GU433673.1| Uncultured anaerobic ammonium-oxidizing bacterium clone D1-X-15 16S ribosomal RNA gene, partial sequence
GAGCACGTAGGTGGGTTTGTAAGTCAGATGTGAAAGCCTTCTGTTCAAAGGAAGAACGGCATCTGAAACT
GCAGATCTTGAGTATAGGAGGGGAGAGTGGAACTTCTGGTGGAGCGGTGAAATGCGTAGATATCAGAAGG
AACGTCGGCGGCGAAAGCGACTCTCTGGCCTATTACGGACACTGAGTGTGCGAAAGTTAGGGGAGCAAAC
GGGATTAGATACCCCGGTAGTCCTAACCGTAAACGATGGGCACTAAGTAGAGGGAATTACCAATGTTTTC
TCTGCCGTAGCTAACGCATTAAGTGCCCCGCCTGGGGAGTACGGCCGCAAGGCTAAAACTCAAAAGAATT
GACGGGGGCTCGCACAAGCGGTGGAGCATGTGGCTTAATTCGATGCAACGCGAAAAACCTTACCGGGGTT
TGACATGATAGAAGTAGGAGCCCGAAAGGGTAACCAACGGTATCCAGTCCGTAACTATTACAGGTGTTGC
ATGGCTGTCGTCAGCTCGTGTCGTGAGACGTTGGGTTAAGTCCCCTAACGAGCGAAACCCTTGTTTTTAG
TTACCATCGGGTTGTGCCGGGTACTCTAAAAAGACTGCCGTCGTCAAGACGGAGGAAGGTGGGGATGACG
TCAAGTCATCATGGCCCTTATACCCCGGGCTGCACACGTGCTACAATGGTCGGTACAAAAGGAAGCAAGA
CCGAGAGGTGAAGCGAATCC

>gi|289707242|gb|GU433674.1| Uncultured anaerobic ammonium-oxidizing bacterium clone D1-X-16 16S ribosomal RNA gene, partial sequence
GAGCACGTAGGTGGGTTTGTAAGTCAGATGTGAAAGCCTCCTGTTCAACGGGAGAATTGCATCTGAAACT
GCAGATCTTGAGTGTAGGAGGGGAGAATGGAACTTCTGGTGGAGCGGTGAAATGCGTAGATATCAGAAGG
AACGCCGGCGGCGAAAGCGATTCTCTGGCCTATTACTGACACTCAGTGTGCGAAAGCTAGGGGAGCAAAC
GGGATTAGATACCCCGGTAGTCCTAGCCGTAAACGATGGGCACTAAGTAGAGGGAATTACCGATATTCTC
TCTGCCGTAGCTAACGCATTAAGTGCCCCGCCTGGGGAGTACGGCCGCAAGGCTAAAACTCAAAAGAATT
GACGGGGGCTCGCACAAGCGGTGGAGCATGTGGCTTAATTCGATGCAACGCGAAGAACCTTACCGGGGCT
TGACATGGTAGAAGTAGGAACCCGAAAGGGTAACGAACGGTATCCAGTCCGTAGCTATTACAGGTGTTGC
ATGGCTGTCGTCAGCTCGTGTCGTGAGACGTTGGGTTAAGTCCCCTAACGAGCGAAACCCTTGTTTTTAG
TTGCCAGCGGGTTATGTCGGGCACTCTAGAAAGACTGCCGTCGTCAAGACGGAGGAAGGTGGGGATGACG
TCAAGTCATCATGGCCCTTATGCCCCGGGCTGCACACGTGCTACAATGGTCGGTACAAACGGAAGCGAAG
CCGAGAGGTGAAGCGAATCC

>gi|289707243|gb|GU433675.1| Uncultured anaerobic ammonium-oxidizing bacterium clone D1-X-17 16S ribosomal RNA gene, partial sequence
GAGCACGTAGGTGGGTTTGTAAGTCAGGTGTGAAAGCCTTCTGTTCAAAGGAAGAACGGCATCTGAAACT
GCAGATCTTGAGTGTAGGAGGGGAGAGTGGAACTTCTGGTGGAGCGGTGAAATGCGTAGATATCAGAAGG
AACGTCGGCGGCGAAAGCGACTCTCTGGCCTATTACTGACACTGAGGTGCGAAAGTTAGGGGAGCAAACG
GGATTAGATACCCCGGTAGTCCTAACCGTAAACGATGGGCACTAAGTAGAGGGAATTACCAATGTTCTCT
CTGCCGTAGCTAACGCATTAAGTGCCCCGCCTGGGGAGTACGGCCGCAAGGCTAAAACTCAAAAGAATTG
ACGGGGGCTCGCACAAGCGGTGGAGCATGTGGCTTAATTCGATGCAACGCGAAAAACCTTACCGGGGTTT
GACATGGTAGAAGTAGGAGCCCGAAAGGGTAACCAACGGTATCCAGTCCGTAACTATCACAGGTGTTGCA
TGGCTGTCGTCAGCTCGTGTCGTGAGACGTTGGGTTAAGTCCCCTAACGAGCGAAACCCTTGTTTTTAGT
TACCATCGGGTTATGCCGGGTACTCTAAAAAGACTGCCGTCGTCAAGACGGAGGAAGGTGGGGATGACGT
CAAGTCATCATGGCCCTTATACCCCGGGCTGCACACGTGCTACAATGGTCGGTACAAAAGGAAGCAAGAC
CGAGAGGTGAAGCGAATC

>gi|289707244|gb|GU433676.1| Uncultured anaerobic ammonium-oxidizing bacterium clone D1-X-18 16S ribosomal RNA gene, partial sequence
GAGCACGTAGGTGGGTTTGTAAGTCAGATGTGAAAGCCTTCTGTTCAACGGAAGAATTGCATCTGAAACT
GCGAGTCTTGAGTGTAGGAGGGGAGAATGGAACTTCTGGTGGAGCGGTGAAATGCGTAGATATCAGAAGG
AACGCCGGCGGCGAAAGCGATTCTCTGGCCTATTACTGACGCTCAGTGTGCGAAAGCTAGGGGAGCAAAC
GGGATTAGATACCCCGGTAGTCCTAGCCGTAAACGATGGGCACTAAGTAGAGGGAATTACCGATGTTCTC
TCTGCCGTAGCTAACGCATTAAGTGCCCCGCCTGGGGAGTACGGCCGCAAGGCTAAAACTCAAAAGAATT
GACGGGGGCTCGCACAAGCGGTGGAGCATGTGGCTTAATTCGATGCAACGCGAAGAACCTTACCGGGGCT
TGACATGGTAGAAGTAGGAACCCGAAAGGGTAACGAACGGTATCCAGTCCGTAACTATCACAGGTGTTGC
ATGGCTGTCGTCAGCTCGTGTCGTGAGACGTTGGGTTAAGTCCCCTAACGAGCGAAACCCTTGTTTTTAG
TTACCAGCGGGTTGTGCCGGGTACTCTAGAAAGACTGCCGTCGTCAAGACGGAGGAAGGTGGGGATGACG
TCAAGTCATCATGGCCCTTATGCCCCGGGCTGCACACGTGCTACAATGGTCGGTACAAACGGAAGCGAAG
CCGAGAGGTGAAGCGAATCC

>gi|289707245|gb|GU433677.1| Uncultured anaerobic ammonium-oxidizing bacterium clone D1-X-19 16S ribosomal RNA gene, partial sequence
GAGCACGTAGGTGGGTTTGTAAGTCAGATGTGAAAGCCTTCTGTTCAACGGAAGAATTGCATCTGAAACT
GCGAGTCTTGAGTGTAGGAGGGGAGAATGGAACTTCTGGTGGAGCGGTGAAATGCGTAGATATCAGAAGG
AACGCCGGCGGCGAAAGCGATTCTCTGGCCTATTACTGACGCTCAGTGTGCGAAAGCTAGGGGAGCAAAC
GGGATTAGATACCCCGGTAGTCCTAGCCGTAAACGATGGGCACTAGGTAGAGGGAATTACCGATGTTCTC
TCTGCCGTAGCTAACGCATTAAGTGCCCCGCCTGGGGAGTACGGCCGCAAGGCTAAAACTCAAAAGAATT
GACGGGGGCTCGCACAAGCGGTGGAGCATGTGGCTTAATTCGATGCAACGCGAAGAACCTTACCGGGGCT
TGACATGGTAGAAGTAGGAACCCGAAAGGGTAACGAACGGTATCCAGTCCGTAACTATCACAGGTGTTGC
ATGGCTGTCGTCAGCTCGTGTCGTGAGACGTTGGGTTAAGTCCCCTAACGAGCGAAACCCTTGTTTTTAG
TTACCAGCGGGTTGTGCCGGGTACTCTAGAAAGACTGCCGTCGTCAAGACGGAGGAAGGTGGGGATGACG
TCAAGTCATCATGGCCCTTATGCCCCGGGCTGCACACGTGCTACAATGGTCGGTACAAACGGAAGCGAAG
CCGAGAGGTGAAGCGAATCC

>gi|289707246|gb|GU433678.1| Uncultured anaerobic ammonium-oxidizing bacterium clone D1-X-20 16S ribosomal RNA gene, partial sequence
GAGCACGTAGGTGGGTTTGTAAGTCAGATGTGAAAGCCTCCTGTTCAACGGGAGAATTGCATCTGAAACT
ACGAATCTTGAGTGTAGGAGGGGAGAATGGAACTTCTGGTGGAGCGGTGAAATGCGTAGATATCAGAAGG
AACGCCGGCGGCGAAAGCGATTCTCTGGCCTATTACTGACACTCAGTGTGCGAAAGCTAGGGGAGCAAAC
GGGATTAGATACCCCGGTAGTCCTAGCCGTAAACGATGGGCACTAAGTAGAGGGAATTACCGATATTCTC
TCTGCCGTAGCTAACGCATTAAGTGCCCCGCCTGGGGAGTACGGCCGCAAGGCTAAAACTCAAAAGAATT
GACGGGGGCTCGCACAAGCGGTGGAGCATGTGGCTTAATTCGATGCAACGCGAAAAACCTTACCGGGGCT
TGACATGGTAGAAGTAGGAACCCGAAAGGGTAACGAACGGTATCCAGTCCGTAGCTATCACAGGTGTTGC
ATGGCTGTCGTCAGCTCGTGTCGTGAGACGTTGGGTTAAGTCCCCTAACGAGCGAAACCCTTGTTTTTAG
TTGCCAGCGGGTTATGCCGGGCACTCTAGAAAGACTGCCGTCGTCAAGACGGAGGAAGGTGGGGATGACG
TCAAGTCATCATGGCCCTTATGCCCCGGGCTGCACACGTGCTACAATGGTCGGTACAAACGGAAGCGAAG
CCGAGAGGTGAAGCGAATCC

>gi|289707247|gb|GU433679.1| Uncultured anaerobic ammonium-oxidizing bacterium clone D1-X-21 16S ribosomal RNA gene, partial sequence
GAGCACGTAGGTGGGTTTGTAAGTCAGGTGTGAAAGCCTTCTGTTCAAAGGAAGAACGGCATCTGAAACT
GCAGATCTTGAGTGTAGGAGGGGAGAGTGAAACTTCTGGTGGAGCGGTGAAATGCGTAGATATCAGAAGG
AACGTCGGCGGCGAAAGCGACTCTCTGGCCTATTACTGACACTGAGGTGCGAAAGTTAGGGGAGCAAACG
GGATTAGATACCCCGGTAGTCCTAACCGTAAACGATGGGCACTAAGTAGAGGGAATTACCAATGTTCTCT
CTGCCGTAGCTAACGCATTAAGTGCCCCGCCTGGGGAGTACGGCCGCAAGGCTAAAACTCAAAAGAATTG
ACGGGGGCTCGCACAAGCGGTGGAGCATGTGGCTTAATTCGATGCAACGCGAAAAACCTTACCGGGGTTT
GACATGGTAGAAGTAGGAGCCCGGAAGGGTAACCAACGGTATCCAGTCCGTAACTATCACAGGTGTTGCA
TGGCTGTCGTCAGCTCGCGTCGTGAGACGTTGGGTTAAGTCCCCTAACGAGCGAAACCCTTGTTTTTAGT
TACCATCGGGTTATGCCGGGTACTCTAAAAAGACTGCCGTCGTCAAGACGGAGGAAGGTGGGGATGACGT
CAAGTCATCATGGCCCTTATACCCCGGGCTGCACACGTGCTACAATGGTCGGTACAAAAGGAAGCAAGAC
CGAGAGGTGAAGCGAATCC

>gi|289707248|gb|GU433680.1| Uncultured anaerobic ammonium-oxidizing bacterium clone D1-X-22 16S ribosomal RNA gene, partial sequence
GAGCACGTAGGTGGGTTTGTAAGTCAGATGTGAAAGCCTCCTGTTCAACGGGAGAATTGCATCTGAAACT
GCAGATCTTGAGTGTAGGAGGGGAGAATGGAACTTCTGGTGGAGCGGTGAAATGCGTAGATATCAGAAGG
AACGCCGGCGGCGAAAGCGATTCTCTGGCCTATTACTGACACTCAGTGTGCGAAAGCTAGGGGAGCAAAC
GGGATTAGATACCCCGGTAGTCCTAGCCGTAAACGATGGGCACTAAGTAGAGGGAATTACCGATATTCTC
TCTGCCGTAGCTAACGCATTAAGTGCCCCGCCTGGGGAGTACGGCCGCAAGGCTAAAACTCAAAAGAATT
GACGGGGGCTCGCACAAGCGGTGGAGCATGTGGCTTAATTCGATGCAACGCGAAAAACCTTACCGGGGCT
TAACATGGTAGAAGTAGGAACCCGAAAGGGTAACGAACGGTATCCAGTCCGTAACTATTACAGGTGTTGC
ATGGCTGTCGTCAGCTCGTGTCGTGAGACGTTGGGTTAAGTCCCCTAACGAGCGAAACCCTTGTTTTTAG
TTGCCAGCGGGTTATGCCGGGCACTCTAGAAAGACTGCCGTCGTCAAGACGGAGGAAGGTGGGGATGACG
TCAAGTCATCATGGCCCTTATGCCCCGGGCTGCACACGTGCTACAATGGTCGGTACAAACGGAAGCGAAG
CCGAGAGGTGAAGCGAATC

>gi|289707249|gb|GU433681.1| Uncultured anaerobic ammonium-oxidizing bacterium clone D1-X-23 16S ribosomal RNA gene, partial sequence
GAGCACGTAGGTGGGTTTGTAAGTCAGATGTGAAAGCCTTCTGTTCAACGGAAGAATTGCATCTGAAACT
GCGAATCTTGAGTATAGGAGGGGAGAATGGAACTTCTGGTGGAGCGGTGAAATGCGTAGATATCAGAAGG
AACGCCGGCGGCGAAAGCGATTCTCTGGCCTATTACTGACACTCAGTGTGCGAAAGCTAGGGGAGCAAAC
GGGATTAGATACCCCGGTAGTCCTAGCCGTAAACGATGGGCACTAAGTAGAGGGAATTACCGATGTTCTC
TCTGCCGTAGCTAACGCATTAAGTGCCCCGCCTGGGGAGTACGGCCGCAAGGCTAAAACTCAAAAGAATT
GACGGGGGCTCGCACAAGCGGTGGAGCATGTGGCTTAATTCGATGCAACGCGAAAAACCTTACCGGGGCT
TGACATGGTAGAAGTAGGAACCCGAAAGGGTAACGAACGGTATCCAGTCCGTAGCTATTACAGGTGTTGC
ATGGCTGTCGTCAGCTCGTGTCGTGAGACGTTGGGTTAAGTCCCCTAACGAGCGAAACCCTTGTTTTTAG
TTACCAGCGGGTTGTGCCGGGTACTCTAGAAAGACTGCCGTCGTCAAGACGGAGGAAGGTGGGGATGACG
TCAAGTCATCATGGCCCTTATGCCCCGGGCTGCACACGTGCTACAATGGTCGGTACAAACGGAAGCGAAG
CCGAGAGGTGAAGCGAATCC

>gi|289707250|gb|GU433682.1| Uncultured anaerobic ammonium-oxidizing bacterium clone D1-X-24 16S ribosomal RNA gene, partial sequence
GAGCACGTAGGTGGGTTTGTAAGTCAGATGTGAAAGCCTTCTGTTCAACGGAAGAATTGCATCTGAAACT
GCGAGTCTTGAGTGTAGGAGGGGAGAATGGAACTTCTGGTGGAGCGGTGAAATGCGTAGATATCAGAAGG
AACGCCGGCGGCGAAAGCGATTCTCTGGCCTATTACTGACACTCAGTGTGCGAAAGCTAGGGGAGCAAAC
GGGATTAGATACCCCGGTAGTCCTAGCCGTAAACGATGGGCACTAAGTAGAGGGAATTACCGATGTTCTC
TCTGCCGTAGCTAACGCATTAAGTGCCCCGCCTGGGGAGTACGGCCGCAAGGCTAAAACTCAAAAGAATT
GACGGGGGCTCGCACAAGCGGTGGAGCATGTGGCTTAATTCGATGCAACGCGAAAAACCTTACCGGGGCT
TGACATGGTAGAAGTAGGAACCCGAAAGGGTAACGAACGGTATCCAGTCCGTAGCTATCACAGGTGTTGC
ATGGCTGTCGTCAGCTCGTGTCGTGAGACGTTGGGTTAAGTCCCCTAACGAGCGAAACCCTTGTTTTTAG
TTACCAGCGGGTTATGCCGGGTACTCTAGAAAGACTGCCGTCGTCAAGACGGAGGAAGGTGGGGATGACG
TCAAGTCATCATGGCCCTTATGCCCCGGGCTGCACACGTGCTACAATGGTCGGTACAAACGGAAGCGAAG
CCGAGAGGTGAAGCGAATCC

>gi|289707251|gb|GU433683.1| Uncultured anaerobic ammonium-oxidizing bacterium clone D1-X-25 16S ribosomal RNA gene, partial sequence
GAGCACGTAGGTGGGTTTGTAAGTCAGGTGTGAAAGCCTTCTGTTCAAAGGAAGAACGGCATCTGAAACT
GCAGATCTTGAGTGTAGGAGGGGAGAGTGGAACTTCTGGTGGAGCGGTGAAATGCGTAGATATCAGAAGG
AACGTCGGCGGCGAAAGCGACTCTCTGGCCTATTACTGACACTGAGGTGCGAAAGTTAGGGGAGCAAACG
GGATTAGATACCCCGGTAGTCCTAACCGTAAACGATGGGCACTAAGTAGAGGGAATTACCAATGTTCTCT
CTGCCGTAGCTAACGCATTAAGTGCCCCGCCTGGGGAGTACGGCCGCAAGGCTAAAACTCAAAAGAATTG
ACGGGGGCTCGCACAAGCGGTGGAGCATGTGGCTTAATTCGATGCAACGCGAAAAACCTTACCGGGGTTT
GACATGGTAGAAGTAGGAGCCCGAAAGGGCAACCAACGGTATCCAGTCCGTAACTATTACAGGTGTTGCA
TGGCTGTCGTCAGCTCGTGTCGTGAGACGTTGGGTTAAGTCCCCTAACGAGCGAAACCCTTGTTTTTAGT
TACCATCGGGTTGTGCCGGATACTCTAAAAAGACTGCCGTCGTCAAGACGGAGGAAGGTGGGGATGACGT
CAAGTCATCATGGCCCTTATACCCCGGGCTGCACACGTGCTACAATGGTCGGTACAAAAGGAAGCAAGAC
CGAGAGGTGAAGCGAATCC

>gi|289707252|gb|GU433684.1| Uncultured anaerobic ammonium-oxidizing bacterium clone D1-X-26 16S ribosomal RNA gene, partial sequence
GAGCACGTAGGTGGGTTTGTAAGTCAGGTGTGAAAGCCTTCTGTTCAAAGGAAGAACGGCATCTGAAACT
GCAGATCTTGAGTTTAGGAGGGGAGAGTGGAACTTCTGGTGGAGCGGTGAAATGCGTAGATATCAGAAGG
AACGTCGGCGGCGAAAGCGACTCTCTGGCCTAATACTGACACTGAGGTGCGAAAGTTAGGGGAGCAAACG
GGATTAGATACCCCGGTAGTCCTAACCGTAAACGATGGGCACTAAGTAGAGGGAATTACCAATGTTCTCT
CTGCCGTAGCTAACGCATTAAGTGCCCCGCCTGGGGAGTACGGCCGCAAGGCTAAAACTCAAAAGAATTG
ACGGGGGCTCGCACAAGCGGTGGAGCATGTGGCTTAATTCGATGCAACGCGAAAAACCTTACCGGGGTTT
GACATGATAGAAGTAGGAGCCTGAAAGGGTAACCAACGGTATCCAGTCCGTAACTATTACAGGTGTTGCA
TGGCTGTCGTCAGCTCGTGTCGTGAGACGTTGGGTTAAGTCCCCTAACGAGCGAAACCCTTGTTTTTAGT
TACCATCGGGTAGTGCCGGGTACTCTAAAAAGACTGCCGTCGTCAAGACGGAGGAAGGTGGGGATAACGT
CAAGTCATCATGGCCCTTATACCCCGGGCTGCACACGTGCTACAATGGTCGGTACAAAAGGAAGCAAGAC
CGAGAGGTGAAGCGAATCC

>gi|289707253|gb|GU433685.1| Uncultured anaerobic ammonium-oxidizing bacterium clone D1-X-28 16S ribosomal RNA gene, partial sequence
GAGCACGTAGGTGGGTTTGTAAGTCAGGTGTGAAAGCCTTCTGTTCAAAGGAAGAACGGCACCTGAAACT
ACAGATCTTGAGTGTAGGAGGGGAGAGTGGAACTTCTGGTGGAGCGGTGAAATGCGTAGATATCAGAAGG
AACGTCGGCGGCGAAAGCGACTCTCTGGCCTATTACTGACACTGAGGTGCGAAAGTTAGGGGAGCAAACG
GGATTAGATACCCCGGTAGTCCTAACCGTAAACGATGGGCACTAAGTAGAGGGAATTACCAATGTTCTCT
CTGCCGTAGCTAACGCATTAAGTGCCCCGCCTGGGGAGTACGGCCGCAAGGCTAAAACTCAAAAGAATTG
ACGGGGGCTCGCACAAGCGGTGGAGCATGTGGCTTAATTCGATGCAACGCGAAAAACCTTACCGGGGTTT
GACATGGTAGAAGTAGGAGCCCGAAAGGGTAACCAACGGTATCCAGTCCGTAACTATTACAGGTGTTGCA
TGGCTGTCGTCAGCTCGTGTCGTGAGACGTTGGGTTAAGTCCCCTAACGAGCGAAACCCTTGTTTTTAGT
TACCATCGGGTAGTGCCGGGTACTCTAAAAAGACTGCCGTCGTCAAGACGGAGAAAGGTGGGGATGACGT
CAAGTCATCATGGCCCTTATACCCCGGGCTGCACACGTGCTACAATGGTCGGTACAAAAGGAAGCAAGAC
CGAGAGGTGAAGCGAATCC

>gi|289707254|gb|GU433686.1| Uncultured anaerobic ammonium-oxidizing bacterium clone D1-X-29 16S ribosomal RNA gene, partial sequence
GAGCACGTAGGTGGGTTTGTAAGTCAGATGTGAAAGCCTCCTGTTCAACGGGAGAATTGCATCTGAAACT
ACTGATCTTGAGTATAGGAGGGGAGAATGGAACTTCTGGTGGAGCGGTGAAATGCGTAGATATCAGAAGG
AACGCCGGCGGCGAAAGCGATTCTCTGGCCTATTACTGACACTCAGTGTGCGAAAGCTAGGGGAGCAAAC
GGGATTAGATACCCCGGTAGTCCTAGCCGTAAACGATGGGCACTAAGTAGAGGGAATTACCGATATTCTC
TCTGCCGTAGCTAACGCATTAAGTGCCCCGCCTGGGGAGTACGGCCGCAAGGCTAAAACTCAAAAGAATT
GACGGGGGCTCGCACAAGCGGTGGAGCATGTGGCTTAATTCGATGCAACGCGAAAAACCTTACCGGGGCT
TGACATGGTAGAAGTAGGAACCCGAAAGGGTAACGAACGGTATCCAGTCCGTAACTATTACAGGTGTTGC
ATGGCTGTCGTCAGCTCGTGTCGTGAGACGTTGGGTTAAGTCCCCTAACGAGCGAAACCCTTGTTTTTAG
TTGCCAGCGGGTTATGCCGGGCACTCTAGAAAGACTGCCGTCGTCAAGACGGAGGAAGGTGGGGATGACG
TCAAGTCATCATGGCCCTTATGCCCCGGGCTGCACACGTGCTACAATGGTCGGTACAAACGGAAGCGAAG
CCGAGAGGTGAAGCGAATCC

>gi|289707255|gb|GU433687.1| Uncultured anaerobic ammonium-oxidizing bacterium clone D1-X-31 16S ribosomal RNA gene, partial sequence
GAGCACGTAGGTGGGTTTGTAAGTCAGATGTGAAAGCCTTCTGTTCAACGGAAGAATTGCATCTGAAACT
GCGAGTCTTGAGTGTAGGAGGGGAGAATGGAACTTCTGGTGGAGCGGTGAAATGCGTAGATATCAGAAGG
AACGCCGGCGGCGAAAGCGATTCTCTGGCCTATTACTGACACTCAGTGTGCGAAAGCTAGGGGAGCAAAC
GGGATTAGATACCCCGGTAGTCCTAGCCGTAAACGATGGGCACTAAGTAGAGGGAATTACCGATATTCTC
TCTGCCGTAGCTAACGCATTAAGTGCCCCGCCTGGGGAGTACGGCCGCAAGGCTAAAACTCAAAAGAATT
GACGGGGGCTCGCACAAGCGGTGGAGCATGTGGCTTAATTCGATGCAACGCGAAAAACCTTACCGGGGCT
TGACATGGTAGAAGTAGGAACCCGAAAGGGTAACGAACGGTGTCCAGTCCGTAACTATTACAGGTGTTGC
ATGGCTGTCGTCAGCTCGTGTCGTGAGACGTTGGGTTAAGTCCCCTAACGAGCGAAACCCTTGTTTTTAG
TTGCCAGCGGGTTATGCCGGGCACTCTAGAAAGACTGCCGTCGTCAAGACGGAGGAAGGTGGGGACGACG
TCAAGTCATCATGGCCCTTATGCCCCGGGCTGCACACGTGCTACAATGGCCGGTACAAACGGAAGCGAAG
CCGAGAGGTGAAGCGAATCC

>gi|289707256|gb|GU433688.1| Uncultured anaerobic ammonium-oxidizing bacterium clone D1-X-32 16S ribosomal RNA gene, partial sequence
GAGCACGTAGGTGGGTTTGTAAGTCAGGTGTGAAAGCCTTCTGTTCAAAGGAAGAACGGCATCTGAAACT
ACAGATCTTGAGTGTAGGAGGGGAGAGTGGAACTTCTGGTGGAGCGGTGAAATGCGTAGATATCAGAAGG
AACGTCGGCGGCGAAAGCGACTCTCTGGCCTATTACTGACACTGAGGTGCGAAAGTTAGGGGAGCAAACG
GGATTAGATACCCCGGTAGTCCTAACCGTAAACGATGGGCACTAAGTAGAGGGAATTACCAATGTTCTCT
CTGCCGTAGCTAACGCATTAAGTGCCCCGCCTGGGGAGTACGGCCGCAAGGCTAAAACTCAAAAGAATTG
ACGGGGGCTCGCACAAGCGGTGGAGCATGTGGCTTAATTCGATGCAACGCGAAAAACCTTACCGGGGTTT
GACATGGTAGAAGTAGGAGCCCGAAAGGGTAACCAACGGTATCCAGTCCGTAACTATTACAGGTGTTGTA
TGGCTGTCGACAGCTCGTGTCGTGAGACGTTGGGTTAAGTCCCCTAACGAGCGAAACCCTTGTTTTTAGT
TACCATCGGGTAGTGCCGGGTACTCTAAAAAGACTGCCGTCGTCAAGACGGAGGAAGGTGGGGATGACGT
CAAGTCATCATGGCCCTTATACCCCGGGCTGCACACGTGCTACAATGGTCGGTACAAAAGGAAGCAAGAC
CGAGAGGTGAAGCGAATCC

>gi|289707257|gb|GU433689.1| Uncultured anaerobic ammonium-oxidizing bacterium clone D1-X-33 16S ribosomal RNA gene, partial sequence
GAGCACGTAGGTGGGTTTGTAAGTCAGATGTGAAAGCCTTCTGTTCAAAGGAAGAACGGCATCTGAAACT
GCGAATCTTGAGTGTAGGAGGGGAGAGTGGAACTTCTGGTGGAGCGGTGAAATGCGTAGATATCAGAAGG
AACGTCGGCGGCGAAAGCGACTCTCTGGCCTATTACTGACACTGAGTGTGCGAAAGTTAGGGGAGCAAAC
GGGATTAGATACCCCGGTAGTCCTAACTGTAAACGATGGGCACTAAGTAGAGGGAATTACCAATGTTCTC
TCTGCCGTAGCTAACGCATTAAGTGCCCCGCCTGGGGAGTACGGCCGCAAGGCTAAAACTCAAAAGAATT
GACGGGGGCTCGCACAAGCGGTGGAGCATGTGGCTTAATTCGATGCAACGCGAAAAACCTTACCGGGGTT
TGACATGGTAGAAGTAGGAGCCCGAAAGGGTAACCAACGGTATCCAGTCCGTAACTACTGCAGGTGTTGC
ATGGCTGTCGTCAGCTCGTGTCGTGAGACGTTGGGTTAAGTCCCCTAACGAGCGAAACCCTTGTTTTTAG
TTACCATCGGGTTGTGCCGGGTACTCTAAAAAGACTGCCGTCGTCAAGACGGAGGAAGGTGGGGATGACG
TCAAGTCATCATGGCCCTTATACCCCGAGCTGCACACGTGCTACAATGGTCGGTACAAAAGGAAGCAAGA
CCGAGAGGTGAAGCGAATCC

>gi|289707258|gb|GU433690.1| Uncultured anaerobic ammonium-oxidizing bacterium clone D1-X-34 16S ribosomal RNA gene, partial sequence
GAGCACGTAGGTGGGTTTGTAAGTCAGGTGTGAAAGCCTTCTGTTCAAAGGAAGAACGGCATCTGAAACT
GCAGATCTTGAGTGTAGGAGGGGAGAGTGGAACTTCTGGTGGAGCGGTGAAATGCGTAGATATCAGAAGG
AACGTCGGCGGCGAAAGCGACTCTCTGGCCTATTACTGACACTGAGGTGCGAAAGTTAGGGGAGCAAACG
GGATTAGATACCCCGGTAGTCCTAACCGTAAACGATGGGCACTAAGTAGAGGGAATTACCAATGTTCTCT
CTGCCGTAGCTAACGCATTAAGTGCCCCGCCTGGGGAGTACGGCCGCAAGGCTAAAACTCAAAAGAATTG
ACGGGGGCTCGCACAAGCGGTGGAGCATGTGGCTTAATTCGATGCAACGCGAAAAACCTTACCGGGGTTT
GACATGGTAGAAGTAGGAGCCCGAAAGGGCAACCAACGGTATCCAGTCCGTAGCTATTACAGGTGTTGCA
TGGCTGTCGTCAGCTCGTGTCGTGAGACGTTGGGTTAAGTCCCCTAACGAGCGAAACCCTTGTTTTTAGT
TACCATCGGGTAGTGCCGGGTACTCTAAAAAGACTGCCGTCGTCAAGACGGAGGAAGGTGGGGATGACGT
CAAGTCATCATGGCCCTTATACCCCGGGCTGCACACGTGCTACAATGGTCGGTACAAAAGGAAGCAAGAC
CGAGAGGTGAAGCGAATCC

>gi|289707259|gb|GU433691.1| Uncultured anaerobic ammonium-oxidizing bacterium clone D1-X-35 16S ribosomal RNA gene, partial sequence
GAGCACGTAGGTGGGTTTGTAAGTCAGATGTGAAAGCCTTCTGTTCAACGGGAGAATTGCATCTGAAACT
ACAGACCTTGAGTATAGGAGGGGAGAATGGAACTTCTGGTGGAGCGGTGAAATGCGTAGATATCAGAAGG
AACGCCGGCGGCGAAAGCGATTCTCTGGCCTATTACTGACACTCAGTGTGCGAAAGCTAGGGGAGCAAAC
GGGATTAGATACCCCGGTAGTCCTAGCCGTAAACGATGGGCACTAAGTAGAGGGAATTACCGATGTTCTC
TCTGCCGTAGCTAACGCATTAAGTGCCCCGCCTGGGGAGTACGGCCGCAAGGCTAAAACTCAAAAGAATT
GACGGGGGCTCGCACAAGCGGTGGAGCATGTGGCTTAATTCGATGCAACGCGATAAACCTTACCGGGGCT
TGACATGTTAGAAGTAGGAACCCGAAAGGGTGACGAACGGTATCCAGTCCGTAACTTTCACAGGTGTTGC
ATGGCTGTCGTCAGCTCGTGTCGTGAGACGTTGGGTTAAGTCCCCTAACGAGCGAAACCCTTGTTTTTAG
TTACCAGTGGGTTATGCCGGGTACTCTAGAAAGACTGCCGTCGTCAAGACGGAGGAAGGTGGGGATGACG
TCAAGTCATCATGGCCCTTATGCCCCGGGCTGCACACGTGCTACAATGGTCGGTACAAACGGAAGCCAAA
CCGAGAGGTGAAGCGAATCC

>gi|289707260|gb|GU433692.1| Uncultured anaerobic ammonium-oxidizing bacterium clone D1-X-37 16S ribosomal RNA gene, partial sequence
GAGCACGTAGGTGGGTTTGTAAGTCAGATGTGAAAGCCTTCTGTTCAACGGAAGAATTGCATCTGAAACT
ACAAACCTTGAGTATAGGAGGGGAGAATGGAACTTCTGGTGGAGCGGTGAAATGCGTAGATATCAGAAGG
AACGCCGGCGGCGAAAGCGATTCTCTGGCCTATTACTGACACTCAGTGTGCGAAAGCTAGGGGAGCAAAC
GGGATTAGATACCCCGGTAGTCCTAGCCGTAAACGATGGGCACTAAGTAGAGGGAATTACCGATGTTCTC
TCTGCCGTAGCTAACGCATTAAGTGCCCCGCCTGGGGAGTACGGCCGCAAGGCTAAAACTCAAAAGAATT
GACGGGGGCTCGCACAAGCGGTGGAGCATGTGGCTTAATTCGATGCAACGCGAAAAACCTTACCGGGGCT
TGACATGGTAGAAGTAGGAACCCGAAAGGGTAACGAACGGTATCCAGTCCGTAGCTATCACAGGTGTTGC
ATGGCTGTCGTCAGCTCGTGTCGTGAGACGTTGGGTTAAGTCCCCTAACGAGCGAAACCCTTGTTTTTAG
TTACCAGCGGGTTGTGCCGGGTACTCTAGAAAGACTGCCGTCGTCAAGACGGAGGAAGGTGGGGATGACG
TCAAGTCATCATGGCCCTTATGCCCCGGGCTGCACACGTGCTACAATGGTCGGTACAAACGGAAGCGAAG
CCGAGAGGTGAAGCGAATCC

>gi|289707261|gb|GU433693.1| Uncultured anaerobic ammonium-oxidizing bacterium clone D1-X-39 16S ribosomal RNA gene, partial sequence
GAGCACGTAGGTGGGTTTGTAAGTCAGATGTGAAAGCCTTCTGTTCAAAGGAAGAACGGCATCTGAAACT
GCAAATCTTGAGTGTAGGAGGGGAGAGTGGAACTTCTGGTGGAGCGGTGAAATGCGTAGATATCAGAAGG
AACGTCGGCGGCGAAAGCGACTCTCTGGCCTATTACTGACACTGAGTGTGCGAAAGTTAGGGGAGCAAAC
GGGATTAGATACCCCGGTAGTCCTAACCGTAAACGATGGGCACTAAGTAGAGGGAATTACCAATGTTCTC
TCTGCCGTAGCTAACGCATTAAGTGCCCCGCCTGGGGAGTACGGCCGCAAGGCTAAAACTCAAAAGAATT
GACGGGGGCTCGCACAAGCGGTGGAGCATGTGGCTTAATTCGATGCAACGCGAAAAACCTTACCGGGGTT
TGACATGATAGAAGTAGGAGCCCGAAAGGGTAACCAACGGTATCCAATCCGTAACTATTACAGGTGTTGC
ATGGCTGTCGTCAGCTCGTGTCGTGAGACGTTGGGTTAAGTCCCCTAACGAGCGAAACCCTTGTTTTTAG
TTACCATCGGGTTGTGCCGGGTACTCTAAAAAGACTGCCGTCGTCAAGACGGAGGAAGGTGGGGATGACG
TCAAGTCATCATGGCCCTTATACCCCGGGCTGCACACGTGCTACAATGGTCGGTACAAAAGGAAGCAAGA
CCGAGAGGTGAAGCGAATCC

>gi|289707262|gb|GU433694.1| Uncultured anaerobic ammonium-oxidizing bacterium clone D1-X-41 16S ribosomal RNA gene, partial sequence
GAGCACGTAGGTGGGTTTGTAAGTCAGATGTGAAAGCCTTCTGTTCAACGGAAGAATTGCATCTGAAACT
ACAAGTCTTGAGTATAGGAGGGGAGAATGGAACTTCTGGTGGAGCGGTGAAATGCGTAGATATCAGAAGG
AACGCCGGCGGCGAAAGCGATTCTCTGGCCTATTACTGACACTCAGTGTGCGAAAGCTAGGGGAGCAAAC
GGGATTAGATACCCCGGTAGTCCTAGCCGTAAACGATGGGCACTAAGTAGAGGGGATTACCGATGTTCTC
TCTGCCGTAGCTAACGCATTAAGTGCCCCGCCTGGGGAGTACGGCCGCAAGGCTAAAACTCAAAAGAATT
GACGGGGGCTCGCACAAGCGGTGGAGCATGTGGCTTAATTCGATGCAACGCGAAGAACCTTACCGGGGCT
TGACATGGTAGAAGTAGGAACCTGAAAGGGTAACAAACGGTATCCAGTCCGTAGCTATCACAGGTGTTGC
ATGGCTGTCGTCAGCTCGTGTCGTGAGACGTTGGGTTAAGTCCCCTAACGAGCGAAACCCTTATTTTTAG
TTACCAGCGGGTTGTGCCGGGTACTCTAGAAAGACTGCCGTCGTCAAGACGGAGGAAGGTGGGGATGACG
TCAAGTCATCATGGCCCTTATGCCCCGGGCTGCACACGTGCTACAATGGTCGGTACAAACGGAAGCGAAG
CCGAGAGGTGAAGCGAATCC

>gi|289707263|gb|GU433695.1| Uncultured planctomycete clone D1-X-12 16S ribosomal RNA gene, partial sequence
GAGCACGTAGGTGGGTTTGTAAGTCAGATGTGAAATCCCTCGGCTCAACCGAGGAATTGCGTTTGATACT
GCAGTCCTTGAGTACAGGAGGGGAGAGTGGAATTCCTGGTGGAGCGGTGAAATGCGTAGATATCAGGAAG
AACGCCGGAGGCGAAAGCGACCCTCTGGCCTGTTACTGACGCTGAGGTGCGAAAGCCAAGGGAGCGAACA
GGATTAGATACCCTGGTAGTCTTGGCTGTAAACGATGGGCACTAAGTGGAGGGATCTCTGATGTTTTCTC
TGCTGAAGCTAACGTGATAAGTGCCCCGCCTGGGGAGTATGGCCGCAAGGTTAAAACTCAAAGGAATTGA
CGGGGGCTCGCACAAGCGGTGGAGTATGTGGCTTAATTCGAGGCAACGCGAAGAACCTTACCCGGGTTTG
ACATGCAAGTAGTACAATCCCGAAAGGGGGAGGACCTCAGCAATGGGGAGCTTGCACAGGTGTTGCATGG
CTGTCGTCAGCTCGTGTCGTGAGATGTCGGGTTAAGTCCTTTAACGAGCGAAACCCTTGTCGTTAGTTGC
CAGCGCGTAATGGCGGGTACTCTAGCGAGACTGCCGTTGTAAGACGGAGGAAGGTGGGGATGACGTCAAG
TCATCATGGCCCTTATACCCGGGGCTGCACACGTACCACAATGGCCGGTACAGAGGGAAGCGAGACCGAG
AGGTGAAGCGAATCC
