# Supplementary material for: Biogeography of anaerobic ammonia-oxidizing (anammox) bacteria
Source: Front Microbiol. 2014 Aug 6;5:399. doi: 10.3389/fmicb.2014.00399 (PMC4123730; doi:10.3389/fmicb.2014.00399)
Supplement: Supplementary file 1 [file DataSheet1.ZIP › Sonthiphand supp data files/10/Untrimmed Sequence Files/182.fasta]

>gi|116000177|emb|AM406805.1| Uncultured Planctomycetales bacterium partial 16S rRNA gene, clone G1
CGAGTGGCGTAAGGGTGAGTAATGCATTGATAACCTACCTTTGAGATGGGAACAACAGCGTTCCAAGCAA
TTGGAGCTACCGAAAGGGCTGCTAATACCCAATAAAACTATTATTGCTTTGGTGATGATAGTCAAACGTG
CGGAATCGAAAGGTTCCGTTTGCTCAAAGAGGGGTCAATGTCCTATCAGCTTGTTGGTGGGGTAATGGCC
TACCAAGGCGAAGACGGGTAGCCGGCCTGAGAGGGTGGTCGGCCACACTGGGACTGAGACACTGCCCAGA
CTCCTACGGGAGGCTGCAGTCGAGAATCTTTCGCAATGCCCGCAAGGGTGACGAAGCGACGCCGCGTGCG
GGAAGAAGGCCTTCGGGTTGTAAACCGCTGTCGGGAGTTAGGAAGTGCAAGGATGTTAATAGCGTTCTTG
CTTGACTAAGGCTCCGGAGGAAGCCACGGCTAACTCTGTGCCAGCAGCCGCGGTAATACAGAGGCGGCAA
GCGTTGTTCGGAATTATTGGGCGTAAAGAGCACGTAGGCGGCTGTGTAAGTCGGTTGTGAAAGCCTTCCG
CTTAACGGAAGAACGGCATCCGATACTGCATAGCTTGAGTGCGGGAGGGGAGAGTGGAACTTCTGGTGGA
GCGGTGAAATGCGTAGATATCAGAAGGAACACCGGCGGCGAAGGCGACTCTCTGGTCCGTAACTGACGCT
GAGTGTGCGAAAGCTAGGGGAGCAAACGGGATTAGATACCCCGGTAGTCCTAGCCGT

>gi|116000178|emb|AM406806.1| Uncultured Planctomycetales bacterium partial 16S rRNA gene, clone G2
CGAGTGGCGTAAGGGTGAGTAATGCATTGATAACCTACCTTTGAGATGGGAACAACAGCGTTCCAAGCAA
TTGGAGCTACCGAAAGGGCTGCTAATACCCAATAAAACTATTATTGCTTTGGTGATGATAGTCAAACGTG
CGGAGTCGAAAGGTTCCGTTTGCTCAAAGAGGGGTCAATGTCCTATCAGCTTGTTGGTGGGGTAATGGCC
TACCAAGGCGAAGACGGGTAGCCGGCCTGAGAGGGTGGTCGGCCACACTGGGACTGAGACACTGCCCAGA
CTCCTACGGGAGGCTGCAGTCGAGAATCTTTCGCAATGCCCGCAAGGGTGACGAAGCGACGCCGCGTGCG
GGAAGAAGGCCTTCGGGTTGTAAACCGCTGTCGGGAGTTAGGAAGTGCAAGGATGTTAATAGCGTTCTTG
CTTGACTAAGGCTCCGGAGGAAGCCACGGCTAACTCTGTGCCAGCAGCCGCGGTAATACAGAGGCGGCAA
GCGTTGTTCGGAATTATTGGGCGTAAAGAGCACGTAGGCGGCTGTGTAAGTCGGTTGTGAAA

>gi|116000179|emb|AM406807.1| Uncultured Planctomycetales bacterium partial 16S rRNA gene, clone G7
CGAGTGGCGTAAGGGTGAGTAATGCATTGATAACCCTACCTTTGAGATGGGAACAACAGCGTTCCAAGCA
ATTGGAGCTACCGAAAGGGCTGCTAATACCCAATAAAACTATTATTGCTTTGGTGATGATAGTCAAACGT
GCGGAATCGAAAGGTTCCGTTTGCTCAAAGAGGGGTCAATGTCCTATCAGCTTGTTGGTGGGGTAATGGC
CTACCAAGGCGAAGACGGGTAGCCGGCCTGAGAGGGTGGTCGGCCACACTGGGACTGAGACACTGCCCAG
ACTCCTACGGGAGGCTGCAGTCGAGAATCTTTCGCAATGCCCGCAAGGGTGACGAAGCGACGCCGCGTGC
GGGAAGAAGGCCTTCGGGTTGTAAACCGCTGTCGGGAGTTAGGAAGTGCAAGGATGTTAATAGCGTTCTT
GCTTGACTAAGGCTCCGGAGGAGGCCACGGCTAACTCTGTGCCAGCAGCCGCGGTAATACAGAGGCGGCA
AGCGTTGTTCGGAATTATTGGGCGTAAAGAGCACGTAGGCGGCTGTGTAAGTCGGTTGTGAAAGCCTTCC
GTTTAACGGAAGAACGGCATCCGATACTGCATAGCTTGAGTGCGGGAGGGGAGAGTGAAACTTCTGGTGG
AGCGGTGAAATGC
>gi|289470103|gb|FJ827484.1| Uncultured Planctomycetales bacterium isolate DGGE gel band zhang_anammox 1 16S ribosomal RNA gene, partial sequence
ACTCCTACGGGAGGCAGCAGTCGAGAATCTTTCGCAATGCCCGAAAGGGTGACGAAGCGACGCCGCGTGC
GGGAGGAAGGCCTTCGGGTTGTAAACCGCTGTCGGGAGTTAAGAAATGCAAGGATGTTAATAGCGTTCTT
GCTTGACTAAGGCTCCGAGAG

>gi|226377870|gb|FJ828507.1| Bacterium enrichment culture clone KIST-JJY168 16S ribosomal RNA gene, partial sequence
GGATTAGGCATGCAAGTCGCGCGTGAAAGCCTTCGGGCGAGTAAAGCGGCGAAAGGGTGAGTAACACGTA
GCCAATCTATCCCCTAGATCGGAATAACCACCGGAAACGGTGGCTAATGCTGGATGACGCCACGCCGGGG
CATCTCGGTGTGGCGAAACGGTGGCGCAAGCTGCTGCTAAGGGAGGAGGCTGCGGGCTATCAGCTAGTTG
GTGGGGTAACGGCCTACCAAGGCGATGACGGCTACCGGGTCTGAGAGGACGGTCCGGCACACTGGGACTG
AGATACTGCCCAGACTCCTACGGGAGGCTGCAGTCGTGAATCTTCCGCAATGGGCGAAAGCCTGACGGAG
CGACACCGCGTGCAGGATGAAGGCCTTCGGGTTGTAAACTGCTGTCGAGCTTTAGGAATGACTCGGCGTG
AATAGCGCCGAGGGTGACCAAAGCTGAAGGAAGCAACGGCTAACTCTGTGCCAGCAGCCGCGGTAAGACA
GAGGTTGCAAACGTTGTTCGGAATTACTGGGCATAAAGCGCACGTAGGTGGTCTGCTAAGTCGCGTGTGA
AATGTCCCGGCTCAACCGGGGAATTGCGCGTGATACTGGCAGGCTAGAGGTCGGGAGGGGTGAGCGGAAC
TCCTGGTGGAGCGGTGAAATGCGTAGATATCAGGAGGAACACCGGTGGCGAAAGCGGCTCACTGGCCCGA
ATCTGACACTGAGGTGCGAAAGCTAGGGTAGCAAACGGGATTAGATACCCCGGTAGTCCTAGCCGTAAAC
GATGGGCACTGGGCAGGGGGGATACTTATGGTCCTCTCTGCCGGAGCTAATGTGTTAAGTGCCCCGCCTG
GGGAGTACGCTCGCAAGGGTAAAACTCAAAGAAATTGACGGGGGCTCACACAAGCGGTGGAGCATGTGGT
TCAATTCGAAGCAACGCGAAGAACCTTACCTGGCCTTGACATGCACGGATTAACTCTATGAAAGTAGGGG
GACAGCCCTTCGGGGTCGGAACGTGCACAGGTGTTGCATGGCTGTCGTCAGCTCGTGTCGTGAGATGTTG
GGTTAAGTCCCGTAACGAGCGAAACCCTTGTCACTAGTTGCCAGCGGGTAATGCCGGGGACTCTAGTGAG
ACTGCCGTTGTTAAGACGGAGGAAGGTGGGGACGACGTCAAGTCATCATGGCCCTTATGGCCAGGGCGAC
ACACGTGCTACAATGGCGCGTACAAAGGGTACCGAGACCGCAAGGTGGTGGAAATCCTTAAAGCGCGCCT
CAGTTCGGATTGAAGGCTGCAATTCGCCTTCATGAAGCTGGAATCGCTAGTAATCGCGCATCAGCCATGG
CGCGGTGAATATGTTCCTGAGCCTTGTACACACCGCCCGT

>gi|255045866|gb|GQ344833.1| Uncultured bacterium clone 7-18 16S ribosomal RNA gene, partial sequence
GGATTAGGCATGCAAGTCGAACGAGGGAGCGTTCCGAAAGGGATGCAAACCGAGTGGCGTAAGGGTGAGT
AATGCATTGATAACCTACCTCCAAGATGGGAATAACAACGTTCCAAGCAATTGGGGCTACCGAAAGGGCT
GCTAATACTCAATAAAATTATTGTTGCTTCGGCAATAATAGTCAAATAGGAGGAATCGAAAGGTTTCGCT
TGCTTGAAGAGGGGTCAATGTCCTATCAGCTAGTTGGTGGGGTAATAGCCTACCAAGGCGAAGACGGGTA
GCCGGCCTGAGAGGGTGGTCGGCCACACTGGGACTGAGATACTGCCCAGACTCCTACGGGAGGCTGCAGT
CGAGAATCTTTCGCAATGCCCGAAAGGGTGACGAAGCGACGCCGCGTGCGGGAGGAAGGCCTTCGGGTTG
TAAACCGCTGTCGGGAGTTAAGAAATGCAAGGATGTTAATAGCGTTCTTGCTTGACTAAGGCTCCGGAGG
AAGCCACGGCTAACTCTGTGCCAGCAGCCGCGGTAATACAGAGGCGGCAAGCGTTGTTCGGAATTATTGG
GCGTAAAGAGCACGTAGGCGGCTGTGTAAGTCGGTTGTGAAGCCTTCCGCTCAACGGAAGAACGGCATCC
GATACTGCATGGCTTGAGTGTGGGAGGGGAGAGTGGAACTTCTGGTGGAGCGGTGAAATGCGTAGATATC
AGAAGGAACACCGGCGGCGAAGGCGACTCTCTGGTCCATAACTGACGCTGAGTGTGCGAAAGCTAGGGGA
GCAAACGGGATTAGATACCCCGGTAGTCCTAGCCGTAAACGATGGGCACTAAGTAGAGGGGTTTTGATTA
TCTCTCTGCCGGAGCTAACGCATTAAGTGCCCCGCCTGGGGAGTACGGCCGCAAGGCTAAAACTCAAAAG
AATTGACGGGGGCTCGCACAAGCGGTGGAGCATGTGGCTTAATTCGATGCAACGCGAAGAACCTTACCGG
GGTTTGACATGGTAGAAGTAGAAGCCTGAAAAGGTGACGAACGGTATCCAGTCCGTAACTATCACAGGTG
TTGCATGGCTGTCGTCAGCTCGTGTCGTGAGACGTTGGGTTAAGTCCCCTAACGAGCGAAACCCTTGTCT
TTAGTTGCCAACAGATAATGCTGGGCACTCTAAAGAAACTGCCGTCGTCAAGACGGAGGAAGGTGGGGAT
GACGTCAAGTCATCATGGCCCTTATATCCCGGGCTGCACACGTGCTACAATGGTCGGTACAAAGGGATGC
TAAGCCGTAAGGTGGAGCGAAACCCAGAAAGCCGATCCCAGTTCAGATTGGAGGCTGAAACCCGCCTCCA
TGAAGTAGGAATCGCTAGTAATCGCGGATCAGTTACGCCGCGGTGAATATGTTCCCGAGCCTTGTACACA
CCGCCCGT

>gi|255045867|gb|GQ344834.1| Uncultured bacterium clone 7-36 16S ribosomal RNA gene, partial sequence
GGATTAGGCATGCAAGTCGAACGAGGGAGTATTCCGAAAGGGGTACAAATCGAGTGGCGTAAGGGTGAGT
AATGCATTGATAACCTACCTTTGAGATGGGAACAACAGCGTTCCAAGCAATTGGGGCTACCGAAAGGGCT
GCTAATACCCAATAAAACTACTATTGCTTTGGTGGTAGTAGTCAAACGTGCGGGATCGAAAGGTTCCATT
TGCTCAAAGAGGGGTCAATGTCCTATCAGCTTGTTGGTGGGGTAACGGCCTACCAAGGCGAAGACGGGTA
GCCGGCCTGAGAGGGTGGTCGGCCACACTGAGACTGAGACACTGCCCAGACTCCTACGGGAGGCTGCAGT
CGAGAATCTTTCGCAATGCCCGAAAGGGTGACGAAGCGACGCCGCGTGCGGGAAGAAGGCCTTCGGGTTG
TAAACCGCTGTCGGGAGTTAGGAAGTGCAAGGATGTTAATAGCGTTCTTGCTTGACTAAGGCTCCGGAGG
AAGCCACGGCTAACTCTGTGCCAGCAGCCGCGGTAATACAGAGGCGGCAAGCGTTGTTCGGAATTATTGG
GCGTAAAGAGCACGTAGGCGGCTGTGTGAGTCGGTTGTGAAAGCCTTCCGCTTAACGGAAGAACGGCATC
CGATACTGCATAGCTTGAGTGCGGGAGGGGAGAGTGGAACTTCTGGTGGAGCGGTGAAATGCGTAGATAT
CAGAAGGAACACCGGCGGCGAAGGCGACTCTCTGGTCCGTAACTGACGCTGAGTGTGCGAAAGCTAGGGG
AGCAAACGGGATTAGATACCCCGGTAGTCCTAGCCGTAAACGATGGGCACTAAGTAGAGGGGTTTTGATT
ATCTCTCTGCCGGAGCTAACGCATTAAGTGCCCCGCCTGGGGAGTACGGCCGCAAGGCTAAAACTCAAAA
GAATTGACGGGGGCTCGCACAAGCGGTGGAGCATGTGGCTTAATTCGATGCAACGCGAAGAACCTTACCG
GGGTTTGACATGGTAGAAGTAGGAGCCCGAAAGGGTAACGAACGGTATCCAGTCCGTGACTATCACAGGT
GTTGCATGGCTGTCGTCAGCTCGTGTCGTGAGACGTTGGGTTAAGTCCCCTAACGAGCGAAACCCTTGTC
TTTAGTTGCCAACGGATCATGCCGGGCACTCTAAAGAGACTGCCGTCGTCAAGACGGAGGAAGGTGGGGA
TGACGTCAAGTCATCATGGCCCTTATATCCCGGGCTGCACACGTGCTACAATGGTCGGTACAAAGGGATG
CTAAGCCGTAGGGTGGAGCGAAACCCACAAAGCCGATCTCAGTTCAGATTGGAGGCTGAAACCCGCCTCC
ATGAAGTAGGAATCGCTAGTAATCGCGGATCAGCTACGCCGCGGTGAATATGTTCCCGAGCCTTGTACAC
ACCGCCCGT

>gi|255045868|gb|GQ344835.1| Uncultured bacterium clone 7-1 16S ribosomal RNA gene, partial sequence
GGATTAGGCATGCAAGTCGAACGAGGGAGTGTTTCGAAAGGGACACAAACCGAGTGGCGTAAGGGCGAGT
AATGCATTGATAACCTGCCTTTGAGATGGGGATAACAACGTCTCGCAAGAGACTTCCGAAAGGGTTGCTA
ATACCCAATAAGACTGTTGGTGCGGAGGTGCTGAGAGTCAAAGGTCTGGAGTGAAAGCTCCATTTGCTCA
GAGAGGGGTCAATGTCCTATCAGCTAGTTGGTAGGGTAAAGGCCTACCAAGGCGAAGACGGGTAGCCGGC
CTGAGAGGGTGGTCGGCCGCATTGGGACTGAGACACTGCCCAGACTCCTACGGGAGGCTGCAGTCGAGAA
TCTTTCGCAATGCCCGCAAGGGTGACGAAGCGACGCCGCGTGTGGGAAGAAGGCCTTCGGGTTGTAAACC
ACTGTCGGGAGTTAAGAAAGGTGTACGGGTAAATAGTCCGTGCATTTGACAAAAGCTCCGGAGGAAGCCA
CGGCTAACTCTGTGCCAGCAGCCGCGGTAATACAGAGGTGGCAAGCGTTGTTCGGAATTATTGGGCGTAA
AGAGCACGTAGGCGGCCCTGCAAGTCAGCTGTGAAAGCCTCCTGCTTAACGGGAGAAGTGCAGTTGAAAC
TACGGGGCTAGAGTGCGGAAGGGGAGAGTGGAACTTCTGGTGGAGCGGTGAAATGCGTAGATATCAGAAG
GAACACCGGCGGCGAAAGCGGCTCTCTGGTCCGTAACTGACGCTGAGGTGCGAAAGCCAGGGGAGCAAAC
GGGATTAGATACCCCGGTAGTCCTGGCCGTAAACGATGGGCACTCGGTAGAGGGGTTTTGAATATCTCTC
TGCCTGAGCTAACGCGTTAAGTGCCCCGCCTGGGGAGTACGGCCGCAAGGCTAAAACTCAAAAGAATTGA
CGGGGGCTCGCACAAGCGGTGGAGCATGTGGCTTAATTCGATGCAACACGAAGAACCTTACCGGGGCTCG
ACATGACAGAAGTAGGAGTCCGAAAGGACAACCAACGGTATCCAGTCCGTAGCTGTCACAGGTGTTGCAT
GGCTGTCGTCAGCTCGTGTCGTGAGACGTTGGGTTGAGTCCCCTAACGAGCGAAACCCTTGTCTTTAGTT
GCCAACGGGTCAAGCCGGGCACTCTAAAGAGACTGCTGTCGTTAAGACGGAGGAAGGTGGGGATGACGTC
AAGTCATCATGGCCCTTATGTCCCGGGCTGCACACGTGCTACAATGGTCGGTACAAAGGATGCTAAATCG
CAAGATGGAGCGAAACCCAGAAAGCCGGTCCCAGTTCAGATTGGAGGCTGAAACCCGCCTCCATGAAGGA
GGAATCGCTAGTAATCGCGGATCAGCTATGCCGCGGTGAATATGTTCCCGAGCCTTGTACACACCGCCCG
T
>gi|262293245|gb|GQ891680.1| Bacterium enrichment culture clone JCA4 16S ribosomal RNA gene, partial sequence
GGATTAGGCATGCAAGTCGCACGAGGGAGCGTCCCGAAAGGGGCGCAAACCGAGTGGCGTAAGGGTGAGT
AATGCATTGATAACCTACCTTTGAGATGGGAACAACAACGTTCCAAGTAATTGGGGCTACCGAAAGGGTT
GCTAATTCTCAATAAAAATGCTGACACTTTGGTGTCGGCAGTCAAAGAAATGGATCCGGAAAGGTCCATT
TGCTCAGAGAGGGGTCAATGTCCTATCAGCTAGTTGGTAGGGTAATGGCCTACCAAGGCGAAGACGGGTA
GCCGGCCTGAGAGGGTGGTCGGCCACACTGGGACTGAGACACTGCCCAGACTCCTACGGGAGGCTGCAGT
CGAGAATCTTTCGCAATGCCCGAAAGGGTGACGAAGCGACGCCGCGTGTGGGATGAAGGCCTTCGGGTTG
TAAACCACTGTCGGGAGTTAAGAATTGTAGGAATGCTAATAGTATTTCTACTTGACTAAGGCTCCGGAGG
AAGCCACGGCTAACTCTGTGCCAGCAGCCGCGGTAATACAGAGGCGGCAAGCGTTGTTCGGAATTATTGG
GCGTAAAGAGCATGTAGGCGGCTATGTAAGTCGGTTGTGAAAGCCTTCCGCTTAACGGAAGAATGGCGGT
CGAAACTGCATGGCTTGAGTGCGGGAGGGGAGAGTGGAACTTCTGGTGGAGCGGTGAAATGCGTAGATAT
CAGAAGGAACGTCGGCGGCGAAAGCGACTCTCTAGACCGTAACTGACGCTGAGTGTGCGAAAGCTAGGGG
AGCAAACGGGATTAGATACCCCGGTAGTCCTAGCCGTAAACGATGGGCACTAAGTAGAGGGGTTTTGATT
ATCTCTCTGCCGGAGCTAACGCATTAAGTGCCCCGCCTGGGGAGTACGGCCGCAAGGCTAAAACTCAAAA
GAATTGACGGGGGCTCGCACAAGCGGTGGAGCATGTGGCTTAATTCGATGCAACGCGAAGAACCTTACCG
GGGCTTGACATGATAGAAGTAGGAACCCGAAAGGGCGACGAACGGTATCCAGCCCGAAACTATCACAGGT
GTTGCATGGCTGTCGTCAGCTCGTGTCGTGAGACGTTGGGTTAAGTCCCCTAACGAGCGAAACCCTTGTC
TTTAGTTGCCATCAGGTTATGCTGGGCACTCTAAAGAGACTGCTGTCGTCAAGACGGAGGAAGGTGGGGA
TGACGTCAAGTCATCATGGCCCTTATGTCCCGGGCTGCACACGTGCTACAATGGTTGGTACAAAGGGATG
CTAAA
>gi|343410549|gb|JN182852.1| Bacterium enrichment culture clone EN1 16S ribosomal RNA gene, partial sequence
CGGAGCTAACGCATTAAGTGCCCCGCCTGGGGAGTACGGCCGCAAGGCTAAAACTCAAAAGAATTGACGG
GGGCTCGCACAAGCGGTGGAGCATGTGGCTTAATTCGATGCAACGCGAAGAACCTTACCGGGGCTTGACA
TGGTAGAAGTAGAATCCTGAAAGGGTGACGATCGGTATCCAGTCCGAAGCTATCACAGGTGTTGCATGGC
TGTCGTCAGCTCGTGTCGTGAGACGTTGGGTTAAGTCCCCTAACGAGCGAAACCCTTGTCTTTAGTTGCT
AACGGGTAATGCTGAGCACTTTAGAGAGACTGCCGTCGTTAAGACGGAGGAAGGTGGGGACGACGTCAAG
TCATCATGGCCCTTATGTCCCGGGCTGCACACGTGCTACAATGGTCGGTACAAAGGGATGCTAAGTCGCG
AGATGGTGCGAAACCTATAAAGCCGATCTCAGTTCAGATTGGAGGCTGAAACTCGCCTCCATGAAGTTGG
AATCGCTAGTAATCGCGGATCAGCTACGCCGCGGTGAATATGTTCCCGAGCCTTGTACACACCGCCCGTC
AAGCCACCCAAGCAAGATGCACCCAAAATCGCCTGCCTAACCCGTAAGGGAGGGAAGTGCCTAAGGTGTG
TTTTGTGAGGAGGACTAAGTCGTAACAAGGTAGTCGTAGGAGAACCTGCGGCTGGATCACCTCCTTTCAG

>gi|343410550|gb|JN182853.1| Candidatus Kuenenia sp. enrichment culture clone EN2 16S ribosomal RNA gene, partial sequence
GGATTAGGCATGCAAGTCGAACGAGGAAGTGCCCCGTAAGGGGCGCAAGCCTAGTGGCGAAAGGGTGAGT
AATGCATTGATAACCTGCCTTTGAGATGGGAATAACTGCGTTTCGAGCAATCGGAACTACCGAAAGGGCT
GCTAATACCCAATAATACTATAGGTGCAAAAGCACTTGTGGTCAAATGCTAGGAATTCTGTTCCTTGTGC
TTAAAGAGGGGTTAATGTCCTATCAGCTAGTTGGTGGGGTAATGGCCTACCAAGGCAAAGACGGGTAGCC
GGCTTGAGAGGGTGGTCGGCCACACTGGGACTGAGACACTGCCCAGACTCCTACGGGAGGCTGCAGTCGA
GAATCTTTCGCAATGCCCGAAAGGGTGACGAAGCGACGCCGCGTGTGGGAAGAAGGCCTTCGGGTTGTAA
ACCACTGTCGGGAGTTAGGAAATGCAGGTGCGTTAATAGCGCACTTGCTTGACTAAGGCTCCAGAGGAAG
CCACGGCTAACTCTGTGCCAGCAGCCGCGGTAATACAGAGGCGGCAAGCGTTGTTCGGAATTATTGGGCG
TAAAGAGCACGTAGGCGGCCTTGCAAGTCAGTTGTGAAAGCCTTCCGCTTAACGGAAGAACGGCATCTGA
TACTACAGGGCTTGAGTACGGGAGGGGAGAGTGGAACTTCTGGTGGAGCGGTGAAATGCGTAGATATCAG

>gi|343410551|gb|JN182854.1| Candidatus Kuenenia sp. enrichment culture clone EN3 16S ribosomal RNA gene, partial sequence
GGATTAGGCATGCAAGTCGAACGAGGAAGTGCCCCGTAAGGGGCGCAAGCCTAGTGGCGAAAGGGTGAGT
AATGCATTGATAACCTGCCTTTGAGATGGGAATAACTGCGTTTCGAGCAATCGGAACTACCGAAAGGGCT
GCTAATACCCAATAATACTATAGGTGCAAAAGCACTTGTGGTCAAATGCTAGGAATTCTGTTCCTTGTGC
TTAAAGAGGGGTTAATGTCCTATCAGCTAGTTGGTGGGGTAATGGCCTACCAAGGCAAAGACGGGTAGCC
GGCTTGAGAGGGTGGTCGGCCACACTGGGACTGAGACACTGCCCAGACTCCTACGGGAGGCTGCAGTCGA
GAATCTTTCGCAATGCCCGAAAGGGTGACGAAGCGACGCCGCGTGTGGGAAGAAGGCCTTCGGGTTGTAA
ACCACTGTCGGGAGTTAGGAAATGCAGGTGCGTTAATAGCGCACTTGCTTGACTAAGGCTCCAGAGGAAG
CCACGGCTAACTCTGTGCCAGCAGCCGCGGTAATACAGAGGCGGCAAGCGTTGTTCGGAATTATTGGGCG
TAAAGAGCACGTAGGCGGCCTTGCAAGTCAGTTGTGAAAGCCTTCCGCTTAACGGAAGAACGGCATCTGA
TACTACAGGGCTTGAGTACGGGAGGGGAGAGTGGAACTTCTGGTGGAGCGGTGAAATGCGTAGATATCAG

>gi|343410552|gb|JN182855.1| Candidatus Kuenenia sp. enrichment culture clone EN8 16S ribosomal RNA gene, partial sequence
GGATTAGGCATGCAAGTCGAACGAGGAAGTGCCCCGTAAGGGGCGCAAGCCTAGTGGCGAAAGGGTGAGT
AATGCATTGATAACCTGCCTTTGAGATGGGAATAACTGCGTTTCGAGCAATCGGAACTACCGAAAGGGCT
GCTAATACCCAATAATACTATAGGTGCAAAAGCACTTGTGGTCAAATGCTAGGAATTCTGTTCCTTGTGC
TTAAAGAGGGGTTAATGTCCTATCAGCTAGTTGGTGGGGTAATGGCCTACCAAGGCAAAGACGGGTAGCC
GGCTTGAGAGGGTGGTCGGCCACACTGGGACTGAGACACTGCCCAGACTCCTACGGGAGGCTGCAGTCGA
GAATCTTTCGCAATGCCCGAAAGGGTGACGAAGCGACGCCGCGTGTGGGAAGAAGGCCTTCGGGTTGTAA
ACCACTGTCGGGAGTTAGGAAATGCAGGTGCGTTAATAGCGCACTTGCTTGACTAAGGCTCCAGAGGAAG
CCACGGCTAACTCTGTGCCAGCAGCCGCGGTAATACAGAGGCGGCAAGCGTTGTTCGGAATTATTGGGCG
TAAAGAGCACGTAGGCGGCCTTGCAAGTCAGTTGTGAAAGCCTTCCGCTTAACGGAAGAACGGCATCTGA
TACTACAGGGCTTGAGTACGGGAGGGGAGAGTGGAACTTCTGGTGGAGCGGTGAAATGCGTAGATATCAG

>gi|343410553|gb|JN182856.1| Candidatus Kuenenia sp. enrichment culture clone EN12 16S ribosomal RNA gene, partial sequence
GGATTAGGCATGCAAGTCGAACGAGGAAGTGCCCCGTAAGGGGCGCAAGCCTAGTGGCGAAAGGGTGAGT
AATGCATTGATAACCTGCCTTTGAGATGGGAATAACTGCGTTTCGAGCAATCGGAACTACCGAAAGGGCT
GCTAATACCCAATAATACTATAGGTGCAAAAGCACTTGTGGTCAAATGCTAGGAATTCTGTTCCTTGTGC
TTAAAGAGGGGTTAATGTCCTATCAGCTAGTTGGTGGGGTAATGGCCTACCAAGGCAAAGACGGGTAGCC
GGCTTGAGAGGGTGGTCGGCCACACTGGGACTGAGACACTGCCCAGACTCCTACGGGAGGCTGCAGTCGA
GAATCTTTCGCAATGCCCGAAAGGGTGACGAAGCGACGCCGCGTGTGGGAAGAAGGCCTTCGGGTTGTAA
ACCACTGTCGGGAGTTAGGAAATGCAGGTGCGTTAATAGCGCACTTGCTTGACTAAGGCTCCAGAGGAAG
CCACGGCTAACTCTGTGCCAGCAGCCGCGGTAATACAGAGGCGGCAAGCGTTGTTCGGAATTATTGGGCG
TAAAGAGCACGTAGGCGGCCTTGCAAGTCAGTTGTGAAAGCCTTCCGCTTAACGGAAGAACGGCATCTGA
TACTACAGGGCTTGAGTACGGGAGGGGAGAGTGGAACTTCTGGTGGAGCGGTGAAATGCGTAGATATCAG

>gi|343410554|gb|JN182857.1| Bacterium enrichment culture clone EN4 16S ribosomal RNA gene, partial sequence
CGGAGCTAACGCATTAAGTGCCCCGCCTGGGGAGTACGGCCGCAAGGCTAAAACTCAAAAGAATTGACGG
GGGCTCGCACAAGCGGTGGAGCATGTGGCTTAATTCGATGCAACGCGAAGAACCTTACCGGGGCTTGACA
TGGTAGAAGTAGAATCCTGAAAGGGTGACGATCGGTATCCAGTCCGAAGCTATCACAGGTGTTGCATGGC
TGTCGTCAGCTCGTGTCGTGAGACGTTGGGTTAAGTCCCCTAACGAGCGAAACCCTTGTCTTTAGTTGCT
AACGGGTAATGCTGAGCACTTTAGAGAGACTGCCGTCGTTAAGACGGAGGAAGGTGGGGACGACGTCAAG
TCATCATGGCCCTTATGTCCCGGGCTGCACACGTGCTACAATGGTCGGTACAAAGGGATGCTAAGTCGCG
AGATGGTGCGAAACCTATAAAGCCGATCTCAGTTCAGATTGGAGGCTGAAACTCGCCTCCATGAAGTTGG
AATCGCTAGTAATCGCGGATCAGCTACGCCGCGGTGAATATGTTCCCGAGCCTTGTACACACCGCCCGTC
AAGCCACCCAAGCAAGATGCACCCAAAATCGCCTGCCTAACCCGTAAGGGAGGGAAGTGCCTAAGGTGTG
TTTTGTGAGGAGGACTAAGTCGTAACAAGGTAGTCGTAGGAGAACCTGCGGCTGGATCACCTCCTTTCTG
>gi|347949169|gb|JN205347.1| Candidatus Brocadia sp. S08-01 16S ribosomal RNA gene, partial sequence
GCAACCGAGTGTCCCTAAGGGTGAGTAATGCATTGATAACCTCCCTCCAAGATGGGAATAACAACGTTCC
AAGCAATTGGGGCTACCGAAAGGGTTGCTAATACTCAATAAAATTATTGTTGCTTCGGCAATAATAGTCA
AATAGGAGGAATCGAAAGGTTTCGCTTGCTTGAAGAGGGGTCAATGTCCTATCAGCTAGTTGGTGGGGTA
ATAGCCTACCAAGGCGAAGACGGGTAGCCGGCCTGAGAGGGTGGTCGGCCACACTGGGACTGAGATACTG
CCCAGACTCCTACGGGAGGCTGCAGTCGAGAATCTTTCGCAATGCCCGAAAGGGTGACGAAGCGACGCCG
CGTGCGGGAGGAAGGCCTTCGGGTTGTAAACCGCTGTCGGGAGTTAAGAAATGCAAGGATGTTAATAGCG
TTCTTGCTTGACTAAGGCTCCGGAGGAAGCCACGGCTAACTCTGTGCCAGCAGCCGCGGTAATACAGAGG
CGGCAAGCGTTGTTCGGAATTATTGGGCGTAAAGAGCACGTAGGCGGCTGTGTAAGTCGGTTGTGAAAGC
CTTCCGCTCAACGGAAGAACGGCATCCGATACTGCATGGCTTGAGTGTGGGAAGGGNANAGTGNAACTTC
TGGTGGANCGGTGAAATGCGTAAATATCANAAGGAACCCGGCGGCGAA
>gi|288551419|gb|GU327800.1| Uncultured planctomycete clone AS-anammox-01 16S ribosomal RNA gene, partial sequence
GGATTAGGCATGCAAGTCGAACGCTCCATTTTCTTTCGGGATGATGGAGAGTGGCGAAAGGGTGAGTAAT
GCATAGACAATCAACCCCCAGCTCTCGGATAACTGAGAGAAATCTCAGCTAATACGAGATAGGCTCGCGG
AGGAGCATTCTTCTGCGAGTAAAGGAGGCCTCTCAACGATGCTCCTGGTTGGGGACGGGTTTATGTCCTA
TCAGCTTGTTGGTGGGGTAACGGCCTACCAAGGCTATGACGGGTAGCCGACCTGAGAGGGTGACCGGCCA
CACTGGGACTGAGACACTGCCCAGACTCCTACGGGAGGCTGCAGTCGAGAATCTTCCGCAATGGGCGAAA
GCCTGACGGAGCGACGCCGCGTGCAGGATGAAGGCCTTCGGGTTGTAAACTGCTGTCCTAGGTTAAGAAA
CGGCTAGGTGTCAATAGCATCTAGCCTTGACAAAGGCCTGGAAGAAAGCCACGGCTAACTTCGTGCCAGC
AGCCGCGGTAAGACGAAGGTGGCAACCGTTGTTCGGAATTACTGGGCATAAAGCGCGCGTAGGCGGCAAC
ATCAGTCAGGTGTGAAATCCCTCGGCCCAACCGAGGAACTGCGCTTGATACTGTGTTGCTTGAGGGCAGG
AGGGGAGCGTGGAATTCCTGGTGGAGCGGTGAAATGCGTTGATATCAGGAGGAACACCGGCGGCGAAGGC
GACGCTCTGGCCTGCTTCTGACGCTGAGGTGCGAAAGCTAGGGTAGCAAACGGGATTAGATACCCCGGTA
GTCCTAGCCGTAAACGATGGGCACTAAGTAGAGGGGTTTTA

>gi|288551420|gb|GU327801.1| Uncultured planctomycete clone AS-anammox-04 16S ribosomal RNA gene, partial sequence
AGTGGCGAAAGGGTGAGTAATGCATAGACAATCAACCCCCAACTCTCGGATAACTGGGAGAAATCTCAGC
TAATACGAGATAGGCTCGCGGAGGAGCATTCTTCTGCGAGTAAAGGAGGCCTCTCAACGATGCTCCTGGT
TGGGGACGGGTTTATGTCCTATCAGCTTGTTGGTGGGGTAACGGCCTACCAAGGCGATGACGGGTAGCCG
ACCTGAGAGGGTGACCGGCCACACTGGGACTGAGACACTGCCCAGACTCCTACGGGAGGCTGCAGTCGAG
AATCTTCTGCAATGGGCGAAAGCCTGACGGAGCGACGCCGCGTGCAGGATGAAGGCCTTCGGGTTGTAAA
CTGCTGTCCTAGGTTAAGAAACGGCTAGGTGTCAATAGCATCTAGCCTTGACAAAGGCCTGGAAGAAAGC
CACGGCTAACTTCGTGCCAGCAGCCGCGGTAAGACGAGGGTGGCAACCGTTGTTCGGAATTACTGGGCAT
AAAGCGCGCGTAGGCGGCAACATCAGTCAGGTGTGAAATCCCTCGGCCCAACCGAGGAACTGCGCTTGAT
ACTGTGTTGCTTGAGGGCAGGAGGGGAGCGTGGAATTCCTGGTGGAGCGGTGAAATGCGTTGATATCAGG
AGGAACACCGGCGGCGAAGGCGACGCTCTGGCCTGCTTCTGACGCTGAGGTGCGAAAGCTAGGGTAGCAA
ACGGGATTAGATACCCCGGTAGTCCTAGCCGTAAACGATGGGCACTAAGTAGAGGGGTTTT

>gi|288551422|gb|GU327803.1| Uncultured planctomycete clone AS-anammox-19 16S ribosomal RNA gene, partial sequence
GGATTAGGCATGCAAGTCGAACGCTCCATTTTCTTTCGGGATGGTGGAGAGTGGCGAAAGGGTGAGTAAT
GCATAGACAATCAACCCCCGACTCTCGGATAACTGGGAGAAATTCCAGCTAATACGAGATAGGCTCGATG
GGAAGCATTTTCTGTCGAGTAAAGGAGGCCTCTCAACGATGCTCCTGGTTGGGGACGGGTTTATGTCCTA
TCAGCTTGTTGGTAGGGTAACAGCCTACCAAGGCGATGACGGGTAGCCGACCTGAGAGGGTGACCGGCCA
CACTGGGACTGAGATACTGCCCAGACTCCTACGGGAGGCTGCAGTCGAGAATCTTCCGCAATGGGCGAAA
GCCTGACGGAGCGACGCCGCGTGCAGGATGAAGGCCTTCGGGTTGTAAACTGCTGTCCTAGGTTAAGAAA
CGTTTAGGTGTCAATAGCATCTAGACTTGACAAAGGCCTAGAAGAAAGCCACGGCTAACTTCGTGCCAGC
AGCCGCGGTAAGACGAAGGTGGCAACCGTTGTTCGGAATTACTGGGCATAAAGCGCGCGTAGGCGGCAAC
ATCAGTCAGGTGTGAAATCCCTCGGCCCAACCGAGGAACTGCGCTTGATACTGTGTTGCTTGAGGACAGG
AGGGGAGCGTGGAATTCCT

>gi|288551423|gb|GU327804.1| Uncultured planctomycete clone AS-anammox-20 16S ribosomal RNA gene, partial sequence
AGTGGCGAAAGGGTGAGTAATGCATAGACAACCAACCCCCAACTCTCGGATAACTGAGAGAAATCTCAGC
TAATACGAGATAGGCTCGCGGAGGAGCATTCTTCTGCGAGTAAAGGAGGCCTCTCAACGATGCTCCTGGT
TGGGGACGGGTTTATGTCCTATCAGCTTGTTGGTGGGGTAACGGCCTACCAAGGCTATGACGGGTAGCCG
ACCTGAGAGGGTGACCGGCCACACTGGGACTGAGACACTGCCCAGACTCCTACGGGAGGCTGCAGTCGAG
AATCTTCCGCAATGGGCGAAAGCCTGACGGAGCGACGCCGCGTGCAGGATGAAGGCCTTCGGGTTGTAAA
CTGCTGTCCTAGGTTAAGAAACGGCTAGGTGTCAATAGCATCTAGCCTTGACAAAGGCCTGGAAGAAAGC
CACGGCTAACTTCGTGCCAGCAGCCGCGGTAAGACGAAGGTGGCAACCGTTGTTCGGAATTACTGGGCAT
AAAGCGCGCGTAGGCGGCAACATCAGTCAGGTGTGAAATCCCTCGGCCCAACCGAGGAACTGCGCTTGAT
ACTGTGTTGCTTGAGGGCAGGAGGGGAGCGTGGAATTCCTGGTGGAGCGGTGAAATGCGTTGATATCAGG
AGGAACACCGGCGGCGAAGGCGACGCTCTGGCCTGCTTCTGACGCTGAGGTGCGAAAGCTAGGGTAGCAA
ACGGGATTAGATACCCCGGTAGTCCTAGCCGTAAACGATGGGCACTAAGTAGAGGGGTTTT

>gi|288551425|gb|GU327806.1| Uncultured planctomycete clone AS-anammox-24 16S ribosomal RNA gene, partial sequence
AGTGGCGAAAGGGTGAGTAATGCATAGACAATCAACCCCCGACTCTCGGATAACTGGGAGAAATTCCAGC
TAATACGAGATAGGCTCGATGGGAAGCATTTTCTGTCGAGTAAAGGAGGCCTCTCAACGATGCTCCTGGT
TGGGGACGGGTTTATGTCCTATCAGCTTGTTGGTGGGGTAACAGCCTACCAAGGCGATGACGGGTAGCCG
ACCTGAGAGGGTGACCAGCCACACTGGGACTGAGATACTGCCCAGACTCCTACGGGAGGCTGCAGTCGAG
AATCTTCCGCAATGGGCGAAAGCCTGACGGAGCGACGCCGCGTGCAGGATGAAGGCCTTCGGGTTGTAAA
CTGCTGTCCTAGGTTAAGAAACGTTTAGGTGTCAATAGCATCTAGACTTGACAAAGGCCTAGAAGAAAGC
CACGGCTAACTTCGTGCCAGCAGCCGCGGTAAGACGAAGGTGGCAACCGTTGTTCGGAATTACTGGGCAT
AAAGCGCGCGTAGGCGGCAACATCAGTCAGGTGTGAAATCCCTCGGCCCAACCGAGGAACTGCGCTTGAT
ACTGTGTTGCTTGAGGACAGGAGGGGAGCGTGGAATTCCTGGTGGAGCGGTGAAATGCGTTGATATCAGG
AGGAACACCGGCGGCGAAGGCGACGCTCTGGCCTGTTTCTGACGCTGAGGTGCGAAAGCTAGGGTAGCAA
ACGGGATTAGATACCCCGGTAGTCCTAGCCGTAAACGATGGGCACTAAGTAGAGGGGTTTT

>gi|288551426|gb|GU327807.1| Uncultured planctomycete clone AS-anammox-26 16S ribosomal RNA gene, partial sequence
GAGCGAGAAAGTCCCTTCGGGGGCGAGTACAGCGGCGAACGGGTGAGTAATGTATAGGGAACCTGCCTTT
GGGACTGGGATAATTCCTGGAAACGGGTTGTAAGACCAGATGGTCCGCATGGGTCGCATGGCTTTTGCGG
TAAACGGTAGCTTCGCTTCTGCCCAAAGAGGGCCCTATATCCTATTAGCTTGTTGGTGAGGTAACGGCTC
ACCAAGGCTGTGATGGGTAGCCGGACTGAGAGGTTGGCCGGTCACACTGGGACTGAGACACTGCCCAGAC
TCCTACGGGAGGCTGCAGTCGAGAATCTTCCGCGATGGGCGAAAGCCTGACGGGGCGACGCCGCGTGAAC
GAAGAAGGCCTTCGGGTTGTAAAGTTCTGTCGAGAGGGAAGAACCGCCGGCGGTTAATAGCCGTCCGGCT
TGACGTTACCTCTGGAGGAAGCCCTGGCTAACTCCGTGCCAGCAGCCGCGGTAATACGGAGAGGGCAAGC
GTTGTTCGGAATCACTGGGCATAAAGAGCACGTAGGCGGATTGGACAGTCGGTTGTGAAAGCCCGGAGCT
CAACTCCGGAATAGCTTCCGAAACTACCAGTCTGGAGGACGAGAGGGGAGAGTGGAACTTCTGGTGGAGC
GGTGAAATGCGTAGATATCAGAAGGAACACCGGTGGCGAAAGCGACTCTCTGGCTCGTTTCTGACGCTGA
GGTGCGAAAGCTAGGGTAGCGAACGGGATTAGATACCCCGGTAGTCCTAGCCGTAAACGATGGGCACTAA
GTAGAGGGGTTTT

>gi|288551427|gb|GU327808.1| Uncultured planctomycete clone F-anammox-03 16S ribosomal RNA gene, partial sequence
GGATTAGGCATGCAAGTCGAACGCTCCATTTTCTTTCGGGATGATGGAGAGTGGCGAAAGGGTGAGTAAT
GCATAGACAATCAACCCCCAACTCTCGGATAACTGAGAGAAATCTCAGCTAATACGAGATAGGCTCGCGG
AGGAGCATTCTTCTGCGAGTAAAGGAGGCCTCTCAACGATGCTCCTGGTTGGGGACGGGTTTATGTCCTA
TCAGCTTGTTGGTGGGGTAACGGCCTACCAAGGCTATGACGGGTAGCCGACCTGAGAGGGTGACCGGCCA
CACTGGGACTGAGACACTGCCCAGACTCCCACGGGAGGCTGCAGTCGAGAATCTTCCGCAATGGGCGAAA
GCCTGACGGAGCGACGCCGCGTGCAGGATGAAGGCCTTCGGGTTGTAAACTGCTGTCCTAGGTTAAGAAA
CGGCTAGGTGTCAATAGCATCTAGCCTTGACAAAGGCCTGGAAGAAAGCCACGGCTAACTTCGTGCCAGC
AGCCGCGGTAAGACGAAGGTGGCAACCGTTGTTCGGAATTACTGGGCATAAAGCGCGCGTAGGCGGCAAC
ATCAGTCAGGTGTGAAATCCCTCGGCCCAACCGAGGAACTGCGCTTGATACTGTGTTGCTTGAGGGCAGG
AGGGGAGCGTGGAATTCCTGGTGGAGCGGTGAAATGCGTTGATATCAGGAGGAACACCGGCGGCGAAGGC
GACGCTCTGGCCTGCTTCTGACGCTGAGGTGCGAAAGCTAGGGTAGCAAACGGGATTAGATACCCCGGTA
GTC

>gi|288551430|gb|GU327811.1| Uncultured planctomycete clone F-anammox-21 16S ribosomal RNA gene, partial sequence
GTGAGTAATGTATAGGGAACCTACCTTTGAGACTGGGATAATTCCTGGAAACGGGTTGTAAGACCAGATG
GTCCGCATGGGTCGCATGGCTTTTGCGGTAAACGGTAGCCCTGCTTCTGCCCAAAGAGGGCCCTATATCC
TATTAGCTTGTTGGTGAGGTAACGGCTCACCAAGGCTGTGATGGGTAGCCGGACTGAGAGGTTGGCCGGT
CACACTGGGACTGAGACACTGCCCAGACTCCTACGGGAGGCTGCAGTCGAGAATCTTCCGCAATGGGCGA
AAGCCTGACGGGGCGACGCCGCGTGAACGAAGAAGGCCTTCGGGTTGTAAAGTTCTGTCGAGAGGGAAGA
ACCGCCGGCGGTTAATAGCCGTCCGGCTTGACGTTACCTCTGGAGGAAGCCCTGGCTAACTCCGTGCCAG
CAGCCGCGGTAATACGGAGAGGGCAAGCGTTGTTCGGAATCACTGGGCATAAAGAGCACGCAGGCGGATT
GGACAGTCGGTTGTGAAAGCCCGGAGCTCAACTCCGGAATAGCTTCCGAAACTACCAGTCTGGAGGACGA
GAGGGGAGAGTGGAACTTCTGGTGGAGCGGTGAAATGCGTAGATATCAGAAGGAACACCGGTGGCGGAAG
CGACTCTCTGGCTCGTTTCTGACGCTGAGGTGCGAAAGCTAGGGTAGCGAACGGGATTAGATACCCCGGT
AGTCCTAGCCGTAAACGATGGGCACTAAGTAGAGGGGTTT

>gi|45330816|dbj|AB166764.1| Uncultured bacterium gene for 16S ribosomal RNA, partial sequence, clone:TEOW65
TCAGATACTGCATGGCTCGAGTGCGGGAGGGGAGAGTCGGAACTTCTGGTGGAGCGGTGAAATGCGTAGA
TATCAGAAGGAACGCCGGCGGCGAAGGCGACTCTCTGGTCCGTAACTGACGCTGAGTGTGCGAAAGCTAG
GGGAGCAAACGGGATTAGATACCCCGGTAGTCCTAGCCGTAAACGATGGGCACTAAGTAGAGGGGTTTT
>gi|302375284|gb|HM769653.1| Candidatus Brocadia sp. enrichment culture clone ODS-1 16S ribosomal RNA gene, partial sequence
GGATTAGGCATGCAAGTCGAACGAGGGAGCGTCCCGAAAGGGATGCAAACCGAGTGGCGTAAGGGTGAGT
AATGCATTGATAACCTACCTCCAAGATGGGAATAACAACGTTCCAAGCGATTGGGGCTACCGAAAGGGTT
GCTAATACTCAATAAAATTATTGTTGCTTCGGCAATAATAGTCAAATAGGAGGAATCGAAAGGTTCCGCT
TGCTTGAAGAGGGGTCAATGTCCTATCAGCTAGTTGGTGGGGTAATAGCCTACCAAGGCGAAGACGGGTA
GCCGGCCTGAGAGGGTGGTCGGCCACACTGGGACTGAGATACTGCCCAGACTCCTACGGGAGGCTGCAGT
CGAGAATCTTTCGCAATGCCCGAAAGGGTGACGAAGCGACGCCGCGTGCGGGAGGAAGGCCTTCGGGTTG
TAAACCGCTGTCGGGAGTTAAGAAATGCAAGGATGTTAATAGCGTTCTTGCTTGACTAAGGCTCCGGAGG
AAGCCACGGCTAACTCTGTGCCAGCAGCCGCGGTAATACAGAGGCGGCAAGCGTTGTTCGGAATTATTGG
GCGTAAAGAGCACGTAGGCGGCTGTGTAAGTCGGTTGTGAAAGCCTTCCGCTCAACGGAAGAACGGCATC
CGATACTGCATGGCTTGAGTGTGGGAGGGGAGAGTGGAACTTCTGGTGGAGCGGTGAAATGCGTAGATAT
CAGAAGGAACACCGGCGGCGAAGGCGACTCTCTGGTCCATAACTGACGCTGAGTGTGCGAAAGCTAGGGG
AGCAAACGGGATTAGATACCCCGGTAGTCCTGGCCGTAAACGATGGGCACTAAGTAGAGGGGTTTT
>gi|193783100|emb|FM174251.1| Anammox bacterium enrichment culture clone EC-1 partial 16S rRNA gene, clone EC-1
GTGACGAAGCGACGCCGCGTGTGGGAAGAAGGCCTTCGGGTTGTAAACCACTGTCGGGAGTTAAGAAGTG
TAAGGGGGTGAATAGTCCTCTTGCTTGACGTTAGCTCCGGAGGAAGCCACGGCTAACTCTGTGCCAGCAG
CCGCGGTAATACAGAGGTGGCAAGCGTTGTTCGGAATTATTGGGCGTAAAGAGCACGTAGGCGGCCCTAC
AAGTCAGCTGTGAAATCCTTCTGCTCAACGGAAGAACGGCAGTTGATACTATAGGGCTCGAGTGCGGGAG
GGGAGAGTGGAACTTCTGGTGGAGCGGTGAAATGCGTAGATATCAGAAGGAACATCGGCGGCGAAAGCGA
CTCTCTGGCCCGTAACTGACGCTGAGGTGCGAAAGCTAGGGGAGCAAACGGGATTAGATACCCCGGTAGT
CCTAGCCGTAAACGAT

>gi|193783101|emb|FM174252.1| Anammox bacterium enrichment culture clone EC-6 partial 16S rRNA gene, clone EC-6
GTGACGAAGCGACGCCGCGTGTGGGAAGAAGGCCTTCGGGTTGTAAACCACTGTCGGGAGTTAAGAAGTG
TAAGGGGGTGAATAGTCCTCTTGCTTGACGTTAGCTCCGGAGGAGGCCACGGCTAACTCTGTGCCAGCAG
CCGCGGTAATACAGAGGTGGCAAGCGTTGTTCGGAATTATTGGGCGTAAAGAGCACGTAGGCGGCCCTAC
AAGTCAGCTGTGAAATCCTTCTGCTCAACGGAAGAACGGCAGTTGATACTATAGGGCTCGAGTGCGGGAG
GGGAGAGTGGAACTTCTGGTGGAGCGGTGAAATGCGTAGATATCAGAAGGAACATCGGCGGCGAAAGCGA
CTCTCTGGCCCGTAACTGACGCTGAGGTGCGAAAGCCAGGGGAGCAAACGGGATTAGATACCCCGGTAGT
CCTAGCCGTAAACGAT

>gi|410832940|gb|JX852965.1| Uncultured planctomycete clone 07260064(4)-2-M13-_A01 16S ribosomal RNA gene, partial sequence
TGGATTAGGCATGCAAGTCGAACGAGGGAGTATTCCGAAAGGGGTACAAACCGAGTGGCGTAAGGGTGAG
TAATGCATTGATAACCTACCTTTGAGATGGGAACAACAGCGTTCCAAGCAATTGGAGCTACCGAAAGGGC
TGCTAATACCCAATAAAACTATTATTGCTTTGGTGATGATAGTCAAACATGCGGAATCGAAAGGTTCCAT
TTGCTCAAAGAGGGGTCAATGTCCTATCAGCTTGTTGGTGGGGTAACGGCCTACCAAGGCGAAGACGGGT
AGCCGGCCTGAGAGGGTGGTCGGCCACACTGGGACTGAGACACTGCCCAGACTCCTACGGGAGGCTGCAG
TCGAGAATCTTTCGCAATGCCCGAAAGGGTGACGAAGCGACGCCGCGTGCGGGAAGAAGGCCCTCGGGTT
GTAAACCGCTGTCGGGAGTTAGGAAATGCAAGGATGTTAATAGCATTCTTGCTTGACTAAGGCTCCGGAG
GAAGCCACGGCTAACTCTGTGCCAGCAGCCGCGGTAATACAGAGGCGGCAAGCGTTGTTCGGAATTATTG
GGCGTAAAGAGCACGTAGGCGGCTGTGTAAGTCGGTTGTGAAAGCCTTCCGCTTAACGGAAGAACGGCAT
CCGATACTGCATAGCTTGAGTGCGGGAGGGGAGAGTGGAACTTCTGGTGGAGCGGTGAAATGCGTAGATA
TCAGAAGGAACACCGGCGGCGAAGGCGACTCTCTGGTCCGTAACTGACGCTGAGTGTGCGAAAGCTAGGG
GAGCAAACGGGATTAGATACCCCGGTAGTCCTAGCCGTAAACGATGGGCACTAAGTAGAGGGGTTTTA

>gi|410832941|gb|JX852966.1| Uncultured planctomycete clone 07260064(4)-3-M13-_B01 16S ribosomal RNA gene, partial sequence
TGGATTAGGCATGCAAGTCGAACGAGGGAGTATTCCGAAAGGGGTACAAATCGAGTGGCGTAAGGGTGAG
TAATGCATTGATAACCTACCTTTGAGATGGGAACAACAGCGTTCCAAGCAATTGGAGCTACCGAAAGGGC
TGCTAATACCCAATAAAACTACTATTGCTTTGGTGGTGGTAGTCAAACGTGCGGGATCGAAAGGTTCCAT
TTGCTCAAAGAGGGGTCAATGTCCTATCAGCTTGTTGGTGGGGTAACGGCCTACCAAGGCGAAGACGGGT
AGCCGGCCTGAGAGGGTGGTCGGCCACACTGGGACTGAGACACTGCCCAGACTCCTACGGGAGGCTGCAG
TCGAGAATCTTTCGCAATGCCCGAAAGGGTGACGAAGCGACGCCGCGTGCGGGAAGAAGGCCTTCGGGTT
GTAAACCGCTGTCGGGAGTTAGGAAGTGCAAGGATGTTAATAGCATTCTTGCTTGACTAAGGCTCCGGAG
GAAGCCACGGCTAACTCTGTGCCAGCAGCCGCGGTAATACAGAGGCGGCAAGCGTTGTTCGGAATTATTG
GGCGTAAAGAGCACGTAGGCGGCTGTGTAAGTCGGTTGTGAAAGCCTTCCGCTTAACGGAAGAACGGCAT
CCGATACTGCATAGCTTGAGTGCGGGAGGGGAGAGTGGAACTTCTGGTGGAGCGGTGAAATGCGTAGATA
TCAGAAGGAACACCGGCGGCGAAGGCGACTCTCTGGTCCGTAACTGACGCTGAGTGTGCGAAAGCTAGGG
GAGCAAACGGGATTAGATACCCCGGTAGTCCTAGCCGTAAACGATGGGCACTAAGTAGAGGGGTTTTA

>gi|410832942|gb|JX852967.1| Uncultured planctomycete clone 07260064(4)-4-M13-_C01 16S ribosomal RNA gene, partial sequence
TGGATTAGGCATGCAAGTCGAACGAGGGAGCATTCCGAAAGGGGTGCAAACCGAGTGGCGTAAGGGTGAG
TAATGCATTGATAACCTACCTTCGAGATGAGAATAACAACGTTCCAAGCAATTGGGGCTACCGAAAGGGT
TGCTAATACTCAATGAAACTATTATTGCTTTGGTGGTGATAGTCAAATAGGCGGAATCGAAAGGTTCCAC
TTGCTTGAGGAGGGGTCAATGTCCTATCAGCTAGTTGGCAGGGTAATGGCCTACCAAGGCGAAGACGGGT
AGCCGGCCTGAGAGGGTGGTCGGCCACACTGGGACTGAGACACTGCCCAGACTCCTACGGGAGGCTGCAG
TCGAGAATCTTTCGCAATGCCCGAAAGGGTGACGAAGCGACGCCGCGTGCGGGAAGAAGGCCTTCGGGTT
GTAAACCGCTGTCGGGAGTTAAGAAGTGCAGGGATGTTAATAGCGTCTCTGCTTGACTAAGGCTCCGGAG
GAAGCCACGGCTAACTCTGTGCCAGCAGCCGCGGTAATACAGAGGCGGCAAGCGTTGTTCGGAATTATTG
GGCGTAAAGAGCACGTAGGCGGCCGTGTAAGTCGGTTGTGAAAGCCTTCCGCTCAACGGAAGGACGGCAT
CCGATACTGCATGGCTCGAGTGCGGGAGGGGAGAGTGGAACTTCTGGTGGAGCGGTGAAATGCGTAGATA
TCAGAAGGAACACCGGCGGCGAAGGCGACTCTCTGGTCCGTAACTGACGCTGAGTGTGCGAAAGCTAGGG
GAGCAAACGGGATTAGATACCCCGGTAGTCCTAGCCGTAAACGATGGGCACTAAGTAGAGGGGTTTTA

>gi|410832943|gb|JX852968.1| Uncultured planctomycete clone 07260064(4)-5-M13-_D01 16S ribosomal RNA gene, partial sequence
TGGATTAGGCATGCAAGTCGAACGAGGGAGCGTTCCGAAAGGGATGCAAACCGAGTGGCGTAAGGGTGAG
TAATGCATTGATAACCTACCTCCAAGATGGGAATAACAACGTTCCAAGCAATTGGGGCTACCGAAAGGGT
TGCTAATACTCAATAAAATTATTGTTGCTTCGGCAATAATAGTCAAATAGGAGGAATCGAAAGGTTTCGC
TTGCTTGAAGAGGGGTCAATGTCCTATCAGCTTGTTGGTGGGGTAACGGCCTACCAAGGCGAAGACGGGT
AGCCGGCCTGAGAGGGTGGTCGGCCACACTGGGACTGAGACACTGCCCAGACTCCTACGGGAGGCTGCAG
TCGAGAATCTTTCGCAATGCCCGAAAGGGTGACGAAGCGACGCCGCGTGTGGGAAGAAGGCCTTCGGGTT
GTAAACCGCTGTCGGGAGTTAAGAAATGCAAGGATGTTAATAGCATCTTTGTTTGACTAAGGCTCCGGAG
GAAGCCACGGCTAACTCTGTGCCAGCAGCCGCGGTAATACAGAGGCGGCAAGCGTTGTTCGGAATTATTG
GGCGTAAAGAGCACGTAGGCGGCTGTGTAAGTCGGTTGTGAAAGCCTTCCGCTTAACGGAAGAACGGCAT
CCGATACTGCATAGCTCGAGTGCGGGAGGGGAGAGTGGAACTTCTGGTGGAGCGGTGAAATGCGTAGATA
TCAGAAGGAACACCGGCGGCGAAGGCGACTCTCTGGCCCGTAACTGACGCTGAGTGTGCGAAAGCTAGGG
GAGCAAACAGGATTAGATACCCCGGTAGTCCTAGCCGTAAACGATGGGCACTAAGTAGAGGGGTTTTA

>gi|410832944|gb|JX852969.1| Uncultured planctomycete clone 07260064(4)-6-M13-_E01 16S ribosomal RNA gene, partial sequence
TGGATTAGGCATGCAAGTCGAACGAGGGAGTATTCCGAAAGGGGTACAAATCGAGTGGCGTAAGGGTGAG
TAATGCATTGATAACCTACCTTTGAGATGGGAACAACAGCGTTCCAAGCAATTGGGGCTACCGAAAGGGC
TGCTAATACCCAATAAAACTACTATTGCTTTGGTGGTGGTAGTCAAACGTGCGGGATCGAAAGGTTCCAT
TTGCTCAAAGAGGGGTCAATGTCCTATCAGCTTGTTGGTGGGGTAACGGCCTACCAAGGCGAAGACGGGT
AGCCGGCCTGAGAGGGTGGTCGGCCACACTGGGACTGAGACACTGCCCAGACTCCTACGGGAGGCTGCAG
TCGAGAATCTTTCGCAATGCCCGAAAGGGTGACGAAGCGACGCCGCGTGCGGGAAGAAGGCCTTCGGGTT
GTAAACCGCTGTCGGGAGTTAGGAAGTGCAAGGATGTTAATAGCGTTCTTGCTTGACTAAGGCTCCGGAG
GAAGCCACGGCTAACTCTGTGCCAGCAGCCGCGGTAATACAGAGGCGGCAAGCGTTGTTCGGAATTATTG
GGCGTAAAGAGCACGTAGGCGGCTGTGTAAGTCGGTTGTGAAAGCCTTCCGCTTAACGGAAGAACGGCAT
CCGATACTGCATAGCTTGAGTGCGGGAGGGGAGAGTGGAACTTCTGGTGGAGCGGTGAAATGCGTAGATA
TCAGAAGGAACACCGGCGGCGAAGGCGACTCTCTGGTCCGTAACTGACGCTGAGTGTGCGAAAGCTAGGG
GAGCAAACGGGATTAGATACCCCGGTAGTCCTAGCCGTAAACGATGGGCACTAAGTAGAGGGGTTTTA
>gi|507403139|gb|KC862502.1| Candidatus Anammoxoglobus propionicus strain yAR7-HCH 16S ribosomal RNA gene, partial sequence
GCGACGCCGCGTGTGGGAAGAAGGCCTTCGGGGTTGTGAAGCCACTGTCGGGAGTAGAAAAGGTGTACGG
GTAAATAGTCCGTGCATTTGACAAAAGCTCCCGGAGGAAGCCACGGCTAACTCTGTGCCAGCAGCCGCGG
TAATACAGAGGTGGCAAGCGTTGTTCGGAATTATTGGGCGTAAAGAGCACGTAGGCGGCCCTGCAAGTCA
GCTGTGAAAGCCTCCTGCTTAACGGGAGAAGTGCAGTTGAAACTACGGGGCTAGAGTGCGGAAGGGGAGA
GTGGAACTTCTGGTGGAGCGGTGAAATGCGTAGATATCAGAAGGAACACCGGCGGCGAAAGCGGCTCTCT
GGTCCGTAACTGACGCTGAGGTGCGAAAGCCAGGGGAGCAAACGGGATTAGATACCCCGGTAGTCCTGGC
CGTAAACGATGGGCACTCGGTAGAGGGGTTTTGAATATCTCTCTGCCTGAGCTAACGCGTTAAGTGCCCC
GCCTGGGGAGTACGGCCGCAAGGCTAAAACTCAAAAGAATTGACGGGGGCTCGCACAAGCGGTGGAGCAT
GTGGCTTAATTCGATGCAACACGAAGAACCTTACCGGGGCTCGACATGACAGAAGTAGGAGTCCGAAAGG
ACAACCAACGGTATCCAGTCCGTAGCTGTCACAGGTGTTGCATGGCTGTCGTCAGCTCGTGTCGTGAGAC
GTTGGGTTAAGTCCCCTAACGAGCGAAACCCTTGTCTTTAGTTGCCAACGGGTCAAGCCGGGCACTCTAA
AGAGACTGCTGTCGTTAAGACGGAGGAAGGTGGGGATGACGTCAAGTCATCATGGCCCTTATGTCCCGGG
CTGCACACGTGCTACAATGGTCGGTACAAAGGGATGCTAAATCGCAAGATGGAGCGAAACCCAGAAAGCC
GGTCCCAGTTCAGATTGGAGGCTGAAACCCGCCTCCATGAAGGAGGAATCGCTAGTAATCGCGGATCAGC
TATGCCGCGGTGAATATGTTCCCGAGCCTTGTACACACCGCCCG
>gi|39979432|dbj|AB154400.1| Uncultured bacterium gene for 16S ribosomal RNA, partial sequence, clone:KM-1
ACGCCGCGTGTGGGAAGAAGGCCTTCGGGTTGTAAACCACTGTCGGGAGTTAGGAAATGCAGGTGCGTTA
ATAGCGCACTTGCTTGACTAAGGCTCCAGAGGAAGCCACGGCTAACTCTGTGCCAGCAGCCGCGGTAATA
CAGAGGCGGCAAGCGTTGTTCGGAATTATTGGGCGTAAAGAGCACGTAGGCGGCCTTGCAAGTCAGTTGT
GAAAGCCTTCCGCTTAACGGAAGAACGGCATCTGATACTACAGGGCTTGAGTACGGGAGGGGAGAGTGGA
ACTTCTGGTGGAGCGGTGAAATGCGTAGATATCAGAAGGAACGCCGGCGGCGAAAGCGACTCTCTGGTCC
GAAACTGACGCTGAGTGTGCGAAAGCTAGGGGAGCAAACGGGATTAGATACCCCGGTAGTCCTAGCCGTA
AACGATGGGCACTAAGTAGAGGGGTT

>gi|39979433|dbj|AB154401.1| Uncultured bacterium gene for 16S ribosomal RNA, partial sequence, clone:MS-1
ACGAAGCGACGCCGCGTGTGGGAAGAAGGCCTTCGGGTTGTAAACCACTGTCGGGAGTTAGGAAATGCAG
GTAGCGTTAATAGCGCACTTGCTTGACTAAGGCTCCAGAGGAAGCCACGGCTAACTCTGTGCCAGCAGCC
GCGGTAATACAGAGGCGGCAAGCGTTAGTTCGGAATTATTGGGGCGTAAAGAGCACGTAGGCGGCCTTGC
AAGTCAGTTGTGAAAGCCTTCCGCTTAACGGAAGAACGGCATCTGATACTACAGGGCTTGAGTACGGGAG
GGGAGAGTGGAACTTCTGGTGGAGCGGTGAAATGCGTAGATATCAGAAGGAACGCCGGCGGCGAAAGCGA
CTCTCTGGTCCGAAACTGACGCTGAGTGTGCGAAAGCTAGGGGAGCAAACGGGATTAGATACCCCGGTAG
TCCTAGCCGTAAAAGATGGGCACTAAGTAGAGGGGTTT

>gi|39979434|dbj|AB154402.1| Uncultured bacterium gene for 16S ribosomal RNA, partial sequence, clone:MS-2
ACGAAGCGACGCCGCGTGTGGGAAGAAGGCCTTCGGGTTGTAAACCACTGTCGGGAGTTAGGAAATGCAA
GAGTGTTAATAGCGCACTTGCTTGACTAAGGCTCCAAAGGAAGCCACGGCTAACTCTGTGCCAGCAGCCG
CGGTAATACAGAGGCGGCAAGCGTTGTTCGGAATTATTGGGCGTAAAGAGCACGTAGGCGGCCTTGCAAG
TCAGTTGTGAAAGCCTTCCGCTTAACGGGAGAACGGCATCTGATACTACAGGGCTTGAGTACGGGAGGGG
AGAGTGGAACTTCTGGTGGAGCGGTGAAATGCGTAGATATCAGAAGGAACGCCGGCGGCGAAAGCGACTC
TCTGGCTCCGAAACTGACGCTGAGTGTGCGAAAGCTAGGGGAGCAAACGGGATTAGATACCCCGGTAGTC
CTAGCCGTAAACGATGGGCACTAAGTAGAGGGGTTTT

>gi|39979435|dbj|AB154403.1| Uncultured bacterium gene for 16S ribosomal RNA, partial sequence, clone:MS-3
GAGATAGATGACGAAGCGACGCCGCGTGTGGGAAGAAGGCCTTCGGGTTGTAAACCACTGTCGGGAGTTA
GGAAATGCAAGAGTGTTAATAGCGCACTTGCTTGACTAAGGCTCCAAAGGAAGCCACGGCTAACTCTGTG
CCAGCAGCCGCGGTAATACAGAGGCGGCAAGCGTTGTTCGGAATTATTGGGGCGTAAAGAGCACGTAGGC
GGCCTTGCGAGTCAGTTGTGAAAGCCTTCCGCTTAACGGGAGAACGGCATCTGATACTACAGGGCTTGAG
TACGGGAGGGGAGAGTGGAACTTCTGGTGGAGCGGTGAAATGCGTAGATATCAGAAGGAACGCCGGCGGC
GAAAGCGACTCTCTGGCCCGAAACTGACGCTGAGTGTGCGAGAGCTAGGGGAGCAAACGGGATTAGATAC
CCCGGTAGTCCTACCCGTAAACGATGGGCACTAAGTAGAGGGGTT
>gi|45330814|dbj|AB166762.1| Uncultured bacterium gene for 16S ribosomal RNA, partial sequence, clone:KM65
CTACAGGGCTTGAGTACGGGAGGGGAGAGTGGAACTTCTGGTGGAGCGGTGAAATGCGTAGATATCAGAA
GGAACGCCGGCGGCGAAAGCGACTCTCTGGTCCGAAACTGACGCTGAGTGTGCGAAAGCTAGGGGAGCAA
ACGGGATTAGATACCCCGGTAGTCCTAGCCGTAAACGATGGGCACTAAGTAGAGGGGTTTT
