# Supplementary material for: Biogeography of anaerobic ammonia-oxidizing (anammox) bacteria
Source: Front Microbiol. 2014 Aug 6;5:399. doi: 10.3389/fmicb.2014.00399 (PMC4123730; doi:10.3389/fmicb.2014.00399)
Supplement: Supplementary file 1 [file DataSheet1.ZIP › Sonthiphand supp data files/10/Untrimmed Sequence Files/196.fasta]

>gi|189009057|gb|EU478593.1| Uncultured Planctomycetales bacterium clone ArabianSea_cD9 16S ribosomal RNA gene, partial sequence; 16S-23S ribosomal RNA intergenic spacer, tRNA-Ile and tRNA-Ala genes, complete sequence; and 23S ribosomal RNA gene, partial sequence
GGATTAGGCATGCAAGTCGAACGAGGATATATCCTTCGGGATATAAGCCGAGTGGCACAAGGGTGAGCAA
TGCATAGATTACCTACCTTTAGGATGAGGACAACTTTGTGAAAACGGAGCTAATACTTGATAATACAAAA
GAAAATAATTTTCTTTTGTCAAAGGGAGGGTAGCAATACCTTTCGCCTAGAGAGGGGTTTATGTCCTATC
AGCTTGTTGGTGGGGTAATAGCCTACCAAGGCAAAGACGGGTAGCCGGTTTAAGAGGATGGTCGGTCACA
CTGGGACTGAGACACTGCCCAGACTTCTACGGAAGGCTGCAGTCGAGAATCTTTCGCAATGCCCGAAAGG
GTGACGAAGCGACGCCGCGTGGGTGAAGAAGGCCTTCGGGTTGTAAAACCCTGTCAGGAGTTATGAAATG
TAAGTGCGCTAATATCGTGCTTATTTGACAAAGGCTCCAAAGGAAGCCACGGCTAACTCTGTGCCAGCAG
CCGCGGTAATACAGAGGTGGCGAGCGTTGTTCGGAATTATTGGGCGTAAGGGCACGTAGGTGGGTTTGCA
AGTCAGATGTGAAAGCCTTCTGTTCAACGGGAGAATTGCATCTGAAACTGCTAATCTTGAGTATAGGAGG
GGAGAATGGAACTTCTGGTGGAGCGGTGAAATGCGTAGATATCAGAAGGAACGCCGGCGGCGAAAGCGAT
TCTCTGGCCTATTACTGACACTCAGTGTGCGAAAGCTAGGGGAGCAAACGGGATTAGATACCCCGGTAGT
CCTAGCCGTAAACGATGGGCACTAAGTAGAGGGGATTACCTATGTTCTCTCTGCCGTAGCTAACGCATTA
AGTGCCCCGCCTGGGGAGTACGGCCGCAAGGCTAAAACTCAAAAGAATTGACGGGGGCTCGCACAAGCGG
TGGAGCATGTGGCTTAATTCGATGCAACGCGAAAAACCTTACCGGGGCTTGACATGATAGAAGTAGGAAC
CTGAAAGGGGGGACGAACGGTATCCAGTCCGTAGCTATTACAGGTGTTGCATGGCTGTCGTCAGCTCGTG
TCGTGAGACGTTGGGTTAAGTCCCCTAACGAGCGAAACCCTTGTTTTTAGTTACCAGCGGGTTATGCCGG
GTACTCTAGAAAGACTGCCGTCGTCAAGACGGAGGAAGGTGGGGATGACGTCAAGTCATCATGGCCCTTA
TGCCCCGGGCTGCACACGTGCTACAATGGTCGGTACAGACGGAAGCGAAGCCGAGAGGTGAAGCGAATCC
TAAAAAGCCGATCTCAGTTCGGATTGGAGGCTGAAATTCGCCTCCATGAAGTTGGAATCGCTAGTAATCG
CGGATCAGCAATGTCGCGGTGAATATGTTCCCGAGCCTTGTACACACCGCCCGTCAAGCCACCCAAGCAG
GATGCACCCGAAAACATTATATCTAACCAGGGCAACTTGGAGGAAAATGCTGAAGGAGTGTTTTGTGAGG
AGGACTAAGTCGTAACAAGGTAGTCGTAGGAGAACCTGCGGCTGGATCACCTCCTTTCTAAGGAGTAAAT
CAAAGTAGGTACATCCGACGTCTTTTATGTTGTTATTTGTTTTTTTGAGTGTTTGGGGGTACTGAACTGA
CTAATAAGTATGCTATAAGTTATTTTAAAATAAGGCGGAAAGTGGTCTAGGGCCTATAGCTCAGTTGGTT
TAGAGCGTTCCCCTGATAAGGGAAAGGTCAGTGGTTCGAATCCACTTAGGCCCACCATCCTCAGATCTAT
TTATAATAGTAAAGTGAATTGATGAATTTATCTGGGGGTGTAGCTCAACTGGGAGAGCGCGGCCCTTGCA
AGGCCGAGGTTGCGTTCGATCCCGCTCATCTCCATATTTTTATTAATAAAGATAGTGGTGTTCTTTGCTG
TATTCATGTAAAGAAGTAAATGAATAGCATTGATTGTTCTTTGGCAATAAAAGCAATTTTGAAACGGTGT
AACTACTAGTAGAAATTTGGGTGATCAAGCTACTAAGGGTGCATGGTGGATGTCTTGGTACCAAAAGCTG
ATGAAGGACGTGGCGGGCTGCGATAAGCTTCGGGGAGCTGCCAAACAAGCTTTGATCCGGAGAATTCCGA
ATTGGGAAACCTGTCGCAAGAAACACATTGTGTTTCTTTTGGTTCATACCGCGACATTATTACTTGAATA
AATAGGGTAATAAGAGGAACGAAGGGAACTGAAACATCTAAGTAC

>gi|189009058|gb|EU478594.1| Uncultured Planctomycetales bacterium clone ArabianSea_cA4 16S ribosomal RNA gene, partial sequence; 16S-23S ribosomal RNA intergenic spacer, tRNA-Ile and tRNA-Ala genes, complete sequence; and 23S ribosomal RNA gene, partial sequence
GGATTAGGCATGCAAGTCGAACGAGGATATATCCTTCGGGATATAAGCCGAGTGGCACAAGGGTGAGCAA
TGCATAGATTACCTACCTTTAGGATAAGGACAACTTTGTGAAAACGGAGCTAATACTTAATAATACAGAA
GAAATAATTTTCTTTTGTCAAAGGGAGGGCAGCAATACCTTTCGCCTAGAGAGGGGTTTATGTCCTATCA
GCTTGTTGGTGGGGTAATAGCCTACCAAGGCGAAGACGGGTAGCCGGTTTAAGAGGATGGTCGGCCACAC
TGGGACTGAGACACTGCCCAGACTTCTACGGAAGGCTGCAGTCGAGAATCTTTCGCAATGCCCGAAAGGG
TGACGAAGCGACGCCGCGTGGGTGAAGAAGGCCTTCGGGTTGTAAAACCCTGTCAGGAGTTATGAAATGT
AAGTGCGCTAATATCGTGCTTATTTGACAAAGGCTCCAAAGGAAGCCACGGCTAACTCTGTGCCAGCAGC
CGCGGTAATACAGAGGTGGCGAGCGTTGTTCGGAATTATTGGGCGTAAAGAGCACGTAGGTGGGTTTGCA
AGTCAGATGTGAAAGCCTTCTGTTCAACGGGAGAATTGCATCTGAAACTGCTAATCTTGAGTATAGGAGG
GGAGAATGGAACTTCTAGTGGAGCGGTGAAATGCGTAGATATCAGAAGGAACGCCGGCGGCGAAAGCGAT
TCTCTGGCCTATTACTGACACTCAGTGTGCGAAAGCTAGGGGAGCAAACGGGATTAGATACCCCGGTAGT
CCTAGCCGTAAACGATGGGCACTAAGTAGAGGGGATTACCTATGTTCTCTCTGCCGTAGCTAACGCATTA
AGTGCCCCGCCTGGGGAGTACGGCCGCAAGGCTAAAACTCAAAAGAATTGACGGGGGCTCGCACAAGCGG
TGGAGCATGTGGCTTAATTCGATGCAACGCGAAAAACCTTACCGGGGCCTGACATGATAGAAGTAGGAAC
CTGAAAGGGGGACGAACGGTATCCAGTCCGTAGCTATTACAGGTGTTGCATGGCTGTCGTCAGCTCGTGT
CGTGAGACGTTGGGTTAAGTCCCCTAACGAGCGAAACCCTTGTTTTTAGTTACCAGCGGGTTATGCCGGG
TACTCTAGAAAGACTGCCGTCGTCAAGACGGAGGAAGGTGGGGATGACGTCAAGTCATCATGGCCCTTAT
GCCCCGGGCTGCACACGTGCTACAATGGTCGGTACAGAAGGAAGCGAAGCCGAGAGGTGAAGCGAATCCT
AAAAAGCCGATCTCAGTTCGGATTGGAGGCTGAAATTCGCCTCCATGAAGTTGGAATCGCTAGTAATCGC
GGATCAGCAATGTCGCGGTGAATATGTTCCCGAGCCTTGTACACACCGCCCGTCAGGCCACCCAAGCAGG
ATACACCCGAAAACATTATATCTAACCAGGGCAACTTGGAGGAAAATGTTGAAGGAGTGTTTTGTGAGGA
GGACTAAGTCGTAACAAGGTAGTCGTAGGAGAAACCTGCGGCTGGATCACCTCCTTTCTAAGGAGTAAAT
CAAAGTAGGTACATCCGACGTCTTTTATGTTGTTATTTGTTTTTTTGAGTGTTTGGGGGGTGCTGAACTG
ACTAATAAGTATGCTATAAGTTATTTTAAAGTAAGGCGGAAAGTGGTCTAGGGCCTATAGCTCAGTTGGT
TTAGAGCGTTCCCCTGATAAGGGAAAGGTCAGTGGTTCGAATCCACTTAGGCCCACCATCCTCAGATCTA
TTTATAATAGTAAAGTGAATTGATGAATTTATCTGGGGGTGTAGCTCAACTGGGAGAGCGCGGCCCTGCA
AGGCCGAGGTTGCGGTTCGATCCCGCTCATCTCCATATTTTTATTAATAAAGATAGTAGTAGTTCTTTGC
TGTATTCATGTAAAGAAGTAAATGAATAGCATTAATTGTTCTTTGGCAATAAAAGCAATTTTGAAACGGT
GTAACTACAATTAGAAATTTGGGTGATCAAGCTACTAAGGGCACATGGTGGATGTCTTGGTACCAAAAGC
TGATGAAGGACGTGGCGGGCTGCGATAAGCTTCGGGGAGCTGCCAAACAAGCTTTGATCCGGAGAATTCC
GAATTGGGAAACCTGTCGTAAGAAACACATTGTGTTTCTTTTGGTTCATACCGCGACATTATTACTTGAA
TAAATAGGGTAATAAGAGGAACGAAGGGAACTGAAACATCTAAGTAC

>gi|189009059|gb|EU478595.1| Uncultured Planctomycetales bacterium clone ArabianSea_CE9 16S ribosomal RNA gene, partial sequence; 16S-23S ribosomal RNA intergenic spacer, tRNA-Ile and tRNA-Ala genes, complete sequence; and 23S ribosomal RNA gene, partial sequence
GGATTAGGCATGCAAGTCGAACGAGGATATATCCTTCGGGGTATAAGCCGAGTGGCACAAGGGTGAGCAA
TGCATAGATTACCTACCTTTAGGATAAGGACAACTTTGTGAAAACGGAGCTAATACTTAATAATACAAAT
GAAAGTAATTTTCTTTTGTCAAAGGGAGGGTAGCAATACCTTTCGCCTAGAGAGGGGTTTATGTCCTATC
AGCTTGTTGGTGGGGTAATAGCCTACCAAGGCGAAGACGGGTAGCCGGTTTAAGAGGATGGTCGGCCACA
CTGGGACTGAGACACTGCCCAGACTTCTACGGAAGGCTGCAGTCGAGAATCTTTCGCAATGCCCGAAAGG
GTGACGAAGCGACGCCGCGTGGGTGAAGAAGGCCTTCGGGTTGTAAAACCCTGTCAGGAGTTATGAAATG
TAAGTGCGCTAATATCGTGCTTATTTGGCAAAGGCTCCAAAGGAAGCCACGGCTAACTCTGTGCCAGCAG
CCGCGGTAATACAGAGGTGGCGAGCGTTGTTCGGAATTATTGGGCGTAAAGGGCACGTAGGTGGGTTTGC
AAGTCAGATGTGAAAGCCTTCTGTTCAACGGGAGAATTGCATCTGAAACTGCTAATCTTGAGTATAGGAG
GGGAGAATGGAACTTCTGGTGGAGCGGTGAAATGCGTAGATATCAGAAGGAACGCCGGCGGCGAAAGCGA
TTCTCTGGCCTATTACTGACTCTCAGTGTGCGAAAGCTAGGGGAGCAAACGGGATTAGATACCCCGGTAG
TCCTAGCCGTAAACGATGGGCACTAAGTAGAGGGGATTACCTATGTTCTCTCTGCCGTAGCTAACGCATT
AAGTGCCCCGCCTGGGGAGTACGGCCGCAAGGCTAAAACTCAAAAGAATTGACGGGGGCTCGCACAAGCG
GTGGAGCATGTGGCTTAATTCGATGCAACGCGAAAAACCTTACCGGGGTTTGACATGATAGAAGTAGGAA
CCTGAAAGGGGGACGAACGGTATCCAGTCCGTAGCTATTACAGGTGTTGCATGGCTGTTGTCAGCTCGTG
TCGTGAGACGTTGGGTTAAGTCCCCTAACGAGCGAAACCCTTGTTTTTAGTTACCAGCGGGTTATGCCGG
GTACTCTAGAAAGACTGCCGCCGTCAAGACGGAGGAAGGTGGGGATGACGTCAAGTCATCATGGCCCTTA
TGCCCCGGGCTGCACACGTGCTACAATGGTCGGTACAGACGGAAGCGAAGCCGAGAGGTGAAGCGAATCC
TAAAAAGCCGATCTCAGTTCGGATTGGAGGCTGAAATTCGCCTCCATGAAGTTGGAATCGCTAGTAATCG
CGGATCAGCAATGTCGCGGTGAATATGTTCCCGAGCCTTGTACACACCGCCCGTCAAGCCACCCAAGCAG
GATGCACCCGAAAACATTATATCTAACCAGGGCAACTTGGAGGAAAATGTTGAAGGAGTGTTTTGTGAGG
AGGACTAAGTCGTAACAAGGTAGTCGTAGGAGAACCTGCGGCTGGATCACCTCCTTTCTAAGGAGTAAAT
CAAAGTAGGTACATCCGACGTCTTTTATGTTGTTATTTGTTTTTTTGAGTGTTTGGGGGTGCTGAACTGA
CTAATAAGTATGCTATGAGTTGTTTTAAAATAAGGCGGAGAGTGGTCTAGGGCCTATAGCTCAGTTGGTT
TAGAGCGTTCCCCTGATAAGGGAAAGGTCAGTGGTTCGAATCCACTTAGGCCCACCATCCTCAGATCTAT
TTATAATAGTAAAGTGAATTGATGAATTTATCTGGGGGTGTAGCTCAACTGGGAGAGCGCGGCCCTTGCA
AGGCCGAGGTTAGCGGTTCGATCCCGCTCATCTCCATATTTTTATTAATAAAGATAGTAGGTAGTCCTTT
GCTGTATACATGTAAAGAAGTAAATGAATAGCATTAATGTTCTTTGGCAATAAAAGCAATTTTGAAACGG
TGTAACTACAATTAGAAATTTGGGTGATCAAGCTACTAAGGGTATGTGGTGGATGTCTTGGTACCAAAAG
CTGATGAAGACGCGGCGGGCTTCGATAAGCTTCGGGGAGCTGCCAAACAAGCTTTGATCCGGAGATTCGA
ATTGGGAAACCTGTCGTAAGAAACACACTGTTTTCTTTTGGTTCATACCGCGACATTATCACTTGAATAA
ATAGGGTAATAAGAGGAACGAAGGGAACTGAAACATCTAATAC

>gi|189009060|gb|EU478596.1| Uncultured Planctomycetales bacterium clone ArabianSea_bD8 16S ribosomal RNA gene, partial sequence; 16S-23S ribosomal RNA intergenic spacer, tRNA-Ile and tRNA-Ala genes, complete sequence; and 23S ribosomal RNA gene, partial sequence
GGATTAGGCATGCAAGTCGAACGAGGATATATCCTTCGGGATATAAGCCGAGTGGCACAAGGGTGAGCAA
TGCATAGATTACCTACCTTTAGGATAAGGACAACTTTGTGAAAACGGAGCTAATACTTAATAATACAAAA
GAAAATAATTTTCTTTTGTCAAAGGGAGGGTAGCAATACCTTTCGCCTAGAGAGGGGTTTATGTCCTATC
AGCTTGTTGGTGGGGTAATAGCCTACCAAGGCGAAGACGGGTAGCCGGTTTAAGAGGATGGTCGGCCACG
CTGGGACTGAGACACTGCCCAGACTTCTACGGAAGGCTGCAGTCGAGAATCTTTCGCAATGCCCGAAAGG
GTGACGAAGCGACGCCGCGTGGGTGAAGAAGGCCTTCGGGTTGTAAAACCCTGTCAGGAGTTATGAAATG
TAAGTGCGCTAATATCGTGCTTATTTGACAAAGGCTCCAAAGGAAGCCCCGGCTAACTCTGTGCCAGCAG
CCGCGGTAATACAGAGGTGGCGAGCGTTGTTCGGAATTATTGGGCGTAAAGAGCACGTAGGTGGGTTTGC
AAGTCAGATGTGAAAGCCTTCTGTTCAACGGGAGAATTGCATCTGAAACTGCTAATCTTGAGTATAGGAT
GGGAGAATGGAACTTCTGGTGGAGCGGTGAAATGCGTAGATATCAGAAGGAACGCCGGCGGCGAAAGCGA
TTCTCTGGCCTATTGCTGACACTCAGTGTGCGAAAGCTAGGGGAGCAAACGGGATTAGATACCCCGGTAG
TCCTAGCCGTAAACGATGGGCACTAAGTAGAGGGGATTACCTATGTTCTCTCTGCCGTAGCTAACGCATT
AAGTGCCCCGCCTGGGGAGTACGGTCGCAAGGCTAAAACTCAAAAGAATTGACGGGGGCTCGCACAAGCG
GTGGAGCATGTGGCTTAATTCGATGCAACGCGAAAAACCTTACCGGGGCTTGACATGATAGAAGTAGGAA
CCTGAAAGGGGGACGAACGGTATCCAGTCCGTAGCTATTACAGGTGTTGCATGGCTGTCGTCAGCTCGTG
TCGTGAGACGTTGGGTTAAGTCCCCTAACGAGCGAAACCCTTGTTTTTAGTTACCAGCGGGTTATGCCGG
GTACTCTAGAAAGACTGCCGTCGTCAAGACGGAGGAAGGTGGGGATGACGTCAAGTCATCATGGCCCTTA
TGCCCCGGGCTGCACACGTGCTACAATGGTCGGTACAGACGGAAGCGAAGCCGAGAGGTGAAGCGAATCC
TAAAAAAGCCGATCTCAGTTTCGGATTGGAGGCTGAAATTCGCCTCCATGAAGTTGGAATCGCTAGTAAT
CGCGGATCAGCAATGTCGCGGTGAATATGTTCCCGAGCCTTGTACACACCGCCCGTCAAGCCACCCAAGC
AGGATGCACCCGAAAACATTATATCTAACCAGGGCAACTTGGAGGAAAATGTTGAAGGAGTGTTTTGTGA
GGAGGACTAAGTCGTAACAAGGTAGTCGTAGGAGAACCTGCGGCTGGATCACCTCCTTTCTAAGGAGTAA
ATCAAAGTAGGTACATCCGGACGTCTTTTATGTTGTTATTTGTTTTTTTGAGTGTTTGGGGGTGCTGAAC
TGACTAATAAGTATGCTATAAGTTATTTTAAAATAAGGCGGAAAGTGGTCTAGGGCCTATAGCTCAGTTG
GTTTAGAGCGTTCCCCTAATAAGGGAAAGGTCAGTAATTCAAATCCACTTAGGCCCACCATCCTCAGATC
TATTTATAATAGTAAAGCTAATTGAGAATTTATCTGGGGTGTAGCTCAACTGGGAGAGCGCGGCCCTTGC
AAGGCCGAAGTTAACGGTTCAATCCCGCTCATCTCCATATTTTTATTAATAAAGATAGTGGTAGTTCTTT
GCTGTATTCATGTAAAGAAGTAAATGAATAGCATTAATTGTTCTTGGGCAATAAAAGCAATTTTGAAACG
GTGTAACTACAATTAGAAATTTGGGCGATCAAGCTACTAAGGGTACATGGTGGATGTCTTGGTACCAAAA
GCTGATGAAGGACGTGGCGGGCTGCGATAAGCTTCGGGGAGCTGCCAAACAAGCTTTGATCCGGAGAATT
CCGAATTGGGAAACCTGTCGTAAGAAACACATTGTGTTTCTTTTGGTTCATACCGCGACATTATTGCTTG
AATAAATAGGGTAATAAGAGGAACGAAGGGAACTGAAACATCTAAGTAC

>gi|189009061|gb|EU478597.1| Uncultured Planctomycetales bacterium clone ArabianSea_bE9 16S ribosomal RNA gene, partial sequence; 16S-23S ribosomal RNA intergenic spacer, tRNA-Ile and tRNA-Ala genes, complete sequence; and 23S ribosomal RNA gene, partial sequence
GGATTAGGCATGCAAGTCGAACGAGGATGTATCCTTCGGGATATAAGCCGAGTGGCATAAGGGTGAGCAA
TGCATAGATTACCTACCTTTAGGATAAGGACAACTTTGTGAAAACGGAGCTAATACTTAATAATACAAAG
GAAAATAATTTTCTTTTGTCAAAGGGAGGGTAGCAATACCTTTCGCCTAGAGAGGGGTTTATGTCCTATC
GGCTTGTTGGTGGGGTAATAGCCTACCAAGGCGAAGACGGGTAGCCGGTTTAAGAGGATGGTCGGCCACA
CTGGGACTGAGACACTGCCCAGACTTCTACGGAAGGCTGCAGTCGAGAATCTTTCGCAATGCCCGAAAGG
GTGACGAAGCGACGCCGCGTGGGTGAAGAAGGCCTTCGGGTTGTAAAACCCTGTCAGGAGTTATGAAATG
TAAGTGCGCTAATATCGTGCTTATTTGACAAAGGCTCCAAAGGAAGCCACGGCTAACTCTGTGCCAGCAG
CCGCGGTAATACAGAGGTGGCGAGCGTTGTTCGGAATTATTGGGCGTAAAGAGCACGTAGGTGGGTTTGC
AAGTCAGATGTGAAAGCCTTCTGTTCAACGGGAGAAATGCATCTGAAACTGCTAATCTTGAGTGTAGGAG
GGGAGAATGGAACTTCTGGTGGAGCAGTGAAATGCGTAGATATCAGAAGGAACGCCGGCGGCGAAAGCGA
TTCTCTGGCCTATTACTGACACTCAGTGTGCGAAAGCTAGGGGAGCAAACGGGATTAGATACCCCGGTAG
TCCTAGCCGTAAACGATGGGCACTAAGTAGAGGGGATTACCTATGTTCTCTCTGCCGTAGCTAACGCATT
AAGTGCCCCGCCTGGGGAGTACGGCCGCAAGGCTAAAACTCAAAAGAATTGACGGGGGCTCGCACAAGCG
GTGGAGCATGTGGCTTAATTCGATGCAACGCGAAAAACCTTACCGGGGCTTGACATGATAGAAGTAGGAA
CCTGAAAGGGGGACGAACGGTATCCAGTCCGTAGCTATTACAGGTGTTGCATGGCTGTCGCCAGCTCGTG
TCGTGAGACGTTGGGTTAAGTCCCCTAACGAGCGAAACCCTTGTTCTTAGTTACCAGCGGGTTATGCCGG
GTACTCTAGAAAGACTGCCGTCGTCAAGACGGAGGAAGGTGGGGATGACGTCAAGTCATCATGGCCCTTA
TGCCCCGGGCTGCACACGTGCTACAATGGTCGGTACAGACGGAAGCGAAGCCGAGAGGTGAAGCGAATCC
TAAAAAGCCGATCTCAGTTCGGATTGGAGGCTGAAATTCGCCTCCATGAAGTTGGAATCGCTAGTAATCG
CGGATCAGCAATGTCGCGGTGAATATGTTCCCGAGCCTTGTACACACCGCCCGTCAGCCACCCAAGCAGG
ATGCACCCGAAAACATTATATCTAACCAGGGCAACTTGGAGGAAAATGTTGAAGGAGTGTTTTGTGAGGA
GGACTAAGTCGTAACAAGGTAGTCGTAGGAGAACCTGCGGCTGGATCACCTCCTTTCTAAGGAGTAAATC
AAAGTAGGTACATCCGACGTCTTTTATGTTGTTATTTGTTTTTTTGAGTGTTTGGGGGTACTGAACTGAC
TAATAAGTATGCTATAAGTTATTTTAAAATAAGGCGGAAAGTGGTCTAGGGCCTATAGCTCAGTTGGTTT
AGAGCGTTCCCCTGATAAGGGAAAGGTCAGTGGTTCGAATCCACTTAGGCCCACCATCCTCAGATCTATT
TATAATAGTAAAGTGAATTGATGAATTTATCTGGGGTGTAGCTCAACTGGGAGAGCGCGGCCCTTGCAAG
GCCGAGGTTGCGGTTCGGTCCCGCTCATCTCCATATTTTTATTAATAAAGATAGTAGTAGTTCTTTGCTG
TATTCATGTAAAGAAGTAAATGAATAGCATTAATTGTTCTTTGGCAATAAAAGCAATTTTGAAACGGTGT
AACTACAATTAGAAATCTGGGTGATCAAGCTACTAAGGGTACATGGTGGATGTCTTGGTACCAAAAAGCT
GATGAAGGACGTGGCGGGCTGCGATAAGCTTCGGGGAGCTGCCAAACAAGCTTTGATCCGGAGAATTCCG
AATTGGGAAACCTGTCGTAAGAAACACATTGTTTTCTTTTGGTTCATACCGCGACATTATTACTTAATAA
ATAGGGTAATAAGAGGAACGAAGGGAACTGAAACATCTAAGT

>gi|189009062|gb|EU478598.1| Uncultured Planctomycetales bacterium clone ArabianSea_aE11 16S ribosomal RNA gene, partial sequence; 16S-23S ribosomal RNA intergenic spacer, tRNA-Ile and tRNA-Ala genes, complete sequence; and 23S ribosomal RNA gene, partial sequence
GGATTAGGCATGCAAGTCGAACGAGGATATATCCTTCGGGATATAAGCCGAGTGGCACAAGGGTGAGCAA
TGCATAGATTACCTACCTTTAGGATAAGGGCAACTTTGTGAAAACGGAGCTAATACTTAATAATACAAAA
GAAAATAATTTTCTTTTGTCAAAGGGAGGGTAGCAATACCTTTCGCCTAGAGAGGGGTTTATGTCCTATC
AGCTTGTTGGTGGGGTAATAGCCTACCAAGGCGAAGACGGGTAGCCGGTTTAAGAGGATGGTCGGCCATA
CTGGGACTGAGACACTGCCCAGACTTCTACGGAAGGCTGCAGTCGAGAATCTTTCGCAATGCCCGAAAGG
GTGACGAAGCGACGCCGCGTGGGTGAAGAAGGCCTTCGGGTTGTAGAGCCCTGTCAGGAGTTATGAAATG
TAAGTGCGCTAATATCGTGCTTATTTGACAAAGGCTCCAAAGGAAGCCACGGCTAACTCTGTGCCAGCAG
CCGCGGTAATACAGAGGTGGCGAGCGTTGTTCGGAATTATTGGGCGTAAAGAGCACGTAGGTGGGTTTGC
AAGTCAGATGTGAAAGCCTTCTGTTCAACGGAAGAATTGCATCTGAAACTGCTAATCTTGAGTATAGGAG
GGGAGAATGGAACTTCTGGTGGAGCGGTGAAATGCGTAGATATCAGAAGGAACGCCGGCGGCGAAAGCGA
TTCTCTGGCCTATTACTGACACTCAGTGTGCGAAAGCTAGGGGAGCAAACGGGATTAGATACCCCGGTAG
TCCTAGCCGTAAACGATGGGCACTAAGTAGAGGGAATTACCTATATTCTCTCTGCCGTAGCTAACGCATT
AAGTGCCCCGCCTGGGGAGTACGGCCGCAAGGCTAAAACTCAAAAGAATTGACGGGGGCTCGCACAAGCG
GTGGAGCATGTGGCTTAATTCGATGCAACGCGAAAAACCTTACCGGGGCTTGACATGATAGAAGTAGGAA
CCTGAAAGGGGGACGAACGGTATCCAGTCCGTAGCTATTACAGGTGTTGCATGGCTGTCGTCAGCTCGTG
TCGTGAGACGTTGGGTTAAGTCCCCTAACGAGCGAAACCCTTGTTTTTAGTTACCAGCGGGTTATGCCGG
GTACTCTAGAAAGACTGCCGTCGTCAAGACGGAGGAAGGTGGGGATGACGTCAAGTCATCATGGCCCTTA
TGCCCCGGGCTGCACACGTGCTACAATGGTCGGTACAGACGGAAGCGAAGCCGAGAGGTGAAGCGAATCC
TAAAAAGCCGATCTCAGTTCGGATTGGAGGCTGAAATTCGCCTCCATGAAGTTGGAATCGCTAGTAATCG
CGGATCAGCAATGTCGCGGTGAATATGTTCCCGAGCCTTGTACACACCGCCCGTCAAGCCACCCAAGCAG
GATGCACCCGAAAACATTATATCTAACCAGGGCAACTTGGAGGAAAATGTTGAAGGAGTGTTTTGTGAGG
AGGACTAAGTCGTAACAAGGTAGTCGTAGGAGAACCTGCGGCTGGATCACCTCCTTTCTAAGGAGTAAAT
CAAAATAGGTACATCCGACGTCTTTTATGTTGTTATTTGTTTTTTTGAGTGTTTGGGGGTGCTAAACCGA
CTAATAAGTATGCTATAAGTTGTTTTTAAATAAAGCGGAAAGTGGTCCAGGGCCTATAGCTCAGTTGGTT
TAGAGCGTTCCCCTGATAAGGGAAAGGTCAGTGGTTCGAATCCACTTAGGCCCACCATCCTCAGATCTAT
TTATAAAAGTAAAGTGAATTGATGAATTTATCTGGGGGTGTAGCTCAACTGGGAGAGCGCTGCCCTTGCA
AGGCAGAGGTTAGCGGTTCGATCCCGCTCATCTCCATAATTCTTTTAATAAAGATAGTAGATGGTTTTTT
GCTGTATTCATGTAAAGAAGTAAATGAATAGCATTAATTGTTCTTTGGCAATAAAAGCAATTTTGAAACG
GCGTAACTACAATTAGAAATTTGGGTGATCAAGCTACTAAGGGTGCATGGTGGATGTCTTGGTACCAAGA
GCTGATGAAGGACGTGGCGGGCTGCGATAAGCTTCGGGGAGCTGCCAAACGAGCTTTGATCCGGAGAATT
CCGAATTGGGAAACCTGTCGTAAGAAACACTTGTGTTTCTTTTGGCTCATACCGCGACATTATTATCTGA
ATAAATAGGGTAATAAGAGGAACGGAGGGAACTGAAACATCTAAGTACCTCAGAA

>gi|189009063|gb|EU478599.1| Uncultured Planctomycetales bacterium clone ArabianSea_aG8 16S ribosomal RNA gene, partial sequence; 16S-23S ribosomal RNA intergenic spacer, tRNA-Ile and tRNA-Ala genes, complete sequence; and 23S ribosomal RNA gene, partial sequence
GGATTAGGCATGCAAGTCGAACGAGGATGTATCCTTCGGGATATAAGCCGAGTGGCATAAGGGTGAGCAA
TGCATAGATTTCCTACCTTTAGGATAAGTACAACTTTGTGAAAACGGAGCTAATACTTAATAATACAAAG
GAAAATAATTTTCTTTTGTCAAAGGGAGGGTAGCAATACCTTTCGCCTAGAGAGGGGTTTATGTCCTATC
AGCTTGTTGGTGGGGTAATAGCCTACCAAGGCGAAGACGGGTAGCCGGTTTAAGAGGATGGTCGGCCACA
CTGGGACTGAGACACTGCCCAGACTTCTACGGAAGGCTGCAGTCGAGAATCTTTCGCAATGCCCGAAAGG
GTGACGAAGCGACGCCGCGTGGGTGAAGAAGGCCTTCGGGTTGTAAAACCCTGTCAGGAGTTATGAAATG
TAAGTGCGCTAATATCGTGCTTATTTGACAAAGGCTCCAAAGGAAGCCACGGCTAACTCTGTGCCAGCAG
CCGCGGTAATACAGAGGTGGCGAGCGTTGTTCGGAATTATTGGGCGTAAAGAGCACGTAGGTGGGTTTGC
AAGTCAGATGTGAAAGCCTTCTGTTCAACGGGAGAATTGCATCTGAAACTGCTAATCTTGAGTGTAGGAG
GGGAGAATGGAACTTCTGGTGGAGCGGTGAAATGCGTAGATATCAGAAGGAACGCCGGCGGCGAAAGCGA
TTCTCTGGCCTATTACTGACACTCAGTGTGCGAAAGCTAGGGGAGCAAACGGGATTAGATACCCCGGTAG
TCCTAGCCGTAAACGAAGGGCACTAAGTAGAGGGGATTACCTATGTTCTCTCTGCCGTAGCTAACGCATT
AAGTGCCCCGCCTGGGGAGTACGGCCGCAAGGCTAAAACTCAAAAGAATTGACGGGGGCTCGCACAAGCG
GTGGAGCATGTGGCTTAATTCGATGCAACGCGAAAAACCTTACCGGGGCTTGACATGATAGAAGTAGGAA
CCTGAAAGGGGGACGAACGGTATCCAGTCCGTAGCTATTACAGGTGTTGCATGGCTGTCGTCAGCTCGTG
TCGTGAGACGTTGGGTTAAGTCCCCTAACGAGCGAAACCCTTGTTTTTAGTTACCAGCGGGTTATGCCGG
GTACTCTAGAAAGACTGCCGTCGTCAAGACGGAGGAAGGTGGGGATGACGTCAAGTCATCATGGCCCTTA
TGCCCCGGGCTGCACACGTGCTACAATGGTCGGTACAGACGGAAGCGAAGCCGAGAGGTGAAGCGAATCC
TAAAAAGCCGATCTCAGTTCGGATTGGAGGCTGAAATTCGCCTCCATGAAGTTGGAATCGCTAGTAATCG
CGGATCAGCAATGTCGCGGTGAATATGTTCCCGAGCCTTGTACACACCGCCCGTCAAGCCACCCAAGCAG
GATGCACCCGAAAACATTATATCTAACCAGGGCAACTTGGAGGAAAATGTTGAAGGAGTGTTTTGTGAGG
AGGACTAAGTCGTAACAAGGTAGTCGTAGGAGAACCTGCGGCTGGATCACCTCCTTTCTAAGGAGTAAAT
CAAAGTAGGTACATCCGACGTCTTTTATGTTGTTATTTGTTTTTTTGAGTGTTTGGGGGTACTGAACTGA
CTAATAAGTATGCTATAAGTTATTTTAAAATAAGGCGGAAAGTGGTCTAGGGCCTATAGCTCAGTTGGTT
TAGAGCGTTCCCCTGATAAGGGAAAGGTCAGTGGTTCGAATCCACTTAGGCCCACCATCCTCAGATCTAT
TTATAATAGTAAAGTGAATTGATGAATTTATCTGGGGGTGTAGCTCAACTGGGAGAGCGCGGCCCTTGCA
AGGCCGAGGTTAGCGGTTCGATCCCGCTCATCTCCGTATTTTTATTAATAAAGATAGTAGGTAGTTCTTT
GCTGTATTCATGTAAAGAAGTAAATGAATAGCATTAATTGTTCTTTGGCAATAAAAGCAATTTTGAAACG
GTGTAACTACAATTAGAAATTTGGGTGATCAAGCTACTAAGGGTACATGGTGGATGTCTTGGTACCAAAA
GCTGATGAAGGACGTGGCGGGCTGCGATAAGCTTCGGGGAGCTGCCAAACAAGCTTTGATCCGGAGAATT
CCGAATTGGGAAACCTGTCGTAAGAAACACATTGTGTTTCTTTTGGTTCATACCGCGACATTATTACATT
GAATAAATAGGGTAATAAGAGGAACGAAGGGAACTGAAACATCTAAGTACCTCAGAA

>gi|189009065|gb|EU478601.1| Uncultured Planctomycetales bacterium clone ArabianSea_aA6 16S ribosomal RNA gene, partial sequence; 16S-23S ribosomal RNA intergenic spacer, tRNA-Ile and tRNA-Ala genes, complete sequence; and 23S ribosomal RNA gene, partial sequence
GGATTAGGCATGCAAGTCGAACGAGGATGTATCCTTCGGGATATAAGCCGAGTGGCATAAGGGTGAGCAA
TGCATAGATTACCTACCTTTAGGATAAGGACAACTTTGTGAAAACGGAGCTAATACTTAATAATACAAAG
GAAAATAATTTTCTTTTGTCAAAGGGAGGGTAGCAATACCTTTCGCCTAGAGAGGGGTTTATGTCCTATC
AGCTTGTTGGTGGGGTAATAGCCTACCAAGGCGAAGACGGGTAGCCGGTTTAAGAGGATGGTCGGCCACA
CTGGGACTGAGACACTGCCCAGACTTCTACGGAAGGCTGCAGTCGAGAATCTTTCGCAATGCCCGAAAGG
GTGACGAAGCGACGCCGCGTGGGTGAAGAAGGCCTTCGGGTTGTAAAACCCTGTCAGGAGTTATGAAATG
TAAGTGCGCTAATATCGTGCTTATTTGACAAAGGCTCCAAAGGAAGCCACGGCTAACTCTGTGCCAGCAG
CCGCGGTAATACAGAGGTGGCGAGCGTTGTTCGGAATTATTGGGCGTAAAGAGCACGTAGGTGGGTTTGC
AAGTCAGATGTGAAAGCCTTCTGTTCAACGGGAGAATTGCATCTGAAACTGCTAATCTTGAGTGTAGGAG
GGGAGAATGGAACTTCTGGTGGAGCGGTGAAATGCGTAGATATCAGAAGGAACGCCGGCGGCGAAAGCGA
TTCTCTGGCCTATTACTGACACTCAGTGTGCGAAAGCTAGGGGAGCAAACGGGATTAGATACCCCGGTAG
TCCTAGCCGTAAACGATGGGCACTAAGTAGAGGGGATTACCTATGTTCTCTCTGCCGTAGCTAACGCATT
AAGTGCCCCGCCTGGGGAGTACGGCCGCAAGGCTAAAACTCAAAAGAATTGACGGGGGCTCGCACAAGCG
GTGGAGCATGTGGCTTAATTCGATGCAACGCGAAAAACCTTACCGGGGCTTGACATGATAGAAGTAGGAA
CCTGAAAGGGGGACGAACGGTATCCAGTCCGTAGCTATTACAGGTGTTGCATGGCTGTCGTCAGCTCGTG
TCGTGAGACGTTGGGTTAAGTCCCCTAACGAGCGAAACCCTTGTTTTTAGTTACCAGCGGGTTATGCCGG
GTACTCTAGAAAGACTGCCGTCGTCAAGACGGAGGAAGGTGGGGATGACGTCAAGTCATCATGGCCCTTA
TGCCCCGGGCTGCACACGTGCTACAATGGACGGTACAGACGGAAGCGAAGCCGAGAGGTGAAGCGAATCC
TAAAAAGCCGATCTCAGTTCGGATTGGAGGCTGAAATTCGCCTCCATGAAGTTGGAATCGCTAGTAATCG
CGGATCAGCAATGTCGCGGTGAATATGTTCCCGAGCCTTGTACACACCGCCCGTCAAGCCACCCAAGCAG
GATGCACCCGAAAACATTATATCTAACCAGGGCAACTTGGAGGAAAATGTTGAAGGAGTGTTTTGTGAGG
AGGACTAAGTCGTAACAAGGTAGTCGTAGGAGAACCTGCGGCTGGATCACCTCCTTTCTAAGGAGTAAAT
CAAAGTAGGTACATCCGACGTCTTTTATGTTGTTATTTGTTTTTTTGAGTGTTTGGGGGTACTGAACTGA
CTAATAAGTATGCTATAAGTTATTTTAAAATAAGGCGGAAAGTGGTCTAGGGCCTATAGCTCAGTTGGTT
TAGAGCGTTCCCCTGATAAGGGAAAGGTCAGTGGTTCGAATCCACTTAGGCCCACCATCCTCAGATCTAT
TTATAATAGTAAAGTGAATTGATGAATTTATCTGGGGGTGTAGCTCAACTGGGAGAGCGCGGCCCTTGCA
AGGCCGAGGTTAGCGGTTCGATCCCGCTCATCTCCATATTTTTATTAATAAAGATAGTAGGTAGTTCTTT
GCTGTATTCATGTAAAGAAGTAAATGAATAGCATTAATTGTTCTTTGGCAATAAAAGCAATTTTGAAACG
GTGTAACTACAATTAGAAATTTGGGTGATCAAGCTACTAAGAGTACATGGTGGATGTCTTGGTACCAAAA
GCTGATGAAGGACGTGGCGGGCTGCGATAAGCTTCGGGGAGCTGCCAAACAAGCTTTGATCCGGAGAATT
CCGAATTGGGAAACCTGTCGTAAGAAACACATTGTGTTTCTTTTGGTTCATACCGCGACATTATTACTTG
AATAAATAGGGTAATAAGAGGAACGAAGGGAACTGAAACATCTAAGTACCTCAGAAAGA

>gi|189009066|gb|EU478602.1| Uncultured Planctomycetales bacterium clone ArabianSea_aB1 16S ribosomal RNA gene, partial sequence; 16S-23S ribosomal RNA intergenic spacer, tRNA-Ile and tRNA-Ala genes, complete sequence; and 23S ribosomal RNA gene, partial sequence
GGATTAGGCATGCAAGTCGAACGAGGATATATCCTTCGGGATATAAGCCGAGTGGCACAAGGGTGAGCAA
TGCATAGATTACCTACCTTTAGGATAAGGACAACTTTGTGAAAACGGAGCTAATACTTAATAATACAAAA
GAAAATAATTTTCTTTTGTCAAAGGGAGGGTAGCAATACCTTTCGCCTAGAGAGGGGTTTATGTCCTATC
AGCTTGTTGGTGGGATAATAGCCTACCAAGGCGAAGACGGGTAGCCGGTTTAAGAGGATGGTCGGCCACA
CTGGGACTGAGACACTGCCCAGACTTCTACGGAAGGCTGCAGTCGAGAATCTTTCGCAATGCCCGAAAGG
GTGACGAAGCGACGCCGCGTGGGTGAAGAAGGCCTTCGGGTTGTAAAACCCTGTCAGGAGTTATGAAATG
TGAATGCGCTAATATCGTGTTTATTTGACAAAGGCTCCAAAGGAAGCCACGGCTAACTCTGTACCAGCAG
CCGCGGTAATACAGAGGTGGCGAGCGTTGTTCGGAATTATTGGGCGTAAAGAGCACGTAGGTGGGTTTGC
AAGTCAGATGTGAAAGCCTTCTGTTCAACGGGAGAATTGCATCTGAAACTGCTAATCTTGAGTATAGGAG
GGGAGAATGGAACTTCTGGTGGAGCGGTGAAATGCGTAGATATCAGAAGGAACGCCGGCGGCGAAAGCGA
TTCTCTGGCCTATTACTGACACTCAGTGTGCGAAAGCTAGGGGAGCAAACGGGATTAGATACCCCGGTAG
TCCTAGCCGTAAACGATGGGCACTAAGCAGAGGGGATTACCTATGTTCTCTCTGCCGTAGCTAACGCATT
AAGTGCCCCGCCTGGGGAGTACGGCCGCAAGGCTAAAACTCAAAAGAATTGACGGGGGCTCGCACAAGCG
GTGGAGCATGTGGCTTAATTCGATGCAACGCGAAAAACCTTACCGGGGCTTGACATGATAGAAGTAGGAA
CCTGAAAGGGGGACGAACGGTATCCAGTCCGTAGCTATTACAGGTGTTGCATGGCTGTCGTCAGCTCGTG
TCGTGAGACGTTGGGTTAAGTCCCCTAACGAGCGAAACCCTTGTTTTTAGTTACCAGCGGGTTATGCCGG
GTACTCTAGAAAGACTGCCGTCGTCAAGACGGAGGAAGGTGGGGATGACGTCAAGTCATCATGGCCCTTA
TGCCCCGGGCTGCACACGTGCTACAATGGTCGGTACAGACGGAAGCGAAGCCGAGAGGTGAAGCGAATCC
TAAAAAGCCGATCTCAGTTCGGATTGGAGGCTGAAATTCGCCTCCATGAAGTTGGAATCGCTAGTAATCG
CGGATCAGCAATGTCGCGGTGAATATGTTCCCGAGCCTTGTACACACCGCCCGTCAAGCCACCCAAGCAG
GATGCACCCGAAAACATTATATCTAACCAGGGCAACTTGGAGGAAAATGTTGAAGGAGTGTTTTGTGAGG
AGGACTAAGTCGTAACAAGGTAGTCGTAGGAGAACCTGCGGCTGGATCACCTCCTTTCTAAGGAGTAAAT
TAAAGTAGGTACATCCGACGTCTTTTATGTTGTTATTTGTTTTTTTGAGTGTTTGGGGGTGCTGAACTGA
CTAATAAGTATGCTATAAGTTATTTTAAAATAAGGAGGAAAGTGGTCTAGGGCCTATAGCTCAGTTGGTT
TAGAGCGTTCCCCTGATAAGGGAAAGGTCAGTGGTTCGAATCCACTTAGGCCCACCATCCTCAGATCTAT
TTATAATAGTAAAGTGAATTGATGAATTTATCTGGGGGTGTAGCTCAACTGGGAGAGCGCGGCCCTTGCA
AGGCCGAGGCTAGCGGTTCGATCCCGCTCATCTCCATATTTTTATTAATAAAGATAGTAGGTAGTTCTTT
GCTATATTCATGTAAAGAAGTAAATGAATAGCATTAATTGTTCTTTGGCAATAAAAGCAATTTTGAAACG
GTGTAACTACAATTAGAAATTTGGGTGATCAAGCTACTAAGGGTACATGGTGGATGTCTTGGTACCAAAA
GCTGATGAAGGACGTGGCGGGCTGCGATAAGCTTCGGGGAGCTGCCAAACAAGCTTTGATCCGGAGAATT
CCGAATTGGGAAACCTGTCGTAAGAAACACATTGTGTTTCTTTTGGTTCATACCGCGACATTATTACTTG
AATAAATAGGGTAATAAGAGGAACGAAGGGAACTGAAACATCTAAGACCTCAGAAAGA

>gi|189009067|gb|EU478603.1| Uncultured Planctomycetales bacterium clone ArabianSea_aE9 16S ribosomal RNA gene, partial sequence; 16S-23S ribosomal RNA intergenic spacer, tRNA-Ile and tRNA-Ala genes, complete sequence; and 23S ribosomal RNA gene, partial sequence
CTTGTCGAACGAGGATATATCCTTCGGGATATAAGCCGAGCGGCACAAGGGTGAGCAATGCATAGATTAC
CTACCTTTAGGATAAGGGCAACTTTGTGAAAACGGAGCTAATACTTAATAATACAAAAGAAAATAATTTT
CTTTGTCAAAGGGAGGGTAGCAATACCTTTCGCCTAGAGAGGGGTTTATGTCCTATCAGCTTGTTGGTGG
GGTAATAGCCTACCAAGGCGAAGACGGGTAGCCGGTTTAAGAGGATGGTCGGCCACACTGGGACTGAGAC
ACTGCCCAGACTTCTACGGAAGGCTGCAGTCGAGAATCTTTCGCAATGCCCGAAAGGGTGACGAAGCGAC
GCCGCGTGGGTGAAGAAGGCCTTCGGGTTGTAAAGCCCTGTCAGGAGTTATGAAATGTAAGTGCGCTAAT
ATCGTGCTTATTTGACAAAGGCTCCAAAGGAAGCCACGGCTAACTCTGTGCCAGCAGCCGCGGTAATACA
GAGGTGGCGAGCGTTGTTCGGAATTATTGGGCGTAAAGAGCACGTAGGTGGGTTTGCAAGTCAGATGTGA
AAGCCTTCTGTTCAACGGAAGAATTGCATCTGAAACTGCTAATCTTGAGTATAGGAGGGGAGAATGGAAC
TACTGGTGGAGCGGTGAAATGCGTAGATATCAGAAGGAACGCCGGCGGCGAAAGCGATTCTCTGGCCTAT
TACTGACACTCAGTGTGCGAAAGCTAGGGGAGCAAACGGGATTAGATACCCCGGTAGTCCTAGCCGTAAA
CGATGGGCACTAAGTAGAGGGAATTACCTATATTCTCTCTGCCGTAGCTAACGCATTAAGTGCCCCGCCT
GGGGAGTACGGCCGCAAGGCTAAAACTCAAAAGAATTGACGGGGGCTCGCACAAGCGGTGGAGCATGTGG
CTTAATTCGATGCAACGCGAAAAACCTTACCGGGGCTTGACATGATAGAAGTAGGAACCTGAAAGGGGGA
CGAACGGTATCCAGTCCGTAGCTATTACAGGTGTTGCATGGCTGTCGTCAGCTCGTGTCGTGAGACGTTG
GGTTAAGTCCCCTAACGAGCGAAACCCTTGTTTTTAGTTACCAGCGGGTTATGCCGGGTACTCTAGAAAG
ACTGCCGTCGTCAAGACGGAGGAAGGTGGGGATGACGTCAAGTCATCATGGCCCTTATGCCCCGGGCTGC
ACACGTGCTACAATGGTCGGTACAGACGGAAGCGAAGCCGAGAGGTGAAGCGAATCCTAAAAAGCCGATC
TCAGTTCGGATTGGAGGCTGAAATTTCGCCTCCATGAAGGTTGGAATCGCTAGTAATCGCGGATCAGCAA
TGTCGCGGTGAATATGTTCCCGAGCCTTGTACACACCGCCCGTCAAGCCACCCAAGCAGGATGCACCCGA
AAACATTATATCTAACCAGGGCAACTTGGAGGAAAATGTTGAAGGAGTGTTTTGTGAGGAGGACTAAGTC
GTAACAAGGTAGTCGTAGGAGAACCTGCGGCTGGATCACCTCCTTTCTAAGGAGTAAATCAAAATAGGTA
CATCCGACGTCTTTTATGTTGTTATTTGTTTTTTTGAGTGTTTGGGGGTGCTAAACCGACTAATAAGTAT
GCTATAAGTTGTTTTTAAATAAAGCGGAAAGTGGTCCAGGGCCTATAGCTCAGTTGGTTTAGAGCGTTCC
CCTGATAAGGGAAAGTCAGTGTTCGAATCCACTTAGCCCACCATCCTCGATCTATTTATAAAGTAAAGGA
ATGAGAATTTATCTGGGGTTGCCCAACTGGAAAGCGCGCCCTGCAAGCAAAGTTGCGGTTCGATCCCGCT
CATCTCCATAATTCTTTTAATAAAAACAGTGATGTTATTGCTGTATTCATGTAAAGAAGTAAATGAATAC
CATTAATGTTCTTTGCAATAAAAGCAATTTTGAAACGGTGTAACTACAATTAGAAATTTGGGTGATCAAG
CTACTAAGGGTCCATGGTGGATGTCTTGGTACCAAAAGCTGATGAAGGACGTGGCGGGCTGCGATAAGCT
TCGGGGAGCTGCCAAACGAGCTTTGATCCGGAGAATTCCGAATTGGGAAACCTGTCGTAAGAAACACTTG
TTTTCTTTTGGTTCATACCGCGACATTATTATCTGAATAAATAGGGTAATAAGAGGAACGAAGGAAGGTG
AAACATCTAAGTAC

>gi|189009068|gb|EU478604.1| Uncultured Planctomycetales bacterium clone ArabianSea_aG2 16S ribosomal RNA gene, partial sequence; 16S-23S ribosomal RNA intergenic spacer, tRNA-Ile and tRNA-Ala genes, complete sequence; and 23S ribosomal RNA gene, partial sequence
GGATTAGGCATGCAAGTCGAACGAGGATATATCCTTCGGGATATAAGCCGAGTGGCACAAGGGTGAGCAA
TGCATAGATTACCTACCTTTAGGATAAGGACAACTTTGTGAAAACGGAGCTAATACTTAATAATACAAAA
GAAAATAATTTTCTTTTGTCAAAGGGAGGGTAGCAATACCTTTCGCCTAGAGAGGGGTTTATGTCCTATC
AGCTTGTTGGTGGGGTAATAGCCTACCAAGGCGAAGACGGGTAGCCGGTTTAAGAGGATGGTCGGCCACA
CTGGGACTGAGACACTGCCCAGACTTCTACGGAAGGCTGCAGTCGAGAATCTTTCGCAATGCCCGAAAGG
GTGACGAAGCGACGCCGCGTGGGTGAAGAAGGCCTTCGGGTTGTAAAACCCTGTCAGGAGTTATGAAATG
TAAGTGCGCTAATATCGTGCTTATTTGACAAAGGCTCCAAAGGAAGCCACGGCTAACTCTGTGCCAGCAG
CCGCGGTAATACAGAGGTGGCGAGCGTTGTTCGGAATTATTGGGCGTAAAGAGCACGTAGGTGGGTTTGC
AAGTCAGATGTGAAAGCCTTCTGTTCAACGGGAGAATTGCATCTGAAACTGCTAATCTTGAGTATAGGAT
GGGAGAATGGAACTTCTGGTGGAGCGGTGAAATGCGTAGATATCAGAAGGAACGCCGGCGGCGAAAGCGA
TTCTCTGGCCTATTACTGACACTCAGTGTGCGAAAGCTAGGGGAGCAAACGGGATTAGATACCCCGGTAG
TCCTAGCCGTAAACGATGGGCACTAAGTAGAGGGGATTACCTATGTTCTCTCTGCCGTAGCTAACGCATT
AAGTGCCCCGCCTGGGGAGTACGGTCGCAAGGCTAAAACTCAAAAGAATTGACGGGGGCTCGCACAAGCG
GTGGAGCATGTGGCTTAATTCGATGCAACGCGAAAAACCTTACCGGGGCTTGACATGATAGAAGTAGGAA
CCTGAAAGGGGGACGAACGGTATCCAGTCCGTAGCTATTACAGGTGTTGCATGGCTGTCGTCAGCTCGTG
TCGTGAGACGTTGGGTTAAGTCCCCTAACGAGCGAAACCCTTGTTTTTAGTTACCAGCGGGTTATGCCGG
GTACTCTAGAAAGACTGCCGTCGTCAAGACGGAGGAAGGTGGGGATGACGTCAAGTCATCATGGCCCTTA
TGCCCCGGGCTGCACACGTGCTACAATGGTCGGTACAGACGGAAGCGAAGCCGAGAGGTGAAGCGAATCC
TAAAAAGCCGATCTCAGTTCGGATTGGAGGCTGAAATTCGCCTCCATGAAGTTGGAATCGCTAGTAATCG
CGGATCAGCAATGTCGCGGTGAATATGTTCCCGAGCCTTGTACACACCGCCCGTCAAGCCACCCAAGCAG
GATGCACCCGAAAACATTATATCTAACCAGGGCAACTTGGAGGAAAATGTTGAAGGAGTGTTTTGTGAGG
AGGACTAAGTCGTAACAAGGTAGTCGTAGGAGAACCTGCGGCTGGATCACCTCCTTTCTAAGGAGTAAAT
CAAAGTAGGTACATCCGACGTCTTTTATGTTGTTATTTGTTTTTTTGAGTGTTTGGGGGTGCTGAACTGA
CTAATAAGTATGCTATAAGTTATTTTAAAATAAGGCGGAAAGTGGTCTAGGGCCTATAGCTCAGTTGGTT
TAGAGCGTTCCCCTGATAAGGGAAAGGTCAGTGGTTCGAATCCACTTAGGCCCACCATCCTCAGATCTAT
TTATAATAGTAAAGCTAATTGATGAATTTATCTGGGGGTGTAGCTCAACTGGGAGAGCGCGGCCCTTGCA
AGGCCGAGGTTAGCGGTTCAATCCCGCTCATCTCCATATTTTTATTAATAAAGATAGTAGGTAGTTCTTT
GCTGTATTCATGTAAAGAAGTAAATGAATAGCATTAATTGTTCTTTGGCAATAAAAGCAATTTTGAAACG
GTGTAACTACAATTAGAAATTTGGGTGATCAAGCTACTAAGGGTACATGGTGGATGTCTTGGTACCAAAA
GCTGATGAAGGACGTGGCGGGCTGCGATAAGCTTCGGGGAGCTGCCAAACAAGCTTTGATCCGGAGAATT
CCGAATTGGGAAACCTGTCGTAAGAAACACATTGTGTTTCTTTTGGTTCATACCGCGACATTATTACATT
GAATAAATAGGGTAATAAGAGGAACGAAGGGAACTGAAACATCTAAGTACCTCAGAA

>gi|189009069|gb|EU478605.1| Uncultured Planctomycetales bacterium clone ArabianSea_aC9 16S ribosomal RNA gene, partial sequence; 16S-23S ribosomal RNA intergenic spacer, tRNA-Ile and tRNA-Ala genes, complete sequence; and 23S ribosomal RNA gene, partial sequence
GGATTAGGCATGCAAGTCGAACGAGGATATATCCTTCGGGATATAAGCCGAGTGGCACAAGGGTGAGCAA
TGCATAGATTACCTACCTTTAGGATAAGGACAACTTTGTGAAAACGGAGCTAATACTTAATAATACAAAT
GAAAGTAATTTTCTTTTGTCAAAGGGAGGGTAGCAATACCTTTCGCCTAGAGAGGGGTTTATGTCCTATC
AGCTTGTTGGTGGGGTAATAGCCTACCAAGGCGAAGACGGGTAGCCGGTTTAAGAGGATGGTCGGCCACA
CTGGGACTGAGACACTGCCCAGACTTCTACGGAAGGCTGCAGTCGAGAATCTTTCGCAATGCCCGAAAGG
GTGACGAAGCGACGCCGCGTGGGTGAAGAAGGCCTTCGGGTTGTAAAACCCTGTCAGGAGTTATGAAATG
TAAGTGCGCTAATATCGTGCTTATTTGACAAAGGCTCCAAAGGAAGCCACGGCTAACTCTGTGCCAGCAG
CCGCGGTAATACAGAGGTGGCGAGCGTTGTTCGGAATTATTGGGCGTAAAGAGCACGTAGGTGGGTTTGC
AAGTCAGATGTGAAAGCCTTCTGTTCAACGGGAGAATTGCATCTGAAACTGCTAATCTTGAGTATAGGAG
GGGAGAATGGAACTTCTGGTGGAGCGGTGAAATGCGTAGATATCAGAAGGAACGCCGGCGGCGAAAGCGA
TTCTCTGGCCTATTACTGACACTCAGTGTGCGAAAGCTAGGGGAGCAAACGGGATTAGATACCCCGGTAG
TCCTAGCCGTAAACGATGGGCACTAAGTAGAGGGGATTACCTATGTTCTCTCTGCCGTAGCTAACGCATT
CACGCATTAAGTGCCCCGCCTGGGGAGTACGGCCGCAAGGCTAAAACTCAAAAGAATTGACGGGGGCTCG
CACAAGCGGTGGAGCATGTGGCTTAATTCGATGCAACGCGAAAAACCTTACCGGGGTTTGACATGATAGA
AGTAGGAACCTGAAAGGGGGACGAACGGTATCCAGTCCGTAGCTATTACAGGTGTTGCATGGCTGTCGTC
AGCTCGTGTCGTGAGACGTTGGGTTAAGTCCCCTAACGAGCGAAACCCTTGTTTTTAGTTACCAGCGGGT
TATGCCGGGTACTCTAGAAAGACTGCCGTCGTCAAGACGGAGGAAGGTGGGGATGACGTCAAGTCATCAT
GGCCCTTATGCCCCGGGCTGCACACGTGCTACAATGGTCGGTACAGACGGAAGCGAAGCCGAGAGGTGAA
GCGAATCCTAAAAAGCCGATCTCAGTTCGGATTGGAGGCTGAAATTCGCCTCCATGAAGTTGGAATCGCT
AGTAATCGCGGATCAGCAATGTCGCGGTGAATATGTTCCCGAGCCTTGTACACACCGCCCGTCAAGCCAC
CCAAGCAGGATGCACCCGAAAACATTATATCTAACCAGGGCAACTTGGAAGAAAATGTTGAAGGAGTGTT
TTGTGAGGAGGACTAAGTCGTAACAAGGTAGTCGTAGGAGAACCTGCGGCTGGATCACCTCCTTTCTAAG
GAGTAAATCAAAGTAGGTACATCCGACGTCTTTTATGTTGTTATTTGTTTTTTTGAGTGTTTGGGGGTGC
TGAACTGACTAATAAGTATGCTATAAGTTGTTTTAAAATAAGGCGGAGAGTGGTCTAGGGCCTATAGCTC
AGTTGGTTTAGAGCGTTCCCCTGATAAGGGAAAGGTCAGTGGTTCGAATCCACTTAGGCCCACCATCCTC
AGATCTATTTATAATAGTAAAGTGAATTGATGAATTTATCTGGGGGTGTAGCTCAACTGGGAGAGCGCGG
CCCTTGCAAGGCCGAGGTTAGCGGTTCGATCCCGCTCATCTCCATATTTTTATTAATAAAGATAGTAGGT
AGTCCTTTGCTGTATACATGTAAAGAAGTAAATGAATAGCATTAATTGTTCTTTGGCAATAAAAGCAATT
TTGAAACGGTGTAACTACAATTAGAAATTTGGGTGATCAAGCTACTAAGGGTATGTGGTGGATGTCTTGG
TACCAAAAGCTGATGAAGGACGCGGCGGGCTGCGATAAGCTTCGGGGAGCTGCCAAACAAGCTTTGATCC
GGAGGATTCCGAATTGGGAAACCTGTCGTAAGAAACACACTGTGTTTCTTTTGGTTCATACCGCGACATT
ATTACTTGAATAAATAGGGTAATAAGAGGAACGAAGGGAACTGAAACATCTAAGTACCTCAGAA

>gi|189009070|gb|EU478606.1| Uncultured Planctomycetales bacterium clone ArabianSea_aD2 16S ribosomal RNA gene, partial sequence; 16S-23S ribosomal RNA intergenic spacer, tRNA-Ile and tRNA-Ala genes, complete sequence; and 23S ribosomal RNA gene, partial sequence
GGATTAGGCATGCAAGTCGAACGAGGATATATCCTTCGGGATATAAGCCGAGTGGCACAAGGGTGAGCAA
TGCATAGATTACCTACCTTTAGGATAAGGACAACTTTGTGAAAACGGAGCTAATACTTAATAATACAAAA
GAAAATAATTTTCTTTTGTCAAAGGGAGGGTAGCAATACCTTTCGCCTAGAGAGGGGTTTATGTCCTATC
AGCTTGTTGGTGGGGTAATAGCCTACCAAGGCGAAGACGGGTAGCCGGTTTAAGAGGATGGTCGGCCACA
CTGGGACTGAGACACTGCCCAGACTTCTACGGAAGGCTGCAGTCGAGAATCTTTCGCAATGCCCGAAAGG
GTGACGAAGCGACGCCGCGTGGGCGAAGAAGGCCTTCGGGTTGTAAAACCCTGTCAGGAGTTATGAAATG
TAAGTGCGCTAATATCGTGCTTATTTGACAAAGGCTCCAAAGGAAGCCACGGCTAACTCTGTGCCAGCAG
CCGCGGTAATACAGAGGTGGCGAGCGTTGTTCGGAATAATTGGGCGTAAAGAGCACGTAGGTGGGTTTGC
AAGTCAGATGTGAAAGCCTTCTGTTCAACGGGAGAATTGCATCTGAAACTGCTAATCTTGAGTATAGGAG
GGGAGAATGGAACTTCTGGTGGAGCGGTGAAATGCGTAGATATCAGAAGGAACACCGGCGGCGAAAGCGA
TTCTCTGGCCTATTACTGACACTCAGTGTGCGAAAGCTAGGGGAGCAAACGGGATTAGATACCCCGGTAG
TCCTAGCCGTAAACGATGGGCACTAAGTAGAGGGGATTACCTATGTTCCCTCTGCCGTAGCTAACGCATT
AAGTGCCCCGCCTGGGGAGTACGGCCGCAAGGCTAAAACTCAAAAGAATTGACGGGGGCTCGCACAAGCG
GTGGAGCATGTGGCTTAATTCGATGCAACGCGAAAAACCTTACCGGGGCTTGACATGATAGAAGTAGGAA
CCTGAAAGGGGGACGAACGGTATCCAGTCCGTAGCTATTACAGGTGTTGCATGGCTGTCGTCAGCTCGTG
TCGTGAGACGTTGGGTTAAGTCCCCTAACGAGCGAAACCCTTGTTTTTAGTTACCAGCGGGTTATGCCGG
GTACTCTAGAAAGACTGCCGTCGTCAAGACGGAGGAAGGTGGGGACGACGTCAAGTCATCATGGCCCTTA
TGCCCCGGGCTGCACACGTGCTACAATGGTCGGTACAGACGGAAGCGAAGCCGAGAGGTGAAGCGAATCC
TAAAAAGCCGATCTCAGTTCGGATTGGAGGCTGAAATTCGCCTCCATGAAGTTGGAATCGCTAGTAATCG
CGGATCAGCAATGTCGCGGTGAATATGTTCCCGAGCCTTGTACACACCGCCTGTCAAGCCACCCAAGCAG
GATGCACCCGAAAACATTATATCTAACCAGGGTAACTTGGAGGAAAATGTTGAAGGAGTGTTTTGTGAGG
AGGACTAAGTCGTAACAAGGTAGTCGTAGGAGAACCTGCGGCTGGATCACCTCCTTTCTAAGGAGTAAAT
CAAAGTAGGTACATCCGACGTCTTTTATGTTGTTATTTGTTTTTTTGAGTGTTTGGGGGTGCTGAACTGA
CTAATAAGTATGCTATAAGTTATTTTAAATAAAGCGGAAAGTGGTCTAGGGCCTATAGCTCAGTTGGTTT
AGAGCGTTCCCCTGATAAGGGAAAGGTCAGTGGTTCGAATCCACTTAGGCCCACCATCCTCGGATCTATT
TATAATAGTAAAGTGAATTGATGAATTTATCTGGGGGTGTAGTTCAACTGGGAGAGCGCGGCCCTTGCAA
GGCCGAGGCTAGCGGTTCGATCCCGCTCATCTCCATATTTTTATAAATAAAGATAGTAGGTAGTTTTTTG
CTGTGATCATGTGAAGAAGTAAATGAATAGCATTAATTGTTCTTTGGCAATAAAAGCAATTTTGAAACGG
TGTAACTACAATTAGAAATTTGGGTGATCAAGCTACTAAGGGTACATGGTGGATGTCTTGGTACCAAAAG
CTGATGAAGGACGTGGCGGGCTGCGATAAGCTTCGGGGAGCTGCCAAACAAGCTTTGATCCGGAGAATTC
CGAATTGGGAAACCTGTCGTAAGAAACACATTGTGTTTCTTTTGGTTCATACCGCGACATTATTACTTGA
ATAAATAGGGTAATAAGAGGAACGAAGGGAACTGAAACATCTAAGTACCTCAGAA

>gi|189009071|gb|EU478607.1| Uncultured Planctomycetales bacterium clone ArabianSea_aC1 16S ribosomal RNA gene, partial sequence; 16S-23S ribosomal RNA intergenic spacer, tRNA-Ile and tRNA-Ala genes, complete sequence; and 23S ribosomal RNA gene, partial sequence
GGATTAGGCATGCAAGTCGAACGGGGATATATCCTTCGGGATATAAGCCGAGTGGCACAAGGGTGAGCAA
TGCATAGATTACCTACCTTTAGGATAAGGACAACTTTGTGAAAACGGAGCTAATACTTAATAATACAAAT
GAAAGTAATTTTCTTTTGTCAAAGGGAGGGTAGCAATACCTTTCGCCTAGAGAGGGGTTTATGTCCTATC
AGCTTGTTGGTGGGGTAATAGCCTACCAAGGCGAAGACGGGTAGCCGGTTTAAGAGGATGGTCGGCCACA
CTGGGACTGAGACACTGCCCAGACTTCTACGGAAGGCTGCAGTCGAGAATCTTTCGCAATGCCCGAAAGG
GTGACGAAGCGACGCCGCGTGGGTGAAGAAGGCCTTCGGGTTGTAAAACCCTGTCAGGAGTTATGAAATG
TAAGTGCGCTAATATCGTGCTTATTTGACAAAGGCTCCAAAGGAAGCCACGGCTAACTCTGTGCCAGCAG
CCGCGGTAATACAGAGGTGGCGAGCGTTGTTCGGAATTATTGGGCGTAAAGAGCACGTAGGTGGGTTTGC
AAGTCAGATGTGAAAGCCTTCTGTTCAACGGGAGAATTGCATCTGAAACTGCTAATCTTGAGTATAGGAG
GGGAGAATGGAACTTCTGGTGGAGCGGTGAAATGCGTAGATATCAGAAGGAACGCCGGCGGCGAAAGCGA
TTCTCTGGCCTATTACTGACACTCAGTGTGCGAAAGCTAGGGGAGCAAACGGGATTAGATACCCCGGTAG
TCCTAGCCGTAAACGATGGGCACTAAGTAGAGGGGATTACCTATGTTCTCTCTGCCGTAGCTAACGCATT
AAGTGCCCCGCCTGGGGAGTACGGCCGCAAGGCTAAAACTCAAAAGAATTGACGGGGGCTCGCACAAGCG
GTGGAGCATGTGGCTTAATTCGATGCAACGCGAAAAACCTTACCGGGGTTTGACATGATAGAAGTAGGAA
CCTGAAAGGGGGACGAACGGTATCCAGTCCGTAGCTATTACAGGTGTTGCATGGCTGTCGTCAGCTCGTG
TCGTGAGACGTTGGGTTAAGTCCCCTAACGAGCGAAACCCTTGTTTTTAGTTACCAGCGGGTTATGCCGG
GTACTCTAGAAAGACTGCCGTCGTCAAGACGGAGGAAGGTGGGGATGACGTCAAGTCATCATGGCCCTTA
TGCCCCGGGCTGCACACGTGCTACAATGGTCGGTACAGACGGAAGCGAAGCCGAGAGGTGAAGCGAATCC
TAAAAAGCCGATCTCAGTTCGGATTGGAGGCTGAAATTCGCCTCCATGAAGTTGGAATCGCTAGTAATCG
CGGATCAGCAATGTCGCGGTGAATATGTTCCCGAGCCTTGTACACACCGCCCGTCAAGCCACCCAAGCAG
GATGCACTCGAAAACATTATATCTAACCAGGGCAACTTGGAGGAAAATGTTGAAGGAGTGTTTTGTGAGG
AGGACTAAGTCGTAACAAGGTAGTCGTAGGAGAACCTGCGGCTGGATCACCTCCTTTCTAAGGAGTAAAT
CAAAGTAGGTACATCCGACGTCTTTTATGTTGTTATTTGTTTTTTTGAGTGTTTGGGGGTGCTGAACTGA
CTAATAAGTATGCTATAAGTTGTTTTAAAATAAGGCGGAGAGTGGTCTAGGGCCTATAGCTCAGTTGGTT
TAGAGCGTTCCCCTGATAAGGGAAAGGTCAGTGGTTCGAATCCACTTAGGCCCACCATCCTCAGATCTAT
TTATAATAGTAAAGTGAATTGATGAATTTATCTGGGGGTGTAGCTCAACTGGGAGAGCGCGGCCCTTGCA
AGGCCGAGGTTAGCGGTTCGATCCCGCTCATCTCCATATTTTTATTAATAAAGATAGTAGGTAGTCCTTT
GCTGTATACATGTAAAGAAGTAAATGAATAGCATTAATTGTTCTTTGGCAATAAAAGCAATTTTGAAACG
GTGTAACTACAATTAGAAATTTGGGTGATCAAGCTACTAAGGGTATGTGGTGGATGTCTTGGTACCAAAA
GCTGATGAAGGACGCGGCGGGCTGCGATAAGCTTCGGGGAGCTGCCAAACAAGCTTTGATCCGGAGGATT
CCGAATTGGGAAACCTGTCGTAAGAAACACACTGTGTTTCTTTTGGTTCATACCTCGACATTATTACTTG
AATAAATAGGGTAATAAGAGGAACGAAGGGAACTGAAACATCTAAGTACCTCAGA

>gi|189009072|gb|EU478608.1| Uncultured Planctomycetales bacterium clone ArabianSea_aC12 16S ribosomal RNA gene, partial sequence; 16S-23S ribosomal RNA intergenic spacer, tRNA-Ile and tRNA-Ala genes, complete sequence; and 23S ribosomal RNA gene, partial sequence
GGATTAGGCATGCAAGTCGAACGAGGATATATCCTTCGGGATATAAGCCGAGTGGCACAAGGGTGAGCAA
TGCATAGATTACCTACCTTTAGGATAAGAACAACTTTGTGAAAACGGAGCTAATACTTAATAATACAGAA
GAAAATAATTTTCTTTTGTCAAAGGGAGGGTAGCAATACCTTTCGCCTAGAGAGGGGTTTATGTCCTATC
AGCTTGTTGGTGGGGTAATAGCCTACCAAGGCGAAGACGGGTAGCCGGTTTAAGAGGATGGTCGGCCACA
CTGGGACTGAGACACTGCCCAGACTTCTACGGAAGGCTGCAGTCGAGAATCTTTCGCAATGCCCGAAAGG
GTGACGAAGCGACGCCGCGTGGGTGAAGAAGGCCTTCGGGTTGTAAAGCCCTGTCAGGAGTTATGAAATG
TAAGTGCGCTAATATCGTGCTTATTTGACAAAGGCTCCAAAGGAAGTCACGGCTAACTCTGTGCCAGCAG
CCGCGGTAATACAGAGGTGGCGAGCGTTGTTCGGAATTATTGGGCGTAAAGAGCACGTAGGTGGGTTTGC
AAGTCAGATGTGAAAGCCTTCTGTTCAACGGGAGAATTGCATCTGAAACTGCTAATCTTGAGTATAGGAG
GGGAGAATGGAACTTCTGGTGGAGCGGTGAAATGCGTAGATATCAGAAGGAACGCCGGCGGCGAAAGCGA
TTCTCTGGCCTATTACTGACACTCAGTGTGCGAAAGCTAGGGGAGCAAACGGGATTAGATACCCCGGTAG
TCCTAGCCGTAAACGATGGGCACTAAGTAGAGGGGATTACCTATGTTCTCTCTGCCGTAGCTAACGCATT
AAGTGCCCCGCCTGGGGAGTACGGCCGCAAGGCTAAAACTCAAAAGAATTGACGGGGGCTCGCACAAGCG
GTGGAGCATGCGGCTTAATTCGATGCAACGCGAAAAACCTTACCGGGGCTTGACATGATAGAAGTAGGAA
CCTGAAAGGGGGACGAACGGTATCCAGTCCGTAGCTATTACAGGTGTTGCATGGCTGTCGTCAGCTCGTG
TCGTGAGACGTTGGGTTAAGTCCCCTAACGAGCGAAACCCTTGTTTTTAGTTACCAGCGGGTTATGCCGG
GTACTCTAGAAAGACTGCCGTCGTCAAGACGGAGGAAGGTGGGGATGACGTCAAGTCATCATGGCCCTTA
TGCCCCGGGCTGCACACGTGCTACAATGGTCGGTACAGACGGAAGCGAAGCCGAGAGGTGAAGCGAATCC
TAAAAAGCCGATCTTAGTTCGGATTGGAGGGCTGAAATTCGCCTCCATGAAAGTTGGAATCGCTAGTAAT
CGCGGATCAGCAGTGTCGCGGTGAATATGTTCCCGAGCCTTGTACACACCGCCCGTCAAGCCACCCAAGC
AGGATGCACCCGAAAACATTATAYCTWRCYMRGGCAACTTGGAGGAAAATGTTGAAGGAGTGTTTTGCGA
GGAGGACTAAGTCGTAACAAGGTAGTCGTAGGAGAACCTGCGGCTGGATCACCTCCTTTCTAAGGAGTAA
ATCAAAGTAGGTACATCCGACGTCTTTTATGTTGTTATTTGTTTTTTGAGTGTTTGGGGGTGCTGAACCG
ACTAATAAGTATGCTATAAGTTATTTTAAAAATAAGTTGGAAAGAGGTCTAGGGCCTATAGCTCAGTTGG
TTTAGAGCGTTCCCCTGATAAGGGAAAGGTCAGTGGTTCGAATCCACTTAGGCCCACCATCCTCAGATTT
ATTTATAATAGTAAAGTGAATTGATGAATTTATCTGGGGGTGTAGCTCAACTGGGAGAGCGCGGCCCTTG
CAAGGCCGAGGTTAGCGGTTCGATCCCGCTCATCTCCATATTTTTTATTAATAAAGATAGGATAGTAGGT
AGTTCTTTGCTGTATTCATGTAAAGAAGTAAATGAATAGCATTAATCGTTCTTTGGCAATAAAAGCAATT
TTGAAACGGTGTAACTACAATTAGAAATTTGGGTGATCAAGCTACTAAGGGTACATGGTGGATGTCTTGG
TACCAAAAGCTGATGAAGGACGTGGCGGGCTGCGATAAGCTTCGGGGAGCTGCCAAACAAGCTTTGATCC
GGAGAATTCCGAATTGGGAAACCTGTCGTAGGAAACATATTGTGTTTCTTTTGGTTCATACCGCGACATT
ATTTACTTGAATAAATAGGGTAATAAGAGGAACGAAGGGAACTGAAACATCTAAGACCTCAGAGAA

>gi|189009073|gb|EU478609.1| Uncultured Planctomycetales bacterium clone ArabianSea_aA4 16S ribosomal RNA gene, partial sequence; 16S-23S ribosomal RNA intergenic spacer, tRNA-Ile and tRNA-Ala genes, complete sequence; and 23S ribosomal RNA gene, partial sequence
GGATTAGGCATGCAAGTCGAACGAGGATATATCCTTCGGGATATAAGCCGAGTGGCACAAGGGTGAGCAA
TGCATAGATTACCTACCTTTAGGATAAGGACAACTTTGTGAAAACGGAGCTAATACTTAATAATACAAAA
GAAAATAATTTTCTTTTGTCAAAGGGAGGGTAGCAATACCTTTCGCCTAGAGAGGGGTTTATGTCCTATC
AGCTTGTTGGTGGGGTAATAGCCTACCAAGGCGAAGACGGGTAGCCGGTTTAAGAGGATGGTCGGCCACA
CTGGGACTGAGACACTGCCCAGACTTCTACGGAAGGCTGCAGTCGAGAATCTTTCGCAATGCCCGAAAGG
GTGACGAAGCGACGCCGCGTGGGTGAAGAAGGCCTTCGGGTTGTAAAACCCTGTCAGGAGTTATGAAATG
TAAGTGCGCTAATATCGTGCTTATTTGACAAAGGCTCCAAAGGAAGCCACGGCTAACTCTGTGCCAGCAG
CCGCGGTAATACAGAGGTGGCGAGCGTTGTTCGGAATTATTGGGCGTAAAGAGCACGTAGGTGGGTTTGC
AAGTCAGATGTGAAAGCCTTCTGTTCAACGGGAGAATTGCATCTGAAACTGCTAATCTTGAGTATAGGAT
GGGAGAATGGAACTTCTGGTGGAGCGGTGAAATGCGTAGATATCAGAAGGAACGCCGGCGGCGAAAGCGA
TTCTCTGGCCTATTACTGACACTCAGTGTGCGAAAGCTAGGGGAGCAAACGGGATTAGATACCCCGGTAG
TCCTAGCCGTAAACGATGGGCACTAAGTAGAGGGGATTACCTATGTTCTCTCTGCCGTAGCTAACGCATT
AAGTGCCCCCGCCTGGGGAGTACGGTCGCAAGGCTAAAACTCAAAAGAATTGACGGGGGCTCGCACAAGC
GGTGGAGCATGTAGCTTAATTCGATGCAACGCGAAAAACCTTACCGGGGCTTGACATGATAGAAGTAGGA
ACCTGAAAGGGGGACGAACGGTATCCAGTCCGTAGCTATTACAGGTGTTGCATGACTGTCGTCAGCTCGT
GTCGTGAGACGTTGGGTTAAGTCCCCTAACGAGCGAAACCCTTGTTTTTAGTTACCAGCGGGTTATGCCG
GGTACTCTAGAAAGACTGCCGTCGTCAAGACGGAGGAAGGTGGGGATGACGTCAAGTCATCATGGCCCTT
ATGCCCCGGGCTGCACACGTGCTACAATGGTCGGTACAGACGGAAGCGAAGCCGAGAGGTGAAGCGAATC
CTAAAAAGCCGATCTCAGTTCGGATTGGAGGCTGAAATTCGCCTCCATGAAGTTGGAATCGCTAGTAATC
GCGGATCAGCAATGTCGCGGTGAATATGTTCCCGAGCCTTGTACACACCGCCCGTCAAGCCACCCAAGCA
GGATGCACCCGAAAACATTATATCTAACCAGGGCAACTTGGAGGAAAATGTTGAGGGAGTGTTTTGTGAG
GAGGACTAAGTCGTAACAAGGTAGTCGTAGGAGAACCTGCGGCTGGATCACCTCCTTTCTAAGGAGTAAA
TCAAAGTAGGGTACATCCGACGTCTTTTATGTTGTTATTTGTTTTTTTGAGTGTTTGGGGGGTGCTGAAC
TGACTAATAAGTATGCTATAAGTTATTTTAAAATAAGGCGGAAAGTGGTCTAGGGCCTATAGCTCAGTTG
TTTAGAGCGTTCCCCGATAAGGAAAGTCAGTGTTCGAATCCACTTAGCCCACCATCCTCGATCTATTTAT
AATGTAAAGCTAATGATGAATTTATCTGGGGTGTAGCTCAACTGGAGAGCGCGGCCCTTGCAAGGCCGAG
GTTAGGGTTCAATCCCGCTCACCTCCATATTTTTATTAATAAAGATAGTGGTAGTTCTTTGCTGTATTCA
TGTAAAGAAGTAAATGAATAGCATTAATTGTTCTTTGGCAATAAAAGCAATTTTGAAACGGTGTAACTAC
AATTAGAAATTTGGGTGATCAAGCTACTAAGGGTACATGGTGGATGTCTAGGTACCAAAAGCTGATGAAG
GACGTGGCGGGCTGCGATAAGCTTCGGGGAGCTGCCAAACAAGCTTTGATCCGGAGAATTCCGAATTGGG
AAACCTGTCGTAAGAAACACATTGTGTTTCTTTTGGTTCATACCGCGACATTATTTCTTGAATAAATAGG
GTAATAAGAGGAACGAAGGGAAGGGAAACATCTAAGTAC

>gi|189009074|gb|EU478610.1| Uncultured Planctomycetales bacterium clone ArabianSea_aC4 16S ribosomal RNA gene, partial sequence; 16S-23S ribosomal RNA intergenic spacer, tRNA-Ile and tRNA-Ala genes, complete sequence; and 23S ribosomal RNA gene, partial sequence
GGATTAGGCATGCAAGTCGAACGAGGATATATCCTTCGGGATATAAGCCGAGTGGCACAAGGGTGAGCAA
TGCATAGATTACCTACCTTTAGGATAAGGGCAACTTTGTGAAAACGGAGCTAATACTTAATAATACAAAA
GAAAATAATTTTCTTTTGTCAAAGGGAGGGTAGCAATACCTTTCGCCTAGAGAGGGGTTTATGTCCTATC
AGCTTGTTGGTGGGGTAATAGCCTACCAAGGCGAAGACGGGTAGCCGGTTTAAGAGGATGGTCGGCCACA
CTGGGACTGAGACACTGCCCAGACTTCTACGGAAGGCTGCAGTCGAGAATCTTTCGCAATGCCCGAAAGG
GTGACGAAGCGACGCCGCGTGGGTGAAGAAGGCCTTCGGGTTGTAAAGCCCTGTCAGGAGTTATGAAATG
TAAGTGCGCTAATATCGTGCTTATTTGACAAAGGCTCCAAAGGAAGCCACGGCTAACTCTGTGCCAGCAG
CCGCGGTAATACAGAGGTGGCGAGCGTTGTTCGGAATTATTGGGCGTAAAGAGCACGTAGGTGGGTTTGC
AAGTCAGATGTGAAAGCCTTCTGTTCAACGGAAGAATTGCATCTGAAACTGCTAATCTTGAGTATAGGAG
GGGAGAATGGAACTTCTGGTGGAGCGGTGAAATGCGTAGATATCAGAAGGAACGCCGGCGGCGAAAGCGA
TTCTCTGGCCTATTACTGACACTCAGTGTGCGAAAGCTAGGGGAGCAAACGGGATTAGATACCCCGGTAG
TCCTAGCCGTAAACGATGGGCACTAAGTAGAGGGAATTACCTATATTCTCTCTGCCGTAGCTAACGCATT
AAGTGCCCCGCCTGGGGAGTACGGCCGCAAGGCTAAAACTCAAAAGAATTGACGGGGGCTCGCACAAGCG
GTGGAGCATGTGGCTTAATTCGATGCAACGCGAAAAACCTTTCCGGGGCTTGACATGATAGAGAGTGAGG
AACCTGTAGAAGAGGGGGAGCAGCAGACAGCGTGATATCACAGTCCGTAGCTATTACAGGTGTTGCATGG
CTGTCGTCAGCTCGTGTCGTGAGACGTTGGGTTAAGTCCCCTAACGAGCGAAACCCTTGTTTTTAGTTAC
CAGCGGGTTATACCGGGTACTCTAGAAAGACTGCCGTCGTCAAGACGGAGGAAGGTGGGGATGACGTCAA
GTCATCATGGCCCTTATGCCCCGGGCTGCACACGTGCTACAATGGTCGGTACAGACGGAAGCGAAGCCGA
GAGGTGAAGCGAATCCTAAAAAGCCGATCTCAGTTCGGATTGGAGGCTGAAATTCGCCTCCATGAAGTTG
GAATCGCTAGTAATCGCGGATCAGCAATGTCGCGGTGAATATGTTCCCGAGCCTTGTACACACCGCCCGT
CAAGCCACCCAAGCAGGATGCACCCGAAAACATTATATCTAACCAGGGCAACTTGGAGGAAAATGTTGAA
GGAGTGTTTTGTGAGGAGGACTAAGTCGTAACAAGGTAGTCGTAGGAGAACCTGCGGCTGGATCACCTCC
TTTCTAAGGAGTAAATCAAAATAGGTACATCCGACGTCTTTTATGTTGTTATTTGTTTTTTTGAGTGTTT
GGGGGTGCTAAACCGACTAATAAGTATGCTATAAGTTGTTTTTAAATAAAGCGGAAAGTGGTCCAGGGCC
TATAGCTCAGTTGGTTTAGAGCGTTCCCCTGATAAGGGAAAGGTCAGTGGTTCGAATCCACTTAGGCCCA
CCATCCTCAGATCTATTTATAAAAGTAAAGTGAATTGATGAATTTATCTGGGGGTGTAGCTCAACTGGGA
GAGCGCTGCCCTTGCAAGGCAGAGGTTAGCGGTTCGATCCCGCTCATCTCCATAATTCTTTTAATAAAGA
TAGTAGATGGTTTTTTGCTGTATTCATGTAAAGAAGTAAATGAATAGCATTAATTGTTCTTTGGCAATAA
AAGCAATTTTGAAACGGTGTAACTACAATTAGAAATTTGGGTGATCAAGCTACTAAGGGTGCATGGTGGA
TGTCTTGGTACCAAGAGCTGATGAAGGACGTGGCGGGCTGCGATAAGCTTCGGGGAGCTGCCAAACGAGC
TTTGATCCGGAGAATTCCGAATTGGGAAACCTGTCGTAAGAAACACTTGTGTTTCTTTTGGTTCATACCG
CGACATTATTATCTGAATAAATAGGGTAATAAGAGGAACGAAGGGAACTGAAACATCTAAGTACCTCAGA
A

>gi|189009075|gb|EU478611.1| Uncultured Planctomycetales bacterium clone ArabianSea_aD9 16S ribosomal RNA gene, partial sequence; 16S-23S ribosomal RNA intergenic spacer, tRNA-Ile and tRNA-Ala genes, complete sequence; and 23S ribosomal RNA gene, partial sequence
GGATTAGGCATGCAAGTCGAACGAGGATATATCCTTCGGGATATAAGCCGAGTGGCACAAGGGTGAGCAA
TGCATAGATTACCTACCTTTAGGATAAGGACAACTTTGTGAAAACGGAGCTAATACTTAATAATACAAAA
GAAAATAATTTTCTTTTGTCAAAGGGAGGGTAGCAATACCTTTCGCCTAGAGAGGGGTTTATGTCCTATC
AGCTTGTTGGTGGGGTAATAGCCTACCAAGGCAAAGACGGGTAGCCGGTTTAAGAGGATGGTCGGCCACA
CTGGGACTGAGACACTGCCCAGACTTCTACGGAAGGCTGCAGTCGAGAATCTTTCGCAATGCCCGAATGG
GTGACGAAGCGACGCCGCGTGGGTGAAGAAGGCCTTCGGGTTGTAAAACCCTGTCAGGAGTTATGAAATG
TAAGTGCGCTAATATCGTGCTTATTTGACAAAGGCTCCAAAGGAAGCCACGGCTAACTCTGTGCCAGCAG
CCGCGGTAATACAGAGGTGGCGAGCGTTGTTCGGAATTATTGGGCGTAAAGAGCACGTAGGTGGGTTTGC
AAGTCAGATGTGAAAGCCTTCTGTTCAACGGGAGAATTGCATCTGAAACTGCTAATCTTGAGTATAGGAG
GGGAGAATGGAACTTCTGGTGGAGCGGTGAAATGCGTAGATATCAGAAGGAACGCCGGCGGCGAAAGCGA
TTCTCTGGCCTATTACTGACACTCAGTGTGCGAAAGCTAGGGGAGCAAACGGGATTAGATACCCCGGTAG
TCCTAGCCGTAAACGATGGGCACTAAGTAGAGGGGATTACCTATGTTCTCTCTGCCGTAGCTAACGCATT
AAGTGCCCCGCCTGGGGAGTACGGCCGCAAGGCTAAAACTCAAAAGAATTGACGGGGGCTCGCACAAGCG
GTGGAGCATGTGGCTTTATTCGATGCAACGCGAAAAACCTTACCGGGGCTTGACATGATAGAAGTAGGAA
CCTGAAAGGGGGACGAACGGTATCCAGTCCGTAGCTATTACAGGTGTTGCATGGCTGTCGTCAGCTCGTG
TCGTGAGACGTTGGGTTAAGTCCCCTAACGAGCGAAACCCTTGTTTTTAGTTACCAGCGGGTTATGCCGG
GTACTCTAGAAAGACTGCCGTCGTCAAGACGGAGGAAGGTGGGGATGACGTCAAGTCATCATGGCCCTTA
TGCCCCGGGCTGCACACGTGCTACAATGGTCGGTACAGACGGAAGCGAAGCCGAGAGGTGAAGCGAATCC
TAAAAAGCCGATCTCAGTTCGGATTGGAGGCTGAAATTCGCCTCCATGAAGTTGGAATCGCTAGTAATCG
CGGATCAGCAATGTCGCGGTGAATATGTTCCCGAGCCTTGTACACACCGCCCGTCAAGCCACCCAAGCAG
GATGCACCCGAAAACATTATATCTAACCAGGGCAACTTGGAGGAAAATGCTGAAGGAGTGTTTTGTGAGG
AGGACTAAGTCGTAACAAGGTAGTCGTAGGAGAACCTGCGGCTGGATCACCTCCTTTCTAAGGAGTAAAT
CAAAGTAGGTACATCCGACGTCTTTTATGTTGTTATTTGTTTTTTTGAGTGTTTGGGGGTACTGAACTGA
CTAATAAGTATGCTATAAGTTATTTTAAAATAAGGCGGAAAGTGGTCTAGGGCCTATAGCTCAGTTGGTT
TAGAGCGTTCCCCTGATAAGGGAAAGGTCAGTGGTTCGAATCCACTTAGGCCCACCATCCTCAGATCTAT
TTATAATAGTAAAGTGAATTGATGAATTTATCTGGGGGTGTAGCTTAACTGGGAGAGCGCGGCCCTTGCA
AGGCCGAGGTTAGCGGTTCGATCCCGCTCATCTCCATATTTTTATTAATAAAGATAGTAGGTAGTTCTTT
GCTGTATTCATGTAAAGAAGTAAATGAATAGCATTAATTGTTCTTTGGCAATAAAAGCAATTTTGAAACG
GTGTAACTACAAGTAGAAATTTGGGTGATCAAGCTACTAAGGGTACATGGTGGATGTCTTGGTACCAAAA
GCTGATGAAGGACGTGGCGGGCTGCGATAAGCTTCGGGGAGCTGCCAAACAAGCTTTGATCCGGAGAATT
CCGAATTGGGAAACCTGTCGCAAGAAACACATTGTGTTTCTTTTGGTTCATACCGCGACATTATTACTTG
AATAAATAGGGTAATAAGAGGAACGAAGGGAACTGAAACATCTAAGTACCTCAGA

>gi|189009076|gb|EU478612.1| Uncultured Planctomycetales bacterium clone ArabianSea_aD8 16S ribosomal RNA gene, partial sequence; 16S-23S ribosomal RNA intergenic spacer, tRNA-Ile and tRNA-Ala genes, complete sequence; and 23S ribosomal RNA gene, partial sequence
GGATTAGGCATGCAAGTCGAACGAGGATATATCCTTCGGGATATAAGCCGAGTGGCACAAGGGTGAGCAA
TGCATAGATTACCTACCTTTAGGATAAGGGCAACTTTGTGAAAACGGAGCTAATACTTAATAATACAGAA
GAAAATAATTTTCTTTTGTCAAAGGGAGGGTAGCAATACCTTTCGCCTAGAGAGGGGTTTATGTCCTATC
AGCTTGTTGGTGGGGTAATAGCCTACCAAGGCGAAGACGGGTAGCCGGTTTAAGAGGATGGTCGGCCACA
CTGGGACTGAGACACTGCCCAGACTTCTACGGAAGGCTGCAGTCGAGAATCTTTCGCAATGCCCGAAAGG
GTGACGAAGCGACGTCGCGTGGGTGAAGAAGGCCTTCGGGTTGTAAAGCCCTGTCAGGAGTTATGAAATG
TAAGTGCGCTAATAACGTGCTTATTTGACAAAGGCTCCAAAGGAAGCCACGGCTAACTCTGTGCCAGCAG
CCGCGGTAATACAGAGGTGGCGAGCGTTGTTCGGAATTATTGGGCGTAAAGAGCACGTAGGTGGGTTTGC
AAGTCAGATGTGATAGCCTTCTGTTCAACGGAAGAATTGCATCTGAAACTGCTAATCTTGAGTATAGGAG
GGGAGAATGGAACTTCTGGTGGAGCGGTGAAATGCGTTGATATCAGAAGGAACGCCGGCGGCGAAAGCGA
TTCTCTGGCCTATTACTGACACTCAGTGTGCGAAAGCTAGGGGAGCAAACGGGATTAGATACCCCGGTAG
TCCTAGCCGTAAACGATGGGCACTAAGTAGAGGGGATTACCTATATTCTCTCTGCCGTAGCTAACGCATT
AAGTGCCCCGCCTGGGGAGTACGGCCGCAAGGCTAAAACTCAAAAGAATTGACGGGGGCTCGCACAAGCG
GTGGAGCATGTGGCTTAATTCGATGCAACGCGAAAAACCTTACCGGGGCTTGACATGATAGAAGTAGGAA
CCTGAAAGGGGGACGAACGGTATCCAGTCCGTAGCTATTACAGGTGTTGCATGGCTGTCGTCAGCTCGTG
TCGTGAGACGTTGGGTTAAGTCCCCTAACGAGCGAAACCCTTGTTTTTAGTTACCAGCGGGTTATGCCGG
GTACTCTAGAAAGACTGCCGTTGTCAAGACGGAGGAAGGTGGGGATGACGTCAAGTCATCATGGCCCCTA
TGCCCCCGGGGCTGCACACGTGCTACAATGGTCGGTACAGACGGAAGCGAAGCCGAGAGGTGAAGCGAAT
CCTAAAAAGCCGATCTCAGTTCGGATTGGAGGCTGAAATTCGCCTCCATGAAGTTGAATTCGCTAGTAAT
CGCGGATCAGCAATGTCGCGGTGAATATGTTCCCGAGCCTTGTACACACCGCCCGTCAAGCCACCCAAGC
AGGATGCACCCGAAAACATTATATCTAACCAGGGCAACTTGGAGGAAAATGTTGAAGGAGTGTTTTGTGA
GGAGGACTAAGTCGTAACAAGGTAGTCGTAGGAGAACCTGCGGCTGGATCACCTCCTTTCTAAGGAGTAA
ATCAAAATAGGTACATCCGACGTCTTTTATGTTGTTATTTGTTTTTTTGAGTGTTTGGGGGTGCTAAACC
GACTAATAAGTATGCTATAAGTTGTTTTTAAATAAGGCGGAAAGTGGTCCAGGGCCTATAGCTCAGTTGG
TTTAGAGCGTTCCCCTGATAAGGGAAAGGTCAGTGGTTCGAATCCACTTAGGCCCACCATCCTCAGATCT
ATTTATAATAGTAAAGTGAATTGATGAATTTATCTGGGTGTAGCTCAACTGGGAGAGCGCTGCCCTTGCA
AGGCAGGGGTTAGCGGTTCGATCCCGCTCATCTCCATAATTCTTTTAATAAAGATAGTAGATGGTTTTTT
GCTGTATTCATGTAAAGAAGTAAATGAATAGCATTAATTGTTCTTTGGCAATAAAAGCAATTTGAAACGG
TGTAACTACAATTAGAAATTTGGGTGATCAAGCTACTAAGGGTGCATGGTGGATGTCTTGGTACCAAAAG
CTGATGAAGGACGTGGCGGGCTGCGATAAGCTTCGGGGAGCTGCCAAACGAGCTTTGATCCGGAGAATTC
CGAATTGGGAAACCTGTCGTAAGAAACACTTGTGTTTCTTTTGGTTCATACCGCGACATTATTATCTGAA
TAAATAGGGTAATAAGAGGAACGAAGGGAACTGAAACATCTAAGTACCTCAGAA

>gi|189009077|gb|EU478613.1| Uncultured Planctomycetales bacterium clone ArabianSea_bH12 16S ribosomal RNA gene, partial sequence; 16S-23S ribosomal RNA intergenic spacer, tRNA-Ile and tRNA-Ala genes, complete sequence; and 23S ribosomal RNA gene, partial sequence
GGATTAGGCATGCAAGTCGAACGAGGATGTATCCTTCGGGATATAAGCCGAGTGGCATAAGGGTGAGCAA
TGCATAGATTACCTACCTTTAGGATAAGGACAACTTTGTGAAAACGGAGCTAATACTTAATAATACAAAG
GAAAATAATTTTCTTTTGTCAAAGGGAGGGTAGCAATACCTTTCGCCTAGAGAGGGGTTTATGTCCTATC
AGCTTGTTGGTGGGGTAATAGCCTACCAAGGCGAAGACGGGTAGCCGGTTTAAGAGGATGGTCGGCCACA
CTGGGACTGAGACACTGCCCAGACTTCTACGGAAGGCTGCAGTCGAGAATCTTTCGCAATGCCCGAAAGG
GTGACGAAGCGACGCCGCGTGGGTGAAGAAGGCCTTCGGGTTGTAAAACCCTGTCAGGGGTTATGAAATG
TAAGTGCGCTAATATCGTGCTTATTTGACAAAGGCTCCAAAGGAAGCCACGGCTAACTCTGTGCCAGCAG
CCGCGGTAATACAGAGGTGGCGAGCGTTGTTCGGAATTATTGGGCGTAAAGAGCACGTAGGTGGGTTTGC
AAGTCAGATGTGAAAGCCTTCTGTTCAACGGGAGAATTGCATCTGAAACTGCTAATCTTGGGTGTAGGAG
GGGAGAATGGAACTTCTGGTGGAGCGGTGAAATGCGTAGATATCAGAAGGAACGCCGGCGGCGAAAGCGA
TTCTCTGGCCTATTACTGACACTCAGTGTGCGAAAGCTAGGGGAGCAAACGGGATTAGATACCCCGGTAG
TCCTAGCCGTAAACGATGGGCACTAAGTAGAGGGGATTACCTATGTTCTCTCTGCCGTAGCTAACGCATT
AAGTGCCCCGCCTGGGGAGTACGGCCGCAAGGCTAAAACTCAAAAGAATTGACGGGGGCTCGCACAAGCG
GTGGAGCATGTGGCTTAATTCGATACAACGCGAAAAACCTTACCGGGGCTTGACATGATAGAAGTAGGAA
CCTGAAAGGGGGACGAACGGTATCCAGTCCGTAGCTATTACAGGTGTTGCATGGCTGTCGTCAGCTCGTG
TCGTGAGACGTTGGGTTAAGTCCCCTAACGAGCGAAACCCTTGTTTTTAGTTACCAGCGGGTTATGCCGG
GTACTCTAGAAAGACTGCCGTCGTCAAGACGGAGGAAGGTGGGGATGACGTCAAGTCATCATGGCCCTTA
TGCCCCGGGCTGCACACGTGCTACAATGGTCGGTACAGACGGAAGCGAAGCCGAGAGGTGAAGCGAATCC
TAAAAAGCCGATCTCAGTTCGGATTGGAGGCTGAAATTCGCCTCCATGAAGTTGGAATCGCTAGTAATCG
CGGATCAGCAATGTCGCGGTGAATATGTTCCCGAGCCTTGTACACACCGCCCGTCAAGCCACCCAAGCAG
GATGCACCCGAAAACATTATATCTAACCAGGGCAACTTGGAGGAAAATGTTGAAGGAGTGTTTTGTGAGG
AGGACTAAGTCGTAACAAGGTAGTCGTAGGAGAACCTGCGGCTGGATCACCTCCTTTCTAAGGAGTAAAT
CAAAGTAGGTACATCCGACGTCTCTTATGTTGTTATTTGTTTTTTTGAGTGTTTGGGGGTACTGAACTGA
CTAATAAGTATGCTATGAGTTATTTTAAAATAAGGCGGAAAGTGGTCTAGGGCCTATAGCTCAGTTGGTT
TAGAGCGTTCCCCTGATAAGGGAAAGGTCAGTGTTCGAATCCACTTAGGCCCACCATCCTCAGATCTATT
TATAATAGTAAAGTGAATGATGAATTTATCTGGGGGTGTAGCTCAACTGGAGAGCGCGGCCCTTGCAAGG
CCGAGGTTAGCGGTTCGATCCCGCTCATCTCCATATTTTTATTAATAAAGATAGTAGGTAGTTCTTTGCT
GTATTCATGTAAAGAAGTAAATGAATAGCATTAATTGTTCTTTGCAATAAAAGCAATTTTGAAACGGTGT
AACTACAATTAGAAATTTGGGTGATCAAGCTACTAAGGGTACATGGTGGATGTCTTGGTACCAAAAGCTG
ATGAAGGACGTGGCGGGCTGCGATAAGCTTCGGGGAGCTGCCAAACAAGCTTTGATCCGGAGAATTCCGA
ATTGGGAAACCTGTCGTAAGAAACACATTGTGTTTCTTTTGGTTCATACCGCGACATTATTACTTGAATA
AATAGGGTAATAAGAGGAACGAAGGGAACTGAAACATCTGAGTAC

>gi|189009078|gb|EU478614.1| Uncultured Planctomycetales bacterium clone ArabianSea_bD12 16S ribosomal RNA gene, partial sequence; 16S-23S ribosomal RNA intergenic spacer, tRNA-Ile and tRNA-Ala genes, complete sequence; and 23S ribosomal RNA gene, partial sequence
GGATTAGGCATGCAAGTCGAACGAGGATATATCCTTCGGGATATAAGCCGAGTGGCACAAGGGTGAGCAA
TGCATAGATTACCTACCTTTAGGATAAGGACAACTTTGTGAAAACGGAGCTAATACTTAATAATACAAAA
GAAAATAATTTTCTTTTGTCAAAGGGAGGGTAGCAATACCTTTCGCCTAGAGAGGGGTTTATGTCCTATC
AGCTTGTTGGTGGGGTAATAGCCTACCAAGGCGAAGACGGGTAGCCGGTTTAAGAGGATGGTCGGCCACA
CTGGGACTGAGACACTGCCCAGACTTCTACGGAAGGCTGCAGTCGAGAATCTTTCGCAATGCCCGAAAGG
GTGACGAAGCGACGCCGCGTGGGTGAAGAAGGCCTTCGGGTTGTAAAGCCCTGTCAGGAGTTATGAAATG
TAAATGCGCTAATACCGTGCTTATTTGACAAAGGCTCCAAAGGAAGCCACGGCTAACTCTGTGCCAGCAG
CCGCGGTAATACAGAGGTGGCGAGCGTTGTTCGGAATTATTGGGCGTAAAGAGCACGTAGGTGGGTTTGC
AAGTCAGATGTGAAAGCCTTCTGTTCAACGGAAGAATTGCATCTGAAACTGCTAATCTTGAGTATAGGAG
GGGAGAATGGAACTTCTGGTGGAGCGGTGAAATGCGTAGATATCAGAAGGAACGCCGGCGGCGAAAGCGA
TTCTCTGGCCTATTACTGACGCTCAGTGTGCGAGAGCTAGGGGAGCAAACGGGATTAGATACCCCGGTAG
TCCTAGCCGTAAACGATGGGCACTAAGTAGAGGGGATTACCTATATTCTCTCTGCCGTAGCTAACGCATT
AAGTGCCCCGCCTGGGGAGTACGGCCGCAAGGCTAAAACTCAAAAGAATTGACGGGGGCTCGCACAAGTG
GTGGAGCATGTGGCTTAATTCGATGCAACGCGAAAAACCTTACCGGGGCTTGACATGATAGAAGTAGGAA
CCTGAAAGGGGGACGAACGGTATCCAGTCCGTAGCTATTACAGGTGTTGCATGGCTGTCGTCAGCTCGTG
TCGTGAGACGTTGGGTTAAGTCCCCTAACGAGCGAAACCCTTGTTTTTAGTTACCAGCGGGTTATGCCGG
GTACTCTAGAAAAACTGCCGTCGTCAAGACGGAGGAAGGTGGGGATGACGTCAAGTCATCATGGCCCTTA
TGCCCCGGGCTGCACACGTGCTACAATGGTCGGTACAGACGGAAGCGAAGCCGAGAGGTGAAGCGAATCC
TAAAAAGCCGATCTCAGTTCGGATTGGAGGCTGAAATTCGCCTCCATGAAGTTGGAATCGCTAGTAATCG
CGGATCAGCAATGTCGCGGTGAATATGTTCCCGAGTCTTGTACACACCGCCCGTCAAGCCACCCAAGCAG
GATGCACCCGAAAACATTATATCTAACCAGGGCAACTTGGAGGAAAATGTTGAAGGAGTGTTTTGTGAGG
AGGACTAAGTCGTAACAAGGTAGTCGTAGGAGAACCTGCGGCTGGATCACCTCCTTTCTAAGGAGTAAAT
CAAAATAGGTACATCCGACGTCTTTTATGTGTTATTGTTTTTTTGAGTGTTTGGGGGTGCTAAACCGACT
AATAAGTATGCTATAAGTTGTTTTTAAATAAGGCGGAAAGTGGTCCAGGGCCTATAGCTCAGTTGGTTTA
GAGCGTTCCCCTGATAAGGGAAAGTCAGTGGTTCGAATCCACTTAGGCCCACCATCCTCAGATCTATTTA
TAATAGTAAAGTGAATGATGAATTTATCTGGGGGTGTAGCTCAACTGGGAGAGCGCTGCCCTTGCAAGGC
AGAGGTTAGCGGTTCGATCCCGCTCATCTCCATAATTTTCTTAATAAAGATAGTAGATGGTTTTTTGCTG
TATTCATGTAAAGAAGTAAATGAATAGCATTAATTGTTCTTTGACAATAAAAGCAATTTTGAAACGGTGT
AACTACAACTTGAAATTTGGGTGATCAAGCTACTAAGGGTGCATGGTGGATGTCTTGGTACCAAAGCTAT
AAGACGTGGCGGGCTGCGATAAGCTTCGGGAGCTGCCAAACGAGCTTTGATCCGGAGAATTCCGAATTGG
GAAACCTGTCGCAAGAAACACTTGTGTTTCTTTTGGTTCATACCGCGACATTATTATCTGAATAAATAGG
GTAATAAGAGGAACGAAGGGAACTGAAACATCTAAGTAC

>gi|189009079|gb|EU478615.1| Uncultured Planctomycetales bacterium clone ArabianSea_bD7 16S ribosomal RNA gene, partial sequence; 16S-23S ribosomal RNA intergenic spacer, tRNA-Ile and tRNA-Ala genes, complete sequence; and 23S ribosomal RNA gene, partial sequence
GGATTAGGCATGCAAGTCGAACGAGGATATATCCTTCGGGATATAAGCCGAGTGGCACAAGGGTGAGCAA
TGCATAGATTACCTACCTTTAGGATAAGGGCAACTTTGTGAAAACGGAGCTAATACTTAATAATACAAAA
GAAAATAATTTTCTTTTGTCAAAGGGAGGGTAGCAATACCTTTCGCCTAGAGAGGGGTTTATGTCCTATC
AGCTTGTTGGTGGGGTAATAGCCTACCAAGGCGAAGACGGGTAGCCGGTTTAAGAGGATGGTCGGCCACA
CTGGGACTGAGACACTGCCCAGACTTCTACGGAAGGCTGCAGTCGAGAATCTTTCGCAATGCCCGAAAGG
GTGACGAAGCGACGTCGCGTGGGTGAAGAAGGCCTTCGGGTTGTAAAGCCCTGTCAGGAGTTATGAAATG
TAAGTGCGCTAATAACGTGCTTATTTGACAAAGGCTCCAAAGGAAGCCACGGCTAACTCTGTGCCAGCAG
CCGCGGTAATACAGAGGTGGCGAGCGTTGTTCGGAATTATTGGGCGTAAAGAGCACGTAGGCGGGTTTGC
AAGTCAGATGTGAAAGCCTTCTGTTCAACGGTAGAATTGCATCTGAAACTGCTAATCTTGAGTATAGGAG
GGGAGAATGGAACTTCTGGTGGAGCGGTGAAATGCGTTGATATCAGAAGGAACGCCGGCGGCGAAAGCGA
TTCTCTGGCCTATTACTGACACTCAGTGTGCGAAAGCTAGGGGAGCAAACGGGATTAGATACCCCGGTAG
TCCTAGCCGTAAACGATGGGCACTAAGTAGAGGGGATTACCTATATTCTCTCTGCCGTAGCTAACGCATT
AAGTGCCCCGCCTGGGGAGTACGGGCCGCAAGGCTAAAACTCAAAAGAATTGACGGGGGGCTCGCACAAG
CGGTGGAGCATGTGGCTTAATTCGATGCAACGCGAAAAACCTTACCGGGGCTTGACATGATAGAAGTAGG
AACCTGAAAGGGGGACGAACGGTATCCAGTCCGTAGCTATTACAGGTGTTGCATGGCTGTCGTCAGCTCG
TGTCGTGAGACGTTGGGTTAAGTCCCCTAACGAGCGAAACCCTTGTTTTTAGTTACCAGCGGGTTATGCC
GGGTACTCTAGAAAGACTGCCGTCGTCAAGACGGAGGAAGGTGGGGATGACGTCAAGTCATCATGGCCCT
TATGCCCCGGGCTGCACACGTGCTACAATGGTCGGTACAGACGGAAGCGAAGCTGAGAGGTGAAGCGAAT
CCTAAAAAGCCGATCTCAGGTCGGATTGGAGGCTGAAATTCGCCTACATGAAGTTGGGAATCGCTAGTAA
TCGCGGATCAGCAATGTCGCGGTGAATATGTTTCCCGAGCCTTGTACACACCGCCCGTCAAGCCACCCAA
GCAGGATGCACCCGAAAACATTATATCTAACCAGGGCAACTTGGAGGAAAATGTTGAAGGAGTGTTTTGT
GAGGAGGACTAAGTCGTAACAAGGTAGTCGTAGGAGAACCTGCGGCTGGATCACCTCCTTTCTAAGGAGT
AAATCAAAATAGGTACATCCGACGTCTTTTATGTTGTTATTTGTTTTTTTGAGTGTTTGGGGGTGCTAAA
CCGACTAATAAGTATGCTATAAGTTGTTTTTAAATAAGGCGGAAAGTGGTCCAGGGCCTATAGCTCAGTT
GGTTTAGAGCGTTCCCCTGATAAGGGAAAGGTCAGTGTTCGAATCCACTTAGGCCCACCATCCTCAGATC
TATTTATAATAGTAAAGTGAATTGATGAATTTATCTGGGGGTGTAGCTCAACTGGAGAGCGCGCCCTTGC
AAGGCGAGGTTAGCGGTTCGATCCCGCTCATCTCCATAATTCTTTTAATAAAGATGTGATGTTTTTGCGT
ATTCAGTAAGAGTAAAGAATAGCATTAATTGTTCTTTGGCAATAAAAGCAATTTGAAACGGTGTAACTAC
AATTAGAAATTTGGGTGATCAGCTACTAAGGTCATGGTGGATGTCTTGTACCAAAGCGAGAAGAGTGCGG
CTGCGATAAGCTTCGGGGAGCTGCCAAACGAGCTTGATCCGGAGAATTCCGAATTGGGAAACCTGTCGTA
AGAAACACTTGTTTTCTTTTGGTTCATACCGCGACATTATTATCTGAATAAATAGGGTAATAAGAGGAAC
GAAGGAACGTAAACATCTAAGTAC

>gi|189009080|gb|EU478616.1| Uncultured Planctomycetales bacterium clone ArabianSea_bH10 16S ribosomal RNA gene, partial sequence; 16S-23S ribosomal RNA intergenic spacer, tRNA-Ile and tRNA-Ala genes, complete sequence; and 23S ribosomal RNA gene, partial sequence
GGATTAGGCATGCAAGTCGAACGAGGACATATCCTTCGGGATATAAGCCGAGTGGCACAAGGGTGAGCAA
TGCATAGATTACCTACCTTTAGGATAAGGACAACTTTGTGAAAACGGAGCTAATACTTAATAATACAAAA
GAAAATAATTTTCTTTTGTCAAAGGGAGGGTAGCAATACCTTTCGCCTAGAGAGGGGTTTATGTCCTATC
AGCTTGTTGGTGGGGTAATAGCCTACCAAGGCGAAGACGGGTAGCCGGTTTAAGAGGATGGTCGGCCACA
CTGGGACTGAGACACTGCCCAGACTTCTACGGAAGGCTGCAGTCGAGAATCTTTCGCAATGCCCGAAAGG
GTGACGAAGCGACGCCGCGTGGGTGAAGAAGGCCTTCGGGTTGTAAAACCCTGTCAGGAGTTATGAAATG
TAAGTGCGCTAATATCGTGCTTATTTGACAAAGGCTCCAAAGGAAGCCACGGCTAACTCTGTGCCAGCAG
CCGCGGTAATACAGAGGTGGCGAGCGTTGTTCGGAATTATTGGGCGTAAAGAGCACGTAGGTGGGTTTAC
AAGTCAGATGTGAAAGCCTTCTGTTCAACGGGAGAATTGCATCTGAAACTGCTAATCTTGAGTATAGGAG
GGGAGAATGGAACTTCTGGTGGAGCGGTGAAATGCGTAGATATTAGAAGGAACGCCGGCGGCGAAAGCGA
TTCTCTGGCCTATTACTGACACTCAGAGTGCGAAAGCTAGGGGAGCAAACGGGATTAGATACCCCGGTAG
TCCTAGCCGTAAACGATGGGCACTAAGTAGAGGGGATTACCTATGTTCTCTCTGACGTAGCTAACGCATT
AAGTGCCCCGCCTGGGGAGTACGGCCGCAAGGCTAAAACTCAAAAGAATTGACGGGGCTCGCACAAGCGG
TGGAGCATGTGGCTTAATTCGATGCAACGCGAAAAACCTTACCGGGGCTTGACATGATAGAAGTAGGAAC
CTGAAAGGGGGACGAACGGTATCCAGTCCGTAGCTATTACAGGTGTTGCATGGCTGTCGTCAGCTCGTGT
CGTGAGACGTTGGGTTAAGTCCCCTAACGAGCGAAACCCTTGTTTTTAGTTACCAGCGGGTTATGCCGGG
TACTCTAGAAAGACTGCCGTCGTCAAGACGGAGGAAGGTGGGGATGACGTCAAGTCATCATGGCCCTTAT
GCCCCGGGCTGCACACGTGCTACAATGGTCGGTACAGACGGAAGCGAAGCCGAGAGGTGAAGCGAATCCT
AAAAAGCCGATCTCAGTTCGGATTGGAGGCTGAAATTCGCCTCCATGAAGTTGGAATCGCTAGTAATCGC
GGATCAGCAATGTCGCGGTGAATATGTTCCCGAGCCTTGTACACACCGCCCGTCAAGCCACCCAAGCAGG
ATGCACCCGAAAACATTATATCTAACCAGGGCAACTTGGAGGTAAATGTTGAAGGGGTGTTTTGTGAGGA
GGACTAAGTCGTAACAAGGTAGTCGTAGGAGAACCTGCGGCTGGATCACCTCCTTTCTAAGGAGTAAATC
AAAGTAGGTATATCCAACGTCTTTTATGTTGTTATTTGTTTTTTTGAGTGTTTGGGGGTGCTGAACTGAC
TAATAAGTATGCTATAAGTTATTTTAAAATAAGGCGGAAAGTGGTCTAGGGCCTATAGCTCAGTTGTTTA
GAGCGTTCCCCTGATAAGGGAAAGGTCAGTGTTCGAATCCACTTAGGCCCACCATCCTCAGGTTTATTTA
TAATAGTAAAGTGAATTGATGAATTTATCTGGGGGTGTAGCTCAACCGGGAGAGCGCGGCCCTTGCAAGG
CCGAGGTTAGCGGTTCGATCCCGCTCATCTCCATATTTTTATTAATAAAGATAGTAGGTAGTTCTTTGCT
GTATTCATGTAAAGAAGTAAATGAATAGCATTAATCGTTCTTTGGCAATAAAAGCAATTTTGAAACGGTG
TAACTACAATTAGAAATTTGGGTGATCAAGCTACTAAGGGTACATGGTGGATGTCTTGGTGCCAAAAGCT
GATGAAGGACGTGGCGGGCTGCGATAAGCTTCGGGGAGCTGCCAAACAAGCTTTGATCCGGAGAATTCCG
AATTGGGAAACCTGTCGTAAGAAACACATTGTTTTCTTTTGGTTCATACCGCGACATTATTACTTGAATA
AATAGGGTAATAAGAGGAACGAAGGGAACTGAAACATCTAAGTAC

>gi|189009081|gb|EU478617.1| Uncultured Planctomycetales bacterium clone ArabianSea_bE7 16S ribosomal RNA gene, partial sequence; 16S-23S ribosomal RNA intergenic spacer, tRNA-Ile and tRNA-Ala genes, complete sequence; and 23S ribosomal RNA gene, partial sequence
GGATTAGGCATGCAAGTCGAACGAGGATATATCCTTCGGGATATAAGCCGAGTGGCACAAGGGTGAGCAA
TGCATAGATTACCTACCTTTAGGATAAGGGCAACTTTGTGAAAACGGAGCTAATACTTAATAATACAAAA
GAAAATAATTTTCTTTTGTCAAAGGGAGGGTAGCAATACCTTTCGCCTAGAGAGGGGTTTATGTCCTATC
AGCTTGTTGGTGGGGTAATAGCCTACCAAGGCGAAGACGGGTAGCCGGTTTAAGAGGATGGTCGGCCACA
CTGGGACTGAGACACTGCCCAGACTTCTACGGAAGGCTGCAGTCGAGAATCTTTCGCAATGCCCGAAAGG
GTGACGAAGCGACGTCGCGTGGGTGAAGAAGGCCTTCGGGTTGTAAAGCCCTGTCAGGAGTTATGAAATG
TAAGTGCGCTAATAACGTGCTTATTTGACAAAGGCTCCAAAGGAAGCCACGGCTAACTCTGTGCCAGCAG
CCGCGGTAATACAGAGGTGGCGAGCGTTGTTCGGAATTATTGGGCGTAAAGAGCACGTAGGTGGGTTTGC
AAGTCAGATGTGAAAGCCTTCTGTTCAACGGAAGAATTGCACCTGAAACTGCTAATCTTGAGTATAGGAG
GGGAGAATGGAACTTTTGGTGGAGCGGTGAAATGCGTTGATATCAGAAGGAACGCCGGCGGCGAAAGCGA
TTCTCTGGCCTATTACTGACACTCAGTGTGCGAAAGCTAGGGGAGCAAACGGGATTAGATACCCCGGTAG
TCCTAGCCGTAAACGATGGGCACTAAGTAGAGGGGATTACCTATATTCTCTCTGCCGTAGCTAACGCATT
AAGTGCCCCGCCTGGGGAGTACGGCCGCAAGGCTAAAACTCAAAAGAATTGACGGGGGCTCGCACAAGCG
GTGGGGCATGTGGCTTAATTCGATGCAACGCGAAAAACCTTACCGGGGCTTGACATGATAGAAGTAGGAA
CCTGAAAGGGGGACGAACGGTATCCAGTCCGTAGCTATTACAGGTGTTGCATGGCTGTCGTCAGCTCGTG
TCGTGAGACGTTGGGTTAAGTCCCCTAACGAGCGAAACCCTTGTTTTTAGTTACCAGCGGGTTATGCCGG
GTACTCTAGAAAGACTGCCGTCGTCAAGACGGAGGAAGGTGGGGATGACGTCAAGTCATCATGGCCCTTA
TGCCCCGGGCTGCACACGTGCTACAATGGTCGGTACAGACGGAAGCGAAGCCGAGAGGTGAAGCGAATCC
TAAAAAGCCGATCTCAGTTCGGATTGGAGGCTGAAATTCGCCTCCATGAAGTTGGAATCGCTAGTAATCG
CGGATCAGCAATGTCGCGGTGAATATGTTCCCGAGCCTTGTACACACCGCCCGTCAAGCCACCCAAGCAG
GATGCACCCGAAAACATTATATCTAACCAGGGCAACTTGGAGGAAAATGTTGAAGGAGTGTTTTGTGAGG
AGGACTAGGTCGTAACAAGGTAGTCGTAGGAGAACCTGCGGCTGGATCACCTCCTTTCTAAGGAGTAAAT
CAAAATAGGTACATCCGACGCCTTTTATGTTGTTATTTGTTTTTTTGAGTGTTTGGGGGTGCTAAACCGA
CTAATAAGTATGCTATAAGTTGTTTTTAAATAAGGCGGAAAGTGGTCCAGGGCCTATAGCTCAGTTGGTT
TAGAGCGTTCCCCTGATAAGGGAAAGGTCAGTGGTTCGAATCCACTTAGGCCCACCATCCTCAGATCTAT
TTATAATAGTAAAGTGAATTGATGAATTTATCTGGGGGTGTAGCTCAACTGGGAGAGCGCTGCCCTTGCA
AGGCGAGGTTAGCGGTTCGATCCCGCTCATCTCCATAATTCTTTTAATAAAGATAGTAGATGGTTTTTTG
CTGTATTCATGTAAAGAAGTAAATGAATAGCATTAATTGTTCTTTGGCAATAAAAGCAATTTGAAACGGT
GTAACTACAATTAGAAATTTGGGTGATCAAGCTACTAAGGTCATGGTGGAGTCTTGGTACCAAAAGCTGA
GAAGGACGTGCGGGCTGCGATAAGCTTCGGGGAGCTGCCAAACGAGCTTTGATCCGGAGAATTCCGAATT
GGGAAACCTGTCGTAAGAAACACTTTTTTCTTTTGGTTCATACCGCGACATTATTATCTAATAAATAGGG
TAATAAGAGGAACGAAGGAACTAAACATCTAAGTA

>gi|189009082|gb|EU478618.1| Uncultured Planctomycetales bacterium clone ArabianSea_bC12 16S ribosomal RNA gene, partial sequence; 16S-23S ribosomal RNA intergenic spacer, tRNA-Ile and tRNA-Ala genes, complete sequence; and 23S ribosomal RNA gene, partial sequence
GGATTAGGCATGCAAGTCGAACGAGGATATATCCTTCGGGATGTAAGCCGAGTGGCACAAGGGTGAGCAA
TGCATAGATTACCTACCTTTAGGATAAGGGCAACTTTGTGAAAACGAAGCTAATACTTAATAATACAAAA
GAAAATAATTTTCTTTTGTCAAAGGGAGAGTAGCAATACCTTTCGCCTAGAGAGGGGTTTATGTCCTATC
AGCTTGTTGGTGGGGTAATAGCCCACCAAGGCGAAGACGGGTAGCCGGTTTAAGAGGATGGTCGGCCACA
CTGGGACTGAGACACTGCCCAGACTTCTACGGAAGGCTGCAGTCGAGAATCTTTCGCAATGCCCGAAAGG
GAGACGAAGCGACGCCGCGTGGGTGAAGAAGGCCTTCGGGTTGTAAAGCCCTGTCAGGAGTTATGAAATG
TAAGTGCGCTAATATCGTGCTTATTTGACAAAGGCTCCAAAGGAAGCCACGGCTAACTCTGTGCCAGCAG
CCGCGGTAATACAGAGGTGGCGAGCGTTGTTCGGAATTATTGGGCGTAAAGAGCACGTAGGTGGGTTTGC
AAGTCAGATGTGAAAGCCTTCTGTTCAACGGAAGAATTGCATCTGAAACTGCTAATCTTGAGTATAGGAG
GGGAGAATGGAACTTCTGGTGGAGCGGTGAAATGCGTAGATATCAGAAGGAACGCCGGCGGCGAAAGCGA
TTCTCTGGCCTATTACTGACACTCAGTGTGCGAAAGCTAGGGGAGCAAACGGGATTAGATACCCCGGTAG
TCCTAGCCGTAAACGATGGGCACTAAGTAGAGGGAATTACCTATATTCTCTCTGCCGTAGCTAACGCATT
AAGTGCCCCGCCTGGGGAGTACGGCCGCAAGGCTAAAACTCAAAAGAATTGACGGGGGCTCGCACAAGCG
GTGGAGCATGTGGCTTAATTCGATGCAACGCGAAAAACCTTACCGGGGCTTGACATGATAGAAGTAGGAA
CCTGAAAGGGGGACGAACGGTATCCAGTCCGTAGCTATCACAGGTGTTGCATGGCTGTCGTCAGCTCGTG
TCGTGAGACGTTGGGTTAAGTCCCCTAACGAGCGAAACCCTTGTTTTTAGTTACCAGCGGGTTATGCCGG
GTACTCTAGAAAGACTGCCGTCGTCAAGACGGAGGAAGGTGGGGATGACGTCAAGTCATCATGGCCCTTA
TGCCCCGGGCTGCACACGTGCTACAATGGTCGGTACAGACGGAAGCGAAGCCGAGAGGTGAAGCGAATCC
TAAAAAGCCGATCTCAGTTCGGATTGGAGGCTGAAATTCGCCTCCATGAAGTTGGAATCGCTAGTAATCG
CGGATCAGCAATGTCGCGGTGAATATGTTCCCGAGCCTTGTACACACCGCCCGTCAAGCCACCCAAGCAG
GATGCACCCGAAAACATTATATCTAACCAGGGCAACTTGGAGGAAAATGTGAAGGAGTGTTTTGTGAGGA
GGACTAAGTCGTAACAAGGTAGTCGTAGGAGAACCTGCGGCTGGATCACCTCCTTTCTAAGGAGTAAATC
AAAATAGGTACATCCGACGTCTTTTGTGTTGTTATTTGTTTTTTTGAGTGTTTGGGGGGTGCTAAACCGA
CTAATAAGTATGCTATAAGTTGTTTTTAAATAAGGCGGAAAGTGTCCAGGCCTATAGCTCAGTTGTTTAG
AGCGTTCCCCGATAAGGAAAGTCAGTGTTCGAATCCACTTAGCCCACCATCCTCAGATCAATTTATAAAA
GTAAAGGAATTGAGAATTTATCTGGGGTGTAGCTCAACTGGGAGAGCGCTGCCCTTGCAAGCAGAGTTAG
GGTTCGATCCCGCTCATCTCCATAATTCTTTTAATAAAGATAGTAGAGGTTTTTTGCTGTATTCATGTAA
AGAAGTAAATGAATAGCATTAATTGTTCTTTGGCAATAAAAGCAATTTTGAAACGGTGTAACTACAATTA
GAAATTTGGGTGATCAAGCTACTAAGGGTGCATGGTGGATGTCTTGGTACCAAAAGCTGATGAAGGACGT
GGCGGGCTGCGATAAGCTTCGGGGAGCTGCCAAACGAGCTTTGATCCGGAGAATTCCGAATTGGGAAACC
TGTCGTAAGAAACACTTGTGTTTCTTTTGGTTCATACCGCGACATTATTATCTGAATAAATAGGGTAATA
AGAGGAAGCGAAGGGAAGGTGAAACATCTAAGTAC

>gi|189009083|gb|EU478619.1| Uncultured Planctomycetales bacterium clone ArabianSea_bG8 16S ribosomal RNA gene, partial sequence; 16S-23S ribosomal RNA intergenic spacer, tRNA-Ile and tRNA-Ala genes, complete sequence; and 23S ribosomal RNA gene, partial sequence
GGATTAGGCATGCAAGTCGAACGAGGATATATCCTTCGGGATATAAGCCGAGTGGCACAAGGGTGAGCAA
TGCATAGATTACCTACCTTTAGGATAAGGGCAACTTTGTGAAAACGGAGCTAATACTTAATAATACAAAA
GAAAATAATTTTCTTTTGTCAAAGGGAGGGTAGCAATACCTTTCGCCTAGAGAGGGGTTTATGTCCTATC
AGCTTGTTGGTGGGGTAATAGCCTACCAAGGCGAAGACGGGTAGCCGGTTTAAGAGGATGGTCGGCCACA
CTGGGACTGAGACACTGCCCAGACTTCTACGGAAGGCTGCAGTCGAGAATCTTTCGCAATGCCCGAAAGG
GTGACGAAGCGACGCCGCGTGGGTGAAGAAGGCCTTCGGGTTGTAAAGCCCTGTCAGGAGTTATGAAATG
TAAGTGCGCTAATATCGTGCTTATTTGACAAAGGCTCCAAAGGAAGCCACGGCTAACTCTGTGCCAGCAG
CCGCGGTAATACAGAGGTGGCGAGCGTTGTTCGGAATTATTGGGCGTAAAGAGCACGTAGGTGGGTTTGC
AAGTCAGATGTGAAAGCCTTCTGTTCAACGGAAGAATTGCATCTGAAACTGCTAATCTTGAGTATAGGAG
GGGAGAATGGAACTTCTGGTGGAGCGGTGAAATGCGTAGATATCAGAAGGAACGCCGGCGGCGAAAGCGA
TTCTCTGGCCTATTACTGACACTCAGTGTGCGAAAGCTAGGGGAGCAAACGGGATTAGATACCCCGGTAG
TCCTAGCCGTAAACGATGGGCACTAAGTAGAGGGAATTACCTATATTCTCTCTGCCGTAGCTAACGCATT
AAGTGCCCCGCCTGGGGAGTACGGCCGCAAGGCTAAAACTCAAAAGAATTGACGGGGGCTCGCACAAGCG
GTGGAGCATGTGGCTTAATTCGATGCAACGCGAAAAACCTTACCGGGGCTTGACATGATAGAAGTAGGAA
CCTGAAAGGGGGACGAACGGTATCCAGTCCGTAGCTATTACAGGTGTTGCATGGCTGTCGTCAGCTCGTG
TCGTGAGACGTTGGGTTAAGTCCCCTAACGAGCGAAACCCTTGTTTTTAGTTACCAGCGGGTTATGCCGG
GTACTCTAGAAAGACTGCCGTCGTCAAGACGGAGGAAGGTGGGGATGACGTCAAGTCATCATGGCCCTTA
TGCCCCGGGCTGCACACGTGCTACAATGGTCGGTACAGACGGAAGCGAAGCCGAGAGGTGAAGCGAATCC
TAAAAAGCCGATCTCAGTTCGGATTGGAGGCTGAAATTCGCCTCCATGAAGTTGGAATCGCTAGTAATCG
CGGATCAGCAATGTCGCGGTGAATATGTTCCCGAGCCTTGTACACACCGCCCGTCAAGCCACCCAAGCAG
GATGCACCCGAAAACATTATATCTAACCAGGGCAACTTGGAGGAAAATGTTGAAGGAGTGTTTTGTGAGG
AGGACTAAGTCGTAACAAGGTAGTCGTAGGAGAACCTGCGGCTGGATCACCTCCTTTCTAAGGAGTAAAT
CAAAATAGGTACATCCGACGTCTTTTATGTTGTTATTTGTTTTTTTGAGTGTTTGGGGGTGCTAAACCGA
CTAATAAGTATGCTATAAGTTGTTTTTAAATAAAGCGGAAAGTGGTCCAGGGCCTATAGCTCAGTTGGTT
AGAGCGTTCCCCTGATAAGGGAAAGGTCAGTGGTTCGAATCCACTTAGCCCACCATCCTCAGATCTATTT
ATAAAAGTAAAGTGAATTGATGAATTTATCTTGGGGTGTAGCTCAACTGGGAGAGCGCTGCCCTTGCAAG
GCAAAGGTTAGCGGTTCTATCCCGCTCATCTCCATAATTCTCTTAATAAAGATGTGATGTTTTTGCTGTA
TTCATGTAGAGAAGTAAATGAATGCATTAATGTTCTTTGCAATAAAAGCAATTTTGAAACGTGTAACTAC
AATTAGAAATTTGGGTGGTCAAGCTACTAAGGGTGCATGGTGGATGTCTTGGTACCAAAAGCTGATGAAG
GACGTGGCGGGCTGCGATAAGCTTCGGGGAGCTGCCAAACGAGCTTTGATCCGGAGAATTCCGAATTGGG
AAACCTGTCGTAAGAAACACTTGTTTTCTTTTGGTTCATACCGCGACATTATTATCTGAATAAATAGGGT
AATAAGAGAACGAAGGGAACTGAAACATTTAAGTAC

>gi|189009084|gb|EU478620.1| Uncultured Planctomycetales bacterium clone ArabianSea_bG7 16S ribosomal RNA gene, partial sequence; 16S-23S ribosomal RNA intergenic spacer, tRNA-Ile and tRNA-Ala genes, complete sequence; and 23S ribosomal RNA gene, partial sequence
GGATTAGGCATGCAAGTCGAACGAGGATGTATCCTTCGGGATATAAGCCGAGTGGCATAAGGGTGAGCAA
TGCATAGATTACCTACCTTTAGGATAAGGACAACTTTGTGAAAACGGAGCTAATACTTAATAATACAAAG
GAAAATAATTTTCTTTTGTCAAAGGGAGGGTAGCAATACCTTTCGCCTAGAGAGGGGTTTATGTCCTATC
AGCTTGTTGGTGGGGTAATAGCCTACCAAGGCGAAGACGGGTAGCCGGTTTAAGAGGATGGTCGGCCACA
CTGGGACTGAGACACTGCCCAGACTTCTACGGAAGGCTGCAGTCGAGAATCTTTCGCAATGCCCGAAAGG
GTGACGAAGCGACGCCGCGTGGGTGAAGAAGGCCTTCGGGTTGTAAAACCCTGTCAGGAGTTATGAAATG
TAAGTGCGCTAATATCGTGCTTATTTGACAAAGGCTCCAAAGGAAGCCACGGCTAACTCTGTGCCAGCAG
CCGCGGTAATACAGAGGTGGCGAGCGTTGTTCGGAATTATTGGGCGTAAAGAGCACGTAGGTGGGTTTGC
AAGTCAGATGTGAAAGCCTTCTGTTCAACGGGAGAATTGCATCTGAAACTGCTAATCTTGAGTGTAGGAG
GGGAGAATGGAACTTCTGGTGGAGCGGTGAAATGCGTAGATATCAGAAGGAACGCCGGCGGCGAAAGCGA
TTCTCTGGCCTATTACTGACACTCAGTGTGCGAAAGCTAGGGGAGCAAACGGGATTAGATACCCCGGTAG
TCCTAGCCGTAAACGATGGGCACTAAGTAGAGGGGATTACCTATGTTCTCTCTGCCGTAGCTAACGCATT
AAGTGCCCCGCCTGGGGAGTACGGCCGCAAGGCTAAAACTCAAAAGAATTGACGGGGGCTCGCACAAGCG
GTGGAGCATGTGGCTTAATTCGATGCAACGCGAAAAACCTTACCGGGGCTTGACATGATAGAAGTAGGAA
CCTGAAAGGGGGACGAACGGTATCCAGTCCGTAGCTATTACAGGTGTTGCATGGCTGTCGTCAGCTCGTG
TCGTGAGACGTTGGGTTAAGTCCCCTAACGAGCGAAACCCTTGTTTTTAGTTACCAGCGGGTTATGCCGG
GTACTCTAGAAAGACTGCCGTCGTCAAGACGGAGGAAGGTGGGGATGACGTCAAGTCATCATGGCCCTTA
TGCCCCGGGCTGCACACGTGCTACAATGGTCGGTACAGACGGAAGCGAAGCCGAGAGGTGAAGCGAATCC
TAAAAAGCCGATCTCAGTTCGGATTGGAGGCTGAAATTCGCCTCCATGAAGTTGGAATCGCTAGTAATCC
CGGATCAGCAATGTCGCGGTGAATATGTTCCCGAGCCTTGTACACACCGCCCGTCAAGCCACCCAAGCAG
GATACACCCGAAAACATTATATCTAACCAGGGCAACTTGGAGGAAAATGTTGAAGGAGTGTTTTGTGAGG
AGGACTAAGTCGTAACAAGGTAGTCGTAGGAGAACCTGCGGCTGGATCACCTCCTTTCTAAGGAGTAAAT
CAAAGTAGGTACATCCGACGTCTTTTATGTTGTTATTTGTTTTTTTGAGTGTTTGGGGGTACTGAACTGA
CTAATAAGTATGCTATAAGTTATTTTAAAATAAGGCGGAAAGTGGTCTAGGGCCTATAGCTCAGTTGGTT
TAGAGCGTTCCCCTGATAAGGGAAAGGTCAGTGGTTCGAATCCACTTAGGCCCACCATCCTCAGATCTAT
TTATAATAGTAAAGTGAATTGATGAATTTATCTGGGGGTGTAGCTCAACTGGGAGAGCGCGGCCCTTGCA
AGGCCGAGGTTAGCGGTTCGATCCCGCTCATCTCCATATTTTTATTAATAAAGATAGTAGGTAGTTCTTT
GCTGTATTCATGTAAAGAAGTAAATGAATAGCATTAATTGTTCTTTGGCAATAAAAGCAATTTTGAAACG
GTGTAACTACAATTAGAAATTTGGGTGATCAAGCTACTAAGGGTACATGGTGGATGTCTTGGTACCAAAA
GCTGATGAAGGACGTGGCGGGCTGCGATAAGCTTCGGGGAGCTGCCAAACAAGCTTTGATCCGGTAGAAT
TCCGAATTGAGAAACCTGTCGTAAGAAACACATTGTTTTCTTTTGGTTCATACCGCGACATTATTACTTG
AATAAATAGGGTAATAAGAGGAACGAAGGGAACTAAACATCTAATAC

>gi|189009085|gb|EU478621.1| Uncultured Planctomycetales bacterium clone ArabianSea_cD5 16S ribosomal RNA gene, partial sequence; 16S-23S ribosomal RNA intergenic spacer, tRNA-Ile and tRNA-Ala genes, complete sequence; and 23S ribosomal RNA gene, partial sequence
GGATTAGGCATGCAAGTCGAACGAGGATATATCCTTCGGGATATAAGCCGAGTGGCACAAGGGTGAGCAA
TGCATAGATTACCTACCTTTAGGATAGGGGCAACTTTGTGAAAACGGAGCTAATACTTAATAATACAAAA
GAAAATAATTTTCTTTTGTCAAAGGGAGGGTAGCAATACCTTTCGCCTCGAGAGGGGTTTATGTCCTATC
AGCTTGTTGGTGGGGTAATAGCCTATCAAGGCGAAGACGGGTAGCCGGTTTAAGAGGATGGTCGGCCACA
CTGGGACTGAGACACTGCCCAGACTTCTACGGAAGGCTGCAGTCGAGAATCTTTCGCAATGCCCGAAAGG
GTGACGAAGCGACGCCGCGTGGGTGAAGAAGGCCTTCGGGTTGTAAAGCCCTGTCAGGAGTTATGAAATG
TAAGTGCGCTAATAACGTGCTTATTTGACAAAGGCTCCAAAGGAAGCCACGGCTAACTCTGTGCCAGCAG
CCGCGGTAATACAGAGGTGGCGAGCGTTGTTCGGAATTATTGGGCGTAAAGAGCACGTAGGTGGGTTTGC
AAGTCAGATGTGAAAGCCTTCTGTTCAACGGAAGAATTGTATCTGAAACTGCTAGTCTTGAGTATAGGAG
GGGAGAATGGAACTTCTGGTGGAGCGGTGAAATGCGTAGATGTCAGAAGGAACGCCGGCGGCGAAAGCGA
TTCTCTGGCCTATTACTGACACTCAGTGTGCGAAAGCTAGGGGAGCGAACGGGATTAGATACCCCGGTAG
TCCTAGCCGTAAACGATGGGCACTAAGTAGAGGGGATTACCTATATTCTCTCTGCCGTAGCTAACGCATT
AAGTGCCCCGCCTGGGGAGTACGGCCGCAAGGCTAAAACTCAAAAGAATTGACGGGGGGCTCGCACAAGC
GGTGGAGCATGTGGCTTAATTCGATGCAACGCGAAAAACCTTACCGGGGGCTTGACATGATAGAAGTAGG
AACCTGAAAGGGGGACGAACGGTATCCAGTCCGTAGCTATTACAGGTGTTGCATGGCTGTCGTCAGCTCG
TGTCGTGAGACGTGGGTTAAGTCCCCTAACGAGCGAAACCCTTGTTTTTAGTTACCAGCGGGTTATGCCG
GGTACTCTAGAAAGACTGCCGTCGTCAAGACGGAGGAAGGTGGGGATGACGTCAAGTCATCATGGCCCTT
ATGCCCCGGGCTGCACACGTGCTACAATGGTCGGTACAGACGGAAGCGAAGCCGAGAGGTGAAGCGAATC
CTAAAAAGCCGATCTCAGTTCGGATTGGAGGGCTGAAATTCGCCTCCATGAAGTTGGAATCGCTAGTAAT
CGCGGATCAGCAATGTCGCGGTGAATATGTTCCCGAGCCTTGTACACACCGCCCGTCAAGCCACCCAAGC
GGGATGCACCCGAAAACATTATATCTAACCAGGGCAACTTGGAGGAAAATGTTGAAGGAGTGTTTTGTGA
GGAGGACTAAGTCGTAACAAGGTAGTCGTAGGAGAACCTGCGGCTGGATCACCTCCTTTCTAAGGAGTAA
ATCAAAATAGGTACATCCGACGTCTTTTATGTTGTTATTTGTTTTTTTGAGTGTTTGGGGGTGCTAAACC
GACTAATAAGTATGCTATAAGTTGTTTTTAAATAAGGCGGAAAGTGGTCCAGGGCCTATAGCTCAGTTGG
TTTAGAGCGTTCCCCTGATAAGGGAAAGGTCAGTGGTTCGAATCCACTTAGGCCCACCATCCTCAGATCT
ATTTATACTGTAAAGTGAATTGATGAATTTATCTGGGGGTTAGCTCAACTGGGAGAGCGCTGCCCTTGCA
AGGCAGAGGTTAGCGGTTCGATCCCGCTCATCTCCATAATTCTTTTAATAAGATGTGATGTTTTTGCTGT
ATTCATGTAAAGAAGTAAATGAATAGCATTAATTGTTCTTTGGCAATAAAAGCAATTTGAAACGGTGTAA
CTACAATTAGAAATTTGGGTGATCAAGCTACTAAGGGTGCATGGTGGATGTCTTGGTACCAAAAGCTGAT
GAAGGACGTGGCAGGCTGCGATAAGCTTCGGGGAGCTGCCAAACGAGCTTTGATCCGGAGAATTCCGAAT
TGGGAAACCTGTCGTAAGAAACACTTGTGTTTCTTTTGGTTCATACCGCGACATTATTATCTGAATAAAT
AGGGTAATAAGAGGGACGAAGGGAAGGTGAAACAT

>gi|189009086|gb|EU478622.1| Uncultured Planctomycetales bacterium clone ArabianSea_cC8 16S ribosomal RNA gene, partial sequence; 16S-23S ribosomal RNA intergenic spacer, tRNA-Ile and tRNA-Ala genes, complete sequence; and 23S ribosomal RNA gene, partial sequence
GGATTAGGCATGCAAGTCGAACGAGGATATATCCTTCGGGATATAAGCCGAGTGGCACAAGGGTGAGCAA
TGCATAGATTACCTACCTTTAGGATAAGGACAACTTTGTGAAAACGGAGCTAATACTTAATAATACAAAA
GAAAATAATTTTCTTCTGTCAAAGGGAGGGTAGCAATACCTTTCGCTTAGAGAGGGGTTTATGTCCTATC
AGCTTGTTGGTGGGGTAATAGCCTACCAAGGCGAAGGCGGGTAGCCGGTTTAAGAGGATGGTCGGCCACA
CTGGGACTGAGACACTGCCCAGACTTCTACGGAAGGCTGCAGTCGAGAATCTTTCGCAATGCCCGAAAGG
GTGACGAAGCGACGCCGCGTGGGTGAAGAAGGCCTTCGGGTTGTAAAACCCTGTCAGGAGTTATGAAATG
TAAGTGCGCTAATATCGTGCTTATTTGACAAAGGCTCCAAAGGAAGCCACGGCTAACTCTGTGCCAGCAG
CCGCGGTAATACAGAGGTGGCGAGCGTTGTTCGGAATTATTGGGCGTAAAGAGCACGTAGGTGGGTTTGC
AAGTCAGATGTGAAAGCCTTCTGTTCAACGGGAGAATTGCATCTGAAACTGCTAATCTTGAGTATAGGAG
GGGAGAATGGAACTTCTGGTGGAGCGGTGAAATGCGTAGATATCAGAAGGAACGCCGGCGGCGAAAGCGA
TTCTCTGGCCTATTACTGACACTCAGTGTGCGAAAGCTAGGGGAGCAAACGGGATTAGATACCCCGGTAG
TCCTAGCCGTAAACGATGGGCACTAAGTAGAGGGGATTACCTATGTTCTCTCTGCCGTAGCTAACGCATT
AAGTGCCCCGCCTGGGGAGTACGGCCGCAAGGCTAAAACTCAAAAGAATTGACGGGGGGCTCGCACAAGC
GGTGGAGCATGTGGCTTAATTCGATGCAACGCGAAAAACCTTACCGGGGCTTGACATGATAGAAGTAGGA
ACCCGAAAGGGGGACGAACGATATCCAGTCCGTAGCTATTACAGGTGTTGCATGGCTGTCGTCAGCTCGT
GTCGTGAGACGTTGGGTTAAGTCCCCTAACGAGCGAAACCCTTGTTTTTAGTTACCAGCGGGTTATGCCG
GGTACCCTGGAAAGACTGCCGTCGTCAAGACGGAGGAAGGTGGGGATGACGTCAAGTCATCATGGCCCTT
ATGCCCCGGGCTGCACACGTGCTACAATGGTCGGTACAGACGGAAGCGAAGCCGAGAGGTGAAGCGAATC
CTAAAAAGCCGATCTCAGTTCGGATTGGAGGCTGAAATTCGCCTCCATGAAGTTGGAATCGCTAGTAATC
GCGGATCAGCAATGCCGCGGTGAATATGTTCCCGAGCCTTGTACACACCGCCCGTCAAGCCACCCAAGCA
GGATGCACCCGAAAACATTATATCTAACCAGGGCAACTTGGAGGAAAATGTTGAAGGAGTGTTTTGCGAG
GAGGACTAAGTCGTAACAAGGTAGTCGTAGGAGAACCTGCGGCTGGATCACCTCCTTTCTAAGGAGTAAA
TCAAAGTAGGTACATCCGACGTCTTTATGTTGTTATTTGTTTTTTTGAGTGTTTGGGGGTGCTGAACTGA
CTAATAAGTATGCTATAAGTTATTTTAAAATAAGGCGGAAAGTGGTCTAGGGCCTATAGCTCAGTTGGTT
TAGAGCGTTCCCCTGATAAGGGAAAGGTCAGTGGTTCGAATCCACTTAGGCCCACCATCCTCAGATCTAT
TTATAATAGTAAAGTGAATTGATGAATTTATCTGGGGGTGTAGCTCAACTGGGAGAGCGCGGCCCTTGCA
AGGCCGAGGCTAGCGGTTCGATCCCGCTCATCTCCATATTTTTATTAATAAGATAGTAGGTGTTCTTTGC
TGTATTCATGTAAAGAAGTAAATGAATAGCATTAATTGTTCTTTGGCAATAAAAGCAATTTTGAAACGGT
GTAACTACAATTAGAAATTTGGGTGATCAGCTACTAAGGGTACGTGTGGATGTCTTGGTACCAAAAGCGA
GAAGGACGTGGCGGGCTGCGATAAGCTTCGGGGAGCTGCCAAACAAGCTATGATCCGGAGAATTCCGAAT
TGGGAAACCTGTCGTAAGAAACACATTGTGTTTCTTTTGGTTCATACCGCGACATTATTACTTGAATAAA
TAGGGTAATAAGAGGAAGCGAAGGGAACTGAAACATCTAAGTA

>gi|189009088|gb|EU478624.1| Uncultured Planctomycetales bacterium clone ArabianSea_cD10 16S ribosomal RNA gene, partial sequence; 16S-23S ribosomal RNA intergenic spacer, tRNA-Ile and tRNA-Ala genes, complete sequence; and 23S ribosomal RNA gene, partial sequence
GGATTAGGCATGCAAGTCGAACGAGGATGTACCCTTCGGGATATAAGCCGAGTGGCATAAGGGTGAGCAA
TGCATAGATTACCTACCTTTAGGATAAGGACAACTTTGTGAAAACGGAGCTAATACTTAATAATACAAAG
GAAAATAATTTTCTTTTGTCAAAGGGAGGGTAGCAATACCTTTCGCCTAGAGAGGGGTTTATGTCCTATC
AGCTTGTTGGTGGGGTAATAGCCTACCAAGGCGAAGACGGGTAGCCGGTTTAAGAGGATGGTCGGCCACA
CTGGGACTGAGACACTGCCCAGACTTCTACGGAAGGCTGCAGTCGAGAATCTTTCGCAATGCCCGAAAGG
GTGACGAAGCGACGCCGCGTGGGTGAAGAAGGCCTTCGGGTTGTAAAACCCTGTCAGGAGTTATGAAATG
TAAGTGCGCTAATATCGTGCTTATTTGACAAAGGCTCCAAAGGAAGCCACGGCTAACTCTGTGCCAGCAG
CCGCGGTAATACAGAGGTGGCGAGCGTTGTTCGGAATTATTGGGCGTAAAGAGCACGTAGGTGGGTTTGC
AAGTCAGATGTGAAAGCCTTCTGTTCAACGGGAGAATTGCATCTGAAACTGCTAATCTTGAGTGTAGGAG
GGGAGAATGGAACTTCTGGTGGAGCGGTGAAATGCGTAGATATCAGAAGGAACGCCGGCGGCGAAAGCGA
TTCTCTGGCCTATTACTGACACTCAGTGTGCGAAAGCTAGGGGAGCAAACGGGATTAGATACCCCGGTAG
TCCTAGCCGTAAACGATGGGCACTAAGTAGAGGGGATTACCTATGTTCTCTCTGCCGTAGCTAACGCATT
AAGCGCCCCGCCTGGGGAGTACGGCCGCAAGGCTAAAACTCAAAAGAATTGACGGGGGCTCGCACAAGCG
GTGGAGCATGTGGCTTAATTCGATGCAACGCGAAAAACCTTACCGGGGCTTGACATGATAGAAGTAGGAA
CCTGAAAGGGGGACGAACGGTATCCAGTCCGTAGCTATTACAGGTGTTGCATGGCTGTCGTCAGCTCGTG
TCGTGAGACGTTGGGTTAAGTCCCCTAACGAGCGAAACCCTTGTTTTTAGTTACCAGCGGGTTATGCCGG
GTACTCTAGAAAGACTGCCGTCGTCAAGACGGAGGAAGGTGGGGATGACGTCAAGTCATCATGGCCCTTA
TGCCCCGGGCTGCACACGTGCTACAATGGTCGGTACAGACGGAAGCGAAGCCGAGAGGTGAAGCGAATCC
TAAAAAGCCGATCTCAGTTCGGATTGGAGGCTGAAATTCGCCTCCATGAAGTTGGAATCGCTAGTAATCG
CGGATCAGCAATGTCGCGGTGAATATGTTCCCGAGCCTTGTACACACCGCCCGTCAAGCCACCCAAGCAG
GATGCACCCGAAAACATTATATCTAACCAGGGCAACTTGGAGGAAAATGTTGAAGGAGTGTTTTGTGAGG
AGGACTAAGTCGTAACAAGGTAGTCGTAGGAGAACCTGCGGCTGGATCACCTCCTTTCTAAGGAGTAAAT
CAAAGTAGGTACATCCGACGTCTTTTATGTTGTTATTTGTTTTTTTGAGTGTTTGGGGGTACTGAACTGA
CTAATAAGTATGCTATAAGTTATTTTAAAATAAGGCGGAAAGTGGTCTAGGGCCTATAGCTCAGTTGGTT
TAGAGCGTTCCCCTGATAAGGGAAAGGTCAGTGGTTCGAATCCACTTGGCCCACCATCCTCAGATCTATT
TATAATAGTAAAGTGAATTGATGAATTTATCTGGGGGTGTAGCTCAACTGGGAGAGCGCGGCCCTGCAAG
CCGAGTTAGCGGTTCGATCCCGCTCATCTCCATATTTTTATTAATAAGATGTGGTAGTTCTTTGCTGTAT
TCATGTAAAGAAGTAAATGAATAGCATTAATTGTTCTTTGGCAATAAAAGCAATTTTGAAACGGTGTAAC
TACAATTAGAAATTTGGGTGATCAAGCTACTAAGGGTACATGGTGGATGTCTTGGTACCAAAAGCTGATG
AAGGACGTGGCGGGCTGCGATAAGCTTCGGGGAGCTGCCAAACAAGCTTTGATCCGGAGAATTCCGAATT
GGGGAAACCTGTCGTAAGAAACACATTGTGTTTCTTTTGGTTCATACCGCGACATTATTACTTGAATAAA
TAGGGTAATAAGAGGAACGAAGGGAACTGAAACATCTAAGTAC

>gi|189009089|gb|EU478625.1| Uncultured Planctomycetales bacterium clone ArabianSea_cF12 16S ribosomal RNA gene, partial sequence; 16S-23S ribosomal RNA intergenic spacer, tRNA-Ile and tRNA-Ala genes, complete sequence; and 23S ribosomal RNA gene, partial sequence
GGATTAGGCATGCAAGTCGAACGAGGATATATCCTTCGGGATATAAGCCGAGTGGCACAAGGGTGAGCAA
TGCATAGATTACCTACCTTTAGGATAAGGGCAACTTTGTGAAAACGGAGCTAATACTTAATAATACAAAA
GAAAATAATTTTTTTTTGTCAAAGGGAGGGTAGCAATACCTTTCGCCTAGAGAGGGGTTTATGTCCTATC
AGCTTGTTGGTGGGGTAATAGCCTACCAAGGCGAAGACGGGTAGCCGGTTTAAGAGGATGGTCGGCCACA
CTGGGACTGAGACACTGCCCAGACTTCTACGGAAGGCTGCAGTCGAGAATCTTTCGCAATGCCCGAAAGG
GTGACGAAGCGACGCCGCGTGGGTGAAGAAGGCCTTCGGGTTGTAAAGCCCTGTCAGGAGTTATGAAATG
TAAGTGCGCTAATATCGTGCTTATTTGACAAAGGCTCCAAAGGAAGCCACGGCTAACTCTGTGCCAGCAG
CCGCGGTAATACAGAGGTGGCGAGCGTTGTTCGGAATTATTGGGCGTAAAGAGCACGTAGGTGGGTTTGC
AAGTCAGATGTGAAAGCCTTCTGTTCAACGGAAGAATTGCATCTGAAACTGCTAATCTTGAGTATAGGAG
GGGAGAATGGAACTTCTGGTGGAGCGGTGAAATGCGTAGATATCAGAAGGAACGCCGGCGGCGAAAACGA
TTCTCTGGCCTATTACTGACACTCAGTGTGCGAAAGCTAGGGGAGCAAACGGGATTAGATACCCCGGTAG
TCCTAGCCGTAAACGATGGGCACTAAGTAGAGGGAATTACCTATATTCTCTCTGCCGTAGCTAACGCATT
AAGTGCCCCGCCTGGGGAGTACGGCCGCATGGCTAAAACTCAAAAGAATTGACGGGGGCTCGCACAAGCG
GTGGAGCATGTGGCTTAATTCGATGCAACGCGAAAAACCTTACCGGGGCTTGACATGATAGAAGTAGGAA
CCTGAAAGGGGGACGAACGGTATCCAGTCCGTAGCTATTACAGGTGTTGCATGGCTGTCGTCAGCTCGTG
TCGTGAGACGTTGGGTTAAGTCCCCTAACGAGCGAAACCCTTGTTTTTAGTTACCAGCGGGTTATGCCGG
GTACTCTAGAAAGACTGCCGTCGTCAAGACGGAGGAAGGTGGGGATGACGTCAAGTCATCATGGCCCTTA
TGCCCCGGGCTGCACACGTGCTACAATGGTCGGTACAGACGGAAGCGAAGCCGAGAGGTGAAGCGAATCC
TAAAAAGCCGATCTCAGTTCGGATTGGAGGCTGAAATTCGCCTCCATGAAGTTGGAATCGCTAGTAATCG
CGGATCAGCAATGTCGCGGTGAATATGTTCCCGAGCCTTGTACACACCGCCCGTCAAGCCACCCAAGCAG
GATGCACCCGAAAACATTATATCTAACCAGGGCAACTTGGAGGAAAATGTTGAAGGAGTGTTTTGTGAGG
AGGACTAAGTCGTAACAAGGTAGTCGTAGGAGAACCTGCGGCTGGATCACCTCCTTTCTAAGGAGTAAAT
CAAAATAGGTACATCCGACGTCTTTTATGTTGTTATTTGTTTTTTTGAGTGTTTGGGGGTGCTAAACCGA
CTAATAAGTATGCTATAAGTTGTTTTTAAATAAAGCGGAAAGTGGTCCAGGGCCTATAGCTCAGTTGGTT
TAGAGCGTTCCCCTGATAAGGGAAAGGTCAGTGGTTCGAATCCACTTAGGCCCACCATCCTCAGATCTAT
TTATAAAAGTAAAGTGAATTGATGAATTTATCTGGGGGTGTAGCTCAACTGGGAAAGCGCTGCCCTTGCA
AGGCGAGTTGCGGTTCGATCCCGCTCATCTCCATAATTCTTTTAATAAAGATAGTAGATGGTTTTTTGCT
GTATTCATGTAAAGAAGTAAATGAATAGCATTAATTGTTCTTTGGCAATAAAAGCAATATTGAAACGGTG
TAACTACAATTAGAAATTTGGGTGATCAAGCTACTAAGGGTGCATGGTGGATGTCTTGGTACCAAGAGCT
GATGAAGGACGTGGCGGGCTGCGATAAGCTTCGGGGAGCTGCCAAACGAGCTTTGATCCGGAGAATTCCG
AATTGGGAAACCTGTCGTAAGAAACACTTGTGTTTCTTTTGGTTCATACCGCGACATTATTATCTGAATA
AATAGGGTAATAAGAGGAACGAAGGGAACTGAAACAT
