# Supplementary material for: Biogeography of anaerobic ammonia-oxidizing (anammox) bacteria
Source: Front Microbiol. 2014 Aug 6;5:399. doi: 10.3389/fmicb.2014.00399 (PMC4123730; doi:10.3389/fmicb.2014.00399)
Supplement: Supplementary file 1 [file DataSheet1.ZIP › Sonthiphand supp data files/10/Untrimmed Sequence Files/199.fasta]

>gi|189009110|gb|EU478646.1| Uncultured Planctomycetales bacterium clone Peru_4 16S ribosomal RNA gene, partial sequence; 16S-23S ribosomal RNA intergenic spacer, tRNA-Ile and tRNA-Ala genes, complete sequence; and 23S ribosomal RNA gene, partial sequence
GGATTAGGCATGCAAGTCGAACGAGGATATATCCTTCGGGGTATAAGCCGAGTGGCGCAAGGGTGAGTAA
TGCATAGATTACCTGCCTCTAGGATAAGGACAACTTTGTGAAAACGAAGCTAATACTTAATAATACAAAA
GAAAATAATTTTCTTTTGTCAATGGGAGGGTAGCAATACCTTTTGCCTAGAGAGGGGTTTATGTCCTATC
AGCTTGTTGGTGGGGTAATGGCCTACCAAGGCGAAGACGGGTAGCCGGTCTTAGAGGATGGTCGGCCACA
CTGGGACTGAGACACTGCCCAGACTTCTACGGAAGGCTGCAGTCGAGAATCTTTCGCAATGCCCGAAAGG
GTGACGAAGCGACGCCGCGTGAGTGAGGAAGGCCTTAGGGTTGTAAAGCTCTGTCAGGAGTTAAGAAATA
TAAGTGTGTTAATACCACATTTATTTGACGAAGGCTCCAAAGGAAGCCACGGCTAACTCTGTGCCAGCAG
CCGCGGTAATACAGAGGTGGCAAGCGTTGTTCGGAATTATTGGGCGTAAAGAGCACGTAGGTGGGTTTGT
GAGTCAGATGTGAAAGCCTTCTGTTCAACGGAAGAATTGCATCTGAAACTGCAAGTCTTGGGTGTAGGAG
GGGAGAATGGAACTTCTGGTGGAGCGGTGAAATGCGTAGATATCAGAAGGGACGCCGGCGGCGAAAGCGA
TTCTCTGGCCTATTACTGACACTCAGTGTGCGAAAGCTAGGGGAGCAAACGGGATTAGATACCCCGGTAG
TCCTAGCCGTAAACGATGGGCACTAAGTAGAGGGGATTACCGATGTTCTCTCTGCCGTAGCTAACGCATT
AAGTGCCCCGCCTGGGGAGTACGGCCGCAAGGCTAAAACTCAAAAGAATTGACGGGGGCTCGCACAAGCG
GTGGAGCATGTGGCTTAATTCGATGCAACGCGAAAAACCTTACCGGGGCTTGACATGGTAGAAGTAGGAA
CCCGAAAGGGTAACGAACGGTATCCAGTCCGTAGCTATCACAGGTGTTGCATGGCTGTCGTCAGCTCGTG
TCGTGAGACGTTGGGTTAAGTCCCCTAACGAGCGAAACCCTTGTTTTTAGTTACCAGCGGGTTATGCCGG
GTACTCTAGAAAGACTGCCGTCGTCAAGACGGAGGAAGGTGGGGATGACGTCAAGTCATCATGGCCCTTA
TGCCCCGGGCTGCACACGTGCTACAATGGTCGGTACAAACGGAAGCGAAGCCGAGAGGTGAAGCGAATCC
TAAAAAGCCGATCTCAGTTCGGATTGGAGGCTGAAATTCGCCTCCATGAAGTTGGAATCGCTAGTAATCG
CGGATCAGCAATGCCGCGGTGAATATGTTCCCGAGCCTTGTACACACCGCCCGTCAAGCCACCCAAGCAG
GATGCACCCGAAAACATTATATCTAACCAGGGTAACTTGGAGGAAAGTGTTGAAGGAGTGTTTTGTGAGG
AGGACTAAGTCGTAACAAGGTAGTCGTAGGAGAACCTGCGGCTGGATCACCTCCTTTCTATGGAGTTAAT
CAAAGTCGGTACATCCGGCGTCTTTTATGTTGTTATTTGTTTTTTTAGGATTGTTGGGAGGGTGCTGAAC
CACTGGCAGGTAGTATTGCGAGTTCCTTTCAGAGTTGGGAAGAGGTCTAGGGCCTATAGCTCAGTTGGTT
TAGAGCGTTCCCCTGATAAGGGAAAGGTCAGTGGTTCGAATCCACTTAGGCCCACCATTCTCATGTTGAA
TTAAGTTGTTTTGAAGTGAATTTAACTGGGGGGTGTAGCTCAACTGGGAGAGCGCTGCCTTTGCAAGGCA
GAGGTTAGCGGTTCGATCCCGCTCATCTCCACAAGTTCTTATGTAAAGTCGTAAGTAGGTAGTAACTGTT
CTTTGGCAATAGACGCGATTTTAGTGATGTAAAATAATTGAAAAATTGGGTGATCAAGCTATTAAGGGTA
CATGGTGGATGTCTTGGTACCAAAAGCTGATGAAGGACGTGGAAGGCTGCGAAATGCTTCGGTGAGCCGC
CAAACAAGCTTTGATCCGGAGAATTCCGAATTGGGAAACCTGTCGTAAGAGTCACTTTGTGTCTCTTTTG
GTTAATATCGCGACATTGTTATCTGAATAAATAGGGTAATGAGAGGAACGAAGGGAACTGAAACATCTAA
GTA

>gi|189009111|gb|EU478647.1| Uncultured Planctomycetales bacterium clone Peru_5 16S ribosomal RNA gene, partial sequence; 16S-23S ribosomal RNA intergenic spacer, tRNA-Ile and tRNA-Ala genes, complete sequence; and 23S ribosomal RNA gene, partial sequence
GGATTAGGCATGCAAGTCGAACGAGGATATATCCTTCGGGATATAAGCCGAGTGGCGCAAGGGTGAGTAA
TGCATAGATTACCTGCCTCTAGGATAAGGACAACTTTGTGAAAACGAAGCTAATACTTAATAATACAAAA
GAAAATAATTTTCTTTTGTCAATGGGAGGGTAGCAATACCTTTTGCCTAGAGAGGGGTTTATGTCCTATC
AGCTTGTTGGTGGGGTAATGGCCTACCAAGGCGAAGACGGGTAGCCGGTCTTAGAGGATGGTCGGCCACA
CTGGGACTGAGACACTGCCCAGACTTCTACGGAAGGCTGCAGTCGAGAATCTTTCGCAATGCCCGAAAGG
GTGACGAAGCGACGCCGCGTGAGTGAGGAAGGCCTTAGGGTTGTAAAGCTCTGTCAGGAGTTAAGAAATA
TAAGTGTGTTAATACCACGTTTATTTGACGAAGGCTCCAAAGGAAGCCACGGCTAACTCTGTGCCAGCAG
CCGCGGTAATACAGAGGTGGCAAGCGTTGTTCGGAATTATTGGGCGTAAAGAGCACGTAGGTGGGTTTGT
AAGTCAGATGTGAAAGCCTTCTGTTCAACGGAAGAATTGCATCTGAAACTGCAAGTCTTGAGTGTAGGAG
GGGAGAATGGAACTTCTGGTGGAGCGGTGAAATGCGTAGATATCAGAAGGAACGCCGGCGGCGAAAGCGA
TTCTCTGGCCTATTACTGACGCTCAGTGTGCGAAAGCTAGGGGAGCAAACGGGATTAGATACCCCGGTAG
TCCTAGCCGTAAACGATGGGCACTAAGTAGAGGGAATTACCGATGTTCTCTCTGCCGTAGCTAACGCATT
AAGTGCCCCGCCTGGGGAGTACGGCCGCAAGGCTAAAACTCAAAAGAATTGACGGGGGCTCGCACAAGCG
GTGGAGCATGTGGCTTAATTCGATGCAACGCGAAAAACCTTACCGGGGCTTGACATGGTAGAAGTAGGAA
CCCGAAAGGGTAACGAACGGTATCCAGTCCATAGCTATCACAGGTGTTGCATGGCTGTCGTCAGCTCGTG
TCGTGAGACGTTGGGTTAAGTCCCCTAACGAGCGAAACCCTTGTTTTTAGTTACCAGCGGGTTATGCCGG
GTACTCTAGAAAGACTGCCGTCGTCAAGACGGAGGAAGGTGGGGATGACGTCAAGTCATCATGGCCCTTA
TGCCCCGGGCTGCACACGTGCTACAATGGTCGGTACAAACGGAAGCGAAGCCGAGAGGTGAAGCGAATCC
TAAAAAGCCGATCTCAGTTCGGATTGGAGGCTGAAATTCGCCTCCATGAAGTTGGAATCGCTAGTAATCG
CGGATCAGCAATGCCGCGGTGAATATGTTCCCGAGCCTTGTACACACCGCCCGTCAAGCCACCCAAGCAG
GATGCACCCGAAAACATTATATCTAACCAGGGCAACTTGGAGGAAAGTGTTGAAGGAGTGTTTTGTGAGG
AGGACTAAGTCGTAACAAGGTAGTCGTAGGAGAACCTGCGGCTGGATCACCTCCTTTCTATGGAGTTAAT
CAAAGTCGGTACATCCGGCGTCTTTTATGTTGTTATTTGTTTTTTTAGGATTGTTGGGAGGGTGCTGAAC
CACTGGCAGGTAGTATTGCGAGTTCCTTTCAGAGTTGGGAAGAGGTCTAGGGCCTATAGCTCAGTTGGTT
TAGAGCGTTCCCCTGATAAGGGAAAGGTCAGTGGTTCGAATCCACTTAGGCCCACCATTCTCATGTTGAA
TTAAGTTGTTTTGAAGTGAATTTAACTGGGGGGTGTAGCTCAACTGGGAGAGCGCTGCCTTTGCAAGGCA
GAGGTTAGCGGTTCGATCCCGCTCATCTCCACAAGTTCTTATGTAAAGTTGTAAGTAGGTAGTAACTGTT
CTTTGGCAATAGACGCAATTTTAGTGATGTAAAATAATTGAAAAATTGGGTGATCAAGCTATTAAGGGTA
CATGGTGGATGTCTTGGTACCAAAAGCTGATGAAGGACGTGGAAGGCTGCGATATGCTTCGGTGAGCTGC
CAAACGAGCTTTGATCCGGAGAATTCCGAATTGGGAAACCTGTCGTAAGAGACACTTTGTGACTCTTTTG
GTTAATACCGCGACATTGTTATCTGAATAAATAGGGTAATGAGAGGAACGAAGGGAACTGAAACATCTAA
GT

>gi|189009112|gb|EU478648.1| Uncultured Planctomycetales bacterium clone Peru_6 16S ribosomal RNA gene, partial sequence; 16S-23S ribosomal RNA intergenic spacer, tRNA-Ile and tRNA-Ala genes, complete sequence; and 23S ribosomal RNA gene, partial sequence
GGATTAGGCATGCAAGTCGAACGAGGATATATCCTTCGGGATATAAGCCGAGTGGCGCAAGGGTGAGTAA
TGCATAGATTACCTGCCTCTAGGATAAGGACAACTTTGTGAAAACGAAGCTAATACTTAATAATACAAAA
GAAAATAATTTTCTTTTGTCAATGGGAGGGTAGCAATACCTTTTGCCTAGAGAGGGGTTTATGTCCTATC
AGCTTGTTGGTGGGGTAATGGCCTACCAAGGCGAAGACGGGTAGCCGGTCTTAGAGGATGGTCGGCCACA
CTGGGACTGAGACACTGCCCAGACTTCTACGGAAGGCTGCAGTCGAGAATCTTTCGCAATGCCCGAAAGG
GTGACGAAGCGACGCCGCGTGAGTGAGGAAGGCCTTAGGGTTGTAAAGCTCTGTCAGGAGTTAAGAAATA
TAAGTGTGTTAATACCACGTTTATTTGACGAAGGCTCCAAAGGAAGCCACGGCTAACTCTGTGCCAGCAG
CCGCGGTAATACAGAGGTGGCAAGCGTTGTTCGGAATTATTGGGCGTAAAGAGCACGTAGGTGGGTTTGT
AAGTCAGATGTGAAAGCCTTCTGTTCAACGGAAGAATTGCATCTGAAACTGCAAGTCTTGAGTGTAGGAG
GGGAGAATGGAACTTCTGGTGGAGCGGTGAAATGCGTAGATATCAGAAGGAACGCCGGCGGCGAAAGCGA
TTCTCTGGCCTATTACTGACGCTCAGTGTGCGAAAGCTAGGGGAGCAAACGGGATTAGATACCCCGGTAG
TCCTAGCCGTAAACGATGGGCACTAAGTAGAGGGAATTACCGATGTTCTCTCTGCCGTAGCTAACGCATT
AAGTGCCCCGCCTGGGGAGTACGGCCGCAAGGCTAAAACTCAAAAGAATTGACGGGGGCTCGCACAAGCG
GTGGAGCATGTGGCTTAATTCGATGCAACGCGAAAAACCTTACCGGGGCTTGACATGGTAGAAGTAGGAA
CCCGAAAGGGTAACGAACGGTATCCAGTCCATAGCTATCACAGGTGTTGCATGGCTGTCGTCAGCTCGTG
TCGTGAGACGTTGGGTTAAGTCCCCTAACGAGCGAAACCCTTGTTTTTAGTTACCAGCGGGTTATGCCGG
GTACTCTAGAAAGACTGCCGTCGTCAAGACGGAGGAAGGTGGGGATGACGTCAAGTCATCATGGCCCTTA
TGCCCCGGGCTGCACACGTGCTACAATGGTCGGTACAAACGGAAGCGAAGCCGAGAGGTGAAGCGAATCC
TAAAAAGCCGATCTCAGTTCGGATTGGAGGCTGAAATTCGCCTCCATGAAGTTGGAATCGCTAGTAATCG
CGGATCAGCAATGCCGCGGTGAATATGTTCCCGAGCCTTGTACACACCGCCCGTCAAGCCACCCAAGCAG
GATGCACCCGAAAACATTATATCTAACCAGGGCAACTTGGAGGAAAGTGTTGAAGGAGTGTTTTGTGAGG
AGGACTAAGTCGTAACAAGGTAGTCGTAGGAGAACCTGCGGCTGGATCACCTCCTTTCTATGGAGTTAAT
CAAAGTCGGTACATCCGGCGTCTTTTATGTTGTTATTTGTTTTTTTAGGATTGTTGGGAGGGTGCTGAAC
CACTGGCAGGTAGTATTGCGAGTTCCTTTCAGAGTTGGGAAGAGGTCTAGGGCCTATAGCTCAGTTGGTT
TAGAGCGTTCCCCTGATAAGGGAAAGGTCAGTGGTTCGAATCCACTTAGGCCCACCATTCTCATGTTGAA
TTAAGTTGTTTTGAAGTGAATTTAACTGGGGGGTGTAGCTCAACTGGGAGAGCGCTGCCTTTGCAAGGCA
GAGGTTAGCGGTTCGATCCCGCTCATCTCCACAAGTTCTTATGTAAAGTTGTAAGTAGGTAGTAACTGTT
CTTTGGCAATAGACGCAATTTTAGTGATGTAAAATAATTGAAAAATTGGGTGATCAAGCTATTAAGGGTA
CATGGTGGATGTCTTGGTACCAAAAGCTGATGAAGGACGTGGAAGGCTGCGATATGCTTCGGTGAGCTGC
CAAACAAGCTTTGATCCGGAGAATTCCGAATTGGGAAACCTGTCGTAAGAGACACTTTGTGACTCTTTTG
GTTAATACCGCGACATTGTTATCTGAATAAATAGGGTAATGAGAGGAACGAAGGGAACTGAAACATCTAA
GT

>gi|189009113|gb|EU478649.1| Uncultured Planctomycetales bacterium clone Peru_10 16S ribosomal RNA gene, partial sequence; 16S-23S ribosomal RNA intergenic spacer, tRNA-Ile and tRNA-Ala genes, complete sequence; and 23S ribosomal RNA gene, partial sequence
GGATTAGGCATGCAAGTCGAACGAGGATATACCTTTCGGGGTATAAACCGAGTGGCGCAAGGGTGAGTAA
TGCATAGATTACCTGCCTCTAGGATAAGGACAACTTTGTGAAAACGAAGCTAATACTTAATAATACAAGA
GAGAATAATTCTTTTTTGTCAATGGGAGGGTAGCAATACCTTTTGCCTAGAGAGGGGTTTATGTCCTATC
AGCTTGTTGGTGGGGTAATGGCCTACCAAGGCGAAGACGGGTAGCCGGTCTTAGAGGATGGTCGGCCACA
CTGGGACTGAGACACTGCCCAGACTTCTACGGAAGGCTGCAGTCGAGAATCTTTCGCAATGCCCGAAAGG
GTGACGAAGCGACGCCGCGTGAGTGAGGAAGGCCTTCGGGTTGTAAAGCTCTGTCAGGTGTTAAGAAATA
TAAGTGTGCTAATACCACATTTATTTGACAAAGGCGCCAAAGGAAGCCACGGCTAACTCTGTGCCAGCAG
CCGCGGTAATACAGAGGTGGCAAGCGTTGTTCGGAATTATTGGGCGTAAAGAGCACGTAGGTGGGTTCGT
AAGTCAGATGTGAAAGCCTTCTGTTCAACGGAAGAATTGCATCTGAAACTGCGAGTCTTGAGTGTAGGAG
GGGAGAATGGAACTTCTGGTGGAGCGGTGAAATGCGTAGATATCAGAAGGAACGCCGGCGGCGAAAGCGA
TTCTCTGGCCTATTACTGACACTCAGTGTGCGAAAGCTAGGGGAGCAAGCGGGATTAGATACCCCGGTAG
TCCTAGCTGTAAACGATGGGCACTAAGTAGAGGGAATTACCGATGTTCTCTCTGCCGTAGCTAACGCATT
AAGTGCCCCGCCTGGGGAGTACGGCCGCAAGGCTAAAACTCAAAAGAATTGACGGGGGCTCGCACAAGCG
GTGGAGCATGTGGCTTAATTCGATGCAACGCGAAAAACCTTACCGGGGCTTGACATGGTAGAAGTAGGAA
CCCGAAAGGGTAACGAACGGTATCCAGTCCGTAGCTATCACAGGTGTTGCATGGCTGTCGTCAGCTCGTG
TCGTGAGACGTTGGGTTAAGTCCCCTAACGAGCGAAACCCTTGTTTTTAGTTACCAGCGGGTTATGCCGG
GTACTCTAGAAAGACTGCCGTCGTCAAGACGGAGGAAGGTGGGGATGACGTCAAGTCATCATGGCCCTTA
TGCCCCGGGCTGCACACGTGCTACAATGGTCGGTACAAACGGAAGCGAAGCCGAGAGGTGGAGCGAATCC
TAAAAAGCCGATCTCAGTTCGGATTGGAGGCTGAAATTCGCCTCCATGGAGTTGGAATCGCTAGTAATCG
CGGATCAGCATTGCCGCGGTGAATATGTTCCCGAGCCTTGTACACACCGCCCGTCAAGCCACCCAAGCAG
GATGCACCCGAAAACATTATATCTAACCAGGTTTACCTGGAGGAAAGTGTTGAAGGAGTGTTTTGTGAGG
AGGACTAAGTCGTAACAAGGTAGTCGTAGGAGAACCTGCGGCTGGATCACCTCCTTTCTATGGAGTTAAT
CGAAGTCGGTACATCCGACGACTTTTATGTTGTTTTTAGTATTATAAGGATTGTTGGGAGGGTGCTGAAC
CACTGGTAGGCAGTATTACGAGTTCCTTTCAGGTTGGGAAAAGGTCTAGGGCCTATAGCTCAGTTGGTTT
AGAGCGTTCCCCTGATAAGGGAAAGGTCAGTGGTTCGAATCCACTTAGGCCCACCATTCTCATGTTGAAT
TAAGTTGATTGTGATACGAATTTAACTGGGGGGTGTAGCTCAACTGGGAGAGCGCTGCCTTTGCAAGGCA
GAGGTTAGCGGTTCGATCCCGCTCATCTCCACAAATCTTATGTAGTATTGTAGGTGTAGTAGAAGTAACT
GTTCTTTGGCAATAGACGCAATTTAAGCGATGTAAAGTAATAATAATTTGGGTGATCAAGCTATTAAGGG
TGCATGGTGGATGTCTTGGTACCAAAAGCTGATGAAGGACGTGGAAGGCTGCGATATGCTTCGGTGAGCT
GCCAAACAAGCTTTGATCCGGAGAATTCCGAATTGGGAAACCTGTCGTAAGAGGCACTTTGTGTCTCTTT
TGGTTTATACTGCGACATTGTTATCTGAATAAATAGGGTAATGAGAGGAACGAAGGGAACTGAAACATCT
AAGT

>gi|189009114|gb|EU478650.1| Uncultured Planctomycetales bacterium clone Peru_12 16S ribosomal RNA gene, partial sequence; 16S-23S ribosomal RNA intergenic spacer, tRNA-Ile and tRNA-Ala genes, complete sequence; and 23S ribosomal RNA gene, partial sequence
GGATTAGGCATGCAAGTCGAACGAGGATATATCCTTCGGGATATAAGCCGAGTGGCGCAAGGGTGAGTAA
TGCATAGATTACCTGCCTCTAGGATAAGGACAACTTTGTGAAAACGAAGCTAATACTTAATAATACAAAA
GAAAATAATTTTCTTTTGTCAATGGGAGGGTAGCAATACCTTTTGCCTAGAGAGGGGTTTATGTCCTATC
AGCTTGTTGGTGGGGTAATGGCCTACCAAGGCGAAGACGGGTAGCCGGTCTTAGAGGATGGTCGGCCACA
CTGGGACTGAGACACTGCCCAGACTTCTACGGAAGGCTGCAGTCGAGAATCTTTCGCAATGCCCGAAAGG
GTGACGAAGCGACGCCGCGTGAGTGAGGAAGGCCTTAGGGTTGTAAAGCTCTGTCAGGAGTTAAGAAATA
TAAGTGTGTTAATACCACGTTTATTTGACGAAGGCTCCAAAGGAAGCCACGGCTAACTCTGTGCCAGCAG
CCGCGGTAATACAGAGGTGGCAAGCGTTGTTCGGAATTATTGGGCGTAAAGAGCACGTAGGTGGGTTTGT
AAGTCAGATGTGAAAGCCTTCTGTTCAACGGAAGAATTGCATCTGAAACTGCAAGTCTTGAGTGTAGGAG
GGGAGAATGGAACTTCTGGTGGAGCGGTGAAATGCGTAGATATCAGAAGGAACGCCGGCGGCGAAAGCGA
TTCTCTGGCCTATTACTGACGCTCAGTGTGCGAAAGCTAGGGGAGCAAACGGGATTAGATACCCCGGCAG
TCCTAGCCGTAAACGATGGGCACTAAGTAGAGGGAATTACCGATGTTCTCTCTGCCGTAGCTAACGTATT
AAGTGCCCCGCCTGGGGAGTACGGCCGCAAGGCTAAAACTCAAAAGAATTGACGGGGGCTCGCACAAGCG
GTGGAGCATGTGGCTTAATTCGATGCAACGCGAAAAACCTTACCGGGGCTTGACATGGTAGAAGTAGGAA
CCCGAAAGGGTAACGAACGGTATCCAGTCCATAGCTATCACAGGTGTTGCATGGCTGTCGTCAGCTCGTG
TCGTGAGACGTTGGGTTAAGTCCCCTAACGAGCGAAACCCTTGTTTTTAGTTACCAGCGGGTTATGCCGG
GTACTCTAGAAAGACTGCCGTCGTCAAGACGGAGGAAGGTGGGGATGACGTCAAGTCATCATGGCCCTTA
TGCCCCGGGCTGCACACGTGCTACAATGGTCGGTACAAACGGAAGCGAAGCCGAGAGGTGAAGCGAATCC
TAAAAAGCCGATCTCAGTTCGGATTGGAGGCTGAAATTCGCCTCCATGAAGTTGGAATCGCTAGTAATCG
CGGATCAGCAATGCCGCGGTGAATATGTTCCCGAGCCTTGTACACACCGCCCGTCAAGCCACCCAAGCAG
GATGCACCCGAAAACATTATATCTAACCAGGGCAACTTGGAGGAAAGTGTTGAAGGAGTGTTTTGTGAGG
AGGACTAAGTCGTAACAAGGTAGTCGTAGGAGAACCTGCGGCTGGATCACCTCCTTTCTATGGAGTTAAT
CAAAGTCGGTACATCCGGCGTCTTTTATGTTGTTATTTGTTTTTTTAGGACTGTTGGGAGGGTGCTGAAC
CACTGGCAGGTAGTATTGCGAGTTCCTTTCAGAGTTGGGAAGAGGTCTAGGGCCTATAGCTCAGTTGGTT
TAGAGCGTTCCCCTGATAAGGGAAAGGTCAGTGGTTCGAATCCACTTAGGCCCACCATTCTCATGTTGAA
TTAAGTTGTTTTGAAGTGAATTTAACTGGGGGGTGTAGCTCAACTGGGAGAGCGCTGCCTTTGCAAGGCA
GAGGTTAGCGGTTCGATCCCGCTCATCTCCACAAGTTCTTATGTAAAGTTGTAAGTAGGTAGTAACTGTT
CTTTGGCAATAGACGCAATTTTAGTGATGTAAAATAATTGAAAAATTGGGTGATCAAGCTATTAAGGGTA
CATGGTGGATGTCTTGGTACCAAAAGCTGATGAAGGACGTGGAAGGCTGCGATATGCTTCGGTGAGCTGC
CAAACAAGCTTTGATCCGGAGAATTCCGAATTGGGAAACCTGTCGTAAGAGACACTTTGTGACTCTTTTG
GTTAATACCGCGACATTGTTATCTGAATAAATAGGGTAATGAGAGGAACGAAGGGAACTGAAACAT

>gi|189009115|gb|EU478651.1| Uncultured Planctomycetales bacterium clone Peru_13 16S ribosomal RNA gene, partial sequence; 16S-23S ribosomal RNA intergenic spacer, tRNA-Ile and tRNA-Ala genes, complete sequence; and 23S ribosomal RNA gene, partial sequence
GGATTAGGCATGCAAGTCGAACGAGGATGTATCCTTCGGGATATAAGCCGAGTGGCGCAAGGGTGAGTAA
TGCATAGATTACCTGCCTCTAGGATAAGGACAACTTTGTGAAAACGAAGCTAATACTTAATGATACAAAA
GGAAATAATTTTCTTTTGTCAATGGGAGGGTAGCAATACCTTTTGCCTAGAGAGGGGTTTATGTCCTATC
AGCTTGTTGGTGGGGTAATGGCCTACCAAGGCGAAGACGGGTAGCCGGTCTTAGAGGATGGTCGGCCACA
CTGGGACTGAGACACTGCCCAGACTTCTACGGAAGGCTGCAGTCGAGAATCTTTCGCAATGCCCGAAAGG
GTGACGAAGCGACGCCGCGTGAGTGAGGAAGGCCTTAGGGTTGTAAAGCTCTGTCAGGAGTTAAGAAATA
TAAATGTGCTAATACCACATTTATTTGACGAAGGCTCCAAAGGAAGCCACGGCTAACTCTGTGCCAGCAG
CCGCGGTAATACAGAGGTGGCAAGCGTTGTTCGGAATTATTGGGCGTAAAGAGCACGTAGGTGGGTTTGT
AAGTCAGATGTGAAAGCCTTCTGTTCAACGGAAGAATTGCATCTGAAACTACAAGTCTTGAGTGTAGGAG
GGGAGAATGGAACTTCTGGTGGAGCGGTGAAATGCGTAGATATCAGAAGGAACGCCGGCGGCGAAAGCGA
TTCTCTGGCCTATTACTGACACTCAGTGTGCGAAAGCTAGGGGAGCAAACGGGATTAGATACCCCGGTAG
TCCTAGCCGTAAACGATGGGCACTAAGTAGAGGGAATTACCGATGTTCTCTCTGCCGTAGCTAACGCATT
AAGTGCCCCGCCTGGGGAGTACGGCCGCAAGGCTAAAACTCAAAAGAATTGACGGGGGCTCGCACAAGCG
GTGGAGCATGTGGCTTAATTCGATGCAACGCGAAAAACCTTACCGGGGCTTGACATGGTAGAAGTAGGAA
CCCGAAAGGGTAACGAACGGTATCCAGTCCGTAGCTATCACAGGTGTTGCATGGCTGTCGTCAGCTCGTG
TCGTGAGACGTTGGGTTAAGTCCCCTAACGAGCGAAACCCTTGTTTTTAGTTACCAGCGGGTTATGCCGG
GTACTCTAGAAAGACTGCCGTCGTCAAGACGGAGGAAGGTGGGGATGACGTCAAGTCATCATGGCCCTTA
TGCCCCGGGCTGCACACGTGCTACAATGGTCGGTACAAACGGAAGCGAAGCCGAGAGGTGAAGCGAATCC
TAAAAAGCCGATCTCAGTTCGGATTGGAGGCTGAAATTCGCCTCCATGAAGTTGGAATCGCTAGTAATCG
CGGATCAGCAATGCCGCGGTGAATATGTTCCCGAGCCTTGTACACACCGCCCGTCAAGCCACCCAAGCAG
GATGCACCCGAAAACATTATATCTAACCAGGGCAACTTGGAGGAAAGTGTTGAAGGAGTGTTTTGTGAGG
AGGACTAAGTCGTAACAAGGTAGTCGTAGGAGAACCTGCGGCTGGATCACCTCCTTTCTATGGAGTTAAT
CAAAGTCGGTACATCCGGCGACTTTTATGTTGTTATTTGTTTTTTTTAGGATTGTTGGGAGGGTGCTGAA
CCACTGGCAGATAGTATTGCGAGTTCCTTTCAGGGTTGGGAAGAGGTCTAGGGCCTATAGCTCAGTTGGT
TTAGAGCGTTCCCCTGATAAGGGAAAGGTCAGTGGTTCGAATCCACTTAGGCCCACCATCCTCATGTTGA
ATTAAGTTGTTTGTGAAGTGAATTTAACTGGGGGGTGTAGCTCAACTGGGAGAGCGCTGCCTTTGCAAGG
CAGAGGTTAGCGGTTCGATCCCGCTCATCTCCATAAGTTCTTATGTAAAGTCGTAAGTAGGTAGTAACTG
TTCTTTGGCAATGGACGCAATTTTAGTGATGTAAAATAATTGAAAAATTGGGTGATCAAGCTATTAAGGG
TACATGGTGGATGTCTTGGTACCAAAAGCTGATGAAGGACGTGGAAGGCTGCGATATGCTTCGGTGAGCT
GCCAAACAAGCTTTGATCCGGAGAATTCCGAATTGGGAAACCTGTCGTAAGAGACACTTTGTGTCTCTTT
TGGTTAATACCGCGACATTGTTATCTGAATAAATAGGGTAATGAGAGGAACGAAGGGAACTGAAACATCT
AAG

>gi|189009116|gb|EU478652.1| Uncultured Planctomycetales bacterium clone Peru_15 16S ribosomal RNA gene, partial sequence; 16S-23S ribosomal RNA intergenic spacer, tRNA-Ile and tRNA-Ala genes, complete sequence; and 23S ribosomal RNA gene, partial sequence
GGATTAGGCATGCAAGTCGAACGAGGATATATCCTTCGGGATATAAGCCGAGTGGCGCAAGGGTGAGTAA
TGCATAGATTACCTGCCTCTAGGATAAGGACAACTTTGTGAAAACGAAGCTAATACTTAATAATACAAAA
GAAAATAATTTTCCTTTGTCAAAGGGAGGGTAGCAATACCTTTTGCCTAGAGAGGGGTTTATGTCCTATC
AGCTTGTTGGTGGGGTAATGGCCTACCAAGGCGAAGACGGGTAGCCGGTCTTAGAGGATGGTCGGCCACA
CTGGGACTGAGACACTGCCCAGACTTCTACGGAAGGCTGCAGTCGAGAATCTTTCGCAATGCCCGAAAGG
GTGACGAAGCGACGCCGCGTGAGTGAGGAAGGCCTTAGGGTTGTAAAGCTCTGTCAGGAGTTAAGAAATA
TAAGTGTGTTAATACCACATTTATTTGACGAAGGCTCCAAAGGAAGCCACGGCTAACTCTGTGCCAGCAG
CCGCGGTAATACAGAGGTGGCAAGCGTTGTTCGGAATTATTGGGCGTAAAGAGCACGTAGGTGGGTTTGT
AAGTCAGATGTGAAAGCCTTCTGTTCAACGGAAGAATTGCATCTGAAACTATAAGTCTTGAGTGTAGGAG
GGGAGAATGGAACTTCTGGTGGAGCGGTGAAATGCGTAGATATCAGAAGGAACGCCGGCGGCGAAAGCGA
TTCTCTGGCCTATTACTGACACTCAGTGTGCGAAAGCTAGGGGAGCAAACGGGATTAGATACCCCGGTAG
TCCTAGCTGTAAACGATGGGCACTAAGTAGAGGGGATTACCGATGTTCTCTCTGCCGTAGCTAACGCATT
AAGTGCCCCGCCTGGGGAGTACGGCCGCAAGGCTAAAACTCAAAAGAATTGACGGGGGCTCGCACAAGCG
GTGGAGCATGTGGCTTAATTCGATGCAACGCGAAAAACCTTACCGGGGCTTGACATGGTAGAAGTAGGAA
CCCGAAAGGGTAACGAACGGTATCCAGTCCGTAGCTATCACAGGTGTTGCATGGCTGTCGTCAGCTCGTG
TCGTGAGACGTTGGGTTAAGTCCCCTAACGAGCGAAACCCTTGTTTTTAGTTACCAGCGGGTTATGCCGG
GTACTCTAGAAAGACTGCCGTCGTCAAGACGGAGGAAGGTGGGGATGACGTCAAGTCATCATGGCCCTTA
TGCCCCGGGCTGCACACGTGCTACAATGGTCGGTACAAACGGAAGCGAAGCCGAGAGGTGAAGCGAATCC
TAAAAAGCCGATCTCAGTTCGGATTGGAGGCTGAAATTCGCCTCCATGAAGTTGGAATCGCTAGTAATCG
CGGATCAGCAATGCCGCGGTGAATATGTTCCCGAGCCTTGTACACACCGCCCGTCAAGCCACCCAAGCAG
GATGCACCCGAAAACATTATATCTAACCAGGGCAACTTGGAGGAAAGTGTTGAAGGAGTGTTTTGTGAGG
AGGACTAAGTCGTAACAAGGTAGTCGTAGGAGAACCTGCGGCTGGATCACCTCCTTTCTATGGAGTTAAT
CAAAGTCGGTACATCCGACGTCTTTTATGTTGTTATTTGTTTTTTAGGATTGTTGGGAGGGTGCTGAACC
ACTGGCAGGTAGTATTGCGAGTTCCTTTCAGAGTTGGGAAGAGGTCTAGGGCCTATAGCTCAGTTGGTTT
AGAGCGTTCCCCTGATAAGGGAAAGGTCAGTGGTTCGAATCCACTTAGGCCCACCATTCTCATGTTAAAT
CAAGTTGTATTGAGGTGAATTTAACTGGGGGGTGTAGCTCAACTGGGAGAGCGCTGCCTTTGCAAGGCAG
AGGTTAGCGGTTCGATCCCGCTCATCTCCACAAGTTCTTATGTAAAGTCGTAAGTAGGTAGTAACTGTTC
TTTGGCAATAGACGCAATTTTAGTGATGTAAAATAATTGAAAAATTGGGTGATCAAGCTATTAAGGGTAC
ATGGTGGATGTCTTGGTACCAAAAGCTGATGAAGGACGTGGAAGGCTGCGAAATGCTTCGGTGAGCTGCC
AAACAAGCTTTGATCCGGAGAATTCCGAATTGGGAAACCTGTCGTAAGAGTCACTTTGTGTCTCTTTTGG
TTAATACCGCGACATTGTTATCTGAATAAATAGGGTAATGAGAGGAACGAAGGGAACTGAAACATCTAAG
T

>gi|189009117|gb|EU478653.1| Uncultured Planctomycetales bacterium clone Peru_16 16S ribosomal RNA gene, partial sequence; 16S-23S ribosomal RNA intergenic spacer, tRNA-Ile and tRNA-Ala genes, complete sequence; and 23S ribosomal RNA gene, partial sequence
GGATTAGGCATGCAAGTCGAACGAGGATATATCCTTCGGGATATAAGCCGAGTGGCGCAAGGGTGAGTAA
TGCATAGATTACCTGCCTCTAGGATAAGGACAACTTTGTGAAAACGAAGCTAATACTTAATAATACAAAA
GAAAATAATTTTCTTTTGTCAATGGGAGGGTAGCAATACCTTTTGCCTAGAGAGGGGTTTATGTCCTATC
AGCTTGTTGGTGGGGTAATGGCCTACCAAGGCGAAGACGGGTAGCCGGTCTTAGAGGATGGTCGGCCACA
CTGGGACTGAGACACTGCCCAGACTTCTACGGAAGGCTGCAGTCGAGAATCTTTCGCAATGCCCGAAAGG
GTGACGAAGCGACGCCGCGTGAGTGAGGAAGGCCTTAGGGTTGTAAAGCTCTGTCAGGAGTTAAGAAATA
TAAGTGTGCTAATACCGCATTTATTTGACGAAGGCTCCAAAGGAAGCCACGGCTAACTCTGTGCCAGCAG
CCGCGGTAATACAGAGGTGGCAAGCGTTGTTCGGAATTATTGGGCGTAAAGAGCACGTAGGTGGGTTTGT
AAGTCAGATGTGAAAGCCTTCTGTTCAACGGAAGAATTGCATCTGAAACCGCAAGTCTTGAGTGTAGGAG
GGGAGAATGGAACTTCTGGTGGAGCGGTGAAATGCGTAGATATCAGAAGGAACGCCGGCGGCGAAAGCGA
TTCTCTGGCCTATTACTGACACTCAGTGTGCGAAAGCTAGGGGAGCAAACGGGATTAGATACCCCGGTAG
TCCTAGCCGTAAACGATGGGCACTAAGTAGAGGGGATTACCGATGTTCTCTCTGCCGTAGCTAACGCATT
AAGTGCCCCGCCTGGGGAGTACGGCCGCAAGGCTAAAACTCAAAAGAATTGACGGGGGCTCGCACAAGCG
GTGGAGCATGTGGCTTAATTCGATGCAACGCGAAAAACCTTACCGGGGCTTGACATGGTAGAAGTAGGAA
CCCGAAAGGGTAACGAACGGTATCCAGTCCGTAGCTATCACAGGTGTTGCATGGCTGTCGTCAGCTCGTG
TCGTGAGACGTTGGGTTAAGTCCCCTAACGAGCGAAACCCTTGTTTTTAGTTACCAGCGGGTTATGCCGG
GTACTCTAGAAAGACTGCCGTCGTCAAGACGGAGGAAGGTGGGGATGACGTCAAGTCATCATGGCCCTTA
TGCCCCGGGCTGCACACGTGCTACAATGGTCGGTACAAACGGAAGCGAAGCCGAGAGGTGAAGCGAATCC
TAAAAAGCCGATCTCAGTTCGGATTGGAGGCTGAAATTCGCCTCCATGAAGTTGGAATCGCTAGTAATCG
CGGATCAGCAATGCCGCGGTGAATATGTTCCCGAGCCTTGTACACACCGCCCGTCAAGCCACCCAAGCAG
GATGCACCCGAAAACATTATATCTAACCAGGGCAACTTGGAGGAAAGTGTTGAAGGAGTGTTTTGTGAGG
AGGACTAAGTCGTAACAAGGTAGTCGTAGGAGAACCTGCGGCTGGATCACCTCCTTTCTATGGAGTTAAT
CAAAGTCGGTACATCCGGCGTCTTTTATGTTGTTATTTGTTTTTTTAGGATTGTTGGGAGGGTGCTGAAC
CACTGGCAGGTAGTATTGCGAGTTCCTTTCAGGGTTGGGAAGAGGTCTAGGGCCTATAGCTCAGTTGGTT
TAGAGCGTTCCCCTGATAAGGGAAAGGTCAGTGGTTCGAATCCACTTAGGCCCACCATCCTCATGTTGAA
TTAAGTTGTTTGTGAAGTGAATTTAACTGGGGGGTGTAGCTCAACTGGGAGAGCGCTGCCTTTGCAAGGC
AGAGGTTAGCGGTTCGATCCCGCTCATCTCCACAAGTTCTTGTGTTAAGTCGTAAGTAGATAGTAACTGT
TCTTTGGCAATAGACGCAATTTTAGTGATGTAAAATAATTGAAAAATTGGGTGATCAAGCTATTAAGGGT
ACATGGTGGATGTCTTGGTACCAAAAGCTGATGAAGGACGTGGAAGGCTGCGATATGCTTCGGTGAGCTG
CCAAACAAGCTTTGATCCGGAGAATTCCGAATTGGGAAACCTGTCGTAAGAGACACCTTGTGTCTCTTTT
GGTTAATACCGCGACATTGTTATCTGAATAAATAGGGTAATGAGAGGAACGAAGGGAACTGAAACATCTA
AGT

>gi|189009118|gb|EU478654.1| Uncultured Planctomycetales bacterium clone Peru_18 16S ribosomal RNA gene, partial sequence; 16S-23S ribosomal RNA intergenic spacer, tRNA-Ile and tRNA-Ala genes, complete sequence; and 23S ribosomal RNA gene, partial sequence
GGATTAGGCATGCAAGTCGAACGAGGATGTATCCTTCGGGATATAAGCCGAGTGGCGCAAGGGTGAGTAA
TGCATAGATTACCTGCCTCTAGGATAAGGACAACTTTGTGAAAACGAAGCTAATACTTAATGATACAAAA
GGAAATAATTTTCTTTTGTCAATGGGAGGGTAGCAATACCTTTTGCCTAGAGAGGGGTTTATGTCCTATC
AGCTTGTTGGTGGGGTAATGGCCTACCAAGGCGAAGACGGGTAGCCGGTCTTAGAGGATGGTCGGCCACA
CTGGGACTGAGACACTGCCCAGACTTCTACGGAAGGCTGCAGTCGAGAATCTTTCGCAATGCCCGAAAGG
GTGACGAAGCGACGCCGCGTGAGTGAGGAAGGCCTTAGGGTTGTAAAGCTCTGTCAGGAGTTAAGAAATA
TAAATGTGCTAATACCACATTTATTTGACGAAGGCTCCAAAGGAAGCCACGGCTAACTCTGTGCCAGCAG
CCGCGGTAATACAGAGGTGGCAAGCGTTGTTCGGAATTATTGGACGTAAAGAGCACGTAGGTGGGTTTGT
AAGTCAGATGTGAAAGCCTTCTGTTCAACGGAAGAATTGCATCTGAAACTACAAGTCTTGAGTGTAGGAG
GGGAGAATGGAACTTCTGGTGGAGCGGTGAAATGCGTAGATATCAGAAGGAACGCCGGCGGCGAAAGCGA
TTCTCTGGCCTATTACTGACACTCAGTGTGCGAAAGCTAGGGGAGCAAACGGGATTAGATACCCCGGTAG
TCCTAGCCGTAAACGATGGGCACTAAGTAGAGGGAATTACCGATGTTCTCTCTGCCGTAGCTAACGCATT
AAGTGCCCCGCCTGGGGAGTACGGCCGCAAGGCTAAAACTCAAAAGAATTGACGGGGGCTCGCACAAGCG
GTGGAGCATGTGGCTTAATTCGATGCAACGCGAAAAACCTTACCGGGGCTTGACATGGTAGAAGTAGGAA
CCCGAAAGGGTAACGAACGGTATCCAGTCCGTAGCTATCACAGGTGTTGCATGGCTGTCGTCAGCTCGTG
TCGTGAGACGTTGGGTTAAGTCCCCTAACGAGCGAAACCCTTGTTTTTAGTTACCAGCGGGTTATGCCGG
GTACTCTAGAAAGACTGCCGTCGTCAAGACGGAGGAAGGTGGGGATGACGTCAAGTCATCATGGCCCTTA
TGCCCCGGGCTGCACACGTGCTACAATGGTCGGTACAAACGGAAGCGAAGCCGAGAGGTGAAGCGAATCC
TAAAAAGCCGATCTCAGTTCGGATTGGAGGCTGAAATTCGCCTCCATGAAGTTGGAATCGCTAGTAATCG
CGGATCAGCAATGCCGCGGTGAATATGTTCCCGAGCCTTGTACACACCGCCCGTCAAGCCACCCAAGCAG
GATGCACCCGAAAACATTATATCTAACCAGGGCAACTTGGAGGAAAGTGTTGAAGGAGTGTTTTGTGAGG
AGGACTAAGTCGTAACAAGGTAGTCGTAGGAGAACCTGCGGCTGGATCACCTCCTTTCTATGGAGTTAAT
CAAAGTCGGTACATCCGGCGACTTTTATGTTGTTATTTGTTTTTTTTAGGATTGTTGGGAGGGTGCTGAA
CCACTGGCAGATAGTATTGCGAGTTCCTTTCAGGGTTGGGAAGAGGTCTAGGGCCTATAGCTCGGTTGGT
TTAGAGCGTTCCCCTGATAAGGGAAAGGTCAGTGGTTCGAATCCACTTAGGCCCACCATCCTCATGTTGA
ATTAAGTTGTTTGTGAAGTGAATTTAACTGGGGGGTGTAGCTCAACTGGGAGAGCGCTGCCTTTGCAAGG
CAGAGGTTAGCGGTTCGATCCCGCTCATCTCCATAAGTTCTTATGTAAAGTCGTAAGTAGGTAGTAACTG
TTCTTTGGCAATAGACGCAATTTTAGTGATGTAAAATAATTGAAAAATTGGGTGATCAAGCTATTAAGGG
TACATGGTGGATGTCTTGGTACCAAAAGCTGATGAAGGACGTGGAAGGCTGCGATATGCTTCGGTGAGCT
GCCAAACAAGCTTTGATCCGGAGAATTCCGAATTGGGAAACCTGTCGTAAGAGACACTTTGTGTCTCTTT
TGGTTAATACCGCGACATTGTTATCTGAATAAATAGGGTAATGAGAGGAACGAAGGGAACTGAAACAT

>gi|189009119|gb|EU478655.1| Uncultured Planctomycetales bacterium clone Peru_19 16S ribosomal RNA gene, partial sequence; 16S-23S ribosomal RNA intergenic spacer, tRNA-Ile and tRNA-Ala genes, complete sequence; and 23S ribosomal RNA gene, partial sequence
GGATTAGGCATGCAAGTCGAACGAGGATGTATCCTTCGGGATATAAGCCGAGTGGCGCAAGGGTGAGTAA
TGCATAGATTACCTGCCTCTAGGATAAGGACAACTTTGTGAAAACGAAGCTAATACTTAATGATACAAAA
GGAAATAATTTTCTTTTGTCAATGGGAGGGTAGCAATACCTTTTGCCTAGAGAGGGGTTTATGTCCTATC
AGCTTGTTGGTGGGGTAATGGCCTACCAAGGCGAAGACGGGTAGCCGGTCTTAGAGGATGGTCGGCCACA
CTGGGACTGAGACACTGCCCAGACTTCTACGGAAGGCTGCAGTCGAGAATCTTTCGCAATGCCCGAAAGG
GTGACGAAGCGACGCCGCGTGAGTGAGGAAGGCCTTAGGGTTGTAAAGCTCTGTCAGGAGTTAAGAAATA
TAAATGTGCTAATACCACATTTATTTGACGAAGGCTCCAAAGGAAGCCACGGCTAACTCTGTGCCAGCAG
CCGCGGTAATACAGAGGTGGCAAGCGTTGTTCGGAATTATTGGGCGTAAAGAGCACGTAGGTGGGTTTGT
AAGTCAGATGTGAAAGCCTTCTGTTCAACGGAAGAATTGCATCTGAAACTACAAGTCTTGAGTGTAGGAG
GGGAGAATGGAACTTCTGGTGGAGCGGTGAAATGCGTAGATATCAGAAGGAACGCCGGCGGCGAAAGCGA
TTCTCTGGCCTATTACTGACACTCAGTGTGCGAAAGCTAGGGGAGCAAACGGGATTAGATACCCCGGTAG
TCCTAGCCGTAAACGATGGGCACTAAGTAGAGGGAATTACCGATGTTCTCTCTGCCGTAGCTAACGCATT
AAGTGCCCCGCCTGGGGAGTACGGCCGCAAGGCTAAAACTCAAAAGAATTGACGGGGGCTCGCACAAGCG
GTGGAGCATGTGGCTTAATTCGATGCAACGCGAAAAACCTTACCGGGGCTTGACATGGTAGAAGTAGGAA
CCCGAAAGGGTAACGAACGGTATCCAGTCCGTAGCTATCACAGGTGTTGCATGGCTGTCGTCAGCTCGTG
TCGTGAGACGTTGGGTTAAGTCCCCTAACGAGCGAAACCCTTGTTTTTAGTTACCAGCGGGTTATGCCGG
GTACTCTAGAAAGACTGCCGTCGTCAAGACGGAGGAAGGTGGGGATGACGTCAAGTCATCATGGCCCTTA
TGCCCCGGGCTGCACACGTGCTACAATGGTCGGTACAAACGGAAGCGAAGCCGAGAGGTGAAGCGAATCC
TAAAAAGCCGATCTCAGTTCGGATTGGAGGCTGAAATTCGCCTCCATGAAGTTGGAATCGCTAGTAATCG
CGGATCAGCAATGCCGCGGTGAATATGTTCCCGAGCCTTGTACACACCGCCCGTCAAGCCACCCAAGCAG
GATGCACCCGAAAACATTATATCTAACCAGGGCAACTTGGAGGAAAGTGTTGAAGGAGTGTTTTGTGAGG
AGGACTAAGTCGTAACAAGGTAGTCGTAGGAGAACCTGCGGCTGGATCACCTCCTTTCTATGGAGTTAAT
CAAAGTCGGTACATCCGGCGACTTTTATGTTGTTATTTGTTTTTTTTAGGATTGTTGGGAGGGTGCTGAA
CCACTGGCAGATAGTATTGCGAGTTCCTTTCAGGGTTGGGAAGAGGTCTAGGGCCTATAGCTCAGTTGGT
TTAGAGCGTTCCCCTGATAAGGGAAAGGTCAGTGGTTCGAATCCACTTAGGCCCACCATCCTCATGTTGA
ATTAAGTTGTTTGTGAAGTGAATTTAACTGGGGGGTGTAGCTCAACTGGGAGAGCGCTGCCTTTGCAAGG
CAGAGGTTAGCGGTTCGATCCCGCTCATCTCCATAAGTTCTTATGTAAAGTCGTAAGTAGGTAGTAACTG
TTCTTTGGCAATAGACGCAATTTTAGTGATGTAAAATAATTGAAAAATTGGGTGATCAAGCTATTAAGGG
TACATGGTGGATGTCTTAGTACCAAAAGCTGATGAAGGACGTGGAAGGCTGCGATATGCTTCGGTGAGCT
GCCAAACAAGCTTTGATCCGGAGAATTCCGAATTGGGAAACCTGTCGTAAGAGACACTTTGTGTCTCTTT
TGGTTAATACCGCGACATTGTTATCTGAATAAATAGGGTAATGAGAGGAACGAAGGGAACTGAAACATCT
AAGT

>gi|189009120|gb|EU478656.1| Uncultured Planctomycetales bacterium clone Peru_21 16S ribosomal RNA gene, partial sequence; 16S-23S ribosomal RNA intergenic spacer, tRNA-Ile and tRNA-Ala genes, complete sequence; and 23S ribosomal RNA gene, partial sequence
GGATTAGGCATGCAAGTCGAACGAGGATATATCCTTCGGGATATAAGCCGAGTGGCGCAAGGGTGAGTAA
TGCATAGATTACCTGCCTCTAGGATAAGGACAACTTTGTGAAAACGAAGCTAATACTTAATAATACAAAA
GAAAATAATTTTCTTTTGTCAATGGGAGGGTAGCAATACCTTTTGCCTAGAGAGGGGTTTATGTCCTATC
AGCTTGTTGGTGGGGTAATGGCCTACCAAGGCGAAGACGGGTAGCCGGTCTTAGAGGATGGTCGGCCACA
CTGGGACTGAGACACTGCCCAGACTTCTACGGAAGGCTGCAGTCGAGAATCTTTCGCAATGCCCGAAAGG
GTGACGAAGCGACGCCGCGTGAGTGAGGAAGGCCTTAGGGTTGTAAAGCTCTGTCAGGAGTTAAGAAATA
TAAGTGTGTTAATACCACGTTTATTTGACGAAGGCTCCAAAGGAAGCCACGGCTAACTCTGTGCCAGCAG
CCGCGGTAATACAGAGGTGGCAAGCGTTGTTCGGAATTATTGGGCGTAAAGAGCACGTAGGTGGGTTTGT
AAGTCAGATGTGAAAGCCTTCTGTTCAACGGAAGAATTGCATCTGAAACTGCAAGTCTTGAGTGTAGGAG
GGGAGAATGGAACTTCTGGTGGAGCGGTGAAATGCGTAGATATCAGAAGGAACGCCGGCGGCGAAAGCGA
TTCTCTGGCCTATTACTGACGCTCAGTGTGCGAAAGCTAGGGGAGCAAACGGGATTAGATACCCCGGTAG
TCCTAGCCGTAAACGATGGGCACTAAGTAGAGGGAATTACCGATGTTCTCTCTGCCGTAGCTAACGCATT
AAGTGCCCCGCCTGGGGAGTACGGCCGCAAGGCTAAAACTCAAAAGAATTGACGGGGGCTCGCACAAGCG
GTGGAGCATGTGGCTTAATTCGATGCAACGCGAAAAACCTTACCGGGGCTTGACATGGTAGAAGTAGGAA
CCCGAAAGGGTAACGAACGGTATCCAGCCCATAGCTATCACAGGTGTTGCATGGCTGTCGTCAGCTCGTG
TCGTGAGACGTTGGGTTAAGTCCCCTAACGAGCGAAACCCTTGTTTTTAGTTACCAGCGGGTTATGCCGG
GTACTCTAGAAAGACTGCCGTCGTCAAGACGGAGGAAGGTGGGGATGACGTCAAGTCATCATGGCCCTTA
TGCCCCGGGCTGCACACGTGCTACAATGGTCGGTACAAACGGAAGCGAAGCCGAGAGGTGAAGCGAATCC
TAAAAAGCCGATCTCAGTTCGGATTGGAGGCTGAAATTCGCCTCCATGAAGTTGGAATCGCTAGTAATCG
CGGATCAGCAATGCCGCGGTGAATATGTTCCCGAGCCTTGTACACACCGCCCGTCAAGCCACCCAAGCAG
GATGCACCCGAAAACATTATATCTAACCAGGGCAACTTGGAGGAAAGTGTTGAAGGAGTGTTTTGTGAGG
AGGACTAAGTCGTAACAAGGTAGTCGTAGGAGAACCTGCGGCTGGATCACCTCCTTTCTATGGAGTTAAT
CAAAGTCGGTACATCCGGCGTCTTTTATGTTGTTATTTGTTTTTTTAGGATTGTTGGGAGGGTGCTGAAC
CACTGGCAGGTAGTATTGCGAGTTCCTTTCAGAGTTGGGAAGAGGTCTAGGGCCTATAGCTCAGTTGGTT
TAGAGCGTTCCCCTGATAAGGGAAAGGTCAGTGGTTCGAATCCACTTAGGCCCACCATTCTCATGTTGAA
TTAAGTTGTTTTGAAGTGAATTTAACTGGGGGGTGTAGCTCAACTGGGAGAGCGCTGCCTTTGCAAGGCA
GAGGTTAGCGGTTCGATCCCGCTCATCTCCACAAGTTCTTATGTAAAGTTGTAAGTAGGTAGTAACTGTT
CTTTGGCAATAGACGCAATTTTAGTGATGTAAAATAATTGAAAAATTGGGTGATCAAGCTATTAAGGGTA
CATGGTGGATGTCTTGGTACCAAAAGCTGATGAAGGACGTGGAAGGCTGCGATATGCTTCGGTGAGCTGC
CAAACAAGCTTTGATCCGGAGAATTCCGAATTGGGAAACCTGTCGTAAGAGACACTTTGTGACTCTTTTG
GTTAATACCGCGACATTGTTATCTGAATAAATAGGGTAATGAGAGGAACGAAGGGAAC

>gi|189009121|gb|EU478657.1| Uncultured Planctomycetales bacterium clone Peru_22 16S ribosomal RNA gene, partial sequence; 16S-23S ribosomal RNA intergenic spacer, tRNA-Ile and tRNA-Ala genes, complete sequence; and 23S ribosomal RNA gene, partial sequence
GGATTAGGCATGCAAGTCGAACGAGGATATATCCTTCGGGATATAAGCCGAGTGGCGCAAGGGTGAGTAA
TGCATAGATTACCTGCCTCTAGGATAAGGACAACTTTGTGAAAACGAAGCTAATACTTAATAATACAAAA
GAAAATAATTTTCTTTTGTCAATGGGAGGGTAGCAATACCTTTTGCCTAGAGAGGGGTTTATGTCCTATC
AGCTTGTTGGTGGGGTAATGGCCTACCAAGGCGGAGACGGGTAGCCGGTCTTAGAGGATGGTCGGCCACA
CTGGGACTGAGACACTGCCCAGACTTCTACGGAAGGCTGCAGTTGAGAATCTTTCGCAATGCCCGAAAGG
GTGACGAAGCGACGCCGCGTGAGTGAGGAAGGCCTTAGGGTTGTAAAGCTCTGTCAGGAGTTAAGAAATA
TAAGTGTGTTAATACCACGTTTATTTGACGAAGGCTCCAAAGGAAGCCACGGCTAACTCTGTGCCAGCAG
CCGCGGTAATACAGAGGTGGCAAGCGTTGTTCGGAATTATTGGGCGTAAAGAGCACGTAGGTGGGTTTGT
AAGTCAGATGTGAAAGCCTTCTGTTCAACGGAAGAATTGCATCTGAAACTGCAAGTCTTGAGTGTAGGAG
GGGAGAATGGAACTTCTGGTGGAGCGGTGAAATGCGTAGATATCAGAAGGAACGCCGGCGGCGAAAGCGA
TTCTCTGGCCTATTACTGACGCTCAGTGTGCGAAAGCTAGGGGAGCAAACGGGATTAGATACCCCGGTAG
TCCTAGCCGTAAACGATGGGCACTAAGTAGAGGGAATTACCGATGTTCTCTCTGCCGTAGCTAACGCATT
AAGTGCCCCGCCTGGGGAGTACGGCCGCAAGGCTAAAACTCAAAAGAATTGACGGGGGCTCGCACAAGCG
GTGGAGCATGTGGCTTAATTCGATGCAACGCGAAAAACCTTACCGGGGCTTGACATGGTAGAAGTAGGAA
CCCGAAAGGGTAACGAACGGTATCCAGTCCATAGCTATCACAGGTGTTGCATGGCTGTCGTCAGCTCGTG
TCGTGAGACGTTGGGTTAAGTCCCCTAACGAGCGAAACCCTTGTTTTTAGTTACCAGCGGGTTATGCCGG
GTACTCTAGAAAGACTGCCGTCGTCAAGACGGAGGAAGGTGGGGATGACGTCAAGTCATCATGGCCCTTA
TGCCCCGGGCTGCACACGTGCTACAATGGTCGGTACAAACGGAAGCGAAGCCGAGAGGTGAAGCGAATCC
TAAAAAGCCGATCTCAGTTCGGATTGGAGGCTGAAATTCGCCTCCATGAAGTTGGAATCGCTAGTAATCG
CGGATCAGCAATGCCGCGGTGAATATGTTCCCGAGCCTTGTACACACCGCCCGTCAAGCCACCCAAGCAG
GATGCACCCGAAAACATTATATCTAACCAGGGCAACTTGGAGGAAAGTGTTGAAGGAGTGTTTTGTGAGG
AGGACTAAGTCGTAACAAGGTAGTCGTAGGAGAACCTGCGGCTGGATCACCTCCTTTCTATGGAGTTAAT
CAAAGTCGGTACATCCGGCGTCTTTTATGTTGTTATTTGTTTTTTTAGGATTGTTGGGAGGGTGCTGAAC
CACTGGCAGGTAGTATTGCGAGTTCCTTTCAGAGTTGGGAAGAGGTCTAGGGCCTATAGCTCAGTTGGTT
TAGAGCGTTCCCCTGATAAGGGAAAGGTCAGTGGTTCGAATCCACTTAGGCCCACCATTCTCATGTTGAA
TTAAGTTGTTTTGAAGTGAATTTAACTGGGGGGTGTAGCTCAACTGGGAGAGCGCTGCCTTTGCAAGGCA
GAGGTTAGCGGTTCGATCCCGCTCATCTCCACAAGTTCTTATGTAAAGTTGTAAGTAGGTAGTAACTGTT
CTTTGGCAATAGACGCAATTTTAGTGATGTAAAATAATTGAAAAATTGGGTGATCAAGCTATTAAGGGTA
CATGGTGGATGTCTTGGTACCAAAAGCTGATGAAGGACGTGGAAGGCTGCGATATGCTTCGGTGAGCTGC
CAAACAAGCTTTGATCCGGAGAATTCCGAATTGGGAAACCTGTCGTAAGAGACACTTTGTGACTCTTTTG
GTTAATACCGCGACATTGTTATCTGAATAAATAGGGTAATGAGAGGAACGAAGGGAACTGAAACATCTAA
GT

>gi|189009122|gb|EU478658.1| Uncultured Planctomycetales bacterium clone Peru_23 16S ribosomal RNA gene, partial sequence; 16S-23S ribosomal RNA intergenic spacer, tRNA-Ile and tRNA-Ala genes, complete sequence; and 23S ribosomal RNA gene, partial sequence
GGATTAGGCATGCAAGTCGAACGAGGATATATCCTTCGGGGTATAAGCCGAGTGGCGCAAGGGTGAGTAA
TGCATAGATTACCTGCCTCTAGGATAAGGACAACTTTGTGAAAACGAAGCTAATACTTAATAATACAAAA
GAAAATAATTTTCTTTTGTCAATGGGAGGGTAGCAATACCTTTTGCCTAGAGAGGGGTTTATGTCCTATC
AGCTTGTTGGTGGGGTAATGGCCTACCAAGGCGAAGACGGGTAGCCGGTCTTAGAGGATGGTCGGCCACA
CTGGGACTGAGACACTGCCCAGACTTCTACGGAAGGCTGCAGTCGAGAATCTTTCGCAATGCCCGAAAGG
GTGACGAAGCGACGCCGCGTGAGTGAGGAAGGCCTTAGGGTTGTAAAGCTCTGTCAGGAGTTAAGAAATA
TAAGTGTGTTAATACCACATTTATTTGACGAAGGCTCCAAAGGAAGCCACGGCTAACTCTGTGCCAGCAG
CCGCGGTAATACAGAGGTGGCAAGCGTTGTTCGGAATTATTGGGCGTAAAGAGCACGTAGGTGGGTTTGT
AAGTCAGATGTGAAAGCCTTCTGTTCAACGGAAGAATTGCATCTGAAACTGCAAGTCTTGAGTGTAGGAG
GGGAGAATGGAACTTCTGGTGGAGCGGTGAAATGCGTAGATATCAGAAGGAACGCCGGCGGCGAAAGCGA
TTCTCTGGCCTATTACTGACACTCAGTGTGCGAAAGCTAGGGGAGCAAACGGGATTAGATACCCCGGTAG
TCCTAGCCGTAAACGATGGGCACTAAGTAGAGGGGATTACCGATGTTCTCTCTGCCGTAGCTAACGCATT
AAGTGCCCCGCCTGGGGAGTACGGCCGCAAGGCTAAAACTCAAAAGAATTGACGGGGGCTCGCACAAGCG
GTGGAGCATGTGGCTTAATTCGATGCAACGCGAAAAACCTTACCGGGGCTTGACATGGTAGAAGTAGGAA
CCCGAAAGGGTAACGAACGGTATCCAGTCCGTAGCTATCACAGGTGTTGCATGGCTGTCGTCAGCTCGTG
TCGTGAGACGTTGGGTTAAGTCCCCTAACGAGCGAAACCCTTGTTTTTAGTTACCAGCGGGTTATGCCGG
GTACTCTAGAAAGACTGCCGTCGTCAAGACGGAGGAAGGTGGGGATGACGTCAAGTCATCATGGCCCTTA
TGCCCCGGGCTGCACACGTGCTACAATGGTCGGTACAAACGGAAGCGAAGCCGAGAGGTGAAGCGAATCC
TAAAAAGCCGATCTCAGTTCGGATTGGAGGCTGAAATTCGCCTCCATGAAGTTGGAATCGCTAGTAATCG
CGGATCAGCAATGCCGCGGTGAATATGTTCCCGAGCCTTGTACACACCGCCCGTCAAGCCACCCAAGCAG
GATGCACCCGAAAACATTATATCTAACCAGGGCAACTTGGAGGAAAGTGTTGAAGGAGTGTTTTGTGAGG
AGGACTAAGTCGTAACAAGGTAGTCGTAGGAGAACCTGCGGCTGGATCACCTCCTTTCTATGGAGTTAAT
CAAAGTCGGTACATCCGGCGTCTTTTATGTTGTTATTTGTTTTTTTAGGATTGTTGGGAGGGTGCTGAAC
CACTGGCAGGTAGTATTGCGAGTTCCTTTCAGAGTTGGGAAGAGGTCTAGGGCCTATAGCTCAGTTGGTT
TAGAGCGTTCCCCTGATAAGGGAAAGGTCAGTGGTTCGAATCCACTTAGGCCCACCATTCTCATGTTGAA
TTAAGTTGTTTTGAAGTGAATTTAACTGGGGGGTGTAGCTCAACTGGGAGAGCGCTGCCTTTGCAAGGCA
GAGGTTAGCGGTTCGATCCCGCTCATCTCCACAAGTTCTTATGTAAAGTCGTAAGTAGGTAGTAACTGTT
CTTTGGCAATAGACGCAATTTTAGTGATGTAAAATAATTGAAAAATTGGGTGATCAAGCTATTAAGGGTA
CATGGTGGATGTCTTGGTACCAAAAGCTGATGAAGGACGTGGAAGGCTGCGAAATGCTTCGGTGAGCTGC
CAAACAAGCTTTGATCCGGAGAATTCCGAATTGGGAAACCTGTCGTAAGAGTCACTTTGTGTCTCTTTTG
GTTAATACCGCGACATTGTTATCTGAATAAATAGGGTAATGAGAGGAACGAAGGGAACTGAAACATCTAA
GT

>gi|189009123|gb|EU478659.1| Uncultured Planctomycetales bacterium clone Peru_24 16S ribosomal RNA gene, partial sequence; 16S-23S ribosomal RNA intergenic spacer, tRNA-Ile and tRNA-Ala genes, complete sequence; and 23S ribosomal RNA gene, partial sequence
GGATTAGGCATGCAAGTCGAACGAGGATATATCCTTCGGGATATAAGCCGAGTGGCGCAAGGGTGAGTAA
CGCATAGATTACCTGCCTCTAGGATAAGGACAACTTTGTGAAAACGAAGCTAATACTTAATAATACAAAA
GAAAATAATTTTCTTTTGTCAATGGGAGGGTAGCAATACCTTTTGCCTAGAGAGGGGTTTATGTCCTATC
AGCTTGTTGGTGGGGTAATGGCCTACCAAGGCGAAGACGGGTAGCCGGTCTTAGAGGATGGTCGGCCACA
CTGGGACTGAGACACTGCCCAGACTTCTACGGAAGGCTGCAGTCGAGAATCTTTCGCAATGCCCGAAAGG
GTGACGAAGCGACGCCGCGTGAGTGAGGAAGGCCTTAGGGTTGTAAAGCTCTGTCAGGAGTTAAGAAATA
TAAGTGTGTTAATACCACGTTTATTTGACGAAGGCTCCAAAGGAAGCCACGGCTAACTCTGTGCCAGCAG
CCGCGGTAATACAGAGGTGGCAAGCGTTGTTCGGAATTATTGGGCGTAAAGAGCACGTAGGTGGGTTTGT
AAGTCAGATGTGAAAGCCTTCTGTTCAACGGAAGAATTGCATCTGAAACTGCAAGTCTTGAGTGTAGGAG
GGGAGAATGGAACTTCTGGTGGAGCGGTGAAATGCGTAGATATCAGAAGGAACGCCGGCGGCGAAAGCGA
TTCTCTGGCCTATTACTGACGCTCAGTGTGCGAAAGCTAGGGGAGCAAACGGGATTAGATACCCCGGTAG
TCCTAGCCGTAAACGATGGGCACTAAGTAGAGGGAATTACCGATGTTCTCTCTGCCGTAGCTAACGCATT
AAGTGCCCCGCCTGGGGAGTACGGCCGCAAGGCTAAAACTCAAAAGAATTGACGGGGGCTCGCACAAGCG
GTGGAGCATGTGGCTTAATTCGATGCAACGCGAAAAACCTTACCGGGGCTTGACATGGTAGAAGTAGGAA
CCCGAAAGGGTAACGAACGGTATCCAGTCCATAGCTATCACAGGTGTTGCATGGCTGTCGTCAGCTCGTG
TCGTGAGACGTTGGGTTAAGTCCCCTAACGAGCGAAACCCTTGTTTTTAGTTACCAGCGGGTTATGCCGG
GTACTCTAGAAAGACTGCCGTCGTCAAGACGGAGGAAGGTGGGGATGACGTCAAGTCATCATGGCCCTTA
TGCCCCGGGCTGCACACGTGCTACAATGGTCGGTACAAACGGAAGCGAAGCCGAGAGGTGAAGCGAATCC
TAAAAAGCCGATCTCAGTTCGGATTGGAGGCTGAAATTCGCCTCCATGAAGTTGGAATCGCTAGTAATCG
CGGATCAGCAATGCCGCGGTGAATATGTTCCCGAGCCTTGTACACACCGCCCGTCAAGCCACCCAAGCAG
GATGCACCCGAAAACATTATATCTAACCAGGGCAACTTGGAGGAAAGTGTTGAAGGAGTGTTTTGTGAGG
AGGACTAAGTCGTAACAAGGTAGTCGTAGGAGAACCTGCGGCTGGATCACCTCCTTTCTATGGAGTTAAT
CAAAGTCGGTACATCCGGCGTCTTTTATGTTGTTATTTGTTTTTTTAGGATTGTTGGGAGGGTGCTGAAC
CACTGGCAGGTAGTATTGCGAGTTCCTTTCAGAGTTGGGAAGAGGTCTAGGGCCTATAGCTCAGTTGGTT
TAGAGCGTTCCCCTGGTAAGGGAAAGGTCAGTGGTTCGAATCCACTTAGGCCCACCATTCTCATGTTGAA
TTAAGTTGTTTTGAAGTGAATTTAACTGGGGGGTGTAGCTCAACTGGGAGAGCGCTGCCTTTGCAAGGCA
GAGGTTAGCGGTTCGATCCCGCTCATCTCCACAAGTTCTTATGTAAAGTTGTAAGTAGGTAGTAACTGTT
CTTTGGCAATAGACGCAATTTTAGTGATGTAAAATAATTGAAAAATTGGGTGATCAAGCTATTAAGGGTA
CATGGTGGATGTCTTGGTACCAAAAGCTGATGAAGGACGTGGAAGGCTGCGATATGCTTCGGTGAGCTGC
CAAACAAGCTTTGATCCGGAGAATTCCGAATTGGGAAACCTGTCGTAAGAGACACTTTGTGACTCTTTTG
GTTAATACCGCGACATTGTTATCTGAATAAATAGGGTAATGAGAGGAACGAAGGGAACTGAAACATCTAA
GTACCTCA

>gi|189009124|gb|EU478660.1| Uncultured Planctomycetales bacterium clone Peru_25 16S ribosomal RNA gene, partial sequence; 16S-23S ribosomal RNA intergenic spacer, tRNA-Ile and tRNA-Ala genes, complete sequence; and 23S ribosomal RNA gene, partial sequence
GGATTAGGCATGCAAGTCGAACGAGGATATACCTTTCGGGGTATAAACCGAGTGGCGCAAGGGTGAGTAA
TGCATAGATTACCTGCCTCTAGGATAAGGACAACTTTGTGAAAACGAAGCTAATACTTAATAATACAAGA
GAGAATAATTCTTTTTTGTCAATGGGAGGGTAGCAATACCTTTTGCCTAGAGAGGGGTTTATGTCCTATC
AGCTTGTTGGTGGGGTAATGGCCTACCAAGGCGAAGACGGGTAGCCGGTCTTAGAGGATGGTCGGCCACA
CTGGGACTGAGACACTGCCCAGACTTCTACGGAAGGCTGCAGTCGAGAATCTTTCGCAATGCCCGAAAGG
GTGACGAAGCGACGCCGCGTGAGTGAGGAAGGCCTTCGGGTTGTAAAGCTCTGTCAGGTGTTAAGAAATA
TAAGTGTGCTAATACCACATTTATTTGACAAAGGCGCCAAAGGAAGCCACGGCTAACTCTGTGCCAGCAG
CCGCGGTAATACAGAGGTGGCAAGCGTTGTTCGGAATTATTGGGCGTAAAGAGCACGTAGGTGGGTTCGT
AAGTCAGATGTGAAAGCCTTCTGTTCAACGGAAGAATTGCATCTGAAACTGCGAGTCTTGAGTGTAGGAG
GGGAGAATGGAACTTCTGGTGGAGCGGTGAAATGCGTAGATATCAGAAGGAACGCCGGCGGCGAAAGCGA
TTCTCTGGCCTATTACTGACACTCAGTGTGCGAAAGCTAGGGGAGCAAACGGGATTAGATACCCCGGTAG
TCCTAGCTGTAAACGATGGGCACTAAGTAGAGGGAATTACCGATGTTCTCTCTGCCGTAGCTAACGCATT
AAGTGCCCCGCCTGGGGAGTACGGCCGCAAGGCTGAAACTCAAAAGAATTGACGGGGGCTCGCACAAGCG
GTGGAGCATGTGGCTTAATTCGATGCAACGCGAAAAACCTTACCGGGGCTTGACATGGTAGAAGTAGGAA
CCCGAAAGGGTAACGAACGGTATCCAGTCCGTAGCTATCACAGGTGTTGCATGGCTGTCGTCAGCTCGTG
TCGTGAGACGTTGGGTTAAGTCCCCTAACGAGCGAAACCCTTGTTTTTAGTTACCAGCGGGTTATGCCGG
GTACTCTAGAAAGACTGCCGTCGTCAAGACGGAGGAAGGTGGGGATGACGTCAAGTCATCATGGCCCTTA
TGCCCCGGGCTGCACACGTGCTACAATGGTCGGTACAAACGGAAGCGAAGCCGAGAGGTGGAGCGAATCC
TAAAAAGCCGATCTCAGTTCGGATTGGAGGCTGAAATTCGCCTCCATGAAGTTGGAATCGCTAGTAATCG
CGGATCAGCATTGCCGCGGTGAATATGTTCCCGAGCCTTGTACACACCGCCCGTCAAGCCACCCAAGCAG
GATGCACCCGAAAACATTATATCTAACCAGGTTTACCTGGAGGAAAGTGTTGAAGGAGTGTTTTGTGAGG
AGGACTAAGTCGTAACAAGGTAGTCGTAGGAGAACCTGCGGCTGGATCACCTCCTTTCTATGGAGTTAAT
CGAAGTCGGTGCATCCGACGACTTTTATGTTGTTTTTAGTATTATAAGGATTGTTGGGAGGGTGCTGAAC
CACTGGTAGGCAGTATTACGAGTTCCTTTCAGGTTGGGAAAAGGTCTAGGGCCTATAGCTCAGTTGGTTT
AGAGCGTTCCCCTGATAAGGGAAAGGTCAGTGGTTCGAATCCACTTAGGCCCACCATTCTCATGTTGAAT
TAAGTTGATTGTGATACGAATTTAACTGGGGGGTGTAGCTCAACTGGGAGAGCGCTGCCTTTGCAAGGCA
GAGGTTAGCGGTTCGATCCCGCTCATCTCCACAAATCTTATGTAGTATTGTAGGTGTAGTAGAAGTAACT
GTTCTTTGGCAATAGACGCAATTTAAGCGATGTAAAGTAATAATAATTTGGGTGATCAAGCTATTAAGGG
TGCATGGTGGATGTCTTGGTACCAAAAGCTGATGAAGGACGTGGAAGGCTGCGATATGCTTCGGTGAGCT
GCCAAACAAGCTTTGATCCGGAGAATTCCGAATTGGGAAACCTGTCGTAAGAGGCACTTTGTGTCTCTTT
TGGTTTATACTGCGACATTGTTATCTGAATAAATAGGGTAATGAGAGGAACGAAGGGAACTGAAACATCT
AAGT

>gi|189009125|gb|EU478661.1| Uncultured Planctomycetales bacterium clone Peru_26 16S ribosomal RNA gene, partial sequence; 16S-23S ribosomal RNA intergenic spacer, tRNA-Ile and tRNA-Ala genes, complete sequence; and 23S ribosomal RNA gene, partial sequence
GGATTAGGCATGCAAGTCGAACGAGGATATACCTTTCGGGGTATAAACCGAGTGGCGCAAGGGTGAGTAA
TGCATAGATTACCTGCCTCTAGGATAAGGACAACTTTGTGAAAACGAAGCTAATACTTAATAATACAAGA
GAGAATAATTCTTTTTTGTCAATGGGAGGGTAGCAATACCTTTTGCCTAGAGAGGGGTTTATGTCCTATC
AGCTTGTTGGTGGGGTAATGGCCTACCAAGGCGAAGACGGGTAGCCGGTCTTAGAGGATGGTCGGCCACA
CTGGGACTGAGACACTGCCCAGACTTCTACGGAAGGCTGCAGTCGAGAATCTTTCGCAATGCCCGAAAGG
GTGACGAAGCGACGCCGCGTGAGTGAGGAAGGCCTTCGGGTTGTAAAGCTCTGTCAGGTGTTAAGAAATA
TAAGTGTGCTAATACCACATTTATTTGACAAAGGCGCCAAAGGAAGCCACGGCTAACTCTGTGCCAGCAG
CCGCGGTAATACAGAGGTGGCAAGCGTTGTTCGGAATTATTGGGCGTAAAGAGCACGTAGGTGGGTTCGT
AAGTCAGATGTGAAAGCCTTCTGTTCAACGGAAGAATTGCATCTGAAACTGCGAGTCTTGAGTGTAGGAG
GGGAGAATGGAACTTCTGGTGGAGCGGTGAAATGCGTAGATATCAGAAGGAACGCCGGCGGCGAAAGCGA
TTCTCTGGCCTATTACTGACACTCAGTGTGCGAAAGCTAGGGGAGCAAACGGGATTAGATACCCCGGTAG
TCCTAGCTGTAAACGATGGGCACTAAGTAGAGGGAATTACCGATGTTCTCTCTGCCGTAGCTAACGCATT
AAGTGCCCCGCCTGGGGAGTACGGCCGCAAGGCTAAAACTCAAAAGAATTGACGGGGGCTCGCACAAGCG
GTGGAGCATGTGGCTTAATTCGATGCAACGCGAAAAACCTTACCGGGGCTTGACATGGTAGAAGTAGGAA
CCCGAAAGGGTAACGAACGGTATCCAGTCCGTAGCTATCACAGGTGTTGCATGGCCGTCGTCAGCTCGTG
TCGTGAGACGTTGGGTTAAGTCCCCTAACGAGCGAAACCCTTGTTTTTAGTTACCAGCGGGTTATGCCGG
GTACTCTAGAAAGACTGCCGTCGTCAAGACGGAGGGAGGTGGGGATGACGTCAAGTCATCATGGCCCTTA
TGCCCCGGGCTGCACACGTGCTACAATGGTCGGTACAAACGGAAGCGAAGCCGAGAGGTGGAGCGAATCC
TAAAAAGCCGATCTCAGTTCGGATTGGAGGCTGAAATTCGCCTCCATGAAGTTGGAATCGCTAGTAATCG
CGGATCAGCATTGCCGCGGTGAATATGTTCCCGAGCCTTGTACACACCGCCCGTCAAGCCACCCAAGCAG
GATGCACCCGAAAACATTATATCTAACCAGGTTTACCTGGAGGAAAGTGTTGAAGGAGTGTTTTGTGAGG
AGGACTAAGTCGTAACAAGGTAGTCGTAGGAGAACCTGCGGCTGGATCACCTCCTTTCTATGGAGTTAAT
CGAAGTCGGTACATCCGACGACTTTTATGTTGTTTTTAGTATTATAAGGATTGTTGGGAGGGTGCTGAAC
CACTGGTAGGCAGTATTACGAGTTCCTTTCAGGTTGGGAAAAGGTCTAGGGCCTATAGCTCAGTTGGTTT
AGAGCGTTCCCCTGATAAGGGAAAGGTCAGTGGTTCGAATCCACTTAGGCCCACCATTCTCATGTTGAAT
TAAGTTGATTGTGATACGAATTTAACTGGGGGGTGTAGCTCAACTGGGAGAGCGCTGCCTTTGCAAGGCA
GAGGTTAGCGGTTCGATCCCGCTCATCTCCACAAATCTTATGTAGTATTGTAGGTGTAGTAGAAGTAACT
GTTCTTTGGCAATAGACGCAATTTAAGCGATGTAAAGTAATAATAATTTGGGTGATCAAGCTATTAAGGG
TGCATGGTGGATGTCTTGGTACCAAAAGCTGATGAAGGACGTGGAAGGCTGCGATATGCTTCGGTGAGCT
GCCAAACAAGCTTTGATCCGGAGAATTCCGAATTGGGAAACCTGTCGTAAGAGGCACTTTGTGTCTCTTT
TGGTTTATACTGCGACATTGTTATCTGAATAAATAGGGTAATGAGAGGAACGAAGGGAACTGAAACATCT
AAG

>gi|189009126|gb|EU478662.1| Uncultured Planctomycetales bacterium clone Peru_28 16S ribosomal RNA gene, partial sequence; 16S-23S ribosomal RNA intergenic spacer, tRNA-Ile and tRNA-Ala genes, complete sequence; and 23S ribosomal RNA gene, partial sequence
GGATTAGGCATGCAAGTCGAACGAGGATATATCCTTCGGGATATAAGCCGAGTGGCGCAAGGGTGAGTAA
TGCATAGATTACCTGCCTCTAGGATAAGGACAACTTTGTGAAAACGAAGCTAATACTTAATAATACAAAA
GAAAATAATTTTCCTTTGTCAAAGGGAGGGTAGCGATACCTTTTGCCTAGAGAGGGGTTTATGTCCTATC
AGCTTGTTGGTGGGGTAATGGCCTACCAAGGCGAAGACGGGTAGCCGGTCTTAGAGGATGGTCGGCCACA
CTGGGACTGAGACACTGCCCAGACTTCTACGGAAGGCTGCAGTCGAGAATCTTTCGCAATGCCCGAAAGG
GTGACGAAGCGACGCCGCGTGAGTGAGGAAGGCCTTAGGGTTGTAAAGCTCTGTCAGGAGTTAAGAAATA
TAAGTGTGTTAATACCACATTTATTTGACGAAGGCTCCAAAGGAAGCCACGGCTAACTCTGTGCCAGCAG
CCGCGGTAATACAGAGGTGGCAAGCGTTGTTCGGAATTATTGGGCGTAAAGAGCACGTAGGTGGGTTTGT
AAGTCAGATGTGAAAGCCTTCTGTTCAACGGAAGAATTGCATCTGAAACTATAAGTCTTGAGTGTAGGAG
GGGAGAATGGAACTTCTGGTGGAGCGGTGAAATGCGTAGATATCAGAAGGAACGCCGGCGGCGAAAGCGA
TTCTCTGGCCTATTACTGACACTCAGTGTGCGAAAGCTAGGGGAGCAAACGGGATTAGATACCCCGGTAG
TCCTAGCTGTAAACGATGGGCACTAAGTAGAGGGGATTACCGATGTTCTCTCTGCCGTAGCTAACGCATT
AAGTGCCCCGCCTGGGGAGTACGGCCGCAAGGCTAAAACTCAAAAGAATTGACGGGGGCTCGCACAAGCG
GTGGAGCATGTGGCTTAATTCGATGCAACGCGAAAAACCTTACCGGGGCTTGACATGGTAGAAGTAGGAA
CCCGAAAGGGTAACGAACGGTATCCAGTCCGTAGCTATCACAGGTGTTGCATGGCTGTCGTCAGCTCGTG
TCGTGAGACGTTGGGTTAAGTCCCCTAACGAGCGAAACCCTTGTTTTTAGTTACCAGCGGGTTATGCCGG
GTACTCTAGAAAGACTGCCGTCGTCAAGACGGAGGAAGGTGGGGATGACGTCAAGTCATCATGGCCCTTA
TGCCCCGGGCTGCACACGTGCTACAATGGTCGGTACAAACGGAAGCGAAGCCGAGAGGTGAAGCGAATCC
TAAAAAGCCGATCTCAGTTCGGATTGGAGGCTGAAATTCGCCTCCATGAAGTTGGAATCGCTAGTAATCG
CGGATCAGCAATGCCGCGGTGAGTATGTTCCCGAGCCTTGTACACACCGCCCGTCAAGCCACCCAAGCAG
GATGCACCCGAAAACATTATATCTAACCAGGGCAACTTGGAGGAAAGTGTTGAAGGAGTGTTTTGTGAGG
AGGACTAAGTCGTAACAAGGTAGTCGTAGGAGAACCTGCGGCTGGATCACCTCCTTTCTATGGAGTTAAT
CAAAGTCGGTACATCCGACGTCTTTTATGTTGTTATTTGTTTTTTTAGGATTGTTGGGAGGGTGCTGAAC
CACTGGCAGGTAGTATTGCGAGTTCCTTTCAGAGTTGGGAAGAGGTCTAGGGCCTATAGCTCAGTTGGTT
TAGAGCGTTCCCCTGATAAGGGAAAGGTCAGTGGTTCGAATCCACTTAGGCCCACCATTCTCATGTTAAA
TCAAGTTGTATTGAGGTGAATTTAACTGGGGGGTGTAGCTCAACTGGGAGAGCGCTGCCTTTGCAAGGCA
GAGGTTAGCGGTTCGATCCCGCTCATCTCCACAAGTTCTTATGTAAAGTCGTAAGTAGGTAGTAACTGTT
CTTTGGCAATAGACGCAATTTTAGTGATGTAAAATAATTGAAAAATTGGGTGATCAAGCTATTAAGGGTA
CATGGTGGATGTCTTGGTACCAAAAGCTGATGAAGGACGTGGAAGGCTGCGAAATGCTTCGGTGAGCTGC
CAAACAAGCTTTGATCCGGAGAATTCCGAATTGGGAAACCTGTCGTAAGAGTCACTTTGTGTCTCTTTTG
GTTAATACCGCGACATTGTTATCTGAATAAATAGGGTAATGAGAGGAACGAAGGGAACTGAAACATCTAA
GT

>gi|189009127|gb|EU478663.1| Uncultured Planctomycetales bacterium clone Peru_32 16S ribosomal RNA gene, partial sequence; 16S-23S ribosomal RNA intergenic spacer, tRNA-Ile and tRNA-Ala genes, complete sequence; and 23S ribosomal RNA gene, partial sequence
GGATTAGGCATGCAAGTCGAACGAGGATATATCCTTCGGGGTATAAGCCGAGTGGCGCAAGGGTGAGTAA
TGCATAGATTACCTGCCTCTAGGATAAGGACAACTTTGTGAAAACGAAGCTAATACTTAATAATACAAAA
GAAAATAATTTTCTTTTGTCAATGGGAGGGTAGCAATACCTTTTGCCTAGAGAGGGGTTTATGTCCTATC
AGCTTGTTGGTGGGGTAATGGCCTACCAAGGCGAAGACGGGTAGCCGGTCTTAGAGGATGGTCGGCCACA
CTGGGACTGAGACACTGCCCAGACTTCTACGGAAGGCTGCAGTCGAGAATCTTTCGCAATGCCCGAAAGG
GTGACGAAGCGACGCCGCGTGAGTGAGGAAGGCCTTAGGGTTGTAAAGCTCTGTCAGGAGTTAAGAAATA
TAAGTGTGTTAATACCACATTTATTTGACGAAGGCTCCAAAGGAAGCCACGGCTAACTCTGTGCCAGCAG
CCGCGGTAATACAGAGGTGGCAAGCGTTGTTCGGAATTATTGGGCGTAAAGAGCACGTAGGTGGGTTTGT
AAGTCAGATGTGAAAGCCTTCTGTTCAACGGAAGAATTGCATCTGAAACTGCAAATCTTGAGTGTAGGAG
GGGAGAATGGAACTTCTGGTGGAGCGGTGAAGTGCGTAGATATCAGAAGGAACGCCGGCGGCGAAAGCGA
TTCTCTGGCCTATTACTGACACTCAGTGTGCGAAAGCTAGGGGAGCAAACGGGATTAGATACCCCGGTAG
TCCTAGCCGTAAACGATGGGCACTAAGTAGAGGGAATTACCGATGTTCTCTCTGCCGTAGCTAACGCATT
AAGTGCCCCGCCTGGGGAGTACGGCCGCAAGGCTAAAACTCAAAAGAATTGACGGGGGCTCGCACAAGCG
GTGGAGCATGTGGCTTAATTCGATGCAACGCGAAAAACCTTACCGGGGCTTGACATGGTAGAAGTAGGAA
CCCGAAAGGGTAACGAACGGTATCCAGTCCGTAGCTATCACAGGTGTTGCATGGCTGTCGTCAGCTCGTG
TCGTGAGACGTTGGGTTAAGTCCCCTAACGAGCGAAACCCTTGTTTTTAGTTACCAGCGGGTTATGCCGG
GTACTCTAGAAAGACTGCCGTCGTCAAGACGGAGGAAGGTGGGGATGACGTCAAGTCATCATGGCCCTTA
TGCCCCGGGCTGCACACGTGCTACAATGGTCGGTACAAACGGAAGCGAAGCCGAGAGGTGAAGCGAATCC
TAAAAAGCCGATCTCAGTTCGGATTGGAGGCTGAAATTCGCCTCCATGAAGTTGGAATCGCTAGTAATCG
CGGATCAGCAATGCCGCGGTGAATATGTTCCCGAGCCTTGTACACACCGCCCGTCAAGCCACCCAAGCAG
GATGCACCCGAAAACATTATATCTAACCAGGGCAACTTGGAGGAAAGTGTTGAAGGAGTGTTTTGTGAGG
AGGACTAAGTCGTAACAAGGTAGTCGTAGGAGAACCTGCGGCTGGATCACCTCCTTTCTATGGAGTTAAT
CAAAGTCGGTACATCCGACGTCTTTTATGTTGTTATTTGTTTTTTAGGATTGTTGGGAGGGTGCTGAACC
ACTGGCAAGTAGTATTGCGAGTTCCTTTCAGAGTTGGGAAGAGGTCTAGGGCCTATAGCTCAGTTGGTTT
AGAGCGTTCCCCTGATAAGGGAAAGGTCAGTGGTTCGAATCCACTTAGGCCCACCATTTTCATGTTGAAT
TAGGTTGATTTGAAGTGAATTTAACTGGGGGGTGTAGCTCAACTGGGAGAGCGCTGCCTTTGCAAGGCAG
AGGTTAGCGGTTCGATCCCGCTCATCTCCACAAGTACTTATGTAAAGTCGTAAGTAGGTAGTAACTGTTC
TTTGGCAATAGACGCAATTTTAGTGATGTAAAATAATTGAAAAATTGGGTGATCAAGCTATTAAGGGTGC
ATGGTGGATGTCTTGGTACCAAAAGCTGATGAAGGACGTGGAAGGCTGCGAAATGCTTCGGTGAGCTGCC
AAACAAGCTTTGATCCGGAGAATTCCGAATTGGGAAACCTGTCGTAAGAGTCACTTTGTGTCTCTTTTGG
TTAATACCGCGACATTGTTATCTGAATAAATAGGGTAATGAGAGGAACGAAGGGAACTGAAACATCTAAG
TACCTC

>gi|189009128|gb|EU478664.1| Uncultured Planctomycetales bacterium clone Peru_33 16S ribosomal RNA gene, partial sequence; 16S-23S ribosomal RNA intergenic spacer, tRNA-Ile and tRNA-Ala genes, complete sequence; and 23S ribosomal RNA gene, partial sequence
GGATTAGGCATGCAAGTCGAACGAGGATATATCCTTCGGGATATAAGCCGAGTGGCGCAAGGGTGAGTAA
TGCATAGATTACCTGCCTCTAGGATAAGGACAACTTTGTGAAAACGAAGCTAATACTTAATAATACAAAA
GAAAATAATTTTCTTTTGTCAATGGGAGGGTAGCAATACCTTTTGCCTAGAGAGGGGTTTATGTCCTATC
AGCTTGTTGGTGGGGTAATGGCCTACCAAGGCGAAGACGGGTAGCCGGTCTTAGAGGATGGTCGGCCACA
CTGGGACTGAGACACTGCCCAGACTTCTACGGAAGGCTGCAGTCGAGAATCTTTCGCAATGCCCGAAAGG
GTGACGAAGCGACGCCGCGTGAGTGAGGAAGGCCTTAGGGTTGTAAAGCTCTGTCAGGAGTTAAGAAATA
TAAGTGTGTTAATACCACGTTTATTTGACGAAGGCTCCAAAGGAAGCCACGGCTAACTCTGTGCCAGCAG
CCGCGGTAATACAGAGGTGGCAAGCGTTGTTCGGAATTATTGGGCGTAAAGAGCACGTAGGTGGGTTTGT
AAGTCAGATGTGAAAGCCTTCTGTTCAACGGAAGAATTGCATCTGAAACTGCAAGTCTTGAGTGTAGGAG
GGGAGAATGGAACTTCTGGTGGAGCGGTGAAATGCGTAGATATCGGAAGGAACGCCGGCGGCGAAAGCGA
TTCTCTGGCCTATTACTGACACTCAGTGTGCGAAAGCTAGGGGAGCAAACGGGATTAGATACCCCGGTAG
TCCTAGCCGTAAACGATGGGCACTAAGTAGAGGGAATTACCGATGTTCTCTCTGCCGTAGCTAACGCATT
AAGTGCCCCGCCTGGGGAGTACGGCCGCAAGGCTAAAACTCAAAAGAATTGACGGGGGCTCGCACAAGCG
GTGGAGCATGTGGCTTAATTCGATGCAACGCGAAAAACCTTACCGGGGCTTGACATGGTAGAAGTAGGAA
CCCGAAAGGGTAACGAACGGTATCCAGTCCATAGCTATCACAGGTGTTGCATGGCTGTCGTCAGCTCGTG
TCGTGAGACGTTGGGTTAAGTCCCCTAACGAGCGAAACCCTTGTTTTTAGTTACCAGCGGGTTATGCCGG
GTACTCTAGAAAGACTGCCGTCGTCAAGACGGAGGAAGGTGGGGATGACGTCAAGTCATCATGGCCCTTA
TGCCCCGGGCTGCACACGTGCTACAATGGTCGGTACAAACGGAAGCGAAGCCGAGAGGTGAAGCGAATCC
TAAAAAGCCGATCTCAGTTCGGATTGGAGGCTGAAATTCGCCTCCATGAAGTTGGAATCGCTAGTAATCG
CGGATCAGCAATGCCGCGGTGGATATGTTCCCGAGCCTTGTACACACCGCCCGTCAAGCCACCCAAGCAG
GATGCACCCGAAAACATTATATCTAACCAGGGCAACTTGGAGGAAAGTGTTGAAGGAGTGTTTTGTGAGG
AGGACTAAGTCGTAACAAGGTAGTCGTAGGAGAACCTGCGGCTGGATCACCTCCTTTCTATGGAGTTAAT
CAAAGTCGGTACATCCGGCGTCTTTTATGTTGTTATTTGTTTTTTTAGGATTGTTGGGAGGGTGCTGAAC
CACTGGCAGGTAGTATTGCGAGTTCCTTTCAGAGTTGGGAAGAGGTCTAGGGCCTATAGCTCAGTTGGTT
TAGAGCGTTCCCCTGATAAGGGAAGGGTCAGTGGTTCGAATCCACTTAGGCCCACCATTCTCATGTTGAA
TTAAGTTGTTTTGAAGTGAATTTAACTGGGGGGTGTAGCTCAACTGGGAGAGCGCTGCCTTTGCAAGGCA
GAGGTTAGCGGTTCGATCCCGCTCATCTCCACAAGTTCTTATGTAAAGTTGTAAGTAGGTAGTAACTGTT
CTTTGGCAATAGACGCAATTTTAGTGATGTAAAATAATTGAAAAATTGGGTGATCAAGCTATTAAGGGTA
CATGGTGGATGTCTTGGTACCAAAAGCTGATGAAGGACGTGGAAGGCTGCGATATGCTTCGGTGAGCTGC
CAAACAAGCTTTGATCCGGAGAATTCCGAATTGGGAAACCTGTCGTAAGAGACACTTTGTGACTCTTTTG
GTTAATACCGCGACATTGTTATCTGAATAAATAGGGTAATGAGAGGAACGAAGGGAACTGAAACATCTAA
GTAC

>gi|189009129|gb|EU478665.1| Uncultured Planctomycetales bacterium clone Peru_36 16S ribosomal RNA gene, partial sequence; 16S-23S ribosomal RNA intergenic spacer, tRNA-Ile and tRNA-Ala genes, complete sequence; and 23S ribosomal RNA gene, partial sequence
GGATTAGGCATGCAAGTCGAACGAGGATATATCCTTCGGGATATAAGCCGAGTGGCGCAAGGGTGAGTAA
TGCATAGATTACCTGCCTCTAGGATAAGGACAACTTTGTGAAAACGAAGCTAATACTTAATAATACAAAA
GAAAATAATTTTCTTTTGTCAATGGGAGGGTAGCAATACCTTTTGCCTAGAGAGGGGTTTATGTCCTATC
AGCTTGTTGGTGGGGTAATGGCCTACCAAGGCGAAGACGGGTAGCCGGTCTTAGAGGATGGTCGGCCACA
CTGGGACTGAGACACTGCCCAGACTTCTACGGAAGGCTGCAGTCGAGAATCTTTCGCAATGCCCGAAAGG
GTGACGAAGCGACGCCGCGTGAGTGAGGAAGGCCTTAGGGTTGTAAAGCTCTGTCAGGAGTTAAGAAATA
TAAGTGTGCTAATACCACGTTTATTTGACGAAGGCTCCAAAGGAAGCCACGGCTAACTCTGTGCCAGCAG
CCGCGGTAATACAGAGGTGGCAAGCGTTGTTCGGAATTATTGGGCGTAAAGAGCACGTAGGTGGGTTTGT
AAGTCAGATGTGAAAGCCTTCTGTTCAACGGAAGAATTGCATCTGAAACTGCAAGTCTTGAGTGTAGGAG
GGGAGAATGGAACTTCTGGTGGAGCGGTGAAATGCGTAGATATCAGAAGGAACGCCGGCGGCGAAAGCGA
TTCTCTGGCCTATTACTGACGCTCAGTGTGCGAAAGCTAGGGGAGCAAACGGGATTAGATACCCCGGTAG
TCCTAGCCGTAAACGATGGGCACTAAGTAGAGGGAATTACCGATGTTCTCTCTGCCGTAGCTAACGCATT
AAGTGCCCCGCCTGGGGAGTACGGCCGCAAGGCTAAAACTCAAAAGAATTGACGGGGGCTCGCACAAGCG
GTGGAGCATGTGGCTTAATTCGATGCAACGCGAAAAACCTTACCGGGGCTTGACATGGTAGAAGTAGGAA
CCCGAAAGGGTAACGAACGGTATCCAGTCCATAGCTATCACAGGTGTTGCATGGCTGTCGTCAGCTCGTG
TCGTGAGATGTTGGGTTAAGTCCCCTAACGAGCGAAACCCTTGTTTTTAGTTACCAGCGGGTTATGCCGG
GTACTCTAGAAAGACTGCCGTCGTCAAGACGGAGGAAGGTGGGGATGACGTCAAGTCATCATGGCCCTTA
TGCCCCGGGCTGCACACGTGCTACAATGGTCGGTACAAACGGAAGCGAAGCCGAGAGGTGAAGCGAATCC
TAAAAAGCCGATCTCAGTTCGGATTGGAGGCTGAAATTCGCCTCCATGAAGTTGGAATCGCTAGTAATCG
CGGATCAGCAATGCCGCGGTGAATATGTTCCCGAGCCTTGTACACACCGCCCGTCAAGCCACCCAAGCAG
GATGCACCCGAAAACATTATATCTAACCAGGGCAACTTGGAGGAAAGTGTTGAAGGAGTGTTTTGTGAGG
AGGACTAAGTCGTAACAAGGTAGTCGTAGGAGAACCTGCGGCTGGATCACCTCCTTTCTATGGAGTTAAT
CAAAGTCGGTACATCCGGCGTCTTTTATGTTGTTATTTGTTTTTTTAGGATTGTTGGGAGGGTGCTGAAC
CACTGGCAGGTAGTATTGCGAGTTCCTTTCAGAGTTGGGAAGAGGTCTAGGGCCTATAGCTCAGTTGGTT
TAGAGCGTTCCCCTGATAAGGGAAAGGTCAGTGGTTCGAATCCACTTAGGCCCACCATTCTCATGTTGAA
TTAAGTTGTTTTGAAGTGAATTTAACTGGGGGGTGTAGCCCAACTGGGAGAGCGCTGCCTTTGCAAGGCA
GAGGTTAGCGGTTCGATCCCGCTCATCTCCACAAGTTCTTATGTAAAGTTGTAAGTAGGTAGCAACTGTT
CTTTGGCAATAGACGCAATTTTAGTGATGTAAAATAATTGAAAAATTGGGTGATCAAGCTATTAAGGGTA
CATGGTGGATGTCTTGGTACCAAAAGCTGATGAAGGACGTGGAAGGCTGCGATATGCTTCGGTGAGCTGC
CAAACAAGCTTTGATCCGGAGAATTCCGAATTGGGAAACCTGTCGTAAGAGACACTTTGTGACTCTTTTG
GTTAATACCGCGACATTGTTATCTGAATAAATAGGGTAATGAGAGGAACGAAGGGAACTGAAACATCTAA

>gi|189009130|gb|EU478666.1| Uncultured Planctomycetales bacterium clone Peru_38 16S ribosomal RNA gene, partial sequence; 16S-23S ribosomal RNA intergenic spacer, tRNA-Ile and tRNA-Ala genes, complete sequence; and 23S ribosomal RNA gene, partial sequence
GGATTAGGCATGCAAGTCGAACGAGGATATATCCTTCGGGATATAAGCCGAGTGGCGCAAGGGTGAGTAA
TGCATAGATTACCTGCCTCTAGGATAAGGACAACTTTGTGAAAACGAAGCTAATACTTAATAATACAAAA
GAAAATAATTTTCTTTTGTCAATGGGAGGGTAGCAATACCTTTTGCCTAGAGAGGGGCTTATGTCCTATC
AGCTTGTTGGTGGGGTAATGGCCTACCAAGGCGAAGACGGGTAGCCGGTCTTAGAGGATGGTCGGCCACA
CTGGGACTGAGACACTGCCCAGACTTCTACGGAAGGCTGCAGTCGAGAATCTTTCGCAATGCCCGAAAGG
GTGACGAAGCGACGCCGCGTGAGTGAGGAAGGCCTTAGGGTTGTAAAGCTCTGTCAGGAGTTAAGAAATA
TAAGTGTGTTAATACCACATTTATTTGACGAAGGCTCCAAAGGAAGCCACGGCTAACTCTGTGCCAGTAG
CCGCGGTAATACAGAGGTGGCAAGCGTTGTTCGGAATTATTGGGCGTAAAGAGCACGTAGGTGGGTTTGT
AAGTCAGATGTGAAAGCCTTCTGTTCAACGGAAGAATTGCATCTGAGACTGCAAGTCTTGAGTGTAGGAG
GGGAGAATGGAACTTCTGGTGGAGCGGTGAAATGCGTAGATATCAGAAGGAACGCCGGCGGCGAAAGCGA
TTCTCTGGCCTATTACTGACGCTCAGTGTGCGAAAGCTAGGGGAGCAAACGGGATTAGATACCCCGGTAG
TCCTAGCCGTAAACGATGGGCACTAAGTAGAGGGAATTACCGATGTTCTCTCTGCCGTAGCTAACGCATT
AAGTGCCCCGCCTGGGGAGTACGGCCGCAAGGCTAAAACTCAAAAGAATTGACGGGGGCTCGCACAAGCG
GTGGAGCATGTGGCTTAATTCGATGCAACGCGAAAAACCTTACCGGGGCTTGACATGGTAGAAGTAGGAA
CCCGAAAGGGTAACGAACGGTATCCAGTCCATAGCTATCACAGGTGTTGCATGGCTGTCGTCAGCTCGTG
TCGTGAGACGTTGGGTTAAGTCCCCTAACGAGCGAAACCCTTGTTTTTAGTTACCAGCGGGTTATGCCGG
GTACTCTAGAAAGACTGCCGTCGTCAAGACGGAGGAAGGTGGGGATGACGTCAAGTCATCATGGCCCTTA
TGCCCCGGGCTGCACACGTGCTACAATGGTCGGTACAAACGGAAGCGAAGCCGAGAGGTGAAGCGAATCC
TAAAAAGCCGATCTCAGTTCGGATTGGAGGCTGAAATTCGCCTTCATGAAGTTGGAATCGCTAGTAATCG
CGGATCAGCAATGCCGCGGTGAATATGTTCCCGAGCCTTGTACACACCGCCCGTCAAGCCACCCAAGCAG
GATGCACCCGAAAACATTATATCTAACCAGGGCAACTTGGAGGAAAGTGTTGAAGGAGTGTTTTGTGAGG
AGGACTAAGTCGTAACAAGGTAGTCGTAGGAGAACCTGCGGCTGGATCACCTCCTTTCTATGGAGTTAAT
CAAAGTCGGTACATCCGGCGTCTTTTATGTTGTTATTTGTTTTTTTAGGATTGTTGGGAGGGTGCTGAAC
CACTGGCAGGTAGTATTGCGAGTTCCTTTCAGAGTTGGGAAGAGGTCTAGGGCCTATAGCTCAGTTGGTT
TAGAGCGTTCCCCTGATAAGGGAAAGGTCAGTGGTTCGAATCCACTTAGGCCCACCATTCTCATGTTGAA
TTAAGCTGTTTTGAAGTGAATTTAACTGGGGGGTGTAGCTCAACTGGGAGAGCGCTGCCTTTGCAAGGCA
GAGGTTAGCGGTTCGATCCCGCTCATCTCCACAAGTTCTTATGTAAAGTTGTAAGTAGGTAGTAACTGTT
CTTTGGCAATAGACGCAATTTTAGTGATGTAAAATAATTGAAAAATTGGGTGATCAAGCTATTAAGGGTA
CATGGTGGATGTCTTGGTACCAAAAGCTGATGAAGGACGTGGAAGGCTGCGATATGCTTCGGTGAGCTGC
CGAACAAGCTTTGATCCGGAGAATTCCGAATTGGGAAACCTGTCGTAAGAGACACTTTGTGACTCTTTTG
GTTAATACCGCGACATTGTTATCTGAATAAATAGGGTAACGAGAGGAACGAAGGGAACTGAAACAT

>gi|189009131|gb|EU478667.1| Uncultured Planctomycetales bacterium clone Peru_39 16S ribosomal RNA gene, partial sequence; 16S-23S ribosomal RNA intergenic spacer, tRNA-Ile and tRNA-Ala genes, complete sequence; and 23S ribosomal RNA gene, partial sequence
GGATTAGGCATGCAAGTCGAACGAGGATATACCTTTCGGGGTATAAACCGAGTGGCGCAAGGGTGAGTAA
TGCATAGATTACCTGCCTCTAGGTTAAGGACAACTTTGTGAAAACGAAGCTAATACTTAATAATACAAGA
GAGAATAATTCTTTTTTGTCAATGGGAGGGTAGCAATACCTTTTGCCTAGAGAGGGGTTTATGTCCTATC
AGCTTGTTGGTGGGGTAATGGCCTACCAAGGCGAAGACGGGTAGCCGGTCTTAGAGGATGGTCGGCCACA
CTGGGACTGAGACACTGCCCAGACTTCTACGGAAGGCTGCAGTCGAGAATCTTTCGCAATGCCCGAAAGG
GTGACGAAGCGACGCCGCGTGAGTGAGGAAGGCCTTCGGGTTGTAAAGCTCTGTCAGGTGTTAAGAAATA
TAAGTGTGCTAATACCACATTTATTTGACAAAGGCGCCAAAGGAAGCCACGGCTAACTCTGTGCCAGCAG
CCGCGGTAATACAGAGGTGGCAAGCGTTGTTCGGAATTATTGGGCGTAAAGAGCACGTAGGTGGGCTCGT
AAGTTAGATGTGAAAGCCTTCTGTTCAACGGAAGAATTGCATCTGAAACTGCGAGTCTTGAGTGTAGGAG
GGGAGAATGGAACTTCTGGTGGAGCGGTGAAATGCGTAGATATCAGAAGGAACGCCGGCGGCGAAAGCGA
TTCTCTGGCCTATTACTGACACTCAGTGTGCGAAAGCTAGGGGAGCAAACGGGATTAGATACCCCGGTAG
TCCTAGCTGTAAACGATGGGCACTAAGTAGAGGGAATTACCGATGTTCTCTCTGCCGTAGCTAACGCATT
AAGTGCCCCGCCTGGGGAGTACGGCCGCAAGGCTAAAACTCAAAAGAATTGACGGGGGCTCGCACAAGCG
GTGGAGCATGTGGCTTAATTCGATGCAACGCGAAAAACCTTACCGGGGCTTGACATGGTAGAAGTAGGAA
CCCGAAAGGGTAACGAACGGTATCCAGTCCGTAGCTATCACAGGTGTTGCATGGCTGTCGTCAGCTCGTG
TCGTGAGACGTTGGGTTAAGTCCCCTAACGAGCGAAACCCTTGTTTTTAGTTACCAGCGGGTTATGCCGG
GTACTCTAGAAAGACTGCCGTCGTCAAGACGGAGGAAGGTGGGGATGACGTCAAGTCATCATGGCCCTTA
TGCCCCGGGCTGCACACGTGCTACAATGGTCGGTACAAACGGAAGCGAAGCCGAGAGGTGGAGCGAATCC
TAAAAAGCCGATCTCAGTTCGGATTGGAGGCTGAAATTCGCCTCCATGAAGTTGGAATCGCTAGTAATCG
CGGATCAGCATTGCCGCGGTGAATATGTTCCCGAGCCTTGTACACACCGCCCGTCAAGCCACCCAAGCAG
GATGCACCCGAAAACATTATATCTAACCAGGTTTACCTGGAGGAAAGTGTTGAAGGAGTGTTTTGTGAGG
AGGACTAAGTCGTAACAAGGTAGTCGTAGGAGAACCTGCGGCTGGATCACCTCCTTTCTATGGAGTTAAT
CGAAGTCGGTACATCCGACGACTTTTATGTTGTTTTTAGTATTATAAGGATTGTTGGGAGGGTGCTGAAC
CACTGGTAGGCAGTATTACGAGTTCCCTTCAGGTTGGGAAAAGGTCTAGGGCCTATAGCTCAGTTGGTTT
AGAGCGTTCCCCTGATAAGGGAAAGGTCAGTGGTTCGAATCCACTTAGGCCCACCATTCTCATGTTGAAT
TAAGTTGATTGTGATACGAATTTAACTGGGGGGTGTAGCTCAACTGGGAGAGCGCTGCCTTTGCAAGGCA
GAGGTTAGCGGTTCGATCCCGCTCATCTCCACAAATCTTATGTAGTATTGTAGGTGTAGTAGAAGTAACT
GTTCTTTGGCAATAGACGCAATTTAAGCGATGTAAAGTAATAATAATTTGGGTGATCAAGCTATTAAGGG
TGCATGGTGGATGTCTTGGTACCAAAAGCTGATGAAGGACGTGGAAGGCTGCGATATGCTTCGGTGAGCT
GCCAAACAAGCTTTGATCCGGAGAATTCCGAATTGGGAAACCTGTCGTAAGAGGCACTTTGTGTCTCTTT
TGGTTTATACTGCGACATTGTTATCTGAATAAATAGGGTAATGAGAGGAACGAAGGGAACTGAAA

>gi|189009132|gb|EU478668.1| Uncultured Planctomycetales bacterium clone Peru_40 16S ribosomal RNA gene, partial sequence; 16S-23S ribosomal RNA intergenic spacer, tRNA-Ile and tRNA-Ala genes, complete sequence; and 23S ribosomal RNA gene, partial sequence
GGATTAGGCATGCAAGTCGAACGAGGATATACCTTTCGGGGTATAAACCGAGTGGCGCAAGGGTGAGTAA
TGCATAGATTACCTGCCTCTAGGATAAGGACAACTTTGTGAAAACGAAGCTAATACTTAATAATACAAGA
GAGAATAATTCTTTTTTGTCAATGGGAGGGTAGCAATACCTTTTGCCTAGAGAGGGGTTTATGTCCTATC
AGCTTGTTGGTGGGGTAATGGCCTACCAAGGCGAAGACGGGTAGCCGGTCTTAGAGGATGGTCGGCCACA
CTGGGACTGAGACACTGCTCAGACTTCTACGGAAGGCTGCAGTCGAGAATCTTTCGCAATGCCCGAAAGG
GTGACGAAGCGACGCCGCGTGAGTGAGGAAGGCCTTCGGGTTGTAAAGCTCTGTCAGGTGTTAAGAAATA
TAAGTGTGCTAATACCACATTTATTTGACAAAGGCGCCAAAGGAAGCCACGGCTAACTCTGTGCCAGCAG
CCGCGGTAATACAGAGGTGGCAAGCGTTGTCCGGAATTATTGGGCGTAAAGAGCACGTAGGTGGGTTCGT
AAGTCAGATGTGAAAGCCTTCTGTTCAACGGAAGAATTGCATCTGAAACTGCGAGTCTTGAGTGTAGGAG
GGGAGAATGGAACTTCTGGTGGAGCGGTGAAATGCGTAGATATCAGAAGGAACGCCGGCGGCGAAAGCGA
TTCTCTGGCCTATTACTGACACTCAGTGTGCGAAAGCTAGGGGAGCAAACGGGATTAGATACCCCGGTAG
TCCTAGCTGTAAACGATGGGCACTAAGTAGAGGGAATTACCGATGTTCTCTCTGCCGTAGCTAACGCATT
AAGTGCCCCGCCTGGGGAGTACGGCCGCAAGGCTAAAACTCAAAAGAATTGACGGGGGCTCGCACAAGCG
GTGGAGCATGTGGCTTAATTCGATGCAACGCGAAAAACCTTACCGGGGCTTGACATGGTAGAAGTAGGAA
CCCGAAAGGGTAACGAACGGTATCCAGTCCGTAGCTATCACAGGTGTTGCATGGCTGTCGTCAGCTCGTG
TCGTGAGACGTTGGGTTAAGTCCCCTAACGAGCGAAACCCTTGTTTTTAGTTACCAGCGGGTTATGCCGG
GTACTCTAGAAAGACTGCCGTCGTCAAGACGGAGGAAGGTGGGGATGACGTCAAGTCATCATGGCCCTTA
TGCCCCGGGCTGCACACGTGCTACAATGGTCGGTACAAACGGAAGCGAAGCCGAGAGGTGGAGCGAATCC
TAAAAAGCCGATCTCAGTTCGGATTGGAGGCTGAAATTCGCCTCCATGAAGTTGGAATCGCTAGTAATCG
CGGATCAGCATTGCCGCGGTGAATATGTTCCCGAGCCTTGTACACACCGCCCGTCAAGCCACCCAAGCAG
GATGCACCCGAAAACATTATATCTAACCAGGTTTACCTGGAGGAAAGTGTTGAAGGAGTGTTTTGTGAGG
AGGACTAAGTCGTAACAAGGTAGTCGTAGGAGAACCTGCGGCTGGATCACCTCCTTTCTATGGAGTTAAT
CGAAGTCGGTACATCCGACGACTTTTATGTTGTTTTTAGTATTATAAGGATTGTTGGGAGGGTGCTGAAC
CACTGGTAGGCAGTATTACGAGTTCCTTTCAGGTTGGGAAAAGGTCTAGGGCCTATAGCTCAGTTGGTTT
AGAGCGTTCCCCTGATAAGGGAAAGGTCAGTGGTTCGAATCCACTTAGGCCCACCATTCTCATGTTGAAT
TAAGTTGATTGTGATACGAATTTAACTGGGGGGTGTAGCTCAACTGGGAGAGCGCTGCCTTTGCAAGGCA
GAGGTTAGCGGTTCGATCCCGCTCATCTCCACAAATCTTATGTAGTATTGTAGGTGTAGTAGAAGTAACT
GTTCTTTGGCAATAGACGCAATTTAAGCGATGTAAAGTAATAATAATTTGGGTGATCAAGCTATTAAGGG
TGCATGGTGGATGTCTTGGTACCAAAAGCTGATGAAGGACGTGGAAGGCTGCGATATGCTTCGGTGAGCT
GCCAAACAAGCTTTGATCCGGAGAATTCCGAATTGGGAAACCTGTCGTAAGAGGCACTTTGTGTCTCTTT
TGGTTTATACTGCGACATTGTTATCTGAATAAATAGGGTAATGAGAGGAACGAAGGGAACTGAAACATCT
AAGT

>gi|189009133|gb|EU478669.1| Uncultured Planctomycetales bacterium clone Peru_41 16S ribosomal RNA gene, partial sequence; 16S-23S ribosomal RNA intergenic spacer, tRNA-Ile and tRNA-Ala genes, complete sequence; and 23S ribosomal RNA gene, partial sequence
GGATTAGGCATGCAAGTCGAACGAGGATATATCCTTCGGGATATAAGCCGAGTGGCGCAAGGGTGAGTAA
TGCATAGATTACCTACCTCTAGGATAAGGACAACTTTGTGAAAACGAAGCTAATACTTAATAACACAAGA
GAAAATAATTTTCTTTTGTCAATGGGAGGGTAGCAATACCTTTTGCCTAGAGAGGGGTTTATGTCCTATC
AGCTTGTTGGTGGGGTAATGGCCTACCAAGGCGAAGACGGGTAGCCGGTCTTAGAGGATGGTCGGCCACA
CTGGGACTGAGACACTGCCCAGACTTCTACGGAAGGTTGCAGTCGAGAATCTTTCGCAATGCCCGAAAGG
GTGACGAAGCGACGCCGCGTGAGTGAGGAAGGCCTTCGGGTTGTAAAGCTCTGTCAGGAGTTAAGAAATG
TAAGTGTGCTAATACCACATTTACTTGACGAAGGCTCCAAAGGAAGCCACGGCTAACTCTGTGCCAGCAG
CCGCGGTAATACAGAGGTGGCAAGCGTTGTTCGGAATTATTGGGCGTAAAGAGCACGTAGGTGGGTTTGT
AAGTCAGATGTGAAAGCCTTCTGTTCAACGGAAGAATTGCATCTGAAACTGCAAGTCTTGAGTGTAGGAG
GGGGGAATGGAACTTCTGGTGGAGCGGTGAAATGCGTAGATATCAGAAGGAACGCCGGCGGCGAAAGCGA
TTCTCTGGCCTATTACTGACACTCAGTGTGCGAAAGCTAGGGGAGCAAACGGGATTAGATACCCCGGTAG
TCCTAGCCGTAAACGATGGGCACTAAGTAGAGGGAATTACCGATGTTCTCTCTGCCGTAGCTAACGCATT
AAGTGCCCCGCCTGGGGAGTACGGCCGCAAGGCTAAAACTCAAAAGAATTGACGGGGGCCCGCACAAGCG
GTGGAGCATGTGGCTTAATTCGATGCAACGCGAAAAACCTTACCGGGGCTTGACATGGTAGAAGTAGGAA
CCCGAAAGGGTAACGAACGGTATCCAGTCCGTAGCTATCACAGGTGTTGCATGGCTGTCGTCAGCTCGTG
TCGTGAGACGTTGGGTTAAGTCCCCTAACGAGCGAAACCTTGTTTTTAGTTACCAGCGGGTTATGCCGGG
TACTCTAGAAAGACTGCCGTCGTCAAGACGGAGGAAGGTGGGGATGACGTCAAGTCATCATGGCCCTTAT
GCCCCGGGCTGCACACGTGCTACAATGGTCGGTACAAACGGAAGCGAAGCCGAGAGGTGGAGCGAATCCT
AAAAAGCCGATCTCAGTTCGGATTGGAGGCTGAAATTCGCCTCTATGAAGCTGGAATCGCTAGTAATCGC
GGATCAGCATTGCCGCGGTGAATATGTTCCCGAGCCTTGTACACACCGCCCGTCAAGCCACCCAAGCAGG
ATGCACCCGAAAACATTATATCTAACCAGGTTTGCCTGGAGGAAAGTGTTGAAGGAGTGTTTTGTGAGGA
GGACTAAGTCGTAACAAGGTAGTCGTAGGAGAACCTGCGGCTGGATCACCTCCTTTCTATGGAGTTAATC
AAAGTCGGTACATCCGGCGTCTTTTATGTTGTTGTTTATTTTTTAGGATTGTTGGGAGGGTGCTGAACCA
CTGGCAGGTAGTATTGCGAGTTCCTTTCAGGGTTGGGAAGAGGTCTAGGGCCTATAGCTCAGTTGGTTTA
GAGCGTTCCCCTGATAAGGGAAAGGTCAGTGGTTCGAATCCACTTAGGCCCACCATCCTCATGTTAAATT
ATGATGTATGTATATTAAATTTAACTGGGGGGTGTAGCTCAACTGGGAGAGCGCGGCCCTTGCAAGGCCG
AGGTTAGCGGTTCGATCCCGCTCATCTCCACAAGTTTCTTGTAAAGTTTTAAGTCTGTAGTAACTGTTCT
TTGGCAATAGACGCAATTTAAGCGATGTAAAATAATTAAATATTTGGGTGATCAAGCTATTAAGGGTACA
TGGTGGATGTCTTGGTACCAAAAGCTGATGAAGGACGTGGAAGGCTGCGATATGCTTCGGTGAGCTGCCA
AACAAGCTTTGATCCGGAGAATTCCGAATTGGGAAACCTGTCGTAAGAGGCGCTATGTGTCTCTTTTGGT
TAATACCGCGACATTATTATCTGAATAAATAGGGTAATGAGAGGAACGAAGGGAACTGAAACATCTAA

>gi|189009134|gb|EU478670.1| Uncultured Planctomycetales bacterium clone Peru_47 16S ribosomal RNA gene, partial sequence; 16S-23S ribosomal RNA intergenic spacer, tRNA-Ile and tRNA-Ala genes, complete sequence; and 23S ribosomal RNA gene, partial sequence
GGATTAGGCATGCAAGTCGAACGAGGATATACCTTTCGGGGTATAAACCGAGTGGCGCAAGGGTGAGTAA
CGCATAGATTACCTGCCTCTAGGATAAGGACAACTTTGTGAAAACGAAGCTAATACTTAATAATACAAGA
GAGAATAATTCTTTTTTGTCAATGGGAGGGTAGCAATACCTTTTGCCTAGAGAGGGGTTTATGTCCTATC
AGCTTGTTGGTGGGGTAATGGCCTACCAAGGCGAAGACGGGTAGCCGGTCTTAGAGGATGGTCGGCCACA
CTGGGACTGAGACACTGCCCAGACTTCTACGGAAGGCTGCAGTCGAGAATCTTTCGCAATGCCCGAAAGG
GTGACGAAGCGACGCCGCGTGAGTGAGGAAGGCCTTCGGGTTGTAAAGCTCTGTCAGGTGTTAAGAAATA
TAAGTGTGCTAATACCACATTTATTTGACAAAGGCGCCAAAGGAAGCCACGGCTAACTCTGTGCCAGCAG
CCGCGGTAATACAGAGGTGGCAAGCGTTGTTCGGAATTATTGGGCGTAAAGAGCACGTAGGTGGGTTCGT
AAGTCAGATGTGAAAGCCTTCTGTTCAACGGAAGAATTGCATCTGAAACTGCGAGTCTTGAGTGTAGGAG
GGGAGAATGGAACTTCTGGTGGAGCGGTGAAATGCGTAGATATCAGAAGGAACGCCGGCGGCGAAAGCGA
TTCTCTGGCCTATTACTGACACTCAGTGTGCGAAAGCTAGGGGAGCAAACGGGATTAGATACCCCGGTAG
TCCTAGCTGTAAACGATGGGCACTAAGTAGAGGGAATTACCGATGTTCTCTCTGCCGTAGCTAACGCATT
AAGTGCCCCGCCTGGGGAGTACGGCCGCAAGGCTAAAACTCAAAAGAATTGACGGGGGCTCGCACAAGCG
GTGGAGCATGTGGCTTAATTCGATGCAACGCGAAAAACCTTACCGGGGCTTGACATGGTAGAAGTAGGAA
CCTGAAAGGGTAACGAACGGTATCCAGTCCGTAGCTATCACAGGTGTTGCATGGCTGTCGTCAGCTCGTG
TCGTGAGACGTTGGGTTAAGTCCCCTAACGAGCGAAACCCTTGTTTTTAGTTACCAGCGGGTTATGCCGG
GTACTCTAGAAAGACTGCCGTCGTCAAGACGGAGGAAGGTGGGGATGACGTCAAGTCATCATGGCCCTTA
TGCCCCGGGCTGCACACGTGCTACAATGGTCGGTACAAACGGAAGCGAAGCCGAGAGGTGGAGCGAATCC
TAAAAAGCCGATCTCAGTTCGGATTGGAGGCTGAAATTCGCCTCCATGAAGTTGGAATCGCTAGTAATCG
CGGATCAGCATTGCCGCGGTGAATATGTTCCCGAGCCTTGTACACACCGCCCGTCAAGCCACCCAAGCAG
GATGCACCCGAAAACATTATATCTAACCAGGTTTACCTGGAGGAAAGTGTTGAAGGAGTGTTTTGTGAGG
AGGACTAAGTCGTAACAAGGTAGTCGTAGGAGAACCTGCGGCTGGATCACCTCCTTTCTATGGAGTTAAT
CGAAGTCGGTACATCCGACGACTTTTATGTTGTTTTTAGTATTATAAGGATTGTTGGGAGGGTGCTGAAC
CACTGGTAGGCAGTATTACGAGTTCCTTTCAGGTTGGGAAAAGGTCTAGGGCCTATAGCTCAGTTGGTTT
AGAGCGTTCCCCTGATAAGGGAAAGGTCAGTGGTTCGAATCCACTTAGGCCCACCATTCTCATGTTGAAT
TAAGTTGATTGTGATACGAATTTAACTGGGGGGTGTAGCTCAACTGGGAGAGCGCTGCCTTTGCAAGGCA
GAGGTTAGCGGTTCGATCCCGCTCATCTCCACAAATCTTATGTAGTATTGTAGGTGTAGTAGAAGTAACT
GTTCTTTGGCAATAGACGCAATTTAAGCGATGTAAAGTAATAATAATTTGGGTGATCAAGCTATTAAGGG
TGCATGGTGGATGTCTTGGTACCAAAAGCTGATGAAGGACGTGGAAGGCTGCGATATGCTTCGGTGAGCT
GCCAAACAAGCTTTGATCCGGAGAATTCCGAATTGGGAAACCTGTCGTAAGAGGCACTTTGTGTCTCTTT
TGGTTTATACTGCGACATTGTTATCTGAATAAATAGGGTAATGAGAGGAACGAAGGGAACTGAAACATCT
AAG

>gi|189009135|gb|EU478671.1| Uncultured Planctomycetales bacterium clone Peru_48 16S ribosomal RNA gene, partial sequence; 16S-23S ribosomal RNA intergenic spacer, tRNA-Ile and tRNA-Ala genes, complete sequence; and 23S ribosomal RNA gene, partial sequence
GGATTAGGCATGCAAGTCGAACGAGGATATATCCTTCGGGATATAAGCCGAGTGGCGCAAGGGTGAGTAA
TGCATAGATTACCTGCCTCTAGGATAAGGACAACTTTGTAAAAACGAAGCTAATACTTAATAATACAAAA
GAAAATAATTTTCTTTTGTCAATGGGAGGGTAGCAATACCTTTTGCCTAGAGAGGGGTTTATGTCCTATC
AGCTTGTTGGTGGGGTAATGGCCTACCAAGGCGAAGACGGGTAGCCGGTCTTAGAGGATGGTCGGCCACA
CTGGGACTGAGACACTGCCCAGACTTCTACGGAAGGCTGCAGTCGAGAATCTTTCGCAATGCCCGAAAGG
GTGACGAAGCGACGCCGCGTGAGTGAGGAAGGCCTTAGGGTTGTAAAGCTCTGTCAGGAGTTAAGAAATA
TAAGTGTGTTAATACCACGTTTATTTGACGAAGGCTCCAAAGGAAGCCACGGCTAACTCTGTGCCAGCAG
CCGCGGTAATACAGAGGTGGCAAGCGTTGTTCGGAATTATTGGGCGTAAAGAGCACGTAGGTGGGTTTGT
AAGTCAGATGTGAAAGCCTTCTGTTCAACGGAAGAATTGCATCTGAAACTGCAAGTCTTGAGTGTAGGAG
GGGAGAATGGAACTTCTGGTGGAGCGGTGAAATGCGTAGATATCAGAAGGAACGCCGGCGGCGAAAGCGA
TTCTCTGGCCTATTACTGACGCTCAGTGTGCGAAAGCTAGGGGAGCAAACAGGATTAGATACCCCGGTAG
TCCTAGCCGTAAACGATGGGCACTAAGTAGAGGGAATTACCGATGTTCTCTCTGCCGTAGCTAACGCATT
AAGTGCCCCGCCTGGGGAGTACGGCCGCAAGGCTAAAACTCAAAAGAATTGACGGGGGCTCGCACAAGCG
GTGGAGCATGTGGCTTAATTCGATGCAACGCGAAAAACCTTACCGGGGCTTGACATGGTAGAAGTAGGAA
CCCGAAAGGGTAACGAACGGTATCCAGTCCATAGCTATCACAGGTGTTGCATGGCTGTCGTCAGCTCGTG
TCGTGAGACGTTGGGTTAAGTCCCCTAACGAGCGAAACCCTTGTTTTTAGTTACCAGCGGGTTATGCCGG
GTACTCTAGAAAGACTGCCGTCGTCAAGACGGAGGAAGGTGGGGATGACGTCAAGTCATCATGGCCCTTA
TGCCCCGGGCTGCACACGTGCTACAATGGTCGGTACAAACGGAAGCGAAGCCGAGAGGTGAAGCGGATCC
TAAAAAGCCGATCTCAGTTCGGATTGGAGGCTAAAATTCGCCTCCATGAAGTTGGAATCGCTAGTAATCG
CGGATCAGCAATGCCGCGGTGAATATGTTCCCGAGCCTTGTACACACCGCCCGTCAAGCCACCCAAGCAG
GATGCACCCGAAAACATTATATCTAACCAGGGCAACTTGGAGGAAAGTGTTGAAGGAGTGTTTTGTGAGG
AGGACTAAGTCGTAACAAGGTAGTCGTAGGAGAACCTGCGGCTGGATCACCTCCTTTCTATGGAGTTAAT
CAAAGTCGGTACATCCGGCGTCTTTTATGTTGTTATTTGTTTTTTTAGGATTGTTGGGAGGGTGCTGAAC
CACTGGCAGGTAGTATTGCGAGTTCCTTTCAGAGTTGGGAAGAGGTCTAGGGCCTATAGCTCAGTTGGTT
TAGAGCGTTCCCCTGATAAGGGAAAGGTCAGTGGTTCGAATCCACTTAGGCCCACCATTCTCATGTTGAA
TTAAGTTGTTTTGAAGTGAATTTAACTGGGGGGTGTAGCTCAACTGGGAGAGCGCTGCCTTTGCAAGGCA
GAGGTTAGCGGTTCGATCCCGCTCATCTCCACAAGTTCTTGTGTAAAGTTGTAAGTAAGTAGTAACTGTT
CTTTGGCAATAGACGCAATTTTAGTGATGTAAAATAATTGAAAAATTGGGTGATCAAGCTATTAAGGGTA
CATGGTGGATGTCTTGGTACCAAAAGCTGATGAAGGACGTGGAAGGCTGCGATATGCTTCGGTGAGCTGC
CAAACAAGCTTTGATCCGGAGAATTCCGAATTGGGAAACCTGTCGTAAGAGACACTTTGTGACTCTTTTG
GTTAATACCGCGACATTGTTATCTGAATAAATAGGGTAATGAGAGGAACGAAGGGAACTGAAACATCTAA
G

>gi|189009136|gb|EU478672.1| Uncultured Planctomycetales bacterium clone Peru_50 16S ribosomal RNA gene, partial sequence; 16S-23S ribosomal RNA intergenic spacer, tRNA-Ile and tRNA-Ala genes, complete sequence; and 23S ribosomal RNA gene, partial sequence
GGATTAGGCATGCAAGTCGAACGAGGATATATCCTTCGGGATATAAGCCGAGTGGCGCAAGGGTGAGTAA
TGCATAGATTACCTGCCTCTAGGATAAGGACAACTTTGTGAAAACGAAGCTAATACTTAATAATACAAAA
GAAAATAATTTTCTTTTGTCAATGGGAGGGTAGCAATACCTTTTGCCTAGAGAGGGGTTTATGTCCTATC
AGCTTGTTGGTGGGGTAATGGCCTACCAAGGCGAAGACGGGTAGCCGGTCTTAGGGGATGGTCGGCCACA
CTGGGACTGAGACACTGCCCAGACTTCTACGGAAGGCTGCAGTCGAGAATCTTTCGCAATGCCCGAAAGG
GTGACGAAGCGACGCCGCGTGAGTGAGGAAGGCCTTAGGGTTGTAAAGCTCTGTCAGGAGTTAAGAAATA
TAAGTGTGTTAATACCACGTTTATTTGACGAAGGCTCCAAAGGAAGCCACGGCTAACTCTGTGCCAGCAG
CCGCGGTAATACAGAGGTGGCAAGCGTTGTTCGGAATTATTGGGCGTAAAGAGCACGTAGGTGGGTTTGT
AAGTCAGATGTGAAAGCCTTCTGTTCAACGGAAGAATTGCATCTGAAACTGCAAGTCTTGAGTGTAGGAG
GGGAGAATGGAACTTCTGGTGGAGCGGTGAAATGCGTAGATATCAGAAGGAACGCCGGCGGCGAAAGCGA
TTCTCTGGCCTATTACTGACGCTCAGTGTGCGAAAGCTAGGGGAGCAAACGGGATTAGATACCCCGGTAG
TCCTAGCCGTAAACGATGGGCACTAAGTAGAGGGAATTACCGATGTTCTCTCTGCCGTAGCTAACGCATT
AAGTGCCCCGCCTGGGGAGTACGGCCGCAAGGCTAAAACTCAAAAGAATTGACGGGGGCTCGCACAAGCG
GTGGAGCATGTGGCTTAATTCGATGCAACGCGAAAAACCTTACCGGGGCTTGACATGGTAGAAGTAGGAA
CCCGAAAGGGTAACGAACGGTATCCAGTCCATAGCTATCACAGGTGTTGCATGGCTGTCGTCAGCTCGTG
TCGTGAGACGTTGGGTTAAGTCCCCTAACGAGCGAAACCCTTGTTTTTAGTTACCAACGGGTTATGCCGG
GTACTCTAGAAAGACTGCCGTCGTCAAGACGGAGGAAGGTGGGGATGACGTCAAGTCATCATGGCCCTTA
TGCCCCGGGCTGCACACGTGCTACAATGGTCGGTACAAACGGAAGCGAAGCCGAGAGGTGAAGCGAATCC
TAAAAAGCCGATCTCAGTTCGGATTGGAGGCTGAAATTCGCCTCCATGAAGTTGGAATCGCTAGTAATCG
CGGATCAGCAATGCCGCGGTGAATATGTTCCCGAGCCTTGTACACACCGCCCGTCAAGCCACCCAAGCAG
GATGCACCCGAAAACATTATATCTAACCAGGGCAACTTGGAGGAAAGTGTTGAAGGAGTGTTTTGTGAGG
AGGACTAAGTCGTAACAAGGTAGTCGTAGGAGAACCTGCGGCTGGATCACCTCCTTTCTATGGAGTTAAT
CAAAGTCGGTACATCCGGCGTCTTTTATGTTGTTATTTGTTTTTTTAGGATTGTTGGGAGGGTGCTGAAC
CACTGGCAGGTAGTATTGCGAGTTCCTTTCAGAGTTGGGAAGAGGTCTAGGGCCTATAGCTCAGTTGGTT
TAGAGCGTTCCCCTGATAAGGGAAAGGTCAGTGGTTCGAATCCACTTAGGCCCACCATTCTCATGTTGAA
TTAAGTTGTTTTGAAGTGAATTTAACTGGGGGGTGTAGCTCAACTGGGAGAGCGCTGCCTTTGCAAGGCA
GAGGTTAGCGGTTCGATCCCGCTCATCTCCACAAGTTCTTATGTAAAGTTGTAAGTAGGTAGTAACTGTT
CTTTGGCAATAGACGCAATTTTAGTGATGTAAAATAATTGAAAAATTGGGTGATCAAGCTATTAAGGGTA
CATGGTGGATGTCTTGGTACCAAAAGCTGATGAAGGACGTGGAAGGCTGCGATATGCTTCGGTGAGCTGC
CAAACAAGCTTTGATCCGGAGAATTCCGAATTGGGAAACCTGTCGTAAGAGACACTTTGTGACTCTTTTG
GTTAATACCGCGACATTGTTATCTGAATAAATAGGGTAATGAGAGGAACGAAGGGAACTGAAACATCTAA
GTACC

>gi|189009137|gb|EU478673.1| Uncultured Planctomycetales bacterium clone Peru_52 16S ribosomal RNA gene, partial sequence; 16S-23S ribosomal RNA intergenic spacer, tRNA-Ile and tRNA-Ala genes, complete sequence; and 23S ribosomal RNA gene, partial sequence
GGATTAGGCATGCAAGTCGAACGAGGATATATCCTTCGGGATATAAGCCGAGTGGCGCAAGGGTGAGTAA
TGCATAGATTACCTGCCTCTAGGATAAGGACAACTTTGTGAAAACGAAGCTAATACTTAATAATACAAAA
GAAAATAATTTTCTTTTGTCAATGGGAGGGTAGCAATACCTTTTGCCTAGAGAGGGGTTTATGTCCTATC
AGCTTGTTGGTGGGGTAATGGCCTACCAAGGCGAAGACGGGTAGCCGGTCTTAGAGGATGGTCGGCCACA
CTGGGACTGAGACGCTGCCCAGACTTCTACAGAAGGCTGCAGTCGAGAATCTTTCGCAATGCCCGAAAGG
GTGACGAAGCGACGCCGCGTGAGTGAGGAAGGCCTTAGGGTTGTAAAGCTCTGTCAGGAGTTAAGAAATA
TAAGTGTGTTAATACCACGTTTATTTGACGAAGGCTCCAAAGGAAGCCACGGCTAACTCTGTGCCAGCAG
CCGCGGTAATACAGAGGTGGCAAGCGTTGTTCGGAATTATTGGGCGTAAAGAGCACGTAGGTGGGTTTGT
AAGTCAGATGTGAAAGCCTTCTGTTCAACGGAAGAATTGCATCTGAAACTGCAAGTCTTGAGTGTAGGAG
GGGAGAATGGAACTTCTGGTGGAGCGGTGAAATGCGTAGATATCAGAAGGAACGCCGGCGGCGAAAGCGA
TTCTCTGGCCTATTACTGACGCTCAGTGTGCGAAAGCTAGGGGAGCAAACGGGATTAGATACCCCGGTAG
TCCTAGCCGTAAACGATGGGCACTAAGTAGAGGGAATTACCGATGTTCTCTCTGCCGTAGCTAACGCATT
AAGTGCCCCGCCTGGGGAGTACGGCCGCAAGGCTAAAACTCAAAAGAATTGACGGGGGCTCGCACAAGCG
GTGGAGCATGTGGCTTAATTCGATGCAACGCGAAAAACCTTACCGGGGCTTGACATGGTAGAAGTAGGAA
CCCGAAAGGGTAACGAACGGTATCCAGTCCATAGCTATCACAGGTGTTGCATGGCTGTCGTCAGCTCGTG
TCGTGAGACGTTGGGTTAAGTCCCCTAACGAGCGAAACCCTTGTTTTCAGTTACCAGCGGGTTATGCCGG
GTACTCTAGAAAGACTGCCGTCGTCAAGACGGAGGAAGGTGGGGATGACGTCAAGTCATCATGGCCCTTA
TGCCCCGGGCTGCACACGTGCTACAATGGTCGGTACAAACGGAAGCGAAGCCGAGAGGTGAAGCGAATCC
TAAAAAGCCGATCTCAGTTCGGATTGGAGGCTGAAATTCGCCTCCATGAAGTTGGAATCGCTAGTAATCG
CGGATCAGCAATGCCGCGGTGAATATGTTCCCGAGCCTTGTACACACCGCCCGTCAAGCCACCCAAGCAG
GATGCACCCGAAAACATTATATCTAACCAGGGCAACTTGGAGGAAAGTGTTGAAGGAGTGTTTTGTGAGG
AGGACTAAGTCGTAACAAGGTAGTCGTAGGAGAACCTGCGGCTGGATCACCTCCTTTCTATGGAGTTAAT
CAAAGTCGGTACATCCGGCGTCTTTTATGTTGTTATTTGTTTTTTTAGGATTGTTGGGAGGGTGCTGAAC
CACTGGCAGGTAGTATTGCGAGTTCCTTTCAGAGTTGGGAAGAGGTCTAGGGCCTATAGCTCAGTTGGTT
TAGAGCGTTCCCCTGATAAGGGAAAGGTCAGTGGTTCGAATCCACTTAGGCCCACCATTCTCATGTTGAA
TTAAGTTGTTTTGAAGTGAGTTTAACTGGGGGGGTGTAGCTCAACTGGGAGAGCGCTGCCTTTGCAAGGC
AGAGGTTAGCGGTTCGATCCCGCTCATCTCCACAAGTTCTTATGTAAAGTTGTAAGTAGGTAGTAACTGT
TCTTTGGCAATAGACGCAATTTTAGTGATGTAAAATAATTGAAAATTGGGTGATCAAGCTATTAAGGGTA
CATGGTGGATGTCTTGGTACCAAAAGCTGATGAAGGACGTGGAAGGCTGCGATATGCTTCGGTGAGCTGC
CAAACAAGCTTTGATCCGGAGAATTCCGAATTGGGAAACCTGTCGTAAGAGACACTTTGTGACTCTTTTG
GTTAATACCGCGACATTGTTATCTGAATAAATAGGGTAATGAGAGGAACGAAGGGAACTGAAACATCTAA
GT

>gi|189009138|gb|EU478674.1| Uncultured Planctomycetales bacterium clone Peru_54 16S ribosomal RNA gene, partial sequence; 16S-23S ribosomal RNA intergenic spacer, tRNA-Ile and tRNA-Ala genes, complete sequence; and 23S ribosomal RNA gene, partial sequence
GGATTAGGCATGCAAGTCGAACGAGGATATATCCTTCGGGGTATAAGCCGAGTGGCGCAAGGGTGAGTAA
TGCATAGATTACCTGCCTCTAGGATAAGGACAACTTTGTGAAAACGAAGCTAATACTTAATAATACAAAA
GAAAATAATTTTCTTTTGTCAATGGGAGGGTAGCAATACCTTTTGCCTAGAGAGGGGTTTATGTCCTATC
AGCTTGTTGGTGGGGTAATGGCCTACCAAGGCGAAGACGGGTAGCCGGTCTTAGAGGATGGTCGGCCACA
CTGGGACTGAGACACTGCCCAGACTTCTACGGAAGGCTGCAGTCGAGAATCTTTCGCAATGCCCGAAAGG
GTGACGAAGCGACGCCGCGTGAGTGAGGAAGGCCTTAGGGTTGTAAAGCTCTGTCAGGAGTTAAGAAATA
TAAGTGTGTTAATACCACATTTATTTGACGAAGGCTCCAAAGGAAGCCACGGCTAACTCTGTGCCAGCAG
CCGCGGTAATACAGAGGTGGCAAGCGTTGTTCGGAATTATTGGGCGTAAAGAGCACGTAGGTGGGTTTGT
AAGTCAGATGTGAAAGCCTTCTGTTCAACGGAAGAATTGCATCTGAAACTGCAAGTCTTGAGTGTAGGAG
GGGAGAATGGAACTTCTGGTGGAGCGGTGAAATGCGTAGATATCAGAAGGAACGCCGGCGGCGAAAGCGA
TTCTCTGGCCTATTACTGACACTCAGTGTGCGAAAGCTAGGGGAGCAAACGGGATTAGATACCCCGGTAG
TCCTAGCCGTAAACGATGGGCACTAAGTAGAGGGGATTACCGATGTTCTCTCTGCCGTAGCTAACGCATT
AAGTGCCCCGCCTGGGGAGTACGGCCGCAAGGCTAAAGCTCAAAAGAATTGACGGGGGCTCGCACAAGCG
GTGGAGCATGTGGCTTAATTCGATGCAACGCGAAAAACCTTACCGGGGCTTGACATGGTAGAAGTAGGAA
CCCGAAAGGGTAACGAACGGTATCCAGTCCGTAGCTATCACAGGTGTTGCATGGCTGTCGTCAGCTCGTG
TCGTGAGACGTTGGGTTAAGTCCCCTAACGAGCGAAACCCTTGTTTTTAGTTACCAGCGGGTTATGCCGG
GTACTCTAGAAAGACTGCCGTCGTCAAGACGGAGGAAGGTGGGGATGACGTCAAGTCATCATGGCCCTTA
TGCCCCGGGCTGCACACGTGCTACAATGGTCGGTACAAACGGAAGCGAAGCCGAGAGGTGAAGCGAATCC
TAAAAAGCCGATCTCAGTTCGGATTGGAGGCTGAAATTCGCCTCCATGAAGTTGGAATCGCTAGTAATCG
CGGATCAGCAATGCCGCGGTGAATATGTTCCCGAGCCTTGTACACACCGCCCGTCAAGCCACCCAAGCAG
GATGCACCCGAAAACATTATATCTAACCAGGGCAACTTGGAGGAAAGTGTTGAAGGAGTGTTTTGTGAGG
AGGACTAAGTCGTAACAAGGTAGTCGTAGGAGAACCTGCGGCTGGATCACCTCCTTTCTATGGAGTTAAT
CAAAGTCGGTACATCCGGCGTCTTTTATGTTGTTATTTGTTTTTTTAGGATTGTTGGGAGGGTGCTGAAC
CACTGGCAGGTAGTATTGCGAGTTCCTTTCAGAGTTGGGAAGAGGTCTAGGGCCTATAGCTCAGTTGGTT
TAGAGCGTTCCCCTGATAAGGGAAAGGTCAGTGGTTCGAATCCACTTAGGCCCACCATTCTCATGTTGAA
TTAAGTTGTTTTGAAGTGAATTTAACTGGGGGGTGTAGCTCAACTGGGAGAGCGCTGCCTTTGCAAGGCA
GAGGTTAGCGGTTCGATCCCGCTCATCTCCACAAGTTCTTATGTAAAGTCGTAAGTAGGTAGTAACTGTT
CTTTGGCAATAGACGCAATTTTAGTGATGTAAAATAATTAAAAAATTGGGTGATCAAGCTATTAAGGGTA
CATGGTGGATGTCTTGGTACCAAAAGCTGATGAAGGACGTGGAAGGCTGCGAAATGCTTCGGTGAGCTGC
CAAACAAGCTTTGATCCGGAGAATTCCGAATTGGGAAACCTGTCGTAAGAGTCACTTTGTGTCTCTTTTG
GTTAATACCGCGACATTGTTATCTGAATAAATAGGGTAATGAGAGGAACGAAGGGAACTGAAACATCTAA
GT

>gi|189009139|gb|EU478675.1| Uncultured Planctomycetales bacterium clone Peru_55 16S ribosomal RNA gene, partial sequence; 16S-23S ribosomal RNA intergenic spacer, tRNA-Ile and tRNA-Ala genes, complete sequence; and 23S ribosomal RNA gene, partial sequence
GGATTAGGCATGCAAGTCGAACGAGGATATATCCTTCGGGATATAAGCCGAGTGGCGCAAGGGTGAGTAA
TGCATAGATTACCTGCCTCTAGGATAAGGACAACTTTGTGAAAACGAAGCTAATACTTAATAATACAAAA
GAAAATAATTTTCTTTTGTCAATGGGAGGGTAGCAATACCTTTTGCCTAGAGAGGGGTTTATGTCCTATC
AGCTTGTTGGTGGGGTAATGGCCTACCAAGGCGAAGACGGGTAGCCGGTCTTAGAGGATGGTCGGCCACA
CTGGGACTGAGACACTGCCCAGACTTCTACGGAAGGCTGCAGTCGAGAATCTTTCGCAATGCCCGAAAGG
GTGACGAAGCGACGCCGCGTGAGTGAGGAAGGCCTTAGGGTTGTAAAGCTCTGTCAGGAGTTAAGAAATA
TAAGTGTGTTAATACCACGTTTATTTGACGAAGGCTCCAAAGGAAGCCACGGCTAACTCTGTGCCAGCAG
CCGCGGTAATACAGAGGTGGCAAGCGTTGTTCGGAATTATTGGGCGTAAAGAGCACGTAGGTGGGTTTGT
AAGTCAGATGTGAAAGCCTTCTGTTCAACGGAAGAATTGCATCTGAAACTGCAAGTCTTGAGTGTAGGAG
GGGAGAATGGAACTTCTGGTGGAGCGGTGAAATGCGTAGATATCAGAAGGAACGCCGGCGGCGAAAGCGA
TTCTCTGGCCTATTACTGACACTCAGTGTGCGAAGGCTAGGGGAGCAAACGGGATTAGATACCCCGGTAG
TCCTAGCCGTAAACGATGGGCACTAAGTAGAGGGAATTACCGATGTTCTCTCTGCCGTAGCTAACGCATT
AAGTGCCCCGCCTGGGGAGTACGGCCGCAAGGCTAAAACTCAAAAGAATTGACGGGGGCTCGCACAAGCG
GTGGAGCATGTGGCTTAATTCGATGCAACGCGAAAAACCTTACCGGGGCTTGACATGGTAGAAGTAGGAA
CCCGAAAGGGTAACGAACGGTATCCAGTCCATAGCTATCACAGGTGTTGCATGGCTGTCGTCAGCTCGTG
TCGTGAGACGTTGGGTTAAGTCCCCTAACGAGCGAAACCCTTGTTTTTAGTTACCAGCGGGTTATGCCGG
GTACTCTAGAAAGACTGCCGTCGTCAAGACGGAGGAAGGTGGGGATGACGTCAAGTCATCATGGCCCTTA
TGCCCCGGGCTGCACACGTGCTACAATGGTCGGTACAAACGGAAGCGAAGCCGAGAGGTGAAGCGAATCC
TAAAAAGCCGATCTCAGTTCGGATTGGAGGCTGAAATTCGCCTCCATGAAGTTGGAATCGCTAGTAATCG
CGGATCAGCAATGCCGCGGTGAATATGTTCCCGAGCCTTGTACACACCGCCCGTCAAGCCACCCAAGCAG
GATGCACCCGAAAACATTATATCTAACCAGGGCAACTTGGAGGAAAGTGTTGAAGGAGTGTTTTGTGAGG
AGGACTAAGTCGTAACAAGGTAGTCGTAGGAGAACCTGCGGCTGGATCACCTCCTTTCTATGGAGTTAAT
CAAAGTCGGTACATCCGGCGTCTTTTATGTTGTTATTTGTTTTTTTAGGATTGTTGGGAGGGTGCTGAAC
CACTGGCAGGTAGTATTGCGAGTTCCTTTCAGAGTTGGGAAGAGGTCTAGGGCCTATAGCTCAGTTGGTT
TAGAGCGTTCCCCTGATAAGGGAAAGGTCAGTGGTTCGAATCCACTTAGGCCCACCATTCTCATGTTGAA
TTAAGTTGTTTTGAAGTGAATTTAACTGGGGGGTGTAGCTCAACTGGGAGAGCGCTGCCTTTGCAAGGCA
GAGGTTAGCGGTTCGATCCCGCTCATCTCCACAAGTTCTTATGTAAAGTTGTAAGTAGGTAGTAACTGTT
CTTTGGCAATAGACGCAATTTTAGTGATGTAAAATAATTGAAAAATTGGGTGATCAAGCTATTAAGGGTA
CATGGTGGATGTCTTGGTACCAAAAGCTGATGAAGGACGTGGAAGGCTGCGATATGCTTCGGTGAGCTGC
CAAACAAGCTTTGATCCGGAGAATTCCGAATTGGGAAACCTGTCGTAAGAGACACTTTGTGACTCTTTTG
GTTAATACCGCGACATTGTTATCTGAATAAATAGGGTAATGAGAGGAACGAAGGGAACTGAAACATCTAA
GT

>gi|189009140|gb|EU478676.1| Uncultured Planctomycetales bacterium clone Peru_56 16S ribosomal RNA gene, partial sequence; 16S-23S ribosomal RNA intergenic spacer, tRNA-Ile and tRNA-Ala genes, complete sequence; and 23S ribosomal RNA gene, partial sequence
GGATTAGGCATGCAAGTCGAACGAGGATATATCCTTCGGGGTATAAGCCGAGTGGCGCAAGGGTGAGTAA
TGCATAGATTACCTGCCTCTAGGATAAGGACAACTTTGTGAAAACGAAGCTAATACTTAATAATACAAAA
GAAAATAATTTTCTTTTGTCAATGGGAGGGTAGCAATACCTTTTGCCTAGAGAGGGGTTTATGTCCTATC
AGCTTGTTGGTGGGGTAATGGCCTACCAAGGCGAAGACGGGTAGCCGGTCTTAGAGGATGGTCGGCCACA
CTGGGACTGAGACACTGCCCAGACTTCTACGGAAGGCTGCAGTCGAGAATCTTTCGCAATGCCCGAAAGG
GTGACGAAGCGACGCCGCGTGAGTGAGGAAGGCCTTAGGGTTGTAAAGCTCTGTCAGGAGTTAAGAAATA
TAAGTGTGTTAATACCACATTTATTTGACGAAGGCTCCAAAGGAAGCCACGGCTAACTCTGTGCCAGCAG
CCGCGGTAATACAGAGGTGGCAAGCGTTGTTCGGAATTATTGGGCGTAAAGAGCACGTAGGTGGGTTTGT
AAGTCAGATGTGAAAGCCTTCTGTTCAACGGAAGAATTGCATCTGAAACTGCAAGTCTTGAGTGTAGGAG
GGGAGAATGGAACTTCTGGTGGAGCGGTGAAATGCGTAGATATCAGAAGGAACGCCGGCGGCGAAAGCGA
TTCTCTGGCCTATTACTGACACTCAGTGTGCGAAAGCTAGGGGAGCAAACGGGATTAGATACCCCGGTAG
TCCTAGCCGTAAACGATGGGCACTAAGTAGAGGGGATTACCGATGTTCTCTCTGCCGTAGCTAACGCATT
AAGTGCCCCGCCTGGGGAGTACGGCCGCAAGGCTAAAACTCAAAAGAATTGACGGGGGCTCGCACAAGCG
GTGGAGCATGTGGCTTAATTCGATGCAACGCGAAAAACCTTACCGGGGCTTGACATGGTAGAAGTAGGAA
CCCGAAAGGGTAACGAACGGTATCCAGTCCGTAGCTATCACAGGTGTTGCATGGCTGTCGTCAGCTCGTG
TCGTGAGACGTTGGGTTAAGTCCCCTAACGAGCGAAACCCTTGTTTTTAGTTACCAGCGGGTTATGCCGG
GTACTCTAGAAAGACTGCCGTCGTCAAGACGGAGGAAGGTGGGGATGACGTCAAGTCATCATGGCCCTTA
TGCCCCGGGCTGCACACGTGCTACAATGGTCGGTACAAACGGAAGCGAAGCCGAGAGGTGAAGCGAATCC
TAAAAAGCCGATCTCAGTTCGGATTGGAGGCTGAAATTCGCCTCCATGAAGTTGGAATCGCTAGTAATCG
CGGATCAGCAATGCCGCGGTGAATATGTTCCCGAGCCTTGTACACACCGCCCGTCAAGCCACCCAAGCAG
GATGCACCCGAAAACATTATATCTAACCAGGGCAACTTGGAGGAAAGTGTTGAAGGAGTGTTTTGTGAGG
AGGACTAAGTCGTAACAAGGTAGTCGTAGGAGAACCTGCGGCTGGATCACCTCCTTTCTATGGAGTTAAT
CAAAGTCGGTACATCCGGCGTCTTTTATGTTGTTATTTGTTTTTTTAGGATTGTTGGGAGGGTGCTGAAC
CACTGGCAGGTAGTATTGCGAGTTCCTTTCAGAGTTGGGAAGAGGTCTAGGGCCTATAGCTCAGTTGGTT
TAGAGCGTTCCCCTGATAAGGGAAAGGTCAGTGGTTCGAATCCACTTAGGCCCACCATTCTCATGTTGAA
TTAAGTTGTTTTGAAGTGAATTTAACTGGGGGGTGTAGCTCAACTGGGAGAGCGCTGCCTTTGCAAGGCA
GAGGTTAGCGGTTCGATCCCGCTCATCTCCACAAGTTCTTATGTAAAGTCGTAAGTAGGTAGTAACTGTT
CTTTGGCAATAGACGCAATTTTAGTGATGTAAAATAATTAAAAAATTGGGTGATCAAGCTATTAGGGGTA
CATGGTGGATGTCTTGGTACCAAAAGCTGATGAAGGACGTGGAAGGCTGCGAAATGCTTCGGTGAGCTGC
CAAACAAGCTTTGATCCGGAGAATTCCGAATTGGGAAACCTGTCGTAAGAGTCACTTTGTGTCTCTTTTG
GTTAATACCGCGACATTGTTATCTGAATAAATAGGGTAATGAGAGGAACGAAGGGAACTGAAACATCTAA
GT

>gi|189009141|gb|EU478677.1| Uncultured Planctomycetales bacterium clone Peru_59 16S ribosomal RNA gene, partial sequence; 16S-23S ribosomal RNA intergenic spacer, tRNA-Ile and tRNA-Ala genes, complete sequence; and 23S ribosomal RNA gene, partial sequence
GGATTAGGCATGCAAGTCGAACGAGGATATACCTTTCGGGGTATAAACCGAGTGGCGCAAGGGTGAGTAA
TGCATAGATTACCTGCCTCTAGGATAAGGACAACTTTGTGAAAACGAAGCTAATACTTAATAATACAAGA
GAGAATAATTCTTTTTTGTCAACGGGAGGGTAGCAATACCTTTTGCCTAGAGAGGGGTTTATGTCCTATC
AGCTTGTTGGTGGGGTAATGGCCTACCAAGGCGAAGACGGGTAGCCGGTCTTAGAGGATGGTCGGCCACA
CTGGGACTGAGACACTGCCCAGACTTCTACGGAAGGCTGCAGTCGAGAATCTTTCGCAATGCCCGAAAGG
GTGACGAAGCGACGCCGCGTGAGTGAGGAAGGCCTTCGGGTTGTAAAGCTCTGTCAGGTGTTAAGAAATA
TAAGTGTGCTAATACCACATTTATTTGACAAAGGCGCCAAAGGAAGCCACGGCTAACTCTGTGCCAGCAG
CCGCGGTAATACAGAGGTGGCAAGCGTTGTTCGGAATTATTGGGCGTAAAGAGCACGTAGGTGGGTTCGT
AAGTCAGATGTGAAAGCCTTCTGTTCAACGGAAGAATTGCATCTGAAACTGCGAGTCTTGAGTGTAGGAG
GGGAGAATGGAACTTCTGGTGGAGCGGTGAAATGCGTAGATATCAGAAGGGACGCCGGCGGCGAAAGCGA
TTCTCTGGCCTATTACTGACACTCAGTGTGCGAAAGCTAGGGGAGCAAACGGGATTAGATACCCCGGTAG
TCCTAGCTGTAAACGATGGGCACTAAGTAGAGGGAATTACCGATGTTCTCTCTGCCGTAGCTAACGCATT
AAGTGCCCCGCCTGGGGAGTACGGCCGCAAGGCTAAAACTCAAAAGAATTGACGGGGGCTCGCACAAGCG
GTGGAGCATGTGGCTTAATTCGATGCAACGCGAAAAACCTTACCGGGGCTTGACATGGTAGAAGTAGGAA
CCCGAAAGGGTAACGAACGGTATCCAGTCCGTAGCTATCACAGGTGTTGCATGGCTGTCGTCAGCTCGTG
TCGTGAGACGTTGGGTTAAGTCCCCTAACGAGCGAAACCCTTGTTTTTAGTTACCAGCGGGTTATGCCGG
GTACTCTAGAAAGACTGCCGTCGTCAAGACGGAGGAAGGTGGGGATGACGTCAAGTCATCATGGCCCTTA
TGCCCCGGGCTGCACACGTGCTACAATGGTCGGTACAAACGGAAGCGAAGCCGAGAGGTGGAGCGAATCC
TAAAAAGCCGATCTCAGTTCGGATTGGAGGCTGAAATTCGCCTCCATGAAGTTGGAATCGCTAGTAATCG
CGGATCAGCATTGCCGCGGTGAATATGTTCCCGAGCCTTGTACACACCGCCCGTCAAGCCACCCAAGCAG
GATGCACCCGAAAACATTATATCTAACCAGGTTTACCTGGAGGAAAGTGTTGAAGGAGTGTTTTGTGAGG
AGGACTAAGTCGTAACAAGGTAGTCGTAGGAGAACCTGCGGCTGGATCACCTCCTTTCTATGGAGTTAAT
CGAAGTCGGTACATCCGACGACTTTTATGTTGTTTTTAGTATTATAAGGATTGTTGGGAGGGTGCTGAAC
CACTGGTAGGCAGTATTACGAGTTCCTTTCAGGTTGGGAAAAGGTCTAGGGCCTATAGCTCAGTTGGTTT
AGAGCGTTCCCCTGATAAGGGAAAGGTCAGTGGTTCGAATCCACTTAGGCCCACCATTCTCATGTTGAAT
TAAGTTGATTGTGATACGAATTTAACTGGGGGGTGTAGCTCAACTGGGAGAGCGCTGCCTTTGCAAGGCA
GAGGTTAGCGGTTCGATCCCGCTCATCTCCACAAATCTTATGTAGTATTGTAGGTGTAGTAGAAGTAACT
GTTCTTTGGCAATAGACGCAATTTAAGCGATGTAAAGTAATAATAATTTGGGTGATCAAGCTATTAAGGG
TGCATGGTGGATGTCTTGGTACCAAAAGCTGATGAAGGACGTGGAAGGCTGCGATATGCTTCGGTGAGCT
GCCAAACAAGCTTTGATCCGGAGAATTCCGAATTGGGAAACCTGTCGTAAGAGGCACTTTGTGTCTCTTT
TGGTTTATACTGCGACATTGTTATCTGAATAAATAGGGTAATGAGAGGAACGAAGGGAACTGAAACATCT
AAGTA

>gi|189009142|gb|EU478678.1| Uncultured Planctomycetales bacterium clone Peru_63 16S ribosomal RNA gene, partial sequence; 16S-23S ribosomal RNA intergenic spacer, tRNA-Ile and tRNA-Ala genes, complete sequence; and 23S ribosomal RNA gene, partial sequence
GGATTAGGCATGCAAGTCGAACGAGGATATATCCTTCGGGATATAAGCCGAGTGGCGCAAGGGTGAGTAA
TGCATAGATTACCTGCCTCTAGGATAAGGACAACTTTGTGAAAACGAAGCTAATACTTAATAATACAAAA
GAAAATAATTTTCTTTTGTCAATGGGAGGGTAGCAATACCTTTTGCCTAGAGAGGGGTTTATGTCCTATC
AGCTTGTTGGTGGGGTAATGGCCTACCAAGGCGAAGACGGGTAGCCGGTCTTAGAGGATGGTCGGCCACA
CTGGGACTGAGACACTGCCCAGACTTCTACGGAAGGCTGCAGTCGAGAATCTTTCGCAATGCCCGAAAGG
GTGACGGAGCGACGCCGCGTGAGTGAGGAAGGCCTTAGGGTTGTAAAGCTCTGTCAGGAGTTAAGAAATA
TAAGTGTGTTAATACCACGTTTATTTGACGAAGGCTCCAAAGGAAGCCACGGCTAACTCTGTGCCAGCAG
CCGCGGTAATACAGAGGTGGCAAGCGTTGTTCGGAATTATTGGGCGTAAAGAGCACGTAGGTGGGTTTGT
AAGTCAGATGTGAAAGCCTTCTGTTCAACGGAAGAATTGCATCTGAAACTGCAAGTCTTGAGTGTAGGAG
GGGAGAATGGAACTTCTGGTGGAGCGGTGAAATGCGTAGATATCAGAAGGAACGCCGGCGGCGAAAGCGA
TTCTCTGGCCTATTACTGACACTCAGTGTGCGAAAGCTAGGGGAGCAAACGGGATTAGATACCCCGGTAG
TCCTGGCCGTAAACGATGGGCACTAAGTAGAGGGAATTACCGATGTTCTCTCTGCCGTAGCTAACGCATT
AAGTGCCCCGCCTGGGGAGTACGGCCGCAAGGCTAAAACTCAAAAGAATTGACGGGGGCTCGCACAAGCG
GTGGAGCATGTGGCTTAATTCGATGCAACGCGAAAAACCTTACCGGGGCTTGACATGGTAGAAGTAGGAA
CCCGAAAGGGTAACGAACGGTATCCAGTCCATAGCTATCACAGGTGTTGCATGGCTGTCGTCAGCTCGTG
TCGTGAGACGTTGGGTTAAGTCCCCTAACGAGCGAAACCCTTGTTTTTAGTTACCAGCGGGTTATGCCGG
GTACTCTAGAAAGACTGCCGTCGTCAAGACGGAGGAAGGTGGGGATGACGTCAAGTCATCATGGCCCTTA
TGCCCCGGGCTGCACACGTGCTACAATGGTCGGTACAAACGGAAGCGAAGCCGAGAGGTGAAGCGAATCC
TAAAAAGCCGATCTCAGTTCGGATTGGAGGCTGAAATTCGCCTCCATGAAGTTGGAATCGCTAGTAATCG
CGGATCAGCAATGCCGCGGTGAATATGTTCCCGAGCCTTGTACACACCGCCCGTCAAGCCACCCAAGCAG
GATGCACCCGAAAACATTATATCTAACCAGGGCAACTTGGAGGAAAGTGTTGAAGGAGTGTTTTGTGAGG
AGGACTAAGTCGTAACAAGGTAGTCGTAGGAGAACCTGCGGCTGGATCACCTCCTTTCTATGGAGTTAAT
CAAAGTCGGTACATCCGGCGTCTTTTATGTTGTTATTTGTTTTTTTAGGATTGTTGGGAGGGTGCTGAAC
CACTGGCAGGTAGTATTGCGAGTTCCTTTCAGAGTTGGGAAGAGGTCTAGGGCCTATAGCTCAGTTGGTT
TAGAGCGTTCCCCTGATAAGGGAAAGGTCAGTGGTTCGAATCCACTTAGGCCCACCATTCTCATGTTGAA
TTAAGTTGTTTTGAAGTGAATTTAACTGGGGGGTGTAGCTCAACTGGGAGAGCGCTGCCTTTGCAAGGCA
GAGGTTAGCGGTTCGATCCCGCTCATCTCCACAAGTTCTTATGTAAAGTTGTAAGTAGGTAGCAACTGTT
CTTTGGCAATAGACGCAATTTTAGTGATGTAAAATAATTGAAAAATTGGGTGATCAAGCTATTAAGGGTA
CATGGTGGATGTCTTGGAACCAAAAGCTGATGAAGGACGTGGAAGGCTGCGATATGCTTCGGTGAGCTGC
CAAACAAGCTTTGATCCGGAGAATTCCGAATTGGGAAACCTGTCGTAAGAGACACTTTGTGACTCTTTTG
GTTAATACCGCGACATTGTTATCTGAATAAATAGGGTAATGAGAGGAACGAAGGGAACTGAAACATCTAA
GT

>gi|189009143|gb|EU478679.1| Uncultured Planctomycetales bacterium clone Peru_64 16S ribosomal RNA gene, partial sequence; 16S-23S ribosomal RNA intergenic spacer, tRNA-Ile and tRNA-Ala genes, complete sequence; and 23S ribosomal RNA gene, partial sequence
GGATTAGGCATGCAAGTCGAACGAGGATATATCCTTCGGGGTATAAGCCGAGTGGCGCAAGGGTGAGTAA
TGCATAGATTACCTGCCTCTAGGATAAGGACAACTTTGTGAAAACGAAGCTAATACTTAATAATACAAAA
GAAAATAATTTTCTTTTGTCAATGGGAGGGTAGCAATACCTTTTGCCTAGAGAGGGGTTTATGTCCTATC
AGCTTGTTGGTGGGGTAATGGCCTACCAAGGCGAAGACGGGTAGCCGGTCTTAGAGGATGGTCGGCCACA
CTGGGACTGAGACACTGCCCAGACTTCTACGGAAGGCTGCAGTCGAGAATCTTTCGCAATGCCCGAAAGG
GTGACGAAGCGACGCCGCGTGAGTGAGGAAGGCCTTAGGGTTGTAAAGCTCTGTCAGGAGTTAAGAAATA
TAAGTGTGTTAATACCACATTTATTTGACGAAGGCTCCAAAGGAAGCCACGGCTAACTCTGTGCCAGCAG
CCGCGGTAATACAGAGGTGGCAAGCGTTGTTCGGAATTATTGGGCGTAAAGAGCACGTAGGTGGGTTTGT
AAGTCAGATGTGAAAGCCTTCTGTTCAACGGAAGAATTGCATCTGAAACTGCAAGTCTTGAGTGTAGGAG
GAGAGAATGGAACTTCTGGTGGAGCGGTGAAATGCGTAGATATCAGAAGGAACGCCGGCGGCGAAAGCGA
TTCTCTGGCCTATTACTGACACTCAGTGTGCGAAAGCTAGGGGAGCAAACGGGATTAGATACCCCGGTAG
TCCTAGCCGTAAACGATGGGCACTAAGTAGAGGGGATTACCGATGTTCTCTCTGCCGTAGCTAACGCATT
AAGTGCCCCGCCTGGGGAGTACGGCCGCAAGGCTAAAACTCAAAAGAATTGACGGGGGCTCGCACAAGCG
GTGGAGCATGTGGCTTAATTCGATGCAACGCGAAAAACCTTACCGGGGCTTGACATGGTAGAAGTAGGAA
CCCGAAAGGGTAACGAACGGTATCCAGTCCGTAGCTATCACAGGTGTTGCATGGCTGTCGTCAGCTCGTG
TCGTGAGACGTTGGGTTAAGTCCCCTAACGAGCGAAACCCTTGTTTTTAGTTACCAGCGGGTTATGCCGG
GTACTCTAGAAAGACTGCCGTCGTCAAGACGGAGGAAGGTGGGGATGACGTCAAGTCATCATGGCCCTTA
TGCCCCGGGCTGCACACGTGCTACAATGGTCGGTACAAACGGAAGCGAAGCCGAGAGGTGAAGCGAATCC
TAAAAAGCCGATCTCAGTTCGGATTGGAGGCTGAAATTCGCCTCCATGAAGTTGGAATCGCTAGTAATTG
CGGATCAGCAATGCCGCGGTGAATATGTTCCCGAGCCTTGTACACACCGCCCGTCAAGCCACCCAAGCAG
GATGCACCCGAAAACATTATATCTAACCAGGGCAACTTGGAGGAAAGTGTTGAAGGAGTGTTTTGTGAGG
AGGACTAAGTCGTAACAAGGTAGTCGTAGGAGAACCTGCGGCTGGATCACCTCCTTTCCATGGAGTTAAT
CAAAGTCGGTACATCCGGCGTCTTTTATGTTGTTATTTGTTTTTTTAGGATTGTTGGGAGGGTGCTGAAC
CACTGGCAGGTAGTATTGCGAGTTCCTTTCAGAGTTGGGAAGAGGTCTAGGGCCTATAGCTCAGTTGGTT
TAGAGCGTTCCCCTGATAAGGGAAAGGTCAGTGGTTCGAATCCACTTAGGCCCACCATTCTCATGTTGAA
TTAAGTTGTTTTGAAGTGAATTTAACTGGGGGGTGTAGCTCAACTGGGAGAGCGCTGCCTTTGCAAGGCA
GAGGTTAGCGGTTCGATCCCGCTCATCTCCACAAGTTCTTATGTAAAGTCGTAAGTAGGTAGTAACTGTT
CTTTGGCAATAGACGCAATTTTAGTGATGTAAAATAATTAAAAAATTGGGTGATCAAGCTATTAAGGGTA
CATGGTGGATGTCTTGGTACCAAAAGCTGATGAAGGACGTGGAAGGCTGCGAAATGCTTCGGTGAGCTGC
CAAACAAGCTTTGATCCGGAGAATTCCGAATTGGGAAACCTGTCGTAAGAGTCACTTTGTGTCTCTTTTG
GTTAATACCGCGACATTGTTATCTGAATAAATAGGGTAATGAGAGGAACGAAGGGAACTGAAACATCTAA
G

>gi|189009144|gb|EU478680.1| Uncultured Planctomycetales bacterium clone Peru_72 16S ribosomal RNA gene, partial sequence; 16S-23S ribosomal RNA intergenic spacer, tRNA-Ile and tRNA-Ala genes, complete sequence; and 23S ribosomal RNA gene, partial sequence
GGATTAGGCATGCAAGTCGAACGAGGATATATCCTTCGGGATATAAGCCGAGTGGCGCAAGGGTGAGTAA
TGCATAGATTACCTGCCTCTAGGATAAGGACAACTTTGTGAAAACGAAGCTAATACTTAATAATACAAAA
GAAAATAATTTTCTTTTGTCAATGGGAGGGTAGCAATACCTTTTGCCTAGAGAGGGGTTTATGTCCTATC
AGCTTGTTGGTGGGGTAATGGCCTACCAAGGCGAAGACGGGTAGCCGGTCTTAGAGGATGGTCGGCCACA
CTGGGACTGAGACACTGCCCAGACTTCTACGGAAGGCTGCAGTCGAGAATCTTTCGCAATGCCCGAAAGG
GTGACGAAGCGACGCCGCGTGAGTGAGGAAGGCCTTAGGGTTGTAAAGCTCTGTCAGGAGTTAAGAAATA
TAAGTGTGTTAATACCACGTTTATTTGACGAAGGCTCCAAAGGAAGCCACGGCTAACTCTGTGCCAGCAG
CCGCGGTAATACAGAGGTGGCAAGCGTTGTTCGGAATTATTGGGCGTAAAGAGCACGTAGGTGGGTTTGT
AAGTCAGATGTGAAAGCCTTCTGTTCAACGGAAGAATTGCATCTGAAACTGCAAGTCTTGAGTGTAGGAG
GGGAGAATGGAACTTCTGGTGGAGCGGTGAAATGCGTAGATATCAGAAGGAACGCCGGCGGCGAAAGCGA
TTCTCTGGCCTATTACTGACGCTCAGTGTGCGAAAGCTAGGGGAGCAAACGGGATTAGATACCCCGGTAG
TCCTAGCCGTAAACGATGGGCACTAAGTAGAGGGAATTACCGATGTTCTCTCTGCCGTAGCTAACGCATT
AAGTGCCCCGCCTGGGGAGTACGGCCGCAAGGCTAAAACTCAAAAGAATTGACGGGGGCTCGCACAAGCG
GTGGAGCATGTGGCTTAATTCGATGCAACGCGAAAAACCTTACCGGGGCTTGACATGGTAGAAGTAGGAA
CCCGAAAGGGTAACGAACGGTATCCAGTCCATAGCTATCACAGGTGTTGCATGGCTGTCGTCAGCTCGTG
TCGTGAGACGTTGGGTTAAGTCCCCTAACGAGCGAAACCCTTGTTTTTAGTTACCAGCGGGTTATGCCGG
GTACTCTAGAAAGACTGCCGTCGTCAAGACGGAGGAAGGTGGGGATGACGTCAAGTCATCATGGCCCTTA
TGCCCCGGGCTGCACACGTGCTACAATGGTCGGTACAAACGGAAGCGAAGCCGAGAGGTGAAGCGAATCC
TAAAAAGCCGATCTCAGTTCGGATTGGAGGCTGAAATTCGCCTCCATGAAGTTGGAATCGCTAGTAATCG
CGGATCAGCAATGCCGCGGTGAATATGTTCCCGAGCCTTGTACACACCGCCCGTCAAGCCACCCAAGCAG
GATGCACCCGAAAACATTATATCTAACCAGGGCAACTTGGAGGAAAGTGTTGAAGGAGTGTTTTGTGAGG
AGGACTAAGTCGTAACAAGGTAGTCGTAGGAGAACCTGCGGCTGGATCACCTCCTTTCTATGGAGTTAAT
CAAAGTCGGTACATCCGGCGTCTTTTATGTTGTTATTTGTTTTTTTAGGATTGTTGGGAGGGTGCTGAAC
CACTGGCAGGTAGTATTGCGAGTTCCTTTCAGAGTTGGGAAGAGGTCTAGGGCCTATAGCTCAGTTGGTT
TAGAGCGTTCCCCTGATAAGGGAAAGGTCAGTGGTTCGAATCCACTTAGGCCCACCATTCTCATGTTGAA
TTAAGTTGTTTTGAAGTGAATTTAACTGGGGGGTGTAGCTCAACTGGGAGAGCGCTGCCTTTGCAAGGCA
GAGGTTAGCGGTTCGATCCCGCTCATCTCCACAAGTTCTTATGTAAAGTTGTAAGTAGGTAGTAACTGTT
CTTTGGCAATAGACGCAATTTTAGTGATGTAAAATAATTGAAAAATTGGGTGATCAAGCTATTAAGGGTA
CATGGTGGATGTCTTGGTACCAAAAGCTGATGAAGGACGTGGAAGGCTGCGATATGCTTCGGTGAGCTGC
CAAACAAGCTTTGATCCGGAGAATTCCGAATTGGGAAACCTGTCGTAAGAGACACTTTGTGACTCTTTTG
GTTAATACCGCGACATTGTTATCTGAATAAATAGGGTAATGAGAGGAACGAAGGGAACTGAAACATCTA

>gi|189009145|gb|EU478681.1| Uncultured Planctomycetales bacterium clone Peru_78 16S ribosomal RNA gene, partial sequence; 16S-23S ribosomal RNA intergenic spacer, tRNA-Ile and tRNA-Ala genes, complete sequence; and 23S ribosomal RNA gene, partial sequence
GGATTAGGCATGCAAGTCGAACGAGGATATATCCTTCGGGATATAAGCCGAGTGGCACAAGGGTGAGCAA
TGCATAGATTACCTACCTTTAGGATAAGGGCAACTTTGTGAAAACGGAGCTAATACTTAATAATACAAAA
GAAAATAATTTTCTTTTGTCAAAGGGAGGGTAGCAATACCTTTCGCCTAGAGAGGGGTTTATGTCCTATC
AGCTTGTTGGTGGGGTAATAGCCCACCAAGGCGAAGACGGGTAGCCGGTTTAAGAGGATGGTCGGCCACA
CTGGGACTGAGACACTGCCCAGACTTCTACGGAAGGCTGCAGTCGAGAATCTTTCGCAATGCCCGAAAGG
GTGACGAAGCGACGCCGCGTGGGTGAAGAAGGCCTTCGGGTTGTAAAGCCCTGTCAGGAGTTATGAAATG
TAAGTGCGCTAATATCGTGCTTATTTGACAAAGGCTCCAAAGGAAGCCACGGCTAACTCTGTGCCAGCAG
CCGCGGTAATACAGAGGTGGCGAGCGTTGTTCGGAATTATTGGGCGTAAAGAGCACGTAGGTGGGTTTGC
AAGTCAGATGTGAAAGCCTTCTGTTCAACGGAAGAATTGCATCTGAAACTGCTAATCTTGAGTATAGGAG
GGGAGAATGGAACTTCTGGTGGAGCGGTGAAACGCGTAGATATCAGAAGGAACGCCGGCGGCGAAAGCGA
TTCTCTGGCCTATTACTGACACTCAGTGTGCGAAAGCTAGGGGAGCAAACGGGATTAGATACCCCGGTAG
TCCTAGCCGTAAACGATGGGCACTAAGTAGAGGGAATTACCTATATTCTCTCTGCCGTAGCTAACGCATT
AAGTGCCCCGCCTGGGGAGTACGGCCGCAAGGCTAAAACTCAAAAGAATTGACGGGGGCTCGCACAAGCG
GTGGAGCATGTGGCTTAATTCGATGCAACGCGAAAAACCTTACCGGGGCTTGACATGATAGAAGTAGGAA
CCTGAAAGGGGGACGAACGGTATCCAGTCCGTAGCTATCACAGGTGTTGCATGGCTGTCGTCAGCTCGTG
TCGTGAGACGTTGGGTTAAGTCCCCTAACGAGCGAAACCCTTGTTTTTAGTTACCAGCGGGTTATGCCGG
GTACTCTAGAAAGACTGCCGTCGTCAAGACGGAGGAAGGTGGGGATGACGTCAAGTCATCATGGCCCTTA
TGCCCCGGGCTGCACACGTGCTACAATGGTCGGTACAGACGGAAGCGAAGCCGAGAGGTGAAGCGAATCC
TAAAAAGCCGATCTCAGTTCGGATTGGAGGCTGAAATTCGCCTCCATGAAGTTGGAATCGCTAGTAATCG
CGGATCAGCAATGTCGCGGTGAATATGTTCCCGAGCCTTGTACACACCGCCCGTCAAGCCACCCAAGCAG
GATGCACCCGAAAACATTATATCTAACCAGGGCAACTTGGAGGAAAATGTTGAAGGAGTGTTTTGTGAGG
AGGACTAAGTCGTAACAAGGTAGTCGTAGGAGAACCTGCGGCTGGATCACCTCCTTTCTAAGGAGTAAAT
CAAAATAGGTACATCCGACGTCTTTTGTGTTGTTATTTGTTTTTTTGAGTGTTTGGGGGTGCTAAACCGA
CTAATAAGTATGCTATAAGTTGTTTTTAAATAAGGCGGAAAGTGGTCCAGGGCCTATAGCTCAGTTGGTT
TAGAGCGTTCCCCTGATAAGGGAAAGGTCAGTGGTTCGAATCCACTTAGGCCCACCATCCTCAGATCGAT
TTATAAAAGTAAAGTGAATTGATGAATTTATCTGGGGGTGTAGCTCAACTGGGAGAGCGCTGCCCTTGCA
AGGCAGAGGTTAGCGGTTCGATCCCGCTCATCTCCATAATTCTTTTAATAAAGATAGTAGATGGTTTTTT
GCTGTATTCATGTAAAGAAGTAAATGAATAGCATTAATTGTTCTTTGGCAATAAAAGCAATTTTGAAACG
GTGTAACTACAATTAGAAATTTGGGTGATCAAGCTACTAAGGGTGCATGGTGGATGTCTTGGTACCAAAA
GCTGATGAAGGACGTGGCGGGCTGCGATAAGCTTCGGGGAGCTGCCAAACGAGCTTTGATCCGGAGAATT
CCGAATTGGGAAACCTGTCGTAAGAAACACTTGTGTTTCTTTTGGTTCATACCGCGACATTATTATCTGA
ATAAATAGGGTAATAAGAGGAACGAAGGGAACTGAAACATCTAAG

>gi|189009146|gb|EU478682.1| Uncultured Planctomycetales bacterium clone Peru_80 16S ribosomal RNA gene, partial sequence; 16S-23S ribosomal RNA intergenic spacer, tRNA-Ile and tRNA-Ala genes, complete sequence; and 23S ribosomal RNA gene, partial sequence
GGATTAGGCATGCAAGTCGAACGAGGATATACCTTTCGGGGTATAAACCGAGTGGCGCAAGGGTGAGTAA
TGCATAGATTACCTGCCTCTAGGATAAGGACAACTTTGTGAAAACGAAGCTAATACTTAATAATACAAGA
GAGAATAATTCTTTTTTGTCAATGGGAGGGTAGCAATACCTTTTGCCTAGAGAGGGGTTTATGTCCTATC
AGCTTGTTGGTGGGGTAATGGCCTACCAAGGCGAAGACGGGTAGCCGGTCTTAGAGGATGGTCGGCCACA
CTGGGACTGAGACACTGCCCAGACTTCTACGGAAGGCTGCAGTCGAGAATCTTTCGCAATGCCCGAAAGG
GTGACGAAGCGACGCCGCGTGAGTGAGGAAGGCCTTCGGGTTGTAAAGCTCTGTCAGGTGTTAAGAAATA
TAAGTGTGCTAATACCACATTTATTTGACAAAGGCGCCAAAGGAAGCCACGGCTAACTCTGTGCCAGCAG
CCGCGGTAATACAGAGGTGGCAAGCGTTGTTCGGAATTATTGGGCGTAAAGAGCACGTAGGTGGGTTCGT
AAGTCAGATGTGAAAGCCTTCTGTTCAACGGAAGAATTGCATCTGAAACTGCGAGTCTTGAGTGTAGGAG
GGGAGAATGGAACTTCTGGTGGAGCGGTGAAATGCGTAGATATCAGAAGGAACGCCGGCGGCGAAAGCGA
TTCTCTGGCCTATTACTGACACTCAGTGTGCGAAAGCTAGGGGAGCAAACGGGATTAGATACCCCGGTAG
TCCTAGCTGTAAACGATGGGCACTAAGTAGAGGGAATTACCGATGTTCTCTCTGCCGTAGCTAACGCATT
AAGTGCCCCGCCTGGGGAGTACGGCCGCAAGGCTAAAACTCAAAAGAATTGACGGGGGCTCGCACAAGCG
GTGGAGCATGTGGCTTAATTCGATGCAACGCGAAAAACCTTACCGGGGCTTGACATGGTAGAAGTAGGAA
CCCGAAAGGGTAACGAACGGTATCCAGTCCGTAGCTATCACAGGTGTTGCATGGCTGTCGTCAGCTCGTG
TCGTGAGACGTTGGGTTAAGTCCCCTAACGAGCGAAACCCTTGTTTTTAGTTACCAGCGGGTTATGCCGG
GTACTCTAGAAAGACTGCCGTCGTCAAGACGGAGGAAGGTGGGGATGACGTCAAGTCATCATGGCCCTTA
TGCCCCGGGCTGCACACGTGCTACAATGGTCGGTACAAACGGAAGCGAAGCCGAGAGGTGGAGCGAATCC
TAAAAAGCCGATCTCAGTTCGGATTGGAGGCTGAAATTCGCCTCCATGAAGTTGGAATCGCTAGTAATCG
CGGATCAGCATTGCCGCGGTGAATATGTTCCCGAGCCTTGTACACACCGCCCGTCAAGCCACCCAAGCAG
GATGCACCCGAAAACATTATATCTAACCAGGTTTACCTGGAGGAAAGTGTTGAAGGAGTGTTTTGTGAGG
AGGACTAAGTCGTAACAAGGTAGTCGTAGGAGAACCTGCGGCTGGATCACCTCCTTTCTATGGAGTTAAT
CGAAGTCGGTACATCCGACGACTTTTATGTTGTTTTTAGTATTATAAGGATTGTTGGGAGGGTGCTGAAC
CACTGGTAGGCAGTATTACGAGTTCCTTTCAGGTTGGGAAAAGGTCTAGGGCCTATAGCTCAGTTGGTTT
AGAGCGTTCCCCTGATAAGGGAAAGGTCAGTGGTTCGAATCCACTTAGGCCCACCATTCTCATGTTGAAT
TAAGTTGATTGTGATACGAATTTAACTGGGGGGTGTAGCTCAACTGGGAGAGCGCTGCCTTTGCAAGGCA
GAGGTTAGCGGTTCGATCCCGCTCATCTCCACAAATCTTATGTAGTATTGTAGGTGTAGTAGAAGTAACT
GTTCTTTGGCAATAGACGCAATTTAAGCGATGTAAAGTAATAATAATTTGGGTGATCAAGCTATTAAGGG
TGCATGGTGGATGTCTTGGTACCAAAAGCTGATGAAGGACGTGGAAGGCTGCGATATGCTTCGGTGAGCT
GCCAAACAAGCTTTGATCCGGAGAATTCCGAATTGGGAAACCTGTCGTAAGAGGCACTTTGTGTCTCTTT
TGGTTTATACTGCGACATTGTTATCTGAATAAATAGGGTAATGAGAGGAACGAAGGGAACTGAAACATCT
AAG

>gi|189009147|gb|EU478683.1| Uncultured Planctomycetales bacterium clone Peru_88 16S ribosomal RNA gene, partial sequence; 16S-23S ribosomal RNA intergenic spacer, tRNA-Ile and tRNA-Ala genes, complete sequence; and 23S ribosomal RNA gene, partial sequence
GGATTAGGCATGCAAGTCGAACGAGGATATATCCTTCGGGATATAAGCCGAGTGGCGCAAGGGTGAGTAA
TGCATAGATTACCTGCCTCTAGGATAAGGACAACTTTGTGAAAACGAAGCTAATACTTAATAATACAAAA
GAAAATAATTTTCTTTTGTCAATGGGAGGGTAGCAATACCTTTTGCCTAGAGAGGGGTTTATGTCCTATC
AGCTTGTTGGTGGGGTAATGGCCTACCAAGGCGAAGACGGGTAGCCGGTCTTAGAGGATGGTCGGCCACA
CTGGGACTGAGACACTGCCCAGACTTCTACGGAAGGCTGCAGTCGAGAATCTTTCGCAATGCCCGAAAGG
GTGACGAAGCGACGCCGCGTGAGTGAGGAAGGCCTTAGGGTTGTAAAGCTCTGTCAGGAGTTAAGAAATT
TAAGTGTGCTAATACCGCATTTATTTGACGAAGGCTCCAAAGGAAGCCACGGCTAACTCTGTGCCAGCAG
CCGCGGTAATACAGAGGTGGCAAGCGTTGTTCGGAATTATTGGGCGTAAAGAGCACGTAGGTGGGTTTGT
AAGTCAGATGTGAAAGCCTTCTGTTCAACGGAAGAATTGCATCTGAAACTGCAAGTCTTGAGTGTAGGAG
GGGAGAATGGAACTTCTGGTGGAGCGGTGAAATGCGTAGATATCAGAAGGAACGCCGGCGGCGAAAGCGA
TTCTCTGGCCTATTACTGACACTCAGTGTGCGAAAGCTAGGGGAGCAAACGGGATTAGATACCCCGGTAG
TCCTAGCCGTAAACGATGGGCACTAAGTAGAGGGAATTACCGACGTTCTCTCTGCCGTAGCTAACGCATT
AAGTGCCCCGCCTGGGGAGTACGGCCGCAAGGCTAAAACTCAAAAGAATTGACGGGGGCTCGCACAAGCG
GTGGAGCATGTGGCTTAATTCGATGCAACGCGAAAAACCTTACCGGGGCTTGACATGGCAGAAGTAGGAA
CCCGAAAGGGTAACGAACGGTATCCAGTCCGTAGCTATCACAGGTGTTGCATGGCTGTCGTCAGCTCGTG
TCGTGAGACGTTGGGTTAAGTCCCCTAACGAGCGAAACCCTTGTTTTTAGTTACCAGCGGGTTATGCCGG
GTACTCTAGAAAGACTGCCGTCGTCAAGACGGAGGAAGGTGGGGATGACGTCAAGTCATCATGGCCCTTA
TGCCCCGGGCTGCACACGTGCTACAATGGTCGGTACAAACGGAAGCGAAGCCGAGAGGTGAAGCGAATCC
TAAAAAGCCGATCTCAGTTCGGATTGGAGGCTGAAATTCGCCTCCATGAAGTTGGAATCGCTAGTAATCG
CGGATCAGCAATGCCGCGGTGAATATGTTCCCGAGCCTTGTACACACCGCCCGTCAAGCCACCCAAGCAG
GATGCACCCGAAAACATTATATCTAACCAGGGCAACTTGGAGGAAAGTGTTGAAGGAGTGTTTTGTGAGG
AGGACTAAGTCGTAACAAGGTAGTCGTAGGAGAACCTGCGGCTGGATCACCTCCTTTCTATGGAGTTAAT
CAAAGTCGGTACATCCGGCGTCTTTTATGTTGTTATTTGTTTTTTAGGATTGTTGGGAGGGTGCTGAACC
ACTGGCAGGTAGTATTGCGAGTTCCTTTCAGGGTTGGGAAGAGGTCTAGGGCCTATAGCTCAGTTGGTTT
AGAGCGTTCCCCTGATAAGGGAAAGGTCAGTGGTTCGAATCCACTTAGGCCCACCATTCCCATGTTGAAT
GAAGTTGTTTGTGAGATGAATTTAACTGGGGGGTGTAGCTCAACTGGGAGAGCGCTGCCTTTGCAAGGCA
GAGGTTAGCGGTTCGATCCCGCTCATCTCCACAAGTTCTTATGTAAAGTCGTAAGTAGATAGTAACTGTT
CTTTGGCAATAGACGCAATTTTAGTGATGTAAAATAATTGAAAAATTGGGTGATCAAGCTATTAAGGGTA
CATGGTGGATGTCTTGGTACCAAAAGCTGATGAAGGACGTGGAAGGCTGCGATATGCTTCGGTGAGCTGC
CAACAAGCTTTGATCCGGAGAATTCCGAATTGGGAAACCTGTCGTAAGAGACATTATGTGTCTCTTTTGG
TTAATACCGCGACATTGTTATCTGAATAAATAGGGTAATGAGAGGAACGAAGGGAACTGAAACATCTAAG
T

>gi|189009148|gb|EU478684.1| Uncultured Planctomycetales bacterium clone Peru_96 16S ribosomal RNA gene, partial sequence; 16S-23S ribosomal RNA intergenic spacer, tRNA-Ile and tRNA-Ala genes, complete sequence; and 23S ribosomal RNA gene, partial sequence
GGATTAGGCATGCAAGTCGAACGAGGATATATCCTTCGGGATATAAGCCGAGTGGCGCAAGGGTGAGTAA
TGCATAGATTACCTACCTCTAGGATAAGGACAACTTTGTGAAAACGAAGCTAATACTTAATAACACAAGA
GAAAATAATTTTCTTTTGTCAATGGGAGGGTAGCAATACCTTTTGCCTAGAGAGGGGTTTATGTCCTATC
AGCTTGTTGGTGGGGTAATGGCCTACCAAGGCGAAGACGGGTAGCCGGTCTTAGAGGATGGTCGGCCACA
CTGGGACTGAGACACTGCCCAGACTTCTACGGAAGGCTGCAGTCGAGAATCTTTCGCAATGCCCGAAAGG
GTGACGAAGCGACGCCGCGTGAGTGAGGAAGGCCTTCGGGTTGTAAAGCTCTGTCAGGAGTTAAGAAATG
TAAGTGTGCTAATACCACATTTACTTGACGAAGGCTCCAAAGGAAGCCACGGCTAACTCTGTGCCAGCAG
CCGCGGTAATACAGAGGTGGCAAGCGTTGTTCGGAATTATTGGGCGTAAAGAGCACGTAGGTGGGTTTGT
AAGTCAGATGTGAAAGCCTTCTGTTCAACGGAAGAATTGCATCTGAAACTGCAAGTCTTGAGTGTAGGAG
GGGGGAATGGAACTTCTGGTGGAGCGGTGAAATGCGTAGATATCAGAAGGAACGCCGGCGGCGAAAGCGA
TTCTCTGGCCTATTACTGACACTCAGTGTGCGAAAGCTAGGGGAGCAAACGGGATTAGATACCCCGGTAG
TCCTAGCCGTAAACGATGGGCACTAAGTAGAGGGAATTACCGATGTTCTCTCTGCCGTAGCTAACGCATT
AAGTGCCCCGCCTGGGGAGTACGGCCGCAAGGCTAAAACTCAAAAGAATTGACGGGGGCTCGCACAAGCG
GTGGAGCATGTGGCTTAATTCGATGCAACGCGAAAAACCTTACCGGGGCTTGACATGGTAGAAGTAGGAA
CCCGAAAGGGTAACGAACGGTATCCAGTCCGTAGCTATCACAGGTGTTGCATGGCTGTCGTCAGCTCGTG
TCGTGAGACGTTGGGTTAAGTCCCCTAACGAGCGAAACCCTTGTTTTTAGTTACCAGCGGGTTATGCCGG
GTACTCTAGAAAGACTGCCGTCGTCAAGACGGAGGAAGGTGGGGATGACGTCAAGTCATCATGGCCCTTA
TGCCCCGGGCTGCACACGTGCTACAATGGTCGGTACAAACGGAAGCGAAGCCGAGAGGTGGAGCGAATCC
TAAAAAGCCGATCTCAGTTCGGATTGGAGGCTGAAATTCGCCTCTATGAAGTTGGAATCGCTAGTAATCG
CGGATCAGCATTGCCGCGGTGAATATGTTCCCGAGCCTTGTACACACCGCCCGTCAAGCCACCCAAGCAG
GATGCACCCGAAAACATTATATCTAACCAGGCTTGCCTGGAGGAAAGTGTTGAAGGAGTGTTTTGTGAGG
AGGACTAAGTCGTAACAAGGTAGTCGTAGGAGAACCTGCGGCTGGATCACCTCCTTTCTATGGAGTTAAT
CAAAGTCGGTACATCCGGCGTCTTTTATGTTGTTTTTTATTTTTTAGGATTGTTGGGAGGGTGCTGAACC
ACTGGCAGGTAGTATTGCGAGTTCCTTTCAGGGTTGGGAAGAGGTCTAGGGCCTATAGCTCAGTTGGTTT
AGAGCGTTCCCCTGATAAGGGAAAGGTCAGTGGTTCGAATCCACTTAGGCCCACCATCCTCATGTTAAAT
TATGATGTATGTATATTAAATTTAACTGGGGGGTGTAGCTCAACTGGGAGAGCGCGGCCCTTGCAAGGCC
GAGGTTAGCGGTTCGATCCCGCTCATCTCCACAAGTTTCTTGTAAAGTTTTAAGTGTGTAGTAACTGTTC
TTTGGCAATAGACGCAATTTAAGCGATGTAAAATAATTAAATATTTGGGTGATCAAGCTATTAAGGGTAC
ATGGTGGATGTCTTGGTACCAAAAGCTGATGAAGGACGTGGAAGGCTGCGATATGCTTCGGTGAGCTGCC
AAACAAGCCTTGATCCGGAGAATTCCGAATTGGGAAACCTGTCGTAAGAGGCGCTCTGTGTCTCTTTTGG
TTAATACCGCGACATTATTATCTGAATAAATAGGGTAATGAGAGGAACGAAGGGAACTGAAAC

>gi|189009149|gb|EU478685.1| Uncultured Planctomycetales bacterium clone Peru_70 16S ribosomal RNA gene, partial sequence; 16S-23S ribosomal RNA intergenic spacer, tRNA-Ile and tRNA-Ala genes, complete sequence; and 23S ribosomal RNA gene, partial sequence
GGATTAGGCATGCAAGTCGAACGAGGATATACCTTTCGGGGTATAAACCGAGTGGCGCAAGGGTGAGTAA
TGCATAGATTACCTGCCTCTAGGATAAGGACAACTTTGTGAAAACGAAGCTAATACTTAATAATACAAGA
GAGAATAATTCTTTTTTGTCAATGGGAGGGTAGCAATACCTTTTGCCTAGAGAGGGGTTTATGTCCTATC
AGCTTGTTGGTGGGGTAATGGCCTACCAAGGCGAAGACGGGTAGCCGGTCTTAGAGGATGGTCGGCCACA
CTGGGACTGAGACACTGCCCAGACTTCTACGGAAGGCTGCAGTCGAGAATCTTTCGCAATGCCCGAAAGG
GTGACGAAGCGACGCCGCGTGAGTGAGGAAGGCCTTCGGGTTGTAAAGCTCTGTCAGGTGTTAAGAAATA
TAAGTGTGCTAATACCACATTTATTTGACAAAGGCGCCAAAGGAAGCCACGGCTAACTCTGTGCCAGCAG
CCGCGGTAATACAGAGGTGGCAAGCGTTGTTCGGAATTATTGGGCGTAAAGAGCACGTAGGTGGGTTCGT
AAGTCAGATGTGAAAGCCTTCTGTTCAACGGAAGAATTGCATCTGAAACTGCGAGTCTTGAGTGTAGGAG
GGGAGAATGGAACTTCTGGTGGAGCGGTGAAATGCGTAGATATCAGAAGGAACGCCGGCGGCGAAAGCGA
TTCTCTGGCCTATTACTGACACTCAGTGTGCGAAAGCTAGGGGAGCAAACGGGATTAGATACCCCGGTAG
TCCTAGCTGTAAACGATGGGCACTAAGTAGAGGGAATTACCGATGTTCTCTCTGCCGTAGCTAACGCATT
AAGTGCCCCGCCTGGGGAGTACGGCCGCAAGGCTAAAACTCAAAAGAATTGACGGGGGCTCGCACAAGCG
GTGGAGCATGTGGCTTAATTCGATGCAACGCGAAAAACCTTACCGGGGCTTGACATGGTAGAAGTAGGAA
CCCGAAAGGGTAACGAACGGTATCCAGTCCGTAGCTATCACAGGTGTTGCATGGCTGTCGTCAGCTCGTG
TCGTGAGACGTTGGGTTAAGTCCCCTAACGAGCGAAACCCTTGTTTTTAGTTACCAGCGGGTTATGCCGG
GTACTCTAGAAAGACTGCCGTCGTCAAGACGGAGGAAGGTGGGGATGACGTCAAGTCATCATGGCCCTTA
TGCCCCGGGCTGCACACGTGCTACAATGGTCGGTACAAACGGAAGCGAAGCCGAGAGGTGGAGCGAATCC
TAAAAAGCCGATCTCAGTTCGGATTGGAGGCTGAAATTCGCCTCCATGAAGTTGGAATCGCTAGTAATCG
CGGATCAGCATTGCCGCGGTGAATATGTTCCCGAGCCTTGTACACACCGCCCGTCAAGCCACCCAAGCAG
GATGCACCCGAAAACATTATATCTAACCAGGTTTACCTGGAGGAAAGTGTTGAAGGAGTGTTTTGTGAGG
AGGACTAAGTCGTAACAAGGTAGTCGTAGGAGAACCTGCGGCTGGATCACCTCCTTTCTATGGAGTTAAT
CGAAGTCGGTACATCCGACGACTTTTATGTTGTTTTTAGTATTATAAGGATTGTTGGGAGGGTGCTGAAC
CACTGGTAGGCAGTATTACGAGTTCCTTTCAGGTTGGGAAAAGGTCTAGGGCCTATAGCTCAGTTGGTTT
AGAGCGTTCCCCTGATAAGGGAAAGGTCAGTGGTTCGAATCCACTTAGGCCCACCATTCTCATGTTGAAT
TAAGTTGATTGTGATACGAATTTAACTGGGGGGTGTAGCTCAACTGGGAGAGCGCTGCCTTTGCAAGGCA
GAGGTTAGCGGTTCGATCCCGCTCATCTCCACAAATCTTATGTAGTATTGTAGGTGTAGTAGAAGTAACT
GTTCTTTGGCAATAGACGCAATTTAAGCGATGTAAAGTAATAATAATTTGGGTGATCAAGCTATTAAGGG
TGCATGGTGGATGTCTTGGTACCAAAAGCTGATGAAGGACGTGGAAGGCTGCGATATGCTTCGGTGAGCT
GCCAAACAAGCTTTGATCCGGAGAATTCCGAATTGGGAAACCTGTCGTAAGAGGCACTTTGTGTCTCTTT
TGGTTTATACTGCGACATTGTTATCTGAATAAATAGGGTAATGAGAGGAACGAAGGGAACTGAAACA

>gi|189009150|gb|EU478686.1| Uncultured Planctomycetales bacterium clone Peru_27 16S ribosomal RNA gene, partial sequence; 16S-23S ribosomal RNA intergenic spacer, tRNA-Ile and tRNA-Ala genes, complete sequence; and 23S ribosomal RNA gene, partial sequence
GATTAGGCATGCAAGTCGAACGAGGATATACCTTTCGGGGTATAAACCGAGTGGCGCAAGGGTGAGTAAT
GCATAGATTACCTGCCTCTAGGATAAGGACAACTTTGTGAAAACGAAGCTAATACTTAATAATACAAGAG
AGAATAATTCTTTTTTGTCAATGGGAGGGTAGCAATACCTTTTGCCTAGAGAGGGGTTTATGTCCTATCA
GCTTGTTGGTGGGGTAATGGCCTACCAAGGCGAAGACGGGTAGCCGGTCTTAGAGGATGGTCGGCCACAC
TGGGACTGAGACACTGCCCAGACTTCTACGGAAGGCTGCAGTCGAGAATCTTTCGCAATGCCCGAAAGGG
TGACGAAGCGACGCCGCGTGAGTGAGGAAGGCCTTCGGGTTGTAAAGCTCTGTCAGGTGTTAAGAAATAT
AAGTGTGCTAATACCACATTTATTTGACAAAGGCGCCAAAGGAAGCCACGGCTAACTCTGTGCCAGCAGC
CGCGGTAATACAGAGGTGGCAAGCGTTGTTCGGAATTATTGGGCGTAAAGAGCACGTAGGTGGGTTCGTA
AGTCAGATGTGAAAGCCTTCTGTTCAACGGAAGAATTGCATCTGAAACTGCGAGTCTTGAGTGTAGGAGG
GGAGAATGGAACTTCTGGTGGAGCGGTGAAATGCGTAGATATCAGAAGGAACGCCGGCGGCGAAAGCGAT
TCTCTGGCCTATTACTGACACTCAGTGTGCGAAAGCTAGGGGAGCAAACGGGATTAGATACCCCGGTAGT
CCTAGCTGTAAACGATGGGCACTAAGTAGAGGGAATTACCGATGTTCTCTCTGCCGTAGCTAACGCATTA
AGTGCCCCGCCTGGGGAGTACGGCCGCAAGGCTAAAACTCAAAAGAATTGACGGGGGCTCGCACAAGCGG
TGGAGCATGTGGCTTAATTCGATGCAACGCGAAAAACCTTACCGGGGCTTGACATGGTAGAAGTAGGAAC
CCGAAAGGGTAACGAACGGTATCCAGTCCGTAGCTATCACAGGTGTTGCATGGCTGTCGTCAGCTCGTGT
CGTGAGACGTTGGGTTAAGTCCCCTAACGAGCGAAACCCTTGTTTTTAGTTACCAGCGGGTTATGCCGGG
TACTCTAGAAAGACCGCCGTCGTCAAGACGGAGGAAGGTGGGGATGACGTCAAGTCATCATGGCCCTTAT
GCCCCGGGCTGCACACGTGCTACAATGGTCGGTACAAACGGAAGCGAAGCCGAGAGGTGGAGCGAATCCT
AAAAAGCCGATCTCAGTTCGGATTGGAGGCTGAAATTCGCCTCCATGAAGTTGGAATCGCTAGTAATCGC
GGATCAGCATTGCCGCGGTGAATATGTTCCCGAGCCTTGTACACACCGCCCGTCAAGCCACCCAAGCAGG
ATGCACCCGAAAACATTATATCTAACCAGGTTTACCTGGAGGAAAGTGTTGAAGGAGTGTTTTGTGAGGA
GGACTAAGTCGTAACAAGGTAGTCGTAGGAGAACCTGCGGCTGGATCACCTCCTTTCTATGGAGTTAATC
GAAGTCGGTACATCCGACGACTTTTATGTTGTTTTTAGTATTATAAGGATTGTTGGGAGGGTGCTGAACC
ACTGGTAGGCAGTATTACGAGTTCCTTTCAGGTTGGGAAAAGGTCTAGGGCCTATAGCTCAGTTGGTTTA
GAGCGTTCCCCTGATAAGGGAAAGGTCAGTGGTTCGAATCCACTTGGGCCCACCATTCTCATGTTGAATT
AAGTTGATTGTGATACGAATTTAACTGGGGGGTGTAGCTCAACTGGGAGAGCGCTGCCTTTGCAAGGCAG
AGGTTAGCGGTTCGATCCCGCTCATCTCCACAAATCTTATGTAGTATTGTAGGTGTAGTAGAAGTAACTG
TTCTTTGGCAATAGACGCAATTTAAGCGATGTAAAGTAATAATAATTTGGGTGATCAAGCTATTAAGGGT
GCATGGTGGATGTCTTGGTACCAAAAGCTGATGAAGGACGTGGAAGGCTGCGATATGCTTCGGTGAGCTG
CCAAACAAGCTTTGATCCGGAGAATTCCGAATTGGGAAACCTGTCGTAAGAGGCACTTTGTGTCTCTTTT
GGTTTATACTGCGACATTGTTATCTGAATAAATAGGGTAATGAGAGGAACGAAGGGAACTGAAACAT

>gi|189009151|gb|EU478687.1| Uncultured Planctomycetales bacterium clone Peru_37 16S ribosomal RNA gene, partial sequence; 16S-23S ribosomal RNA intergenic spacer, tRNA-Ile and tRNA-Ala genes, complete sequence; and 23S ribosomal RNA gene, partial sequence
GATTAGGCATGCAAGTCGAACGAGGATATATCCTTCGGGGTATAAGCCGAGTGGCGCAAGGGTGAGTAAT
GCATAGATTACCTGCCTCTAGGATAAGGACAACTTTGTGAAAACGAAGCTAATACTTAATAATACAAAAG
AAAATAATTTTCTTTTGTCAATGGGAGGGTAGCAATACCTTTTGCCTAGAGAGGGGTTTATGTCCTATCA
GCTTGTTGGTGGGGTAATGGCCTACCAAGGCGAAGACGGGCAGCCGGTCTTAGAGGATGGTCGGCCACAC
TGGGACTGAGACACTGCCCAGACTTCTACGGAAGGCTGCAGTCGAGAATCTTTCGCAATGCCCGAAAGGG
TGACGAAGCGACGCCGCGTGAGTGAGGAAGGCCTTAGGGTTGTAAAGCTCTGTCAGGAGTTAAGAAATAT
AAGTGTGTTAATACCACATTTATTTGACGAAGGCTCCAAAGGAAGCCACGGCTAACTCTGTGCCAGCAGC
CGCGGTAATACAGAGGTGGCAAGCGTTGTTCGGAATTATTGGGCGTAAAGAGCACGTAGGTGGGTTTGTA
AGTCAGATGTGAAAGCCTTCTGTTCAACGGAAGAATTGCATCTGAAACTGCAGGTCTTGAGTGTAGGAGG
GGAGAATGGAACTTCTGGTGGAGCGGTGAAATGCGTAGATATCAGAAGGAACGCCGGCGGCGAAAGCGAT
TCTCTGGCCTATTACTGACACTCAGTGTGCGAAAGCTAGGGGAGCAAACGGGATTAGATACCCCGGTAGT
CCTAGCCGTAAACGATGGGCACTAAGTAGAGGGGATTACCGATGTTCTCTCTGCCGTAGCTAACGCATTA
AGTGCCCCGCCTGGGGAGTACGGCCGCAAGGCTAAAACTCAAAAGAATTGACGGGGGCTCGCACAAGCGG
TGGAGCATGTGGCTTAATTCGATGCAACGCGAAAAACCTTACCGGGGCTTGACATGGTAGAAGTAGGAAC
CTGAAAGGGTAACGAACGGTATCCAGTCCGTAGCTATCACAGGTGTTGCATGGCTGTCGTCAGCTCGTGT
CGTGAGACGTTGGGTTAAGTCCCCTAACGAGCGAAACCCTTGTTTTTAGTTACCAGCGGGTTATGCCGGG
TACTCTAGAAAGACTGCCGTCGTCAAGACGGAGGAAGGTGGGGATGACGTCAAGTCATCATGGCCCTTAT
GCCCCGGGCTGCACACGTGCTACAATGGTCGGTACAAACGGAAGCGAAGCCGAGAGGTGAAGCGAATCCT
AAAAAGCCGATCTCAGTTCGGATTGGAGGCTGAAATTCGCCTCCATGAGGTTGGAATCGCTAGTAATCGC
GGATCAGCAATGCCGCGGTGAATATGTTCCCGAGCCTTGTACACACCGCCCGTCAAGCCACCCAAGCAGG
ATGCACCCGAAAACATTATATCTAACCAGGGCAACTTGGAGGAAAGTGTTGAAGGAGTGTTTTGTGAGGA
GGACTAAGTCGTAACAAGGTAGTCGTAGGAGAACCTGCGGCTGGATCACCTCCTTTCTATGGAGTTAATC
AAAGTCGGTACATCCGGCGTCTTTTATGTTGTTATTTGTTTTTTTAGGATTGTTGGGAGGGTGCTGAACC
ACTGGCAGGTAGTATTGCGAGTTCCTTTCAGAGTTGGGAAGAGGTCTAGGGCCTATAGCTCAGTTGGTTT
AGAGCGTTCCCCTGATAAGGGAAAGGTCAGTGGTTCGAATCCACTTAGGCCCACCATTCTCATGTTGAAT
TAAGTTGTTTTGAAGTGAATTTAACTGGGGGGTGTAGCTCAACTGGGAGAGCGCTGCCTTTGCAAGGCAG
AGGTTAGCGGTTCGATCCCGCTCATCTCCACAAGTTCTTATGTAAAGTCGTAAGTAGGTAGTAACTGTTC
TTTGGCAATAGACGCAATTTTAGTGATGTAAAATAATTGAAAAATTGGGTGATCAAGCTATTAAGGGTAC
ATGGTGGATGTCTTGGTACCAAAAGCTGATGAAGGACGTGGAAGGCTGCGAAATGCTTCGGTGAGCTGCC
AAACAAGCTTTGATCCGGAGAATTCCGAATTGGGAAACCTGTCGTAAGAGTCACTTTGTGTCTCTTTTGG
TTAATACCGCGACATTGTTATCTGAATAAATAGGGTAATGAGAGGAACGAAGGGAACTGAAACAT

>gi|189009152|gb|EU478688.1| Uncultured Planctomycetales bacterium clone Peru_43 16S ribosomal RNA gene, partial sequence; 16S-23S ribosomal RNA intergenic spacer, tRNA-Ile and tRNA-Ala genes, complete sequence; and 23S ribosomal RNA gene, partial sequence
GATTAGGCATGCAAGTCGAACGAGGATATATCCTTCGGGATATAAGCCGAGTGGCGCAAGGGTGAGTAAT
GCATAGATTACCTGCCTCTAGGATAAGGACAACTTTGTGAAAACGAAGCTAATACTTAATAATACAAAAG
AAAATAATTTTCTTTTGTCAATGGGAGGGTAGCAATACCTTTTGCCTAGAGAGGGGTTTATGTCCTATCA
GCTTGTTGGTGGGGTAATGGCCTACCAAGGCGAAGACGGGTAGCCGGTCTTAGAGGATGGTCGGCCACAC
TGGGACTGAGACACTGCCCAGACTTCTACGGAAGGCTGCAGTCGAGAATCTTTCGCAATGCCCGAAAGGG
TGACGAAGCGACGCCGCGTGAGTGAGGAAGGCCTTAGGGTTGTAAAGCTCTGTCAGGAGTTAAGAAATAT
AAGTGTGTTAATACCACGTTTATTTGACGAAGGCTCCAAAGGAAGCCACGGCTAACTCTGTGCCAGCAGC
CGCGGTAATACAGAGGTGGCAAGCGTTGTTCGGAATTATTGGGCGTAAAGAGCACGTAGGTGGGTTTGTA
AGTCAGATGTGAAAGCCTTCTGTTCAACGGAAGAATTGCATCTGAAACTGCAAGTCTTGAGTGTAGGAGG
GGAGAATGGAACTTCTGGTGGAGCGGTGAAATGCGTAGATATCAGAAGGAACGCCGGCGGCGAAAGCGAT
TCTCTGGCCTATTACTGACGCTCAGTGTGCGAAAGCTAGGGGAGCAAACGGGATTAGATACCCCGGTAGT
CCTAGCCGTAAACGATGGGCACTAAGTAGAGGGAATTACCGATGTTCTCTCTGCCGTAGCTAACGCATTA
AGTGCCCCGCCTGGGGAGTACGGCCGCAAGGCTAAAACTCAAAAGAATTGACGGGGGCTCGCACAAGCGG
TGGAGCATGTGGCTTAATTCGATGCAACGCGAAAAACCTTACCGGGGCTTGACATGGTAGAAGTAGGAAC
CCGAAAGGGTAACGAACGGTATCCAGTCCATAGCTATCACAGGTGTTGCATGGCTGTCGTCAGCTCGTGT
CGTGAGACGTTGGGTTAAGTCCCCTAACGAGCGAAACCCTTGTTTTTAGTTACCAGCGGGTTATGCCGGG
TACTCTAGAAAGACTGCCGTCGTCAAGACGGAGGAAGGTGGGGATGACGTCAAGTCATCATGGCCCTTAT
GCCCCGGGCTGCACACGTGCTACAATGGTCGGTACAAACGGAAGCGAAGCCGAGAGGTGAAGCGAATCCT
AAAAAGCCGATCTCAGTTCGGATTGGAGGCTGAAATTCGCCTCCATGAAGTTGGAATCGCTAGTAATCGC
GGATCAGCAATGCCGCGGTGAATATGTTCCCGAGCCTTGTACACACCGCCCGTCAAGCCACCCAAGCAGG
ATGCACCCGAAAACATTATATCTAACCAGGGCAACTTGGAGGAAAGTGTTGAAGGAGTGTTTTGTGAGGA
GGACTAAGTCGTAACAAGGTAGTCGTAGGAGAACCTGCGGCTGGATCACCTCCTTTCTATGGAGTTAATC
AAAGTCGGTACATCCGGCGTCTTTTATGTTGTTATTTGTTTTTTTAGGATTGTTGGGAGGGTGCTGAACC
ACTGGCAGGTAGTATTGCGAGTTCCTTTCAGAGTTGGGAAGAGGTCTAGGGCCTATAGCTCAGTTGGTTT
AGAGCGTTCCCCTGATAAGGGAAAGGTCAGTGGTTCGAATCCACTTAGGCCCACCATTCTCATGTTGAAT
TAAGTTGTTTTGAAGTGAATTTAACTGGGGGGTGTAGCTCAACTGGGAGAGCGCTGCCTTTGCAAGGCAG
AGGTTAGCGGTTCGATCCCGCTCATCTCCACAAGTTCTTATGTAAAGTTGTAAGTAGGTAGTAACTGTTC
TTTGGCAATAGACGCAATTTTAGTGATGTAAAATAATTGAAAAATTGGGTGATCAAGCTATTAAGGGTAC
ATGGTGGATGTCTTGGTACCAAAAGCTGATGAAGGACGTGGAAGGCTGCGATATGCTTCGGTGAGCTGCC
AAACAAGCTTTGATCCGGAGAATTCCGAATTGGGAAACCTGTCGTAAGAGACACTTTGTGACTCTTTTGG
TTAATACCGCGACATTGTTATCTGAATAAATAGGGTAATGAGAGGAACGAAGGGAACTGAAACAT

>gi|189009153|gb|EU478689.1| Uncultured Planctomycetales bacterium clone Peru_44 16S ribosomal RNA gene, partial sequence; 16S-23S ribosomal RNA intergenic spacer, tRNA-Ile and tRNA-Ala genes, complete sequence; and 23S ribosomal RNA gene, partial sequence
GATTAGGCATGCAAGTCGAACGAGGATATACCTTTCGGGGTATAAACCGAGTGGCGCAAGGGTGAGTAAT
GCATAGATTACCTGCCTCTAGGATAAGGACAACTTTGTGAAAACGAAGCTAATACTTAATAATACAAGAG
AGAATAATTCTTTTTTGTCAATGGGAGGGTAGCAATACCTTTTGCCTAGAGAGGGGTTTATGTCCTATCA
GCTTGTTGGTGGGGTAATGGCCTACCAAGGCGAAGACGGGTAGCCGGTCTTAGAGGATGGTCGGCCACAC
TGGGACTGAGACACTGCCCAGACTTCTACGGAAGGCTGCAGTCGAGAATCTTTCGCAATGCCCGAAAGGG
TGACGAAGCGACGCCGCGTGAGTGAGGAAGGCCTTCGGGTTGTAAAGCTCTGTCAGGTGTTAAGAAATAT
AAGTGTGCTAATACCACATTTATTTGACAAAGGCGCCAAAGGAAGCCACGGCTAACTCTGTGCCAGCAGC
CGCGGTAATACAGAGGTGGCAAGCGTTGTTCGGAATTATTGGGCGTAAAGAGCACGTAGGTGGGTTCGTA
AGTCAGATGTGAAAGCCTTCTGTTCAACGGAAGAATTGCATCTGAAACTGCGAGTCTTGAGTGCAGGAGG
GGAGAATGGAACTTCTGGTGGAGCGGTGAAATGCGTAGATATCAGAAGGAAACGCCGGCGGCGAAAGCGA
TTCTCTGGCCTATTACTGACACTCAGTGTGCGAAAGCTAGGGGAGCAAACGGGATTAGATACCCCGGTAG
TCCTAGCTGTAAACGATGGGCACTAAGTAGAGGGAATTACCGATGTTCTCTCTGCCGTAGCTAACGCATT
AAGTGCCCCGCCTGGGGAGTACGGCCGCAAGGCTAAAACTCAAAAGAATTGACGGGGGCTCGCACAAGCG
GTGGAGCATGTGGCTTAATTCGATGCAACGCGAAAAACCTTACCGGGGCTTGACATGATAGAAGTAGGAA
CCCGAAAGGGTAACGAACGGTATCCAGTCCGTAGCTATCACAGGTGTTGCATGGCTGTCGTCAGCTCGTG
TCGTGAGACGTTGGGTTAAGTCCCCTAACGAGCGAAACCCTTGTTTTTAGTTACCAGCGGGTTATGCCGG
GTACTCTAGAAAGACTGCCGTCGTCAAGACGGAGGAAGGTGGGGATGACGTCAAGTCATCATGGCCCTTA
TGCCCCGGGCTGCACACGTGCTACAATGGTCGGTACAAACGGAAGCGAAGCCGAGAGGTGGAGCGAATCC
TAAAAAGCCGATCTCAGTTCGGATTGGAGGCTGAAATTCGCCTCCATGAAGTTGGAATCGCTAGTAATCG
CGGATCAGCATTGCCGCGGTGAATATGTTCCCGAGCCTTGTACACACCGCCCGTCAAGCCACCCAAGCAG
GATGCACCCGAAAACATTATATCTAACCAGGTTTACCTGGAGGAAAGTGTTGAAGGAGTGTTTTGTGAGG
AGGACTAAGTCGTAACAAGGTAGTCGTAGGAGAACCTGCGGCTGGATCACCTCCTTTCTATGGAGTTAAT
CGAGGTCGGTACATCCGACGACTTTTATGTTGTTTTTAGTATTATAAGGATTGTTGGAAGGGTGCTGAAC
CACTGGTAGGCAGTATTACGAGTTCCTTTCAGGTTGGGAAAAGGTCTAGGGCCTATAGCTCAGTTGGTTT
AGAGCGTTCCCCTGATAAGGGAAAGGTCAGTGGTTCGAATCCACTTAGGCCCACCATTCTCATGTTGAAT
TAAGTTGATTGTGATACGAATTTAACTGGGGGGTGTAGCTCAACTGGGAGAGCGCTGCCTTTGCAAGGCA
GAGGTTAGCGGTTCGATCCCGCTCATCTCCACAAATCTTATGTAGTATTGTAGGTGTAGTAGAAGTAACT
GTTCTTTGGCAATAGACGCAATTTAAGCGATGTAAAGTAATAATAATTTGGGTGATCAAGCTATTAAGGG
TGCATGGTGGATGTCTTGGTACCAAAAGCTGATGAAGGACGTGGAAGGCTGCGATATGCTTCGGTGAGCT
GCCAAACAAGCTTTGATCCGGAGAATTCCGAATTGGGAAACCTGTCGTAAGAGGCACTTTGTGTCTCTTT
TGGTTTATACTGCGACATTGTTATCTGAATAAATAGGGTAATGAGAGGAACGAAGGGAACTGAAACAT

>gi|189009154|gb|EU478690.1| Uncultured Planctomycetales bacterium clone Peru_45 16S ribosomal RNA gene, partial sequence; 16S-23S ribosomal RNA intergenic spacer, tRNA-Ile and tRNA-Ala genes, complete sequence; and 23S ribosomal RNA gene, partial sequence
GATTAGGCATGCAAGTCGAACGAGGATATATCCTTCGGGATATAAGCCGAGTGGCGCAAGGGTGAGTAAT
GCATAGATTACCTGCCTCTAGGATAAGGACAACTTTGTGAAAACGAAGCTAATACTTAATAACACAAGAG
AAAATAATTTTCTTTTGTCAATGGGAGGGTAGCAATACCTTTTGCCTAGAGAGGGGTTTATGTCCTATCA
GCTTGTTGGTGGGGTAATGGCCTACCAAGGCGAAGACGGGTAGCCGGTCTTAGAGGATGGTCGGCCACAC
TGGGACTGAGACACTGCCCAGACTTCTACGGAAGGCTGCAGTCGAGAATCTTTCGCAATGCCCGAAAGGG
TGACGAAGCGACGCCGCGTGAGTGAGGAAGGCCTTCGGGTTGTAAAGCTCTGTCAGGAGTTAAGAAATGT
AAGTGTGCTAATACCGCATTTACTTGACGAAGGCTCCAAAGGAAGCCACGGCTAACTCTGTGCCAGCAGC
CGCGGTAATACAGAGGTGGCAAGCGTTGTTCGGAATTATTGGGCGTAAAGAGCACGTAGGTGGGTTTGTA
AGTCAGATGTGAAAGCCTTCTGTTCAACGGAAGAATTGCATCTGAAACTGCAAGTCTTGAGTGTAGGAGG
GGAGAATGGAACTTCTGGTGGAGCGGTGAAATGCGTAGATATCAGAAGGAACGCCGGCGGCGAAAGCGAT
TCTCTGGCCTATTACTGACACTCAGTGTGCGAAAGCTAGGGGAGCAAACGGGATTAGATACCCCGGTAGT
CCTAGCCGTAAACGATGGGCACTAAGTAGAGGGAATTACCGATGTTCTCTCTGCCGTAGCTAACGCATTA
AGTGCCCCGCCTGGGGAGTACGGCCGCAAGGCTAAAACTCAAAAGAATTGACGGGGGCTCGCACAAGCGG
TGGAGCATGTGGCTTAATTCGATGCAACGCGAAAAACCTTACCGGGGCTTGACATGGTAGAAGTAGGAAC
CCGAAAGGGTAACGAACGGTATCCAGTCCGTAGCTATCACAGGTGTTGCATGGCTGTCGTCAGCTCGTGT
CGTGAGACGTTGGGTTAAGTCCCCTAACGAGCGAAACCCTTGTTTTTAGTTACCAGCGGGTTATGCCGGG
TACTCTAGAAAGACTGCCGTCGTCAAGACGGAGGAAGGTGGGGATGACGTCAAGTCATCATGGCCCTTAT
GCCCCGGGCTGCACACGTGCTACAATGGTCGGTACAAACGGAAGCGAAGCCGAGAGGTGGAGCGAATCCT
AAAAAGCCGATCTCAGTTCGGATTGGAGGCTGAAATTCGCCTCCATGAAGTTGGAATCGCTAGTAATCGC
GGATCAGCATTGCCGCGGTGAATATGTTCCCGAGCCTTGTACACACCGCCCGTCAAGCCACCCAAGCAGG
ATGCACCCGAAAACATTATATCTAACCGGGTTTACCTGGAGGAAAGTGTTGAAGGAGTGTTTTGTGAGGA
GGACTAAGTCGTAACAAGGTAGTCGTAGGAGAACCTGCGGCTGGATCACCTCCTTTCTATGGAGTTAATC
AAAGTCGGTACATCCGGCGTCTTTTATGTTGTTATTTGTTTTTTTAGGATTGTTGGGAGGGTGCTGAACC
ACTGGCAGGTAGTATTGCGAGTTCCTTTCAGGGTTGGGAAGAGGTCTAGGGCCTATAGCTCAGTTGGTTT
AGAGCGTTCCCCTGATAAGGGAAAGGTCAGTGGTTCGAATCCACTTAGGCCCACCATTCTCATGTTGAAT
TAAGTTGTTTGTGAGACAAATTTAACTGGGGGGTGTAGCTCAACTGGGAGAGCGCTGCCTTTGCAAGGCA
GAGGTTAGCGGTTCGATCCCGCTCATCTCCACAAGTTCTTAAGTAGAGTTGTAAGTATGTAGTAACTGTT
CTTTGGCAATAGACGTAATTTAAGCGATGTAAAGTAATTGGAAAATTGGATGATCAAGCTATTAAGGGTA
CATGGTGGATGTCTTGGTACCAAAAGCTGATGAAGGACGTGGAAGGCTGCGATATGCTTCGGTGAGCTGC
CAAACAAGCTTTGATCCGGAGAATTCCGAATTGGGAAACCTGTCGTAAGGGACACTTTGTGTTTCTTTTG
GTTAATACCGCGACATTGTTATCTGAATAAATAGGGTAATGAGAGGAACGAAGGGAACTGAAACAT

>gi|189009155|gb|EU478691.1| Uncultured Planctomycetales bacterium clone Peru_8 16S ribosomal RNA gene, partial sequence; 16S-23S ribosomal RNA intergenic spacer, tRNA-Ile and tRNA-Ala genes, complete sequence; and 23S ribosomal RNA gene, partial sequence
GATTAGGCATGCAAGTCGAACGAGGATATACCTTTCGGGGTATAAACCGAGTGGCGCAAGGGTGAGTAAT
GCATAGATTACCTGCCTCTAGGATAAGGACAACTTTGTGAAAACGAAGCTAATACTTAATAATACAAGAG
AGAATAATTCTTTTTTGTCAATGGGAGGGTAGCAATACCTTTTGCCTAGAGAGGGGTTTATGTCCTATCA
GCTTGTTGGTGGGGTAATGGCCTACCAAGGCGAAGACGGGTAGCCGGTCTTAGAGGATGGTCGGCCACAC
TGGGACTGAGACACTGCCCAGACTTCTACGGAAGGCTGCAGTCGAGAATCTTTCGCAATGCCCGAAAGGG
TGACGAAGCGACGCCGCGTGAGTGAGGAAGGCCTTCGGGTTGTAAAGCTCTGTCAGGTGTTAAGAAATAT
AAGTGTGCTAATACCACATTTATTTGACAAAGGCGCCAAAGGAAGCCACGGCTAACTCTGTGCCAGCAGC
CGCGGTAATACAGAGGTGGCAAGCGTTGTTCGGAATTATTGGGCGTAAAGAGCACGTAGGTGGGTTCGTA
AGTCAGATGTGAAAGCCTTCTGTTCAACGGAAGAATTGCATCTGAAACTGCGAGTCTTGAGTGTAGGAGG
GGAGAATGGAACTTCTGGTGGAGCGGTGAAATGCGTAGATATCAGAAGGAACGCCGGCGGCGAAAGCGAT
TCTCTGGCCTATTACTGACACTCAGTGTGCGAAAGCTAGGGGAGCAAACGGGATTAGATACCCCGGTAGT
CCTAGCTGTAAACGATGGGCACTAAGTAGAGGGAATTACCGATGTTCTCTCTGCCGTAGCTAACGCATTA
AGTGCCCCGCCTGGGGAGTACGGCCGCAAGGCTAAAACTCAAAAGAATTGACGGGGGCTCGCACAAGCGG
TGGAGCATGTGGCTTAATTCGATGCAACGCGAAAAACCTTACCGGGGCTTGACATGGTAGAAGTAGGAAC
CCGAAAGGGTAACGAACGGTATCCAGTCCGTAGCTATCACAGGTGTTGCATGGCTGTCGTCAGCTCGTGT
CGTGAGACGTTGGGTTAAGTCCCCTAACGAGCGAAACCCTTGTTTTTAGTTACCAGCGGGTTATGCCGGG
TACTCTAGAAAGACTGCCGTCGTCAAGACGGAGGAAGGTGGGGATGACGTCAAGTCATCATGGCCCTTAT
GCCCCGGGCTGCACACGTGCTACAATGGTCGGTACAAACGGAAGCGAAGCCGAGAGGTGGAGCGAATCCT
AAAAAGCCGATCTCAGTTCGGATTGGAGGCTGAAATTCGCCTCCATGAAGTTGGAATCGCTAGTAATCGC
GGATCAGCATTGCCGCGGTGAATATGTTCCCGAGCCTTGTACACACCGCCCGTCAAGCCACCCAAGCAGG
ATGCACCCGAAAACATTATATCTAACCAGGTTTACCTGGAGGAAAGTGTTGAAGGAGTGTTTTGTGAGGA
GGACTAAGTCGTAACAAGGTAGTCGTAGGAGAACCTGCGGCTGGATCACCTCCTTTCTATGGAGTTAATC
GAAGTCGGTACATCCGACGACTTTTATGTTGTTTTTAGTATTATAAGGATTGTTGGGAGGGTGCTGAACC
ACTGGTAGGCAGTATTACGAGTTCCTTTCAGGTTGGGAAAAGGTCTAGGGCCTATAGCTCAGTTGGTTTA
GAGCGTTCCCCTGATAAGGGAAAGGTCAGTGGTTCGAATCCACTTAGGCCCACCATTCTCATGTTGAATT
AAGTTGATTGTGATACGAATTTAACTGGGGGGTGTAGCTCAACTGGGAGAGCGCTGCCTTTGCAAGGCAG
AGGTTAGCGGTTCGATCCCGCTCATCTCCACAAATCTTATGCAGTATTGTAGGTGTAGTAGAAGTAACTG
TTCTTTGGCAATAGACGCAATTTAAGCGATGTAAAGTAATAATAATTTGGGTGATCAAGCTATTAAGGGT
GCATGGTGGATGTCTTGGTACCAAAAGCTGATGAAGGACGTGGAAGGCTGCGATATGCTTCGGTGAGCTG
CCAAACAAGCTTTGATCCGGAGAATTCCGAATTGGGAAACCTGTCGTAAGAGGCACTTTGTGTCTCTTTT
GGTTTATACTGCGACATTGTTATCTGAATAAATAGGGTAATGAGAGGAACGAAGGGAACTGAAACAT
