# Supplementary material for: Biogeography of anaerobic ammonia-oxidizing (anammox) bacteria
Source: Front Microbiol. 2014 Aug 6;5:399. doi: 10.3389/fmicb.2014.00399 (PMC4123730; doi:10.3389/fmicb.2014.00399)
Supplement: Supplementary file 1 [file DataSheet1.ZIP › Sonthiphand supp data files/10/Untrimmed Sequence Files/202.fasta]

>gi|207667217|gb|FJ208800.1| Uncultured bacterium clone KIST-JJY051 16S ribosomal RNA gene, partial sequence
GGATTAGGCATGCAAGTCGAACGAGGGAGTGTTCCGAAAGGGGCACAAACCGAGTGGCGTAAGGGTGAGT
AATGCATTGATAACCTACCTTTGAGACGGGGATAACAACGTTCCGCAAGGGACTCCCGAAAGGGTTGCTA
ATACCCGATAAAACTCATGGTGCTTCGGTATCGGGAGTCAAAGGTTTGGGGCTGAAAGGTTCCATATGCT
CAGAGAGGGGTCAATGTCCTATCAGCTAGTTGGCAGGGTAAAGGCCTACCAAGGCGAAGACGGGTAGCCG
GCCTGAGAGGGTGGTCGGCCACATTGGGACTGAGACACTGCCCAGACTCCTACGGGAGGCTGCAGTCGAG
AATCTTTCGCAATGCCCGGAAGGGTGACGAAGCGACGCCGCGTGTGGGAAGAAGGCCTTCGGGTTGTAAA
CCACTGTCGGGAGTTAAGAAGTGTAAGGGGGTGAATAGTCCTCTTACTTGACGTTAGCTCCGGAGGAAGC
CACGGCTAACTCTGTGCCAGCAGCCGCGGTAATACAGAGGTGGCAAGCGTTGTTCGGAATTATTGGGCGT
AAAGAGCACGTAGGCGGCCCTACAAGTCAGCTGTGAAATCCTTCTGCTCAACGGAAGAACGGCAGTTGAT
ACTATAGGGCTGGAGTGCGGGAGGGGAGAGTGGAACTTCTGGTGGAGCGGTGAAATGCGTAGATATCAGA
AGGAACATCGGCGGCGAAAGCGACTCTCTGGCCCGTAACTGACGCTGAGGTGCGAAAGCTAGGGGAGCAA
ACGGGATTAGATACCCCGGTAGTCCTAGCCGTAAACGATGGGCACTCGGTAGAGGGGTTTTGATTATCTC
TCTGCCTGAGCTAACGCGTTAAGTGCCCCGCCTGGGGAGTACGGCCGCAAGGCTAAAACTCAAAAGAATT
GACGGGGGCTCGCACAAGCGGTGGAGCATGTGGCTTAATTCGATGCAACACGAAGAACCTTACCGGGGCT
TGACATGGTAGAAGTAGGAGCCCGAAAGGGTAACGAACGGTATCCAGTCCGTAGCTATCACAGGTGTTGC
ATGGCTGTCGTCAGCTCGTGTCGTGAGACGTTGGGTTAAGTCCCCTAACGAGCGAAACCCTTGTCTTTAG
TTGCCAACAGGTCAAGCTGGGCACTCTAAAGAGACTGCTGTCGTCAAGACGGAGGAAGGTGGGGATGACG
TCAAGTCATCATGGCCCTTATGTCCCGGGCTGCACACGTGCTACAATGGTCGGTACAAAGGGATGCCAAG
TCGCAAGACGGAGCGAAACCCAAATAAAGCCGATCCCAGTTCAGATTGGAGGCTGAAACCCGCCTCCATG
AAGTAGGAATCGCTAGTAATCGCGGATCAGCTATGCCGCGGTGAATATGTTCCCGAGCCTTGTACACACC
GCCCGT

>gi|207667218|gb|FJ208801.1| Uncultured bacterium clone KIST-JJY052 16S ribosomal RNA gene, partial sequence
GGATTAGGCATGCAAGTCGCGCGCGAAAGTCTTCGGACGAGTAAAGCGGCGGACGGGCGAGTAACGCGTA
ATCAACCTACCCCTGAGACTGGAATAGCCACTGGAAACGGTGGGTAATGCCAGATGGCCCCACGGAGCGG
CATCGCTCTGTGGTTAAACGGTGGCGAAAGCTGCTGCTCGGGGAGGGGATTGCGTCCTATCAGCTAGTTG
GTGAGGTAATGGCTCACCAAGGCGATGACGGGTAGCTGGTCTGAGAGGACGACCAGCCGCACTGGGACTG
AGACACTGCCCAGACTCCTACGGGAGGCTGCAGTCGAGAATCTTCCGCAATGGGCGAAAGCCTGACGGAG
CGACACCGCGTGCAGGACGAAGGCCCTCGGGTTGTAAACTGCTGTCACGCTCTAGGAAACCCATGTTGTT
AATAGCAACATGGCTGACCAAAGCGAAAGGAAGTGGCGGCTAACTCTGTGCCAGCAGCCGCGGTAAGACA
GAGGCCACGAACGTTGTTCGGAATCACTGGGCATAAAGCGCACGTAGGCGGCTAGGTCCGTCCAATGTGA
AAGCCCCCGGCTCAACCGGGGAATTGCATCGGATACAGCCTGGCTTGAGGACGGTTGGGGTGAGTGGAAC
TCCTGGTGGAGCGGTGAAATGCGTAGATATCAGGAGGAACACCGGTGGCGAAAGCGGCTCACTGGACCGT
ATCTGACGCTGAGGTGCGAAAGCTAGGGGAGCAAACGGGATTAGATACCCCGGTAGTCCTAGCCGTAAAC
GATGGGCACTGGGTAGGGGGGAAGCCTATGCTCTTCCCTGCCGAAGCAAATGTATTAAGTGCCCCGCCTG
GGGAGTACGCTCGCAAGGGTAAAACTCAAAGGAATTGACGGGGGCTCACACAAGCGGTGGAGCATGTGGT
TTAATTCGAAGCAACGCGAAGAACCTTACCTGGCCTTGACATCCATGGATTAGTCCCCTGAAAGGGGGAG
TACTGCTCTTCGGAGCCGGAACATGGACAGGTGTTGCATGGCTGTCGTCAGCTCGTGTCGTGAGATGTTG
GGTTAAGTCCCGTAACGAGCGCAACCCTTGTCGCTAGTTGCCAGCGGGTAATGCCGGGGACTCTAGCGAG
ACCGCCGGTGTCAAACCGGAGGAAGGTGGGGACGACGTCAAGTCATCATGGCCCTTATGGCCAGGGCCAC
ACACGTGCTACAATGGCGCGTACAAAGGGTTCCAAGACCGTGAGGTTGAGGCAATCCCAAAAAGCGCGCC
CCAGTTCGGATTGAAGGCTGCAATTCGCCTTCATGAAGCCGGAATCGCTAGTAATCGCGTATCAGCCATG
ACGCGGTGAATATGTTCCTGAGCCTTGTACACACCGCCCGT

>gi|207667220|gb|FJ208803.1| Uncultured bacterium clone KIST-JJY054 16S ribosomal RNA gene, partial sequence
GGATTAGGCATGCAAGTCGAGCGCGAAAGTCTTCGGACAAGTAGAGCGGCGAAAGGGTGAGTAATGCATA
GACAATCTACCCCACGGACTGGGATAACCACTGGAAACGGTGGCTAATACCGGATGGCCTTGCGGAGCGG
CATCGCTTTGCAAGTAAATGGTTGCTCTCGGGCTTCTGCCGAGGGAGGGGTCTATGTCCTATTAGCTAGT
TGGTGAGGTAACGGCTCACCAAGGCGACGATGGGTAGCCGGACTGAGAGGTTGGTCGGCCACACTGGGAC
TGAGACACTGCCCAGACTCCTACGGGAGGCTGCAGTCGAGAATCTTCCGCAATGGACGCAAGTCTGACGG
GGCGACGCCGCGTGCAGGATGAAGGCCTTCGGGTTGTAAACTGCTGTTGCACCTTACGAACACCTGGGAG
TTAATAGCTCTCCAGGGTGACCAGGGTGTGAGGAAGCACAGGCTAACTCCGTGCCAGCAGCCGCGGTAAT
ACGGAGTGTGCAAGCGTTACTCGGAATCACTGGGCATAAAGCGCGCGTAGGCGGGCTTTCAAGTCGGTCG
TGAAATCCCCCAGCTCAACTGGGGAACCGCGTCCGATACTGTTTGTCTTGAGGACGAGAGGGGAGAGTGG
AACTTCTGGTGGAGCGGTGAAATGCGTAGATATCAGAAGGAACACCGGTGGCGAAGGCGACTCTCTGGCT
CGTATCTGACGCTGAGGCGCGAAAGCTTGGGTAGCAAACGGGATTAGATACCCCGGTAGTCCAAGCCGTA
AACGATGAACACTAGGGAGAGGAGACCCCGATGTCTTCTCTCCTGGAGCAAATGTATTAAGTGTTCCGCC
TGGGGAGTACAGTCGCAAGGCCGAAACTCAAAGGAATTGACGGGGGCTCACACAAGCGGTGGAGCATGTG
GTTCAATTCGAAGCAACGCGCAAAACCTTACCTGGGTTTGACATGCACGGATTAGCTCGTGGAAACATGA
GTGACGCCCGAAAGGGTGGAACGTGCACAGGTGCTGCATGCCTGTCGTCAGCTCGTGTCGTGAGATGTCG
GGTTAAGTCCCTTAACGAGCGAAACCCTTGCCGTTAGTTGCCAACGGGTAATGCCGGGGACTCTAGCGGG
ACTGCCGTGGTTAACACGGAGGAAGGTGGGGATGACGTCAAGTCCTCATGGCCTTTATGCCCAGGGCAAC
ACACGTGCTACAATGGTCGGTACAAAGCGACGCGAAGCCGAAAGGTGAAGCAAACCGCAAAAAGCCGACC
CCAGTACAGATTGTGGGCTGCAATTCGCCCGCATGAAGTTGGAATCGCTAGTAATCGCATATCAGCAGGG
ATGCGGTGAATATGTTCCTGAGCCTTGTACACACCGCCCGT

>gi|207667221|gb|FJ208804.1| Uncultured bacterium clone KIST-JJY055 16S ribosomal RNA gene, partial sequence
GGATTAGGCATGCAAGTCGAACGTGAAAGCCGCAAGGTGAGTAGCGTGGCGGACGGGCGAGTAACACGTA
GTCAAGCTGCCTGCGAGACGGGGATAACCTCGGGAAACCGAGGCTAAGACCCGATGGTCTGCCGGGGACG
CATGTTCCTGGTAGTAAATGGGCGGGATCCTCCGGGACCGCCTTGCTCGCAGAGGTGACTGCGGCCCATC
AGCTAGTTGGTAGGGTAACGGCCTACCAAGGCAACGACGGGTAGCCGGCCTTAGAGGGTGGTCGGCCGCA
CTGGGACTGAGACACTGCCCAGACTCCTACGGGAGGCTGCAGTCGAGAATCTTCCGCAATGGGCGAAAGC
CTGACGGAGCGACGCCGCGTGGAGGACGAAGGCCTTCGGGTTGTAGACTCCTGTCACGAGTTAAGAAGGT
GCTATCACGAATAGCGGTAGCATTTGACGTAAGCTCGAGAGGAAGCACTGGCTAACTCTGTGCCAGCAGC
CGCGGTAATACAGAGAGTGCAAACGTTGTTCGGAATTACTGGGCTTAAAGCGCACGTAGGCTGTGTCGTA
AGTGTCTGGTGAAATCCCACGGCTCACCCGTGGAACTGCCAGGCATACTGCGGTACTCGAGTGTGGTAGG
GGAGAGCGGAACTCCTGGTGGAGCGGTGAAATGCGTAGATATCAGGAGGAACACCGGTGGCGAAGGCGGC
TCTCTGGTCCACAACTGACGCTGAGGTGCGAAAGCTAGGGGAGCAAACGGGATTAGATACCCCGGTAGTC
CTAGCTGTAAACGATGGGCACTAGCTTGGGGTCTCCCTATGTGATCCCAGGTGAAGTAAAAATGATAAGT
GCCCCGCCTGGGGAGTATGGTCGCAAGGCTGAAACTCAAAGGAATTGACGGGGGCTCACACAAGCGGTGG
AGCATGTGGTTTAATTCGAAGCAACGCGAAGAACCTTACCCAGGCTTGACATGCAGGGGCTAGGCCGGTG
AAAGCCGGCTGATTACCTTCGGGTGTGACCTGCACAGGTGTTGCATGGCTGTCGTCAGCTCGTGTCGTGA
GATGTCGGGTTAAGTCCCTTAACGAGCGAAACCCCTACCATTAGTTACCAACGGGTAAAGCCGGGCACTT
TAGTGGGACTGCCGTTGTCAAAACGGAGGAAGGTGGGGACGACGTCAAGTCATCATGGCCCTTACGCCTG
GGGCTACACACGTGCTACAATGGCGCGTACAGAGAGAAGCAGAACCGCGAGGTGAAGCAGACCTCAGAAA
GCGCGCCCCAGTTCGGATTGTAGGCTGCAACTCGCCTGCATGAAGTTGGAATCGCTAGTAATCGCGGATC
AGCTACGCCGCGGTGAATATGTTCCTGAGCCTTGTACACACCGCCCGT

>gi|207667229|gb|FJ208812.1| Uncultured bacterium clone KIST-JJY063 16S ribosomal RNA gene, partial sequence
GGATTAGGCATGCAAGTCGAACGAGGGAGTGTTCCGAAAGGGGCACAAACCGAGTGGCGTAAGGGTGAGT
AATGCATTGATAACCTACCTTTGAGACGGGGATAACAACGTTCCGCAAGGGACTCCCGAAAGGGTTGCTA
ATACCCGATAAAACTCATGGTGCTTCGGTATCGGGAGTCAAAGGTTTGGGGCTGAAAGGTTCCATATGCT
CAGAGAGGGGTCAATGTCCTATCAGCTAGTTGGCAGGGTAAAGGCCTACCAAGGCGAAGACGGGTAGCCG
GCCTGAGAGGGTGGTCGGCCACATTGGGACTGAGACACTGCCCAGACTCCTACGGGAGGCTGCAGTCGAG
AATCTTTCGCAATGCCCGGAAGGGTGACGAAGCGACGCCGCGTGTGGGAAGAAGGCCTTCGGGTTGTAAA
CCACTGTCGGGAGTTAAGAAGTGTAAGGGGGTGAATAGTCCTCTTACTTGACGTTAGCTCCGGAGGAAGC
CACGGCTAACTCTGTGCCAGCAGCCGCGGTAATACAGAGGTGGCAAGCGTTGTTCGGAATTATTGGGCGT
AAAGAGCACGTAGGCGGCCCTACAAGTCAGCTGTGAAATCCTTCTGCTCAACGGAAGAACGGCAGTTGAT
ACTATAGGGCTGGAGTGCGGGAGGGGAGAGTGGAACTTCTGGTGGAGCGGTGAAATGCGTAGATATCAGA
AGGAACATCGGCGGCGAAAGCGACTCTCTGGCCCGTAACTGACGCTGAGGTGCGAAAGCTAGGGGAGCAA
ACGGGATTAGATACCCCGGTAGTCCTAGCCGTAAACGATGGGCACTCGGTAGAGGGGTTTTGATTATCTC
TCTGCCTGAGCTAACGCGTTAAGTGCCCCGCCTGGGGAGTACGGCCGCAAGGCTAAAACTCAAAAGAATT
GACGGGGGCTCGCACAAGCGGTGGAGCATGTGGCTTAATTCGATGCAACACGAAGAACCTTACCGGGGCT
TGACATGGTAGAAGTAGGAGCCCGAAAGGGTAACGAACGGTATCCAGTCCGTAGCTATCACAGGTGTTGC
ATGGCTGTCGTCAGCTCGTGTCGTGAGACGTTGGGTTAAGTCCCCTAACGAGCGAAACCCTTGTCTTTAG
TTGCCAACAGGTCAAGCTGGGCACTCTAAAGAGACTGCTGTCGTCAAGACGGAGGAAGGTGGGGATGACG
TCAAGTCATCATGGCCCTTATGTCCCGGGCTGCACACGTGCTACAATGGTCGGTACAAAGGGATGCCAAG
TCGCAAGACGGAGCGAAACCCAAATAAAGCCGATCCCAGTTCAGATTGGAGGCTGAAACCCGCCTCCATG
AAGTAGGAATCGCTAGTAATCGCGGATCAGCTATGCCGCGGTGAATATGTTCCCGAGCCTTGTACACACC
GCCCGT

>gi|207667231|gb|FJ208814.1| Uncultured bacterium clone KIST-JJY065 16S ribosomal RNA gene, partial sequence
GGATTAGGCATGCAAGTCGAGCGTGAAAGTCTTCGGACGAGTAAAGCGGCGAAAGGGTGAGTAACACGTA
ACCAATCTACCCATGAGACTGGAATAACCACTGGAAACGGTGGGTAATGCCAGATGGTCCATCCTGGAGG
CATCTCCGGGCTGGTAAACGGTGGCGAGAGCTGCTGCTCTAGGAGGGGGTTGCGGGCTATCAGCTAGTTG
GTGGGGTAATGGCTCACCAAGGCGATGACGGCTACCGGGTCTGAGAGGACGGTCCGGCACACTGGGACTG
AGACACTGCCCAGACTCCTACGGGAGGCTGCAGTCGAGAATCTTCCGCAATGGGCGAAAGTCTGACGGAG
CGACACCGCGTGCAGGATGAAGGCCTTCGGGTTGTAAACTGCTGTCAGGTTCTAGGAATCGCTTGGCGTG
AACAACGCCAAGTTTGACCAAGACCAAAGGAAGCAACGGCTAACTCTGTGCCAGCAGCCGCGGTAAGACA
GAGGTTGCAAACGTTGTTCGGAATTACTGGGCATAAAGCGCACGTAGGCGGTCCGTTAAGTCATGTGTGA
AATCCCCCGGCTCAACCGGGGAATTGCGCCTGATACTGGCGGGCTAGAGGTCGATAGGGGTAAGCGGAAC
TCCAGGTGGAGCGGTGAAATGCGTAGATATCTGGAGGAACACCGGTGGCGAAAGCGGCTTACTGGATCGA
ATCTGACGCTGAGGTGCGAAAGCTAGGGTAGCAAACGGGATTAGATACCCCGGTAGTCCTAGCCGTAAAC
GATGGGCACTGGGCAGGGGAGGTTCCTATGCCTTCTCTGCCGTAGCTAATGTGTTAAGTGCCCCGCCTGG
GGAGTACGCTCGCAAGGGTAAAACTCAAAGAAATTGACGGGGGCTCACACAAGCGGTGGAGCATGTGGTT
TAATTCGAAGCAACGCGAAGAACCTTACCTAGCCTTGACATGCAGGAATTAGCCCTATGAAAGTAGGGTG
ACAGCTCTTCGGAGTCGGAATCTGCACAGGTGTTGCATGGCTGTCGTCAGCTCGTGTCGTGAGATGTTGG
GTTAAGTCCCGTAACGAGCGAAACCCTTATCATTAGTTGCCAGCGGGTCAAGCCGGGAACTCTAATGAGA
CTGCCGTTGTTAAAACGGAGGAAGGTGGGGACGACGTCAAGTCATCATGGCCCTTATGGCTAGGGCGACA
CACGTGCTACAATGGTCTATACAAAGGGTCCCGAGCCCGCAAGGTGGAGGCAATCCTTAAAGTAGACCCC
AGTTCGGATTGAAGGCTGCAATTCGCCTTCATGAAGCCGGAATCGCTAGTAATCGCGTATCAGCCATGAC
GCGGTGAATATGTTCCTGAGCCTTGTACACACCGCCCGT

>gi|207667235|gb|FJ208818.1| Uncultured bacterium clone KIST-JJY069 16S ribosomal RNA gene, partial sequence
GGATTAGGCATGCAAGTCGAGCGAGAAAGCGGTAGCAATACTGCGAGTAAAGCGGCGAAAGGGTGAGTAA
CACATAGGTAACCTACGCTTCGGACTGGGATAATTCCTGGAAACGGGTTGTAATACCAGATGGTCTGGTT
TCTCCGCATGGGGAGGCCAGTAAACGGTACGATAGTTCTGCCGAGGAAGGGGCCTATGTCCCATTAGCTA
GTTGGTAGGGTAACGGCCTACCAAGGCAGTGATGGGTAGCCGGACTGAGAGGTTGGCCGGTCACACTGGG
ACTGAGACACTGCCCAGACTCCTACGGGAGGCTGCAGTCGAGAATCTTCCGCAATGGGCGCAAGCCTGAC
GGGGCGACGCCGCGTGAACGATGAAGGCCTTCGGGTTGTAAAGTTCTGTCACGGGGGAAGAAAGCTAGGG
GTTAATAGCCTTCTAGCCTGACGTTACCCCGGGAGGAAGCCATGGCTAACTCCGTGCCAGCAGCCGCGGT
AATACGGAGATGGCAAGCGTTGTTCGGATTTACTGGGCATAAAGCGCACGTAGGCGGAGTCATAAGTCGG
TTGTGAAATCCCGGGGCTCAACCCCGGAACAGCGGCCGATACTGTGATTCTGGAGCACGAAAGGGGAGAG
TGGAACTTCTGGTGGAGCGGTGAAATGCGTAGATATCAGAAGGAACACCGGTGGCGAAAGCGGCTCTCTG
GTTCGTTGCTGACGCTGAGGTGCGAAAGCTAGGGGAGCAAACGGGATTAGATACCCCGGTAGTCCTAGCC
GTAAACGATGGGCACTAAGTAGGGGAGGTACTGACGCCTTCCCTGCCGGAGCTAATGTATTAAGTGCCCC
GCCTGGGGAGTATGCTCGCAAGGGTAAAACTCAAAGGAATTGACGGGGGCTCACACAAGCGGTGGAGCAT
GTGGTTTAATTCGAAGCAACGCGCAGAACCTTACCTGGGCTTGACATGCTAGGTGTAGTTGGGTGAAAGC
CTGATGAACCGGGTAACCGGAAACTTAGCACAGGTGCTGCATGGCTGTCGTCAGCTCGTGTCGTGAGATG
TCGGGTTAAGTCCCTTAACGAGCGAAACCCTTGCCGCTAGTTACCAACGGGTCATGCCGGGGACTCTAGC
GGGACTGCCGTGGTTAACACGGAGGAAGGTGGGGATGACGTCAAGTCCTCATGGCCTTTATGCCCAGGGC
TACACACGTGCTACAATGGTCGGTACAAAGGGACGCAGAACGGTGACGCGAAGCAAATCCCAAAAAGCCG
ACCCCAGTACAGATTGAGGGCTGCAATTCGCCCTCATGAAGCCGGAATCGCTAGTAATCGCGGATCAGCC
ATGCCGCGGTGAATATGTTCCTGAGCCTTGTACACACCGCCCGT

>gi|207667239|gb|FJ208822.1| Uncultured bacterium clone KIST-JJY073 16S ribosomal RNA gene, partial sequence
GGATTAGGCATGCAAGTCGCGCGTGAAAGCCTTCGGGCGAGTAAAGCGGCGAAAGGGTGAGTAACACGTA
GCCAATCTATCCCCTAGATCGGAATAACCATCGGAAACGGTGGCTAATGCTGGATGACGCCACGCCGGGG
CATCTCGGTGTGGCGAAACGGTGGCGCAAGCTGCTGCTAAGGGAGGAGGCTGCGGGCTATCAGCTAGTTG
GTGGGGTAACGGCCTACCAAGGCGATGACGGCTACCGGGTCTGAGAGGACGGTCCGGCACACTGGGACTG
AGATACTGCCCAGACTCCTACGGGAGGCTGCAGTCGTGAATCTTCCGCAATGGGCGAAAGCCTGACGGAG
CGACACCGCGTGCAGGATGAAGGCCTTCGGGTTGTAAACTGCTGTCGAGCTTTAGGAATGACTCGGCGTG
AATAGCGCCGAGGGTGACCAAAGCTGAAGGAAGCAACGGCTAACTCTGTGCCAGCAGCCGCGGTAAGACA
GAGGTTGCAAACGTTGTTCGGAATTACTGGGCATAAAGCGCACGTAGGTGGTCTGCTAAGTCGCGTGTGA
AATGTCCCGGCTCAACCGGGGAATTGCGCGTGATACTGGCAGGCTAGAGGTCGGGAGGGGTGAGCGGAAC
TCCTGGTGGAGCGGTGAAATGCGTAGATATCAGGAGGAACACCGGTGGCGAAAGCGGCTCACTGGCCCGA
ATCTGACACTGAGGTGCGAAAGCTAGGGTAGCAAACGGGATTAGATACCCCGGTAGTCCTAGCCGTAAAC
GATGGGCACTGGGCAGGGGGGATACTTATGGTCCTCTCTGCCGGAGCTAATGTGTTAAGTGCCCCGCCTG
GGGAGTACGCTCGCAAGGGTAAAACTCAAAGAAATTGACGGGGGCTCACACAAGCGGTGGAGCATGTGGT
TCAATTCGAAGCAACGCGAAGAACCTTACCTGGCCTTTACATGCACGGATTAACTCTATGAAAGTAGGGG
GACAGCCCTTCGGGGTCGGAACGTGCACAGGTGTTGCATGGCTGTCGTCAGCTCGTGTCGTGAGATGTTG
GGTTAAGTCCCGTAACGAGCGAAACCCTTGTCACTAGTTGCCAGCGGGTAATGCCGGGGACTCTAGTGAG
ACTGCCGTTGTTAAGACGGAGGAAGGTGGGGACGACGTCAAGTCATCATGGCCCTTATGGCCAGGGCGAC
ACACGTGCTACAATGGCGCGTACAAAGGGTACCGAGACCGCAAGGTGGTGGAAATCCTTAAAGCGCGCCT
CAGTTCGGATTGAAGGCTGCAATTCGCCTTCATGAAGCTGGAATCGCTAGTAATCGCGCATCAGCCATGG
CGCGGTGAATATGTTCCTGAGCCTTGTACACACCGCCCGT

>gi|207667243|gb|FJ208826.1| Uncultured bacterium clone KIST-JJY077 16S ribosomal RNA gene, partial sequence
GGATTAGGCATGCAAGTCGCGCGCGAAAGTCCGCAAGGATGAGTAAAGCGGCAAAAGGGTGAGTAATACA
TGGTTAACGTATCCCCGGCACCGGAACAACCACTGGAAACGGTGGCTAATACCGGATGGCCCCCGAGATC
CTCATGGATTTTGGGGTAAATGGTAGGGACCTTCGGGCCTGCCGGCTAGGGAGCGGACCATGGGCTATCA
GCTAGTTGGTGAGGTAATGGCTCACCAAGGCTATGACGGCTAGGCGGTCTGAGAGGATGGCCGCCCACAT
CGGGACTGAGACACTGCCCGGACTCCTACGGGAGGCTGCAGTCGAGGATCTTCCGCAATGGGCGAAAGCC
TGACGGAGCGACGCCGCGTGAGGGATGAAGGCCTTCGGGTTGTAAACCTCTTTCGCCCGTTACGAATGCC
TGGACGTAAATAGCGTCCAGGTTGACTAAGGCGGGTAAAGAAGCACCGGCTAACTACGTGCCAGCAGCCG
CGGTAATACGTAGGGTGCAAGCGTTACTCGGAATCACTGGGCGTAAAGGGTGCGTAGGCTGCCTATTAAG
TTGGATGTGAAAGCCCTCGGCTTAACCGAGGAACTGCGTCCAAAACTGGTGGGCTTGGGGTTGGTAGGGG
ACAGTGGAACTCCAGGTGGAGCGGTGAAATGCGTAGAGATCTGGAGGAACTCCGGTGGCGAAAGCGACTG
TCTGGGCCATACCCGACGCTGAGGCACGAAAGCCAGGGGAGCAAACGGGATTAGATACCCCGGTAGTCCT
GGCCGTAAACGATGGATACTAGCTTGGGGAGCCTTCGGGCCTCCCTTGCGAAGCTAACGCGTTAAGTATC
CCGCCTGGGGAGTATGCGCGCAAGCGTAAAACTCAAAGGAATTGACGGGGGCTCACACAAGCGGTGGAGC
ATGTGGTTTAATTCGAAGCTACGCGAAGAACCTTACCCAGACTTGACATGGACGAATTAGTTCCCGGAAA
CGGGAATGACTGCCTTCGGGCCGGAACGTTCACAGGTGTTGCATGGCTGTCGTCAGCTCGTGTCGTGAGA
TGTCGGGTTAAGTCCCTGAACGAGCGAAACCCCTGTCGTCAGTTGCCAACACGTAATGGTGGGGACTCTG
ACGAGACTGCCGTGGTTAACACGGAGCAAGGTGGGGACGACGTCAAGTCATCATGGCCCTTATGTCTGGG
GCTACACACGTGCTACAATGGGCGGTACAGAGGGTTGCCAAGCCGCGAGGCGGAGCTAATCCCCAAAGCC
GTTCCCAGTTCAGATTGGAGGCTGCAATTCGCCTCCATGAAGCTGGAATCGCTAGTAATCGCGGGTCAGC
ACACCGCGGTGAATATGTTCCTGAGCCTTGTACACACCGCCCGT

>gi|207667244|gb|FJ208827.1| Uncultured bacterium clone KIST-JJY078 16S ribosomal RNA gene, partial sequence
GGATTAGGCATGCAAGTCGACCGATAAAGCGGTAGCAATACTGCGAGTAAAGCGGCGAAAGGGCGAGTAA
CACATAGGTAACCTACGCTTCGGACTGGGATAATTCCTGGAAACGGGTTGTAATACCAGATGGTCTGGTT
TCTCCGCATGGGGAGGCCAGTAAACGGTACGATAGTTCTGCCGAGGAAGGGGCCTATGTCCCATTAGCTA
GTTGGTAGGGTAACGGCCTACCAAGGCAGTGATGGGTAGCCGGACTGAGAGGTTGGCCGGTCACGCTGGG
ACTGAGACACTGCCCAGACTCCTACGGGAGGCTGCAGTCGAGAATCTTCCGCAATGGGCGCAAGCCTGAC
GGGGCGACGCCGCGTGAACGATGAAGGCCTTCGGGTTGTAAAGTTCTGTCACGGGGGAAGAAAGCTAGGG
GTTAATAGCCTTCTAGCCTGACGTTACCCCGGGAGGAAGCCATGGCTAACTCCGTGCCAGCAGCCGCGGT
AATACGGAGATGGCAAGCGTTGTTCGGATTTACTGGGCATAAAGCGCACGTAGGCGGAGTCATAAGTCGG
TTGTGAAATCCCGGGGCTCAACCCCGGAACAGCGGCCGATACTGTGATTCTGGAGCACGAAAGGGGAGAG
TGGAACTTCTGGTGGAGCGGTGAAATGCGTAGATATCAGAAGGAACACCGGTGGCGAAAGCGGCTCTCTG
GTTCGTTGCTGACGCTGAGGTGCGAAAGCTAGGGGAGCAAACGGGATTAGATACCCCGGTAGTCCTAGCC
GTAAACGATGGGCACTAAGTAGGGGAGGTACTGACGCCTTCCCTGCCGGAGCTAATGTATTAAGTGCCCC
GCCTGGGGAGTATGCTCGCAAGGGTAAAACTCAAAGGAATTGACGGGGGCTCACACAAGCGGTGGAGCAT
GTGGTTTAATTCGAAGCAACGCGCAGAACCTTACCTGGGCTTGACATGCTAGGTGTAGTTGGGTGAAAGC
CTGATGAACCGGGTAACCGGAAACTTAGCACAGGTGCTGCATGGCTGTCGTCAGCTCGTGTCGTGGGATG
TCGGGTTAAGTCCCTTAACGAGCGAAACCCTTGCCGCTAGTTACCAACGGGTCATGCCGGGGACTCTAGC
GGGACTGCCGTGGTTAACACGGAGGAAGGTGGGGATGACGTCAAGTCCTCATGGCCTTTATGCCCAGGGC
TACACACGTGCTACAATGGTCGGTACAAAGGGACGCAGAACGGTGACGCGAAGCAAATCCCAAAAAGCCG
ACCCCAGTACAGATTGAGGGCTGCAATTCGCCCTCATGAAGCCGGAATCGCTAGTAATCGCGGATCAGCC
ATGCCGCGGTGAATATGTTCCTGAGCCTTGTACACACCGCCCGT

>gi|207667245|gb|FJ208828.1| Uncultured bacterium clone KIST-JJY079 16S ribosomal RNA gene, partial sequence
GGATTAGGCATGCAAGTCGAACGTGAACCTTGCTTCGGTGAGGTGAAAGTGGCGAAAGGGTGAGTAATGC
ATAGCCAACCTACCCCCGACACTGGGATAACCAGGAGAAATCTTGGCTAAGACCGGATATGCTCGCGAAG
ATGCATGTTTTTGCGAGTAAAGGAGGCCTCTTAACAATGCTTCTGGTTGGGGACGGGACTATGTTCTATC
AGCTAGTTGGTGAGGTAACGGCTCACCAAGGCGATGACGGATAGCCGACCTGAGAGGGTGACCGGCCACA
CTGGGACTGAGATACTGCCCAGACTCCTACGGGAGGCTGCAGTCGAGAATCTTCCGCAATGGGGGAAACC
CTGACGGAGCGACGCCGCGTGCGGGATGAAGGCCTTCGGGTTGTAAACCGCTGTCACACGTTATGAAAGA
AACGGAGTTAAAAGCTCTGGGTCTTGACAAAGGCGTGGGAGGAAGCCACGGCTAACTTCGTGCCAGCAGC
CGCGGTAAGACGAAGGTGGCGACCGTTGTTCGGAATCACTGGGCATAAAGAGCTCGTAGGCGGTGAGAAA
AGTAGGGTGTGAAATCCCTCGGCCCAACCGAGGAACTGCGCTCTAAACTGTCTTGCTTGAGGACCGAAGG
GGACCACGGAATTCCTGGTGGAGCGGTGAAATGCGTTGATATCAGGAGGAACACCGGCGGCGAAGGCGGT
GGTCTGGTCGGTTTCTGACGCTGAGGAGCGAAAGCTAGGGGAGCAAACGGGATTAGATACCCCGGTAGTC
CTAGCCGTAAACGATGGGCACTAGGTAGGGGGGTACCCAATGCCTCCCTGCTGGAGTTAATATATTAAGC
GCCCCGCCTGGGGAGTATAGTCGCAAGGCTGAAACTCAAAGGAATTGACGGGGGCTCACACAAGCGGTGG
AGCATGTTGTTTAATTCGAAGCAACGCGCAGAACCTTACCTGGGCTTGACATGCTAGTAGTAGGAACCTG
AAAGGGGGACGACTCTGGAAACAGAGAGCTAGCACAGGTGTTGCATGGCTGTCGTCAGCTCGTGTCGTGA
GATGTCGGGTTAAGTCCCATAACGAGCGAAACCCTTGCCTTCAGTTGCCAGCGGGTAATGCCGGGGACTC
TGGAGGGACTGCCGGTGTTAAACCGGAGGAAGGTGGGGATGACGTCAAGTCCTCATGGCCCTTACGCCCA
GGGCTACAAACGTGCCACAATGGCTGGTACAAAGGGACGCGAAACCGTGAGGTCAAGCAAATCCCAAAAA
GCCAGTCTCAGTTCGGATTGAGGGCTGCAACTCGCCCTCATGAAGCTGGAATCGCTAGTAATCGGAGATC
AGCTACGCTCCGGTGAATATGTTCCTGAGCCTGTACACACCGCCCGT

>gi|207667247|gb|FJ208830.1| Uncultured bacterium clone KIST-JJY081 16S ribosomal RNA gene, partial sequence
GGATTAGGCATGCAAGTCGAGCGGAAAGGCCCCGCAAGGGGCACTCGAGCGGCGTAAGGGACAGTAATGT
GTAGATACGTACCTCTAGGTCTGGGATAGCTGCGGGAAACTGCAATTAATACCAGATAATGTCTCCGGAC
CAAAGGTGTGATTCCACCTAGAGAGCGGTCTACATCCTATTAGCTAGTTGGTAGGGTAACGGCCTACCAA
GGCTATGATGGGTAGCCGGACTGAGAGGTTGGCCGGTCACACTGGGACTGAGACACTGCCCAGACTCCTA
CGGGAGGCTGCAGTCGAGAATCTTCCGCAATGGGCGCAAGCCTGACGGGGCGACGCCGCGTGGATGACGA
AGGCCTTCGGGTTGTAAAATCCTGTCGCGAGGGAAGAACCGCTGGGGGTTAATAGCCTTCCAGCCTGACG
TTACCTCGAGAGGAAGCCATGGCTAACTCCGTGCCAGCAGCCGCGGTAATACGGAGATGGCAAGCGTTGT
TCGGATTTACTGGGCATAAAGCGCACGTAGGCGGACCCACAAGTCGGTTGTGAAATCCCAGGGCTCAACC
CTGGAACTGCGGCCGATACTATGGGTCTAGAGCATGAAAGGGGAGAGTGGAACTTCTGGTGGAGCGGTGA
AATGCGTAGATATCAGAAGGAACACCGGTGGCGAAAGCGACTCTCTGGTTCATTGCTGACGCTGAGGTGC
GAAAGCTAGGGGAGCAAACGGGATTAGATACCCCGGTAGTCCTAGCCGTAAACGATGGGCACTAAGTAGG
GGAGGTTCTGACGCCTTCCCTGCCGGAGCTAATGTATTAAGTGCCCCGCCTGGGGAGTATGGTCGCAAGG
CTAAAACTCAAAGGAATTGACGGGGGCTCACACAAGCGGTGGAGCATGTGGTTTAATTCGAAGCAACGCG
CAGAACCTTACCTGGGCTTGACATGCTTAGTGTAGTCTGATGAAAGTCGGATGAACCGGGTAACCGGAAA
CTTTGCACAGGTGCTGCATGGCTGTCGTCAGCTCGTGTCGTGAGATGTCGGGTTAAGTCCCTTAACGAGC
GAAACCCTTGCCGCTAGTTACCAACGGGTCATGCCGGGGACTCTAGCGGGACTGCCGTGGTTAACACGGA
GGAAGGTGGGGATGACGTCAAGTCAGTATGGTCCTTATGTCCAGGGCTGCACACGTGCTACAATGATCGG
TACAGAAGGATGCAAGACCGCGAGGTGGAGCTAATCCCCAAAACCGATCCCAGTTCAGATTGGAGTCTGC
AACTCGACTCCATGAAGCCGGAATCGCTAGTAATGGCACATCAGCTACGGTGCCGTGAATACGTTCCCGG
GCCTTGTACACACCGCCCGT

>gi|207667253|gb|FJ208836.1| Uncultured bacterium clone KIST-JJY087 16S ribosomal RNA gene, partial sequence
GGATTAGGCATGCAAGTCGAGCGTGAAAGTCTTCGGACGAGTAAAGCGGCGAAAGGGTGAGTAACACGTA
ACCAATCTACCCATGAGACTGGAATAACCACTGGAAACGGTGGGTAATGCCAGATGGTCCACTCGGAGGC
ATTTCCGGGCTGGTAAACGGTGGCGCATGCTGCTGCTCTAGGAGGAGGTTGCGGGCTATCAGCTAGTTGG
TGGGGTAATGGCTCACCAAGGCGATGACGGCTACCGGGTCTGAGAGGACGGTCCGGCACACTGGGACTGA
GACACTGCCCAGACTCCTACGGGAGGCTGCAGTCGAGAATCTTCCGCAATGGGCGAAAGCCTGACGGAGC
GACACCGCGTGCAGGATGAAGGCCTTCGGGTTGTAAACTGCTGTCAGGTTCTAGGAATGACTGGTTGTGA
ATAGCAGCCAGTTTGACCAAGACCAAAGGAAGCAACGGCTAACTCTGTGCCAGCAGCCGCGGTAAGACAG
AGGTTGCAAACGTTGTTCGGAATTACTGGGCATAAAGCGCACGTAGGCGGTCCGTTAAGTCATGTGTGAA
ATCCCCCGGCTCAACCGGGGAATTGCGCCTGATACTGGCGGGCTAGAGATCGATAGGGGTGAGCGGAACT
CCAGGTAGAGCGGTGAAATGCGTAGATATCTGGAGGAACACCGGTGGCGAAAGCGGCTCACTGGATCGAA
ACTGACGCTGAGGTGCGAAAGCTAGGGTAGCAAACGGGATTAGATACCCCGGTAGTCCTAGCCGTAAACG
ATGGGCACTGGGCAGGGGAGGTTCCTATGCCTTCTCTGCCGAAGCTAATGTGTTAAGTGCCCCGCCTGGG
GAGTACGCTCGCAAGGGTAAAACTCAAAGAAATTGACGGGGGCTCACACAAGCGGTGGAGCATGTGGTTT
AATTCGAAGCAACGCGAAGAACCTTACCTAGCCTTGACATGCAGGAATTAGTCCTATGAAAGTAGGATGA
CAGCTCTTCGGAGTCGGAATCTGCACAGGTGTTGCATGGCTGTCGTCAGCTCGTGTCGTGAGATGTTGGG
TTAAGTCCCGTAACGAGCGAAACCCTTATCACTAGTTGCCAGCGGGTCAAGCCGGGGACTCTAGTGAGAC
TGCCGTTGTTAAAACGGAGGAAGGTGGGGACGACGTCAAGTCATCATGGCCCTTATGGCTAGGGCGACAC
ACGTGCTACAATGGTCTATACAAAGGGTTCCGAGATCGCGAGATGGAGGCAATCCCTAAAGTAGGCCCCA
GTTCGGATTGAAGGCTGCAATTCGCCTTCATGAAGCCGGAATCGCTAGTAATCGCGCATCAGCCATGGCG
CGGTGAATATGTTCCTGAGCCTTGTACACACCGCCCGT

>gi|207667254|gb|FJ208837.1| Uncultured bacterium clone KIST-JJY088 16S ribosomal RNA gene, partial sequence
GGATTAGGCATGCAAGTCGAACGTGAACCTTGCTTCGGTGAGGTGAAAGTGGCGAAAGGGTGAGTAATGC
ATAGCTAACCTACCCCCGACACCGGGATAACCAGGAGAAATCTTGGCTAAGACCGGATATGCTCGCTTGG
GCGCATGTTCGAGCGAGTATAGGAGGCCTCTTAACAATGCTTCTGGTTGGGGACGGAACTATGTCCTATC
AGCTAGTTGGTAGGGTAATGGCCTACCAAGGCGATGACGGGTAGCCGACCTGAGAGGGTGACCGGCCACA
CTGGGACTGAGACACTGCCCAGACTCCTACGGGAGGCTGCAGTCGAGAATCTTCCGCAATGGGGGCAACC
CTGACGGAGCGACGCCGCGTGCGGGATGAAGGCCTTCGGGTTGTAAACCGCTGTCACACGTTATGAAAGA
AACGGAGTTAAAAGCTCTGGGTCTTGACAAAGGCGTGGGAGGAAGCCACGGCTAACTTCGTGCCAGCAGC
CGCGGTAAGACGAAGGTGGCGACCGTTGTTCGGAATCACTGGGCATAAAGAGCTCGTAGGCGGTGAGAAA
AGTCGGGTGTGAAATCCCTCGGCCCAACCGAGGAACTGCGCTCGAAACTGTCTTGCTTGAGGACGGAAGG
GGAGCATGGAATTCCTGGTGGAGCGGTGAAATGCGTTGATATCAGGAGGAACACCGGCGGCGAGGGCGAT
GCTCTGGTCCGTTTCTGACGCTGAGGAGCGAAAGCTAGGGGAGCAAACGGGATTAGATACCCCGGTAGTC
CTAGCCGTAAACGATGGGCACTAGGTAGGGGGGTACCCAATGCCTCCCTGCTGGAGTTAACATATTAAGT
GCCCCGCCTGGGGAGTATAGTCGCAAGGCTGAAACTCAAAGGAATTGACGGGGGCTCACACAAGCGGTGG
AGCATGTTGTTTAATTCGAAGCAACGCGCAGAACCTTACCTGGGCTTGACATGCTAGTAGTAGGAACCTG
AAAGGGGGACGACCGTAGAAATACGGAGCTAGCACCGGTGTTGCATGGCTGTCGTCAGCTCGTGTCGTGA
GATGTCGGGTTAAGTCCCATAACGAGCGAAACCCTTGCCTTCAGTTGCCAACGGGTAAAGCCGGGGACTC
TGGAGGGACTGCCGGTGTTAAACCGGAGGAAGGTGGGGATGACGTCAAGTCCTCATGGCCCTTACGCCCA
GGGCTACAAACGTGCCACAATGGCTGGTACAGAGGGACGCGAAACCGTGAGGTCAAGCAAAACTCAAAAA
GCCAGTCTCAGTTCGGATTGAGGGCTGCAATTCGCCCTCATGAAGCTGGAATCGCTAGTAATCGGAGATC
AGCTACGCTCCGGTGAATATGTTCCTGAGCCTTGTACACACCGCCCGT
>gi|207667256|gb|FJ208839.1| Uncultured bacterium clone KIST-JJY090 16S ribosomal RNA gene, partial sequence
GGATTAGGCATGCAAGTCGAACGTGATCCGTAGCAATACGGTGAAAGTGGCGGAAGGGTGAGTAATGCAT
AGACAACCTACCTCCAAGTCTGGGATAACTCTGGGAAACTGGAGCTAATACTGGATGGGGTTGCGGGGTC
TCCTGGTCCTGCAACTAAAGGCAGCCTCTGAATATGCTGTCGCTCGGAGACGGATCTATGTCCTATCAGC
TAGTTGGTGAGGGTAATGGCCCACCAAGGCATTGACGGGTAGCCGGCCTTAGCGGGTGTCCGGCCACATT
GGGACTGAGACACTGCCCAAACTCCTACGGGAGGCTGCAGTCGAGGATCTTCCGCAATGGGCGCAAGCCT
GACGGAGCGACGCCGCGTGTGGGATGAAGGCCTTCGGGTTGTAAACCACTGTCACCGGTTAAGAAAGGGT
CTCGTGTTAACAGCGCGAGGCACTGACAAAGGCCGGAGAGGAAGCCACGGCTAACTTCGTGCCAGCAGCC
GCGGTAAGACGAAGGTGGCGAGCGTTGTTCGGAATCACTGGGCATAAAGCGCACGTAGGCGGCGGCGTAA
GTCGGATGTGAAATCCCTCGGCCTAACCGAGGAACTGCGTCCGATACTGCGTTGCTTGGGGACCAAAGGG
GTGCATGGAATTTCCGGTGGAGCGGTGAAATGCGTTGATATCGGAAGGAACGTCGGCGGCGAAAGCGGTG
CACTGGTTGGTTACCGACGCTGAGGTGCGAAAGCCAGGGGAGCAAACGGGATTAGATACCCCGGTAGTCC
TGGCCGTAAACGATGGGTACTAGTTAGGGGGGAACCAAACGCCTCTCTGATGGAGTGAATATATTAAGTA
CCCCGCCTGGGAAGTACAATCGCAAGGTTGAAACTCAAAGGAATTGACGGGGGCTCACACAAGCGGTGGA
GCATGTTGTTTAATTCGAAGCAACGCGCAGAACCTTACCTGGGCTTGACATGCTGGTGGTAGAAGCGTGA
AAGCGTAACGACCTCGCAAGAGGAGCCAGCACAGGTGTTGCATGGCTGTCGTCAGCTCGTGTCGTGAGAT
GTTGGGTTAAGTCCCGTAACGAGCGAAACCCCTGTCCTTAGTTACTACCGGGTAAAGCCGAGGACTCTAA
GGAGACTGCCGGTGTTAAACCGGAGGAAGGTGGGGATGACGTCAAGTCCTCATGGCCCTTACGCCCAGGG
CTACAAACGTGCCACAATGGCAGGTACAGAGCGAAGCGAAACCGAGAGGTCGAGCAAATCGCAAAAAGCC
TGTCCCAGTTCGGATTGAAGGCTGCAATTCGCCTTCATGAAGCTGGAATCGCTAGTAACCGCTGATCAGC
TACGCAGCGGTGAATATGTTCCTGAGCCTTGTACACACCGCCCGT

>gi|207667262|gb|FJ208845.1| Uncultured bacterium clone KIST-JJY096 16S ribosomal RNA gene, partial sequence
GGATTAGGCATGCAAGTCGAGCGTGAAAGTCTTCGGACGAGTAAAGCGGCGAAAGGGTGAGTAACACGTA
ACCAATCTACCCGTGAGACTGGAATAACCACTGGAAACGGTGGGTAATGCCAGATGGTCCACTCGGGAGC
ATTTCCGGGCTGGTAAACGGTGGCGCAAGCTGCTGCTCTAGGAGGAGGTTGCGGGCTATCAGCTAGTTGG
TGGGGTAATGGCTCACCAAGGCGATGACGGCTACCGGGTCTGAGAGGACGGTCCGGCACACTGGGACTGA
GACACTGCCCAGACTCCTACGGGAGGCTGCAGTCGAGAATCTTCCGCAATGGGCGAAAGCCTGACGGAGC
GACACCGCGTGCAGGATGAAGGCCTTCGGGTTGTAAACTGCTGTCAGGTTCTAGGAACCACTTGGCGTGA
ACAACGCCAAGCTTGACTAAGACCAAAGGAAGCAACGGCTAACTCTGTGCCAGCAGCCGCGGTAAGACAG
AGGTTGCAAACGTTGTTCGGAATTACTGGGCATAAAGCGCACGTAGGCGGTCCGTTAAGTCATGTGTGAA
ATCCCTCGGCTCAACCGAGGAATTGCGCCTGATACTGGCGGGCTAGAGGTCGATAGGGGTAAGCGGAACT
CCAGGTGGAGCGGTGAAATGCGTAGATATCTGGAGGAACACCGGTGGCGAAAGCGGCTTACTGGATCGAA
ACTGACGCTGAGGTGCGAAAGCTAGGGTAGCAAACGGGATTAGATACCCCGGTAGTCCTAGCCGTAAACG
ATGGGCACTGGGCAGGGGAGGTTCCTATGCCTTCTCTGCCGAAGCTAATGTGTTAAGTGCCCCGCCTGGG
GAGTACGCTCGCAAGGGTAAAACTCAAAGAAATTGACGGGGGCTCACACAAGCGGTGGAGCATGTGGTTT
AATTCGAAGCAACGCGAAGAACCTTACCTAGCCTTGACATGCAGGAATTAGTCCTATGAAAGTAGGATGA
CAGCTCTTCGGAGTCGGAATCTGCACAGGTGTTGCATGGCTGTCGTCAGCTCGTGTCGTGAGATGTTGGG
TTAAGTCCCGTAACGAGCGAAACCCTTATCATTAGTTGCCAGCGGGTAAAGCCGGGAACTCTAGTGAGAC
TGCCGTTGTTAAAACGGAGGAAGGTGGGGACGACGTCAAGTCATCATGGCCCTTATGGCTAGGGCGACAC
ACGTGCTACAATGGCCTATACAAAGGGTCCCGAGACCGCGAGGTGGAGGCAATCCTTAAAGTAGGCCCCA
GTTCGGATTGAAGGCTGCAATTCGCCTTCATGAAGCCGGAATCGCTAGTAATCGCGTATCAGCCATGACG
CGGTGAATATGTTCCTGAGCCTTGTACACACCGCCCGT

>gi|207667264|gb|FJ208847.1| Uncultured bacterium clone KIST-JJY098 16S ribosomal RNA gene, partial sequence
GGATTAGGCATGCAAGTCGAACGAGGGAGTGTTCCGAAAGGGGCACAAACCGAGTGGCGTAAGGGTGAGT
AATGCATTGATAACCTACCTTTGAGACGGGGATAACAACGTTCCGCAAGGGACTCCCGAAAGGGTTGCTA
ATACCCGATAAAACTCATGGTGCTTCGGTATCGGGAGTCAAAGGTTTGGGGCTGAAAGGTTCCATATGCT
CAGAGAGGGGTCAATGTCCTATCAGCTAGTTGGCAGGGTAAAGGCCTACCAAGGCGAAGACGGGTAGCCG
GCCTGAGAGGGTGGTCGGCCACATTGGGACTGAGACACTGCCCAGACTCCTACGGGAGGCTGCAGTCGAG
AATCTTTCGCAATGCCCGGAAGGGTGACGAAGCGACGCCGCGTGTGGGAAGAAGGCCTTCGGGTTGTAAA
CCACTGTCGGGAGTTAAGAAGTGTAAGGGGGTGAATAGTCCTCTTACTTGACGTTAGCTCCGGAGGAAGC
CACGGCTAACTCTGTGCCAGCAGCCGCGGTAATACAGAGGTGGCAAGCGTTGTTCGGAATTATTGGGCGT
AAAGAGCACGTAGGCGGCCCTACAAGTCAGCTGTGAAATCCTTCTGCTCAACGGAAGAACGGCAGTTGAT
ACTATAGGGCTGGAGTGCGGGAGGGGAGAGTGGAACTTCTGGTGGAGCGGTGAAATGCGTAGATATCAGA
AGGAACATCGGCGGCGAAAGCGACTCTCTGGCCCGTAACTGACGCTGAGGTGCGAAAGCTAGGGGAGCAA
ACGGGATTAGATACCCCGGTAGTCCTAGCCGTAAACGATGGGCACTCGGTAGAGGGGTTTTGATTATCTC
TCTGCCTGAGCTAACGCGTTAAGTGCCCCGCCTGGGGAGTACGGCCGCAAGGCTAAAACTCAAAGGAATT
GACGGGGGCTCGCACAAGCGGTGGAGCATGTGGCTTAATTCGATGCAACGCGAAGAACCTTACCTGGCCT
TGACATGCACATAGTAGAAGCCTGAAAGGGTGACGAGGTAGCAATACCAGTGTGCACAGGTGCTGCATGG
CTGTCGTCAGCTCGTGTCGTGAGATGTTGGGTTAAGTCCCGCAACGAGCGCAACCCCTGTGTCCTGTTGC
CACCCCTTAATTGGGAGCACTCTGGACAGACTGCCTCGCTTCAACGAGGAGGAAGGTGGGGATGACGTCA
AGTCAGTATGGCCCTTACGGCCAGGGCTGCACACGTACTACAATGCCCGGCACAAAGGGAAGCAAGACCG
TTAGGTGGAGCAAATCCCAGAAAACCGGGCCCAGTTCAGATTGTCGCCTGCAACTCGACGGCATGAAGCT
GGAATCGCTAGTAATGGCGCATCAGCTACGGCGCCGTGAATACGTTCCCAGGCCTTGTACACACCGCCCG
T
