# Supplementary material for: Biogeography of anaerobic ammonia-oxidizing (anammox) bacteria
Source: Front Microbiol. 2014 Aug 6;5:399. doi: 10.3389/fmicb.2014.00399 (PMC4123730; doi:10.3389/fmicb.2014.00399)
Supplement: Supplementary file 1 [file DataSheet1.ZIP › Sonthiphand supp data files/10/Untrimmed Sequence Files/205.fasta]

>gi|222138087|gb|FJ577886.1| Uncultured bacterium clone ana SBR_JJY_4 16S ribosomal RNA gene, partial sequence
GGATTAGGCATGCAAGTCGAACGAGGGAGTGTTCCGAAAGGGGCACAAACCGAGTGGCGTAAGGGTGAGT
AATGCATTGATAACCTACCTTTGAGACGGGGATAACAACGTTCCGCAAGGGACTCCCGAAAGGGTTGCTA
ATACCCGATAAAACTCATGGTGCTTCGGTATCGGGAGTCAAAGGTTTGGGGCTGAAAGGTTCCATATGCT
CAGAGAGGGGTCAATGTCCTATCAGCTAGTTGGCAGGGTAAAGGCCTACCAAGGCGAAGACGGGTAGCCG
GCCTGAGAGGGTGGTCGGCCACATTGGGACTGAGACACTGCCCAGACTCCTACGGGAGGCTGCAGTCGAG
AATCTTTCGCAATGCCCGGAAGGGTGACGAAGCGACGCCGCGTGTGGGAAGAAGGCCTTCGGGTTGTAAA
CCACTGTCGGGAGTTAAGAAGTGTAAGGGGGTGAATAGCCCTCTTACTTGACGTTAGCTCCGGAGGAAGC
CACGGCTAACTCTGTGCCAGCAGCCGCGGTAATACAGAGGTGGCAAGCGTTGTTCGGAATTATTGGGCGT
AAAGAGCACGTAGGCGGCCCTACAAGTCAGCTGTGAAATCCTTCTGCTCAACGGAAGAACGGCAGTTGAT
ACTATAGGGCTGGAGTGCGGGAGGGGAGAGTGGAACTTCTGGTGGAGCGGTGAAATGCGTAGATATCAGA
AGGAACATCGGCGGCGAAAGCGACTCTCTGGCCCGTAACTGACGCTGAGGTGCGAAAGCTAGGGGAGCAA
ACGGGATTAGATACCCCGGTAGTCCTAGCCGTAAACGATGGGCACTCGGTAGAGGGGTTTTGATTATCTC
TCTGCCTGAGCTAACGCGTTAAGTGCCCCGCCTGGGGAGTACGGCCGCAAGGCTAAAACTCAAAAGAATT
GACGGGGGCTCGCACAAGCGGTGGAGCATGTGGCTTAATTCGATGCAACACGAAGAACCTTACCGGGGCT
TGACATGGTAGAAGTAGGAGCCCGAAAGGGTAACGAACGGTATCCAGTCCGTAGCTATCACAGGTGTTGC
ATGGCTGTCGTCAGCTCGTGTCGTGAGACGTTGGGTTAAGTCCCCTAACGAGCGAAACCCTTGTCTTTAG
TTGCCAACAGGTCAAGCTGGGCACTCTAAAGAGACTGCTGTCGTCAAGACGGAGGAAGGTGGGGATGACG
TCAAGTCATCATGGCCCTTATGTCCCGGGCTGCACACGTGCTACAATGGTCGGTACAAAGGGATGCCAAG
TCGCAAGACGGAGCGAAACCCAAATAAAGCCGATCCCAGTTCAGATTGGAGGCTGAAACCCGCCTCCATG
AAGTAGGAATCGCTAGTAATCGCGGATCAGCTATGCCGCGGTGAATATGTTCCCGAGCCTTGTACACACC
GCCCGTCAAGCCACCCAAGCAAGATGCACCCGAAGCCACTGGCCTAACCCGCAAGGGACGGAAGTGTCTA
AGGTGTGTTTTGTGAGGAGGACTAAGTCGTAACAAGGTAACCGTA

>gi|222138088|gb|FJ577887.1| Uncultured bacterium clone ana_SBR_JJY_5 16S ribosomal RNA gene, partial sequence
GGATTAGGCATGCAAGTCGAACGAGGGAGTGTGCCGAAAGGTGCACAAACCGAGTGGCGTAAGGGTGAGT
AATGCATTGATAACCTACCTTTGAGACGGGGATAACAACGTTCCGCAAGGGACTCCCGAAAGGGTTGCTA
ATACCCGATAAAACTCATGGTGCTTCGGTATCGGGAGTCAAAGGTTTGGGGCTGAAAGGTTCCATATGCT
CAGAGAGGGGTCAATGTCCTATCAGCTAGTTGGCAGGGTAAAGGCCTACCAAGGCGAAGACGGGTAGCCG
GCCTGAGAGGGTGGTCGGCCACATTGGGACTGAGACACTGCCCAGACTCCTACGGGAGGCTGCAGTCGAG
AATCTTTCGCAATGCCCGGAAGGGTGACGAAGCGACGCCGCGTGTGGGAAGAAGGCCTTCGGGTTGTAAA
CCACTGTCGGGAGTTAAGAAGTGTAAGGGGGTGAATAGCCCTCTTACTTGACGTTAGCTCCGGAGGAAGC
CACGGCTAACTCTGTGCCAGCAGCCGCGGTAATACAGAGGTGGCAAGCGTTGTTCGGAATTATTGGGCGT
AAAGAGCACGTAGGCGGCCCTACAAGTCAGCTGTGAAATCCTTCTGCTCAGCGGAAGAACGGCAGTTGAT
ACTATAGGGCTGGAGTGCGGGAGGGGAGAGTGGAACTTCTGGTGGAGCGGTGAAATGCGTAGATATCAGA
AGGAACATCGGCGGCGAAAGCGACTCTCTGGCCCGTAACTGACGCTGAGGTGCGAAAGCTAGGGGAGCAA
ACGGGATTAGATACCCCGGTAGTCCTAGCCGTAAACGATGGGCACTCGGTAGAGGGGTTTTGATTATCTC
TCTGCCTGAGCTAACGCGTTAAGTGCCCCGCCTGGGGAGTACGGCCGCAAGGCTAAAACTCAAAAGAATT
GACGGGGGCTCGCACAAGCGGTGGAGCATGTGGCTTAATTCGATGCAACACGAAGAACCTTACCGGGGCT
TGACATGGTAGAAGTAGGAGCCCGAAAGGGTAACGAACGGTATCCAGTCCGTAGCTATCACAGGTGTTGC
ATGGCTGTCGTCAGCTCGTGTCGTGAGACGTTGGGTTAAGTCCCCTAACGAGCGAAACCCTTGTCTTTAG
TTGCCAACAGGTCAAGCTGGGCACTCTAAAGAGACTGCTGTCGTCAAGACGGAGGAAGGTGGGGATGACG
TCAAGTCATCATGGCCCTTATGTCCCGGGCTGCACACGTGCTACAATGGTCGGTACAAAGGGATGCCAAG
TCGCAAGACGGAGCGAAACCCAAATAAAGCCGATCCCAGTTCAGATTGGAGGCTGAAACCCGCCTCCATG
AAGTAGGAATCGCTAGTAATCGCGGATCAGCTATGCCGCGGTGAATATGTTCCCGAGCCTTGTACACACC
GCCCGTCAAGCCACCCAAGCAAGATGCACCCGAAGCCACTGGCCTAACCCGCAAGGGACGGAAGTGTCTA
AGGTGTGTTTTGTGAGGAGGACTAAGTCGTAACAAGGTAACCGTA

>gi|222138089|gb|FJ577888.1| Uncultured bacterium clone ana_SBR_JJY_14 16S ribosomal RNA gene, partial sequence
GGATTAGGCATGCAAGTCGAACGAGGGAGTGTTCCGAAAGGGGCACAAACCGAGTGGCGTAAGGGTGAGT
AATGCATTGATAACCTACCTTTGAGACGGGGATAACAACGTTCCGCAAGGGACTCCCGAAAGGGTTGCTA
ATACCCGATAAAACTCATGGTGCTTCGGTATCGGGAGTCAAAGGTTTGGGGCTGAAAGGTTCCATATGCT
CAGAGAGGGGTCAATGTCCTATCAGCTAGTTGGTAGGGTAAAGGCCTACCAAGGCGAAGACGGGTAGCCG
GCCTGAGAGGGTGGTCGGCCACATTGGGACTGAGACACTGCCCAGACTCCTACGGGAGGCTGCAGTCGAG
AATCTTTCGCAATGCCCGGAAGGGTGACGAAGCGACGCCGCGTGTGGGAAGAAGGCCTTCGGGTTGTAAA
CCACTGTCGGGAGTTAAGAAGTGTAAGGGGGTGAATAGTCCTCTTACTTGACGTTAGCTCCGGAGGAAGC
CACGGCTAACTCTGTGCCAGCAGCCGCGGTAATACAGAGGTGGCAAGCGTTGTTCGGAATTATTGGGCGT
AAAGAGCACGTAGGCGGCCCTACAAGTCAGCTGTGAAATCCTTCTGCTCAACGGAAGAACGGCAGTTGAT
ACTATAGGGCTGGAGTGCGGGAGGGGAGAGTGGAACTTCTGGTGGAGCGGTGAAATGCGTAGATATCAGA
AGGAACATCGGCGGCGAAAGCGACTCTCTGGCCCGTAACTGACGCTGAGGTGCGAAAGCTAGGGGAGCAA
ACGGGATTAGATACCCCGGTAGTCCTAGCCGTAAACGATGGGCACTCGGTAGAGGGGTTTTGATTATCTC
TCTGCCTGAGCTAACGCGTTAAGTGCCCCGCCTGGGGAGTACGGCCGCAAGGCTAAAACTCAAAAGAATT
GACGGGGGCTCGCACAAGCGGTGGAGCATGTGGCTTAATTCGAAGCAACACGAAGAACCTTACCGGGGCT
TGACATGGTAGAAGTAGGAGCCCGAAAGGGTAACGAACGGTATCCAGTCCGTAGCTATCACAGGTGTTGC
ATGGCTGTCGTCAGCTCGTGTCGTGAGACGTTGGGTTAAGTCCCCTAACGAGCGAAACCCTTGTCTTTAG
TTGCCAACAGGTCAAGCTGGGCACTCTAAAGAGACTGCTGTCGTCAAGACGGAGGAAGGTGGGGATGACG
TCAAGTCATCATGGCCCTTATGTCCCGGGCTGCACACGTGCTACAATGGTCGGTACAAAGGGATGCCAAG
TCGCAAGACGGAGCGAGACCCAAATAAAGCCGATCCCAGTTCAGATTGGAGGCTGAAACCCGCCTCCATG
AAGTAGGAATCGCTAGTAATCGCGGATCAGCTATGCCGCGGTGAATATGTTCCCGAGCCTTGTACACACC
GCCCGTCAAGCCACCCAAGCAAGATGCACCCGAAGCCACTGGCCTAACCCGCAAGGGACGGAAGTGTCTA
AGGTGTGTTTTGTGAGGAGGACTAAGTCGTAACAAGGTAGCCGTA

>gi|222138090|gb|FJ577889.1| Uncultured bacterium clone ana_SBR_JJY_16 16S ribosomal RNA gene, partial sequence
GGATTAGGCATGCAAGTCGAACGAGGGAGTGTTCCGAAAGGGGCACAAACCGAGTGGCGTAAGGGTGAGT
AATGCATTGATAACCTACCTTTGAGACGGGGATAACAACGTTCCGCAAGGGACTCCCGAAAGGGTTGCTA
ATACCCGATAAAACTCATGGTGCTTCGGTATCGGGAGTCAAAGGTTTGGGGCTGAAAGGTTCCATATGCT
CAGAGAGGGGTCAATGTCCTATCAGCTAGTTGGCAGGGTAAAGGCCTACCAAGGCGAAGACGGGTAGCCG
GCCTGAGAGGGTGGTCGGCCACATTGGGACTGAGACACTGCCCAGACTCCTACGGGAGGCTGCAGTCGAG
AATCTTTCGCAATGCCCGGAAGGGTGACGAAGCGACGCCGCGTGTGGGAAGAAGGCCTTCGGGTTGTAAA
CCACTGTCGGGAGTTAAGAAGTGTAAGGGGGTGAATAGCCCTCTTACTTGACGTTAGCTCCGGAGGAAGC
CACGGCTAACTCTGTGCCAGCAGCCGCGGTAATACAGAGGTGGCAAGCGTTGTTCGGAATTATTGGGCGT
AAAGAGCACGTAGGCGGCCCTACAAGTCAGCTGTGAAATCCTTCTGCTCAACGGAAGAACGGCAGTTGAT
ACTATAGGGCTGGAGTGCGGGAGGGGAGAGTGGAACTTCTGGTGGAGCGGTGAAATGCGTAGATATCAGA
AGGAACATCGGCGGCGAAAGCGACTCTCTGGCCCGTAACTGACGCTGAGGTGCGAAAGCTAGGGGAGCAA
ACGGGATTAGATACCCCGGTAGTCCTAGCCGTAAACGATGGGCACTCGGTAGGGGGGTTTTGATTATCTC
TCTGCCTGAGCTAACGCGTTAAGTGCCCCGCCTGGGGAGTACGGCCGCAAGGCTAAAACTCAAAAGAATT
GACGGGGGCTCGCACAAGCGGTGGAGCATGTGGCTTAATTCGATGCAACACGAAGAACCTTACCGGGGCT
TGACATGGTAGAAGTAGGAGCCCGAAAGGGTAACGAACGGTATCCAGTCCGTAGCTATCACAGGTGTTGC
ATGGCTGTCGTCAGCTCGTGTCGTGAGACGTTGGGTTAAGTCCCCTAACGAGCGAAACCCTTGTCTTTAG
TTGCCAACAGGTCAAGCTGGGCACTCTAAAGAGACTGCTGTCGTCAAGACGGAGGAAGGTGGGGATGACG
TCAAGTCATCATGGCCCTTATGTCCCGGGCTGCACACGTGCTACAATGGTCGGTACAAAGGGATGCCAAG
TCGCAAGACGGAGCGAAACCCAAATAAAGCCGATCCCAGTTCAGATTGGAGGCTGAAACCCGCCTCCATG
AAGTAGGAATCGCTAGTAATCGCGGATCAGCTATGCCGCGGTGAATATGTTCCCGAGCCTTGTACACACC
GCCCGTCAAGCCACCCAAGCAAGATGCACCCGAAGCCACTGGCCTAACCCGCAAGGGACGGAAGTGTCTA
AGGTGTGTTTTGTGAGGAGGACTAAGTCGTAACAAGGTAACCGTA

>gi|222138091|gb|FJ577890.1| Uncultured bacterium clone ana_SBR_JJY_31 16S ribosomal RNA gene, partial sequence
GGATTAGGCATGCAAGTCGAACGAGGGAGTGTTCCGAAAGGGGCACAAACCGAGTGGCGTAAGGGTGAGT
AATGCATTGATAACCTACCTTTGAGACGGGGATAACAACGTTCCGCAAGGGACTCCCGAAAGGGTTGCTA
ATACCCGATAAAACTCATGGTGCTTCGGTATCGGGAGTCAAAGGTTTGGGGCTGAAAGGTTCCATATGCT
CAGAGAGGGGTCAATGTCCTATCAGCTAGTTGGCAGGGTAAAGGCCTACCAAGGCGAAGACGGGTAGCCG
GCCTGAGAGGGTGGTCGGCCACATTGGGACTGAGACACTGCCCAGACTCCTACGGGAGGCTGCAGTCGAG
AATCTTTCGCAATGCCCGGAAGGGTGACGAAGCGACGCCGCGTGTGGGAAGAAGGCCTTCGGGTTGTAAA
CCACTGTCGGGAGTTAAGAAGTGTAAGGGGGTGAATAGCCCTCTTACTTGACGTTAGCTCCGGAGGAAGC
CACGGCTAACTCTGTGCCAGCAGCCGCGGTAATACAGAGGTGGCAAGCGTTGTTCGGAATTATTGGGCGT
AAAGAGCACGTAGGCGGCCCTACAAGTCAGCTGTGAAATCCTTCTGCTCAACGGAAGAACGGCAGTTGAT
ACTATAGGGCTGGAGTGCGGGAGGGGAGAGTGGAACTTCTGGTGGAGCGGTGAAATGCGTAGATATCAGA
AGGAACATCGGCGGCGAAAGCGACTCTCTGGCCCGTAACTGACGCTGAGGTGCGAAAGCTAGGGGAGCAA
ACGGGATTAGATACCCCGGTAGTCCTAGCCGTAAACGATGGGCACTCGGTAGAGGGGTTTTGATTATCTC
TCTGCATGAGCTAACGCGTTAAGTGCCCCGCCTGGGGAGTACGGCCGCAAGGCTAAAACTCAAAAGAATT
GACGGGGGCTCGCACAAGCGGTGGAGCATGTGGCTTAATTCGATGCAACACGAAGAACCTTACCGGGGCT
TGACGTGGTAGAAGTAGGAGCCCGAAAGGGTAACGAACGGTATCCAGTCCGTAGCTATCACAGGTGTTGC
ATGGCTGTCGTCAGCTCGTGTCGTGAGACGTTGGGTTAAGTCCCCTAACGAGCGAAACCCTTGTCTTTAG
TTGCCAACAGCTCAAGCTGGGCACTCTAAAGAGACTGCTGTCGTCAAGACGGAGGAAGGTGGGGATGACG
TCAAGTCATCATGGCCCTTATGTCCCGGGCTGCACACGTGCTACAATGGTCGGTACAAAGGGATGCCAAG
TCGCAAGACGGAGCGAAACCCAAATAAAGCCGATCCCAGTTCAGATTGGAGGCTGAAACCCGCCTCCATG
AAGTAGGAATCGCTAGTAATCGCGGATCAGCTATGCCGCGGTGAATATGTTCCCGAGCCTTGTACACACC
GCCCGTCAAGCCACCCAAGCAAGATGCACCCGAAGCCACTGGCCTAACCCGCAAGGGACGGAAGTGTCTA
AGGTGTGTTTTGTGAGGAGGACTAAGTCGTAACAAGGTAGCCGTA

>gi|222138092|gb|FJ577891.1| Uncultured bacterium clone ana_SBR_JJY_36 16S ribosomal RNA gene, partial sequence
GGATTAGGCATGCAAGTCGAACGAGGGAGTGTTCCGAAAGGGGCACAAACCGAGTGGCGTAAGGGTGAGT
AATGCATTGATAACCTACCTTTGAGACGGGGATAACAACGTTCCGCAAGGGACTCCCGAAAGGGTTGCTA
ATACCCGATAAAACTCATGGTGCTTCGGTATCGGGAGTCAAAGGTTTGGGGCTGAAAGGTTCCATATGCT
CAGAGAGGGGTCAATGTCCTATCAGCTAGTTGGCAGGGTAAAGGCCTACCAAGGCGAAGACGGGTAGCCG
GCCTGAGAGGGTGGTCGGCCACATTGGGACTGAGACACTGCCCAGACTCCTACGGGAGGCTGCAGTCGAG
AATCTTTCGCAATGCCCGGAAGGGTGACGAAGCGACGCCGCGTGTGGGAAGAAGGCCTTCGGGTTGTAAA
CCACTGTCGGGAGTTAAGAAGTGTAAGGGGGTGAATAGCCCTCTTACTTGACGTTAGCTCCGGAGGAAGC
CACGGCTAACTCTGTGCCAGCAGCCGCGGTAATACAGAGGTGGCAAGCGTTGTTCGGAATTATTGGGCGT
AAAGAGCACGTAGGCGGCCCTACAAGTCAGCTGTGAAATCCTTCTGCTCAACGGAAGAACGGCAGTTGAT
ACTATAGGGCTGGAGTGCGGGAGGGGAGAGTGGAACTTCTGGTGGAGCGGTGAAATGCGTAGATATCAGA
AGGAACATCGGCGGCGAAAGCGACTCTCTGGCCCGTAACTGACGCTGAGGTGCGAAAGCTAGGGGAGCAA
ACGGGATTAGATACCCCGGTAGTCCTAGCCGTAAACGATGGGCACTCGGTAGAGGGGTTTTGATTATCTC
TCTGCCTGAGCTAACGCGTTAAGTGCCCGCCTGGGGAGTACGGCCGCAAGGCTAAAACTCAAAAGAATTG
ACGGGGGCTCGCACAAGCGGTGGAGCATGTGGCTTAATTCGATGCAACACGAAGAACCTTACCGGGGCTT
GACATGGTAGAAGTAGGAGCCCGAAAGGGTAACGAACGGTATCCAGTCCGTAGCTATCACAGGTGTTGCA
TGGCTGTCGTCAGCTCGTGTCGTGAGACGTTGGGTTAAGTCCCCTAACGAGCGAAACCCTTGTCTTTAGT
TGCCAACAGGTCAAGCTGGGCACTCTAAAGAGACTGCTGTCGTCAAGACGGAGGAAGGTGGGGATGACGT
CAAGTCATCATGGCCCTTATGTCCCGGGCTGCACACGTGCTACAATGGTCGGTACAAAGGGATGCCAAGT
CGCAAGACGGAGCGAAACCCAAATAAAGCCGATCCCAGTTCAGATTGGAGGCTGAAACCCGCCTCCATGA
AGTAGGAATCGCTAGTAATCGCGGATCAGCTATGCCGCGGTGAATATGTTCCCGAGCCTTGTACACACCG
CCCGTCAAGCCACCCAAGCAAGATGCACCCGAAGCCACTGGCCTAACCCGCAAGGGACGGAAGTGTCTAA
GGTGTGTTTTGTGAGGAGGACTAAGTCGTAACAAGGTAACCGTA

>gi|222138093|gb|FJ577892.1| Uncultured bacterium clone ana_SBR_JJY_41 16S ribosomal RNA gene, partial sequence
GGATTAGGCATGCAAGTCGTAACAAGGTAACCGTACGACTGGATTAGGCATGCAAGTCGAACGAGGGAGT
GTTCCGAAAGGGGCACAAACCGAGTGGCGTAAGGGTGAGTAATGCATTGATAACCTACCTTTGAGACGGG
GATAACAACGTTCCGCAAGGGACTCCCGAAAGGGTTGCTAATACCCGATAAAACTCATGGTGCTTCGGTA
TCGGGAGTCAAAGGTTTGGGGCTGAAAGGTTCCATATGCTCAGAGAGGGGTCAATGTCCTATCAGCTAGT
TGGCAGGGTAAAGGCCTACCAAGGCGAAGACGGGTAGCCGGCCTGAGAGGGTGGTCGGCCACATTGGGAC
TGAGACACTGCCCAGACTCCTACGGGAGGCTGCAGTCGAGAATCTTTCGCAATGCCCGGAAGGGTGACGA
AGCGACGCCGCGTGTGGGAAGAAGGCCTTCGGGTTGTAAACCACTGTCGGGAGTTAAGAAGTGTAAGGGG
GTGAATAGCCCTCTTACTTGACGTTAGCTCCGGAGGAAGCCACGGCTAACTCTGTGCCAGCAGCCGCGGT
AATACAGAGGTGGCAAGCGTTGTTCGGAATTATTGGGCGTAAAGAGCACGTAGGCGGCCCTACAAGTCAG
CTGTGAAATCCTTCTGCTCAACGGAAGAACGGCAGTTGATACTATAGGGCTGGAGTGCGGGAGGGGAGAG
TGGAACTTCTGGTGGAGCGGTGAAATGCGTAGATATCAGAAGGAACATCGGCGGCGAAAGCGACTCTCTG
GCCCGTAACTGACGCTGAGGTGCGAAAGCTAGGGGAGCAAACGGGATTAGATACCCCGGTAGTCCTAGCC
GTAAACGATGGGCACTCGGTAGAGGGGTTTTGATTATCTCTCTGCGTGAGCTAACGCGTTAAGTGCCCCG
CCTGGGGAGTACGGCCGCAAGGCTAAAACTCAAAAGAATTGACGGGGGCTCGCACAAGCGGTGGAGCATG
TGGCTTAATTCGATGCAACACGAAGAACCTTACCGGGGCTTGACATGGTAGAAGTAGGAGCCCGAAAGGG
TAACGAACGGTATCCAGTCCGTAGCTATCACAGGTGTTGCATGGCTGTCGTCAGCTCGTGTCGTGAGACG
TTGGGTTAAGTCCCCTAACGAGCGAAACCCTTGTCTTTAGTTGCCAACAGGTCAAGCTGGGCACTCTAAA
GAGACTGCTGTCGTCAAGACGGAGGAAGGTGGGGATGACGTCAAGTCATCATGGCCCTTATGTCCCGGGC
TGCACACGTGCTACAATGGTCGGTACAAAGGGATGCCAAGTCGCAAGACGGAGCGAAACCCAAATAAAGC
CGATCCCAGTTCAGATTGGAGGCTGAAACCCGCCTCCATGAAGTAGGAATCGCTAGTAATCGCGGATCAG
CTATGCCGCGGTGAATATGTTCCCGAGCCTTGTACACACCGCCCGTCAAGCCACCCAAGCAAGATGCACC
CGAAGCCACTGGCCTAACCCGCAAGGGACGGAAGTGTCTAAGGTGTGTTTTGTGAGGAGGACTAAGTCGT
AACAAGGTAGCCGTA

>gi|222138095|gb|FJ577894.1| Uncultured bacterium clone ana_SBR_JJY_50 16S ribosomal RNA gene, partial sequence
GGATTAGGCATGCAAGTCGAACGAGGGAGTGTTCCGAAAGGGGCACAAACCGAGTGGCGTAAGGGTGAGT
AATGCATTGATAACCTACCTTTGAGACGGGGATAACAACGTTCCGCAAGGGACTCCCGAAAGGGTTGCTA
ATACCCGATAAAACTCATGGTGCTTCGGTATCGGGAGTCAAAGGTTTGGGGCTGAAAGGTTCCATATGCT
CAGAGAGGGGTCAATGTCCTATCAGCTAGTTGGCAGGGTAAAGGCCTACCAAGGCGAAGACGGGTAGCCG
GCCTGAGAGGGTGGTCGGCCACATTGGGACTGAGACACTGCCCAGACTCCTACGGGAGGCTGCAGTCGAG
AATCTTTCGCAATGCCCGGAAGGGTGACGAAGCGACGCCGCGTGTGGGAAGAAGGCCTTCGGGTTGTAAA
CCACTGTCGGGAGTTAAGAAGTGTAAGGGGGTGAATAGCCCTCTTACTTGACGTTAGCTCCGGAGGAAGC
CACGGCTAACTCTGTGCCAGCAGCCGCGGTAATACAGAGGTGGCAAGCGTTGTTCGGAATTATTGGGCGT
AAAGAGCACGTAGGCGGCCCTACAAGTCAGCTGTGAAATCCTTCTGCTCAACGGAAGAACGGCAGTTGAT
ACTATAGGGCTGGAGTGCGGGAGGGGAGAGTGGAACTTCTGGTGGAGCGGTGAAATGCGTAGATATCAGA
AGGAACATCGGCGGCGAAAGCGACTCTCTGGCCCGTAACTGACGCTGAGGTGCGAAAGCTAGGGGAGCAA
ACGGGATTAGATACCCCGGTAGTCCTAGCCGTAAACGATGGGCACTCGGTAGAGGGGTTTTGATTATCTC
TCTGCCTGAGCTAACGCGTTAAGTGCCCCGCCTGGGGAGTACGGCCGCAAGGCTAAAACTCAAAAGAATT
GACGGGGGCTCGCACAAGCGGTGGAGCATGTGGCTTAATTCGATGCAACACGAAGAACCTTACCGGGGCT
TGACATGGTAGAAGTAGGAGCCCGAAAGGGTAACGAACGGTATCCAGTCCGTAGCTATCACAGGTGTTGC
ATGGCTGTCGTCAGCTCGTGTCGTGAGACGTTGGGTTAAGTCCCCTAACGAGCGAAACCCTTGTCTTTAG
TTGCCAACAGGTCAAGCTGGGCACTCTAAAGAGACTGCTGTCGTCAAGACGGAGGAAGGTGGGGATGACG
TCAAGTCATCATGGCCCTTATGTCCCGGGCTACACGCGTACTACAATGGCTGGTACAATGGGGTGCAATA
CCGCAAGGTGGAGCGAATCCTCAAAACCAGCCCTGGTTCAGATTGGGGTCTGCAACTCGACCCCATGAAG
GCGGAATCGCTAGTAATCGTAGATCAGCACGCTACGGTGAATACGTTCCCGGGCCTTGTACACACCGCCC
GTCACATGACCCGAGTCGTCTGCACCCGAAGCCGGTCACCCAACTCGCAAGAGGGGGAGCTGTCCACGGT
GTGGAGGGTGAGGGGGATGAAGTCGTAACAAGGTAACCGTA
>gi|222091689|gb|FJ594369.1| Uncultured bacterium clone ana_SBR_JJY_2 16S ribosomal RNA gene, partial sequence
TCGGTAGAGGGGTTTTGATTATCTCTCTGCGTGAGCTAACGCGTTAAGTGCCCCGCCTGGGGAGTACGGC
CGCAAGGCTAAAACTCAAAAGAATTGACGGGGGCTCGCACAAGCGGTGGAGCATGTGGCTTAATTCGATG
CAACACGAAGAACCTTACCGGGGCTTGACATGGTAGAAGTAGGAGCCCGAAAGGGTAACGAACGGTATCC
AGTCCGTAGCTATCACAGGTGTTGCATGGCTGTCGTCAGCTCGTGTCGTGAGACGTTGGGTTAAGTCCCC
TAACGAGCGAAACCCTTGTCTTTAGTTGCCAACAGGTCAAGCTGGGCACTCTAAAGAGACTGCTGTCGTC
AAGACGGAGGAAGGTGGGGATGACGTCAAGTCATCATGGCCCTTATGTCCCGGGCTGCACACGTGCTACA
ATGGTCGGTACAAAGGGATGCCAAGTCGCAAGACGGAGCGAAACCCAAATAAAGCCGATCCCAGTTCAGA
TTGGAGGCTGAAACCCGCCTCCATGAAGTAGGAATCGCTAGTAATCGCGGATCAGCTATGCCGCGGTGAA
TATGTTCCCGAGCCTTGTACACACCGCCCGTCAAGCCACCCAAGCAAGATGCACCCGAAGCCACTGGCCT
AACCCGCAAGGGACGGAAGTGTCTAAGGTGTGTTTTGTGAGGAGGACTAAGTCGTAACAAGGTAGCCGTA

>gi|222091690|gb|FJ594370.1| Uncultured bacterium clone ana_SBR_JJY_3 16S ribosomal RNA gene, partial sequence
TCGGTAGAGGGGTTTTGATTATCTCTCTGCGTGAGCTAACGCGTTAAGTGCCCCGCCTGGGGAGTACGGC
CGCAAGGCTAAAACTCAAAAGAATTGACGGGGGCTCGCACAAGCGGTGGAGCATGTGGCTTAATTCGATG
CAACACGAAGAACCTTACCGGGGCTTGACATGGTAGAAGTAGGAGCCCGAAAGGGTAACGAACGGTATCC
AGTCCGTAGCTATCACAGGTGTTGCATGGCTGTCGTCAGCTCGTGTCGTGAGACGTTGGGTTAAGTCCCC
TAACGAGCGAAACCCTTGTCTTTAGTTGCCAACAGGTCAAGCTGGGCACTCTAAAGAGACTGCTGTCGTC
AAGACGGAGGAAGGTGGGGATGACGTCAAGTCATCATGGCCCTTATGTCCCGGGCTGCACACGTGCTACA
ATGGTCGGTACAAAGGGATGCCAAGTCGCAAGACGGAGCGAAACCCAAATAAAGCCGATCCCAGTTCAGA
TTGGAGGCTGAAACCCGCCTCCATGAAGTAGGAATCGCTAGTAATCGCGGATCAGCTATGCCGCGGTGAA
TATGTTCCCGAGCCTTGTACACACCGCCCGTCAAGCCACCCAAGCAAGATGCACCCGAAGCCACTGGCCT
AACCCGCAAGGGACGGAAGTGTCTAAGGTGTGTTTTGTGAGGAGGACTAAGTCGTAACAAGGTAGCCGTA

>gi|222091691|gb|FJ594371.1| Uncultured bacterium clone ana_SBR_JJY_8 16S ribosomal RNA gene, partial sequence
TCGGTAGAGGGGTTTTGATTATCTCTCTGCCTGAGCTAACGCGTTAAGTGCCCCGCCTGGGGAGTACGGC
CGCAAGGCTAAAACTCAAAAGAATTGACGGGGGCTCGCACAAGCGGTGGAGCATGTGGCTTAATTCGATG
CAACACGAAGAACCTTACCGGGGCTTGACATGGTAGAAGTAGGAGCCCGAAAGGGTAACGAACGGTATCC
AGTCCGTAGCTATCACAGGTGTTGCATGGCTGTCGTCAGCTCGTGTCGTGAGACGTTGGGTTAAGTCCCC
TAACGAGCGAAACCCTTGTCTTTAGTTGCCAACAGGTCAAGCTGGGCACTCTAAAGAGACTGCTGTCGTC
AAGACGGAGGAAGGTGGGGATGACGTCAAGTCATCATGGCCCTTATGTCCCGGGCTGCACACGTGCTACA
ATGGTCGGTACAAAGGGATGCCAAGTCGCAAGACGGAGCGAAACCCAAATAAAGCCGATCCCAGTTCAGA
TTGGAGGCTGAAACCCGCCTCCATGAAGTAGGAATCGCTAGTAATCGCGGATCAGCTATGCCGCGGTGAA
TATGTTCCCGAGCCTTGTACACACCGCCCGTCAAGCCACCCAAGCAAGATGCACCCGAAGCCACTGGCCT
AACCCGCAAGGGACGGAAGTGTCTAAGGTGTGTTTTGTGAGGAGGACTAAGTCGTAACAAGGTAACCGTA

>gi|222091692|gb|FJ594372.1| Uncultured bacterium clone ana_SBR_JJY_11 16S ribosomal RNA gene, partial sequence
TCGGTAGAGGGGTTTTGATTATCTCTCTGCGTGAGCTAACGCGTTAAGTGCCCCGCCTGGGGAGTACGGC
CGCAAGGCTAAAACTCAAAAGAATTGACGGGGGCTCGCACAAGCGGTGGAGCATGTGGCTTAATTCGATG
CAACACGAAGAACCTTACCGGGGCTTGACATGGTAGAAGTAGGAGCCCGAAAGGGTAACGAACGGTATCC
AGTCCGTAGCTATCACAGGTGTTGCATGGCTGTCGTCAGCTCGTGTCGTGAGACGTTGGGTTAAGTCCCC
TAACGAGCGAAACCCTTGTCTTTAGTTGCCAACAGGTCAAGCTGGGCACTCTAAAGAGACTGCTGTCGTC
AAGACGGAGGAAGGTGGGGATGACGTCAAGTCATCATGGCCCTTATGTCCCGGGCTGCACACGTGCTACA
ATGGTCGGTACAAAGGGATGCCAAGTCGCAAGACGGAGCGAAACCCAAATAAAGCCGATCCCAGTTCAGA
TTGGAGGCTGAAACCCGCCTCCATGAAGTAGGAATCGCTAGTAATCGCGGATCAGCTATGCCGCGGTGAA
TATGTTCCCGAGCCTTGTACACACCGCCCGTCAAGCCACCCAAGCAAGATGCACCCGAAGCCACTGGCCT
AACCCGCAAGGGACGGAAGTGTCTAAGGTGTGTTTTGTGAGGAGGACTAAGTCGTAACAAGGTAGCCGTA

>gi|222091693|gb|FJ594373.1| Uncultured bacterium clone ana_SBR_JJY_12 16S ribosomal RNA gene, partial sequence
TCGGTAGAGGGGTTTTGATTATCTCTCTGCCTGAGCTAACGCGTTAAGTGCCCCGCCTGGGGAGTACGGC
CGCAAGGCTAAAACTCAAAAGAATTGACGGGGGCTCGCACAAGCGGTGGAGCATGTGGCTTAATTCGATG
CAACACGAAGAACCTTACCGGGGCTTGACATGGTAGAAGTAGGAGCCCGAAAGGGTAACGAACGGTATCC
AGTCCGTAGCTATCACAGGTGTTGCATGGCTGTCGTCAGCTCGTGTCGTGAGACGTTGGGTTAAGTCCCC
TAACGAGCGAAACCCTTGTCTTTAGTTGCCAACAGGTCAAGCTGGGCACTCTAAAGAGACTGCTGTCGTC
AAGACGGAGGAAGGTGGGGATGACGTCAAGTCATCATGGCCCTTATGTCCCGGGCTGCACACGTGCTACA
ATGGTCGGTACAAAGGGATGCCAAGTCGCAAGACGGAGCGAAACCCAAATAAAGCCGATCCCAGTTCAGA
TTGGAGGCTGAAACCCGCCTCCATGAAGTAGGAATCGCTAGTAATCGCGGATCAGCTATGCCGCGGTGAA
TATGTTCCCGAGCCTTGTACACACCGCCCGTCAAGCCACCCAAGCAAGATGCACCCGAAGCCACTGGCCT
AACCCGCAAGGGACGGAAGTGTCTAAGGTGTGTTTTGTGAGGAGGACTAAGTCGTAACAAGGTAGCCGTA

>gi|222091694|gb|FJ594374.1| Uncultured bacterium clone ana_SBR_JJY_13 16S ribosomal RNA gene, partial sequence
TCGGTAGAGGGGTTTTGATTATCTCTCTGCCTGAGCTAACGCGTTAAGTGCCCCGCCTGGGGAGTACGGC
CGCAAGGCTAAAACTCAAAAGAATTGACGGGGGCTCGCACAAGCGGTGGAGCATGTGGCTTAATTCGATG
CAACACGAAGAACCTTACCGGGGCTTGACATGGTAGAAGTAGGAGCCCGAAAGGGTAACGAACGGTATCC
AGTCCGTAGCTATCACAGGTGTTGCATGGCTGTCGTCAGCTCGTGTCGTGAGACGTTGGGTTAAGTCCCC
TAACGAGCGAAACCCTTGTCTTTAGTTGCCAACAGGTCAAGCTGGGCACTCTAAAGAGACTGCTGTCGTC
AAGACGGAGGAAGGTGGGGATGACGTCAAGTCATCATGGCCCTTATGTCCCGGGCTGCACACGTGCTACA
ATGGTCGGTACAAAGGGATGCCAAGTCGCAAGACGGAGCGAAACCCAAATAAAGCCGATCCCAGTTCAGA
TTGGAGGCTGAAACCCGCCTCCATGAAGTAGGAATCGCTAGTAATCGCGGATCAGCTATGCCGCGGTGAA
TATGTTCCCGAGCCTTGTACACACCGCCCGTCAAGCCACCCAAGCAAGATGCACCCGAAGCCACTGGCCT
AACCCGCAAGGGACGGAAGTGTCTAAGGTGTGTTTTGTGAGGAGGACTAAGTCGTAACAAGGTAGCCGTA

>gi|222091695|gb|FJ594375.1| Uncultured bacterium clone ana_SBR_JJY_17 16S ribosomal RNA gene, partial sequence
TCGGTAGAGGGGTTTTGATTATCTCTCTGCCTGAGCTAACGCGTTAAGTGCCCCGCCTGGGGAGTACGGC
CGCAAGGCTAAAACTCAAAAGAATTGACGGGGGCTCGCACAAGCGGTGGAGCATGTGGCTTAATTCGATG
CAACACGAAGAACCTTACCGGGGCTTGACATGGTAGAAGTAGGAGCCCGAAAGGGTAACGAACGGTATCC
AGTCCGTAGCTATCACAGGTGTTGCATGGCTGTCGTCAGCTCGTGTCGTGAGACGTTGGGTTAAGTCCCC
TAACGAGCGAAACCCTTGTCTTTAGTTGCCAACAGGTCAAGCTGGGCACTCTAAAGAGACTGCTGTCGTC
AAGACGGAGGAAGGTGGGGATGACGTCAAGTCATCATGGTCCTTATGTCCCGGGCTGCACACGTGCTACA
ATGGTCGGTACAAAGGGATGCCAAGTCGCAAGACGGAGCGAAACCCAAATAAAGCCGATCCCAGTTCAGA
TTGGAGGCTGAAACCCGCCTCCATGAAGTAGGAATCGCTAGTAATCGCGGATCAGCTATGCCGCGGTGAA
TATGTTCCCGAGCCTTGTACACACCGCCCGTCAAGCCACCCAAGCAAGATGCACCCGAAGCCACTGGCCT
AACCCGCAAGGGACGGAAGTGTCTAAGGTGTGTTTTGTGAGGAGGACTAAGTCGTAACAAGGTAACCGTA

>gi|222091696|gb|FJ594376.1| Uncultured bacterium clone ana_SBR_JJY_21 16S ribosomal RNA gene, partial sequence
TCGGTAGAGGGGTTTTGATTATCTCTCTGCCTGAGCTAACGCGTTAAGTGCCCCGCCTGGGGAGTACGGC
CGCAAGGCTAAAACTCAAAAGAATTGACGGGGGCTCGCACAAGCGGTGGAGCATGTGGCTTAATTCGATG
CAACACGAAGAACCTTACCGGGGCTTGACATGGTAGAAGTAGGAGCCCGAAAGGGTAACGAACGGTATCC
AGTCCGTAGCTATCACAGGTGTTGCATGGCTGTCGTCAGCTCGTGTCGTGAGACGTTGGGTTAAGTCCCC
TAACGAGCGAAACCCTTGTCTTTAGTTGCCAACAGGTCAAGCTGGGCACTCTAAAGAGACTGCTGTCGTC
AAGACGGAGGAAGGTGGGGATGACGTCAAGTCATCATGGCCCTTATGTCCCGGGCTGCACACGTGCTACA
ATGGTCGGTACAAAGGGATGCCAAGTCGCAAGACGGAGCGAAACCCAAATAAAGCCGATCCCAGTTCAGA
TTGGAGGCTGAAACCCGCCTCCATGAAGTAGGAATCGCTAGTAATCGCGGATCAGCTATGCCGCGGTGAA
TATGTTCCCGAGCCTTGTACACACCGCCCGTCAAGCCACCCAAGCAAGATGCACCCGAAGCCACTGGCCT
AACCCGCAAGGGACGGAAGTGTCTAAGGTGTGTTTTGTGAGGAGGACTAAGTCGTAACAAGGTAGCCGTA

>gi|222091697|gb|FJ594377.1| Uncultured bacterium clone ana_SBR_JJY_25 16S ribosomal RNA gene, partial sequence
TCGGTAGAGGGGTTTTGATTATCTCTCTGCCTGAGCTAACGCGTTAAGTGCCCCGCCTGGGGAGTACGGC
CGCAAGGCTAAAACTCAAAAGAATTGACGGGGGCTCGCACAAGCGGTGGAGCATGTGGCTTAATTCGATG
CAACACGAAGAACCTTACCGGGGCTTGACATGGTAGAAGTAGGAGCCCGAAAGGGTAACGAACGGTATCC
AGTCCGTAGCTATCACAGGTGTTGCATGGCTGTCGTCAGCTCGTGTCGTGAGACGTTGGGTTAAGTCCCC
TAACGAGCGAAACCCTTGTCTTTAGTTGCCAACAGGTCAAGCTGGGCACTCTAAAGAGACTGCTGTCGTC
AAGACGGAGGAAGGTGGGGATGACGTCAAGTCATCATGGCCCTTATGTCCCGGGCTGCACACGTGCTACA
ATGGTCGGTACAAAGGGATGCCAAGTCGCAAGACGGAGCGAAACCCAAATAAAGCCGATCCCAGTTCAGA
TTGGAGGCTGAAACCCGCCTCCATGAAGTAGGAATCGCTAGTAATCGCGGATCAGCTATGCCGCGGTGAA
TATGTTCCCGAGCCTTGTACACACCGCCCGTCAAGCCACCCAAGCAAGATGCACCCGAAGCCACTGGCCT
AACCCGCAAGGGACGGAAGTGTCTAAGGTGTGTTTTGTGAGGAGGACTAAGTCGTAACAAGGTAGCCGTA

>gi|222091698|gb|FJ594378.1| Uncultured bacterium clone ana_SBR_JJY_26 16S ribosomal RNA gene, partial sequence
TCGGTAGAGGGGTTTTGATTATCTCTCTGCCTGAGCTAACGCGTTAAGTGCCCCGCCTGGGGAGTACGGC
CGCAAGGCTAAAACTCAAAAGAATTGACGGGGGCTCGCACAAGCGGTGGAGCATGTGGCTTAATTCGATG
CAACACGAAGAACCTTACCGGGGCTTGACATGGTAGAAGTAGGAGCCCGAAAGGGTAACGAACGGTATCC
AGTCCGTAGCTATCACAGGTGTTGCATGGCTGTCGTCAGCTCGTGTCGTGAGACGTTGGGTTAAGTCCCC
TAACGAGCGAAACCCTTGTCTTTAGTTGCCAACAGGTCAAGCTGGGCACTCTAAAGAGACTGCTGTCGTC
AAGACGGAGGAAGGTGGGGATGACGTCAAGTCATCATGGCCCTTATGTCCCGGGCTGCACACGTGCTACA
ATGGTCGGTACAAAGGGATGCCAAGTCGCAAGACGGAGCGAAACCCAAATAAAGCCGATCCCAGTTCAGA
TTGGAGGCTGAAACCCGCCTCCATGAAGTAGGAATCGCTAGTAATCGCGGATCAGCTATGCCGCGGTGAA
TATGTTCCCGAGCCTTGTACACACCGCCCGTCAAGCCACCCAAGCAAGATGCACCCGAAGCCACTGGCCT
AACCCGCAAGGGACGGAAGTGTCTAAGGTGTGTTTTGTGAGGAGGACTAAGTCGTAACAAGGTAACCGTA

>gi|222091699|gb|FJ594379.1| Uncultured bacterium clone ana_SBR_JJY_28 16S ribosomal RNA gene, partial sequence
TCGGTAGAGGGGTTTTGATTATCTCTCTGCCTGAGCTAACGCGTTAAGTGCCCCGCCTGGGGAGTACGGC
CGCAAGGCTAAAACTCAAAAGAATTGACGGGGGCTCGCACAAGCGGTGGAGCATGTGGCTTAATTCGATG
CAACACGAAGAACCTTACCGGGGCTTGACATGGTAGAAGTAGGAGCCCGAAAGGGTAACGAACGGTATCC
AGTCCGTAGCTATCACAGGTGTTGCATGGCTGTCGTCAGCTCGTGTCGTGAGACGTTGGGTTAAGTCCCC
TAACGAGCGAAACCCTTGTCTTTAGTTGCCAACAGGTCAAGCTGGGCACTCTAAAGAGACTGCTGTCGTC
AAGACGGAGGAAGGTGGGGATGACGTCAAGTCATCATGGCCCTTATGTCCCGGGCTGCACACGTGCTACA
ATGGTCGGTACAAAGGGATGCCAAGTCGCAAGACGGAGCGAAACCCAAATAAAGCCGATCCCAGTTCAGA
TTGGAGGCTGAAACCCGCCTCCATGAAGTAGGAATCGCTAGTAATCGCGGATCAGCTATGCCGCGGTGAA
TATGTTCCCGAGCCTCGTACACACCGCCCGTCAAGCCACCCAAGCAAGATGCACCCGAAGCCACTGGCCT
AACCCGCAAGGGACGGAAGTGTCTAAGGTGTGTTTTGTGAGGAGGACTAAGTCGTAACAAGGTAACCGTA

>gi|222091700|gb|FJ594380.1| Uncultured bacterium clone ana_SBR_JJY_29 16S ribosomal RNA gene, partial sequence
TCGGTAGAGGGGTTTTGATTATCTCTCTGCCTGAGNTAACGCGTTAAGTGCCCCGCCTGGGGAGTACGGC
CGCAAGGCTAAAACTCAAAAGAATTGACGGGGGCTCGCACAAGCGGTGGAGCATGTGGCTTAATTCGATG
CAACACGAAGAACCTTACCGGGGCTTGACATGGTAGAAGTAGGAGCCCGAAAGGGTAACGAACGGTATCC
AGTCCGTAGCTATCACAGGTGTTGCATGGCNGTCGTCAGCTCGTNTCGTGAGACGTTGGGTTAAGTCCCC
TAACGAGCGAAACCCTTGTCTTTAGTNGCCAACAGGTCAAGCTGGGCACTCTAAAGAGNCTGCTGTNGTC
AAGACGGAGGAAGGTGGGGATGACGTCAAGTCATCATGGCCCTTATGTCCCGGGCTGCACACGTGNTACA
ATGGTCGGTACAAAGGGATGCCAAGTCGCAAGACGGAGCGAAACCCAAATAAAGCCGATCCCAGTTCAGA
TTGGAGGCTGAAMCCCGCCTCCANGAAGTAGGAATCGCTAGTAATCGCGGATCAGNTATGCCGCGGTGAA
TATGTTCCCGAGCCTTGTACACNCCGCCCGTCAAGCCACCCAAGCAAGATGCACCCGAAGCCACTGNCCT
AACCCGCAAGGGACGGAAGTGTNTAAGGTGTGTTTTGTGAGGAGGANTAAGTCGTAACAAGGTAACCGTA

>gi|222091701|gb|FJ594381.1| Uncultured bacterium clone ana_SBR_JJY_32 16S ribosomal RNA gene, partial sequence
TCGGTAGAGGGGTTTTGATTATCTCTCTGCCTGAGCTAACGCGTTAAGTGCCCCGCCTGGGGAGTACGGC
CGCAAGGCTAAAACTCAAAAGAATTGACGGGGGCTCGCACAAGCGGTGGAGCATGTGGCTTAATTCGATG
CAACACGAAGAACCTTACCGGGGCTTGACATGGTAGAAGTAGGAGCCCGAAAGGGTAACGAACGGTATCC
AGTCCGTAGCTATCACAGGTGTTGCATGGCTGTCGTCAGCTCGTGTCGTGAGACGTTGGGTTAAGTCCCC
TAACGAGCGAAACCCTTGTCTTTAGTTGCCAACAGGTCAAGCTGGGCACTCTAAAGAGACTGCTGTCGTC
AAGACGGAGGAAGGTGGGGATGACGTCAAGTCATCATGGCCCTTATGTCCCGGGCTGCACACGTGCTACA
ATGGTCGGTACAAAGGGATGCCAAGTCGCAAGACGGAGCGAAACCCAAATAAAGCCGATCCCAGTTCAGA
TTGGAGGCTGAAACCCGCCTCCATGAAGTAGGAATCGCTAGTAATCGCGGATCAGCTATGCCGCGGTGAA
TATGTTCCCGAGCCTTGTACACACCGCCCGTCAAGCCACCCAAGCAAGATGCACCCGAAGCCACTGGCCT
AACCCGCAAGGGACGGAAGTGTCTAAGGTGTGTTTTGTGAGGAGGACTAAGTCGTAACAAGGTAACCGTA

>gi|222091702|gb|FJ594382.1| Uncultured bacterium clone ana_SBR_JJY_37 16S ribosomal RNA gene, partial sequence
TCGGTAGAGGGGTTTTGATTATCTCTCTGCCTGAGCTAACGCGTTAAGTGCCCCGCCTGGGGAGTACGGC
CGCAAGGCTAAAACTCAAAAGAATTGACGGGGGCTCGCACAAGCGGTGGAGCATGTGGCTTAATTCGATG
CAACACGAAGAACCTTACCGGGGCTTGACATGGTAGAAGTAGGAGCCCGAAAGGGTAACGAACGGTATCC
AGTCCGTAGCTATCACAGGTGTTGCATGGCTGTCGTCAGCTCGTGTCGTGAGACGTTGGGTTAAGTCCCC
TAACGAGCGAAACCCTTGTCTTTAGTTGCCAACAGGTCAAGCTGGGCACTCTAAAGAGACTGCTGTCGTC
AAGACGGAGGAAGGTGGGGATGACGTCAAGTCATCATGGCCCTTATGTCCCGGGCTGCACACGTGCTACA
ATGGTCGGTACAAAGGGATGCCAAGTCGCAAGACGGAGCGAAACCCAAATAAAGCCGATCCCAGTTCAGA
TTGGAGGCTGAAACCCGCCTCCATGAAGTAGGAATCGCTAGTAATCGCGGATCAGCTATGCCGCGGTGAA
TATGTTCCCGAGCCTTGTACACACCGCCCGTCAAGCCACCCAAGCAAGATGCACCCGAAGCCACTGGCCT
AACCCGCAAGGGACGGAAGTGTCTAAGGTGTGTTTTGTGAGGAGGACTAAGTCGTAACAAGGTAGCCGTA

>gi|222091703|gb|FJ594383.1| Uncultured bacterium clone ana_SBR_JJY_42 16S ribosomal RNA gene, partial sequence
TCGGTAGAGGGGTTTTGATTATCTCTCTGCCTGAGCTAACGCGTTAAGTGCCCCGCCTGGGGAGTACGGC
CGCAAGGCTAAAACTCAAAAGAATTGACGGGGGCTCGCACAAGCGGTGGAGCATGTGGCTTAATTCGATG
CAACACGAAGAACCTTACCGGGGCTTGACATGGTAGAAGTAGGAGCCCGAAAGGGTAACGAACGGTATCC
AGTCCGTAGCTATCACAGGTGTTGCATGGCTGTCGTCAGCTCGTGTCGTGAGACGTTGGGTTAAGTCCCC
TAACGAGCGAAACCCTTGTCTTTAGTTGCCAACAGGTCAAGCTGGGCACTCTAAAGAGACTGCTGTCGTC
AAGACGGAGGAAGGTGGGGATGACGTCAAGTCATCATGGCCCTTATGTCCCGGGCTGCACACGTGCTACA
ATGGTCGGTACAAAGGGATGCCAAGTCGCAAGACGGAGCGAAACCCAAATAAAGCCGATCCCAGTTCAGA
TTGGAGGCTGAAACCCGCCTCCATGAAGTAGGAATCGCTAGTAATCGCGGATCAGCTATGCCGCGGTGAA
TATGTTCCCGAGCCTTGTACACACCGCCCGTCAAGCCACCCAAGCAAGATGCACCCGAAGCCACTGGCCT
AACCCGCAAGGGACGGAAGTGTCTAAGGTGTGTTTTGTGAGGAGGACTAAGTCGTAACAAGGTAACCGTA

>gi|222091704|gb|FJ594384.1| Uncultured bacterium clone ana_SBR_JJY_43 16S ribosomal RNA gene, partial sequence
TCGGTAGAGGGGTTTTGATTATCTCTCTGCCTGAGCTAACGCGTTAAGTGCCCCGCCTGGGGAGTACGGC
CGCAAGGCTAAAACTCAAAAGAATTGACGGGGGCTCGCACAAGCGGTGGAGCATGTGGCTTAATTCGATG
CAACACGAAGAACCTTACCGGGGCTTGACATGGTAGAAGTAGGAGCCCGAAAGGGTAACGAACGGTATCC
AGTCCGTAGCTATCACAGGTGTTGCATGGCTGTCGTCAGCTCGTGTCGTGAGACGTTGGGTTAAGTCCCC
TAACGAGCGAAACCCTTGTCTTTAGTTGCCAACAGGTCAAGCTGGGCACTCTAAAGAGACTGCTGTCGTC
AAGACGGAGGAAGGTGGGGATGACGTCAAGTCATCATGGCCCTTATGTCCCGGGCTGCACACGTGCTACA
ATGGTCGGTACAAAGGGATGCCAAGTCGCAAGACGGAGCGAAACCCAAATAAAGCCGATCCCAGTTCAGA
TTGGAGGCTGAAACCCGCCTCCATGAAGTAGGAATCGCTAGTAATCGCGGATCAGCTATGCCGCGGTGAA
TATGTTCCCGAGCCTTGTACACACCGCCCGTCAAGCCACCCAAGCAAGATGCACCCGAAGCCACTGGCCT
AACCCGCAAGGGACGGAAGTGTCTAAGGTGTGTTTTGTGAGGAGGACTAAGTCGTAACAAGGTAACCGTA

>gi|222091705|gb|FJ594385.1| Uncultured bacterium clone ana_SBR_JJY_46 16S ribosomal RNA gene, partial sequence
TCGGTAGAGGGGTTTTGATTATCTCTCTGCCTGAGCTAACGCGTTAAGTGCCCCGCCTGGGGAGTACGGC
CGCAAGGCTAAAACTCAAAAGAATTGACGGGGGCTCGCACAAGCGGTGGAGCATGTGGCTTAATCCGATG
CAACACGAAGAACCTTACCGGGGCTTGACATGGTAGAAGTAGGAGCCCGAAAGGGTAACGAACGGTATCC
AGTCCGTAGCTATCACAGGTGTTGCATGGCTGTCGTCAGCTCGTGTCGTGAGACGTTGGGTTAAGTCCCC
TAACGAGCGAAACCCTTGTCTTTAGTTGCCAACAGGTCAAGCTGGGCACTCTAAAGAGACTGCTGTCGTC
AAGACGGAGGAAGGTGGGGATGACGTCAAGTCATCATGGCCCTTATGTCCCGGGCTGCACACGTGCTACA
ATGGTCGGTACAAAGGGATGCCAAGTCGCAAGACGGAGCGAAACCCAAATAAAGCCGATCCCAGTTCAGA
TTGGAGGCTGAAACCCGCCTCCATGAAGTAGGAATCGCTAGTAATCGCGGATCAGCTATGCCGCGGTGAA
TATGTTCCCGAGCCTTGTACACACCGCCCGTCAAGCCACCCAAGCAAGATGCACCCGAAGCCACTGGCCT
AACCCGCAAGGGACGGAAGTGTCTAAGGTGTGTTTTGTGAGGAGGACTAAGTCGTAACAAGGTAGCCGTA

>gi|222091706|gb|FJ594386.1| Uncultured bacterium clone ana_SBR_JJY_47 16S ribosomal RNA gene, partial sequence
TCGGTAGAGGGGTTTTGATTATCTCTCTGCCTGAGCTAACGCGTTAAGTGCCCCGCCTGGGGAGTACGGC
CGCAAGGCTAAAACTCAAAAGAATTGACGGGGGCTCGCACAAGCGGTGGAGCATGTGGCTTAATTCGATG
CAACACGAAGAACCTTACCGGGGCTTGACATGGTAGAAGTAGGAGCCCGAAAGGGTAACGAACGGTATCC
AGTCCGTAGCTATCACAGGTGTTGCATGGCTGTCGTCAGCTCGTGTCGTGAGACGTTGGGTTAAGTCCCC
TAACGAGCGAAACCCTTGTCTTTAGTTGCCAACAGGTCAAGCTGGGCACTCTAAAGAGACTGCTGTCGTC
AAGACGGAGGAAGGTGGGGATGACGTCAAGTCATCATGGCCCTTATGTCCCGGGCTGCACACGTGCTACA
ATGGTCGGTACAAAGGGATGCCAAGTCGCAAGACGGAGCGAAACCCAAATAAAGCCGATCCCAGTTCAGA
TTGGAGGCTGAAACCCGCCTCCATGAAGTAGGAATCGCTAGTAATCGCGGATCAGCTATGCCGCGGTGAA
TATGTTCCCGAGCCTTGTACACACCGCCCGTCAAGCCACCCAAGCAAGATGCACCCGAAGCCACTGGCCT
AACCCGCAAGGGACGGAAGTGTCTAAGGTGTGTTTTGTGAGGAGGACTAAGTCGTGACAAGGTAGCCGTA

>gi|222091707|gb|FJ594387.1| Uncultured bacterium clone ana_SBR_JJY_7 16S ribosomal RNA gene, partial sequence
GGATTAGGCATGCAAGTCGAACGAGGGAGTGTTCCGAAAGGGGCACAAACCGAGTGGCGTAAGGGTGAGT
AATGCATTGATAACCTACCTTTGAGACGGGGATAACAACGTTCCGCAAGGGACTCCCGAAAGGGTTGCTA
ATACCCGATAAAACTCATGGTGCTTCGGTATCGGGAGTCAAAGGTTTGGGGCTGAAAGGTTCCATATGCT
CAGAGAGGGGTCAATGTCCTATCAGCTAGTTGGCAGGGTAAAGGCCTACCAAGGCGAAGACGGGTAGCCG
GCCTGAGAGGGTGGTCGGCCACATTGGGACTGAGACACTGCCCAGACTCCTACGGGAGGCTGCAGTCGAG
AATCTTTCGCAATGCCCGGAAGGGTGACGAAGCGACGCCGCGTGTGGGAAGAAGGCCTTCGGGTTGTAAA
CCACTGTCGGGAGTTAAGAAGTGTAAGGGGGTGAATAGCCCTCTTACTTGACGTTAGCTCCGGAGGAAGC
CACGGCTAACTCTGTGCCAGCAGCCGCGGTAATACAGAGGTGGCAAGCGTTGTTCGGAATTATTGGGCGT
AAAGAGCACGTAGGCGGCCCTACAAGTCAGCTGTGAAATCCTTCTGCTCAACGGAAGAACGGCAGTTGAT
ACTATAGGGCTGGAGTGCGGGAGGGGAGAGTGGAACTTCTGGTGGAGCGGTGAAATGCGTAGATATCAGA

>gi|222091708|gb|FJ594388.1| Uncultured bacterium clone ana_SBR_JJY_10 16S ribosomal RNA gene, partial sequence
GGATTAGGCATGCAAGTCGAACGAGGGAGTGTTCCGAAAGGGGCACAAACCGAGTGGCGTAAGGGTGAGT
AATGCATTGATAACCTACCTTTGAGACGGGGATAACAACGTTCCGCAAGGGACTCCCGAAAGGGTTGCTA
ATACCCGATAAAACTCATGGTGCTTCGGTATCGGGAGTCAAAGGTTTGGGGCTGAAAGGTTCCATATGCT
CAGAGAGGGGTCAATGTCCTATCAGCTAGTTGGCAGGGTAAAGGCCTACCAAGGCGAAGACGGGTAGCCG
GCCTGAGAGGGTGGTCGGCCACATTGGGACTGAGACACTGCCCAGACTCCTACGGGAGGCTGCAGTCGAG
AATCTTTCGCAATGCCCGGAAGGGTGACGAAGCGACGCCGCGTGTGGGAAGAAGGCCTTCGGGTTGTAAA
CCACTGTCGGGAGTTAAGAAGTGTAAGGGGGTGAATAGCCCTCTTACTTGACGTTAGCTCCGGAGGAAGC
CACGGCTAACTCTGTGCCAGCAGCCGCGGTAATACAGAGGTGGCAAGCGTTGTTCGGAATTATTGGGCGT
AAAGAGCACGTAGGCGGCCCTACAAGTCAGCTGTGAAATCCTTCTGCTCAACGGAAGAACGGCAGTTGAT
ACTATAGGGCTGGAGTGCGGGAGGGGAGAGTGGAACTTCTGGTGGAGCGGTGAAATGCGTAGATATCAGA

>gi|222091709|gb|FJ594389.1| Uncultured bacterium clone ana_SBR_JJY_19 16S ribosomal RNA gene, partial sequence
GGATTAGGCATGCAAGTCGAACGAGGGAGTGTTCCGAAAGGGGCACAAACCGAGTGGCGTAAGGGTGAGT
AATGCATTGATAACCTACCTTTGAGACGGGGATAACAACGTTCCGCAAGGGACTCCCGAAAGGGTTGCTA
ATACCCGATAAAACTCATGGTGCTTCGGTATCGGGAGTCAAAGGTTTGGGGCTGAAAGGTTCCATATGCT
CAGAGAGGGGTCAATGTCCTATCAGCTAGTTGGCAGGGTAAAGGCCTACCAAGGCGAAGACGGGTAGCCG
GCCTGAGAGGGTGGTCGGCCACATTGGGACTGAGACACTGCCCAGACTCCTACGGGAGGCTGCAGTCGAG
AATCTTTCGCAATGCCCGGAAGGGTGACGAAGCGACGCCGCGTGTGGGAAGAAGGCCTTCGGGTTGTAAA
CCACTGTCGGGAGTTAAGAAGTGTAAGGGGGTGAATAGCCCTCTTACTTGACGTTAGCTCCGGAGGAAGC
CACGGCTAACTCTGTGCCAGCAGCCGCGGTAATACAGAGGTGGCAAGCGTTGTTCGGAATTATTGGGCGT
AAAGAGCACGTAGGCGGCCCTACAAGTCAGCTGTGAAATCCTTCTGCTCAACGGAAGAACGGCAGTTGAT
ACTATAGGGCTGGAGTGCGGGAGGGGAGAGTGGAACTTCTGGTGGAGCGGTGAAATGCGTAGATATCAGA

>gi|222091710|gb|FJ594390.1| Uncultured bacterium clone ana_SBR_JJY_20 16S ribosomal RNA gene, partial sequence
GGATTAGGCATGCAAGTCGAACGAGGGAGTGTTCCGAAAGGGGCACAAACCGAGTGGCGTAAGGGTGAGT
AATGCATTGATAACCTACCTTTGAGACGGGGATAACAGCGTTCCGCAAGGGACTCCCGAAAGGGTTGCTA
ATACCCGATAAAACTCATGGTGCTTCGGTATCGGGAGTCAAAGGTTTGGGGCTGAAAGGTTCCATATGCT
CAGAGAGGGGTCAATGTCCTATCAGCTAGTTGGCAGGGTAAAGGCCTACCAAGGCGAAGACGGGTAGCCG
GCCTGAGAGGGTGGTCGGCCACATTGGGACTGAGACACTGCCCAGACTCCTACGGGAGGCTGCAGTCGAG
AATCTTTCGCAATGCCCGGAAGGGTGACGAAGCGACGCCGCGTGTGGGAAGAAGGCCTTCGGGTTGTAAA
CCACTGTCGGGAGTTAAGAAGTGTAAGGGGGTGAATAGCCCTCTTACTTGACGTTAGCTCCGGAGGAAGC
CACGGCTAACTCTGTGCCAGCAGCCGCGGTAATACAGAGGTGGCAAGCGTTGTTCGGAATTATTGGGCGT
AAAGAGCACGTAGGCGGCCCTACAAGTCAGCTGTGAAATCCTTCTGCTCAACGGAAGAACGGCAGTTGAT
ACTATAGGGCTGGAGTGCGGGAGGGGAGAGTGGAACTTCTGGTGGAGCGGTGAAATGCGTAGATATCAGA

>gi|222091711|gb|FJ594391.1| Uncultured bacterium clone ana_SBR_JJY_22 16S ribosomal RNA gene, partial sequence
GGATTAGGCATGCAAGTCGAACGAGGGAGTGTTCCGAAAGGGGCACAAACCGAGTGGCGTAAGGGTGAGT
AATGCATTGATAACCTACCTTTGAGACGGGGATAACAACGTTCCGCAAGGGACTCCCGAAAGGGTTGCTA
ATACCCGATAAAACTCATGGTGCTTCGGTATCGGGAGTCAAAGGTTTGGGGCTGAAAGGTTCCATATGCT
CAGAGAGGGGTCAATGTCCTATCAGCTAGTTGGCAGGGTAAAGGCCTACCAAGGCGAAGACGGGTAGCCG
GCCTGAGAGGGTGGTCGGCCACATTGGGACTGAGACACTGCCCAGACTCCTACGGGAGGCTGCAGTCGAG
AATCTTTCGCAATGCCCGGAAGGGTGACGAAGCGACGCCGCGTGTGGGAAGAAGGCCTTCGGGTTGTAAA
CCACTGTCGGGAGTTAAGAAGTGTAAGGGGGTGAATAGCCCTCTTACTTGACGTTAGCTCCGGAGGAAGC
CACGGCTAACTCTGTGCCAGCAGCCGCGGTAATACAGAGGTGGCAAGCGTTGTTCGGAATTATTGGGCGT
AAAGAGCACGTAGGCGGCCCTACAAGTCAGCTGTGAAATCCTTCTGCTCAACGGAAGAACGGCAGTTGAT
ACTATAGGGCTGGAGTGCGGGAGGGGAGAGTGGAACTTCTGGTGGAGCGGTGAAATGCGTAGATATCAGA

>gi|222091712|gb|FJ594392.1| Uncultured bacterium clone ana_SBR_JJY_23 16S ribosomal RNA gene, partial sequence
GGATTAGGCATGCAAGTCGAACGAGGGAGTGTTCCGAAAGGGGCACAAACCGAGTGGCGTAAGGGTGAGT
AATGCATTGATAACCTACCTTTGAGACGGGGATAACAACGTTCCGCAAGGGACTCCCGAAAGGGTTGCTA
ATACCCGATAAAACTCATGGTGCTTCGGTATCGGGAGTCAAAGGTTTGGGGCTGAAAGGTTCCATATGCT
CAGAGAGGGGTCAATGTCCTATCAGCTAGTTGGCAGGGTAAAGGCCTACCAAGGCGAAGACGGGTAGCCG
GCCTGAGAGGGTGGTCGGCCACATTGGGACTGAGACACTGCCCAGACTCCTACGGGAGGCTGCAGTCGAG
AATCTTTCGCAATGCCCGGAAGGGTGACGAAGCGACGCCGCGTGTGGGAAGAAGGCCTTCGGGTTGTAAA
CCACTGTCGGGAGTTAAGAAGTGTAAGGGGGTGAATAGCCCTCTTACTTGACGTTAGCTCCGGAGGAAGC
CACGGCTAACTCTGTGCCAGCAGCCGCGGTAATACAGAGGTGGCAAGCGTTGTTCGGAATTATTGGGCGT
AAAGAGCACGTAGGCGGCCCTACAAGTCAGCTGTGAAATCCTTCTGCTCAACGGAAGAACGGCAGTTGAT
ACTATAGGGCTGGAGTGCGGGAGGGGAGAGTGGAACTTCTGGTGGAGCGGTGAAATGCGTAGATATCAGA

>gi|222091713|gb|FJ594393.1| Uncultured bacterium clone ana_SBR_JJY_33 16S ribosomal RNA gene, partial sequence
GGATTAGGCATGCAAGTCGAACGAGGGAGTGTTCCGAAAGGGGCACAAACCGAGTGGCGTAAGGGTGAGT
AATGCATTGATAACCTACCTTTGAGACGGGGATAACAACGTTCCGCAAGGGACTCCCGAAAGGGTTGCTA
ATACCCGATAAAACTCATGGTGCTTCGGTATCGGGAGTCAAAGGTTTGGGGCTGAAAGGTTCCATATGCC
CAGAGAGGGGTCAATGTCCTATCAGCTAGTTGGCAGGGTAAAGGCCTACCAAGGCGAAGACGGGTAGCCG
GCCTGAGAGGGTGGTCGGCCACATTGAGACTGAGACACTGCCCAGACTCCTACGGGAGGCTGCAGTCGAG
AATCTTTCGCAATGCCCGGAAGGGTGACGAAGCGACGCCGCGTGTGGGAAGAAGGCCTTCGGGTTGTAAA
CCACTGTCGGGAGTTAAGAAGTGTAAGGGGGTGAATAGCCCTCTTACTTGACGTTAGCTCCGGAGGAAGC
CACGGCTAACTCTGTGCCAGCAGCCGCGGTAATACAGAGGTGGCAAGCGTTGTTCGGAATTATTGGGCGT
AAAGAGCACGTAGGCGGCCCTACAAGTCAGCTGTGAAATCCTTCTGCTCAACGGAAGAACGGCAGTTGAT
ACTATAGGGCTGGAGTGCGGGAGGGGAGAGTGGAACTTCTGGTGGAGCGGTGAAATGCGTAGATATCAGA

>gi|222091714|gb|FJ594394.1| Uncultured bacterium clone ana_SBR_JJY_34 16S ribosomal RNA gene, partial sequence
GGATTAGGCATGCAAGTCGAACGAGGGAGTGTTCCGAAAGGGGCACAAACCGAGTGGCGTAAGGGTGAGT
AATGCATTGATAACCTACCTTTGAGACGGGGATAACAACGTTCCGCAAGGGACTCCCGAAAGGGTTGCTA
ATACCCGATAAAACTCATGGTGCTTCGGTATCGGGAGTCAAAGGTTTGGGGCTGAAAGGTTCCATATGCT
CAGAGAGGGGTCAATGCCCTATCAGCTAGTTGGCAGGGTAAAGGCCTACCAAGGCGAAGACGGGTAGCCG
GCCTGAGAGGGTGGTCGGCCACATTGGGACTGAGACACTGCCCAGACTCCTACGGGAGGCTGCAGTCGAG
AATCTTTCGCAATGCCCGGAAGGGTGACGAAGCGACGCCGCGTGTGGGAAGAAGGCCTTCGGGTTGTAAA
CCACTGTCGGGAGTTAAGAAGTGTAAGGGGGTGAATAGCCCTCTTACTTGACGTTAGCTCCGGAGGAAGC
CACGGCTAACTCTGTGCCAGCAGCCGCGGTAATACAGAGGTGGCAAGCGTTGTTCGGAATTATTGGGCGT
AAAGAGCACGTAGGCGGCCCTACAAGTCAGCTGTGAAATCCTTCTGCTCAACGGAAGAACGGCAGTTGAT
ACTATAGGGCTGGAGTGCGGGAGGGGAGAGTGGAACTTCTGGTGGAGCGGTGAAATGCGTAGATATCAGA

>gi|222091715|gb|FJ594395.1| Uncultured bacterium clone ana_SBR_JJY_38 16S ribosomal RNA gene, partial sequence
GGATTAGGCATGCAAGTCGAACGAGGGAGTGTTCCGAAAGGGGCACAAACCGAGTGGCGTAAGGGTGAGT
AATGCATTGATAACCTACCTTTGAGACGGGGATAACAACGTTCCGCAAGGGACTCCCGAAAGGGTTGCTA
ATACCCGATAAAACTCATGGTGCTTCGGTATCGGGAGTCAAAGGTTTGGGGCTGAAAGGTTCCATATGCT
CAGAGAGGGGTCAATGTCCTATCAGCTAGTTGGCAGGGTAAAGGCCTACCAAGGCGAAGACGGGTAGCCG
GCCTGAGAGGGTGGTCGGCCACATTGGGACTGAGACACTGCCCAGACTCCTACGGGAGGCTGCAGTCGAG
AATCTTTCGCAATGCCCGGAAGGGTGACGAAGCGACGCCGCGTGTGGGAAGAAGGCCTTCGGGTTGTAAA
CCACTGTCGGGAGTTAAGAAGTGTAAGGGGGTGAATAGCCCTCTTACTTGACGTTAGCTCCGGAGGAAGC
CACGGCTAACTCTGTGCCAGCAGCCGCGGTAATACAGAGGTGGCAAGCGTTGTTCGGAATTATTGGGCGT
AAAGAGCACGTAGGCGGCCCTACAAGTCAGCTGTGAAATCCTTCTGCTCAACGGAAGAACGGCAGTTGAT
ACTATAGGGCTGGAGTGCGGGAGGGGAGAGTGGAACTTCTGGTGGAGCGGTGAAATGCGTAGATATCAGA

>gi|222091716|gb|FJ594396.1| Uncultured bacterium clone ana_SBR_JJY_40 16S ribosomal RNA gene, partial sequence
GGATTAGGCATGCAAGTCGAACGAGGGAGTGTTCCGAAAGGGGCACAAACCGAGTGGCGTAAGGGTGAGT
AATGCATTGATAACCTACCTTTGAGACGGGGATAACAACGTTCCGCAAGGGACTCCCGAAAGGGTTGCTA
ATACCCGATAAAACTCATGGTGCTTCGGTATCGGGAGTCAAAGGTTTGGGGCTGAAAGGTTCCATATGCT
CAGAGAGGGGTCAATGTCCTATCAGCTAGTTGGCAGGGTAAAGGCCTACCAAGGCGAAGACGGGTAGCCG
GCCTGAGAGGGTGGTCGGCCACATTGGGACTGAGACACTGCCCAGACTCCTACGGGAGGCTGCAGTCGAG
AATCTTTCGCAATGCCCGGAAGGGTGACGAAGCGACGCCGCGTGTGGGAAGAAGGCCTTCGGGTTGTAAA
CCACTGTCGGGAGTTAAGAAGTGTAAGGGGGTGAATAGCCCTCTTACTTGACGTTAGCTCCGGAGGAAGC
CACGGCTAACTCTGTGCCAGCAGCCGCGGTAATACAGAGGTGGCAAGCGTTGTTCGGAATTATTGGGCGT
AAAGAGCACGTAGGCGGCCCTACAAGTCAGCTGTGAAATCCTTCTGCTCAACGGAAGAACGGCAGTTGAT
ACTATAGGGCTGGAGTGCGGGAGGGGAGAGTGGAACTTCTGGTGGAGCGGTGAAATGCGTAGATATCAGA

>gi|222091717|gb|FJ594397.1| Uncultured bacterium clone ana_SBR_JJY_45 16S ribosomal RNA gene, partial sequence
GGATTAGGCATGCAAGTCGAACGAGGGAGTGTTCCGAAAGGGGCACAAACCGAGTGGCGTAAGGGTGAGT
AATGCATTGATAACCTACCTTTGAGACGGGGATAACAACGTTCCGCAAGGGACTCCCGAAAGGGTTGCTA
ATACCCGATAAAACTCATGGTGCTTCGGTATCGGGAGTCAAAGGTTTGGGGCTGAAAGGTTCCATATGCT
CAGAGAGGGGTCAATGTCCTATCAGCTAGTTGGCAGGGTAAAGGCCTACCAAGGCGAAGACGGGTAGCCG
GCCTGAGAGGGTGGTCGGCCACATTGGGACTGAGACACTGCCCAGACTCCTACGGGAGGCTGCAGTCGAG
AATCTTTCGCAATGCCCGGAAGGGTGACGAAGCGACGCCGCGTGTGGGAAGAAGGCCTTCGGGTTGTAAA
CCACTGTCGGGAGTTAAGAAGTGTAAGGGGGTGAATAGCCCTCTTACTTGACGTTAGCTCCGGAGGAAGC
CACGGCTAACTCTGTGCCAGCAGCCGCGGTAATACAGAGGTGGCAAGCGTTGTTCGGAATTATTGGGCGT
AAAGAGCACGTAGGCGGCCCTACAAGTCAGCTGTGAAATCCTTCTGCTCAACGGAAGAACGGCAGTTGAT
ACTATAGGGCTGGAGTGCGGGAGGGGAGAGTGGAACTTCTGGTGGAGCGGTGAAATGCGTAGATATCAGA

>gi|222091718|gb|FJ594398.1| Uncultured bacterium clone ana_SBR_JJY_48 16S ribosomal RNA gene, partial sequence
GGATTAGGCATGCAAGTCGAACGAGGGAGTGTTCCGAAAGGGGCACAAACCGAGTGGCGTAAGGGTGAGT
AATGCATTGATAACCTACCTTTGAGACGGGGATAACAACGTTCCGCAAGGGACTCCCGAAAGGGTTGCTA
ATACCCGATAAAACTCATGGTGCTTCGGTATCGGGAGTCAAAGGTTTGGGGCTGAAAGGTTCCATATGCT
CAGAGAGGGGTCAATGTCCTATCAGCTAGTTGGCAGGGTAAAGGCCTACCAAGGCGAAGACGGGTAGCCG
GCCTGAGAGGGTGGTCGGCCACATTGGGACTGAGACACTGCCCAGACTCCTACGGGAGGCTGCAGTCGAG
AATCTTTCGCAATGCCCGGAAGGGTGACGAAGCGACGCCGCGTGTGGGAAGAAGGCCTTCGGGTTGTAAA
CCACTGTCGGGAGTTAAGAAGTGTAAGGGGGTGAATAGCCCTCTTACTTGACGTTAGCTCCGGAGGAAGC
CACGGCTAACTCTGTGTCAGCAGCCGCGGTAATACAGAGGTGGCAAGCGTTGTTCGGAATTATTGGGCGT
AAAGAGCACGTAGGCGGCCCTACAAGTCAGCTGTGAAATCCTTCTGCTCAACGGAAGAACGGCAGTTGAT
ACTATAGGGCTGGAGTGCGGGAGGGGAGAGTGGAACTTCTGGTGGAGCGGTGAAATGCGTAGATATCAGA
