# Supplementary material for: Biogeography of anaerobic ammonia-oxidizing (anammox) bacteria
Source: Front Microbiol. 2014 Aug 6;5:399. doi: 10.3389/fmicb.2014.00399 (PMC4123730; doi:10.3389/fmicb.2014.00399)
Supplement: Supplementary file 1 [file DataSheet1.ZIP › Sonthiphand supp data files/10/Untrimmed Sequence Files/207.fasta]

>gi|224589913|gb|FJ710618.1| Uncultured Planctomycetales bacterium clone DTU1-1 16S ribosomal RNA gene, partial sequence
GGATTAGGCATGCAAGTCGCACGAGGGAGCGTCCCGAAAGGGGCGCAAACCGAGTGGCGTAAGGGTGAGT
AATGCATTGATAACCTACCTTTGAGATGGGAACAACAACGTTCCAAGTAATTGGGGCTACCGAAAGGGTT
GCTAATTCTCAATAAAAATGCTGACACTTTGGTGTCGGCAGTCAAAGAAATGGATCTGAAAAGGTCCATT
TGCTCAGAGAGGGGTCAATGTCCTATCAGCTAGTTGGTAGGGTAATGGCCTACCAAGGCGAAGACGGGTA
GCCGGCCTGAGAGGGTGGTCGGCCACACTGGGACTGAGACACTGCCCAGACTCCTACGGGAGGCTGCAGT
CGAGAATCTTTCGCAATGCCCGAAAGGGTGACGAAGCGACGCCGCGTGTGGGATGAAGGCCTTCGGGTTG
TAAACCACTGTCGGGAGTTAAGAATTGTAGGAATGCTAATAGTATTTCTACTTGACTAAGGCTCCGGAGG
AAGCCACGGCTAACTCTGTGCCAGCAGCCGCGGTAATACAGAGGCGGCAAGCGTTGTTCGGAATTATTGG
GCGTAAAGAGCATGTAGGCGGCTATGTAAGTCGGTTGTGAAAGCCTTCCGCTTAACGGAAGAATGGCGGT
CGAAACTGCATGGCTTGAGTGCGGGAGGGGAGAGTGGAACTTCTGGTGGAGCGGTGAAATGCGTAGATAT
CAGAAGGAACGTCGGCGGCGAAAGCGACTCTCTAGACCGTAACTGACGCTGAGTGTGCGAAAGCTAGGGG
AGCAAACGGGATTAGATACCCCGGTAGTCCTAGCCGTAAACGATGGGCACTAAGTAGAGGGGTTTTGATT
ATCTCTCTGCCGGAGCTAACGCATTAAGTGCCCCGCCTGGGGAGTACGGCCGCAAGGCTAAAACTCAAAA
GAATTGACGGGGGCTTGCACAAGCGGTGGAGCATGTGGCTTAATTCGATGCAACGCGAAGAACCTTACCG
GGGCTTGACATGATAGAAGTAGGAACCCGAAAGGGCGACGAACGGTATCCAGCCCGAAACTATCACAGGT
GTTGCATGGCTGTCGTCAGCTCGTGTCGTGAGACGTTGGGTTAAGTCCCCTAACGAGCGAAACCCTTGTC
TTTAGTTGCCATCAGGTTATGCTGGGCACTCTAAAGAGACTGCTGTCGTCAAGACGGAGGAAGGTGGGGA
TGACGTCAAGTCATCATGGCCCTTATGTCCCGGGCTGCACACGTGCTACAATGGTTGGTACAAAGGGATG
CTAAACTGTAAAGCGGAGCGAAACCCATAAAACCGATCTCAGTTCAGATTGGAGGCTGAAACCCGCCTCC
ATGAAGTAGGAATCGCTAGTAATCGCGGATCAGCTACGCCGCGGTGAATATGTTCCCGAGCCTTGTACAC
ACCGCCCGTCAAGCCACCCAAGCAAGATGCACCCAAAATCGCTGGCCAAACCCGTAAGGGATGGAAGTGC
TTAAGGTGTGTTTTGTGAGGAGGACTAAGTCGTAACAAGGTAAAC

>gi|224589915|gb|FJ710620.1| Uncultured Planctomycetales bacterium clone DTU1-2 16S ribosomal RNA gene, partial sequence
GGATTAGGCATGCAAGTCGCACGAGGGAGCGTCCCGAAAGGGGCGCAAACCGAGTGGCGTAAGGGTGAGT
AATGCATTGATAACCTACCTTTGAGATGGGAACAACAACGTTCCAAGTAATTGGGGCTACCGAAAGGGTT
GCTAATTCTCAATAAAAATGCTGACACTTTGGTGTCGGCAGTCAAAGAAATGGATCTGAAAAGGTCCATT
TGCTCAGAGAGGGGTCAATGTCCTATCAGCTAGTTGGTAGGGTAATGGCCTACCAAGGCGAAGACGGGTA
GCCGGCCTGAGAGGGTGGTCGGCCACACTGGGACTGAGACACTGCCCAGACTCCTACGGGAGGCTGCAGT
CGAGAATCTTTCGCAATGCCCGAAAGGGTGACGAAGCGACGCCGCGTGTGGGATGAAGGCCTTCGGGTTG
TAAACCACTGTCGGGAGTTAAGAATTGTAGGAATGCTAATAGTATTTCTACTTGACTAAGGCTCCGGAGG
AAGCCACGGCTAACTCTGTGCCAGCAGCCGCGGTAATACAGAGGCGGCGAGCGTTGTTCGGAATTATTGG
GCGTAAAGAGCATGTAGGCGGCTATGTAAGTCGGTTGTGAAAGCCTTCCGCTTAACGGAAGAATGGCGGT
CGAAACTGCATGGCTTGAGTGCGGGAGGGGAGAGTGGAACTTCTGGTGGAGCGGTGAAATGCGTAGATAT
CAGAAGGAACGTCGGCGGCGAAAGCGACTCTCTAGACCGTAACTGACGCTGAGTGTGCGAAAGCTAGGGG
AGCAAACGGGATTAGATACCCCGGTAGTCCTAGCCGTAAACGATGGGCACTAAGTAGAGGGGTTTTGATT
ATCTCTCTGCCGGAGCTAACGCATTAAGTGCCCCGCCTGGGGAGTACGGCCGCAAGGCTAAAACTCAAAA
GAATTGACGGGGGCTCGCACAAGCGGTGGAGCATGTGGCTTAATTCGATGCAACGCGAAGAACCTTACCG
GGGCTTGACATGATAGAAGTAGGAACCCGAAAGGGCGACGAACGGTATCCAGCCCGAAACTATCACAGGT
GTTGCATGGCTGTCGTCAGCTCGTGTCGTGAGACGTTGGGTTAAGTCCCCTAACGAGCGAAACCCTTGTC
TTTAGTTGCCATCAGGTTATGCTGGGCACTCTAAAGAGACTGCTGTCGTCAAGACGGAGGAAGGTGGGGA
TGACGTCAAGTCATCATGGCCCTTATGTCCCGGGCTGCACACGTGCTACAATGGTTGGTACAAAGGGATG
CTAAACTGTAAAGCGGAGCGAAATCCAGAAAGCCGATCCCAGTTCAGATTGGAGGCTGAAACCCGCCTCC
ATGAAGTAGGAATCGCTAGTAATCGCGGATCAGCTACGCCGCGGTGAATATGTTCCCGAGCCTTGTACAC
ACCGCCCGTCAAGCCACCCAAGCAAGATGCACCCAAAATCACCGGCCTAACCTGAAAAGGAAGGAAGTGC
CTAAGGTGTGTTTTGTGAGGAGGACTAAGTCGTAACAAGGT

>gi|224589919|gb|FJ710624.1| Uncultured Planctomycetales bacterium clone DTU1-4 16S ribosomal RNA gene, partial sequence
GGATTAGGCATGCAAGTCGCACGAGGGAGCGTCCCGAAAGGGGCGCAAACCGAGTGGCGTAAGGGTGAGT
AATGCATTGATAACCTACCTTTGAGATGGGAACAACAACGTTCCAAGTAATTGGGGCTACCGAAAGGGTT
GCTAATTCTCAATAAAAATGCTGACACTTTGGTGTCGGCAGTCAAAGAAATAGATCTGAAAAGGTCCATT
TGCTCAGAGAGGGGTCAATGTCCTATCAGCTAGTTGGTAGGGTAATGGCCTACCAAGGCGAAGACGGGTA
GCCGGCCTGAGAGGGTGGTCGGCCACACTGGGACTGAGACACTGCCCAGACTCCTACGGGAGGCTGCAGT
CGAGAATCTTTCGCAATGCCCGAAAGGGTGACGAAGCGACGCCGCGTGTGGGATGAAGGCCTTCGGGTTG
TAAACCACTGTCGGGAGTTAAGAATTGTAGGAATGCTAATAGTATTTCTACTTGACTAAGGCTCCGGAGG
AAGCCACGGCTAACTCTGTGCCAGCAGCCGCGGTAATACAGAGGCGGCAAGCGTTGTTCGGAATTATTGG
GCGTAAAGAGCATGTAGGCGGCTATGTAAGTCGGTTGTGAAAGCCTTCCGCTTAACGGAAGAATGGCGGT
CGAAACTGCATGGCTTGAGTGCGGGAGGGGAGAGTGGAACTTCTGGTGGAGCGGTGAAATGCGTAGATAT
CAGAAGGAACGTCGGCGGCGAAAGCGACTCTCTAGACCGTAACTGACGCTGAGTGTGCGAAAGCTAGGGG
AGCAAACGGGATTAGATACCCCGGTAGTCCTAGCCGTAAACGATGGGCACTAAGTAGAGGGGTTTTGATT
ATCTCTCTGCCGGAGCTAACGCATTAAGTGCCCCGCCTGGGGAGTACGGCCGCAAGGCTAAAACTCAAAA
GAATTGACGGGGGCTCGCACAAGCGGTGGAGCATGTGGCTTAATTCGATGCAACGCGAAGAACCTTACCG
GGGCTTGACATGATAGAAGTAGGAACCCGAAAGGGCGACGAACGGTATCCAGCCCGAAACTATCACAGGT
GTTGCATGGCTGTCGTCAGCTCGTGTCGTGAGACGTTGGGTTAAGTCCCCTAACGAGCGAAACCCTTGTC
TTTAGTTGCCATCAGGTTATGCTGGGCACTCTAAAGAGACTGCTGTCGTCAAGACGGAGGAAGGTGGGGA
TGACGTCAAGTCATCATGGCCCTTATGTCCCGGGCTGCACACGTGCTACAATGGTTGGTACAAAGGGATG
CTAAACTGTAAAGCGGAGCGAAACCCATAAAACCGATCTCAGTTCAGATTGGAGGCTGAAACCCGCCTCC
ATGAAGTAGGAATCGCTAGTAATCGCGGATCAGCTACGCCGCGGTGAGTATGTTCCCGAGCCTTGTACAC
ACCGCCCGTCAAGCCACCCAAGCAAGATGCACCCAAAATCGCTGGCCAAACCCGTAAGGGATGGAAGTGC
TTAAGGTGTGTTTTGTGAGGAGGACTAAGTCGTAACAAGGT

>gi|224589920|gb|FJ710625.1| Uncultured Planctomycetales bacterium clone DTU1-5 16S ribosomal RNA gene, partial sequence
GGATTAGGCATGCAAGTCGTACGTGATCCTCGCTTCGGTGAGGTGAAAGTGGCGAACGGGTGAGTAATGC
ATAGCTAACCTACCCTTGGTACGGGGATAACCAGGAGAAATCTTGGCTAATACCCGATAGGCTCGCGGGG
TTGCATGGCCCTGCGAGTAAAGAAGGCCTCTTAGCAATGCTTTCGACCGAGGACGGGACTATGTCCTATC
AGCTAGTTGGTAGGGTAATGGCCTACCAAGGCAATGACGGGTAGCCGACCTGAGAGGGTGACCGGCCACA
CTGGGACTGAGACACTGCCCAGACTCCTACGGGAGGCTGCAGTCGAGAATCTTCCGCAATGGGGGAAACC
CTGACGGAGCGACGCCGCGTGCGGGATGAAGGCCTTCGGGTTGTAAACCGCTGTCACGCATTAAGAAGGA
TCCGGTGTTAACAGCGCTGGGTCTTGACGAAGGTGCGGGAGGAAGCCACGGCTAACTCTGTGCCAGCAGC
CGCGGTAAGACAGAGGTGGCGACCGTTGTTCGGAATCACTGGGCATAAAGCGCGCGTAGGCGGCATGGTA
AGTCGGGTGTGAAATCCCTCGGCCCAACCGAGGAATTGCGCTCGAAACTACCGTGCTTGAGGACAGGAGG
GGAGCCTGGAATTCCTGGTGGAGCGGTGAAATGCGTTGATATCAGGAGGAACACCGGCGGCGAAGGCGAG
GCTCTGGCCTGTTTCTGACGCTGAGGCGCGAAAGCTAGGGGAGCAAACGGGATTAGATACCCCGGTAGTC
CTAGCCGTAAACGATGGGCACTAGGTAGGGGGGTACCCAATGCCTCCCTGCTGGAGCAAATGTATTAAGT
GCCCCGCCTGGGGAGTATAGTCGCAAGGCTGAAACTCAAAGGAATTGACGGGGGCTCACACAAGCGGTGG
AGCATGTTGTTTAATTCGAAGCAACGCGCAGAACCTTACCTGGGCTTGACATGTTAGTGGTAGGAGCCTG
AAAGGGTAACGACCCTCGAAAGAGGGAGCTAGCACAGGTGTTGCATGGCTGTCGTCAGCTCGTGTCGTGA
GATGTCGGGTTAAGTCCCATAACGAGCGAAACCCTTGTCTTCAGTTGCCAGCGGGTAAAGCCGGGGACTC
TGGAGAGACTGCCGGTGTTAAACCGGAGGAAGGTGGGGATGACGTCAAGTCCTCATGGCCCTTACGCCCA
GGGCTACAAACGTGCCACAATGGCCGGTACAGAGGGACGCGAAACCGCGAGGTCAAGCAAATCCCAAAAA
GCCGGTCTCAGTTCGGATTGAGGGCTGCAACTCGCCCTCATGAAGCTGGAATCGCTAGTAATCGGGGATC
AGCTACGCCCCGGTGAATATGTTCCTGAGCCTTGTACACACCGCCCGTCAAGCCACGAGAGCCGAGAGTG
CCCGAAGTCGCCGTACCAACCAGCAATGGAGGGAAGCGCCGACGGCAAGCTCGGTGATTGGGACTAAGTC
GTAACAAGGT

>gi|224589921|gb|FJ710626.1| Uncultured Planctomycetales bacterium clone DTU1-6 16S ribosomal RNA gene, partial sequence
GGATTAGGCATGCAAGTCGCACGAGGGAGCGTCCCGAAAGGAGCGCAAACCGAGTGGCGTAAGGGTGAGT
AATGCATTGATAACCTACCTTTGAGATGGGAACAACAACGTTCCAAGTAATTGGGGCTACCGAAAGGGTT
GCTAATTCTCAATAAAAATGCTGACACTTTGGTGTCGGCAGTCAAAGAAATGGATCTGAAAAGGTCCATT
TGCTCAGAGAGGGGTCAATGTCCTATCAGCTAGTTGGTAGGGTAATGGCCTACCAAGGCGAAGACGGGTA
GCCGGCCTGAGAGGGTGGTCGGCCACACTGGGACTGAGACACTGCCCAGACTCCTACGGGAGGCTGCAGT
CGAGAATCTTTCGCAATGCCCGAAAGGGTGACGAAGCGACGCCGCGTGTGGGATGAAGGCCTTCGGGTTG
TAAACCACTGTCGGGAGTTAAGAATTGTAGGAATGCTAATAGTATTTCTACTTGACTAAGGCTCCGGAGG
AAGCCACGGCTAACTCTGTGCCAGCAGCCGCGGTAATACAGAGGCGGCAAGCGTTGTTCGGAATTATTGG
GCGTAAAGAGCATGTAGGCGGCTATGTAAGTCGGTTGTGAAAGCCTTCCGCTTAACGGAAGAATGGCGGT
CGAAACTGCATGGCTTGAGTGCGGGAGGGGAGAGTGGAACTTCTGGTGGAGCGGTGAAATGCGTAGATAT
CAGAAGGAACGTCGGCGGCGAAAGCGACTCTCTAGACCGTAACTGACGCTGAGTGTGCGAAAGCTAGGGG
GAGCAAACGGGATTAGATACCCCGGTAGTCCTAGCCGTAAACGATGGGCACTAAGTAGAGGGGTTTTGAT
TATCTCTCTGCCGGAGCTAACGCATTAAGTGCCCCGCCTGGGGAGTACGGCCGCAAGGCTAAAACTCAAA
AGAATTGACGGGGGCTCGCACAAGCGGTGGAGCATGTGGCTTAATTCGATGCAACGCGAAGAACCTTACC
GGGGCTTGACATGATAGAAGTAGGAACCCGAAAGGGCGACGAACGGTATCCAGCCCGAAACTATCACAGG
TGTTGCATGGCTGTCGTCAGCTCGTGTCGTGAGACGTTGGGTTAAGTCCCCTAACGAGCGAAACCCTTGT
CTTTAGTTGCCATCAGGTTATGCTGGGCACTCTAAAGAGACTGCTGTCGTCAAGACGGAGGAAGGTGGGG
ATGACGTCAAGTCATCATGGCCCTTATGTCCCGGGCTGCACACGTGCTACAATGGTTGGTACAAAGGGAT
GCTAAACTGTAAAGCGGAGCGAAACCCATAAAACCGATCTCAGTTCAGATTGGAGGCTGAAACCCGCCTC
CATGAAGTAGGAATCGCTAGTAATCGCGGATCAGCTACGCCGCGGTGAATATGTTCCCGAGCCTTGTACA
CACCGCCCGTCAAGCCACCCAAGCAAGATGCACCCAAAATCGCTGGCCAAACCCGTAAGGGATGGAAGTG
CTTAAGGTGTGTTTTGTGAGGAGGACTAAGTCGTAACAAGGT

>gi|224589922|gb|FJ710627.1| Uncultured Planctomycetales bacterium clone DTU2-4 16S ribosomal RNA gene, partial sequence
GGATTAGGCATGCAAGTCGCACGAGGGAGCGTCCCGAAAGGGGCGCAAACCGAGTGGCGTAAGGGTGAGT
AATGCATTGATAACCTACCTTTGAGATGGGAACAACAACGTTCCAAGTAATTGGGGCTACCGAAAGGGTT
GCTAATTCTCAATAAAAATGCTGACACTTTGGTGTCGGCAGTCAAAGAAATGGATCTGAAAAGGTCCATT
TGCTCAGAGAGGGGTCAATGTCCTATCAGCTAGTTGGTAGGGTAATGGCCTACCAAGGCGAAGACGGGTA
GCCGGCCTGAGAGGGTGGTCGGCCACACTGGGACTGAGACACCGCCCAGACTCCTACGGGAGGCTGCAGT
CGAGAATCTTTCGCAATGCCCGAAAGGGTGACGAAGCGACGCCGCGTGTGGGATGAAGGCCTTCGGGTTG
TAAACCACTGTCGGGAGTTAAGAATTGTAGGAACGCTAATAGTATTTCTACTTGACTAAGGCTCCGGAGG
AAGCCACGGCTAACTCTGTGCCAGCAGCCGCGGTAATACAGAGGCGGCAAGCGTTGTTCGGAATTATTGG
GCGTAAAGAGCATGTAGGCGGCTATGTAAGTCGGTTGTGAAAGCCTTCCGCTTAACGGAAGAATGGCGGT
CGAAACTGCATGGCTTGAGTGCGGGAGGGGAGAGTGGAACTTCTGGTGGAGCGGTGAAATGCGTAGATAT
CAGAAGGAACGTCGGCGGCGAAAGCGACTCTCTAGACCGTAACTGACGCTGAGTGTGCGAAAGCTAGGGG
AGCAAACGGGATTAGATACCCCGGTAGTCCTAGCCGTAAACGATGGGCACTAAGTAGAGGGGTTTTGATT
ATCTCTCTGCCGGAGCTAACGCATTAAGTGCCCCGCCTGGGGAGTACGGCTGCAAGGCTAAAACTCAAAA
GAATTGACGGGGGCTCGCACAAGCGGTGGAGCATGTGGCTTAATTCGATGCAACGCGAAGAACCTTACCG
GGGCTTGACATGATAGAAGTAGGAACCCGAAAGGGCGACGAACGGTATCCAGCCCGAAACTATCACAGGT
GTTGCATGGCTGTCGTCAGCTCGTGTCGTGAGACGTTGGGTTAAGTCCCCTAACGAGCGAAACCCTTGTC
TTTAGTTGCCATCAGGTTATGCTGGGCACTCTAAAGAGACTGCTGTCGTCAAGACGGAGGAAGGTGGGGA
TGACGTCAAGTCATCATGGCCCTTATGTCCCGGGCTGCACACGTGCTACAATGGTTGGTACAAAGGGATG
CTAAACTGTAAAGCGGAGCGAAACCCATAAAACCGATCTCAGTTCAGATTGGAGGCTGAAACCCGCCTCC
ATGAAGTAGGAATCGCTAGTAATCGCGGATCAGCTACGCCGCGGTGAATATGTTCCCGAGCCTTGTACAC
ACCGCCCGTCAAGCCACCCAAGCAAGATGCACCCAAAATCGCTGGCCAAACCCGTAAGGGATGGAAGTGC
TTAAGGTGTGTTTTGTGAGGAGGACTAAGTCGTAACAAGGT

>gi|224589923|gb|FJ710628.1| Uncultured Planctomycetales bacterium clone DTU2-5 16S ribosomal RNA gene, partial sequence
GGATTAGGCATGCAAGTCGCACGAGGGAGCGTCCCGAAAGGGGCGCAAACCGAGTGGCGTAAGGGTGAGT
AATGCATTGATAACCTACCTTTGAGATGGGAACAACAACGTTCCAAGTAATTGGGGCTACCGAAAGGGTT
GCTAATTCTCAATAAAAATGCTGACACTTTGGTGTCGGCAGTCAAAGAAATGGATCTGAAAAGGTCCATT
TGCTCAGAGAGGGGTCAATGTCCTATCAGCTAGTTGGTAGGGTAATGGCCTACCAAGGCGAAGACGGGTA
GCCGGCCTGAGAGGGTGGTCGGCCACACTGGGACTGAGACACTGCCCAGACTCCTACGGGAGGCTGCAGT
CGAGAATCTTTCGCAATGCCCGAAAGGGTGACGAAGTGACGCCGCGTGTGGGATGAAGGCCTTCGGGTTG
TAAACCACTGTCGGGAGTTAAGAATTGTAGGAATGCTAATAGTATTTCTACTTGACTAAGGCTCCGGAGG
AAGCCACGGCTAACTCTGTGCCAGCAGCCGCGGTAATACAGAGGCGGCAAGCGTTGTTCGGAATTATTGG
GCGTAAAGAGCATGTAGGCGGCTATGTAAGTCGGTTGTGAGAGCCTTCCGCTTAACGGAAGAATGGCGGT
CGAAACTGCATGGCTTGAGTGCGGGAGGGGAGAGTGGAACTTCTGGTGGAGCGGTGAAATGCGTAGATAT
CAGAAGGAACGTCGGCGGCGAAAGCGACTCTCTAGACCGTAACTGACGCTGAGTGTGCGAAAGCTAGGGG
AGCAAACGGGATTAGATACCCCGGTAGTCCTAGCCGTAAACGATGGGCACTAAGTAGAGGGGTTTTGATT
ATCTCTCTGCCGGAGCTAACGCATTAAGTGCCCCGCCTGGGGAGTACGGCCGCAAGGCTAAAACTCAAAA
GAATTGACGGGGGCTCGCACAAGCGGTGGAGCATGTGGCTTAATTCGATGCAACGCGAAGAACCTTACCG
GAGCTTGACATGATAGAAGTAGGAACCCGAAAGGGCGACGAACGGTATCCAGCCCGAAACTATCACAGGT
GTTGCATGGCTGTCGTCAGCTCGTGTCGTGAGACGTTGGGTTAAGTCCCCTAACGAGCGAAACCCTTGTC
TTTAGTTGCCATCAGGTTATGCTGGGCACTCTAAAGAGACTGCTGTCGTCAAGACGGAGGAAGGTGGGGA
TGACGTCAAGTCATCATGGCCCTTATGTCCCGGGCTGCACACGTGCTACAATGGTTGGTACAAAGGGATG
CTAAACTGTAAAGCGGAGCGAAACCCATAAAACCGATCTCAGTTCAGATTGGAGGCTGAAACCCGCCTCC
ATGAAGTAGGAATCGCTAGTAATCGCGGATCAGCTACGCCGCGGTGAATATGTTCCCGAGCCTTGTACAC
ACCGCCCGTCAAGCCACCCAAGCAAGATGCACCCAAAATCGCTGGCCAAACCCGTAAGGGATGGAAGTGC
TTAAGGTGTGTTTTGTGAGGAGGACTAAGTCGTAACAAGGT

>gi|224589924|gb|FJ710629.1| Uncultured Planctomycetales bacterium clone DTU2-6 16S ribosomal RNA gene, partial sequence
GGATTAGGCATGCAAGTCGAACGAGGGAGCATCCCGAAAGGGATGCAAACCGAGTGGCGTAAGGGTGAGT
AATACATTGATAACCTACCTCCAAGATGGGAATAACAACGTTCCAAGCAATTGGGGCTACCGAAAGGGTT
GCTAATACTCAATAAAATTATTGTTGCTTCGGCAATAATAGTCAAATAGGCGGAATCGAAAGATTCCGCT
TGCTTGAAGAGGGGTCAATGTCCTATCAGCTAGTTGGTGGGGTAATAGCCCACCAAGGCGAAGACGGGTA
GCCGGCCTGAGAGGGTGGTCGGCCACACTGGGACTGAGATACTGCCCAGACTCCTACGGGAGGCTGCAGT
CGAGAATCTTTCGCAATGCCCGAAAGGGTGACGAAGCGACGCCGCGTGCGGGAGGAAGGCCTTCGGGTTG
TAAACCGCTGTCGGGAGTTAAGAAATGCAAGAATGTTAATAGCGTTCTTGCTTGACTAAGGCTCCGGAGG
AAGCCACGGCTAACTCTGTGCCAGCAGCCGCGGTAATACAGAGGCGGCAAGCGTTGTTCGGAATTATTGG
GCGTAAAGAGCACGTAGGCGGCTGTGTAAGTCGGTTGTGAAAGCCTTCCGCTCAACGGAAGAACGGCATC
CGATACTGCATAGCTTGAGTGTGGGAGGGGAGAGTGGAACTTCTGGTGGAGCGGTGAAATGCGTAGATAT
CATAAGGAACACTGGCGGCGAAGGCCGACTCTCTGGTCCATAACTGACGCTGAGTGTGCGAAAGCTAGGG
GAGCAAACGGGATTAGATACCCCGGTAGTCCTAGCCGTAAACGATGGGCACTAAGTAGAGGGGTTTTGAT
TATCTCTCTGCCGGAGCTAACGCATTAAGTGCCCCGCCTGGGGAGTACGGCCGCAAGGCTAAAACTCAAA
AGAATTGACGGGGGCTCGCACAAGCGGTGGAGCATGTGGCTTAATTCGATGCAACGCGAAGAACCTTACC
GGGGTTTGACATGGTAGAAGTAGAAGCCTGAAAAGGTGACGAACGGTATCCAGTCCGTAACTATCACAGG
TGTTGCATGGCTGTCGTCAGCTCGTGTCGTGAGACGTTGGGTTAAGTCCCCTAACGAGCGAAACCCTTGT
CTTTAGTTGCCAACAGGTAATGCTGGGCACTCTAAAGAAACTGCCGTCGTCAAGACGGAGGAAGGTGGGG
ATGACGTCAAGTCATCATGGCCCTTATATCCCGGGCTGCACACGTGCTACAATGGTTGGTACAAAGGGAT
GCTAAACTGTAAAGCGGAGCGAAACCCATAAAACCGATCTCAGTTCAGATTGGAGGCTGAAACCCGCCTC
CATGAAGTAGGAATCGATAGTAATCGCGGATCAGCTACGCCGCGGTGAATATGTTCCCGAGCCTTGTACA
CTCCGCCCGTCAAGCCACCCAAGCAAGATGCACCCAAAATCGCTGGCCAAACCCGTAACGGGATGGAAGT
GCTTAATGGTGTGTTTTGTGAGGAGGATCTAAGTCGTAACAAGGTAAACA

>gi|224589925|gb|FJ710630.1| Uncultured Planctomycetales bacterium clone DTU1-7 16S ribosomal RNA gene, partial sequence
GGATTAGGCATGCAAGTCGAACGAGGAAGTGCCCCGTAAGGGGCGCAAGCCTAGTGGCGAAAGGGTGAGT
AATGCATTGATAACCTGCCTTTGAGATGGGAATAACTGCGTTTCGAGCAATCGGAACTACCGAAAGGGCT
GCTAATACCCAATAATACTATAGGTGCAAAAGCACTTGTGGTCAAATGCTAGGAATTCTGTTCCTTGTGC
TTAAAGAGGGGTTAATGTCCTATCAGCTAGTTGGTGGGGTAATGGCCTACCAAGGCAAAGACGGGTAGCC
GGCTTGAGAGGGTGGTCGGCCACACTGGGACTGAGACACTGCCCAGACTCCTACGGGAGGCTGCAGTCGA
GAATCTTTCGCAATGCCCGAAAGGGTGACGAAGCGACGCCGCGTGTGGGAAGAAGGCCTTCGGGTTGTAA
ACCACTGTCGGGAGTTAGGAAATGCAGGTGCGTTAATAGCGCACTTGCTTGACTAAGGCTCCAGAGGAAG
CCACGGCTAACTCTGTGCCAGCAGCCGCGGTAATACAGAGGCGGCAAGCGTTGTTCGGAATTATTGGGCG
TAAAGAGCACGTAGGCGGCCTTGCAAGTCAGTTGTGAAAGCCTTCCGCTTAACGGAAGAACGGCATCTGA
TACTACAGGGCTTGAGTACGGGAGGGGAGAGTGGAACTTCTGGTGGAGCGGTGAAATGCGTAGATATCAG
AAGGAAAGCCGGCGGCGAAAGCGACTCTCTGGTCCGAAACTGACGCTGAGTGTGCGAAAGCTAGGGGAGC
AAACGGGATTAGATACCCCGGTAGTCCTAGCCGTAAACGATGGGCACTAAGTAGAGGGGTTTTGATTATT
TCTCTGCCGGAGCTAACGCATTAAGTGCCCCGCCTGGGGAGTACGGCCGCAAGGCTAAAACTCAAAAGAA
TTGACGGGGGCTCGCACAAGCGGTGGAGCATGTGGCTTAATTCGATGCAACGCGAAGAACCTTACCGGGG
CTTGACATGGTAGAAGTAGAATCCTGAAAGGGTGACGATCGGTATCCAGTCCGAAGCTATCACAGGTGTT
GCATGGCTGTCGTCAGCTCGTGTCGTGAGACGTTGGGTTAAGTCCCCTAACGAGCGAAACCCTTGTCTTT
AGTTGCTAACGGGTAATGCTGAGCACTTTAGAGAGACTGCCGTCGTTAAGACGGAGGAAGGTGGGGACGA
CGTCAAGTCATCATGGCCCTTATGTCCCGGGCTGCACACGTGCTACAATGGTCGGTACAAAGGGATGCTA
AGTCGCGAGATGGTGCGAAACCTATAAAGCCGATCTCAGTTCAGATTGGAGGCTGAAACTCGCCTCCATG
AAGTTGGAATCGCTAGTAATCGCGGATCAGCTACGCCGCGGTGAATATGTTCCCGAGCCTTGTACACACC
GCCCGTCAAGCCACCCAAGCAAGATGCACCCAAAATCGCCTGCCTAACCCGTAAGGGAGGGAAGTGCCTA
AGGTGTGTTTTGTGAGGAGGACTAAGTCGTAACAAGGT

>gi|224589926|gb|FJ710631.1| Uncultured Planctomycetales bacterium clone DTU1-8 16S ribosomal RNA gene, partial sequence
GGATTAGGCATGCAAGTCGCACGAGGGAGCGTCCCGAAAGGGGCGCAAACCGAGTGGCGTAAGGGTGAGT
AATGCATTGATAACCTACCTTTGAGATGGGAACAACAACGTTCCAAGTAATTGGGGCTACCGAAAGGGTT
GCTAATTCTCAATAAAAATGCTGACACTTTGGTGTCGGCAGTCAAAGAAATGGATCTGAAAAGGTCCATT
TGCTCAGAGAGGGGTCAATGTCCTATCAGCTAGTTGGTAGGGTAATGGCCTACCAAGGCGAAGACGGGTA
GCCGGCCTGAGAGGGTGGTCGGCCACACTGGGACTGAGACACTGCCCAGACTCCTACGGGAGGCTGCAGT
CGAGAATCTTTCGCAATGCCCGAAAGGGTGACGAAGCGACGCCGCGTGTGGGATGAAGGCCTTCGGGTTG
TAAACCACTGTCGGGAGTTAAGAATTGTAGGAATGCTAATAGTATTTCTACTTGACTAAGGCTCCGGAGG
AAGCCACGGCTAACTCTGTGCCAGCAGCCGCGGTAATACAGAGGCGGCAAGCGTTGTTCGGAATTATTGG
GCGTAAAGAGCATGTAGGCGGCTATGTAAGTCGGTTGTGAAAGCCTTCCGCTTAACGGAAGAATGGCGGT
CGAAACTGCATGGCTTGAGTGCGGGAGGGGAGAGTGGAACTTCTGGTGGAGCGGTGAAATGCGTAGATAT
CAGAAGGAACGTCGGCGGCGAAAGCGACTCTCTAGACCGTAACTGACGCTGAGTGTGCGAAAGCTAGGGG
AGCAAACGGGATTAGATACCCCGGTAGTCCTAGCCGTAAACGATGGGCACTAAGTAGAGGGGTTTTGATT
ATCTCTCTGCCGGAGCTAACGCATTAAGTGCCCCGCCTGGGGAGTACGGCCGCAAGGCTAAAACTCAAAA
GAATTGACGGGGGCTCGCACAAGCGGTGGAGCATGTGGCTTAATTCGATGCAACGCGAAGAACCTTACCG
GGGCTTGACATGATAGAAGTAGGAACCCGAAAGGGCGACGAACGGTATCCAGCCCGAAACTATCACAGGT
GTTGCATGGCTGTCGTCAGCTCGTGTCGTGAGACGTTGGGTTAAGTCCCCTAACGAGCGAAACCCTTGTC
TTTAGTTGCCATCAGGTTATGCTGGGCACTCTAAAGAGACTGCTGTCGTCAAGACGGAGGAAGGTGGGGA
TGACGTCAAGTCATCATGGCCCTTATGTCCCGGGCTGCACACGTGCTACAATGGTTGGTACAAAGGGATG
CTAAACTGTAAAGCGGAGCGAAACCCATAAAACCGATCTCAGTTCAGATTGGAGGCTGAAACCCGCCTCC
ATGAAGTAGGAATCGCTAGTAATCGCGGATCAGCTACGCCGCGGTGAATATGTTCCCGAGCCTTGTACAC
ACCGCCCGTCAAGCCACCCAAGCAAGATGCACCCAAAATCGCTGGCCAAACCCGTAAGGGATGGAAGTGC
TTAAGGTGTGTTTTGTGAGGAGGACTAAGTCGTAACAAGGT

>gi|224589927|gb|FJ710632.1| Uncultured Planctomycetales bacterium clone DTU1-9 16S ribosomal RNA gene, partial sequence
GGATTAGGCATGCAAGTCGAACGAGGGAGCATCCCGAAAGGGATGCAAACCGAGTGGCGTAAGGGTGAGT
AATACATTGATAACCTACCTCCAAGATGGGAATAACAACGTTCCAAGCAATTGGGGCTACCGAAAGGGTT
GCTAATACTCAATAAAATTATTGTTGCTTCGGCAATAATAGTCAAATAGGCGGAATCGAAAGATTCCGCT
TGCTTGAAGAGGGGTCAATGTCCTATCAGCTAGTTGGTAGGGTAATAGCCCACCAAGGCGAAGACGGGTA
GCCGGCCTGAGAGGGTGGTCGGCCACACTGGGACTGAGATACTGCCCAGACTCCTACGGGAGGCTGCAGT
CGAGAATCTTTCGCAATGCCCGAAAGGGTGACGAAGCGACGCCGCGTGCGGGAGGAAGGCCTTCGGGTTG
TAAACCGCTGTCGGGAGTTAAGAAATGCAAGAATGTTAATAGCGTTCTTGCTTGACTAAGGCTCCGGAGG
AAGCCACGGCTAACTCTGTGCCAGCAGCCGCGGTAATACAGAGGCGGCAAGCGTTGTTCGGAATTATTGG
GCGTAAAGAGCACGTAGGCGGCTGTGTAAGTCGGTTGTGAAAGCCTTCCGCTCAACGGAAGAACGGCATC
CGATACTGCATAGCTTGAGTGTGGGAGGGGAGAGTGGAACTTCTGGTGGAGCGGTGAAATGCGTAGATAT
CAGAAGGAACACCGGCGGCGAAGGCGACTCTCTGGTCCATAACTGACGCTGAGTGTGCGAAAGCTAGGGG
AGCAAACGGGATTAGATACCCCGGTAGTCCTAGCCGTAAACGATGGGCACTAAGTAGAGGGGTTTTGATT
ATCTCTCTGCCGGAGCTAACGCATTAAGTGCCCCGCCTGGGGAGTACGGCCGCAAGGCTAAAACTCAAAA
GAATTGACGGGGGCTCGCACAAGCGGTGGAGCATGTGGCTTAATTCGATGCAACGCGAAGAACCTTACCG
GGGTTTGACATGGTAGAAGTAGAAGCCTGAAAAGGTGACGAACGGTATCCAGTCCGTAACTATCACAGGT
GTTGCATGGCTGTCGTCAGCTCGTGTCGTGAGACGTTGGGTTAAGTCCCCTAACGAGCGAAACCCTTGTC
TTTAGTTGCCAACAGGTAATGCTGGGCACTCTAAAGAAACTGCCGTCGTCAAGACGGAGGAAGGTGGGGA
TGACGTCAAGTCATCATGGCCCTTATATCCCGGGCTGCACACGTGCTACAATGGTCGGTACAAAGGGATG
CTAAGCCGCAAGGTGGAGCGAAACCCAGAAAGCCGATCCCAGTTCAGATTGGAGGCTGAAACCCGCCTCC
ATGAAGTAGGAATCGCTAGTAATCGCGGATCAGCTACGCCGCGGTGAATATGTTCCCGAGCCTTGTACAC
ACCGCCCGTCAAGCCACCCAAGCAAGATGCACCCAAAATCACCGGCCTAACCTGAAAAGGAAGGAAGTGC
CTAAGGTGTGTTTTGTGAGGAGGACTAAGTCGTAACAAGGT

>gi|224589928|gb|FJ710633.1| Uncultured Planctomycetales bacterium clone DTU2-7 16S ribosomal RNA gene, partial sequence
GGATTAGGCATGCAAGTCGCACGAGGGAGCGTCCCGAAAGGGGCGCAAACCGAGTGGCGTAAGGGTGAGT
AATGCATTGATAACCTACCTTTGAGATGGGAACAACAACGTTCCAAGTAATTGGGGCTACCGAAAGGGTT
GCTAATTCTCAATAAAAATGCTGACACTTTGGTGTCGGCAGTCAAAGAAATGGATCTGAAAAGGTCCATT
TGCTCAGAGAGGGGTCAATGTCCTATCAGCTAGTTGGTAGGGTAATGGCCTACCAAGGCGAAGACGGGTA
GCCGGCCTGAGAGGGTGGTCGGCCACACTGGGACTGAGACACTGCCCAGACTCCTACGGGAGGCTGCAGT
CGAGAATCTTTCGCAATGCCCGAAAGGGTGACGAAGCGACGCCGCGTGTGGGATGAAGGCCTTCGGGTTG
TAAACCGCTGTCGGGAGTTAAGAAATGCAAGAATGTTAATAGCGTTCTTGCTTGACTAAGGCTCCGGAGG
AAGCCACGGCTAACTCTGTGCCAGCAGCCGCGGTAATACAGAGGCGGCAAGCGTTGTTCGGAATTATTGG
GCGTAAAGAGCACGTAGGCGGCTGTGTAAGTCGGTTGTGAAAGCCTTCCGCTCAACGGAAGAACGGCATC
CGATACTGCATAGCTTGAGTGTGGGAGGGGAGAGTGGAACTTCTGGTGGAGCGGTGAAATGCGTAGATAT
CAGAAGGAACACCGGCGGCGAAGGCGACTCTCTGGTCCATAACTGACGCTGAGTGTGCGAAAGCTAGGGG
AGCAAACGGGATTAGATACCCCGGTAGTCCTAGCCGTAAACGATGGGCACTAAGTAGAGGGGTTTTGATT
ATCTCTCTGCCGGAGCTAACGCATTAAGTGCCCCGCCTGGGGAGTACGGCCGCAAGGCTAAAACTCAAAA
GAATTGACGGGGGCTCGCACAAGCGGTGGAGCATGTGGCTTAATTCGATGCAACGCGAAGAACCTTACCG
GGGTTTGACATGGTAGAAGTAGAAGCCTGAAAAGGTGACGAACGGTATCCAGTCCGTAACTATCACAGGT
GTTGCATGGCTGTCGTCAGCTCGTGTCGTGAGACGTTGGGTTAAGTCCCCTAACGAGCGAAACCCTTGTC
TTTAGTTGCCAACAGGTAATGCTGGGCACTCTAAAGAAACTGCCGTCGTCAAGACGGAGGAAGGTGGGGA
TGACGTCAAGTCATCATGGCCCTTATATCCCGGGCTGCACACGTGCTACAATGGTCGGTACAAAGGGATG
CTAAGCCGCAAGGTGGAGCGAAACCCAGAAAGCCGATCCCAGTTCAGATTGGAGGCTGAAACCCGCCTCC
ATGAAGTAGGAATCGCTAGTAATCGCGGATCAGCTACGCCGCGGTGAATATGTTCCCGAGCCTTGTACAC
ACCGCCCGTCAAGCCACCCAAGCAAGATGCACCCAAAATCACCGGCCTAACCTGAAAAGGAAGGAAGTGC
CTAAGGTGTGTTTTGTGAGGAGGACTAAGTCGTAACAAGGT

>gi|224589929|gb|FJ710634.1| Uncultured Planctomycetales bacterium clone DTU1-10 16S ribosomal RNA gene, partial sequence
GGATTAGGCATGCAAGTCGCACGAGGGAGCGTCCCGAAAGGGGCGCAAACCGAGTGGCGTAAGGGTGAGT
AATGCATTGATAACCTACCTTTGAGATGGGAACAACAACGTTCCAAGTAATTGGGGCTACCGAAAGGGTT
GCTAATTCTCAATAAAAATGCTGACACTTTGGTGTCGGCAGTCAAAGAAATGGATCTGAAAAGGTCCATT
TGCTCAGAGAGGGGTCAATGTCCTATCAGCTAGTTGGTAGGGTAATGGCCTACCAAGGCGAAGACGGGTA
GCCGGCCTGAGAGGGTGGTCGGCCACACTGGGACTGAGACACTGCCCAGACTCCTACGGGAGGCTGCAGT
CGAGAATCTTTCGCAATGCCCGAAAGGGTGACGAAGCGACGCCGCGTGTGGGATGAAGGCCTTCGGGTTG
TAAACCACTGTCGGGAGTTAAGAATTGTAGGAATGCTAATAGTATTTCTACTTGACTAAGGCTCCGGAGG
AAGCCACGGCTAACTCTGTGCCAGCAGCCGCGGTAATACAGAGGCGGCAAGCGTTGTTCGGAATTATTGG
GCGTAAAGAGCATGTAGGCGGCTATGTAAGTCGGTTGTGAAAGCCTTCCGCTTAACGGAAGAATGGCGGT
CGAAACTGCATGGCTTGAGTGCGGGAGGGGAGAGTGGAACTTCTGGTGGAGCGGTGAAATGCGTAGATAT
CAGAAGGAACGTCGGCGGCGAAGCGACTCTCTAGACCGTAACTGACGATGAGTGTGCGAAAGCTAGGGGA
GCAAACGGGATTAGATACCCCGGTAGTCCTAGCCGTAAACGATGGGCACTAAGTAGAGGGGTTTTGATTA
TTTCTCTGCCGGAGCTAACGCATTAAGTGCCCCGCCTGGGGAGTACGGCCGCAAGGCTAAAACTCAAAAG
AATTGACGGGGGCTCGCACAAGCGGTGGAGCATGTGGCTTAATTCGATGCAACGCGAAGAACCTTACCGG
GGCTTGACATGGTAGAAGTAGAATCCTGAAAGGGTGACGATCGGTATCCAGTCCGAAGCTATCACAGGTG
TTGCATGGCTGTCGTCAGCTCGTGTCGTGAGACGTTGGGTTAAGTCCCCTAACGAGCGAAACCCTTGTCT
TTAGTTGCTAACGGGTAATGCTGAGCACTTTAGAGAGACTGCCGTCGTTAAGACGGAGGAAGGTGGGGAC
GACGTCAAGTCATCATGGCCCTTATGTCCCGGGCTGCACACGTGCTACAATGGTCGGTACAGAGGGATGC
TAAGCCGCAAGGTGGAGCGAAACCCAGAAAGCCGGTCCCAGTTCAGATTGGAGGCTGAAACCCGCCTCCA
TGAAGTAGGAATCGCTAGTAATCGCGGATCAGCTACGCCGCGGTGAATATGTTCCCGAGCCTTGTACACA
CCGCCCGTCAAGCCACCCAAGCAAGATGCACCCAAAATCACCGGCCTAACCTGAAAAGGAAGGAAGTGCC
TAAGGTGTGTTTTGTGAGGAGGACTAAGTCGTAACAAGGT

>gi|224589930|gb|FJ710635.1| Uncultured Planctomycetales bacterium clone DTU1-11 16S ribosomal RNA gene, partial sequence
GGATTAGGCATGCAAGTCGCACGAGGGAGCGTCCCGAAAGGGGCGCAAACCGAGTGGCGTAAGGGTGAGT
AATGCATTGATAACCTACCTTTGAGATGGGAACAACAACGTTCCAAGTAATTGGGGCTACCGAAGGGGTT
GCTAATTCTCAATAAAAATGCTGACACTTTGGTGTCGGCAGTCAAAGAAATGGATCTGAAAAGGTCCATT
TGCTCAGAGAGGGGTCAATGTCCTACCAGCTAGTTGGTAGGGTAATGGCCTACCAAGGCGAAGACGGGTA
GCCGGCCTGAGAGGGTGGTCGGCCACACTGGGACTGAGACACTGCCCAGACTCCTACGGGAGGCTGCAGT
CGAGAATCTTTCGCAATGCCCGAAAGGGTGACGAAGCGACGCCGCGTGTGGGATGAAGGCCTTCGGGTTG
TAAACCACTGTCGGGAGTTAAGAATTGTAGGAATGCTAATAGTATTTCTACTTGACTAAGGCTCCGGAGG
AAGCCACGGCTAACTCTGTGCCAGCAGCCGCGGTAATACAGAGGCGGCAAGCGTTGTTCGGAATTATTGG
GCGTAAAGAGCATGTAGGCGGCTATGTAAGTCGGTTGTGAAAGCCTTCCGCTTAACGGAAGAATGGCGGT
CGAAACTGCATGGCTTGAGTGCGGGAGGGGAGAGTGGAACTTCTGGTGGAGCGGTGAAATGCGTAGATAT
CAGAAGGAACGTCCGGCGGCGAAAGCGACTCTCTAGACCGTAACTGACGCTGAGTGTGCGAAAGCTAGGG
GAGCAAACGGGATTAGATACCCCGGTAGTCCTAGCCGTAAACGATGGGCACTAAGTAGAGGGGTTTTGAT
TATCTCTCTGCCGGAGCTAACGCATTAAGTGCCCCGCCTGGGGAGTACGGCCGCAAGGCTAAAACTCAAA
AGAATTGACGGGGGCTCGCACAAGCGGTGGAGCATGTGGCTTAATTCGATGCAACGCGAAGAACCTTACC
GGGGCTTGACATGATAGAAGTAGGAACCCGAAAGGGCGACGAACGGTATCCAGCCCGAAACTATCACAGG
TGTTGCATGGCTGTCGTCAGCTCGTGTCGTGAGACGTTGGGTTAAGTCCCCTAACGAGCGAAACCCTTGT
CTTTAGTTGCCATCAGGTTATGCTGGGCACTCTAAAGAGACTGCTGTCGTCAAGACGGAGGAAGGTGGGG
ATGACGTCAAGTCATCATGGCCCTTATGTCCCGGGCTGCACACGTGCTACAATGGTTGGTACAAAGGGAT
GCTAAACTGTAAAGCGGAGCGAAACCCATAAAACCGATCTCAGTTCAGATTGGAGGCTGAAACCCGCCTC
CATGAAGTAGGAATCGCTAGTAATCGCGGATCAGCTACGCCGCGGTGAATATGTTCCCGAGCCTTGTACA
CACCGCCCGTCAAGCCACCCAAGCAAGATGCACCCAAAATCGCTGGCCAAACCCGTAAGGGATGGAAGTG
CTTAAGGTGTGTTTTGTGAGGAGGACTAAGTCGTAACAAGGT

>gi|224589931|gb|FJ710636.1| Uncultured Planctomycetales bacterium clone DTU2-8 16S ribosomal RNA gene, partial sequence
GGATTAGGCATGCAAGTCGCACGAGGGAGCGTCCCGAAAGGGGCGCAAACCGAGTGGCGTAAGGGTGAGT
AATGCATTGATAACCTACCTTTGAGATGGGAACAACAACGTTCCAAGTAATTGGGGCTACCGAAAGGGTT
GCTAATTCTCAATAAAAATGCTGACACTTTGGTGTCGGCAGTCAAAGAAATGGATCTGAAAAGGTCCATT
TGCTCAGAGAGGGGTCAATGTCCTATCAGCTAGTTGGTAGGGTAATGGCCTACCAAGGCGAAGACGGGTA
GTCGGCCTGAGAGGGTGGTCGGCCACACTGGGACTGAGACACTGCCCAGACTCCTACGGGAGGCTGCAGT
CGAGAATCTTTCGCAATGCCCGAAAGGGTGACGAAGCGACGCCGCGTGTGGGATGAAGGCCTTCGGGTTG
TAAACCACTGTCGGGAGTTAAGAATTGTAGGAATGCTAATAGTATTTCTACTTGACTAAGGCTCCGGAGG
AAGCCACGGCTAACTCTGTGCCAGCAGCCGCGGTAATACAGAGGCGGCAAGCGTTGTTCGGAATTATTGG
GCGTAAAGAGCATGTAGGCGGCTGTGTAAGTCGGTTGTGAAAGCCTTCCGCTCAACGGAAGAACGGCATC
CGATACTGCATAGCTTGAGTGTGGGAGGGGAGAGTGGAACTTCTGGTGGAGCGGTGAAATGCGTAGATAT
CAGAAGGAACACCGGCGGCGAAGGCGACTCTCTGGTCCATAACTGACGCTGAGTGTGCGAAAGCTAGGGG
AGCAAACGGGATTAGATACCCCGGTAGTCCTAGCCGTAAACGATGGGCACTAAGTAGAGGGGTTTTGATT
ATCTCTCTGCCGGAGCTAACGCATTAAGTGCCCCGCCTGGGGAGTACGGCCGCAAGGCTAAAACTCAAAA
GAATTGACGGGGGCTCGCACAAGCGGTGGAGCATGTGGCTTAATTCGATGCAACGCGAAGAACCTTACCG
GGGTTTGACATGGTAGAAGTAGAAGCCTGAAAAGGTGACGAACGGTATCCAGTCCGTAACTATCACAGGT
GTTGCATGGCTGTCGTCAGCTCGTGTCGTGAGACGTTGGGTTAAGTCCCCTAACGAGCGAAACCCTTGTC
TTTAGTTGCCAACAGGTAATGCTGGGCACTCTAAAGAAACTGCCGTCGTCAAGACGGAGGAAGGTGGGGA
TGACGTCAAGTCATCATGGCCCTTATATCCCGGGCTGCACACGTGCTACAATGGTCGGTACAAAGGGATG
CTAAGCCGCAAGGTGGAGCGAAACCCAGAAAGCCGATCCCAGTTCAGATTGGAGGCTGAAACCCGCCTCC
ATGAAGTAGGAATCGCTAGTAATCGCGGATCAGCTACGCCGCGGTGAATATGTTCCCGAGCCTTGTACAC
ACCGCCCGTCAAGCCACCCAAGCAAGATGCACCCAAAATCACCGGCCTAACCTGAAAAGGAAGGAAGTGC
CTAAGGTGTGTTTTGTGAGGAGGACTAAGTCGTAACAAGGT

>gi|224589932|gb|FJ710637.1| Uncultured Planctomycetales bacterium clone DTU2-9 16S ribosomal RNA gene, partial sequence
GGATTAGGCATGCAAGTCGCACGAGGGAGCGTCCCGAAAGGGGCGCAAACCGAGTGGCGTAAGGGTGAGT
AATGCATTGATAACCTACCTTTGAGATGGGAACAACAACGTTCCAAGTAATTGGGGCTACCGAAAGGGTT
GCTAATTCTCAATAAAAATGCTGACACTTTGGTGTCGGCAGTCAAAGAAATGGATCTGAAAAGGTCCATT
TGCTCAGAGAGGGGTCAATGTCCTATCAGCTAATTGGTAGGGTAATGGCCTACCAAGGCGAAGACGGGTA
GCCGGCCTGAGAGGGTGGTCGGCCACACTGGGACTGAGACACTGCCCAGACTCCTACGGGAGGCTGCAGT
CGAGAATCTTTCGCAATGCCCGAAAGGGTGACGAAGCGACGCCGCGTGTGGGATGAAGGCCTTCGGGTTG
TAAACCACTGTCGGGAGTTAAGAATTGTAGGAATGCTAATAGTATTTCTACTTGACTAAGGCTCCGGAGG
AAGCCACGGCTAACTCTGTGCCAGCAGCCGCGGTAATACAGAGGCGGCAAGCGTTGTTCGGAATTATTGG
GCGTAAAGAGCATGTAGGCGGCTATGTAAGTCGGTTGTGAAAGCCTTCCGCTTAACGGAAGAATGGCGGT
CGAAACTGCATGGCTTGAGTGCGGGAGGGGAGAGTGGAACTTCTGGTGGAGCGGTGAAATGCGTAGATAT
CAGAAGGAACGTCGGCGGCGAAAGCGACTCTCTAGACCGTAACTGACGCTGAGTGTGCGAAAGCTAGGGG
AGCAAACGGGATTAGATACCCCGGTAGTCCTAGCCGTAAACGATGGGCACTAAGTAGAGGGGTTTTGATT
ATCTCTCTGCCGGAGCTAACGCATTAAGTGCCCCGCCTGGGGAGTACGGCCGCAAGGCTAAAACTCAAAA
GAATTGACGGGGGCTCGCACAAGCGGTGGAGCATGTGGCTTAATTCGATGCAACGCGAAGAACCTTACCG
GGGCTTGACATGATAGAAGTAGGAACCCGAAAGGGCGACGAACGGTATCCAGCCCGAAACTATCACAGGT
GTTGCATGGCTGTCGTCAGCTCGTGTCGTGAGACGTTGGGTTAAGTCCCCTAACGAGCGAAACCCTTGTC
TTTAGTTGCCATCAGGTTATGCTGGGCACTCTAAAGAGACTGCTGTCGTCAAGACGGAGGAAGGTGGGGA
TGACGTCAAGTCATCATGGCCCTTATGTCCCGGGCTGCACACGTGCTACAATGGTTGGTACAAAGGGATG
CTAAACTGTAAAGCGGAGCGAAACCCATAAAACCGATCTCAGTTCAGATTGGAGGCTGAAACCCGCCTCC
ATGAAGTAGGAATCGCTAGTAATCGCGGATCAGCTACGCCGCGGTGAATATGTTCCCGAGCCTTGTACAC
ACCGCCCGTCAAGCCACCCAAGCAAGATGCACCCAAAATCGCTGGCCAAACCCGTAAGGGATGGAAGTGC
TTAAGGTGTGTTTTGTGAGGAGGACTAAGTCGTAACAAGGT


>gi|224589934|gb|FJ710639.1| Uncultured Planctomycetales bacterium clone DTU1-13 16S ribosomal RNA gene, partial sequence
GGATTAGGCATGCAAGTCGCACGAGGGAGCGTCCCGAAAGGGGCGCAAACCGAGTGGCGTAAGGGTGAGT
AATGCATTGATAACCTACCTTTGAGATGGGAACAACAACGTTCCAAGTAATTGGGGCTACCGAAAGGGTT
GCTAATTCTCAATAAAAATGCTGACACTTTGGTGTCGGCAGTCAAAGAAATGGATCTGAAAAGGTCCATT
TGCTCAGAGAGGGGTCAATGTCCTATCAGCTAGTTGGTAGGGTAATGGCCTACCAAGGCGAAGACGGGTA
GCCGGCCTGAGAGGGTGGTCGGCCACACTGGGACTGAGACACTGCCCAGACTCCTACGGGAGGCTGCAGT
CGAGAATCTTTCGCAATGCCCGAAAGGGTGACGAAGCGACGCCGCGTGTGGGATGAAGGCCTTCGGGTTG
TAAACCACTGTCGGGAGTTAAGAATTGTAGGAATGCTAATAGTATTTCTACTTGACTAAGGCTCCGGAGG
AAGCCACGGCTAACTCTGTGCCAGCAGCCGCGGTAATACAGAGGCGGCAAGCGTTGTTCGGAATTATTGG
GCGTAAAGAGCATGTAGGCGGCTATGTAAGTCGGTTGTGAAAGCCTTCCGCTTAACGGAAGAATGGCGGT
CGAAACTGCATGGCTTGAGTGCGGGAGGGGAGAGTGGAACTTCTGGTGGAGCGGTGAAATGCGTAGATAT
CAGAAGGAACGTCGGCGGCGAAAGCGACTCTCTAGACCGTAACTGACGCTGAGTGTGCGAAAGCTAGGGG
AGCAAACGGGATTAGATACCCCGGTAGTCCTAGCCGTAAACGATGGGCACTAAGTAGAGGGGGTTTTGAT
TATCTCTCTGCCGGAGCTAACGCATTAAGTGCCCCGCCTGGGGAGTACGGCCGCAAGGCTAAAACTCAAA
AGAATTGACGGGGGCTCGCACAAGCGGTGGAGCATGTGGCTTAATTCGATGCAACGCGAAGAACCTTACC
GGGGCTTGACATGATAGAAGTAGGAACCCGAAAGGGCGACGAACGGTATCCAGCCCGAAACTATCACAGG
TGTTGCATGGCTGTCGTCAGCTCGTGTCGTGAGACGTTGGGTTAAGTCCCCTAACGAGCGAAACCCTTGT
CTTTAGTTGCCATCAGGTTATGCTGGGCACTCTAAAGAGACTGCTGTCGTCAAGACGGAGGAAGGTGGGG
ATGACGTCAAGTCATCATGGCCCTTATGTCCCGGGCTGCACACGTGCTACAATGGTTGGTACAAAGGGAT
GCTAAACTGTAAAGCGGAGCGAAACCCATAAAACCGATCTCAGTTCAGATTGGAGGCTGAAACCCGCCTC
CATGAAGTAGGAATCGCTAGTAATCGCGGATCAGCTACGCCGCGGTGAATATGTTCCCGAGCCTTGTACA
CACCGCCCGTCAAGCCACCCAAGCAAGATGCACCCAAAATCGCTGGCCAAACCCGTAAGGGATGGAAGTG
CTTAAGGTGTGTTTTGTGAGGAGGACTAAGTCGTAACAAGGT

>gi|224589935|gb|FJ710640.1| Uncultured Planctomycetales bacterium clone DTU1-14 16S ribosomal RNA gene, partial sequence
GGATTAGGCATGCAAGTCGAACGAGGGAGCGTCCCGAAAGGGGCGCAAACCGAGTGGCGTAAGGGTGAGT
AATGCATTGATAACCTACCTTTGAGATGGGAACAACAACGTTCCAAGTAATTGGGGCTACCGAAAGGGTT
GCTAATTCTCAATAAAAATGCTGACACTTTGGTGTCGGCAGTCAAAGAAATGGATCTGAAAAGGTCCATT
TGCTCAGAGAGGGGTCAATGTCCTATCAGCTAGTTGGTAGGGTAATGGCCTACCAAGGCGAAGACGGGTA
GCCGGCCTGAGAGGGTGGTCGGCCACACTGGGACTGAGACACTGCCCAGACTCCTACGGGAGGCTGCAGT
CGAGAATCTTTCGCAATGCCCGAAAGGGTGACGAAGCGACGCCGCGTGTGGGATGAAGGCCTTCGGGTTG
TAAACCACTGTCGGGAGTTAAGAATTGTAGGAATGCTAATAGTATTTCTACTTGACTAAGGCTCCGGAGG
AAGCCACGGCTAACTCTGTGCCAGCAGCCGCGGTAATACAGAGGCGGCAAGCGTTGTTCGGAATTATTGG
GCGTAAAGAGCATGTAGGCGGCTATGTAAGTCGGTTGTGAAAGCCTTCCGCTTAACGGAAGAATAGCGGT
CGAAACTGCATGGCTTGAGTGCGGGAGGGGAGAGTGGAACTTCTGGTGGAGCGGTGAAATGCGTAGATAT
CAGAAGGAACGTCGGCGGCGAAAGCGACTCTCTAGACCGTAACTGACGCTGAGTGTGCGAAAGCTAGGGG
AGCAAACGGGATTAATACCCCGGTAGTCCTAGCCGTAAACGATGGGCACTAAGTAGAGGGGTTTTGATTA
TCTCTCTGCCGGAGCTAACGCATTAAGTGCCCCGCCTGGGGAGTACGGCCGCAAGGCTAAAACTCAAAAG
AATTGACGGGGGCTCGCACAAGCGGTGGAGCATGTGGCTTAATTCGATGCAACGCGAAGAACCTTACCGG
GGCTTGACATGATAGAAGTAGGAACCCGAAAGGGCGACGAACGGTATCCAGCCCGAAACTATCACAGGTG
TTGCATGGCTGTCGTCAGCTCGTGTCGTGAGACGTTGGGTTAAGTCCCCTAACGAGCGAAACCCTTGTCT
TTAGTTGCCATCAGGTTATGCTGGGCACTCTAAAGAGACTGCTGTCGTCAAGACGGAGGAAGGTGGGGAT
GACGTCAAGTCATCATGGCCCTTATGTCCCGGGCTGCACACGTGCTACAATGGTTGGTACAAAGGGATGC
TAAACTGTAAAGCGGAGCGAAACCCATAAAACCGATCTCAGTTCAGATTGGAGGCTGAAACCCGCCTCCA
TGAAGTAGGAATCGCTAGTAATCGCGGATCAGCTACGCCGCGGTGAATATGTTCCCGAGCCTTGTACACA
CCGCCCGTCAAGCCACCCAAGCAAGATGCACCCAAAATCGCTGGCCAAACCCGTAAGGGATGGAAGTGCT
TAAGGTGTGTTTTGTGAGGAGGACTAAGTCGTAACAAGGT

>gi|224589936|gb|FJ710641.1| Uncultured Planctomycetales bacterium clone DTU1-15 16S ribosomal RNA gene, partial sequence
GGATTAGGCATGCAAGTCGAACGAGGAAGTGCCCCGTAAGGGGCGCAAGCCTAGTGGCGAAAGGGTGAGT
AATGCATTGATAACCTGCCTTTGAGATGGGAATAACTGCGTTTCGAGCAATCGGAACTACCGAAAGGGCT
GCTAATACCCAATAATACTATAGGTGCAAAAGCACTTGTGGTCAAATGCTAGGAATTCTGTTCCTTGTGC
TTAAAGAGGGGTTAATGTCCTATCAGCTAGTTGGTGGGGTAATGGCCTACCAAGGCAAAGACGGGTAGCC
GGCTTGAGAGGGTGGTCGGCCACACTGGGACTGAGACACTGCCCAGACTCCTACGGGAGGCTGCAGTCGA
GAATCTTTCGCAATGCCCGAAAGGGTGACGAAGCGACGCCGCGTGTGGGAAGAAGGCCTTCGGGTTGTAA
ACCACTGTCGGGAGTTAGGAAATGCAGGTGCGTTAATAGCGCACTTGCTTGACTAAGGCTCCAGAGGAAG
CCACGGCTAACTCTGTGCCAGCAGCCGCGGTAATACAGAGGCGGCAAGCGTTGTTCGGAATTATTGGGCG
TAAAGAGCACGTAGGCGGCCTTGCAAGTCAGTTGTGAAAGCCTTCCGCTTAACGGAAGAACGGCATCTGA
TACTACAGGGCTTGAGTACGGGAGGGGAGAGTGGAACTTCTGGTGGAGCGGTGAAATGCGTAGATATCAG
AAGGAACGCCGGCGGCGAAAGCGACTCTCTGGTCCGAAACTGACGCTGAGTGTGCGAAAGCTAGGGGAGC
AAACGGGATTAGATACCCCGGTAGTCCTAGCCGTAAACGATGGGCACTAAGTAGAGGGGTTTTGATTATT
TCTCTGCCGGAGCTAACGCATTAAGTGCCCCGCCTGGGGAGTACGGCCGCAAGGCTAAAACTCAAAAGAA
TTGACGGGGGCTCGCACAAGCGGTGGAGCATGTGGCTTAATTCGATGCAACGCGAAGAACCTTACCGGGG
CTTGACATGGTAGAAGTAGAATCCTGAAAGGGTGACGATCGGTATCCAGTCCGAAGCTATCACAGGTGTT
GCATGGCTGTCGTCAGCTCGTGTCGTGAGACGTTGGGTTAAGTCCCCTAACGAGCGAAACCCTTGTCTTT
AGTTGCTAACGGGTAATGCTGAGCACTTTAGAGAGACTGCCGTCGTTAAGACGGAGGAAGGTGGGGACGA
CGTCAAGTCATCATGGCCCTTATGTCCCGGGCTGCACACGTGCTACAATGGTCGGTACAAAGGGATGCTA
AGTCGCGAGATGGTGCGAAACCTATAAAGCCGATCTCAGTTCAGATTGGAGGCTGAAACTCGCCTCCATG
AAGTTGGAATCGCTAGTAATCGCGGATCAGCTACGCCGCGGTGAATATGTTCCCGAGCCTTGTACACACC
GCCCGTCAAGCCACCCAAGCAAGATGCACCCAAAATCGCCTGCCTAACCCGTAAGGGAGGGAAGTGCCTA
AGGTGTGTTTTGTGAGGAGGACTAAGTCGTAACAAGGT

>gi|224589937|gb|FJ710642.1| Uncultured Planctomycetales bacterium clone DTU2-10 16S ribosomal RNA gene, partial sequence
GGATTAGGCATGCAAGTCGCACGAGGGAGCGTCCCGAAAGGGGCGCAAACCGAGTGGCGTAAGGGTGAGT
AATGCATTGATAACCTACCTTTGAGATGGGAACAACAACGTTCCAAGTAATTGGGGCTACCGAAAGGGTT
GCTAATTCTCAATAAAAATGCTGACACTTTGGTGTCGGCAGTCAAAGAAATGGATCTGAAAAGGTCCATT
TGCTCAGAGAGGGGTCAATGTCCTATCAGCTAGTTGGTAGGGTAATGGCCTACCAAGGCGAAGACGGGTA
GCCGGCCTGAGAGGGTGGTCGGCCACACTGGGACTGAGACACTGCCCAGACTCCTACGGGAGGCTGCAGT
CGAGAATCTTTCGCAATGCCCGAAAGGGTGACGAAGCGACGCCGCGTGTGGGATGAAGGCCTTCGGGTTG
TAAACCACTGTCGGGAGTTAAGAATTGTAGGAATGCTAATAGTATTTCTACTTGACTAAGGCTCCGGAGG
AAGCCACGGCTAACTCTGTGCCAGCAGCCGCGGTAATACAGAGGCGGCAAGCGTTGTTCGGAATTATTGG
GCGTAAAGAGCATGTAGGCGGCTATGTAAGTCGGTTGTGAAAGCCTTCCGCTTAACGGAAGAATGGCGGT
CGAAACTGCACGGCTTGAGTGCGGGAGGGGAGAGTGGAACTTCTGGTGGAGCGGTGAAATGCGTACATAT
CAGAAAGGAACGTCCGGCGGCGAAAGCGACTCTCTAGACTGTAAGTGACGCTGAGTGTGCGAAAGCTAGG
GGAGCAAACGGGATTAGATACCCCGGTAGTCCTAGCCGTAAACGATGGGCACTAAGTAGAGGGGTTTTGA
TTATCTCTCTGCCGGAGCTAACGCATTAAGTGCCCCGCCTGGGGAGTACGGCCGCAAGGCTAAAACTCAA
AAGAATTGACGGGGGCTCGCACAAGCGGTGGAGCATGTGGCTTAATTCGATGCAACGCGAAGAACCTTAC
CGGGGCTTGACATGATAGAAGTAGGAACCCGAAAGGGCGACGAACGGTATCCAGCCCGAAACTATCACAG
GTGTTGCATGGCTGTCGTCAGCTCGTGTCGTGAGACGTTGGGTTAAGTCCCCTAACGAGCGAAACCCTTG
TCTTTAGTTGCCATCAGGTTATGCTGGGCACTCTAAAGAGACTGCTGTCGTCAAGACGGAGGAAGGTGGG
GATGACGTCAAGTCATCATGGCCCTTATGTCCCGGGCTGCACACGTGCTACAATGGTTGGTACAAAGGGA
TGCTAAACTGTAAAGCGGAGCGAAACCCATAAAACCGATCTCAGTTCAGATTGGAGGCTGAAACCCGCCT
CCATGAAGTAGGAATCGCTAGTAATCGCGGATCAGCTACGCCGCGGTGAATATGTTCCCGAGCCTTGTAC
ACACCGCCCGTCAAGCCACCCAAGCAAGATGCACCCAAAATCGCTGGCCAAACCCGTAAGGGATGGAAGT
GCTTAAGGTGTGTTTTGTGAGGAGGACTAAGTCGTAACAAGGT

>gi|224589938|gb|FJ710643.1| Uncultured Planctomycetales bacterium clone DTU2-11 16S ribosomal RNA gene, partial sequence
GGATTAGGCATGCAAGTCGCACGAGGGAGCGTCCCGAAAGGGGCGCAAACCGAGTGGCGTAAGGGTGAGT
AATGCATTGATAACCTACCTTTGAGATGGGAACAACAACGTTCCAAGTAATTGGGGCTACCGAAAGGGTT
GCTAATTCTCAATAAAAATGCTGACACTTTGGTGTCGGCAGTCAAAGAAATGGATCTGAAAAGGTCCATT
TGCTCAGAGAGGGGTCAATGTCCTATCAGCTAGTTGGTAGGGTAATGGCCTACCAAGGCGAAGACGGGTA
GCCGGCCTGAGAGGGTGGTCGGCCACACTGGGACTGAGACACTGCCCAGACTCCTACGGGAGGCTGCAGT
CGAGAATCTTTCGCAATGCCCGAAAGGGTGACGAAGCGACGCCGCGTGTGGGATGAAGGCCTTCGGGTTG
TAAACCACTGTCGGGAGTTAAGAATTGTAGGAATGCTAATAGTATTTCTACTTGACTAAGGCTCCGGAGG
AAGCCACGGCTAACTCTGTGCCAGCAGCCGCGGTAATACAGAGGCGGCAAGCGTTGTTCGGAATTATTGG
GCGTAAAGAGCATGTAGGCGGCTATGTAAGTCGGTTGTGAAAGCCTTCCGCTTAACGGAAGAATGGCGGT
CGAAACTGCATGGCTTGAGTGCGGGAGGGGAGAGTGGAACTTCTGGCGGAGCGGTGAAATGCGTAGATAT
CAGAAGGAACGTCGGCGGCGAAAGAGACTCTCTAGCCCGTAACTGACGCTGAGTGTGCGAAAGCTAGGGG
AGCAAACGGGATTAGATACCCCGGTAGTCCTAGCCGTAAACGATGGGCACTAAGTAGAGGGGTTTTGATT
ATCTCTCTGCCGGAGCTAACGCATTAAGTGCCCCGCCTGGGGAGTACGGCCGCAAGGCTAAAACTCAAAA
GAATTGACGGGGGCTCGCACAAGCGGTGGAGCATGTGGCTTAATTCGATGCAACGCGAAGAACCTTACCG
GGGCTTGACATGATAGAAGTAGGAACCCGAAAGGGCGACGAACGGTATCCAGCCCGAAACTATCACAGGT
GTTGCATGGCTGTCGTCAGCTCGTGTCGTGAGACGTTGGGTTAAGTCCCCTAACGAGCGAAACCCTTGTC
TTTAGTTGCCATCAGGTTATGCTGGGCACTCTAAAGAGACTGCTGTCGTCAAGACGGAGGAAGGTGGGGA
TGACGTCAAGTCATCATGGCCCTTATGTCCCGGGCTGCACACGTGCTACAATGGTTGGTACAAAGGGATG
CTAAACTGTAAAGCGGAGCGAAACCCATAAAACCGATCTCAGTTCAGATTGGAGGCTGAAACCCGCCTCC
ATGAAGTAGGAATCGCTAGTAATCGCGGATCAGCTACGCCGCGGTGAATATGTTCCCGAGCCTTGTACAC
ACCGCCCGTCAAGCCACCCAAGCAAGATGCACCCAAAATCGCTGGCCAAACCCGTAAGGGATGGAAGTGC
TTAAGGTGTGTTTTGTGAGGAGGACTAAGTCGTAACAAGGT

>gi|224589939|gb|FJ710644.1| Uncultured Planctomycetales bacterium clone DTU2-12 16S ribosomal RNA gene, partial sequence
GGATTAGGCATGCAAGTCGCACGAGGGAGCGTCCCGAAAGGGGCGCAAACCGAGTGGCGTAAGGGTGAGT
AATGCATTGATAACCTACCTTTGAGATGGGAACAACAACGTTCCAAGTAATTGGGGCTACCGAAAGGGTT
GCTAATTCTCAATAAAAATGCTGACACTTTGGTGTCGGCAGTCAAAGAAATGGATCTGAAAAGGTCCATT
TGCTCAGAGAGGGGTCAATGTCCTATCAGCTAGTTGGTAGGGTAATGGCCTACCAAGGCGAAGACGGGTA
GCCGGCCTGAGAGGGTGGTCGGCCACACTGGGACTGAGACACTGCCCAGACTCCTACGGGAGGCTGCAGT
CGAGAATCTTTCGCAATGCCCGAAAGGGTGACGAAGTGACGCCGCGTGTGGGATGAAGGCCTTCGGGTTG
TAAACCACTGTCGGGAGTTAAGAATTGTAGGAATGCTAATAGTATTTCTACTTGACTAAGGCTCCGGAGG
AAGCCACGGCTAACTCTGTGCCAGCAGCCGCGGTAATACAGAGGCGGCAAGCGTTGTTCGGAATTATTGG
GCGTAAAGAGCATGTAGGCGGCTATGTAAGTCGGTTGTGAGAGCCTTCCGCTTAACGGAAGAATGGCGGT
CGAAACTGCATGGCTTGAGTGCGGGAGGGGAGAGTGGAACTTCTGGTGGAGCGGTGAAAATGCGTAGATA
TCAGAAGGAACGTCCGGCGGCGAAAAGCGACTCTCTAGACCGTAACTGACGCTGAGTGTGCGAAAGCTAG
GGGAGCAAACGGGATTAGATACCCCGGTAGTCCTAGCCGTAAACGATGGGCACTAAGTAGAGGGGTTTTG
ATTATCTCTCTGCCGGAGCTAACGCATTAAGTGCCCCGCCTGGGGAGTACGGCCGCAAGGCTAAAACTCA
AAAGAATTGACGGGGGCTCGCACAAGCGGTGGAGCATGTGGCTTAATTCGATGCAACGCGAAGAACCTTA
CCGGAGCTTGACATGATAGAAGTAGGAACCCGAAAGGGCGACGAACGGTATCCAGCCCGAAACTATCACA
GGTGTTGCATGGCTGTCGTCAGCTCGTGTCGTGAGACGTTGGGTTAAGTCCCCTAACGAGCGAAACCCTT
GTCTTTAGTTGCCATCAGGTTATGCTGGGCACTCTAAAGAGACTGCTGTCGTCAAGACGGAGGAAGGTGG
GGATGACGTCAAGTCATCATGGCCCTTATGTCCCGGGCTGCACACGTGCTACAATGGTTGGTACAAAGGG
ATGCTAAACTGTAAAGCGGAGCGAAACCCATAAAACCGATCTCAGTTCAGATTGGAGGCTGAAACCCGCC
TCCATGAAGTAGGAATCGCTAGTAATCGCGGATCAGCTACGCCGCGGTGAATATGTTCCCGAGCCTTGTA
CACACCGCCCGTCAAGCCACCCAAGCAAGATGCACCCAAAATCGCTGGCCAAACCCGTAAGGGATGGAAG
TGCTTAAGGGTGTGTTTTGTGAGGAGGACTAAGTCGTAACAAGGT

>gi|224589940|gb|FJ710645.1| Uncultured Planctomycetales bacterium clone Ge1 16S ribosomal RNA gene, partial sequence
GGATTAGGCATGCAAGTCGAACGAGGAAGTGCCCCGTAAGGGGCGCAAGCCTAGTGGCGAAAGGGTGAGT
AATGCATTGATAACCTGCCTTTGAGATGGGAATAACTGCGTTTCGAGCAATCGGAACTACCGAAAGGGCT
GCTAATACCCAATAATACTATAGGTGCAAAAGCACTTGTGGTCAAATGCTAGGAATTCTGTTCCTTGTGC
TTAAAGAGGGGTTAATGTCCTATCAGCTAGTTGGTGGGGTAATGGCCTACCAAGGCAAAGACGGGTAGCC
GGCTTGAGAGGGTGGTCGGCCACACTGGGACTGAGACACTGCCCAGACTCCTACGGGAGGCTGCAGTCGA
GAATCTTTCGCAATGCCCGAAAGGGTGACGAAGCGACGCCGCGTGTGGGAAGAAGGCCTTCGGGTTGTAA
ACCACTGTCGGGAGTTAGGAAATGCAGGTGCGTTAATAGCGCACTTGCTTGACTAAGGCTCCAGAGGAAG
CCACGGCTAACTCTGTGCCAGCAGCCGCGGTAATACAGAGGCGGCAAGCGTTGTTCGGAATTATTGGGCG
TAAAGAGCACGTAGGCGGCCTTGCAAGTCAGTTGTGAAAGCCTTCCGCTTAACGGAAGAACGGCATCTGA
TACTACAGGGCTTGAGTACGGGAGGGGAGAGTGGAACTTCTGGTGGAGCGGTGAAATGCGTAGATATCAG
AAGGAACGCCGGCGGCGAAAGCGACTCTCTGGTCCGAAACTGACGCTGAGTGTGCGAAAGCTAGGGGAGC
AAACGGGATTAGATACCCCGGTAGTCCTAGCCGTAAACGATGGGCACTAAGTAGAGGGGTTTTGATTATT
TCTCTGCCGGAGCTAACGCATTAAGTGCCCCGCCTGGGGAGTACGGCCGCAAGGCTAAAACTCAAAAGAA
TTGACGGGGGCTCGCACAAGCGGTGGAGCATGTGGCTTAATTCGATGCAACGCGAAGAACCTTACCGGGG
CTTGACATGGTAGAAGTAGAATCCTGAAAGGGTGACGATCGGTATCCAGTCCGAAGCTATCACAGGTGTT
GCATGGCTGTCGTCAGCTCGTGTCGTGAGACGTTGGGTTAAGTCCCCTAACGAGCGAAACCCTTGTCTTT
AGTTGCTAACGGGTAATGCTGAGCACTTTAGAGAGACTGCCGTCGTTAAGACGGAGGAAGGTGGGGACGA
CGTCAAGTCATCATGGCCCTTATGTCCCGGGCTGCACACGTGCTACAATGGTCGGTACAAAGGGATGCTA
AGTCGCGAGATGGTGCGAAACCTATAAAGCCGATCTCAGTTCAGATTGGAGGCTGAAACTCGCCTCCATG
AAGTTGGAATCGCTAGTAATCGCGGATCAGCTACGCCGCGGTGAATATGTTCCCGAGCCTTGTACACACC
GCCCGTCAAGCCACCAAGCAAGATGCACCCAAAATCGCCTGCCTAACCCGTAAGGGAGGGAAGTGCCTAA
GGTGTGTTTTGTGAGGAGGACTAAGTCGTAACAAGGT
