# Supplementary material for: Biogeography of anaerobic ammonia-oxidizing (anammox) bacteria
Source: Front Microbiol. 2014 Aug 6;5:399. doi: 10.3389/fmicb.2014.00399 (PMC4123730; doi:10.3389/fmicb.2014.00399)
Supplement: Supplementary file 1 [file DataSheet1.ZIP › Sonthiphand supp data files/10/Untrimmed Sequence Files/21.fasta]

>gi|304572335|gb|HM208755.1| Uncultured anaerobic ammonium-oxidizing bacterium clone S8C12 16S ribosomal RNA gene, partial sequence
GAGCACGTAGGTGGGTTTGTAAGCCAGATGTGAAAGCCTTCTGTTCAACGGAAGAATTGCATCTGAAACT
GCGAGTCTTGAGTGTAGGAGGGGAGAACGGAACTTCTGGTGGAGCGGTGAAATGCGTAGATATCAGAAGG
AACGCCGGCGGCGAAAGCGATTCTCTGGCCTATTACTGACACTCAGTGTGCGAAAGCTAGGGGAGCAAAC
GGGATTAGATACCCCGGTAGTCCTAGCCGTAAACGAGGGGCACTAAGTAGAGGGGTTT

>gi|304572336|gb|HM208756.1| Uncultured anaerobic ammonium-oxidizing bacterium clone S9E8 16S ribosomal RNA gene, partial sequence
GAGCACGTAGGTGGGTTTGTCAGTCAGATGTGAAAGCCTTCTGTTCAACGGAAGAATTGCATCTGAAACT
GCGAGTCTTGAGTGTAGGAGGGGAGAATGGAACTTCTGGTGGAGCGGTGAAATGCGTAGATATCAGAAGG
AACGCCGGCGGCGAAAGCCATTCTCTGGCCTATTACCGACACTCAGTGTGCGAAAGCTAGGGGAGCAGAC
GGGATTAGATACCCCGGTAGTCCTAGCCGTAACGATGGGCACTAAGTAGAGGGGTTT

>gi|304572337|gb|HM208757.1| Uncultured anaerobic ammonium-oxidizing bacterium clone S3F3 16S ribosomal RNA gene, partial sequence
GAGCACGTAGGTGGGTTTGTAAGTCAGATGTGAAAGCCTTCTGTTCAACGGGAGAATTGCATCTGAAACT
ACTGATCTTGAGTGTAGGAGGGGAGAGTGGAACTTCTGGTGGAGCGGTGAAATGCGTAGATATCAGAAGG
AACGCCGGCGGCGAAAGCGATTCTCTGGCCTATTACTGACACTCAGTGTGCGAAAGCTAGGGGAGCAAAC
GGGATTAGATACCCCGGTAGTCCTAGCCGTAAACGATGGGCACTAAGTAGAGGGGTTT

>gi|304572338|gb|HM208758.1| Uncultured anaerobic ammonium-oxidizing bacterium clone S5B12 16S ribosomal RNA gene, partial sequence
GAGCACGTAGGTGGGTTTGTAAGTCAGATGTGAAAGCCTCCTGTTCAACGGGAGAATTGCATCTGAAACT
ACTGATCTTGAGTGTAGGAGGGGAGAATGGAACTTCTGGTGGAGCGGTGAAATGCGTAGATATCAGAAGG
AACGCCGGCGGCGAAAGCGATTCTCTGGCCTATTACTGACGCTCAGTGTGCGAAAGCTAGGGGAGCAAAC
GGGATTAGATACCCCGGTAGTCCTAGCCGTAAACGATGGGCACTAAGTAGAGGGGTTT

>gi|304572339|gb|HM208759.1| Uncultured anaerobic ammonium-oxidizing bacterium clone S4C1 16S ribosomal RNA gene, partial sequence
GAGCACGTAGGTGGGTTTGTAAGTCAGATGTGAAAGCCTCCTGTTCAACGGGAGAATTGCATCTGAAACT
ACTGATCTTGAGTGTAGGAGGGGAGAATGGAACTTCTGGTGGAGCGGTGAAATGCGTAGATATCAGAAGG
AACGCCGGCGGCGAAAGCGATTCTCTGGCCTATTACTGACACTCAGTGTGCGAAAGCTAGGGGAGCAAAC
GGGATTAGATACCCCGGTAGTCCTAGCCGTAAACGATGGGCACTAAGTAGAGGGGTT

>gi|304572340|gb|HM208760.1| Uncultured anaerobic ammonium-oxidizing bacterium clone S8F8 16S ribosomal RNA gene, partial sequence
GAGCACGTAGGTGGGTTTGTAAGTCAGATGTGAAAGCCTTCTGCTCAACGGAAGAATTGCATCTGAAACT
ACAGACCTTGAGTATAGGAGGGGAGAATGGAACTTCTGGTGGAGCGGTGAAATGCGTAGATATCAGAAGG
AACACCGGCGGCGAAAGCGATTCTCTGGCCTATTACTGACACTCAGTGTGTGAAAGCTAGGGGAGCAAAC
GGGATTAGATACCCCGGTAGTCCTAGCCGTAAACGATGGGCACTAAGTAGAGGGGTTT

>gi|304572341|gb|HM208761.1| Uncultured anaerobic ammonium-oxidizing bacterium clone S5G4 16S ribosomal RNA gene, partial sequence
GAGCACGTAGGTGGGTTTGTAAGTCGGATGTGAAAGCCTTCTGTTCAACGGAAGAATTGCATCTGAAACT
ACAGACCTTGAGTATAGGAGGGGAGAATGGAACTTCTGGTGGAGCGGTGAAATGCGTAGATATCAGAAGG
AACGCCGGCGGCGAAAGCGATTCTCTGGCCTATTACTGACACTCAGTGTGCGAAGGCTAGGGGAGCAAAC
GGGATTAGATACCCCGGTAGTCCTGGCCGTAAACGGTGGGCACTAAGTAGAGGGGTTT

>gi|304572342|gb|HM208762.1| Uncultured anaerobic ammonium-oxidizing bacterium clone S9A12 16S ribosomal RNA gene, partial sequence
GAGCACGTAGGTGGGTTTGTAAGTCAGATGTGAAAGCCTTCTGTTCAACGGAAGAATTGCATCTGAAACT
ACAAACCTTGAGTATAGGAGGGGAGAATGGAACTTCTGGTGGAGCGGTGAAATGCGTAGATATCAGAAGG
AACGCCGGCGGCGAAAGCGATTCTCTGGCCTATTACTGACACTCAGTGTGCGAAAGCTAGGGGAGCAAAC
GGGATTAGATACCCCGGTAGTCCTGGCCGTAAACGGTGGGCACTAAGTAGAGGGGTTT

>gi|304572343|gb|HM208763.1| Uncultured anaerobic ammonium-oxidizing bacterium clone S4F10 16S ribosomal RNA gene, partial sequence
GAGCACGTAGGTGGGTTTGTAAGTCAGATGTGAAAGCCTTCTGTTCAACGGAAGAATTGCAACTGAAACT
ACAAACCTTGAGTATAGGAGGGGAGAATGGAACTTCTGGTGGAGCGGTGAAATGCGTAGATATCAGAAGG
AACGCCGGCGGCGAAAGCGATTCTCTGGCCTATTACTGACACTGAGTGTGCGAAAGTTAGGGGAGCAAAC
GGGATTAGATACCCCGGTAGTCCTAACTGTAAACGATGGGCACTAAGTAGAGGGGTT

>gi|304572344|gb|HM208764.1| Uncultured anaerobic ammonium-oxidizing bacterium clone S8A7 16S ribosomal RNA gene, partial sequence
GAGCACGTAGGTGGGTTTGTAAGTCAGACGTGAAAGCCTTCTGTTCAACGGAGGAATTGCATCTGAAACT
ACAAACCTTGAGTGTAGGAGGGGAGAATGGAACTTCTGGTGGAGCGGTGAAATGCGTAGATATCAGAAGG
AACGTCGGCGGCGAAAGCGACTCTCTGGCCTATTACTGACACTGAGTGTGCGAAAGTTAGGGGAGCAAAC
GGGATTAGATACCCCGGTAGTCCTAACTGTAAACGATGGGCACTAAGTAGAGGGGTTT

>gi|304572345|gb|HM208765.1| Uncultured anaerobic ammonium-oxidizing bacterium clone S3E12 16S ribosomal RNA gene, partial sequence
GAGCACGTAGGTGGGTTTGTTAGTCAGATGTGAAAGCCTTCTGTTCAACGGAAGAACGGCATCTGAAACT
GCAGATCTTGAGTGTAGGAGGGGAGAATGGAACTTCTGGTGGAGCGGTGAAATGCGTAGATATCAGAAGG
AACGCCGGCGGCGAAAGCGACTCTCTGGCCTATTACTGACACTGAGTGTGCGAAAGCTAGGGGAGCAAAC
GGGATTAGATACCCCGGTAGTCCTAACTGTAAACGATGGGCACTAAGTAGAGGGGTT

>gi|304572346|gb|HM208766.1| Uncultured anaerobic ammonium-oxidizing bacterium clone S9B10 16S ribosomal RNA gene, partial sequence
GAGCACGTAGGTGGGGTTTGTAAGTCAGATGTGAAAGCCTTCTGTTCAAAGGAAGAACGGCATCTGAAAC
TACAGATCTTGAGTGTAGGAGGGGAGAGTGGAACTTCTGGTGGAGCGGTGAAATGCGTAGATATCAGAAG
GAACGTCGGCGGCGAAAGCGACTCTCTGGCCTATTACTGACACTCAGTGTGCGAAAGTTAGGGGAGCAAA
CGGGATTAGATACCCCGGTAGTCCTAACTGTAAACGATGGGCACTAAGTAGAGGGGTTT

>gi|304572347|gb|HM208767.1| Uncultured anaerobic ammonium-oxidizing bacterium clone S5C12 16S ribosomal RNA gene, partial sequence
GAGCACGTAGGTGGGTTTGTAAGTCAGATGTGAAAGCCTCCTGTTCAAAGGAAGAACGGCATCTGAAACT
GCAGATCTTGAGTGTAGGAGGGGAGAGTGGAACTTCTGGTGGAGCGGTGAAATGCGTAGATATCAGAAGG
AACGTCGGCGGCGAAAACGACTCTCTGGCCTATTACTGACACTGAGTGTGCGAAAGTTAGGGGAGCAAAC
GGGATTAGATACCCCGGTAGTCCTAGCTGTAAACGATGGGCACTAAGTAGAGGGGTTT

>gi|304572348|gb|HM208768.1| Uncultured anaerobic ammonium-oxidizing bacterium clone S6G9 16S ribosomal RNA gene, partial sequence
GAGCACGTAGGTGGGTTTGTAAGTCAGATGTGAGAGCCTTCTGTTCAACGGAAGAATTGCATCTGAAACT
ACAAACCTTGAGTATAGGAGGGGAGAGTGGAACTTCTGGTGGAGCGGTGAAATGCGTAGATATCAGAAGG
AACGCCGGCGGCGAAAGCGACTCTCTGGCCCATAACTGACGCTGAGTGTGCGAAAGCTAGGGGAGCAAAC
GGGATTAGATACCCCGGTAGTCCTAGCCGTAAACGATGGGCACTAAGTAGAGGGGTTT

>gi|304572349|gb|HM208769.1| Uncultured anaerobic ammonium-oxidizing bacterium clone S7G9 16S ribosomal RNA gene, partial sequence
GAGCACGTAGGTGGGTTTGTAAGTCAGATGTGAAAGCCTTCTGTTCAACGGAAGAATTGCATCTGAAACT
ACAGACCTTGAGTATAGGAGGGGAGAGTGGAACTTCTGGTGGAGCGGTGAAATGCGTAGATATCAGAAGG
AACGCCGGCGGCGAAAGCGACTCTCTGGCCTATAACTGACGCTGAGTGTGCGAAAGCTAGGGGAGCAAAC
GGGATTAGATACCCCGGTAGTCCTAGCCGTAAACGATGGGCACTAAGTAGAGGGGTTT

>gi|304572350|gb|HM208770.1| Uncultured anaerobic ammonium-oxidizing bacterium clone S1B7 16S ribosomal RNA gene, partial sequence
GAGCACGTAGGTGGGTTTGTCAGTCAGATGTGAAAGCCTTCTGTTCAACGGAAGAATTGCATCTGAAACT
ACAAACCTTGAGTATAGGAGGGGAGAGTGGAACTTCTGGTGGAGCGGTGAAATGCGTAGATATCAGAAGG
AACGCCGGCGGCGAAAGCGACTCTCTGGCCTATTACTGACACTGAGTGTGCGAAAGCTAGGGGAGCAAAC
GGGATTAGATACCCCGGTAGTCCTAGCCGTAAACGATGGGCACTAAGTAGAGGGGTTT

>gi|304572351|gb|HM208771.1| Uncultured anaerobic ammonium-oxidizing bacterium clone S2E8 16S ribosomal RNA gene, partial sequence
GAGCACGTAGGTGGGTTTGTTAGTCAGATGTGAAAGCCTTCTGTTCAACGGAAGAATTGCATCTGAAACT
ACAAACCTTGAGTATAGGAGGGGGGAGTGGAACTTCTGGTGGAGCGGTGAAATGCGTAGATATCAGAAGG
AACGCCGGCGGCGAAAGCGACTCTCTGGCCTATTACTGACACTGAGTGTGCGAAAGCTAGGGGAGCAAAC
GGGATTAGATACCCCGGTAGTCCTAGCCGTAAACGATGGGCACTAAGTAGAGGGGTT

>gi|304572352|gb|HM208772.1| Uncultured anaerobic ammonium-oxidizing bacterium clone S1A10 16S ribosomal RNA gene, partial sequence
TTCGCAATGCCCGAAAGGGTGACGAAGCGACGCCGCGTGTGGGAAGAAGGCCTTCGGGTTGTAAACCGCT
GTCGGGAGTTAAGAAATGCAAGGACGTTAATAGCGTCTTTTCTTGACTAAGGCTCCAGAGGAAGCCACGG
CTAACTCTGTGCCAGCAGCCGCGGTAATACAGAGGCGGCAAGCGTTGTTCGGAATTATTGGGCGTAAGGA
GCACGTAGGCGGCTATGTAAGTCAGTTGTGAAAGCCTTCCGCTTAACGGGAGAACAGCATTCGATACTGC
ATGGCTTGAGTGCGGGAGGGGAGAGTGGAACTTCTGGTGGAGCGGTGAAATGCGTAGATATCAGAAGGAA
CGCCGGCGGCGAAAGCGGCTCTCTGGACCATAACTGACGCTGAGTGTGCGAAAGCTAGGGGAGCAAACGG
GATTAGATACCCCGGTAGTCCTAGCCGTAAACGATGGGCACTAAGTAGAGGGGTTT

>gi|304572353|gb|HM208773.1| Uncultured anaerobic ammonium-oxidizing bacterium clone S2G6 16S ribosomal RNA gene, partial sequence
TTCGCAATGCCCGAAAGGGTGACGAAGCGACGCCGCGTGCGGGAAGAAGGCCTTCGGGTTGTAAACCTCT
GTCGGGAGTTAAGAAATGCAAGGATATTAATAGTGTCTTTGTTTGACTAAGGCTCCGGAGGAAGCCACGG
CTAACTCTGTGCCAGCAGCCGCGGTAATACAGAGGCGGCAAGCGTTGTTCGGAATTATTGGGCGTAAAGA
GCACGTAGGCGGCCATGTAAGTCGGTTGTGAAAGCCTTCCGCTTAACGGGAGAACAGCATCCGATACTGC
ATGGCTTGAGTGCGGGAGGGGAGAGTGGAACTTCTGGTGGAGCGGTGAAATGCGTAGATATCAGAAGGAA
CGCCGGCGGCGAAAGCGACTCTCTGGCCCATAACTGACGCTGAGTGTGCGAAAGCTAGGGGAGCAAACGG
GATTAGATACCCCGGTAGTCCTAGCCGTAAACGATGGGCACTAAGTAGAGGGGTTT

>gi|304572354|gb|HM208774.1| Uncultured anaerobic ammonium-oxidizing bacterium clone S8D5 16S ribosomal RNA gene, partial sequence
TTCGCAATGCCCGAAAGGGTGACGAAGCGACGCCGCGTGTGGGAAGAAGGCCTTCGGGTTGTAAACCACT
GTCGGGAGTTAAGAAATGTAGGGATGTTAATAGCGTCTTTGCTTGACTAAGGCTCCGGAGGAAGCCACGG
CTAACTCTGTGCCAGCAGCCGCGGTAATATAGAGGTGGCAAGCGTTGTTCGGAATTATTGGGCGTAAAGA
GCACGTAGGCGGCTATGTAAGTCAGTTGTGAAAGCCTTCCGCTTAACGGGAGAACTGCAGCCGAAACTGC
ATGGCTTGAGTGCGGGAGGGGAGAGTGGAACTTCTGGTGGAGCGGTGAAATGCGTAGATATCAGAAGGAA
CGCCGGCGGCGAAAGCGACTCTCTGGCCCGTTACTGGCGCTCAGTGTGCGAAAGCTAGGGGAGCAAACGG
GATTAGATACCCCGGTAGTCCCAGCCGTAAACGATGGGCACTAAGTAGAGGGGTTT

>gi|304572355|gb|HM208775.1| Uncultured anaerobic ammonium-oxidizing bacterium clone S3D6 16S ribosomal RNA gene, partial sequence
TTCGCAATGCCCGAAAGGGTGACGAAGCGACGCCGCGTGAGCGAAGAAGGCCCTAGGGTTGTAAAGCTCT
GTCAGGAGTTAAGAAATATAGGGACGTTAATAGCGTTTCTATTTGACTAAGGCTCCAGAGGAAGTCACGG
CTAACTCTGTGCCAGCAGCCGCGGTAATACAGAGGTGGCAAGCGTTGTTCGGAATTATTGGGCGTAAAGA
GCACGTAGGCGGCCCTGCAAGTCAGCTGTGAAAGCCTTCCGCTTAACGGGAGAACGGCAGCTGAAACTAC
GGGGCTAGAGTACGGGAGGGGAGAGTGGAACTTCTGGTGGAGCGGTGAAATGCGTAGATATCAGAAGGAA
CGCCGGCGGCGAAAGCGACTCTCTGGACCGTAACTGACGCTGAGTGTGCGAAAGCTAGGGGAGCAAACGG
GATTAGATACCCCGGTAGTCCTAGCCGTAAACGATGGGCACTAAGTAGAGGGGTTT

>gi|304572356|gb|HM208776.1| Uncultured anaerobic ammonium-oxidizing bacterium clone S4C9 16S ribosomal RNA gene, partial sequence
TTCGCAATGCCCGAAAGGGTGACGAAGCGACGCCACGTGTGGGAAGAAGGCTCTAGGGTTGTAAACCACT
GTCAGGAGTTAAGAAATATAGAGACGTTAATAGCGTTTCTATTTGACTAAGGCTCCGGAGGAAGTCACGG
CTAACTCTGTGCCAGCAGCCGCGGTAATATAGAGGTGGCAAGCGTTGTTCGGAATTATTGGGCGTAAGGA
GCACGTAGGCGGCCCTGCAAGTCAGTTGTGAAAGCCTTCTGCTTAACGGGAGAACGGCAGCTGAAGCTAC
GGGGCTAGAGTACGGGAGGGGAGAGTGGAACTTCTGGTGGAGCGGTGAAATGCGTAGATATCAGAAGGAA
CGCCGGCGGCGAAGGCGACTCTCTGGACCGAAACTGACGCTGAGTGTGCGAAAGCTAGGGGAGCAAACGG
GATTAGATACCCCGGTAGTCCTAGCCGTAAACGATGGGCACTAAGTAGAGGGGTTT

>gi|304572357|gb|HM208777.1| Uncultured anaerobic ammonium-oxidizing bacterium clone S5A8 16S ribosomal RNA gene, partial sequence
TTCGCAATGCCCGAAAGGGTGACGAAGCGACGCCGCGTGTAGGAAGAAGGCTCTAGGGTTGTAAACCACT
GTCAGGAGTTAAGAAATATAGAGACGTTAATAGCGTTTCTGTTTGACTAAGGCTCCAGAGGAAGTCACGG
CTAACTCTGTGCCAGCAGCCGCGGTAATACAGAGGTGGCAAGCGTTGTTCGGAATTATTGGGCGTAAAGA
GCACGTAGGCGGCCTTGCAAGTCAGTTGTGAAAGCCTTCCGCTTAACGGAAGAACGGCAGCTGAAACTAC
GGGGCTAGAGTACGGGAGGGGAGAGTGGAACTTCTGGTGGAGCGGTGAAATGCGTAGATATCAGAAGGAA
CACCGGCGGCGAAAGCGACTCTCTGGACCGAAACTGACGCTGAGTGTGCGAAAGCTAGGGGAGCAAACGG
GATTAGATACCCCGGTAGTCCTAGCCGTAAACGATGGGCACTAAGTAGAGGGGTTT

>gi|304572358|gb|HM208778.1| Uncultured anaerobic ammonium-oxidizing bacterium clone S8F3 16S ribosomal RNA gene, partial sequence
TTCGCAATGCCCGAAAGGGTGACGAAGCGACGCCGCGTGTGGGAAGAAGGCCTTCGGGTTGTAAACCACT
CTCGGGAGTAAGGAAATGCAAGGGCGTTAATAGCGCCTTTGCTTGACTAAGGCTCCGGAGGAAGCCACGG
CTAACTCTGTGCCAGCAGCCGCGGTAATACAGAGGCGGCAAGCGTTGTTCGGAATTATTGGGCGTAAAGA
GCACGTAGGCGGCCCTGCAAGTCAGTTGTGAAAGCCTTCCGCTCAACGGAAGAATGCCAGCTGATACTAC
AGGGCTTGAGTACGGGAGGGGAGAGTGGAACTTCTGGTGGAGCGGTGAAATGCGTAGATATCAGAAGGAA
CGCCGGCGGCGAAAGCGACTCTCTGGTCCGAAACTGACGCTGAGTGTGCGAAAGCTAGGGGAGCAAACGG
GATTAGATACCCCGGTAGTCCTGGCCGTAAACGATGGGCACTAAGTAGAGGGGTTT

>gi|304572359|gb|HM208779.1| Uncultured anaerobic ammonium-oxidizing bacterium clone S9F6 16S ribosomal RNA gene, partial sequence
TTCGCAATGCCCGAAAGGGTGACGAAGCGACGCCGCGTGTGGGAAGAAGGCCTTCGGGTTGTAAAGCACT
GTCGGGAGTAAGGAAATGTAAGGGCGTTAATAGCGCCTTTGCTTGACTAAGGCTCCGGAGGAAGCCACGG
CTAACTCTGTGCCAGCAGCCGCGGTAATATAGAGGCGGCAAGCGTTGTTCGGAATTATTGGGCGTAAAGA
GCACGTAGGCGGCCCTGCAAGTCAGTTGTGAAAGCCTTCCGCCCAACGGAAGAATGCCAGCTGAAACTAC
AGGGCTTGAGTACGGGAGGGGAGAGTGGAACTTCTGGTGGAGCGGTGAAATGCGTAGATATCAGAAGGAA
CGCCGGCGGCGAAAGCGACTCTCTGGCCCGTAACTGACGCTGAGTGTGCGAAAGCTAGGGGAGCAAACGG
GATTAGATACCCCGGTAGTCCTAGCCGTAAACGATGGGCACTAAGTAGAGGGGATT

>gi|304572360|gb|HM208780.1| Uncultured anaerobic ammonium-oxidizing bacterium clone S6D7 16S ribosomal RNA gene, partial sequence
TTCGCAATGCCCGAAAGGGTGACGAAGCGACGCCGCGTGTGGGAAGAAGGCCTTCGGGTTGTAAACCACT
GTCGGGAGTTAGGAAGTGCAAGGGCGTTAATAGCGTTCTTGCTTGACTAAGGCTCCAGAGGAAGCCACGG
CTAACTCTGTGCCAGCAGCCGCGGTAATACAGAGGCGGCAAGCGTTGTTCGGAATTATTGGGCGTAAAGA
GCACGTAGGCGGCCTTGCAAGTCAGTTGTGAAAGCCTTCCGCTCAACGGAAGAACGCCAGCTGATACTAC
AGGGCTTGAGTACGGGAGGGGAGAGTGGAACTTCTGGTGGAGCGGTGAAATGCGTAGATATCAGAAGGAA
CGCCGGCGGCGAAAGCGACTCTCTGGTCCGAAACTGACGCTGAGTGTGCGAAAGCTAGGGGAGCAAACGG
GATTAGATACCCCGGTAGTCCTAGCCGTAAACGATGGGCACTAAGTAGAGGGGTTT

>gi|304572361|gb|HM208781.1| Uncultured anaerobic ammonium-oxidizing bacterium clone S7D7 16S ribosomal RNA gene, partial sequence
TTCGCAATGCCCGAAAGGGTGACGAAGCGACGCCGCGTGTGGGAAGAAGGCTTTCGGGTTGTAAAGCACT
GTCAGGAGTTAGGAAGTGCAAGGGTGTTAATAGCGTTCTTGCTTGACTAAGGCTCCAGAGGAAGCCACGG
CTAACTCTGTGCCAGCAGCCGCGGTAATACAGAGGCGGCAAGGGTTGTTCGGAATTATTGGGCGTAAAGA
GCACGTAGGCGGCCTTGCAAGTCAGTTGTGAAAGCCTTCCGCTTAACGGAAGAATGCCAGCTGATACTAC
AGGGCTTGAGTACGGGAGGGGAGAGTGGAACTTCTGGTGGAGCGGTGAAATGCGTAGATATCAGAAGGAA
CGCCGGCGGCGAAAGCGACTCTCTGGCCCGAAACTGACGCTGAGTGTGCGAAAGCTAGGGGAGCAAACGG
GATTAGATACCCCGGTAGTCCTAGCCGTAAACGATGGGCACTAAGTAGAGGGGTTT

>gi|304572362|gb|HM208782.1| Uncultured anaerobic ammonium-oxidizing bacterium clone S4E6 16S ribosomal RNA gene, partial sequence
TTCGCAATGCCCGAAAGGGTGACGAAGCGACGCCGCGTGTGGGAAGAAGGCTTTCGGGTTGTAAACCACT
GTCAGGAGTTAGGAAGTGCAGGGGCGTTAATAGCGTTCTTGTTTGACTAAGGCTCCAGAGGAAGCCACGG
CTTACTCTGTGCCAGCAGCCGCGGTAATATAGAGGCGGCAAGCGTTGTTCGGAATTATTGGGCGTAAAGA
GCACGTAGGCGGCCTTGCAAGTCAGTTGTGAAAGCCTTCCGCTCAACGGAAGAATGCCAGCTGAAACTAC
AGGGCTTGAGTACGGGAGGGGAGAGTGGAACTTCTGGTGGAGCGGTGAAATGCGTAGATATCAGAAGGAA
CGCCGGCGGCGAAAGCGACTCTCTGGCCCGAAACTGACGCTGAGTGTGCGAAAGCTAGGGGAGCAAACGG
GATTAGATACCCCGGTAGTCCTAGCCGTAAACGATGGGCACTAAGTAGAGGGAATT

>gi|304572363|gb|HM208783.1| Uncultured anaerobic ammonium-oxidizing bacterium clone S2B10 16S ribosomal RNA gene, partial sequence
TTCGCAATGCCCGAAAGGGTGACGAAGCGACGCCGCGTGTGGGAAGAAGGCTTTCGGGTTGTAAACCACT
GTCAGGAGTTAGGAAATGCAGGTGCGTTAATAGCGCACTTGTTTGACTAAGGCTCCAGAGGAAGCCACGG
CTAACTCTGTGCCAGCAGCCGCGGTAATACAGAGGCGGCAAGCGTTGTTCGGAATTATTGGGCGTAAAGA
GCACGTAGGCGGCCTTGCAAGTCAGTTGTGAAAGCCTTCCGCTCAACGGAAGAATGGCATCTGATACTAC
AGGGCTTGAGTACGGGAGGGGAGAGTGGAACTTCTGGTGGAGCGGTGAAATGCGTAGATATCAGAAGGAA
CGCCGGCGGCGAAAGCGACTCTCTGGTCCGAAACTGACGCTGAGTGTGCGAAAGCTAGGGGAGCAAACGG
GATTAGATACCCCGGTAGTCCTAGCCGTAAACGATGGGCACTAAGTAGAGGGGTTT

>gi|304572364|gb|HM208784.1| Uncultured anaerobic ammonium-oxidizing bacterium clone S1A9 16S ribosomal RNA gene, partial sequence
TTCGCAATGCCCGAAAGGGTGACGAAGCGACGCCGCGTGTGGGAAGAAGGCCTTCGGGTTGTAAAGCACT
GTCGGGAGTTAGGAAATGCAGGTGCGTTAATAGCGCACTTGCTTGACTAAGGCTCCAGAGGAAGCCACGG
CTTACTCTGTGCCAGCAGCCGCGGTAATACAGAGGCGGCAAGGCTTGTTCGGAATTATTGGGCGTAAAGA
GCACGTAGGCGGCCTTGCAAGTCAGTTGTGAAAGCCTTCCGCTTAACGGAAGAACGGCATCTGATACTAC
AGGGCTTGAGTACGGGAGGGGAGAGTGGAACTTCTGGTGGAGCGGTGAAATGCGTAGATATCAGAAGGAA
CGCCGGCGGCGAAAGCGACTCTCTGGTCCGAAACTGACGCTGAGTGTGCGAAAGCTAGGGGAGCAAACGG
GATTAGATACCCCGGTAGTCCTAGCCGTAAACGATGGGCACTAAGTAGAGGGAATT

>gi|304572365|gb|HM208785.1| Uncultured anaerobic ammonium-oxidizing bacterium clone S3H7 16S ribosomal RNA gene, partial sequence
GCGCACGTAGGTGGGGATGTAAGTCGGGTGTGAAAGCCCTCGGCCCAACCGAGGAACTGCGCCCGATACT
GCATGTCTTGAGGGCAGGAGGGGAACGTGGAATTCCTGGTGGAGCGGTGAAATGCGTTGATATCAGGAGG
AACACCGGCGGCGAAGGCGACGTTCTGGCCTGCTTCTGACGCTGAGTGTGCGAAAGCCAGGGGAGCAAAC
GGGATTAGATACCCCGGTAGTCCTGGCCGTAAACGATGGGCACTAAGTAGAGGGGTTT

>gi|304572366|gb|HM208786.1| Uncultured anaerobic ammonium-oxidizing bacterium clone S4D2 16S ribosomal RNA gene, partial sequence
GGGCACGTAGGCGGAGAGGTAAGTTGGTGGTGAAAGCCTCCGGCTCAACCGGAGAATTGCCTCCAAAACT
GCCTTTCTGGAGTGCAGGAGGGGAGAGTGGAACTCTTGGTGGAGCGGTGAAATGCGTTGATATCAAGGGG
AACGCCGGCGGCGAAAGCGACTCTCTGGCCTGCTACTGACGCTGAGGTGCGAAAGCTAGGGGAGCAAACG
GGATTAGATACCCCGGTAGTCCTAGCCGTAAACGATGGGCACTAAGTAGAGGGGTTT

>gi|304572367|gb|HM208787.1| Uncultured anaerobic ammonium-oxidizing bacterium clone S7C8 16S ribosomal RNA gene, partial sequence
GAGCACGTAGGCGGGTCTGTAAGTCGGATGTGAAAGCCCTCGGCTCAACCGAGGAAGTGCATCCGAAACT
GCCGCTCTTGAGGGCAGGAGGGGAGAGTGGAACTCTTGGTGGAGCGGTGAAATGCGTAGATATCAGGGGG
AACGCCGGCGGCGAAAGCGACTCTCTGGCTTGTTACTGACGCTGAGGTGCGAAAGCCAGGGGAGCGAACG
GGATTAGATACCCCGGTAGTCCTGGCCGTAAACGATGGGCACTAAGTAGTGGGGTTT

>gi|304572368|gb|HM208788.1| Uncultured anaerobic ammonium-oxidizing bacterium clone S6C6 16S ribosomal RNA gene, partial sequence
GAGCACGTAGGCGGATGGGTAAGTCGGACGTTAAAGCCCCAGGCTCAACCGAAGAATTGCATCCGAAACT
GCCTATCTTGAGCGCAGGAGGGGAGAGTGGAACTCGTGGTGGAGCGGTGAAATGCGTAGATATCACGTGG
AACGCCGGTGGCGAAAGCGACTCTCTGGCTCGCTTCTGACGCTGAGGCGCGAAAGCTAGGGGAGCGAACG
GGATTAGATACCCCGGTAGTCCTGGCCGTAAACGATGGGCACTAAGAAGTGGGGTT
