# Supplementary material for: Biogeography of anaerobic ammonia-oxidizing (anammox) bacteria
Source: Front Microbiol. 2014 Aug 6;5:399. doi: 10.3389/fmicb.2014.00399 (PMC4123730; doi:10.3389/fmicb.2014.00399)
Supplement: Supplementary file 1 [file DataSheet1.ZIP › Sonthiphand supp data files/10/Untrimmed Sequence Files/214.fasta]

>gi|254925487|gb|GQ331139.1| Uncultured Planctomycetales bacterium clone SCS-CF5-14677-E3 16S ribosomal RNA gene, partial sequence
GAGCACGTAGGTGGGTTTGTAAGTCAGATGTGAAAGCCTTCTGTTCAACGGAAGAATTGCATCTGAAACT
ACAAACCTTGAGTATAGGAGGGGAGAGTGGAACTTCTGGTGGAGCGGTGAAATGCGTAGATATCAGAAGG
AACGCCGGCGGCGAAAGCGACTCTCTGGCCTATAACTGACACTGAGTGTGCGAAAGCTAGGGGAGCAAAC
GGGATTAGATACCCCGGTAGTCCTAGCCGTAAACGATGGGCACTAAGTAGAGGGG

>gi|254925488|gb|GQ331140.1| Uncultured Planctomycetales bacterium clone SCS-401-14229-F1 16S ribosomal RNA gene, partial sequence
GAGCACGTAGGTGGGTTTGTAAGTCAGATGTGAAAGCCTTCTGTTCAACGGAAGAATTGCATCTGAAACT
ACAAACCTTGAGTATAGGAGGGGAGAGTGGAACTTCTGGTGGAGCGGTGAAATGCGTAGATATCAGAAGG
AACGCCGGCGGCGAAAGCGACTCTCTGGCCTATAACTGACACTGAGTGTGCGAAAGCTAGGGGAGCAAAC
GGGATTAGATACCCCGGTAGTCCTAGCCGTAAACGATGGGCACTAAGTAGAGGGG

>gi|254925489|gb|GQ331141.1| Uncultured Planctomycetales bacterium clone SCS-CF5-li-H11 16S ribosomal RNA gene, partial sequence
GAGCACGTAGGTGGGTTTGTAAGTCAGATGTGAAAGCCTTCTGTTCAACGGAAGAATTGCATCTGAAACT
ACAAACCTTGAGTATAGGAGGGGAGAGTGGAACTTCTGGTGGAGCGGTGAAATGCGTAGATATCAGAAGG
AACGCCGGCGGCGAAAGCGACTCTCTGGCCTATAACTGACACTGAGTGTGCGAAAACTAGGGGAGCAAAC
GGGATTAGATACCCCGGTAGTCCTAGCCGTAAACGATGGGCACTAAGTAGAGGGG

>gi|254925490|gb|GQ331142.1| Uncultured Planctomycetales bacterium clone SCS-401-14535-E2 16S ribosomal RNA gene, partial sequence
GAGCACGTAGGTGGGTTTGTTAGTCAGATGTGAAAGCCTTCTGTTCAACGGAAGAATTGCATCTGAAACT
ACAAACCTTGAGTATAGGAGGGGAGAGTGGAACTTCTGGTGGAGCGGTGAAATGCGTAGATATCAGAAGG
AACGCCGGCGGCGAAAGCGACTCTCTGGCCTATAACTGACACTGAGTGTGCGAAAGCTAGGGGAGCAAAC
GGGATTAGATACCCCGGTAGTCCTAGCCGTAAACGATGGGCACTAAGTAGAGGGG

>gi|254925491|gb|GQ331143.1| Uncultured Planctomycetales bacterium clone SCS-401-14535-E6 16S ribosomal RNA gene, partial sequence
GAGCACGTAGGTGGGTTTGTTAGTCAGATGTGAAAGCCTTCTGTTCAACGGAAGAATTGCATCTGAAACT
ACAAACCTTGAGTATAGGAGGGGAGAGTGGAACTTCTGGTGGAGCGGTGAAATGCGTAGATATCAGAAGG
AACGCCGGCGGCGAAAGCGACTCTCTGGCCTATAACTGACACTGAGTGTGCGAAAGCTAGGGGAGCAAAC
GGGATTAGATACCCCGGTAGTCCTAGCCGTAAACGATGGGCACTAAGTAGAGGGG
>gi|254925492|gb|GQ331144.1| Uncultured Planctomycetales bacterium clone SCS-401-14535-E4 16S ribosomal RNA gene, partial sequence
GAGCACGTAGGTGGGTTTGTTAGTCAGATGTGAAAGCCTTCTGTTCAACGGAAGAATTGCATCTGAAACT
ACAAACCTTGAGTATAGGAGGGGAGAGTGGAACTTCTGGTGGAGCGGTGAAATGCGTAGATATCAGAAGG
AACGCCGGCGGCGAAAGCGACTCTCTGGCCTATAACTGACACTGAGTGTGCGAAAGCTAGGGGAGCAAAC
GGGATTAGATACCCCGGTAGTCCTAGCCGTAAACGATGGGCACTAAGTAGAGGGG

>gi|254925493|gb|GQ331145.1| Uncultured Planctomycetales bacterium clone SCS-407-14229-F5 16S ribosomal RNA gene, partial sequence
GAGCACGTAGGTGGGTTTGTTAGTCAGATGTGAAAGCCTTCTGTTCAACGGAAGAATTGCATCTGAAACT
ACAAACCTTGAGTATAGGAGGGGAGAGTGGAACTTCTGGTGGAGCGGTGAAATGCGTAGATATCAGAAGG
AACGCCGGCGGCGAAAGCGACTCTCTGGCCTATAACTGACACTGAGTGTGCGAAAGCTAGGGGAGCAAAC
GGGATTAGATACCCCGGTAGTCCTAGCCGTAAACGATGGGCACTAAGTAGAGGGG

>gi|254925494|gb|GQ331146.1| Uncultured Planctomycetales bacterium clone SCS-CF5-14535-J5 16S ribosomal RNA gene, partial sequence
GAGCACGTAGGTGGGTTTGTTAGTCAGATGTGAAAGCTTTCTGTTCAACGGAAGAATTGCATCTGAAACT
ACAAACCTTGAGTATAGGAGGGGAGAGTGGAACTTCTGGTGGAGCGGTGAAATGCGTAGATATCAGAAGG
AACGCCGGCGGCGAAAAGCGACTCTCTGGCCTATAACTGACACTGTGTGTGCGAAAGCTAGGGGAGCAAA
CGGGATTAGATACCCCGGTAGTCCTAGCCGTAAACGATGGGCACTAAGTAGAGGGG

>gi|254925495|gb|GQ331147.1| Uncultured Planctomycetales bacterium clone SCS-401-14229-E7 16S ribosomal RNA gene, partial sequence
GAGCACGTAGGTGGGTTTGTAAGTTAGATGTGAAAGCCTTCTGTTCAACGGAAGAACTGCATCTAAAACT
GCAAACCTTGAGTATAGGAGGGGAGAGTGGAACTTCTGGTGGAGCGGTGAAATGCGTAGATATCAGAAGG
AACGCCGGCGGCGAAAGCGGCTCTCTGGTCTATAACTGACACTGAGTGTGCGAAAGCTAGGGGAGCAAAC
GGGATTAGATACCCCGGTAGTCCTAGCCGTAAACGATGGGCACTAAGTAGAGGGG

>gi|254925496|gb|GQ331148.1| Uncultured Planctomycetales bacterium clone SCS-401-meng2-F7 16S ribosomal RNA gene, partial sequence
GAGCACGTAGGTGGATTTGTAAGTCAGATGTGAAAGCCTTCTGTTCAACGGAAGAATTGCATCTGAAACT
ACAGACCTTGAGTATAGGAGGGGAGAATGGAACTTCTGGTGGAGCGGTGAAATGCGTAGATATCAGAAGG
AACACCGGCGGCGAAAGCGATTCTCTGGCCTATTACTGACACTCAGTGTGTGAAAGCTAGGGGAGCAAAC
GGGATTAGATACCCCGGTAGTCCTAGCCGTAAACGATGGGCACTAAGTAGAGGGG

>gi|254925497|gb|GQ331149.1| Uncultured Planctomycetales bacterium clone SCS-401-meng2-F4 16S ribosomal RNA gene, partial sequence
GAGCACGTAGGTGGATTTGTAAGTCAGATGTGAAAGCCTTCTGTTCAACGGAAGAATTGCATCTGAAACT
ACAGACCTTGAGTATAGGAGGGGAGAATGGAACTTCTGGTGGAGCGGTGAAATGCGTAGATATCAGAAGG
AACACCGGCGGCGAAAGCGATTCTCTGGCCTATTACTGACACTCAGTGTGTGAAAGCTAGGGGAGCAAAC
GGGATTAGATACCCCGGTAGTCCTAGCCGTAAACGATGGGCACTAAGTAGAGGGG

>gi|254925498|gb|GQ331150.1| Uncultured Planctomycetales bacterium clone SCS-401-meng2-F5 16S ribosomal RNA gene, partial sequence
GAGCACGTAGGTGGATTTGTAAGTCAGATGTGAAAGCCTTCTGTTCAACGGAAGAATTGCATCTGAAACT
ACAGACCTTGAGTATAGGAGGGGAGAATGGAACTTCTGGTGGAGCGGTGAAATGCGTAGATATCAGAAGG
AACACCGGCGGCGAAAGCGATTCTCTGGCCTATTACTGACACTCAGTGTGTGAAAGCTAGGGGAGCAAAC
GGGATTAGATACCCCGGTAGTCCTAGCCGTAAACGATGGGCACTAAGTAGAGGGG

>gi|254925499|gb|GQ331151.1| Uncultured Planctomycetales bacterium clone SCS-401-meng2-F8 16S ribosomal RNA gene, partial sequence
GAGCACGTAGGTGGATTTGTAAGTCAGATGTGAAAGCCTTCTGTTCAACGGAAGAATTGCATCTGAAACT
ACAGACCTTGAGTATAGGAGGGGAGAATGGAACTTCTGGTGGAGCGGTGAAATGCGTAGATATCAGAAGG
AACACCGGCGGCGAAAGCGATTCTCTGGCCTATTACTGACACTCAGTGTGTGAAAGCTAGGGGAGCAAAC
GGGATTAGATACCCCGGTAGTCCTAGCCGTAAACGATGGGCACTAAGTAGAGGGG

>gi|254925500|gb|GQ331152.1| Uncultured Planctomycetales bacterium clone SCS-401-meng2-F9 16S ribosomal RNA gene, partial sequence
GAGCACGTAGGTGGATTTGTAAGTCAGATGTGAAAGCCTTCTGTTCAACGGAAGAATTGCATCTGAAACT
ACAGACCTTGAGTATAGGAGGGGAGAATGGAACTTCTGGTGGAGCGGTGAAATGCGTAGATATCAGAAGG
AACACCGGCGGCGAAAGCGATTCTCTGGCCTATTACTGACACTCAGTGTGTGAAAGCTAGGGGAGCAAAC
GGGATTAGATACCCCGGTAGTCCTAGCCGTAAACGATGGGCACTAAGTAGAGGGG

>gi|254925501|gb|GQ331153.1| Uncultured Planctomycetales bacterium clone SCS-401-meng2-F10 16S ribosomal RNA gene, partial sequence
GAGCACGTAGGTGGATTTGTAAGTCAGATGTGAAAGCCTTCTGTTCAACGGAAGAATTGCATCTGAAACT
ACAGACCTTGAGTATAGGAGGGGAGAATGGAACTTCTGGTGGAGCGGTGAAATGCGTAGATATCAGAAGG
AACACCGGCGGCGAAAGCGATTCTCTGGCCTATTACTGACACTCAGTGTGTGAAAGCTAGGGGAGCAAAC
GGGATTAGATACCCCGGTAGTCCTAGCCGTAAACGATGGGCACTAAGTAGAGGGG

>gi|254925502|gb|GQ331154.1| Uncultured Planctomycetales bacterium clone SCS-401-meng2-F11 16S ribosomal RNA gene, partial sequence
GAGCACGTAGGTGGATTTGTAAGTCAGATGTGAAAGCCTTCTGTTCAACGGAAGAATTGCATCTGAAACT
ACAGACCTTGAGTATAGGAGGGGAGAATGGAACTTCTGGTGGAGCGGTGAAATGCGTAGATATCAGAAGG
AACACCGGCGGCGAAAGCGATTCTCTGGCCTATTACTGACACTCAGTGTGTGAAAGCTAGGGGAGCAAAC
GGGATTAGATACCCCGGTAGTCCTAGCCGTAAACGATGGGCACTAAGTAGAGGGG

>gi|254925503|gb|GQ331155.1| Uncultured Planctomycetales bacterium clone SCS-401-meng2-F3 16S ribosomal RNA gene, partial sequence
GAGCACGTAGGTGGATTTGTAAGTCAGATGTGAAAGCCTTCTGTTCAACGGAAGAATTGCATCTGAAACT
ACAGACCTTGAGTATAGGAGGGGAGAATGGAACTTCTGGTGGAGCGGTGAAATGCGTAGATATCAGAAGG
AATACCGGCGGCGAAAGCGATTCTCTGGCCTATTACTGACACTCAGTGTGTGAAAGCTAGGGGAGCAAAC
GGGATTAGATACCCCGGTAGTCCTAGCCGTAAACGATGGGCACTAAGTAGAGGGG

>gi|254925504|gb|GQ331156.1| Uncultured Planctomycetales bacterium clone SCS-401-meng2-F6 16S ribosomal RNA gene, partial sequence
GAGCACGTAGGTGGATTTGTAAGTCAGATGTGAAAGCCTTCTGTTCAACGGAAGAATTGCATCTGAAACT
ACAGACCTTGAGTATAGGAGGGGAGAATGGAACTTCTGGTGGAGCGGTGAAATGCGTAGATATCAGAAGG
AACACCGGCGGCGAAAGCGATTCTCTGGCCTATTACTGACACTCAGTGTGTGAAAACTAGGGGAGCAAAC
GGGATTAGATACCCCGGTAGTCCTAGCCGTAAACGATGGGCACTAAGTAGAGGGG

>gi|254925505|gb|GQ331157.1| Uncultured Planctomycetales bacterium clone SCS-407-meng2-C10 16S ribosomal RNA gene, partial sequence
GAGCACGTAGGTGGGTTTGTAAGTCAGACGTGAAAGCCTTCTGTTCAACGGAAGAATTGCATCTGAAACT
ACAAACCTTGAGTGTAGGAGGGGAGAATGGAACTTCTGGTGGAGCGGTGAAATGCGTAGATATCAGAAGG
AACGCCGGCGGCGAAAGCGATTCTCTGGCCTATTACTGACACTCAGTGTGCGAAAGCTAGGGGAGCAAAC
GGGATTAGATACCCCGGTAGTCCTAGCCGTAAACGATGGGCACTAAGTAGAGGGG

>gi|254925506|gb|GQ331158.1| Uncultured Planctomycetales bacterium clone SCS-407-14677-C2 16S ribosomal RNA gene, partial sequence
GAGCACGTAGGTGGGTTTGTAAGTCAGACGTGAAAGCCTTCTGTTCAACGGAAGAATTGCATCTGAAACT
ACAAACCTTGAGTGTAGGAGGGGAGAATGGAACTTCTGGTGGAGCGGTGAAATGCGTAGATATCAGAAGG
AACGCCGGCGGCGAAAGCGATTCTCTGGCCTATTACTGACACTCAGTGTGCGAAAGCTAGGGGAGCAAAC
GGGATTAGATACCCCGGTAGTCCTAGCCGTAAACGATGGGCACTAAGTAGAGGGG

>gi|254925507|gb|GQ331159.1| Uncultured Planctomycetales bacterium clone SCS-407-14677-D6 16S ribosomal RNA gene, partial sequence
GAGCACGTAGGTGGGTTTGTAAGTCAGACGTGAAAGCCTTCTGTTCAACGGAAGAATTGCATCTGAAACT
ACAAACCTTGAGTGTAGGAGGGGAGAATGGAACTTCTGGTGGAGCGGTGAAATGCGTAGATATCAGAAGG
AACGCCGGCGGCGAAAGCGATTCTCTGGCCTATTACTGACACTCAGTGTGCGAAAGCTAGGGGAGCAAAC
GGGATTAGATACCCCGGTAGTCCTAGCCGTAAACGATGGGCACTAAGTAGAGGGG

>gi|254925508|gb|GQ331160.1| Uncultured Planctomycetales bacterium clone SCS-407-14535-G7 16S ribosomal RNA gene, partial sequence
GAGCACGTAGGTGGGTTTGTAAGTCAGACGTGAAAGCCTTCTGTTCAACGGAAGAATTGCATCTGAAGCT
ACAAACCCTGAGTGTAGGAGGGGAGAATGGAACTTCTGGTGGAGCGGTGAAATGCGTAGATATCAGAAGG
AACGCCGGCGGCGAAAGCGATTCTCTGGCCTATTACTGACACTCAGTGTGCGAAAGCTAGGGGAGCGAAC
GGGATTAGATACCCCGGTAGTCCTAGCCGTAAACGATGGGCACTAAGTAGAGGGG

>gi|254925509|gb|GQ331161.1| Uncultured Planctomycetales bacterium clone SCS-CF5-14677-F4 16S ribosomal RNA gene, partial sequence
AAGCACGTAGGTGGGTTTGTAAGTCAGATGTGAAAGCCTCCTGTTCAACGGGAGAATTGCATCTGAAACT
ACTGATCTTGAGTGTAGGAGGGGAGAGTGGAACTTCTGGTGGAGCGGTGAAATGCGTAGATATCAGAAGG
AACGCCGGCGGCGAAAGCGATTCTCTGGCCTATTACTGACGCTCAGTGTGCGAAAGCTAGGGGAGCAAAC
GGGATTAGATACCCCGGTAGTCCTAGCCGTAAACGATGGGCACTAAGTAGAGGGG

>gi|254925510|gb|GQ331162.1| Uncultured Planctomycetales bacterium clone SCS-CF5-14677-F3 16S ribosomal RNA gene, partial sequence
GAGCACGTAGGTGGGTTTGTAAGTCAGATGTGGAAGCCTCCTGTTCAACGGGAGAATTGCATCTGAAACT
ACTGATCTTGAGCGTAGGAGGGGAGAATGGAACTTCTGGTGGAGCGGTGAAATGCGTAGATATCAGAAGG
AACGCCGGCGGCGAAAGCGACTCTCTGGCCTATTACTGACACTCAGTGTGCGAAAGCTAGGGGAGCAAAC
GGGATTAGATACCCCGGTAGTCCTAGCTGTAAACGATGGGCACTAAGTAGAGGGG

>gi|254925511|gb|GQ331163.1| Uncultured Planctomycetales bacterium clone SCS-407-li-F9 16S ribosomal RNA gene, partial sequence
GAGCACGTAGGTGGGTTTGTAAGTCAGATGTGAAAGCCTTCTGTTCAACGGAAGAATTGCATCTGAAACT
GCGAGTCTTGAGTGTAGGAGGGGAGAATGGAACTTCTGGTGGAGCGGTGAAATGCGTAGATATCAGAAGG
AACGCCGGCGGCGAAAGCGATTCTCTGGCCTATTACTGACACTCAGTGTGCGAAAGCTAGGGGAGCAAAC
GGGATTAGGTGCCCCGGTAGTCCTAGCCGTAAACGATGGGCACTAAGTAGAGGGG

>gi|254925512|gb|GQ331164.1| Uncultured Planctomycetales bacterium clone SCS-407-14535-G4 16S ribosomal RNA gene, partial sequence
GAGCACGTAGGTGGGTTTGTAAGTCAGATGTGAAAGCCTTCTGTTCCACGGAAGAATTGCATCTGAAACT
GCGAGTCTTGAGTGTAGGAGGGGAGAATGGAACTTCTGGTGGAGCGGTGAAATGCGTAGATATCAGAAGG
AACGCCGGCGGCGAAAGCGATTCTCTGGCCTATTACTGACACTCAGTGTGCGAAAGCTAGGGGAGCAAAC
GGGATTAGATACCCCGGTAGTCCTAGCCGTAAACGATGGGCACTAAGTAGAGGGG

>gi|254925513|gb|GQ331165.1| Uncultured Planctomycetales bacterium clone SCS-401-meng2-D4 16S ribosomal RNA gene, partial sequence
GAGCACGTAGGTGGGTTTGTAAGTCAGATGTGAAAGCCTTCTGTTCAACGGAAGAATTGCATCTGAAACT
GCGAGTCTTGAGTGTAGGAGGGGAGAATGGAACTTCTGGTGGAGCGGTGAAATGCGTAGATATCAGAAGG
AACGCCGGCGGCGAAAGCGATTCTCTGGCCTATTACTGACACTCAGTGTGCGAAAGCTAGGGGAGCAAAC
GGGATTAGATACCCCGGTAGCCCTAGCCGTAAACGATGGGCACTAAGTAGAGGGG

>gi|254925514|gb|GQ331166.1| Uncultured Planctomycetales bacterium clone SCS-401-14229-F6 16S ribosomal RNA gene, partial sequence
GAGCACGTAGGTGGGTTTGTAAGTCAGATGTGAAAGCCTTCTGTTCAACGGAAGAATTGCATCTGAAACT
GCGAGTCTTGAGTGTAGGAGGGGAGAATGGAACTTCTGGTGGAGCGGTGAAATGCGTAGATATCAGAAGG
AACGCCGGCGGCGAAAGCGATTCTCTGGCCTATTACTGACACTCAGTGTGCGAAAGCTAGGGGAGCAAAC
GGGATTAGATACCCCGGTAGTCCTAGCCGTAAACGATGGGCACTAAGTAGAGGGG

>gi|254925515|gb|GQ331167.1| Uncultured Planctomycetales bacterium clone SCS-401-14535-C7 16S ribosomal RNA gene, partial sequence
GAGCACGTAGGTGGGTTTGTAAGTCAGATGTGAAAGCCTTCTGTTCAACGGAAGAATTGCATCTGAAACT
GCGAGTCTTGAGTGTAGGAGGGGAGAATGGAACTTCTGGTGGAGCGGTGAAATGCGTAGATATCAGAAGG
AACGCCGGCGGCGAAAGCGATTCTCTGGCCTATTACTGACACTCAGTGTGCGAAAGCTAGGGGAGCAAAC
GGGATTAGATACCCCGGTAGTCCTAGCCGTAAACGATGGGCACTAAGTAGAGGGG

>gi|254925516|gb|GQ331168.1| Uncultured Planctomycetales bacterium clone SCS-401-14535-E5 16S ribosomal RNA gene, partial sequence
GAGCACGTAGGTGGGTTTGTAAGTCAGATGTGAAAGCCTTCTGTTCAACGGAAGAATTGCATCTGAAACT
GCGAGTCTTGAGTGTAGGAGGGGAGAATGGAACTTCTGGTGGAGCGGTGAAATGCGTAGATATCAGAAGG
AACGCCGGCGGCGAAAGCGATTCTCTGGCCTATTACTGACACTCAGTGTGCGAAAGCTAGGGGAGCAAAC
GGGATTAGATACCCCGGTAGTCCTAGCCGTAAACGATGGGCACTAAGTAGAGGGG

>gi|254925517|gb|GQ331169.1| Uncultured Planctomycetales bacterium clone SCS-401-meng2-C9 16S ribosomal RNA gene, partial sequence
GAGCACGTAGGTGGGTTTGTAAGTCAGATGTGAAAGCCTTCTGTTCAACGGAAGAATTGCATCTGAAACT
GCGAGTCTTGAGTGTAGGAGGGGAGAATGGAACTTCTGGTGGAGCGGTGAAATGCGTAGATATCAGAAGG
AACGCCGGCGGCGAAAGCGATTCTCTGGCCTATTACTGACACTCAGTGTGCGAAAGCTAGGGGAGCAAAC
GGGATTAGATACCCCGGTAGTCCTAGCCGTAAACGATGGGCACTAAGTAGAGGGG

>gi|254925518|gb|GQ331170.1| Uncultured Planctomycetales bacterium clone SCS-401-14535-C5 16S ribosomal RNA gene, partial sequence
GAGCACGTAGGTGGGTTTGTAAGTCAGATGTGAAAGCCTTCTGTTCAACGGAAGAATTGCATCTGAAACT
GCGAGTCTTGAGTGTAGGAGGGGAGAATGGAACTTCTGGTGGAGCGGTGAAATGCGTAGATATCAGAAGG
AACGCCGGCGGCGAAAGCGATTTTCTGGCCTATTACTGACACTCAGTGTGCGAAAGCTAGGGGAGCAAAC
GGGATTAGATACCCCGGTAGTCCTAGCCGTAAACGATGGGCACTAAGTAGAGGGG

>gi|254925519|gb|GQ331171.1| Uncultured Planctomycetales bacterium clone SCS-401-14229-F2 16S ribosomal RNA gene, partial sequence
GAGCACGTAGGTGGGTTTGTAAGTCAGATGTGAAAGCCTTCTGTTCAACGGAAGAATTGCATCTGAAACT
GCGAGTCTTGAGTGTAGGAGGGGAGAATGGAACTTCTGGTGGAGCGGTGAAATGCGTAGATATCAGAAGG
AACGCCGGCGGCGAAAGCGATTTTCTGGCCTATTACTGACACTCAGTGTGCGAAAGCTAGGGGAGCAAAC
GGGATTAGATACCCCGGTAGTCCTAGCCGTAAACGATGGGCACTAAGTAGAGGGG

>gi|254925520|gb|GQ331172.1| Uncultured Planctomycetales bacterium clone SCS-407-14576-H3 16S ribosomal RNA gene, partial sequence
GAGCACGTAGGTGGGTTTGTAAGTCAGATGTGAAAGCCTTCTGTTCAACGGAAGAATTGCATCTGAAACT
GCGAGTCTTGAGTGTAGGAGGGGAGAATGGAACTTCTGGTGGAGCGGTGAAATGCGTAGATATCAGAAGG
AACGCCGGCGGCGAAAGCGATTTTCTGGCCTATTACTGACACTCAGTGTGCGAAAGCTAGGGGAGCAAAC
GGGATTAGATACCCCGGTAGTCCTAGCCGTAAACGATGGGCACTAAGTAGAGGGG

>gi|254925521|gb|GQ331173.1| Uncultured Planctomycetales bacterium clone SCS-401-14535-D4 16S ribosomal RNA gene, partial sequence
GAGCACGTAGGTGGGTTTGTAAGTCAAATGTGAAAGCCTTCTGTTCAACGGAAGAATTGCATCTGAAACT
GCGAGTCTTGAGTGTAAGAGGGGAGAATGGAACTTCTGGTGGAGCGGTGAAATGCGTAGATATCAGAAGG
AACGCCGGCGGCGAAAGCGATTCTCTGGCCTATTACTGACACTCAGTGTGCGAAAGCTAGGGGAGCAAAC
GGGATTAGATACCCCGGTAGTCCTAGCCGTAAACGATGGGCACTAAGTAGAGGGG

>gi|254925522|gb|GQ331174.1| Uncultured Planctomycetales bacterium clone SCS-407-14576-H5 16S ribosomal RNA gene, partial sequence
GAGCACGTAGGTGGGTTTGTAAGTCAGATGTGAAAGCCTTCTGTTCAACGGAAGAATTGCATCTGAAACT
GCGAGTCTTGAGTGTAGGAGGGGAGAATGGAACTTCTGGTGGAGCGGTGAAATGCGTAGATATCAGAAGG
AACGCCGGCGGCGAAAGCGATTCTCTGGCCTATTACTGACACTCAGTGTGCGAAAGCTAGGGGAGCAAAC
GGGATTAGATACCCCGGTAGTCCTAGCCGTAAACGATGGGCACTAAGTGGAGGGG

>gi|254925523|gb|GQ331175.1| Uncultured Planctomycetales bacterium clone SCS-407-14677-D7 16S ribosomal RNA gene, partial sequence
GAGCACGTAGGTGGGTTTGTAAGTCAGATGTGAAAGCCTTCTGTTCAACGGAAGAATTGCATCTGGAACT
GCGAGTCTTGAGTGTAGGAGGGGAGAATGGAACTTCTGGTGGAGCGGTGAAATGCGTAGATATCAGAAGG
AACGCCGGCGGCGAAAGCGATTCTCTGGCCTATTACTGACACTCAGTGTGCGAAAGCTAGGGGAGCAAAC
GGGATTAGATACCCCGGTAGTCCTAGCCGTAAACGATGGGCACTAAGTAGAGGGG

>gi|254925524|gb|GQ331176.1| Uncultured Planctomycetales bacterium clone SCS-CF5-14535-K5 16S ribosomal RNA gene, partial sequence
GAGCACGTAGGTGGGTTTGTAAGTCAGATGTGAAAGCCTTCTGTTCAACGGAAGAATTGCATCTGAAACT
GCGAGTCTTGAGTGTAGGAGGGGAGAATGGAACTTCTGGTGGAGCGGTGAAATGCGTAGATATCAGAAGG
AACGCCGGCGGCGAAAGCGATTCTCTGGCCTATTACTGACACTCAGTGTGCGAAAGCTAGGGGAGCAAAC
GGGATTAGATACCCCGGTAGTCCTAGCCGTAAACGATGGGCACTAAGTAGAGGGG

>gi|254925525|gb|GQ331177.1| Uncultured Planctomycetales bacterium clone SCS-401-14535-D1 16S ribosomal RNA gene, partial sequence
GAGCACGTAGGTGGGTTTGTAAGTCAGATGTGAAAGCCTTCTGTTCAACGGAAGAATTGCATCTGAAACT
GCGAGTCTTGAGTGTAGGAGGGGAGAATGGAACTTCTGGTGGAGCGGTGAAATGCGTAGATATCAGAAGG
AACGCCGGCGGCGAAAGCGATTCTCTGGCCTATTACTGACACTCAGTGTGCGAAAGCTAGGGGAGCAAAC
GGGATTAGATACCCCGGTAGTCCTAGCCGTAAACGATGGGCACTAAGTAGAGGGG

>gi|254925526|gb|GQ331178.1| Uncultured Planctomycetales bacterium clone SCS-401-meng2-D2 16S ribosomal RNA gene, partial sequence
GAGCACGTAGGTGGGTTTGTAAGTCAGATGTGAAAGCCTTCTGTTCAACGGAAGAATTGCATCTGAAACT
GCGAGTCTTGAGTGTAGGAGGGGAGAATGGAACTTCTGGTGGAGCGGTGAAATGCGTAGATATCAGAAGG
AACGCCGGCGGCGAAAGCGATTCTCTGGCCTATTACTGACACTCAGTGTGCGAAAGCTAGGGGAGCAAAC
GGGATTAGATACCCCGGTAGTCCTAGCCGTAAACGATGGGCACTAAGTAGAGGGG

>gi|254925527|gb|GQ331179.1| Uncultured Planctomycetales bacterium clone SCS-401-meng2-C11 16S ribosomal RNA gene, partial sequence
GAGCACGTAGGTGGGTTTGTAAGTCAGATGTGAAAGCCTTCTGTTCAACGGAAGAATTGCATCTGAAACT
GCGAGTCTTGAGTGTAGGAGGGGAGAATGGAACTTCTGGTGGAGCGGTGAAATGCGTAGATATCAGAAGG
AACGCCGGCGGCGAAAGCGATTCTCTGGCCTATTACTGACACTCAGTGTGCGAAAGCTAGGGGAGCAAAC
GGGATTAGATACCCCGGTAGTCCTAGCCGTAAACGATGGGCACTAAGTAGAGGGG

>gi|254925528|gb|GQ331180.1| Uncultured Planctomycetales bacterium clone SCS-CF5-li-H3 16S ribosomal RNA gene, partial sequence
GAGCACGTAGGTGGGTTTGTAAGTCAGATGTGAAAGCCTTCTGTTCAACGGAAGAATTGCATCTGAAACT
GCGAGTCTTGAGTGTAGGAGGGGAGAATGGAACTTCTGGTGGAGCGGTGAAATGCGTAGATATCAGAAGG
AACGCCGGCGGCGAAAGCGATTCTCTGGCCTATTACTGACACTCAGTGTGCGAAAGCTAGGGGAGCAAAC
GGGATTAGATACCCCGGTAGTCCTAGCCGTAAACGATGGGCACTAAGTAGAGGGG

>gi|254925529|gb|GQ331181.1| Uncultured Planctomycetales bacterium clone SCS-401-14229-F3 16S ribosomal RNA gene, partial sequence
GAGCACGTAGGTGGGTTTGTAAGTCAGATGTGAAAGCCTTCTGTTCAACGGAAGAATTGCATCTGAAACT
GCGAGTCTTGAGTGTAGGAGGGGAGAATGGAACTTCTGGTGGAGCGGTGAAATGCGTAGATATCAGAAGG
AACGCCGGCGGCGAAAGCGATTCTCTGGCCTATTACTGACACTCAGTGTGCGAAAGCTAGGGGAGCAAAC
GGGATTAGATACCCCGGTAGTCCTAGCCGTAAACGATGGGCACTAAGTAGAGGGG

>gi|254925530|gb|GQ331182.1| Uncultured Planctomycetales bacterium clone SCS-407-14576-H4 16S ribosomal RNA gene, partial sequence
GAGCACGTAGGTGGGTTTGTAAGTCAGATGTGAAAGCCTTCTGTTCAACGGAAGAATTGCATCTGAAACT
GCGAGTCTTGAGTGTAGGAGGGGAGAATGGAACTTCTGGTGGAGCGGTGAAATGCGTAGATATCAGAAGG
AACGCCGGCGGCGAAAGCGATTCTCTGGCCTATTACTGACACTCAGTGTGCGAAAGCTAGGGGAGCAAAC
GGGATTAGATACCCCGGTAGTCCTAGCCGTAAACGATGGGCACTAAGTAGAGGGG

>gi|254925531|gb|GQ331183.1| Uncultured Planctomycetales bacterium clone SCS-407-14576-H7 16S ribosomal RNA gene, partial sequence
GAGCACGTAGGTGGGTTTGTAAGTCAGATGTGAAAGCCTTCTGTTCAACGGAAGAATTGCATCTGAAACT
GCGAGTCTTGAGTGTAGGAGGGGAGAATGGAACTTCTGGTGGAGCGGTGAAATGCGTAGATATCAGAAGG
AACGCCGGCGGCGAAAGCGATTCTCTGGCCTATTACTGACACTCAGTGTGCGAAAGCTAGGGGAGCAAAC
GGGATTAGATACCCCGGTAGTCCTAGCCGTAAACGATGGGCACTAAGTAGAGGGG

>gi|254925532|gb|GQ331184.1| Uncultured Planctomycetales bacterium clone SCS-407-14576-H8 16S ribosomal RNA gene, partial sequence
GAGCACGTAGGTGGGTTTGTAAGTCAGATGTGAAAGCCTTCTGTTCAACGGAAGAATTGCATCTGAAACT
GCGAGTCTTGAGTGTAGGAGGGGAGAATGGAACTTCTGGTGGAGCGGTGAAATGCGTAGATATCAGAAGG
AACGCCGGCGGCGAAAGCGATTCTCTGGCCTATTACTGACACTCAGTGTGCGAAAGCTAGGGGAGCAAAC
GGGATTAGATACCCCGGTAGTCCTAGCCGTAAACGATGGGCACTAAGTAGAGGGG

>gi|254925533|gb|GQ331185.1| Uncultured Planctomycetales bacterium clone SCS-407-14576-H1 16S ribosomal RNA gene, partial sequence
GAGCACGTAGGTGGGTTTGTAAGTCAGATGTGAAAGCCTTCTGTTCAACGGAAGAATTGCATCTGAAACT
GCGAGTCTTGAGTGTAGGAGGGGAGAATGGAACTTCTGGTGGAGCGGTGAAATGCGTAGATATCAGAAGG
AACGCCGGCGGCGAAAGCGATTCTCTGGCCTATTACTGACACTCAGTGTGCGAAAGCTAGGGGAGCAAAC
GGGATTAGATACCCCGGTAGTCCTAGCCGTAAACGATGGGCACTAAGTAGAGGGG

>gi|254925534|gb|GQ331186.1| Uncultured Planctomycetales bacterium clone SCS-407-li-F4 16S ribosomal RNA gene, partial sequence
GAGCACGTAGGTGGGTTTGTAAGTCAGATGTGAAAGCCTTCTGTTCAACGGAAGAATTGCATCTGAAACT
GCGAGTCTTGAGTGTAGGAGGGGAGAATGGAACTTCTGGTGGAGCGGTGAAATGCGTAGATATCAGAAGG
AACGCCGGCGGCGAAAGCGATTCTCTGGCCTATTACTGACACTCAGTGTGCGAAAGCTAGGGGAGCAAAC
GGGATTAGATACCCCGGTAGTCCTAGCCGTAAACGATGGGCACTAAGTAGAGGGG

>gi|254925535|gb|GQ331187.1| Uncultured Planctomycetales bacterium clone SCS-407-14677-D8 16S ribosomal RNA gene, partial sequence
GAGCACGTAGGTGGGTTTGTAAGTCAGATGTGAAAGCCTTCTGTTCAACGGAAGAATTGCATCTGAAACT
GCGAGTCTTGAGTGTAGGAGGGGAGAATGGAACTTCTGGTGGAGCGGTGAAATGCGTAGATATCAGAAGG
AACGCCGGCGGCGAAAGCGATTCTCTGGCCTATTACTGACACTCAGTGTGCGAAAGCTAGGGGAGCAAAC
GGGATTAGATACCCCGGTAGTCCTAGCCGTAAACGATGGGCACTAAGTAGAGGGG

>gi|254925536|gb|GQ331188.1| Uncultured Planctomycetales bacterium clone SCS-407-li-F8 16S ribosomal RNA gene, partial sequence
GAGCACGTAGGTGGGTTTGTAAGTCAGATGTGAAAGCCTTCTGTTCAACGGAAGAATTGCATCTGAAACT
GCGAGTCTTGAGTGTAGGAGGGGAGAATGGAACTTCTGGTGGAGCGGTGAAATGCGTAGATATCAGAAGG
AACGCCGGCGGCGAAAGCGATTCTCTGGCCTATTACTGACACTCAGTGTGCGAAAGCTAGGGGAGCAAAC
GGGATTAGATACCCCGGTAGTCCTAGCCGTAAACGATGGGCACTAAGTAGAGGGG

>gi|254925537|gb|GQ331189.1| Uncultured Planctomycetales bacterium clone SCS-407-14535-G1 16S ribosomal RNA gene, partial sequence
GAGCACGTAGGTGGGTTTGTAAGTCAGATGTGAAAGCCTTCTGTTCAACGGAAGAATTGCATCTGAAACT
GCGAGTCTTGAGTGTAGGAGGGGAGAATGGAACTTCTGGTGGAGCGGTGAAATGCGTAGATATCAGAAGG
AACGCCGGCGGCGAAAGCGATTCTCTGGCCTATTACTGACACTCAGTGTGCGAAAGCTAGGGGAGCAAAC
GGGATTAGATACCCCGGTAGTCCTAGCCGTAAACGATGGGCACTAAGTAGAGGGG

>gi|254925538|gb|GQ331190.1| Uncultured Planctomycetales bacterium clone SCS-401-14229-F8 16S ribosomal RNA gene, partial sequence
GAGCACGTAGGTGGGTTTGTAAGTCAGATGTGAAAGCCTTCTGTTCAACGGAAGAATTGCATCTGAAACT
GCGAGTCTTGAGTGTAGGAGGGGAGAATGGAACTTCTGGTGGAGCGGTGAAATGCGTAGATATCAGAAGG
AACGCCGGCGGCGAAAGCGATTCTCTGGCCTATTACTGACACTCAGTGTGCGAAAGCTAGGGGAGCAAAC
GGGATTAGATACCCCGGTAGTCCTAGCCGTAAACGATGGGCACTAAGTAGAGGGG

>gi|254925539|gb|GQ331191.1| Uncultured Planctomycetales bacterium clone SCS-401-14229-F4 16S ribosomal RNA gene, partial sequence
GAGCACGTAGGTGGGTTTGTAAGTCAGATGTGAAAGCCTTCTGTTCAACGGAAGAATTGCATCTGAAACT
GCGAGTCTTGAGTGTAGGAGGGGAGAATGGAACTTCTGGTGGAGCGGTGAAATGCGTAGATATCAGAAGG
AACGCCGGCGGCGAAAGCGATTCTCTGGCCTATTACTGACACTCAGTGTGCGAAAGCTAGGGGAGCAAAC
GGGATTAGATACCCCGGTAGTCCTAGCCGTAAACGATGGGCACTAAGTAGAGGGG

>gi|254925540|gb|GQ331192.1| Uncultured Planctomycetales bacterium clone SCS-401-14535-E3 16S ribosomal RNA gene, partial sequence
GAGCACGTAGGTGGGTTTGTAAGTCAGATGTGAAAGCCTTCTGTTCAACGGAAGAATTGCATCTGAAACT
GCGAGTCTTGAGTGTAGGAGGGGAGAATGGAACTTCTGGTGGAGCGGTGAAATGCGTAGATATCAGAAGG
AACGCCGGCGGCGAAAGCGATTCTCTGGCCTATTACTGACACTCAGTGTGCGAAAGCTAGGGGAGCAAAC
GGGATTAGATACCCCGGTAGTCCTAGCCGTAAACGATGGGCACTAAGTAGAGGGG

>gi|254925541|gb|GQ331193.1| Uncultured Planctomycetales bacterium clone SCS-401-14535-C3 16S ribosomal RNA gene, partial sequence
GAGCACGTAGGTGGGTTTGTAAGTCAGATGTGAAAGCCTTCTGTTCAACGGAAGAATTGCATCTGAAACT
GCGAGTCTTGAGTGTAGGAGGGGAGAATGGAACTTCTGGTGGAGCGGTGAAATGCGTAGATATCAGAAGG
AACGCCGGCGGCGAAAGCGATTCTCTGGCCTATTACTGACACTCAGTGTGCGAAAGCTAGGGGAGCAAAC
GGGATTAGATACCCCGGTAGTCCTAGCCGTAAACGATGGGCACTAAGTAGAGGGG

>gi|254925542|gb|GQ331194.1| Uncultured Planctomycetales bacterium clone SCS-401-meng2-C12 16S ribosomal RNA gene, partial sequence
GAGCACGTAGGTGGGTTTGTAAGTCAGATGTGAAAGCCTTCTGTTCAACGGAAGAATTGCATCTGAAACT
GCGAGTCTTGAGTGTAGGAGGGGAGAATGGAACTTCTGGTGGAGCGGTGAAATGCGTAGATATCAGAAGG
AACGCCGGCGGCGAAAGCGATTCTCTGGCCTATTACTGACACTCAGTGTGCGAAAGCTAGGGGAGCAAAC
GGGATTAGATACCCCGGTAGTCCTAGCCGTAAACGATGGGCACTAAGTAGAGGGG

>gi|254925543|gb|GQ331195.1| Uncultured Planctomycetales bacterium clone SCS-401-14535-C1 16S ribosomal RNA gene, partial sequence
GAGCACGTAGGTGGGTTTGTAAGTCAGATGTGAAAGCCTTCTGTTCAACGGAAGAATTGCATCTGAAACT
GCGAGTCTTGAGTGTAGGAGGGGAGAATGGAACTTCTGGTGGAGCGGTGAAATGCGTAGATATCAGAAGG
AACGCCGGCGGCGAAAGCGATTCTCTGGCCTATTACTGACACTCAGTGTGCGAAAGCTAGGGGAGCAAAC
GGGATTAGATACCCCGGTAGTCCTAGCCGTAAACGATGGGCACTAAGTAGAGGGG

>gi|254925544|gb|GQ331196.1| Uncultured Planctomycetales bacterium clone SCS-401-14535-D6 16S ribosomal RNA gene, partial sequence
GAGCACGTAGGTGGGTTTGTAAGTCAGATGTGAAAGCCTTCTGTTCAACGGAAGAATTGCATCTGAAACT
GCGAGTCTTGAGTGTAGGAGGGGAGAATGGAACTTCTGGTGGAGCGGTGAAATGCGTAGATATCAGAAGG
AACGCCGGCGGCGAAAGCGATTCTCTGGCCTATTACTGACACTCAGTGTGCGAAAGCTAGGGGAGCAAAC
GGGATTAGATACCCCGGTAGTCCTAGCCGTAAACGATGGGCACTAAGTAGAGGGG

>gi|254925545|gb|GQ331197.1| Uncultured Planctomycetales bacterium clone SCS-401-14535-E8 16S ribosomal RNA gene, partial sequence
GAGCACGTAGGTGGGTTTGTAAGTCAGATGTGAAAGCCTTCTGTTCAACGGAAGAATTGCATCTGAAACT
GCGAGTCTTGAGTGTAGGAGGGGAGAATGGAACTTCTGGTGGAGCGGTGAAATGCGTAGATATCAGAAGG
AACGCCGGCGGCGAAAGCGATTCTCTGGCCTATTACTGACACTCAGTGTGCGAAAGCTAGGGGAGCAAAC
GGGATTAGATACCCCGGTAGTCCTAGCCGTAAACGATGGGCACTAAGTAGAGGGG

>gi|254925546|gb|GQ331198.1| Uncultured Planctomycetales bacterium clone SCS-407-14535-I4 16S ribosomal RNA gene, partial sequence
GAGCACGTAGGTGGGTTTGTAAGTCAGATGTGAAAGCCTTCTGTTCAACGGAAGAATTGCATCTGAAACT
GCGAGTCTTGAGTGTAGGAGGGGAGAATGGAGCTTCTGGTGGAGCGGTGAAATGCGTAGATATCAGAAGG
AACGCCGGCGGCGAAAGCGATTCTCTGGCCTATTACTGACACTCAGTGTGCGAAAGCTAGGGGAGCAAAC
GGGATTAGATACCCCGGTAGTCCTAGCCGTAAACGATGGGCACTAAGTAGAGGGG

>gi|254925547|gb|GQ331199.1| Uncultured Planctomycetales bacterium clone SCS-401-14535-C4 16S ribosomal RNA gene, partial sequence
GAGCACGTAGGTGGGTTTGTAAGTCAGATGTGAAAGCCTTCTGTTCAACGGAAGAATTGCATCTGAAACT
GCGAGTCTTGAGTGTAGGAGGGGAGAATGGAACTTCTGGTGGAGCGGTGAAATGCGTAGATATCAGAAGG
AACGCCGGCGGCGAAAAGCAATTCTCTGGCCTATTACTGACACTCAGTGTGCGAAAGCAAGGGAAGCAAA
CGGGATTAGATACCCCGGTAGTCCTAGCCGTAAACGATGGGCACTAAGTAGAGGGG

>gi|254925548|gb|GQ331200.1| Uncultured Planctomycetales bacterium clone SCS-401-14535-E7 16S ribosomal RNA gene, partial sequence
GAGCACGTAGGTGGGTTTGTAAGTCAGATGTGAAAGCCTTCTGTTCAACGGAAGAATTGCATCTGAAACT
GCGAGTCTTGAGTGTAGGGGGGGAGAATGGAACTTCTGGTGGAGCGGTGAAATGCGTAGATATCAGAAGG
AACGCCGGCGGCGAAAAGCAATTCTCTGGCCTATTACTGACACTCAGTGCGCGAAAGCAAGGGGAGCAAA
CGGGATTAGATACCCCGGTAGTCCTAGCCGTAAACGATGGGCACTAAGTAGAGGGG

>gi|254925549|gb|GQ331201.1| Uncultured Planctomycetales bacterium clone SCS-401-14535-D8 16S ribosomal RNA gene, partial sequence
GAGCACGTAGGTGGGTTTGTAAGTCAGATGTGAAAGCCTTCTGTTCAACGGAAGAATTGCATCTGAAACT
GCGAGTCTTGAGTGTAGGAGGGGAGAATGGAACTTCTGGTGGAGCGGTGAAATGCGTAGATATCAGAAGG
AACGCCGGCGGCGAAAAGCAATTCTATGGCCTATTACTGACACTCAGTGTGCGAAAGTAAGGGGAGCAAA
CGGGATTAGATACCCCGGTAGTCCTAGCCGTAAACGATGGGCACTAAGTAGAGGGG

>gi|254925550|gb|GQ331202.1| Uncultured Planctomycetales bacterium clone SCS-401-14535-E1 16S ribosomal RNA gene, partial sequence
GAGCACGTAGGTGGGTTTGTAAGTCAGATGTGAAAGCCTTCTGTTCAACGGAAGAATTGCATCTGAAACT
GCGAGTCTTGAGTGTAGGAGGGGAGAATGGAACTTCTGGTGGAGCGGTGAAATGCGTAGATATCAGAAGG
AACGCCGGCGGCGAAAAGCAATTCTCTGGCCTATTACTGACACTCAGTGTGCGAAAGTAAGGGGAGCAAA
CGGGATTAGATACCCCGGTAGTCCTAGCCGTAAACGATGGGCACTAAGTAGAGGGG

>gi|254925551|gb|GQ331203.1| Uncultured Planctomycetales bacterium clone SCS-407-14576-H2 16S ribosomal RNA gene, partial sequence
GAGCACGTAGGTGGGTTTGTAAGTCAGATGTGAAAGCCTTCTGTTCAACGGAAGAATTGCATCTGAAACT
GCGAGTCTTGAGTGTAGGAGGGGAGAATGGAACTTCTGGTGGAGCGGTGAAATGCGTAGATATCAGAAGG
AACGCCGGCGGCGAAAGCGATTCTCTGGCCTATTACTGACACTCAGTGTGCGAAAGTAAGGGGAGCAAAC
GGGATTAGATACCCCGGTAGTCCTAGCCGTAAACGATGGGCACTAAGTAGAGGGG

>gi|254925552|gb|GQ331204.1| Uncultured Planctomycetales bacterium clone SCS-CF5-li-G4 16S ribosomal RNA gene, partial sequence
GAGCACGTAGGTGGGTTTGTAAGTCAGATGTGAAAGCCTTCTGTTCAACGGAAGAATTGCATCTGAAACT
GCGAGTCTTGAGTGTAGGAGGGGAGAATGGAACTTCTGGTGGAGCGGTGAAATGCGTAGATATCAGAAGG
AACGCCGGCGGCGAAAGCGATTCTCTGGCCTATTACTGACACTCAGTGTGCGAAAGCCAGGGGAGCAAAC
GGGATTAGATACCCCGGTAGTCCTAGCCGTAAACGATGGGCACTAAGTAGAGGGG

>gi|254925553|gb|GQ331205.1| Uncultured Planctomycetales bacterium clone SCS-CF5-li-H4 16S ribosomal RNA gene, partial sequence
GAGCACGTAGGTGGGTTTGTAAGTCAGATGTGAAAGCCTTCTGTTCAACGGAAGAATTGCATCTGAAACT
GCGAGTCTTGAGTGTAGGAGGGGAGAATGGAACTTCTGGTGGAGCGGTGAAATGCGTAGATATCAGAAGG
AACGCCGGCGGCGAAGGCGATTCTCTGGCCTATTACTGACACTCAGTGTGCGAAAGCCAGGGGAGCAAAC
GGGATTAGATACCCCGGTAGTCCTAGCCGTAAACGATGGGCACTAAGTAGAGGGG

>gi|254925554|gb|GQ331206.1| Uncultured Planctomycetales bacterium clone SCS-CF5-li-G8 16S ribosomal RNA gene, partial sequence
GAGCACGTAGGTGGGTTTGTAAGTCAGATGTGAGAGCCTTCTGTTCAACGGAAGAATTGCATCTGAAACT
GCGAGTCTTGAGTGTAGGAGGGGAGAATGGAACTTCTGGTGGAGCGGTGAAATGCGTAGATATCAGAAGG
AACGCCGGCGGCGAAAGCGATTCTCTGGCCTATTACTGACACTCAGTGTGCGAAAGCTAGGGGAGCAAAC
GGGATTAGATACCCCGGTAGTCCTAGCCGTAAACGATGGGCACTAAGTAGAGGGG

>gi|254925555|gb|GQ331207.1| Uncultured Planctomycetales bacterium clone SCS-401-14535-D7 16S ribosomal RNA gene, partial sequence
GAGCACGTAGGTGGGTTTGTAAGTCAGATGTGAGAGCCTTCTGTTCAACGGAAGAATTGCATCTGAAACT
GCGAGTCTTGAGTGTAGGAGGGGAGAATGGAACTTCTGGTGGAGCGGTGAAATGCGTAGATATCAGAAGG
AACGCCGGCGGCGAAAGCGATTCTCTGGCCTATTACTGACACTCAGTGTGCGAAAGCTAGGGGAGCAAAC
GGGATTAGATACCCCGGTAGTCCTAGCCGTAAACGATGGGCACTAAGTAGAGGGG

>gi|254925556|gb|GQ331208.1| Uncultured Planctomycetales bacterium clone SCS-CF5-li-H7 16S ribosomal RNA gene, partial sequence
GAGCACGTAGGTGGGTTTGTAAGTCAGATGTGAAAGCCTTCTGTTCAACGGAAGAATTGCATCTGAAACT
GCGAGTCTTGAGTGTAGGAGGGGAGAATGGAACTTCTGGTGGAGCGGTGAAATGCGTAGATATCAGAAGG
AACGCCGGCGGCGAAAGCGATTCTCTGGCCTATTACTGACACTCAGTGTGCGAAAGCTAGGGGAGCAAAC
GGGATTAGATACCCCGGTAGTCCTAGCCGTAAACGATGGGCACTAATCAGAGGGG

>gi|254925557|gb|GQ331209.1| Uncultured Planctomycetales bacterium clone SCS-401-14535-C8 16S ribosomal RNA gene, partial sequence
GAGCACGTAGGTGGGTTTGTAAGTCAGATGTGAAAGCCTTCTGTTCAACGGAAGAATTGCATCTGAAACT
GCGAGTCTTGAGTGTAGGAGGGGAGAATGGAACTTCTGGTGGAGCGGTGAAATGCGTAGATATCAGAAGG
AACGCCGGCGGCGAAAGCGATTCTCTGGCCTATTACTGACACTCAGTGTGCGAAAGCTAGGGGAGCAAAC
GGGATTGGATACCCCGGTAGTCCTAGCCGTAAACGATGGGCACTAATTAGAGGGG

>gi|254925558|gb|GQ331210.1| Uncultured Planctomycetales bacterium clone SCS-401-14677-A6 16S ribosomal RNA gene, partial sequence
GAGCACGTAGGTGGGTTTGTAAGTCAGATGTGAAAGCCTTCTGTTCAACGGAAGAATTGCATCTGAAACT
GCGAGTCTTGAGTGTAGGAGGGGAGAATGGAACTTCTGGTGGAGCGGTGAAATGCGTAGATATCAGAAGG
AACGCCGGCGGCGAAAGCGATTCTCTGGCCTATTACTGACACTCAGTGTGCGAAAGCTAAGGGAGCAAAC
GGGATTAGATACCCCGGTAGTCCTAGCCGTAAACGATGGGCACTAAGTAGAGGGG

>gi|254925559|gb|GQ331211.1| Uncultured Planctomycetales bacterium clone SCS-401-14535-C6 16S ribosomal RNA gene, partial sequence
GAGCACGTAGGTGGGTTTGTAAGTCAGATGTGAAAGCCTTCTGTTCAACGGAAGAATTGCATCTGAAACT
GCGAGTCTTGAGTGTAGGAGGGGAGAATGGAACTTCTGGTGGAGCGGTGAAATGCGTAGATATCAGAAGG
AACGCCGGCGGCGAAAAGCGATTCTCTGGCCTATTACTGACACTCAGTGTGCGAAAGCTAGGGGAGCAAA
CGGGATTAGATACCCCGGTAGTCCTAGCCGTAAACGATGGGCACTAAGTAGAGGGG

>gi|254925560|gb|GQ331212.1| Uncultured Planctomycetales bacterium clone SCS-401-14535-D3 16S ribosomal RNA gene, partial sequence
GAGCACGTAGGTGGGTTTGTAAGTCAGATGTGAAAGCCTTCTGTTCAACGGAAGAATTGCATCTGAAACT
GCGAGTCTTGAGTGTAGGAGGGGAGAATGGAACTTCTGGTGGAGCGGTGAAATGCGTAGATATCAGAAGG
AACGCCGGCGGCGAAAAGCGATTCTCTGGCCTATTACTGACACTCAGTGTGCGAAAGCTAGGGGAGCAAA
CGGGATTAGATACCCCGGTAGTCCTAGCCGTAAACGATGGGCACTAAGTAGAGGGG

>gi|254925561|gb|GQ331213.1| Uncultured Planctomycetales bacterium clone SCS-401-14535-D5 16S ribosomal RNA gene, partial sequence
GAGCACGTAGGTGGGTTTGTAAGTCAGATGTGAAAGCCTTCTGTTCAACGGAAGAATTGCATCTGAAACT
GCGAGTCTTGAGTGTAGGAGGGGAGAATGGAACTTCTGGTGGAGCGGTGAAATGCGTAGATATCAGAAGG
AACGCCGGCGGCGAAAAGCGATTCTCTGGCCTATTACTGACACTCAGTGTGCGAAAGCTAGGGGAGCAAA
CGGGATTAGATACCCCGGTAGTCCTAGCCGTAAACGATGGGCACTAAGTAGAGGGG

>gi|254925562|gb|GQ331214.1| Uncultured Planctomycetales bacterium clone SCS-401-14677-A8 16S ribosomal RNA gene, partial sequence
GAGCACGTAGGTGGGTTTGTTAGTCAGATGTGAAAGCCTTCTGTTCAACGGAAGAATTGCATCTGAAACT
GCGAGTCTTGAGTGTAGGAGGGGAGAATGGAACTTCTGGTGGAGCGGTGAAATGCGTAGATATCAGAAGG
AACGCCGGCGGCGAAAGCGATTCTCTGGCCTATTACTGACACTCAGTGTGCGAAAGCTAGGGGAGCAAAC
GGGACTAGATACCCCGGTAGTCCTAGCCGTAAACGATGGGCACTAAGTAGAGGGG

>gi|254925563|gb|GQ331215.1| Uncultured Planctomycetales bacterium clone SCS-401-14229-E8 16S ribosomal RNA gene, partial sequence
GAGCACGTAGGTGGGTTTGTAAGTCAGATGTGAAAGCCCTCTGTTCAACGGAAGAATTGCATCTGAAACT
GCGAGTCTTGAGTGTAGGAGGGGAGAATGGAACTTCTGGTGGAGCGGTGAAATGCGTAGATATCAGAAGG
AACGCCGGCGGCGAAAGCGATTCTCTGGCCTATTACTGACACTCAGTGTGCGAAAGCTAGGGGAGCAAAC
GGGATTAGATACCCCGGTAGTCCTAGCCGTAAACGATGGGCACTAAGTAGAGGGG

>gi|254925564|gb|GQ331216.1| Uncultured Planctomycetales bacterium clone SCS-401-14229-F7 16S ribosomal RNA gene, partial sequence
GAGCACGTAGGTGGGTTTGTAAGTCAGATGTGAAAGCCTTCTGTTCAACGGAAGAATTGCATCTGAAACT
GCGAGTCTTGAGTGTAGGAGGGGAGAATGGAACTCCTGGTGGAGCGGTGAAATGCGTAGATATCAGAAGG
AACGCCGGCGGCGAAAGCGATTCTCTGGCCTATTACTGACACTCAGTGTGCGAAAGCTAGGGGAGCAAAC
GGGATTAGATACCCCGGTAGTCCTAGCCGTAAACGATGGGCACTAAGTAGAGGGG

>gi|254925565|gb|GQ331217.1| Uncultured Planctomycetales bacterium clone SCS-CF5-li-H2 16S ribosomal RNA gene, partial sequence
GAGCACGTAGGTGGGTTTGTAAGTCAGATGTGAAAGCCTTCTGTTCAACGGAAGAATTGCATCTAAAACT
GCGAGTCTTGAGTGTAGGAGGGGAGAATGGAACTTCTGGTGGAGCGGTGAAATGCGTAGATATCAGAAGG
AACGCCGGCGGCGAAAGCGATTCTCTGGCCTATTACTGACACTCAGTGTGCGAAAGCTAGGGGAGTAAAC
GGGATTAGATACCCCGGTAGTCCTGGCCGTAAACGATGGGCACTAAGTAGAGGGG

>gi|254925566|gb|GQ331218.1| Uncultured Planctomycetales bacterium clone SCS-401-meng2-F12 16S ribosomal RNA gene, partial sequence
GAGCACGTAGGTGGGTTTGTAAGTCAGATGTGAAAGCCTTCTGTTCAACGGAAGAATTGCATCTGAAACT
GCGAGTCTTGAGTGTAGGAGGGGAGAATGGAACTTCTGGTGGAGCGGTGAAATGCGTAGATATCAGAAGG
AACGCCGGCGGCGAAAGCGATTCTCTGGCCTATTACTGACACTCAGCGTGCGAAAGCTAGGGGAGCAAAC
GGGATTAGATACCCCGGTAGTCCTGGCCGTAAACGATGGGCACTAAGTAGAGGGG

>gi|254925567|gb|GQ331219.1| Uncultured Planctomycetales bacterium clone SCS-525-P090605E-D4 16S ribosomal RNA gene, partial sequence
CAATGCCCGAAAGGGTGACGAAGCGACGCCGCGTGGGTGAAGAAGGCCTTCGGGTTGTAAAACCCTGTCA
GGAGTTATGAAATGTAGGTGCGCTAATATCGTGCTTATTTGACAAAGGCTCCAAAGGAAGCCACGGCTAA
CTCTGTGCCAGCAGCCGCGGTAATACAGAGGTGGCGAGCGTTGTTCGGAATTATTGGGCGTAAAGAGCAC
GTAGGTGGGTTTGCAAGTCAGATGTGAAAGCCTTCTGTTCAACGGGAGAATTGCATCTGAAACTGCTAAT
CTTGAGTATAGGAGGGGAGAATGGAACTTCTGGTGGAGCGGTGAAATGCGTAGATATCAGAAGGAACGCC
GGCGGCGAAAGCGATTCTCTGGCCTATTACTGACACTCAGTGTGCGAAAGCTAGGGGAGCAAACGGGATT
AGATACCCCGGTAGTCCTAGCCGTAAACGATGGGCACTAAGTAGAGGGG

>gi|254925568|gb|GQ331220.1| Uncultured Planctomycetales bacterium clone SCS-525-P090605E-B8 16S ribosomal RNA gene, partial sequence
CAATGCCCGAAAGGGTGACGAAGCGACGCCGCGTGGGTGAGGAAGGCCTTCGGGTTGTAAAGCCCTGTCA
GGAGTTAAGAAATGTAGTCTCGCTAATATCGGGTCTATTTGACAAAGGCTCCAAAGGAAGCCACGGCTAA
CTCCGTGCCAGCAGCCGCGGTAATACAGAGGTGGCAAGCGTTGTTCGGAATTATTGGGCGTAAAGAGCAC
GTAGGTGGATTTGTAAGTCAGACGTGAAAGCCTTTTGTTCAACGGAAGAATTGTATCTGAAACTACAAAC
CTTGGGTGTAGGAGGGGAGAATGGAACTTCTGGTGGAGCGGTGAAATGCGTAGATATCAGAAGGAACGCC
GGCGGCGAAAGCGATTCTCTGGCCTATTACTGACACTCAGTGTGCGAAAGCTAGGGGAGCAAACGGGATT
AGATACCCCGGTAGTCCTAACCGTAAACGATGGGCACTAAGTAGAGGGG

>gi|254925569|gb|GQ331221.1| Uncultured Planctomycetales bacterium clone SCS-525-P090605E-B12 16S ribosomal RNA gene, partial sequence
CAATGCCCGAAAGGGTGACGAAGCGACGCCGCGTGGGTGAGGAAGGCCTTCGGGTTGTAAAGCCCTGTCA
GGAGTTAAGAAATGTAGACTCGCTAATATCGGGTCTATTTGACAAAGGCTCCAAAGGAAGCCACGGCTAA
CTCCGTGCCAGCAGCCGCGGTAATACAGAGGTGGCAAGCGTTGTTCGGAATTATTGGGCGTAAAGAGCAC
GTAGGTGGATTTGTAAGTCAGACGTGAAAGCCTTCTGTTCAACGGAAGAATTGTATCTGAAACTACAAAC
CTTGGGTGTAGGAGGGGAGAATGGAACTTCTGGTGGAGCGGTGAAATGCGTAGATATCAGAAGGAACGCC
GGCGGCGAAAGCGATTCTCTGGCCTATTACTGACACTCAGTGTGCGAAAGCTAGGGGAGCAAACGGGATT
AGATACCCCGGTAGTCCTAACCGTAAACGATGGGCACTAAGTAGAGGGG

>gi|254925570|gb|GQ331222.1| Uncultured Planctomycetales bacterium clone SCS-525-P090605E-C11 16S ribosomal RNA gene, partial sequence
CAATGCCCGAAAGGGTGACGAAGCGACGCCGCGTGGGTGAGGAAGGCCTTCGGGTTGTAAAGCCCTGTCA
GGAGTTAAGAAATGTAGACTCGCTAATATCGGGTCTATTTGACAAAGGCTCCAGAGGAAGCCACGGCTAA
CTCCGTGCCAGCAGCCGCGGTAATACAGAGGTGGCAAGCGTTGTTCGGAATTATTGGGCGTAAAGAGCAC
GTAGGTGGATTTGTAAGTCAGACGTGAAAGCCTTCTGTTCAACGGAAGAATTGTATCTGAAACTACAAAC
CTTGGGTGTAGGAGGGGAGAATGGAACTTCTGGTGGAGCGGTGAAATGCGTAGATATCAGAAGGAACGCC
GGCGGCGAAAGCGATTCTCTGGCCTATTACTGACACTCAGTGTGTGAAAGCTAGGGGAGCAAACGGGATT
AGATACCCCGGTAGTCCTAACCGTAAACGATGGGCACTAAGTAGAGGGG

>gi|254925571|gb|GQ331223.1| Uncultured Planctomycetales bacterium clone SCS-525-P090605E-A7 16S ribosomal RNA gene, partial sequence
CAATGCCCGAAAGGGTGACGAAGCGACGCCGCGTGGATGAAGAAGGCCTTCGGGTTGTAAAATCCTGTCA
GGAGTTAAGAAATATAGGTGCGATAATACCGTGCCTATTTGACAAAGGCTCCAAAGGAAGCCACGGCTAA
CTCTGTGCCAGCAGCCGCGGTAATACAGAGGTGGCAAGCGTTGTTCGGAATTATTGGGCGTAAAGAGCAC
GTAGGTGGATTTGTTAGTCAGATGTGAAAGCCTTTTGCTCAACGGAAGAATTGCATCTGAAACTACAAGC
CTTGAGTATAGGAGGGGAGAGTGGAACTTCTGGTGGAGCGGTGAAATGCGTAGATATCAGAAGGAACGCC
GGCGGCGAAAGCGACTCTCTGGCCTATAACTGACACTGAGTGTGCGAAAGCTAGGGGAGCAAACGGGATT
AGATACCCCGGTAGTCCTAGCCGTAAACGATGGGCACTAAGTAGAGGGG

>gi|254925572|gb|GQ331224.1| Uncultured Planctomycetales bacterium clone SCS-525-P090605E-A5 16S ribosomal RNA gene, partial sequence
CAATGCCCGAAAGGGTGACGAAGCGACGCCGCGTGGATGAAGAAGGCCTTCGGGTTGTAAAATCCTGTCA
GGAGTTAAGAAATATAGGTGCGATAATACCGTGCCTATTTGACAAAGGCTCCAAAGGAAGCCACGGCTAA
CTCTGTGCCAGCAGCCGCGGTAATACAGAGGTGGCAAGCGTTGTTCGGAATTATTGGGCGTAAAGAGCAC
GTAGGTGGATTTGTTAGTCAGATGTGAAAGCCTTTTGTTCAACGGAAGAACTGCATCTGAAACTACAAAC
CTTGAGTATAGGAGGGGAGAGTGGAACTTCTGGTGGAGCGGTGAAATGCGTAGATATCAGAAGGAACGCC
GGCGGCGAAAGCGACTCTCTGGCCTATAACTGACACTGAGTGTGCGAAAGCTAGGGGAGCAAACGGGATT
AGATACCCCGGTAGTCCTAGCCGTAAACGATGGGCACTAAGTAGAGGGG

>gi|254925573|gb|GQ331225.1| Uncultured Planctomycetales bacterium clone SCS-525-P090605E-B4 16S ribosomal RNA gene, partial sequence
CAATGCCCGAAAGGGTGACGAAGCGACGCCGCGTGGATGAAGAAGGCCTTCGGGTTGTAAAATCCTGTCA
GGAGTTAAGAAATGTAGGTGCGATAATACCGTGCCTATTTGACAAAGGCTCCAAAGGAAGCCACGGCTAA
CTCTGTGCCAGCAGCCGCGGTAATACAGAGGTGGCAAGCGTTGTTCGGAATTATTGGGCGTAAAGAGCAC
GTAGGTGGATTTGTTAGTCAGATGTGAAAGCCTTTCGTTCAACGGAAGAATTGCATCTGAAACTACAAAC
CTTGAGTATAGGAGGGGAGAGTGGAACTTCTGGTGGAGCGGTGAAATGCGTAGATATCAGAAGGAACGCC
GGCGGCGAAAGCGACTCTCTGGCCTATAACTGACACTGAGTGTGCGAAAGCTAGGGGAGCAAACGGGATT
AGATACCCCGGTAGTCCTAGCCGTAAACGATGGGCACTAAGTAGAGGGG

>gi|254925574|gb|GQ331226.1| Uncultured Planctomycetales bacterium clone SCS-525-P090605E-C5 16S ribosomal RNA gene, partial sequence
CAATGCCCGAAAGGGTGACGAAGCGACGCCGCGTGGATGAAGAAGGCCTTCGGGTTGTAAAATCCTGTCA
GGAGTTAAGAAATGTAGGTGCGATAATACCGTGCCTATTTGACAAAGGCTCCAAAGGAAGCCACGGCTAA
CTCTGTGCCAGCAGCCGCGGTAATACAGAGGTGGCAAGCGTTGTTCGGAATTATTGGGCGTAAAGAGCAC
GTAGGTGGATTTGTTAGTCAGATGTGAAAGCCTTTCGTTCAACGGAAGAATTGCATCTGAAACTACAAAC
CTTGAGTATAGGAGGGGAGAGTGGAACTTCTGGTGGAGCGGTGAAATGCGTAGATATCAGAAGGAACGCC
GGCGGCGAAAGCGACTCTCTGGCCTATAACTGACACTGAGTGTGCGAAAGCTAGGGGAGCAAACGGGATT
AGATACCCCGGTAGTCCTAGCCGTAAACGATGGGCACTAAGTAGAGGGG

>gi|254925575|gb|GQ331227.1| Uncultured Planctomycetales bacterium clone SCS-525-P090605E-A8 16S ribosomal RNA gene, partial sequence
CAATGCCCGAAAGGGTGACGAAGCGACGCCGCGTGGATGAAGAAGGCCTTCGGGTTGTAAAATCCTGTCA
GGAGTTAAGAAATATAGGTGCGATAATACCGTGCCTATTTGACAAAGGCTCCAAAGGAAGCCACGGCTAA
CTCTGTGCCAGCAGCCGCGGTAATACAGAGGTGGCAAGCGTTGTTCGGAATTATTGGGCGTAAAGAGCAC
GTAGGTGGATTTGTTAGTCAGATGTGAAAGCCTTTTGTTCAACGGAAGAATTGCATCTGAAACTACAAAC
CTTGAGTATAGGAGGGGAGAGTGGAACTTCTGGTGGAGCGGTGAAATGCGTAGATATCAGAAGGAACGCC
GGCGGCGAAAGCGACTCTCTGGCCTATAACTGACACTGAGTGTGCGAAAGCTAGGGGAGCAAACGGGATT
AGATACCCCGGTAGTCCTAGCCGTAAACGATGGGCACTAAGTAGAGGGG

>gi|254925576|gb|GQ331228.1| Uncultured Planctomycetales bacterium clone SCS-525-P090605E-A4 16S ribosomal RNA gene, partial sequence
CAATGCCCGAAAGGGTGACGAAGCGACGCCGCGTGGATGAAGAAGGCCTTCGGGTTGTAAAATCCTGTCA
GGAGTTAAGAAATATAGGTGCGATAATACCGTGCCTATTTGACAAAGGCTCCAAAGGAAGCCACGGCTAA
CTCTGTGCCAGCAGCCGCGGTAATACAGAGGTGGCAAGCGTTGTTCGGAGTTATTGGGCGTAAAGAGCAC
GTAGGTGGATTTGTTAGTCAGATGTGAAAGCCTTCTGTTCAACGGAAGAATTGCATCTGAAACTACAAAC
CTTGAGTATAGAAGGGGAGAGTGGAACTTCTGGTGGAGCGGTGAAATGCGTAGATATCAGAAGGAACGCC
GGCGGCGAAAGCGACTCTCTGGCCTATAACTGACACTGAGTGTGCGAAAGCTAGAGGAACAAACGGGATT
AAATACCCCGGTAGTCCTAGCCGTAAACAATGGGCACTAAGTAGAGGGG

>gi|254925577|gb|GQ331229.1| Uncultured Planctomycetales bacterium clone SCS-525-P090605E-D3 16S ribosomal RNA gene, partial sequence
CAATGCCCGAAAGGGTGACGAAGCGACGCCGCGTGGATGAAGAAGGCCTTCGGGTTGTAAAATCCTGTCA
GGAGTTAAGAAATATAGGTGCGATAATACCGTGCCTATTTGACAAAGGCTCCAAAGGAAGCCACGGCTAA
CTCTGTGCCAGCAGCCGCGGTAATACAGAGGTGGCAAGCGTTGTTCGGAATTATTGGGCGTAAAGAGCAC
GTAGGTGGATTTGTTAGTCAGATGTGAAAGCCTTTTGTTCAACGGAAGAATTGCATCTGAAACTACAAAC
CTTGAGTATAGAAGGGGAGAGTGGAACTTCTGGTGGAGCGGTGAAATGCGTAGATATCAGAAGGAACGCC
GGCGGCGAAAGCGACTCTCTGGCCTATAACTGACACTGAGTGTGCGAAAGCTAGAGGAACAAACGGGATT
AAATACCCCGGTAGTCCTAGCCGTAAACAATGGGCACTAAGTAGAGGGG

>gi|254925578|gb|GQ331230.1| Uncultured Planctomycetales bacterium clone SCS-525B-14535-A3 16S ribosomal RNA gene, partial sequence
GTCAGATGTGAAAGCCTTCTGTTCAACGGAAGAATTGCATCTGAAACTGCGAGTCTTGAGTGTAGGAGGG
GAGAATGGAACTTCTGGTGGAGCGGTGAAATGCGTAGATATCAGAAGGAACGCCGGCGGCGAAAAGCGAT
TCTCTGGCCTATTACTGACACTCAGTGTGCGAAAGCTAGGGGAGCAAACGGGATTAGATACCCCGGTAGT
CCTAGCCGTAAACGATGGGCACTAAGTAGAGGGG

>gi|254925579|gb|GQ331231.1| Uncultured Planctomycetales bacterium clone SCS-525B-14535-B4 16S ribosomal RNA gene, partial sequence
GTCAGATGTGAAAGCCTTCTGTTCAACGCAAGAATTGCATCTGAAACTGCGAGTCTTGAGTGTAGGAGGG
GAGAATGGAACTTCTGGTGGAGCGGTGAAATGCGTAGATATCAGAAGGAACGCCGGCGGCGAAAAGCGAT
TCTCTGGCCTATTACTGACACTCAGTGTGCGAAAGCTAGGGGAGCAAACGGGATTAGATACCCCGGTAGT
CCTAGCCGTAAACGATGGGCACTAAGTAGAGGGG

>gi|254925580|gb|GQ331232.1| Uncultured Planctomycetales bacterium clone SCS-525B-14535-B6 16S ribosomal RNA gene, partial sequence
GTCAGATGTGAAAGCCTTCTGTTCAACGGAAGAATTGCATCTGAAACTGCGAGTCTTGAGTGTAGGAGGG
GAGAATGGAACTTCTGGTGGAGCGGTGAAATGCGTAGATATCAGAAGGAACGCCGGCGGCGAAAAGCGAT
TCTCTGGCCTATTACTAACACTCAGTGTGCGAAAGCAAGGGGAGCAAACGGGATTAGATACCCCGGTAGT
CCTAGCCGTAAACGATGGGCACTAAGTAGAGGGG

>gi|254925581|gb|GQ331233.1| Uncultured Planctomycetales bacterium clone SCS-525B-14535-A7 16S ribosomal RNA gene, partial sequence
GTCAGATGTGAAAGCCTTCTGTTCAACGGAAGGATTGCATCTGAAACTGCGAGTCTTGAGTGTAGGAGGG
GAGAATGGAACTTCTGGTGGAGCGGTGAAATGCGTAGATATCAGAAGGAACGCCGGCGGCGAAAAGCGAT
TCTCTGGCCTATTACTGACACTCAGTGTGCGAAAGCAAGGGGAGCAAACGGGATTAGATACCCCGGTAGT
CCTAGCCGTAAACGATGGGCACTAAGTAGAGGGG

>gi|254925582|gb|GQ331234.1| Uncultured Planctomycetales bacterium clone SCS-525B-14535-B5 16S ribosomal RNA gene, partial sequence
GTCAGATGTGAGAGCCTTCTGTTCAACGGAGGAATTGCATCTGAAACTGCGAGTCTTGAGTGTAGGAGGG
GAGAATGGAACTTCTGGTGGAGCGGTGAAATGCGTAGATATCAGAAGGAACGCCGGCGGCGAAAAGCGAT
TCTCTGGCCTATTACTGACACTCAGTGCGCGAAAGCTAGGGGAGCAAACGGGATTAGATACCCCGGTAGT
CCTAGCCGTAAACGATGGGCACTAAGTAGAGGGG

>gi|254925583|gb|GQ331235.1| Uncultured Planctomycetales bacterium clone SCS-525B-14535-A5 16S ribosomal RNA gene, partial sequence
GTCAGATGTGAAAGCCTTCTGTTCAACGGAAGAATTGCATCTGAAACTACAAACCTTGAGTATAGGAGGG
GAGAGTGAAACTTCTGGTGGAGCGGTGAAATGCGTAGATATCAGAAGGAACGCCGGCGGCGAAAAGCAAC
TCTCTGGCCTATAACTGACACTGAGTGTGCGAAAGCTAGGGGAGCAAACGGGATTAGATACCCCGGTAGT
CCTAGCCGTAAACGATGGGCACTAAGTAGAGGGG

>gi|254925584|gb|GQ331236.1| Uncultured Planctomycetales bacterium clone SCS-401-14677-B6 16S ribosomal RNA gene, partial sequence
GAGCACGTAGGTGGGTTTGTATGTCAGGGGTGAAAGCCCCCGGCCCAACCGGGGAACGGCCTTTGAAACT
GCGGACCTTGAGTGGAGCAGAGGGGAGTGGAACTCTCGGTGGAGCGGTGAAATGCGTTGATATCGAGGGG
AACACCAGCGGCGAAGGCGACTCCCTATGCTTCTACTGACGCTGAGGTGCGAAAGCCAGGGGAGCGAACG
GGATTAGATACCCCGGTAGTCCTGGCCCTAAACGGTGGGCACTAAGTAGAGGGG

>gi|254925585|gb|GQ331237.1| Uncultured Planctomycetales bacterium clone SCS-407-li-E7 16S ribosomal RNA gene, partial sequence
GAGCACGTAGGTGGGTTTGTATGTCAGGGGTGAAAGCCCCCGGCCCAACCGGGGAACGGCCTTTGAAACT
GCGGACCTTGAGTGGAGCAGAGGGGAGTGGAACTCTCGGTGGAGCGGTGAACTGCGTTGATATCGAGGGG
AACACCAGCGGCGAAGGCGACTCCCTATGCTTCTACTGACGCTGAGGTGCGAAAGCCAGGGGAGCGAACG
GGATTAGATACCCCGGTAGTCCTGGCCCTAAACGGTGGGCACTAAGTAGAGGGG

>gi|254925586|gb|GQ331238.1| Uncultured Planctomycetales bacterium clone SCS-CF5-14229-G5 16S ribosomal RNA gene, partial sequence
GAGCACGTAGGTGGGTTTGTATGTCAGGGGTGAAAGCCCCCGGCCCAACCGGGGAACGGCCTTTGAAACT
GCGGACCTTGAGTGGAGCAGAGGGGAGTGGAACTCTCGGTGGAGCGGTGAAATGCGTTGATATCGAGGGA
AACACCAGCGGCGAAGGCGACTCCCTATGCTTCTACTGACGCTGAGGTGCGAAAGCCAGGGGAGCGAACG
GGATTAGATACCCCGGTAGTCCTGGCCTTAAACGGTGGGCACTAAGTAGAGGGG

>gi|254925587|gb|GQ331239.1| Uncultured Planctomycetales bacterium clone SCS-407-14677-D5 16S ribosomal RNA gene, partial sequence
GAGCACGTAGGTGGGTTTGTATGTCAGGGGTGAAAGTCCCCGGCCCAACCGGGGAACGGCCTCTGAAACT
GCGGACCTTGAGTGAAGCAGAGGGGAGTGGAACTCTCGGTGGAGCGGTGAAATGCGTTGATATCGAGGGG
AACACCAGCGGCGAAGGCGACTCCCTATGCTTCTACTGACGCCGAGGTGCGAAAGCCAGGGGAGCGAACG
GGATTAGATACCCCGGTAGTCCTGGCCCTAAACGGTGGGCACTAAGTAGAGGGG

>gi|254925588|gb|GQ331240.1| Uncultured Planctomycetales bacterium clone SCS-407-14229-H4 16S ribosomal RNA gene, partial sequence
GAGCACGTAGGTGGGTTTGTATGTCAGGGGTGAAAGCCCCCGGCCCAACCGGGGAACGGCCTCTGAAACT
GCGGACCTTGAGTGAAGCAGAGGGGAGTGGAACTCTCGGTGGAGCGGTGAAATGCGTTGATATCGAGGGG
AACACCAGCGGCGAAGGCGACTCCCTATGCTTCTACTGACGCTGAGGTGCGAAAGCCAGGGGAGCGAACG
GGATTAGATACCCCGGTAGTCCTGGCCCTAAACGGTGGGCACTAAGTAGAGGGG

>gi|254925589|gb|GQ331241.1| Uncultured Planctomycetales bacterium clone SCS-401-14535-H8 16S ribosomal RNA gene, partial sequence
GAGCACGTAGGTGGGTTTGTATGTCAGGGGTGAAAGCCCCCGGCCCAACCGGGGAACGGCCTCTGAAACT
GCGGACCTTGAGTGAAGCAGAGGGGAGTGGAACTCTCGGTGGAGCGGTGAAATGCGTTGATATCGAGGGG
AACACCAGCGGCGAAGGCGACTCCCTATGCTTCTACTGACGCTGAGGTGCGAAAGCCAGGGGAGCGAACG
GGATTAGATACCCCGGTAGTCCTGGCCCTAAACGGTGGGCACTAAGTAGAGGGG

>gi|254925590|gb|GQ331242.1| Uncultured Planctomycetales bacterium clone SCS-407-li-F11 16S ribosomal RNA gene, partial sequence
GAGCACGTAGGTGGGTTTGTATGTCAGGGGTGAAAGCCCCCGGTCCAACCGGGGAACGGCCTCTGAAACT
GCGGACCTTGAGTGAAGCAGAGGGGAGTGGAACTCTCGGTGGAGCGGTGAAATGCGTTGATATCGAGGGG
TACACCAGCGGCGAAGGCGACTCCCTATGCTTCTACTGACGCTGAGGTGCGAAAGCCAGGGGAGCGAACG
GGATTAGATACCCCGGTAGTCCTGGCCCTAAACGGTGGGCACTAAGTAGAGGGG

>gi|254925591|gb|GQ331243.1| Uncultured Planctomycetales bacterium clone SCS-407-14535-I6 16S ribosomal RNA gene, partial sequence
GAGCACGTAGGTGGGTTTGTAAGTCAGAGGTGAAAGCCCCCGGCCCAACCGGGGAACGGCCTCTGAAACT
GCGGACCTTGAGTGAAGCAGAGGGGAGTGGAACTCTCGGTGGAGCGGTGAAATGCGTTGATATCGAGGGG
AACACCAGCGGCGAAGGCGACTCCCTATGCTTCTACTGACGCTGAGGTGCGAAAGCCAGGGGAGCGAACG
GGATTAGATACCCCGGCAGTCCTGGCCCTAAACGGTGGGCACTAAGTAGAGGGG

>gi|254925592|gb|GQ331244.1| Uncultured Planctomycetales bacterium clone SCS-525-meng2-D1 16S ribosomal RNA gene, partial sequence
GAGCACGTAGGTGGGTTTGTATGTCAGGGGTGAAAGCCCCCGGCCCAACCGGGGAACGGCCTCTGAAACT
GCGGACCTTGAGTGAAGCAGAGGGGAGTGGAACTCTCGGTGGAGCGGTGAAATGCGTTGATATCGAGGGG
AACACCAGCGGCGAAGGCGACTCCCTATGCTTCTACTGACGCTGAGGCGCGAAAGCCAGGGGAGCGAACG
GGATTAGATACCCCGGTAGTCCTGGCCCTAAACGGTGGGCACTAAGTAGAGGGG
