# Supplementary material for: Biogeography of anaerobic ammonia-oxidizing (anammox) bacteria
Source: Front Microbiol. 2014 Aug 6;5:399. doi: 10.3389/fmicb.2014.00399 (PMC4123730; doi:10.3389/fmicb.2014.00399)
Supplement: Supplementary file 1 [file DataSheet1.ZIP › Sonthiphand supp data files/10/Untrimmed Sequence Files/218.fasta]

>gi|262223234|gb|GU083845.1| Uncultured Planctomycetales bacterium clone BL19-71 16S ribosomal RNA gene, partial sequence
TTTCGCAATGCCCGAAAGGGTGACGAAGCGACGCCGCGTGTGGGAAGAAGGCCTTCGGGTTGTAAACCAC
TGTCGGGAGTTAAGAAATACAAGGATATTAATAGTGTCTTTGTTTGACTAAGGCTCCGGAGGAAGCCACG
GCTAACTCTGTGCCAGCAGCCGCGGTAATACAGAGGCGGCAAGCGTTGTTCGGAATTATTGGGCGTAAAG
AGCACGTAGGCGGCTATGTAAGTCGGTTGTGAAAGCCTTCCGCTCAACGGAAGAACAGCATCCGATACTA
CATGGCTTGAGTGCGGGAGGGGAGAGTGGAACTTCTGGTGGAGCGGTGAAATGCGTAGATATCAGAAGGA
ACGCCGGCGGCGAAAGCGGCTCTCTGGCCCATAACTGACGCTAGAGTGTGCGAAAGCTAGGGGAGCAAAC
GGGATTAGATACCCCGGTAGTCCTAGCCGTAAACGATGGGCACTAAGTAGAGGGGTTT

>gi|262223235|gb|GU083846.1| Uncultured Planctomycetales bacterium clone BL19-46 16S ribosomal RNA gene, partial sequence
TTCGCAATGCCCGAAAGGGTGACGAAGCGACGCCGCGTGTGGGAAGAAGGCCTTCGGGTTGTAAACCACT
GTCGGGAGTTAAGAAATACAAGGATATTAATAGTGTCTTTGTTTGACTAAGGCTCCGGAGGAAGCCACGG
CTAACTCTGTGCCAGCAGCCGCGGTAATACAGAGGCGGCAAGCGTTGTTCGGAATTATTGGGCGTAAAGA
GCACGTAGGCGGCTATGTAAGTCGGTTGTGAAAGCCTTCCGCTCAACGGAAGAACAGCATCCGATACTAC
ATGGCTTGAGTGCGGGAGGGGAGAGTGGAACTTCTGGTGGAGCGGTGAAATGCGTAGATATCAGAAGGAA
CGCCGGCGGCGAAAGCGGCTCTCTGGCCCATAACTGACGCTGAGTGTGCGAAAGCTAGGGGAGCAAACGG
GATTAGATACCCCGGTAGTCCTAGCCGTAAACGATGGGCACTAAGTAGAGGGGTTTTA

>gi|262223236|gb|GU083847.1| Uncultured Planctomycetales bacterium clone BL19-67 16S ribosomal RNA gene, partial sequence
TTTCGCAATGCCCGAAAGGGTGACGAAGCGACGCCGCGTGTGGGAAGAAGGCCTTCGGGTTGTAAACCAC
TGTCGGGAGTTAAGAAATACAAGGATATTAATAGTGTCTTTGTTTGACTAAGGCTCCGGAGGAAGCCACG
GCTAACTCTGTGCCAGCAGCCGCGGTAATACAGAGGCGGCAAGCGTTGTTCGGAATTATTGGGCGTAAAG
AGCACGTAGGCGGCTATGTAAGTCGGTTGTGAAAGCCTTCCGCTCAACGGAAGAACAGCATCCGATACTA
CATGGCTTGAGTGCGGGAGGGGAGAGTGGAACTTCTGGTGGAGCGGTGAAATGCGTAGATATCAGAAGGA
ACGCCGGCGGCGAAAGCGGCTCTCTGGCCCATAACTGACGCTGAGTGTGCGAAAGCTAGGGGAGCAAACG
GGATTAGATACCCCGGTAGTCCTAGCCGTAAACGATGGGCACTAAGTAGAGGGGTTTT

>gi|262223237|gb|GU083848.1| Uncultured Planctomycetales bacterium clone BL2-41 16S ribosomal RNA gene, partial sequence
TTCGCAATGCCCGAAAGGGTGGCGAAGCGACGCCGCGTGTGGGAAGAAGGCCTTCGGGTTGTAAACCACT
GTTGGGAGTTAAGAAATGTAGAGGTGTTAATAGCGCCTTTACTTGACTAAAGCTCCAGAGGAAGCCACGG
CTAACTCTGTGCCAGCAGCCGCGGTAATACAGAGGCGGCAAGCGTTGTTCGGAATTATTGGGCGTAAAGA
GCACGTAGGCGGCTCTGTAAGTCAGCTGTGAAAGCCTTCTGCTTAACGGAAGAACAGCAGTTGAAACTAC
AGGGCTTGAGTGCGGGAGGGGAGAGTGGAACTTCTGGTGGAGCGGTGAAATGCGTAGATATCAGAAGGAA
CGCCGGCGGCGAAAGCGGCTCTCTGGTCCGTAACTGACGCTGAGTGTGCGAAAGCTAGGGGAGCAAACGG
GATTAGATACCCCGGTAGTCCTAGCCGTAAACGATGGGCACTAAGTAGAGGGGTTTTA

>gi|262223238|gb|GU083849.1| Uncultured Planctomycetales bacterium clone BL2-74 16S ribosomal RNA gene, partial sequence
TTCGCAATGCCCGAAAGGGTGACGAAGCGACGCCGCGTGTGGGAAGAAGGCCTTCGGGTTGTAAACCACT
GTTGGGAGTTAGGAAGTGTGGAGGTGTTAATAGCGCTTTCGCTTGACTAAAGCTCCAGAGGAAGCCACGG
CTAACTCTGTGCCAGCAGCCGCGGTAATACAGAGGCGGCAAGCGTTGTTCGGAATTATTGGGCGTAAAGA
GCACGTAGGCGGCTCTGCAAGTCAGCTGTGAAAGCCTTCTGCTTAACGGAAGAACGGCAGTTGAAACTAC
AGGGCTTGAGTGCGGGAGGGGAGAGTGGAACTTCTGGTGGAGCGGTGAAATGCGTAGATATCAGAAGGAA
CGCCGGCGGCGAAAGCGGCTCTCTGGTCCGTAACTGACGCTGAGTGTGCGAAAGCTAGGGGAGCAAACGG
GATTAGATACCCCGGTAGTCCTAGCCGTAAACGATGGGCACTAAGTAGAGGGGTTTTA

>gi|262223239|gb|GU083850.1| Uncultured Planctomycetales bacterium clone BL2-89 16S ribosomal RNA gene, partial sequence
TTCGCAATGCCCGAAAGGGTGACGAAGCGACGCCGCGTGTGGGAAGAAGGCCTTCGGGTTGTAAACCACT
GTCGGGAGTTAAGAAATGTAAGGGTGTTGATAGTATCCTTACTTGACTAAGGCTCCGGAGGAAGCCACGG
CTAACTCTGTGCCAGCAGCCGCGGTAATACAGAGGCGGCAAGCGTTGTTCGGAATTATTGGGCGTAAAGA
GCACGTAGGCGGCTATGTAAGTCGGTTGTGAAAGCCTTCCGCTCAACGGAAGAACAGCAGTCGATACTGC
ATGGCTTGAGTGCGGGAGGGGAGAGCGGAACTTCTGGTGGAGCGGTGAAATGCGTAGATATCAGAAGGAA
CGCCGGCGGCGAAAGCGACTCTCTGGCCCGTAACTGACGCTGAGTGTGCGAAAGCTAGGGGAGCAAACGG
GATTAGATACCCCGGTAGTCCTAGCCGTAAACGATGGGCACTAAGTAGAGGGGTTTTA

>gi|262223240|gb|GU083851.1| Uncultured Planctomycetales bacterium clone BL2-07 16S ribosomal RNA gene, partial sequence
TTCGCAATGCCCGAAAGGGCGACGAAGCGACGCCGCGTGTGGGAAGAAGGCCTTCGGGTTGTAAACCAGT
GTCGGGAGTTAAGAAATGTAAGGGTGTTAATAGTATCCTTACTTGACTAAGGCTCCGGAGGAAGCCACGG
CTAACTCTGTGCCAGCAGCCGCGGTAATACAGAGGCGGCAAGCGTTGTTCGGAATTATTGGGCGTAAAGA
GCACGTAGGCGGCTATGTAAGTCGGTTGTGAGAGCCTTCCGCTCAACGGAAGAACAGCAGTCGATACTGC
ATGGCTTGAGTGCGGGAGGGGAGAGCGGAACTTCTGGTGGAGCGGTGAAATGCGTAGATATCAGAAGGAA
CGCCGGCGGCGAAAGCGACTCTCTGGCCCGTAACTGACGCTGAGTGTGCGAAAGCTAGGGGAGCAAACGG
GATTAGATACCCCGGTAGTCCTAGCCGTAAACGATGGGCACTAAGTAGAGGGGTTTTA

>gi|262223241|gb|GU083852.1| Uncultured Planctomycetales bacterium clone BL2-08 16S ribosomal RNA gene, partial sequence
TTCGCAATGCCCGAAAGGGTGACGAAGCGACGCCGCGTGTGGGAAGAAGGCCTTCGGGTTGTAAACCACT
GTCGGGAGTTAAGAAATGTAAGGGTGTTAATAGTATCCTTACTTGACTAAGGCTCCGGAGGAAGCCACGG
CTAACTCTGTGCCAGCAGCCGCGGTAATACAGAGGCGGCAAGCGTTGTTCGGAATTATTGGGCGTAAAGA
GCACGTAGGCGGCTATGTAAGTCGGTTGTGAAAGCCTTCCGCTCAACGGAAGAACAGCAGTCGATACTGC
ATGGCTTGAGTGCGGGAGGGGAGAGCGGAACTTCTGGTGGAGCGGTGAAATGCGTAGATATCAGAAGGAA
CGCCGGCGGCGAAAGCGACTCTCTGGCCCGTAACTGACGCTGAGTGTGCGAAAGCTAGGGGAGCAAACGG
GATTAGATACCCCGGTAGTCCTAGCCGTAAACGATGGGCACTAAGTAGAGGGGTTTTA

>gi|262223242|gb|GU083853.1| Uncultured Planctomycetales bacterium clone BL2-10 16S ribosomal RNA gene, partial sequence
TTCGCAATGCCCGAAAGGGTGACGAAGCGACGCCGCGTGTGGGAAGAAGGCCTTCGGGTTGTAAACCACT
GTTGGGAGTTAGGAAATGTGGAGGTGTTAATAGCGCTTTCACTTGACTAAAGCTCCAGAGGAAGCCACGG
CTAACTCTGTGCCAGCAGCCGCGGTAATACAGAGGCGGCAAGCGTTGTTCGGAATTATTGGGCGTAAAGA
GCACGTAGGCGGCTCTGCAAGTCAGCTGTGAAAGCCTTCTGCTTAACGGAAGAACGGCAGTTGAAACTAC
AGGGCTTGAGTGCGGGAGGGGAGAGTGGAACTTCTGGTGGAGCGGTGAAATGCGTAGATATCAGAAGGAA
CGCCGGCGGCGAAAGCGGCTCTCTGGTCCGTAACTGACGCTGAGTGTGCGAAAGCTAGGGGAGCAAACGG
GATTAGATACCCCGGTAGTCCTAGCCGTAAACGATGGGCACTAAGTAGAGGGGTTTTA

>gi|262223243|gb|GU083854.1| Uncultured Planctomycetales bacterium clone BL2-25 16S ribosomal RNA gene, partial sequence
TTCGCAATGCCCGAAAGGGTGACGAAGCGACGCCGCGTGTGGGAAGAAGGCCTTCGGGTTGTAAACCACT
GTTGGGAGTTAGGAAATGTGGAGGTGTTAATAGCGCTTTCACTTGACTAAAGCTCCAGAGGAAGCCACGG
CTAACTCTGTGCCAGCAGCCGCGGTAATACAGAGGCGGCAAGCGTTGTTCGGAATTATTGGGCGTAAAGA
GCACGTAGGCGGCTCTGCAAGTCAGCTGTGAAAGCCTTCTGCTTAACGGAAGAACGGCAGTTGAAACTAC
AGGGCTTGAGTGCGGGAGGGGAGAGTGGAACTTCTGGTGGAGCGGTGAAATGCGTAGATATCAGAAGGAA
CGCCGGCGGCGAAAGCGGCTCTCTGGTCCGTAACTGACGCTGAGTGTGCGAAAGCTAGGGGAGCAAACGG
GATTAGATACCCCGGTAGTCCTAGCCGTAAACGATGGGCACTAAGTAGAGGGGTTTTA

>gi|262223244|gb|GU083855.1| Uncultured Planctomycetales bacterium clone BL2-26 16S ribosomal RNA gene, partial sequence
TTCGCAATGCCCGAAAGGGTGACGAAGCGACGCCGCGTGTGGGAAGAAGGCCTTCGGGTTGTAAACCACT
GTTGGGAGTTAAGAAATGTAGAGGTGTTAATAGCGCCTTTACTTGACTAAAGCTCCAGAGGAAGCCACGG
CTAACTCTGTGCCAGCAGCCGCGGTAATACAGAGGCGGCAAGCGTTGTTCGGAATTATTGGGCGTAAAGA
GCACGTAGGCGGCTCTGTAAGTCAGCTGTGAAAGCCTTCTGCTTAACGGAAGAACAGCAGTTGAAACTAC
AGGGCTTGAGTGCGGGAGGGGAGAGTGGAACTTCTGGTGGAGCGGTGAAATGCGTAGATATCAGAAGGAA
CGCCGGCGGCGAAAGCGGCTCTCTGGTCCGTAACTGACGCTGAGTGTGCGAAAGCTAGGGGAGCAAACGG
GATTAGATACCCCGGTAGTCCTAGCCGTAAACGATGGGCACTAAGTAGAGGGGTTTTA

>gi|262223245|gb|GU083856.1| Uncultured Planctomycetales bacterium clone BL19-72 16S ribosomal RNA gene, partial sequence
TTTCGCAATGCCCGAAAGGGTGACGAAGCGACGCCGCGTGTGGGAAGAAGGCCTTCGGGTTGTAAACCAC
TGTCGGGAGTTAAGAAATACAAGGATATTAATAGTGTCTTTGTTTGACTAAGGCTCCGGAGGAAGCCACG
GCTAACTCTGTGCCAGCAGCCGCGGTAATACAGAGGCGGCAAGCGTTGTTCGGAATTATTGGGCGTAAAG
AGCACGTAGGCGGCTATGTAAGTCGGTTGTGAAAGCCTTCCGCTCAACGGAAGAACAGCATCCGATACTA
CATGGCTTGAGTGCGGGAGGGGAGAGTGGAACTTCTGGTGGAGCGGTGAAATGCGTAGATATCAGAAGGA
ACGCCGGCGGCGAAAGCGGCTCTCTGGCCCATAACTGACGCTGAGTGTGCGAAAGCTAGGGGAGCAAACG
GGATTAGATACCCCGGTAGTCCTAGCCGTAAACGATGGGCACTAGTAGAGGGGTTTT

>gi|262223246|gb|GU083857.1| Uncultured Planctomycetales bacterium clone BL19-28 16S ribosomal RNA gene, partial sequence
TTCGCAATGCCCGAAAGGGTGACGAAGCGACGCCGCGTGTGGGAAGAAGGCCTTCGGGTTGTAAACCACT
GTCGGGAGTTAAGAAATACAAGGATATTAATAGTGTCTTTGTTTGACTAAGGCTCCGGAGGAAGCCACGG
CTAACTCTGTGCCAGCAGCCGCGGTAATACAGAGGCGGCAAGCGTTGTTCGGAATTATTGGGCGTAAAGA
GCACGTAGGCGGCTATGTAAGTCGGTTGTGAAAGCCTTCCGCTCAACGGAAGAACAGCATCCGATACTAC
ATGGCTTGAGTGCGGGAGGGGAGAGTGGAACTTCTGGTGGAGCGGTGAAATGCGTAGATATCAGAAGGAA
CGCCGGCGGCGAAAGCGGCTCTCTGGCCCATAACTGACGCTGAGTGTGCGAAAGCTAGGGGAGCAAACGG
GATTAGATACCCCGGTAGTCCTAGCCGTAAACGATGGGCACTAAGTAGAGGGGTTTTA

>gi|262223247|gb|GU083858.1| Uncultured Planctomycetales bacterium clone BL19-19 16S ribosomal RNA gene, partial sequence
TTCGCAATGCCCGAAAGGGTGACGAAGCGACGCCGCGTGTGGGAAGAAGGCCTTCGGGTTGTAAACCACT
GTCGGGAGTTAAGAAATACAAGGATATTAATAGTGTCTTTGTTTGACTAAGGCTCCGGAGGAAGCCACGG
CTAACTCTGTGCCAGCAGCCGCGGTAATACAAAGGCGGCAAGCGTTGTTCGGAATTATTGGGCGTAAAGA
GCACGTAGGCGGCTATGTAAGTCGGTTGTGAAAGCCTTCCGCTCAACGGAAGAACAGCATCCGATACTAC
ATGGCTTGAGTGCGGGAGGGGAGAGTGGAACTTCTGGTGGAGCGGTGAAATGCGTAGATATCAGAAGGAA
CGCCGGCGGCGAAAGCGGCTCTCTGGCCCATAACTGACGCTGAGTGTGCGAAAGCTAGGGGAGCAAACGG
GATTAGATACCCCGGTAGTCCTAGCCGTAAACGATGGGCACTAAGTAGAGGGGTTTTA

>gi|262223248|gb|GU083859.1| Uncultured Planctomycetales bacterium clone BL19-27 16S ribosomal RNA gene, partial sequence
TTCGCAATGCCCGAAAGGGTGACGAAGCGACGCCGCGTGTGGGAAGAAGGCCTTCGGGTTGTAAACCACT
GTCGGGAGTTAAGAAATACAAGGATATTAATAGTGTCTTTGTTTGACTAAGGCTCCGGAGGAAGCCACGG
CTAACTCTGTGCCAGCAGCCGCGGTAATACAGAGGCGGCAAGCGTTGTTCGGAATTATTGGGCGTAAAGA
GCACGTAGGCGGCTATGTAAGTCGGTTGTGAAAGCCTTCCGCTCAACGGAAGAACAGCATCCGATACTAC
ATGGCTTGAGTGCGGGAGGGGAGAGTGGAACTTCTGGTGGAGCGGTGAAATGCGTAGATATCAGAAGGAA
CGCCGGCGGCGAAAGCGGCTCTCTGGCCCATAACTGACGCTGAGTGTGCGAAAGCTAGGGGAGCAAACGG
GATTAGATACCCCGGTAGTCCTAGCCGTAAACGATGGGCACTAAGTAGAGGGGTTTT

>gi|262223249|gb|GU083860.1| Uncultured Planctomycetales bacterium clone BL19-69 16S ribosomal RNA gene, partial sequence
TTTCGCAATGCCCGAAAGGGTGACGAAGCGACGCCGCGTGTGGGAAGAAGGCCTTCGGGTTGTAAACCAC
TGTCGGGAGTTAAGAAATACAAGGATATTAATAGTGTCTTTGTTTGACTAAGGCTCCGGAGGAAGCCACG
GCTAACTCTGTGCCAGCAGCCGCGGTAATACAGAGGCGGCAAGCGTTGTTCGGAATTATTGGGCGTAAAG
AGCACGTAGGCGGCTATGTAAGTCGGTTGTGAAAGCCTTCCGCTCAACGGAAGAACAGCATCCGATACTA
CATGGCTTGAGTGCGGGAGGGGAGAGTGGAACTTCTGGTGGAGCGGTGAAATGCGTAGATATCAGAAGGA
ACGCCGGCGGCGAAAGCGGCTCTCTGGCCCATAACTGACGCTGAGTGTGCGAAAGCTAGGGGAGCAAACG
GGATTAGATACCCCGGTAGTCCTAGCCGTAAACGATGGGCACTAAGTAGAGGGGTTTT

>gi|262223250|gb|GU083861.1| Uncultured Planctomycetales bacterium clone BL19-51 16S ribosomal RNA gene, partial sequence
TTTCGCAATGCCCGAAAGGGTGACGAAGCGACGCCGCGTGTGGGAAGAAGGCCTTCGGGTTGTAAACCAC
TGTCGGGAGTTAAGAAATACAAGGGTATTAATAGTGTCTTTGTTTGACTAAGGCTCCGGAGGAAGCCACG
GCTAACTCTGTGCCAGCAGCCGCGGTAATACAGAGGCGGCAAGCGTTGTTCGGAATTATTGGGCGTAAAG
AGCACGTAGGCGGCTATGTAAGTCGGTTGTGAAAGCCTTCCGCTCAACGGAAGAACAGCATCCGATACTA
CATGGCTTGAGTGCGGGAGGGGAGAGTGGAACTTCTGGTGGAGCGGTGAAATGCGTAGATATCAGAAGGA
ACGCCGGCGGCGAAAGCGGCTCTCTGGCCCATAACTGACGCTGAGTGTGCGAAAGCTAGGGGAGCAAACG
GGATTAGATACCCCGGTAGTCCTAGCCGTAAACGATGGGCACTAAGTAGAGGGGTTTT

>gi|262223251|gb|GU083862.1| Uncultured Planctomycetales bacterium clone BL19-68 16S ribosomal RNA gene, partial sequence
TTCGCAATGCCCGAAAGGGTGACGAAGCGACGCCGCGTGTGGGAAGAAGGCCTTCGGGTTGTAAACCACT
GTCGGGAGTTAAGAAATACAAGGATATTAATAGTGTCTTTGTTTGACTAAGGCTCCGGAGGAAGCCACGG
CTAACTCTGTGCCAGCAGCCGCGGTAATACAGAGGCGGCAAGCGTTGTTCGGAATTATTGGGCGTAAAGA
GCACGTAGGCGGCTATGTAAGTCGGTTGTGAAAGCCTTCCGCTCAACGGAAGAACAGCATCCGATACTAC
ATGGCTTGAGTGCGGGAGGGGAGAGTGGAACTTCTGGTGGAGCGGTGAAATGCGTAGATATCAGAAGGAA
CGCCGGCGGCGAAAGCGGCTCTCTGGCCCATAACTGACGCTGAGTGTGCGAAAGCTAGGGGAGCAAACGG
GATTAGATACCCCGGTAGTCCTAGCCGTAAACGATGGGCACTAAGTAGAGGGGTTTTA
