# Supplementary material for: Biogeography of anaerobic ammonia-oxidizing (anammox) bacteria
Source: Front Microbiol. 2014 Aug 6;5:399. doi: 10.3389/fmicb.2014.00399 (PMC4123730; doi:10.3389/fmicb.2014.00399)
Supplement: Supplementary file 1 [file DataSheet1.ZIP › Sonthiphand supp data files/10/Untrimmed Sequence Files/221.fasta]

>gi|318082731|gb|HQ147788.1| Uncultured bacterium clone P3-49 16S ribosomal RNA gene, partial sequence
GAGCACGTAGGTGGGTTTGTAAGTCAGATGTGAAAGCCTTCTGTTCAACGGAAGAATTGCATCTGAAACT
GCGAGTCTTGAGTGTAGGAGGGGAGAATGGAACTTCTGGTGGAGCGGTGAAATGCGTAGATATCAGAAGG
AACGCCGGCGGCGAAAGCGATTCTCTGGCCTATTACTGACACTCAGTGTGCGAAAGCTAGGGGAGCAAAC
GGGATTAGATACCCCGGTAGTCCTAGCCGTAAACGATGGGCACTAAGTAGAGGGG

>gi|318082732|gb|HQ147789.1| Uncultured bacterium clone P3-48 16S ribosomal RNA gene, partial sequence
GAGCACGTAGGTGGGTTTGTAAGTCAGATGTGAAAGCCTTCTGTTCAACGGAAGAATTGCATCTGAAACT
GCGAGTCTTGAGTGTAGGAGGGGAGAATGGAACTTCTGGTGGAGCGGTGAAATGCGTAGATATCAGAAGG
AACGCCGGCGGCGAAAGCGATTCTCTGGCCTATTACTGACACTCAGTGTGCGAAAGCTAGGGGAGCAAAC
GGGATTAGATACCCCGGTAGTCCTAGCCGTAAACGATGGGCACTAAGTAGAGGGG

>gi|318082733|gb|HQ147790.1| Uncultured bacterium clone P3-47 16S ribosomal RNA gene, partial sequence
GAGCACGTAGGTGGGTTTGTAAGTCAGATGTGGAAGCTTTCTGTTCAACGGAAGAATTGCATCTGAAACT
GCGAGTCTTGAGTGTAGGAGGGGAGAATGGAACTTCTGGTGGAGCGGTGAAATGCGTAGATATCAGAAGG
AACGCCGGCGGCGAAAGCGATTCTCTGGCCTATTACTGACACTCAGTGTGCGAAAGCTAGGGGAGCAAAC
GGGATTAGATACCCCGGTAGTCCTAGCCGTAAACGATGGGCACTAAGTAGAGGGG

>gi|318082734|gb|HQ147791.1| Uncultured bacterium clone P3-46 16S ribosomal RNA gene, partial sequence
GAGCACGTAGGTGGGTTTGTAAGTCAGATGTGAGAGCCTTCTGTTCAACGGAAGAATTGCATCTGAAACT
GCGAGTCTTGAGTGTAGGAGGGGAGAATGGAACTTCTGGTGGAGCGGTGAAATGCGTAGATATCAGAAGG
AACGCCGGCGGCGAAAGCGATTCTCTGGCCTATTACTGACACTCAGTGTGCGAAAGCTAGGGGAGCAGAC
GGGATTAGATACCCCGGTAGTCCTAGCCGTAAACGATGGGCACTAAGTAGAGGGG

>gi|318082735|gb|HQ147792.1| Uncultured bacterium clone P3-45 16S ribosomal RNA gene, partial sequence
GAGCACGTAGGTGGGTTTGTAAGTCAGATGTGAAAGCCTTCTGTTCAACGGAAGAATTGCATCTGAAACT
GCGAGTCTTGAGTGTAGGAGGGGAGAATGGAACTTCTGGTGGAGCGGTGAAATGCGTAGATATCAGAAGG
AACGCCGGCGGCGAAAGCGATTCTCTGGCCTATTACTGACACTCAGTGTGCGAAAGCTAGGGGAGCAAAC
GGGATTAGATACTCCGGTAGTCCTAGCCGTAAACGATGGGCACTAAGTAGAGGGG

>gi|318082736|gb|HQ147793.1| Uncultured bacterium clone P3-44 16S ribosomal RNA gene, partial sequence
GAGCACGTAGGTGGGTTTGTAAGTCAGATGTGAAAGCCTTCTGTTCAACGGAAGAATTGCATCTGAAACT
GCGAGTCTTGAGTGTAGGAGGGGAGAATGGAACTTCTGGTGGAGCGGTGAAATGCGTAGATATCAGAAGG
AACGCCGGCGGCGAAAGCGATTCTCTGGCCTATTACTGACACTCAGTGTGCGAAAGCTAGGGGAGCAAAC
GGGATTAGATACCCCGGTAGTCCTAGCCGTAAACGATGGGCACTAAGTAGAGGGG

>gi|318082737|gb|HQ147794.1| Uncultured bacterium clone P3-43 16S ribosomal RNA gene, partial sequence
GAGCACGTAGGTGGGTTTGTAGGTCAGATGTGAAAGCCTTCTGTTCAACGGAAGAATTGCATCTGAAACT
GCGAGTCTCGAGTGTAGGAGGGGAGAATGGAACTTCTGGTGGAGCGGTGAAATGCGTAGATATCAGAAGG
AACGCCGGCGGCGAAAGCGATTCTCAGGCCTATTACTGACACTCAGTGTGCGAAAGCTAGGGGAGCAAAC
GGGATTAGATACCCCGGTAGTCCTAGCCGTAAACGATGGGCACTAAGTAGAGGGG

>gi|318082738|gb|HQ147795.1| Uncultured bacterium clone P3-42 16S ribosomal RNA gene, partial sequence
GAGCACGTAGGTGGGTTTGTAAGTCAGATGTGAAAGCCTTCTGTTCAACGGAAGAATTGCATCTGAAACT
GCGAGTCTTGAGTGTAGGAGGGGAGAATGGAACTTCTGGTGGAGCGGTGAAATGCGTAGATATCAGAAGG
AACACCGGCGGCGAAAGCGATTCTCTGGCCTATTACTGACACTCAGTGTGCGAAAGCTAGGGGAGCAAAC
GGGATTAGATACCCCGGTAGTCCTAGCCGTAAACGATGGGCACTAAGTAGAGGGG

>gi|318082739|gb|HQ147796.1| Uncultured bacterium clone P3-41 16S ribosomal RNA gene, partial sequence
GAGCACGTAGGTGGGTTTGTAAGTCAGATGTGAAAGCCATCTGTTCAACGGAAGAATTGCATCTGAAACT
GTGAGTCTTGAGTGTAGGAGGGGAGAATGGGACTTCTGGTGGAGCGGTGAAATGCGTAGATATCAGAAGG
AACGCCGGCGGCGAAAGCGATTCTCTGGCCTATTACTGACACTCAGTGTGCGAAAGCTAGGGGAGCAAAC
GGGATTAGATACCCCGGTAGTCCTAGCCGTAAACGATGGGCACTAAGTAGAGGGG

>gi|318082740|gb|HQ147797.1| Uncultured bacterium clone P3-40 16S ribosomal RNA gene, partial sequence
GAGCACGTAGGTGGGTTTGTAAGTCAGATGTGAAAGCCTTCTGTTCAACGGAAGAATTGCATCTGAAGCT
GCGAGTCTTGAGTGTAGGAGGGGAGAATGGTACTTCTGGTGGAGCGGTGAAATGCGTAGATATCAGAAGG
AACGCCGGCGGCGAAAGCGATTCTCTGGCCTATTACTGACACTCAGTGTGCGAAAGCTAGGGGAGCAAAC
GGGATTAGATACCCCGGTAGTCCTAGCCGTAAACGATGGGCACTAAGTAGAGGGG

>gi|318082741|gb|HQ147798.1| Uncultured bacterium clone P3-39 16S ribosomal RNA gene, partial sequence
GAGCACGTAGGTGGGTTTGTAAGTCAGATGTGAAAGCCTTCTGTTCAACGGAAGAATTGCATCTGAAACT
GCGAGTCTTGAGTGTAGGAGGGGAGAATGGAACTTCTGGTGGAGCGGTGAAATGCGTAGATATCAGAAGG
AACGCCGGCGGCGAAAGCGATTCTCTGGCCTATTACTGACTCTCAGTGTGCGAAAGCTAGGGGAGCAAAC
GGGATTAGATACCCCGGTAGTCCTAGCCGTAAACGATGGGCACTAAGTAGAGGGG

>gi|318082742|gb|HQ147799.1| Uncultured bacterium clone P3-38 16S ribosomal RNA gene, partial sequence
GAGCACGTAGGTGGGTTTGTAAGTCAGATGTGAAAGCCTTCTGTTCAACGGAAGAATTGCATCTGAAACT
GCGAGTCTTGAGTGTAGGAGGGGAGAATGGAACTTCTGGTGGAGCGGTGAAATGCGTAGATATCAGAAGG
AACGCCGGCGGCGAAAGCGATTCTCTGGCCTATTACTGACACTCAGTGTGCGAAAGCTAGGGGAGCAAAC
GGGATTAGATACCCCGGTAGTCCTAGCCGTAAACGATGGGCACTAAGTAGAGGGG

>gi|318082743|gb|HQ147800.1| Uncultured bacterium clone P3-37 16S ribosomal RNA gene, partial sequence
GAGCACGTAGGTGGGTTTGTAAGTCAGGTGTGAAAGCCTTCTGTTCAACGGAAGAATTGCATCTGAAACT
GCGAGTCTTGAGTGTAGGAGGGGAGAATGGAACTTCTGGTGGAGCGGTGAAATGCGTAGATATCAGAAGG
AACGCCGGCGGCGAAAGCGATTCTCTGGCCTATTACTGACACTCAGTGTGCGAAAGCTAGGGGAGCAAAC
GGGATTAGATACCCCGGTAGTCCTAGCCGTAAACGATGGGCACTAAGTAGAGGGG

>gi|318082744|gb|HQ147801.1| Uncultured bacterium clone P3-36 16S ribosomal RNA gene, partial sequence
GAGCACGTAGGTGGGTTTGTAAGTCAGATGTGAAAGCCTTCTGTTCAACGGAAGAATTGCATCTGAAACT
GCGAGTCTTGAGTGTAGGAGGGGAGAATGGAACTTCTGGTGGAGCGGTGAAATGCGTAGATATCAGAAGG
AACGCCGGCGGCGAAAGCGATTCTCTGGCCTATTACTGACACTCAGTGTGCGAAAGCTAGGGGAGCAAAC
GGGATTAGATACCCCGGTAGTCCTAGCCGTAAACGATGGGCACTAAGTAGAGGGG

>gi|318082745|gb|HQ147802.1| Uncultured bacterium clone P3-35 16S ribosomal RNA gene, partial sequence
GAGCACGTAGGTGGGTTTGTAAGTCAGATGTGAAAGCCTTCTGTTCAACGGAAGAATTGCATCTGAAACT
GCGAGTCTTGAGTGTAGGAGGGGAGAATGGAACTTCTGGTGGAGCGGTGAAATGCGTAGATATCAGAAGG
AACGCCGGCGGCGAAAGCGATTCTCTGGCCTATTACTGACACTCAGTGTGCGAAAGCTAGGGGAGCAAAC
GGGATTAGATACCCCGGTAGTCCTAGCCGTAAACGATGGGCACTAAGTAGAGGGG

>gi|318082746|gb|HQ147803.1| Uncultured bacterium clone P3-34 16S ribosomal RNA gene, partial sequence
GAGCACGTAGGTGGGTTTGTAAGTCAGATGTGAAAGCCTTCTGTTCAACGGAAGAATTGCATCTGAAACT
GCGAGTCTTGAGTGTAGGAGGGGAGAATGGAACTTCTGGTGGAGCGGTGAAATGCGTAGATATCAGAAGG
AACGCCGGCGGCGAAAGCGATTCTCTGGCCTATTACTGACACTCAGTGTGCGAAAGCTAGGGGAGCAAAC
GGGATTAGATACCCCGGTAGTCCTAGCCGTAAACGATGGGCACTAAGTAGAGGGG

>gi|318082747|gb|HQ147804.1| Uncultured bacterium clone P3-33 16S ribosomal RNA gene, partial sequence
GAGCACGTAGGTGGGTTTGTAAGTCAGATGTGAAAGCCTTCTGTTCAACGGTGGAATTGCATCTGAAACT
GTGAGTCTTGAGTGTAGGAGGGGAGAATGGAACTTCTGGTGGAGCGGTGAAATGCGTAGATATCAGAAGG
AACGCCGGCGGCGAAAGCGATTCTCTGGCCTATTACTGACACTCAGTGTGCGAAAGCTAGGGGAGCAAAC
GGGATTAGATACCCCGGTAGTCCTAGCCGTAAACGATGGGCACTAAGTAGAGGGG

>gi|318082748|gb|HQ147805.1| Uncultured bacterium clone P3-32 16S ribosomal RNA gene, partial sequence
GAGCACGTAGGTGGGTTTGTAAGTCAGATGTGAAAGCCTTCTGTTCAACGGAAGAATTGCATCTGAAACT
GCGAGTCTTGAGTGTAGGAGGGGAGAATGGAACTTCTGGTGGAGCGGTGAAATGCGTAGATATCAGAAGG
AACGCCGGCGGCGAAAGCGATTCTCTGGCCTATTACTGACACTCAGTGTGCGAAAGCTAGGGGAGCAAAC
GGGATTAGATACCCCGGTAGTCCTAGCCGTAAACGATGGGCACTAAGTAGAGGGG

>gi|318082749|gb|HQ147806.1| Uncultured bacterium clone P3-31 16S ribosomal RNA gene, partial sequence
GAGCACGTAGGTGGGTTTGTAAGTCAGATGTGAAAGCCTTCTGTTCAACGGAAGAATTGCATCTGAAACT
GCGAGTCTTGAGTGTAGGAGGGGAGAATGGAACTTCTGGTGGAGCGGTGAAATGCGTAGATATCAGAAGG
AACGCCGGCGGCGAAAGCGATTCTCTGGCCTATTACTGACACTCAGTGTGCGAAAGCTAGGGGAGCAAAC
GGGATTAGATACCCCGGTAGTCCTAGCCGTAAACGATGGGCACTAAGTAGAGGGG

>gi|318082750|gb|HQ147807.1| Uncultured bacterium clone P3-30 16S ribosomal RNA gene, partial sequence
GAGCACGTAGGTGGGTTTGTAAGTCAGATGTGAAAGCCTTCTGTTCAACGGAAGAATTGCATCTGAAACT
GCGAGTCTTGAGTGTAGGAGGGGAGAATGGAACTTCTGGTGGAGCGGTGAAATGCGTAGATATCAGAAGG
AACGCCGGCGGCGAAAGCGATTCTCTGGCCTATTACTGACACTCAGTGTGCGAAAGCTAGGGGAGCAAAC
GGGATTAGATACCCCGGTAGTCCTAGCCGTAAACGATGGGCACTAAGTAGAGGGG

>gi|318082751|gb|HQ147808.1| Uncultured bacterium clone P3-29 16S ribosomal RNA gene, partial sequence
GAGCACGTAGGTGGGTTTGTAAGTCAGATGCGAAAGCCTTCTGTTCAACGGAAGAATTGCATCTGAAACT
GCGAGTCTTGAGTGTAGGAGGGGAGAATGGAACTTCTGGTGGAGCGGTGAAATGCGTAGATATCAGAAGG
AACGCCGGCGGCGAAAGCGATTCTCTGGCCTATTACTGACACTCAGTGTGCGAAAGCTAGGGGAGCAAAC
GGGATTAGATACCCCGGTAGTCCTAGCCGTAAACGATGGGCACTAAGTAGAGGGG

>gi|318082752|gb|HQ147809.1| Uncultured bacterium clone P3-28 16S ribosomal RNA gene, partial sequence
GAGCACGTAGGTGGGTTTGTAAGTCAGATGTGAAAGCCTTCTGTTCAACGGAAGAATTGCATCTGAAACT
GCGAGTCTTGAGTGTAGGAGGGGAGAATGGAACTTCTGGTGGAGCGGTGAAATGCGTAGATATCAGAAGG
AACGCCGGCGGCGAAAGCGATTCTCTGGCCTATTACTGACACTCAGTGTGCGAAAGCTAGGGGAGCAAAC
GGGATTAGATACCCCGGTAGTCCTAGCCGTAAACGATGGGCACTAAGTAGAGGGG

>gi|318082753|gb|HQ147810.1| Uncultured bacterium clone P3-27 16S ribosomal RNA gene, partial sequence
GAGCACGTAGGTGGGTTTGTAAGTCAGATGTGAAAGCCTTCTGTTCAACGGAGGAATTGCATCTGAAACT
GCGAGTCTTGAGTGTAGGAGGGGAGAATGGAACTTCTGGTGGAGCGGTGAAATGCGTAGATATCAGAAGG
AACGCCGGCGGCGAAAGCGATTCTCTGGCCTATTACTGACACTCAGTGTGCGAAAGCTAGGGGAGCAAAC
GGGATTAGATACCCCGGTAGTCCTAGCCGTAAACGATGGGCACTAAGTAGAGGGG

>gi|318082754|gb|HQ147811.1| Uncultured bacterium clone P3-26 16S ribosomal RNA gene, partial sequence
GAGCACGTAGGTGGGTTTGTAAGTCAGATGTGAAAGCCTTCTGTTCAACGGAAGAATTGCATCTGAAACT
GCGAGTCTTGAGTGTAGGAGGGGAGAATGGAACTTCTGGTGGAGCGGCGAAATGCGTAGATATCAGAAGG
AACGCCGGCGGCGAAAGCGATTCTCTGGCCTATTACTGACACTCAGTGTGCGAAAGCTAGGGGAGCAAAC
GGGATTAGATACCCCGGTAGTCCTAGCCGTAAACGATGGGCACTAAGTAGAGGGG

>gi|318082755|gb|HQ147812.1| Uncultured bacterium clone P3-25 16S ribosomal RNA gene, partial sequence
GAGCACGTAGGTGGGTTTGTAAGTCAGATGTGAAAGCCTTCTGTTCAACGGAAGAATTGCATCTGAAACT
GCGAGTCTTGAGTGTAGGAGGGGAGAATGGAACTTCTGGTGGAGCGGTGAAATGCGTAGATATCAGAAGG
AACGCCGGCGGCGAAAGCGATTCTCTGGCCTATTACTGACACTCAGTGTGCGAAAGCTAGGGGAGCAAAC
GGGATTAGATACCCCGGTAGTCCTAGCCGTAAACGATGGGCACTAAGTAGAGGGG

>gi|318082756|gb|HQ147813.1| Uncultured bacterium clone P3-24 16S ribosomal RNA gene, partial sequence
GAGCACGTAGGTGGGTTTGTAAGTCAGATGTGAAAGCCTTCTGTTCAACGGAAGAATTGCATCTGAAACT
GCGAGTCTTGAGTGTAGGAGGGGAGAATGGAACTTCTGGTGGAGCGGTGAAATGCGTAGATATCAGAAGG
AACGCCGGCGGCGAAAGCGATTCTCTGGCCTATTACTGACACTCAGTGTGCGAAAGCTAGGGGAGCAAAC
GGGATTAGATACCCCGGTAGTCCTAGCCGTAAACGATGGGCACTAAGTAGAGGGG

>gi|318082757|gb|HQ147814.1| Uncultured bacterium clone P3-23 16S ribosomal RNA gene, partial sequence
GAGCACGTAGGTGGGTTTGTAAGTCAGATGTGAAAGCCTTCTGTTCAACGGAAGAATTGCATCTGAAACT
GCGAGTCTTGAGTGTAGGAGGGGAGAATGGAACTTCTGGTGGAGCGGTGAAATGCGTAGATATCAGAAGG
AACGCCGGCGGCGAAAGCGATTCTCTGGCCTATTACTGACACTCAGTGTGCGAAAGCTAGGGGAGCAAAC
GGGATTAGATACCCCGGTAGTCCTAGCCGTAAACGATGGGCACTAAGTAGAGGGG

>gi|318082759|gb|HQ147816.1| Uncultured bacterium clone P3-21 16S ribosomal RNA gene, partial sequence
GAGCACGTAGGTGGGTTTGTAAGTCAGATGTGAAAGCCTTCTGTTCAACGGAAGAATTGCATCTGAAACT
GCGAGTCTTGAGTGTAGGAGGGGAGAATGGAACTTCTGGTGGAGCGGTGAAATGCGTAGATATCAGAAGG
AACGCCGGCGGCGAAAGCGATTCTCTGGCCTATTACTGACACTCAGTGTGCGAAAGCTAGGGGAGCAAAC
GGGATTAGATACCCCGGTAGTCCTAGCCGTAAACGATGGGCACTAAGTAGAGGGG

>gi|318082760|gb|HQ147817.1| Uncultured bacterium clone P3-20 16S ribosomal RNA gene, partial sequence
GAGCACGTAGGTGGGTTTGTAAGTCAGATGTGAAAGCCTTCTGTTCAACGGAAGAATTGCATCTGAAACT
GCGAGTCTTGAGTGTAGGAGGGGAGAATGGAACTTCTGGTGGAGCGGTGAAATGCGTAGATATCAGAAGG
AACGCCGGCGGCGAAAGCGATTCTCTGGCCTATTACTGACACTCAGTGTGCGAAAGCTAGGGGAGCAAAC
GGGATTAGATACCCCGGTAGTCCTAGCCGTAAACGATGGGCACTAAGTAGAGGGG

>gi|318082761|gb|HQ147818.1| Uncultured bacterium clone P3-19 16S ribosomal RNA gene, partial sequence
GAGCACGTAGGTGGGTTTGTAAGTCAGATGTGAAAGCCTTCTGTTCAACGGAAGAATTGCATCTGAAACT
GCGAGTCTTGAGTGTAGGAGGGGAGAATGGAACTTCTGGTGGAGCGGTGAAATGCGTAGATATCAGAAGG
AACGCCGGCAGCGAAAGCGATTCTCTGGCCTATTACTGACACTCAGTGTGCGAAAGCTAGGGGAGCAAAC
GGGATTAGATACCCCGGTAGTCCTAGCCGTAAACGATGGGCACTAAGTAGAGGGG

>gi|318082762|gb|HQ147819.1| Uncultured bacterium clone P3-18 16S ribosomal RNA gene, partial sequence
GAGCACGTAGGTGGGTTTGTAAGTCAGATGTGAAAGCCTTCTGTTCAACGGAAGAATTGCATCTGAAACT
GCGAGTCTTGAGTGTAGGAGGGGAGAATGGAACTTCTGGTGGAGCGGTGAAATGCGTAGATATCAGAAGG
AACGCCGGCGGCGAAAGCGATTCTCTGGCCTATTACTGACACTCAGTGTGCGAAAGCTAGGGGAGCAAAC
GGGATTAGATACCCCGGTAGTCCTAGCCGTAAACGATGGGCACTAAGTAGAGGGG

>gi|318082763|gb|HQ147820.1| Uncultured bacterium clone P3-17 16S ribosomal RNA gene, partial sequence
GAGCACGTAGGTGGGTTTGTAAGTCAGATGTGAAAGCCTTCTGTTCAACGGAAGAATTGCATCTGAAACT
GCGAGTCTTGAGTGTAGGAGGGGAGAATGGAACTTCTGGTGGAGCGGTGAAATGCGTAGATATCAGAAGG
AACGCCGGCGGCGAAAGCGATTCTCTGGCCTATTACTGACACTCAGTGTGCGAAAGCTAGGGGAGCAAAC
GGGATTAGATACCCCGGTAGTACGCCT

>gi|318082764|gb|HQ147821.1| Uncultured bacterium clone P3-16 16S ribosomal RNA gene, partial sequence
GAGCACGTAGGTGGGTTTGTAAGTCAGATGTGAAAGCCTTCTGTTCAACGGAAGAATTGCATCTGAAACT
GCGAGTCTTGAGTGTAGGAGGGGAGAATGAGACTTCTGGTGGAGCGGTGAAATGCGTAGGTATCAGAAGG
AACGCCGGCGGCGAAAGCGATTCTCTGGCCTATTACTGACACTCAGTGTGCGAAAGCTAGGGGAGCAAAC
GGGATTAGATACCCCGGTAGTCCTAGCCGTAAACGATGGGCACTAAGTAGAGGGG

>gi|318082765|gb|HQ147822.1| Uncultured bacterium clone P3-15 16S ribosomal RNA gene, partial sequence
GAGCACGTAGGTGGGTTTGTAAGTCAGATGTGAAAGCCTTCTGTTCAACGGAAGAATTGCATCTGAAACT
GCGAGTCTTGAGTGTAGGAGGGGAGAATGGAACTTCTGGTGGAGCGGTGAGATGCGTAGATATCAGAAGG
AACGCCGGCGGCGAAAGCGATTCTCTGGCCTATTACTGACACTCAGTGTGCGAAAGCTAGGGGAGCAAAC
GGGATTAGATACCCCGGTAGTCCTAGCCGTAAACGATGGGCACTAAGTAGAGGGG

>gi|318082766|gb|HQ147823.1| Uncultured bacterium clone P3-14 16S ribosomal RNA gene, partial sequence
GAGCACGTAGGTGGGTTTGTAAGTCAGATGTGAAAGCCTTCTGTTCAACGGAAGAATTGCATCTGAAACT
GCGAGTCTTGAGTGTAGGAGGGGAGAATGGAACTTCTGGTGGAGCGGTGAAATGCGTAGATATCAGAAGG
AACGCCGGCGGCGAAAGCGATTCTCTGGCCTATTACTGACACTCAGTGTGCGAAAGCTAGGGGAGCAAAC
GGGATTAGATACCCCGGTAGTCCTAGCCGTAAACGATGGGCACTAAGTAGAGGGG

>gi|318082767|gb|HQ147824.1| Uncultured bacterium clone P3-13 16S ribosomal RNA gene, partial sequence
GAGCACGTAGGTGGGTTTGTAAGTCAGATGTGAAAGCCTTCTGTTCAACGGAAGAATTGCATCTGAAACT
GCGAGTCTTGAGTGCAGGAGGGGAGAATGGAACTTCTGGTGAGCGGTGAAATGCGTAGATATCAGAAGGA
ACGCCGGCGGCGAAAGCGATTCTCTGGCCTATTACTGACACTCAGTGTGCGAAAGCTAGGGGAGCAAACG
GGATTAGATACCCCGGTAGTCCTAGCCGTAAACGATGGGCACTAAGTAGAGGGG

>gi|318082768|gb|HQ147825.1| Uncultured bacterium clone P3-12 16S ribosomal RNA gene, partial sequence
GAGCACGTAGGTGGGTTTGTAAGTCAGATGTGAAAGCCTTCTGTTCAACGGATGAATTGCATCTGAAACT
GCGAGTCTTGAGTGTAGGAGGGGAGAATGGAACTTCTGGTGGAGCGGTGAAATGCGTAGATATCAGAAGG
AACGCCGGCGGCGAAAGCGATTCTCTGGCCTATTACTGACACTCAGTGTGCGAAAGCTAGGGGAGCAAAC
GGGATTAGATACCCCGGTAGTCCTAGCCGTAAACGATGGGCACTAAGTAGAGGGG

>gi|318082769|gb|HQ147826.1| Uncultured bacterium clone P3-11 16S ribosomal RNA gene, partial sequence
GAGCACGTAGGTGGGTTTGTAAGTCAGATGTGAAAGCCTTCTGTTCAACGGAAGAATTGCATCTGAAACT
GCGAGTCTTGAGTGTAGGAGGGGAGAATGGAACTTCTGGTGGAGCGGTGAAATGCGTAGATATCAGAAGG
AACGCCGGCGGCGAAAGCGATTCTCTGGCCTATTACTGACACTCAGTGTGCGAAAGCTAGGGGAGCAAAC
GGGATTAGATACCCCGGTAGTCCTAGCCGTAAACGATGGGCACTAAGTAGAGGGG

>gi|318082770|gb|HQ147827.1| Uncultured bacterium clone P3-10 16S ribosomal RNA gene, partial sequence
AGAGCACGTAGGTGGGTTTGTAAGTCAGATGTGAAAGCCTTCTGTTCAACGGAAGAATTGCATCTGAAGC
TGCGAGTCTTGAGTGTAGGAGGGGAGAATGGAACTTCTGGTGGAGCGGTGAAATGCGTAGATATCAGAAG
GAACGCCGGCGGCGAAAGCGATTCCCTGGCCTATTACTGACTCTCAGTGTGCGAAAGCTAGGGGAGCAAA
CGGGATTAGATACCCCGGTAGTCCTAGCCGTAAACGATGGGCACTAAGTAGAGGGG

>gi|318082771|gb|HQ147828.1| Uncultured bacterium clone P3-9 16S ribosomal RNA gene, partial sequence
GAGCACGTAGGTGGGTTTGTAAGTCAGATGTGAAAGCCTTCTGTTCAACGGAAGAATTGCATCTGAAACT
GCGAGTCTTGAGTGTAGGAGGGGAGAATGGAACTTCTGGTGGAGCGGTGAAATGCGTAGATATCAGAAGG
AACGCCGGCGGCGAAAGCGATTCTCTGGCCTATTACTGACACTCAGTGTGCGAAAGCTAGGGGAGCAAAC
GGGATTAGATACCCCGGTAGTCCTAGCCGTAAACGATGGGCACTAAGTAGAGGGG

>gi|318082772|gb|HQ147829.1| Uncultured bacterium clone P3-8 16S ribosomal RNA gene, partial sequence
GAGCACGTAGGTGGGTTTGTAAGTCAGATGTGAAAGCCTTCTGTTCAACGGAAGAATTGCATCTGAAACT
GCGAGTCTTGAGTGTAGGAGGGGAGAATGGAACTTCTGGTGGAGCGGTGAAATGCGTAGATATCAGAAGG
AACGCCGGCGGCGAAAGCGATTCTCTGGCCTATTACTGACACTCAGTGTGCGAAAGCTAGGGGAGCAAAC
GGGATTAGATACCCCGGTAGTCCTAGCCGTAAACGATGGGCACTAAGTAGAGGGG

>gi|318082773|gb|HQ147830.1| Uncultured bacterium clone P3-7 16S ribosomal RNA gene, partial sequence
GAGCACGTAGGTGGGTTTGTAAGTCAGATGTGAAAGCCTTCTGTTCAACGGAAGAATTGCATCTGAAACT
GCGAGTCTTGAGTGTAGGAGGGGAGAATGGAACTTCTGGTGGAGCGGTGAAATGCGTAGATATCAGAAGG
AACGCCGGCGGCGAAAGCGATTCTCTGGCCTATTACTGACACTCAGTGTGCGAAAGCTAGGGGAGCAAAC
GGGATTAGATACCCCGGTAGTCCTAGCCGTAAACGATGGGCACTAAGTAGAGGGG

>gi|318082774|gb|HQ147831.1| Uncultured bacterium clone P3-6 16S ribosomal RNA gene, partial sequence
GAGCACGTAGGTGGGTTTGTAAGTCAGATGTGAAAGCCTTCTGTTCAACGGAAGAATTGCATCTGAAACT
GCGAGTCTTGAGTGTAGGAGGGGAGAATGGAACTTCTGGTGGAGCGGTGAAATGCGTAGATATCAGAAGG
AACGCCGGCGGCGAAAGCGATTCTCTGGCCTATTACTGACACTCAGTGTGCGAAAGCTAGGGGAGCAAAC
GGGATTAGATACCCCAGTAGTCCTAGCCGTAAACGATGGGCACTAAGTAGAGGGG

>gi|318082775|gb|HQ147832.1| Uncultured bacterium clone P3-5 16S ribosomal RNA gene, partial sequence
GAGCACGTAGGTGGGTTTGTAAGTCAGATGTGAAAGCCTTCTGTTCAACGGAAGAATTGCATCTGAAACT
GCGAGTCTTGAGTGTAGGAGGGGAGAATGGAACTTCTGGTGGAGCGGTGAAATGCGTAGATATCAGAAGG
AACGCCGGCGGCGAAAGCGATTCTCTGGCCTATTACTGACACTCAGTGTGCGAAAGCTAGGGGAGCAAAC
GGGATTAGATACCCCGGTAGTCCTAGCCGTAAACGATGGGCACTAAGTAGAGGGG

>gi|318082776|gb|HQ147833.1| Uncultured bacterium clone P3-4 16S ribosomal RNA gene, partial sequence
GAGCACGTAGGTGGGTTTGTAAGTCAGATGTGAAAGCCTTCTGTTCAACGGAAGAATTGCATCTGAAACT
GCGAGTCTTGAGTGTAGGAGGGGAGAATGGAACTTCTGGTGGAGCGGTGAAATGCGTAGATATCAGAAGG
AACGCCGGCGGCGAAAGCGATTCTCTGGCCTATTACTGACACTCAGTGTGCGAAAGCTAGGGGAGCAAAC
GGGATTAGACACCCCGGTAGTCCTAGCCGTAAACGATGGGCACTAAGTAGAGGGG

>gi|318082777|gb|HQ147834.1| Uncultured bacterium clone P3-3 16S ribosomal RNA gene, partial sequence
GAGCACGTAGGTGGGTTTGTAAGTCAGATGTGAAAGCCTTCTGTTCAACGGAAGAATTGCATCTGAAACT
GCGAGTCTTGAGTGTAGGAGGGGAGAATGGAACTTCTGGTGGAGCGGTGAAATGCGTAGATATCAGAAGG
AACGCCGGCGGCGAAAGCGATTCTCTGGCCTATTACTGACACTCAGTGTGCGAAAGCTAGGGGAGCAAAC
GGGATTAGATACCCCGGTAGTCCTAGCCGTAAACGATGGGCACTAAGTAGAGGGG

>gi|318082778|gb|HQ147835.1| Uncultured bacterium clone P3-2 16S ribosomal RNA gene, partial sequence
GAGCACGTAGGTGGGTTTGTAAGTCAGATGTGAAAGCCTTCTGTTCAACGGAAGAATTGCATCTGAAACT
GCGAGTCTTGAGTGTAGGAGGGGAGAATGGAACTTCTGGTGGAGCGGTGAAATGCGTAGATATCAGAAGG
AACGCCGGCGGCGAAAGCGATTCTCTGGCCTATTACTGACACTCAGTGTGCGAAAGCTAGGGGAGCAAAC
GGGATTAGATACCCCGGTAGTCCTAGCCGTAAACGATGGGCACTAAGTAGAGGGG

>gi|318082779|gb|HQ147836.1| Uncultured bacterium clone P3-1 16S ribosomal RNA gene, partial sequence
GAGCACGTAGGTGGGTTTGTAAGTCAGATGTGAAAGCCTTCTGTTCAACGGAAGAATTGCATCTGAAACT
GCGAGTCTTGAGTGTAGGAGGGGAGAATGGAACTTCTGGTGGAGCGGTGAAATGCGTAGATATCAGAAGG
AACGCCGGCGGCGAAAGCGATTCTCTGGCCTATTACTGACACTCAGTGTGCGAATGCTAGGGGAGCAAAC
GGGATTAGATACCCCGGTAGTCCTAGCCGTAAACGATGGGCACTAAGTAGAGGGG

>gi|318082780|gb|HQ147837.1| Uncultured bacterium clone P2-36 16S ribosomal RNA gene, partial sequence
GAGCACGTAGGTGGGTTTGTAAGTCAGGTGTGAAAGCCTTCTGTTCAACGGAAGAATTGCATCTGAAACT
GCGAGTCTTGAGTGTAGGAGGGGAGAATGGAACTTCTGGTGGAGCGGTGAAATGCGTAGATATCAGAAGG
AACGCCGGCGGCGAAAGCGATTCTCAGGCCTATTACTGACACTCAGTGTGCGAAAGCTAGGGGAGCAAAC
GGGATTAGATACCCCGGTAGTCCTAGCCGTAAACGATGGGCACTAAGTAGAGGGG

>gi|318082781|gb|HQ147838.1| Uncultured bacterium clone P2-35 16S ribosomal RNA gene, partial sequence
GAGCACGTAGGTGGGTTTGTAAGTCAGGTGTGAAAGCCTTCTGTTCAACGGAAGAATTGCATCCGAAACT
ACAAGTCTTGAGTGTAGGAGGGGAGAATGGAACTTCTGGTGGAGCGGTGAAATGCGTAGATATCAGAAGG
AACGCCGGCGGCGAAAGCGATTCTCTGGCCTATTACTGACACTCAGTGTGCGAAAGCTAGGGGAGCAAAC
AGGATTAGATACCCTGGTAGTCCATGCCGTAAACGTTGGGCACTAAGTAGAGGGG

>gi|318082782|gb|HQ147839.1| Uncultured bacterium clone P2-34 16S ribosomal RNA gene, partial sequence
GAGCACGTAGGTGGGTTTGTAAGTCCGGCGTGAAAGCCCTCGGCTCAACCGAGGAAGGCCGTCGGAAACT
GCGCGCCTTGAGTGCGGGAGGGGAGAGTGGAACTCTTGGTGGAGCGGTGAAATGCGTAGATATCAAGAGG
AACGCCGGTGGCGAAAGCGGCTCTCTGGCCCGTAACTGACGCTGAGGCTCGAAAGCCAGGGGAGCGAACG
GGATTAGATACCCCGGTAGTCCTGGCCCTAAACGATGGGCACTAAGTAGAGGGG

>gi|318082783|gb|HQ147840.1| Uncultured bacterium clone P2-33 16S ribosomal RNA gene, partial sequence
GAGCACGTAGGTGGGTTTGTAAGTCAGGTGTGAAAGCCTTCTGTTCAACGGAAGAATTGCATCTGAAACT
GCGAGTCTTGAGTGTAGGAGGGGAGAATGGAACTTCTGGTGGAGCGGTGAAATGCGTAGATATCAGAAGG
AACGCCGGCGGCGAAAGCGATTCTCTGGCCTATTACTGACACTCAGTGTGCGAAAGCTAGGGGAGCAAAC
GGGATTAGATACCCCGGTAGTCCTAGCCGTAAACGATGGGCACTAAGTAGAGGGG

>gi|318082784|gb|HQ147841.1| Uncultured bacterium clone P2-32 16S ribosomal RNA gene, partial sequence
GAGCACGTAGGTGGGTTTGTAAGTCAGATGTGAAAGCCTTCTGTTCAACGGAAGAATTGCATCTGAAACT
GCAAGTCTTGAGTGTAGGAGGGGAGAATGGAACTTCTGGTGGAGCGGTGAAATGCGTAGATATCAGAAGG
AACGCCGGCGGCGAAAGCGATTCTCTGGCCTATTACTGACACTCAGTGTGCGAAAGCTAGGGGAGTAAAC
GGGATTAGATACCCCGGTAGTCCTAGCCGTAAACGATGGGCACTAAGTAGAGGGG

>gi|318082785|gb|HQ147842.1| Uncultured bacterium clone P2-31 16S ribosomal RNA gene, partial sequence
GAGCACGTAGGTGGGTTTGTAAGTCAGGTGTGAAAGCCTTCTGTTCAACGGAAAAATTGCATCTGAAACT
GCGAGTCTTGAGTGTAGGAGGGGAGAATGGAACTTCTGGTGGAGCGGTGAAATGCGTAGATATCAGAAGG
AACGCCGGCGGCGAAAGCGATTCTCCGGCCTATTACTGACACTCAGTGTGCGAAAGCTAGGGGAGCAAAC
GGGATTAGATACCCCGGTAGTCCTAGCCGTAAACGATGGGCACTAAGTAGAGGGG

>gi|318082786|gb|HQ147843.1| Uncultured bacterium clone P2-30 16S ribosomal RNA gene, partial sequence
GAGCACGTAGGTGGGTTTGTAAGTCAGGTGTGAAAGCCTTCTGTTCAACGGAAGAATTGCATCTGAAACT
GCGAGTCTTGAGTGTAGGAGGGGAGAATGGAACTTCTGGTGGAGCGGTGAAATGCGTAGATATCAGAAGG
AACGCCGGCGGCGAAAGCGATTCTCTGGCCTATTACTGACACTCAGTGTGCGAAAGTTAGGGGAGCAAAC
GGGATTAGATACCCCGGTAGTCCTAGCCGTAAACGATGGGCACTAAGTAGAGGGG

>gi|318082787|gb|HQ147844.1| Uncultured bacterium clone P2-29 16S ribosomal RNA gene, partial sequence
GAGCACGTAGGTGGGTTTGTAAGTCAGATGTGAAAGCCTTCTGTTCAACGGAAGAATTGCATCTGAAACT
GCGAGTCTTGAGTGTAGGAGGGGAGAATGGAACTTCCGGTGGAGCGGTGAAATGCGTAGATATCAGAAGG
AACGCCGGCGGCGAAAGCGATTCTCTGGCCTATTACTGACACTCAGTGTGCGAAAGCTAGGGGAGCAAAC
GGGATTAGATACCCCGGTAGTCCTAGCCGTAAACGATGGGCACTAAGTAGAGGGG

>gi|318082788|gb|HQ147845.1| Uncultured bacterium clone P2-28 16S ribosomal RNA gene, partial sequence
GAGCACGTAGGTGGGTTTGTAAGTCAGGTGTGAAAGCCTTCTGTTCAACGGAAGAATTGCATCTGAAACT
GCGAGTCTTGAGTGTAGGAGGGGAGAATGGAACTTCTGGTGGAGCGGTGAAATGCGTAGATATCAGAAGG
AACGCCGGCGGCGAAAGCGATTCTCAGGCCTATTACTGACACTCAGTGTGCGAAAGCTAGGGGAGCAAAC
GGGATTAGATACCCCGGTAGTCCTAGCCGTAAACGATGGGCACTAAGTAGAGGGG

>gi|318082789|gb|HQ147846.1| Uncultured bacterium clone P2-27 16S ribosomal RNA gene, partial sequence
GAGCACGTAGGTGGGTTTGTAAGTCAGGTGTGAAAGCCTTCTGTTCAACGGAAGAATTGCATCCGAAACT
ACAAGTCTTGAGTGTAGGAGGGGAGAATGGAACTTCTGGTGGAGCGGTGAAATGCGTAGATATCAGAAGG
AACGCCGGCGGCGAAAGCGATTCTCTGGCCTATTACTGACACTCAGTGTGCGAAAGCTAGGGGAGCAAAC
AGGATTAGATACCCTGGTAGTCCATGCCGTAAACGTTGGGCACTAAGTAGAGGGG

>gi|318082790|gb|HQ147847.1| Uncultured bacterium clone P2-26 16S ribosomal RNA gene, partial sequence
GAGCACGTAGGTGGGTTTGTAAGTCAGGTGTGAAAGCCTTCTGTTCAACGGAAGAATTGCATCTGAAACT
GCGAGTCTTGAGTGTAGGAGGGGAGAATGGAACTTCTGGTGGAGCGGTGAAATGCGTAGATATCAGAAGG
AACGCCGGCGGCGAAAGCGATTCTCTGGCCTATTACTGACACTCAGTGTGCGAAAGCTAGGGGAGCAAAC
GGGATTAGATACCCCGGTAGTCCTAGCCGTAAACGATGGGCACTAAGTAGAGGGG

>gi|318082791|gb|HQ147848.1| Uncultured bacterium clone p2-25 16S ribosomal RNA gene, partial sequence
GAGCACGTAGGTGGGTTTGTAAGTCAGGTGTGAAAGCCTTCTGTTCAACGGAAGAATTGCATCTGAAACT
GCGAGTCTTGAGTGTAGGAGGGGAGAATGGAACTTCTGGTGGAGCGGTGAGATGCGTAGATATCAGAAGG
AACGCCGGCGGCGAAAGCGATTCTCTGGCCTATTACTGACACTCAGTGTGCGAAAGCTAGGGGAGCAAAC
GGGATAGATACCCCGGTAGTCCTAGCCGTAAACGATGGGCACTAAGTAGAGGGG

>gi|318082792|gb|HQ147849.1| Uncultured bacterium clone P2-24 16S ribosomal RNA gene, partial sequence
GAGCACGTAGGTGGGTTTGTAAGTCAGGTGTGAAAGCCTTCTGTTCAACGGAAGAATTGCATCTGAAACT
GCGAGTCTTGAGTGTAGGAGGGGAGAATGGAACTTCTGGTGGAGCGGTGAAATGCGTAGATATCAGAAGG
AACGCCGGCGGCGAAAGCGATTCTCTGGCCTATTACTGACACTCAGTGTGCGAAAGCTAGGGGAGCAAAC
GGGATTAGATACCCCGGTAGTCCTAGCCGTAAACGATGGGCACTAAGTAGAGGGG

>gi|318082793|gb|HQ147850.1| Uncultured bacterium clone P2-23 16S ribosomal RNA gene, partial sequence
GAGCACGTAGGTGGGTTTGTAAGTCAGATGTGAAAGCCTTCTGTTCAACGGAAGAATTGCATCTGAAACT
ACAAGTCTTGAGTGTAGGAGGGGAGAATGGAACTTCTGGTGGAGCGGTGAAATGCGTAGATATCAGAAGG
AACGCCGGCGGCGAAAGCGATTCTCTGGCCTATTACTGACACTCAGTGTGCGAAAGCTAGGGGAGCAAAC
GGGATTAGATACCCCGGTAGTCCTAGCCGTAAACGATGGGCACTAAGTAGAGGGG

>gi|318082794|gb|HQ147851.1| Uncultured bacterium clone P2-21 16S ribosomal RNA gene, partial sequence
GAGCACGTAGGTGGGTTTGTAAGTCAGGTGTGAAAGCCTTCTGTTCAACGGAAGAATTGCATCTGAAACT
GCGAGTCTTGAGTGTAGGAGGGGAGAATGGAACTTCTGGTGGAGCGGTGAAATGCGTAGATATCAGAGGG
AACGCCGGCGGCGAAAGCGATTCTCTGGCCTATTACTGACACTCAGTGTGCGAAAGCTAGGGGAGCAAAC
GGGATTAGATACCCCGGTAGTCCTAGCCGTAAACGATGGGCACTAAGTAGAGGGG

>gi|318082795|gb|HQ147852.1| Uncultured bacterium clone P2-22 16S ribosomal RNA gene, partial sequence
GAGCACGTAGGTGGGTTTGTAAGTCAGGTGTGAAAGCCTTCTGTTCAACGGAAGAATTGCATCTGAAACT
GCGAGTCTTGAGTGTAGGAGGGGAGAATGGAACTTCTGGTGGAGCGGTGAAATGCGTAGATATCAGAAGG
AACGCCGGCGGCGAAAGCGATTCTCTGGCCTATTACTGACACTCAATGTGCGAAAGCTAGGGGAGCAAAC
GGGATTAGATACCCCGGTAGTCCTAGCCGTAAACGATGGGCACTAAGTAGAGGGG

>gi|318082796|gb|HQ147853.1| Uncultured bacterium clone P2-20 16S ribosomal RNA gene, partial sequence
GAGCACGTAGGTGGGTTTGTAAGTCAGGTGTGAAAGCCTTCTGTTCAACGGAAGAATTGCATCTGAAACT
GCGAGTCTTGAGTGTAGGAGGGGAGAATGGAACTTCTGGTGGAGCGGTGAAATGCGTAGATATCAGAAGG
AACGCCGGCGGCGAAAGCGATTCTCTGGCCTATTACTGACACTCAGTGTGCGAAAGCTAGGGGAGCAAAC
GGGATTAGATACCCCGGTAGTCCTAGCCGTAAACGATGGGCACTAAGTAGAGGGG

>gi|318082797|gb|HQ147854.1| Uncultured bacterium clone P2-19 16S ribosomal RNA gene, partial sequence
GAGCACGTAGGTGGGTTTGTAAGTCAGATGTGAAAGCCTTCTGTTCAACGGAAGAATTGCATCTGAAACT
GCCAATCTTGAGTGTAGGAGGGGAGAATGGAACTTCTGGTGGAGCGGTGAAATGCGTAGATATCAGAAGG
AACGCCGGCGGCGAAAGCGATTCTCTGGCCTATTACTGACACTCAGTGTGCGAAAGCTAGGGGAGCAAAC
GGGATTAGATACCCCGGTAGTCCTAGCCGTAAACGATGGGCACTAAGTAGAGGGG

>gi|318082798|gb|HQ147855.1| Uncultured bacterium clone P2-18 16S ribosomal RNA gene, partial sequence
GAGCACGTAGGTGGGTTTGTAAGTCAGATGTGAAAGCCTTCTGTTCAACGGAAGAATTGCATCTGAAACT
GCTAATCTTGAGTATAGGAGGGGAGAATGGAACTTCTGGTGGAGCGGTGAAATGCGTAGATATCAGAAGG
AACGCCGGCGGCGAAAGCGATTCTCTGGCCTATTACTGACACTCAGTGTGCGAAAGCTAGGGGAGCAAAC
GGGATTAGATACCCCGGTAGTCCTAGCCGTAAACGATGGGCACTAAGTAGAGGGG

>gi|318082799|gb|HQ147856.1| Uncultured bacterium clone P2-17 16S ribosomal RNA gene, partial sequence
GAGCACGTAGGTGGGTTTGTAAGTTAGATGTGAAAGCCTTCTGTTCAACGGAAGAATTGCATCTAAAACT
GCAAACTTTGAGTATAGGAGGGGAGAGTGGAACTTCTGGTGGAGCGGTGAAATGCGTAGATATCAGAAGG
AACGCCGGCGGCGAAAGCGATTCTCTGGCCTATTACTGACACTCAGTGTGCGAAAGCTAGGGGAGCAAAC
GGGATTAGATACCCCGGTAGTCCTAGCCGTAAACGATGGGCACTAAGTAGAGGGG

>gi|318082800|gb|HQ147857.1| Uncultured bacterium clone P2-16 16S ribosomal RNA gene, partial sequence
GAGCACGTAGGTGGGTTTGTAAGTCAGGTGTGAAAAGCCTTCTGTTCAACGGAAGAATTGCATCTGAAAC
TGCGAGTCTTGAGTGTAGGAGGGGAGAATGGAACTTCTGGTGGAGCGGTGAAATGCGTAGATATCAGAAG
GAACGCCGGCGGCGAAAGCGATTCTCTGGCCTATTACTGACACTCAGTGTGCGAAAGCTAGGGGAGCAAA
CGGGATTAGATACCCCGGTAGTCCTAGCCGTAAACGATGGGCACTAAGTAGAGGGG

>gi|318082801|gb|HQ147858.1| Uncultured bacterium clone P2-15 16S ribosomal RNA gene, partial sequence
GAGCACGTAGGTGGGTTTGTAAGTCAGGTGTGAAAGCCTTCTGTTCAACGGAAGAATTGCATCTGAAACT
GCGAGTCTTGAGTGTAGGAGGGGAGAATGGAACTTCTGGTGGAGCGGTGAAATGCGTAGATATCAGAAGG
AACGCCGGCGGCGAAAGCGATTCTCTGGCCTATTACTGACACTCAGTGTGCGAAAGCTAGGGGAGCAAAC
GGGATTAGATACCCCGGTAGTCCTAGCCGTAAACGATGGGCACTAAGTAGAGGGG

>gi|318082802|gb|HQ147859.1| Uncultured bacterium clone P2-14 16S ribosomal RNA gene, partial sequence
GAGCACGTAGGTGGGTTTGTAAGTCAGATGTGAAAGCCTTCTGTTCAACGGAAGAATTGCATCTGAAACT
GCAAGTCTTGAGTGTAGGAGGGGAGAATGGAACTTCTGGTGGAGCGGTGAAATGCGTAGATATCAGAAGG
AACGCCGGCGGCGAAAGCGATTCTCTGGCCTATTACTGACACTCAGTGTGCGAAAGCTAGGGGAGCAAAC
GGGATTAGATACCCCGGTAGTCCTAGCCGTAAACGATGGGCACTAAGTAGAGGGG

>gi|318082803|gb|HQ147860.1| Uncultured bacterium clone P2-13 16S ribosomal RNA gene, partial sequence
GAGCACGTAGGTGGGTTTGTAAGTCAGGTGTGAAAGCCTTCTGTTCAACGGAAGAATTGCATCTGAAACT
GCGAGTCTTGAGTGTAGGAGGGGAGAATGGAACTTCTGGTGGAGCGGTGAAATGCGTAGATATCAGAAGG
AACGCCGGCGGCGAAAGCGATTCTCTGGCCTATTACTGACACTCAGTGTGCGAAAGCTAGGGGAGCAAAC
GGGACTAGATACCCCGGTAGTCCTAGCCGTAAACGATGGGCACTAAGTAGAGGGG

>gi|318082804|gb|HQ147861.1| Uncultured bacterium clone P2-12 16S ribosomal RNA gene, partial sequence
GAGCACGTAGGTGGGTTTGTAAGTCAGATGTGAAAGCCTTCTGTTCAACGGAAGAATTGCATCTGAAACT
ACAAACCTTGAGTATAGGAGGGGAGAGTGGAACTTCTGGTGGAGCGGTGAAATGTGTAGATATCAGAAGG
AACGCCGGCGGCGAAAGCGACTCTCTGGCCTATTACTGACACTGAGTGTGCGAAAGCTAGGGGAGCAAAC
GGGATTAGATACCCCGGTAGTCCTAGCCGTAAACGATGGGCACTAAGTAGAGGGG

>gi|318082805|gb|HQ147862.1| Uncultured bacterium clone P2-11 16S ribosomal RNA gene, partial sequence
GAGCACGTAGGTGGGTTTGTAAGTCAGGTGTGAAAGCCTTCTGTTCAACGGAAGAATTGCATCTGAAACT
GCGAGTCTTGAGTGTAGGAGGGGAGAATGGAACTTCTGGTGGAGCGGTGAAATGCGTAGATATCAGAAGG
AACGCCGGCGGCGAAAGCGATTCTCTGGCCTATTACTGACACTCAGTGTGCGAAAGCTAGGGGAGCAAAC
GGGATTAGATACCCCGGTAGTCCTAGCCGTAAACGATGGGCACTAAGTAGAGGGG

>gi|318082806|gb|HQ147863.1| Uncultured bacterium clone P2-10 16S ribosomal RNA gene, partial sequence
GAGCACGTAGGTGGGTTTGTAAGTCAGGTGTGAAAGCCTTCTGTTCAACGGAAGAATTGCATCTGAAACT
GCGAGTCTTGAGTGTAGGAGGGGAGAATGGAACTTCTGGTGGAGCGGTGAAATGCGTAGATATCAGAAGG
AACGCCGGCGGCGAAAGCGATTCTCTGGCCTATTACTGACACTCAGTGTGCGAAAGCTAGGGGAGCAAAC
GGGATTAGATACCCCGGTAGTCCTAGCCGTAAACGATGGGCACTAAGTAGAGGGG

>gi|318082807|gb|HQ147864.1| Uncultured bacterium clone P2-9 16S ribosomal RNA gene, partial sequence
GAGCACGTAGGTGGGTTTGTAAGTCAGGTGTGAAAGCCTTCTGTTCAACGGAAGAATTGCATCTGAAACT
GCGAGTCTTGAGTGTAGGAGGGGAGAATGGAACTTCTGGTGGAGCGGTGAAATGCGTAGATATCAGAAGG
AACGCCGGCGGCGAAAGCGATTCTCTGGCCTATTACTGACACTCAGTGTGCGAAAGCTAGGGGAGCAAAC
GGGATTAGATACCCCGGTAGTCCTAGCCGTAAACGATGGGCACTAAGTAGAGGGG

>gi|318082808|gb|HQ147865.1| Uncultured bacterium clone P2-8 16S ribosomal RNA gene, partial sequence
GAGCACGTAGGTGGGTTTGTAAGTCAGATGTGAAAGCCTTCTGTTCAACGGAAGAATTGCATCTGAAACT
GCGAGTCTTGAGTGTAGGAGGGGAGAATGGAACTTCTGGTGGAGCGGTGAAATGCGTAGATATCAGAAGG
AACGCCGGCGGCGAAAGCGATTCTCTGGCCTATTACTGACACTCAGTGTGCGAAAGCTAGGGGAGCAAAC
GGGATTAGATACCCCGGTAGTCCTAGCCGTAAACGATGGGCACTAAGTAGAGGGG

>gi|318082809|gb|HQ147866.1| Uncultured bacterium clone P2-7 16S ribosomal RNA gene, partial sequence
GAGCACGTAGATGGGTTTGTAAGTCCGGCGTGAAAGCCCTCGGCTCAACCGAGGAAGGCCGTCGGAAACT
GCGCGCCTTGAGTGCGGGAGGGGAGAGTGGAACTCTTGGTGGAGCGGTGAAATGCGTAGATATCAGAAGG
AACGCCGGCGGCGAAAGCGATTCTCTGGCCTATTACTGACACTCAGTGTGCGAAAGCTAGGGGAGCAAAC
GGGATTAGATACCCCGGTAGTCCTAGCCGTAAACGATGGGCACTAAGTAGAGGGG

>gi|318082810|gb|HQ147867.1| Uncultured bacterium clone P2-6 16S ribosomal RNA gene, partial sequence
GAGCACGTAGGTGGGTTTGTAAAGTCAGGTGTGAAAGCCTTCTGTTCAACGGAAGAATTGCATCTGAAAC
TGCGAGTCTTGAGTGTAGGAGGGAAGAATGGAACTTCTGGTGGAGCGGTGAAATGCGTAGATATCAGAAG
GAACGCCGGCGGCGAAAGCGATTCTCTGGCCTATTACCGACGCTCAGTGTGCGAAAGCTAGGGGAGCAAA
CGGGATTAGATACCCCGGTAGTCCTAGCCGTAAACGATGGGCACTAAGTAGAGGGG

>gi|318082811|gb|HQ147868.1| Uncultured bacterium clone P2-5 16S ribosomal RNA gene, partial sequence
GAGCACGTAGGTGGGTTTGTAAGTTAGATGTGAAAGCCTTCTGTTCAACGGAAGAATTGCATCTAAAACT
GCAAACCTTGAGTATAGGAGGGGAGAGTGGAACTTCTGGTGGAGCGGTGAAATGCGTAGATATCAGAAGG
AACGCCGGCGGCGAAAGCGGCTCTCTGGTCTATAACTGACACTGAGGTGCGAAAGCTAGGGGAGCAAACG
GGATTAGATACCCCGGTAGTCCTAGCCGTAAACGATGGGCACTAAGTAGAGGGG

>gi|318082812|gb|HQ147869.1| Uncultured bacterium clone P2-4 16S ribosomal RNA gene, partial sequence
GAGCACGTAGGTGGGTTTGTAAGTCAGGTGTGAAAGCCTTCTGTTCAACGGAAGAATTGCATCTGAAACT
GCGAGTCTTGAGTGTAGGAGGGGAGAATGGAACTTCTGGTGGAGCGGTGAAATGCGTAGATATCAGAAGG
AACGCCGGCGGCGAAAGCGATTCTCTGGCCTATTACTGACACTCAGTGTGCGAAAGCTAGGGGAGCAAAC
GGGATTAGATACCCCGGTAGTCCTAGCCGTAAACGATGGGCACTAAGTAGAGGGG

>gi|318082813|gb|HQ147870.1| Uncultured bacterium clone P2-3 16S ribosomal RNA gene, partial sequence
GAGCACGTAGGTGGGTTTGTAAGTCAGGTGTGAAAGCCTTCTGTTCAACGGAAGAATTGCATCTGAAACT
GCGAGTCTTGAGTGTAGGAGGGGAGAATGGAACTTCTGGTGGAGCGGTGAAATGCGTAGATATCAGAAGG
AACGCCGGCGGCGAAAGCGATTCTCTGGCCTATTACTGACACTCAGTGTGCGAAAGCTAGGGGAGCAAAC
GGGATTAGATACCCCGGTAGTCCTAGCCGTAAACGATGGGCACTAAGTAGAGGGG

>gi|318082814|gb|HQ147871.1| Uncultured bacterium clone P2-2 16S ribosomal RNA gene, partial sequence
GAGCACGTAGGTGGGTTTGTAAGTCAGGTGTGAAAGCCTTCTGTTCAACGGAAGAATTGCATCTGAAACT
GCGAGTCTTGAGTGTAGGAGGGGAGAATGGAACTTCTGGTGGAGCGGTGAAATGCGTAGATATCAGAAGG
AACGCCGGCGGCGAAAGCGATTCTCTGGCCTATTACTGACACTCAGTGTGCGAAAGCTAGGGGAGCAAAC
GGGACTAGATACCCCGGTAGTCCTAGCCGTAAACGATGGGCACTAAGTAGAGGGG

>gi|318082815|gb|HQ147872.1| Uncultured bacterium clone P2-1 16S ribosomal RNA gene, partial sequence
GAGCACGTAGGTGGGTTTGTAAGTCAGGTGTGAAAGCCTTCTGTTCAACGGAAGAATTGCATCTGAAACT
GCGAGTCTTGAGTGTAGGAGGGGAGAATGGAACTTCTGGTGGAGCGGTGAAATGCGTAGATATCAGAAGG
AACGCCGGCGGCGAAAGCGATTCTCTGGCCTATTACTGACACTCAGTGTGCGAAAGCTAGGGGAGCAAAC
GGGATTAGATACCCCGGTAGTCCTAGCCGTAAACGATGGGCACTAAGTAGAGGGG

>gi|318082823|gb|HQ147880.1| Uncultured bacterium clone P1-47 16S ribosomal RNA gene, partial sequence
GAGCACGTAGGTGGGTTTGTAAGTCAGATGTGAAAGCCTTCTGTTCAACGGAAGAATTGCATCTGAAACT
GCGAGTCTTGAGTGCAGGAGGGGAGAATGGAACTTCTGGTGAGCGGTGAAATGCGTAGATATCAGAAGGA
ACGCCGGCGGCGAAAGCGATTCTCTGGCCTATTACTGACACTCAGTGTGCGAAAGCTAGGGGAGCAAACG
GGATTAGATACCCCGGTAGTCCTAGCCGTAAACGATGGGCACTAAGTAGAGGGG

>gi|318082841|gb|HQ147898.1| Uncultured bacterium clone P1-28 16S ribosomal RNA gene, partial sequence
GAGCACGTAGGTGGGTTTGTAAGTCAGATGTGAAAGCCTTCTGTTCAACGGAAGAATTGCATCTGAAACT
GCGAGTCTTGAGTGTAGGAGGGGAGAATGGAACTTCTGGTGGAGCGGTGAAATGCGTAGATATCAGAAGG
AACGCCGGCGGCGAAAGCGATTCTCTGGCCTATTACTGACACTCAGTGTGCGAAAGCTAGGGGAGCAAAC
GGGATTAGATACCCCGGTAGTCCTAGCCGTAAACGATGGGCACTAAGTAGAGGGG

>gi|318082853|gb|HQ147910.1| Uncultured bacterium clone P1-16 16S ribosomal RNA gene, partial sequence
GAGCACGTAGGTGGGTTTGTAAGTCAGATGTGAAAGCCTTCTGTTCAACGGAAGAATTGCATCTGAAACT
GCGAGTCTTGAGTGTAGGAGGGGAGAATGGAACTTCTGGTGGAGCGGTGAGATGCGTAGATATCAGAAGG
AACGCCGGCGGCGAAAGCGATTCTCTGGCCTATTACTGACACTCAGTGTGCGAAAGCTAGGGGAGCAAAC
GGGATTAGATACCCCGGTAGTCCTAGCCGTAAACGATGGGCACTAAGTAGAGGGG

>gi|318082855|gb|HQ147912.1| Uncultured bacterium clone P1-14 16S ribosomal RNA gene, partial sequence
GAGCACGTAGGTGGGTTTGTAAGTCAGATGTGAAAGCCTTCTGTTCAACGGAAGAATTGCATCTGAAACT
GCGAGTCTTGAGTGTAGGAGGGGAGAATGGAACTTCTGGTGGAGCGGTGAAATGCGTAGATATCAGAAGG
AACGCCGGCGGCGAAAGCGATTCTCTGGCCTATTACTGACACTCAGTGTGCGAAAGCTAGGGGAGCAAAC
GGGATTAGATACCCCGGTAGTCCTAGCCGTAAACGATGGGCACTAAGTAGAGGGG

>gi|318082856|gb|HQ147913.1| Uncultured bacterium clone P1-13 16S ribosomal RNA gene, partial sequence
GAGCACGTAGGTGGGTTTGTAAGTCAGATGTGAAAGCCTTCTGTTCAACGGAAGAATTGCATCTGAAACT
GCGAGTCTTGAGTGTAGGAGGGGAGAATGGAACTTCTGGTGGAGCGGTGAAATGCGTAGATATCAGAAGG
AACGCCGGCGGCGAAAGCGATTCTCTGGCCTATTACTGACACTCAGTGTGCGAAAGCTAGGGGAGCAAAC
GGGATTAGATACCCCGGTAGTCCTAGCCGTAAACGATGGGCACTAAGTAGAGGGG


>gi|318082858|gb|HQ147915.1| Uncultured bacterium clone P1-11 16S ribosomal RNA gene, partial sequence
GAGCACGTAGGTGGGTTTGTAAGTCAGATGTGAAAGCCTTCTGTTCAACGGAAGAATTGCATCTGAAACT
GCGAGTCTTGAGTGTAGGAGGGGAGAATGGAACTTCTGGTGGAGCGGTGAAATGCGTAGATATCAGAAGG
AACGCCGGCGGCGAAAGCGATTCTCTGGCCTATTACTGACACTCAGTGTGCGAAAGCTAGGGGAGCAAAC
GGGATTAGATACCCCGGTAGTCCTAGCCGTAAACGATGGGCACTAAGTAGAGGGG

>gi|318082860|gb|HQ147917.1| Uncultured bacterium clone P1-9 16S ribosomal RNA gene, partial sequence
GAGCACGTAGGTGGGTTTGTAAGTCAGATGTGAAAGCCTTCTGTTCAACGGAAGAATTGCATCTGAAACT
GCGAGTCTTGAGTGTAGGAGGGGAGAATGGAACTTCTGGTGGAGCGGTGAAATGCGTAGATATCAGAAGG
AACGCCGGCGGCGAAAGCGATTCTCTGGCCTATTACTGACACTCAGTGTGCGAAAGCTAGGGGAGCAAAC
GGGATTAGATACCCCGGTAGTCCTAGCCGTAAACGATGGGCACTAAGTAGAGGGG

>gi|318082863|gb|HQ147920.1| Uncultured bacterium clone P1-6 16S ribosomal RNA gene, partial sequence
GAGCACGTAGGTGGGTTTGTAAGTCAGATGTGAAAGCCTTCTGTTCAACGGAAGAATTGCATCTGAAACT
GCGAGTCTTGAGTGTAGGAGGGGAGAATGGAACTTCCGGTGGAGCGGTGAAATGCGTAGATATCAGAAGG
AACGCCGGCGGCGAAAGCGATTCTCTGGCCTATTACTGACACTCAGTGTGCGAAAGCTAGGGGAGCAAAC
GGGATTAGATACCCCGGTAGTCCTAGCCGTAAACGATGGGCACTAAGTAGAGGGG
