# Supplementary material for: Biogeography of anaerobic ammonia-oxidizing (anammox) bacteria
Source: Front Microbiol. 2014 Aug 6;5:399. doi: 10.3389/fmicb.2014.00399 (PMC4123730; doi:10.3389/fmicb.2014.00399)
Supplement: Supplementary file 1 [file DataSheet1.ZIP › Sonthiphand supp data files/10/Untrimmed Sequence Files/230.fasta]

>gi|345102701|gb|JN006723.1| Anammox bacterium enrichment culture clone 1 coculture 22d 16S ribosomal RNA gene, partial sequence
TTCGCAATGCCCGAAAGGTGACGAAGCGACGCCGCGTGTGGGAAGAAGGCCTTCGGGTTGTAAACCACTG
TCGGGAGTTAAGAAGTGTAAGGGTGTTAAGAGCATCCTTGCTTGACGTTAGCTCCGGAGGAAGCCACGGC
TAACTCTGTGCCAGCAGCCGCGGTAATACAGAGGTGGCAAGCGTTGTTCGGARTTATTGGGCGTAAAGAG
CACGTAGGCGGCCTTGCAAGTCAGTTGTGAAAGCCTTCCGCTTAACGGAAGAACGGCATCTGATACTACA
GGGCTTGAGTACGGGAGGGGAGAGTGGAACTTCTGGTGGAGCGGTGAAATGCGTAGATATCAGAAGGAAC
GCCGGCGGCGAAAGCGACTCTCTGGTCCGAAACYGACGCTGAGTGTGCGAAAGCTAGGGGAGCAAACGGG
ATTAGATACCCCGGTAGTCCTAGCCGTAAACGAT

>gi|345102702|gb|JN006724.1| Anammox bacterium enrichment culture clone 2 coculture 22d 16S ribosomal RNA gene, partial sequence
TTCGCAATGCCCGAAAGGGTGACGAAGCGACGCCGCGTGTGGGAAGAAGGCCTTCGGGTTGTAAACCACT
GTCGGGAGTTAAGAAATGCAAGGATATTAATAGTGTCTTTGCTTGACTAAGGCTCCGGAGGAAGCCACGG
CTAACTCTGTGCCAGCAGCCGCGGTAATACAGAGGCGGCAAGCGTTGTTCGGAATTATTGGGCGTAAAGA
GCTCGTAGGCGGCTATGTAAGTCGGTTGTGAAAGCCTTCCGCTCAACGGGAGAACAGCATCCGATACTAC
ATGGCTTGAGTGCGGGAGGGGAGAGTGGAACTTCTGGTGGAGCGGTGAAATGCGTAGATATCAGAAGGAA
CGCCGGCGGCGAAAGCGGCTCTCTGGCCCATAACTGACGCTGAGTGTGCGAAAGCTAGGGGAGCAAACGG
ATTAGATACCCCGGTAGTCCTAGCCGTAAACGAT

>gi|345102703|gb|JN006725.1| Anammox bacterium enrichment culture clone 4 coculture 22d 16S ribosomal RNA gene, partial sequence
TTCGCAATGCCCGAAAGGGTGACGAAGCGACGCCGCGTGTGGGAAGAAGGCCTTCGGGTTGTAAACCACT
GTCGGGAGTTAAGAAGTGTAAGGGTGTTAAGAGCATCCTTGCTTGACGTTAGCTCCGGAGGAAGCCACGG
CTAACTCTGTGCCAGCAGCCGCGGTAATACAGAGGTGGCAAGCGTTGTTCGGAATTATTGGGCGTAAAGA
GCACGTAGGCGGCCCTGCAAGTCAGCTGTGAAATCCTTCTGCTCAACGGAAGAACGGCAGTTGATACTAC
AGGGCTCGAGTGCGGGAGGGGAGAGTGGAACTTCTGGTGGAGCGGTGAAATGCGTAGATATCAGAAGGAA
CATCGGCGGCGAAAGCGACTCTCTGGCCCGTAACTGACGCTGAGGTGCGAAAGCTAGGGGAGCAAACGGG
ATTAGATACCCCGGTAGTCCTAGCCGTAAACGAT

>gi|345102704|gb|JN006726.1| Anammox bacterium enrichment culture clone 5 coculture 22d 16S ribosomal RNA gene, partial sequence
TTCGCAATGCCCGAAAGGGTGACGAAGCGACGCCGCGTGTGGGAAGAAGGCCTTCGGGTTGTAAACCACT
GTCGGGGGTTAGGAAATGCAGGTGCGTTAATAGCGCACTTGCTTGACTAAGGCTCCAGAGGAAGCCACGG
CTAACTCTGTGCCAGCAGCCGCGGTAATACAGAGGCGGCAAGCGTTGTTCGGAATTATTGGGCGTAAAGA
GCACGTAGGCGGCCTTGCAAGTCAGTTGTGAAAGCCTTCCGCTTAACGGAAGAACGGCATCTGATACTAC
AGGGCTTGAGTACGGGAGGGGAGAGTGGAACTTCTGGTGGAGCGGTGAAATGCGTAGATATCAGAAGGAA
CGCCGGCGGCGAAAGCGACTCTCTGGTCCGAAACTGACGCTGAGTGTGCGAAAGCTAGGGGAGCAAACGG
GATTAGATACCCCGGTAGTCCTAGCCGTAAACGAT

>gi|345102705|gb|JN006727.1| Anammox bacterium enrichment culture clone 15 coculture 22d 16S ribosomal RNA gene, partial sequence
TTCGCAATGCCCGAAAGGGTGACGAAGCGACGCCGCGTGTGGGAAGAAGGCCTTCGGGTTGTAAACCACT
GTCGGGAGTTAAGAAATACAAGGATATTAATAGTGTCTTTGTTTGACTAAGGCTCCGGAGGAAGCCACGG
CTAACTCTGTGCCAGCAGCCGCGGTAATACAGAGGCGGCAAGCGTTGTTCGGAATTATTGGGCGTAAAGA
GCACGTAGGCGGCCCTGCAAGTCAGCTGTGAAATCCTTCTGCTCAACGGAAGAACGGCAGTTGATACTAC
AGGGCTCGAGTGCGGGAGGGGAGAATGGAACTTCTGGTGGAGCGGTGAAATGCGTAGATATCAGAAGGAA
CATCGGCGGCGAAAGCGACTCTCTGGCCCGTAACTGACGCTGAGGTGCGAAAGCTAGGGGAGCAAACGGG
ATTAGATACCCCGGTAGTCCTAGCCGTAAACGAT

>gi|345102706|gb|JN006728.1| Anammox bacterium enrichment culture clone 2 coculture 139d 16S ribosomal RNA gene, partial sequence
TTCGCAATGCCCGAAAGGGTGACGAAGCGACGCCGCGTGTGGGAAGAAGGCCTTCGGGTTGTAAACCACT
GTCGGGAGTTAAGAAGTGTAAGGGTGTTAAGAGCATCCTTGCTTGACGTTAGCTCCGGAGGAAGCCACGG
CTAACTCTGTGCCAGCAGCCGCGGTAATACAGAGGTGGCAAGCGTTGTTCGGAATTATTGGGCGTAAAGA
GCACGTAGGCGGCCCTGCAAGTCAGCTGTGAAATCCTTCTGCTCAACGGAAGAACGGCAGTTGATACTAC
AGGGCTCGAGTGCGGGAGGGGAGAGTGGAACTTCTGGTGGAGCGGTGAAATGCGTAGATATCAGAAGGAA
CATCGGCGGCGAAAGCGACTCTCTGGCCCGTAACTGACGCTGAGGTGCGAAAGCTAGGGGAGCAAACGGG
ATTAGATACCCCGGTAGTCCTAGCCGTAAACGAT

>gi|345102707|gb|JN006729.1| Anammox bacterium enrichment culture clone 5 coculture 139d 16S ribosomal RNA gene, partial sequence
TTCGCAATGCCCGAAAGGGTGACGAAGCGACGCCGCGTGTGGGAAGAAGGCCTTCGGGTTGTAAACCACT
GTCGGGAGTTAAGAAATACAAGGATATTAATAGTGTCTTTGTTTGACTAAGGCTCCGGAGGAAGCCACGG
CTAACTCTGTGCCAGCAGCCGCGGTAATACAGAGGCGGCAAGCGTTGTTCGGAATTATTGGGCGTAAAGA
GCACGTAGGCGGCTATGTAAGTCGGTTGTGAAAGCCTTCCGCTCAACGGAAGAACAGCATCCGATACTAC
ATGGCTTGAGTGCGGGAGGGGAGAGTGGAACTTCTGGTGGAGCGGTGAAATGCGTAGATATCAGAAGGAA
CGCCGGCGGCGAAAGCGGCTCTCTGGCCCATAACTGACGCTGAGTGTGCGGAAGCTAGGGGAGCAAACGG
GATTAGATACCCCGGTAGTCCTAGCCGTAAACGAT

>gi|345102708|gb|JN006730.1| Anammox bacterium enrichment culture clone 2 coculture 87d 16S ribosomal RNA gene, partial sequence
TTCGCAATGCCCGAAAGGGTGACGAAGCGACGCCGCGTGTGGGAAGAAGGCCTTCGGGTTGTAAACCACT
GTCGGGAGTTAAGAAATACAAGGATATTAATAGTGTCTTTGTTTGACTAAGGCTCCGGAGGAAGCCACGG
CTAACTCTGTGCCAGCAGCCGCGGTAATACAGAGGCGGCAAGCGTTGTTCGGAATTATTGGGCGTAAAGA
GCACGTAGGCGGCTATGTAAGTCGGTTATGAAAGCCTTCCGCTCAACGGAAGAACAGCATCCGATACTAC
ATGGCTTGAGTGCGGGAGGGGAGAGTGGAACTTCTGGTGGAGCGGTGAAATGCGTAGATATCAGAAGGAA
CGCCGGCGGCGAAAGCGGCTCTCTGGCCCATAACTGACGCTGAGTGTGCGAAAGCTAGGGGAGCAAACGG
GATTAGATACCCCGGTAGTCCTAGCCGTAAACGAT
>gi|380703002|gb|JQ609072.1| Uncultured bacterium clone OTU_esp_1 16S ribosomal RNA gene, partial sequence
GATTAGGCATCCAAGTCGCACGAGGGAGCGTCCCGAAAGGGGCGCAAACCGAGTGGCGTAAGGGTGAGTA
ATACATTGATAACCTACCTTTGAGATGGGAACAACAACGTTCCAAGTAATTGGGGCTACCGAAAGGGTTG
CTAATTCTCAATAAAAATGCTGACACTTTGGTGTTGGCAGTCAAAGAAATGGATCTGAAAAGGTCCATTT
GCTCAGAGAGGGGTCAATGTCCTATCAGCTAGTTGGTAGGGTAATGGCCTACCAAGGCGAAGACGGGTAG
CCGGCCTGAGAGGGTGGTCGGCCACACTGGGACTGAGACACTGCCCAGACTCCTACGGGAGGCTGCAGTC
GAGAATCTTTCGCAATGCCCGAAAGGGTGACGAAGCGACGCCGCGTGTGGGATGAAGGCCCTCGGGTTGT
AAACCACTGTCGGGAGTTAAGAATTGTAGGAATGCTAATAGTATTTCTACTTGACTAAGGCTCCGGAGGA
AGCCACGGCTAACTCTGTGCCAGCAGCCGCGGTAATACAGAGGCGGCA

>gi|380703003|gb|JQ609073.1| Uncultured bacterium clone OTU_esp_2 16S ribosomal RNA gene, partial sequence
TGGATTAGGCATCCAAGTCGAACGAGGGAGTGTTTCGAAAGGGACACAAACCGAGTGGCGTAAGGGCGAG
TAATGCATTGATAACCTGCCTTTGGGATGGGGATAACAACGTCTCGCAAGAGACTTCCGAAAGGGTTGCT
AATACCCAATAAGACTGTTGGTGCGGAGGTACTGAGAGTCAAAGGTCTGGAGTGAAAGCTCCATTTGCTC
AGAGAGGGGTCAATGTCCTATCAGCTAGTTGGTAGGGTAAAGGCCTACCAAGGCGAAGACGGGTAGCCGG
CCTGAGAGGGTGGTCGGCCGCATTGGGACTGAGACACTGCCCAGACTCCTACGGGAGGCTGCAGTCGAGA
ATCTTTCGCAATGCCCGCAAGGGTGACGAAGCGACGCCGCGTGTGGGAAGAAGGCCTTCGGGTTGTAAAC
CACTGTCGGGAGTTAAGAAGGTGTACGGGTAAATAGTCCGTGCATTTGACAAAAGCTCCGGAGGAAGCCA
CGGCTAACTCTGTGCCAGCAGCCGCGGTAATACAGAGGTGGCAAGCGTTGTTCGGAATTATTGGGCGTAA
AGAGCACGTAGCGGCCCTGCAAGTCAGCTGTGAAAGCCTCCTGCTTAACGGGAGAAGTGCAGTTGAAACT
AC

>gi|380703020|gb|JQ609090.1| Uncultured bacterium clone OTU_uni_18 16S ribosomal RNA gene, partial sequence
GTGTCGTATGGGTGAGTAATACATTGATAACCTACCTTTGAGATGGGAACAACAACGTTCCAAGTAATTG
GGGCTACCGAAAGGGTTGCTAATTCTCAATAAAAATGCTGACACTTTGGTGTTGGCAGTCAAAGCAATGG
ATCTGAAAAGGTCCATTTGCTCAGAGAGGGGTCAATGTCCTATCAGCTAGTTGGTAGGGTAATGGCCTAC
CAAGGCGAAGACGGGTAGCCGGCCTGAGAGGGTGGTCGGCCACACTGGGACTGAGACACTGCCCAGACTC
CTACGGGAGGCTGCAGTCGAGAATCTTTCGCAGACCCAAAAAGGAGTAAACAGTCCACACAC

>gi|380703021|gb|JQ609091.1| Uncultured bacterium clone OTU_uni_19 16S ribosomal RNA gene, partial sequence
AAAGGGGCGCAAACCGAGTGGCGTAAGGGTGAGTAATACATTGATAACCTACCTTTGAGATGGGAACAAC
AACGTTCCAAGTAATTGGGGCTACCGAAAGGGTTGCTAATTCTCAATAAAAATGCTGACACTTTGGTGTT
GGCAGTCAAAGAAATGGATCTGAAAAGGTCCATTTGCTCAGAGAGGGGTCAATGTCCTATCAGCTAGTTG
GTAGGGTAATGGCCTACCAAGGCGAAGACGGGTAGCCGGCCTGAGAGGGTGGTCGGCCACACTGGGACTG
AGACACTGCCCAGACTCCTACGGGAGGCTGCAGTCGAGAATCTTTCGCAATGCCCGAAAGGGTGACGAAG
CGACGCCGCGTGTGGGATGAAGGCCCTCGGGTTGTAAACCACTGTCGGGAGTTAAGAATTGTAGGAATGC
TAATAGTATTTCTACTTGACTAAGGCTCCGGAGGAAGCCACGGCTAACTCTGTGCCAGCAGCCGCGGTAA
TACAGAGGCGGCAAGCGTTGTTCGGAATTATTGGGCGTAAAGAGCATGTAGGCGGCTATGTAAGTCGGTT
GTGAAAGCCTTCCGCTTAACGGAAGAATGGCGGT
>gi|337730544|gb|HQ821478.1| Uncultured Brocadia sp. clone N21 16S ribosomal RNA gene, partial sequence
ATGGGCACTAGGTAGAGGGGTTTTGATTATTTCTCTGCCGGAGCTAACGCATTAAGTGCCCCGCCTGGGG
AGTACGGCCGCAAGGCTAAAACTCAAAAGAATTGACGGGGGCTCGCACAAGCGGTGGAGCATGTGGCTTA
ATTCGATGCAACGCGAAGAACCTTACCGGGGCTTGACATGATAGAAGTAGGAACCCGAAAGGGCGACGAA
CGGTATCCAGCCCGAAACTATCACAGGTGT
>gi|337730543|gb|HQ821477.1| Uncultured anaerobic ammonium-oxidizing bacterium clone N20 16S ribosomal RNA gene, partial sequence
ATTCCTACGGGAGGCAGCAGTCGAGAATCTTTCGCAATGCCCGAAAGGGTGACGAAGCGACGCCGCGTGT
GGGATGAAGGCCTTCGGGTTGTAAACCACTGTCGGGAGTTAAGAATTGTAGGAATGCTAATAGTATTTCT
ACTTGACTAAGGCTCCGGAGGAAGCCACGGCTAACTCTGTGCCAGCAGCCGCGGTAATAATC

>gi|337730544|gb|HQ821478.1| Uncultured Brocadia sp. clone N21 16S ribosomal RNA gene, partial sequence
ATGGGCACTAGGTAGAGGGGTTTTGATTATTTCTCTGCCGGAGCTAACGCATTAAGTGCCCCGCCTGGGG
AGTACGGCCGCAAGGCTAAAACTCAAAAGAATTGACGGGGGCTCGCACAAGCGGTGGAGCATGTGGCTTA
ATTCGATGCAACGCGAAGAACCTTACCGGGGCTTGACATGATAGAAGTAGGAACCCGAAAGGGCGACGAA
CGGTATCCAGCCCGAAACTATCACAGGTGT
>gi|111117583|gb|DQ838671.1| Uncultured Brocadia sp. isolate DGGE band XY-G 16S ribosomal RNA gene, partial sequence
TCGAGAGTCTTTCGCAATGCCCGAGAGGTGACGAAGCGACGCCGCGTGTGGGAAGAAGGCCTTCGGGTTG
TAAACCACTGTCGGGAGTTAAGAACTGTAGGGATGCTAATAGTATTCTTACTTGACTTAGGCTCCGGAGA
AGCCATGGCTAACTCTGTGGCAGCAGCCGCGGTAATACAGAGGCGGCAAGCGTTGTTCGGAATTATTGTG
CGTAAAGAGAATGTAGGCGGCTATGTAAGTCGGTTGTGAAAGCCTTCCGCTTAACGGAAGAATGGCGGCC
GATACTGCATGGCTTGAGTGCGGTAGGGGAGAGGGGAACTTCTGGTGGAGCGGTGATATGCGTAGATATC
AGAAGGAACGCCGGCGGCGAAAGCGACTCTGTGGACCGTAGCTGACGCTGAGTGTGCGAAAGCTAGGGGA
GCAAACGGGATTAGATAGGCCGGTAGTCCTACGCGTTAACGATGGGCACTATGTAGAGGGGTTTTGATTA
TCTCTCTGCCGGGATAACGCATTAAGTGCCCCGCCTGGGGAGTACGGCCGCAAGGCT
