# Supplementary material for: Biogeography of anaerobic ammonia-oxidizing (anammox) bacteria
Source: Front Microbiol. 2014 Aug 6;5:399. doi: 10.3389/fmicb.2014.00399 (PMC4123730; doi:10.3389/fmicb.2014.00399)
Supplement: Supplementary file 1 [file DataSheet1.ZIP › Sonthiphand supp data files/10/Untrimmed Sequence Files/237.fasta]

>gi|375151910|gb|JQ307154.1| Uncultured bacterium clone UASB_anammox_4-1 16S ribosomal RNA gene, partial sequence
TTCGCAATGCCCGAAAGGGTGACGAAGCGACGCCGCGTGTGGGAAGAAGGCCTTCGGGTTGTAAACCACT
GTCGGGAGTTAGGAAATGCAGGTGCGTTAATAGCGCACTTGCTTGACTAAGGCTCCAGAGGAAGCCACGG
CTAACTCTGTGCCAGCAGCCGCGGTAATACAGAGGCGGCAAGCGTTGTTCGGAATTATTGGGCGTAAAGA
GCACGTAGGCGGCCTTGCAAGTCAGTTGTGAAAGCCTTCCGCTTAACGGAAGAACGGCATCTGATACTAC
AGGGCTTGAGTACGGGAGGGGAGAGTGGAACTTCTGGTGGAGCGGTGAAATGCGTAGATATCAGAAGGAA
CGCCGGCGGCGAAAGCGACTCTCTGGTCCGAAACTGACGCTGAGTGTGCGAAAGCTAGGGGAGCAAACGG
GATTAGATACCCCGGTAGTCCTAGCCGTAAACGATGGGCACTAAGTAGAGGGGTTTTA

>gi|375151911|gb|JQ307155.1| Uncultured bacterium clone UASB_anammox_4-2 16S ribosomal RNA gene, partial sequence
TTTCGCAATGCCCGAAAGGGTGACGAAGCGACGCCGCGTGTGGGAAGAAGGCCTTCGGGTTGTAAACCAC
TGTCGGGAGTTAGGAAATGCAGGTGCGTTAATAGCGCACTTGCTTGACTAAGGCTCCAGAGGAAGCCACG
GCTAACTCTGTGCCAGCAGCCGCGGTAATACAGAGGCGGCAAGCGTTGTTCGGAATTATTGGGCGTAAAG
AGCACGTAGGCGGCCTTGCAAGTCAGTTGTGAAAGCCTTCCGCTTAACGGAAGAACGGCATCTGATACTA
CAGGGCTTGAGTACGGGAGGGGAGAGTGGAACTTCTGGTGGAGCGGTGAAATGCGTAGATATCAGAAGGA
ACGCCGGCGGCGAAAGCGACTCTCTGGTCCGAAACTGACGCTGAGTGTGCGAAAGCTAGGGGAGCAAACG
GGATTAGATACCCCGGTAGTCCTAGCCGTAAACGATGGGCACTAAGTAGAGGGGTTTT

>gi|375151912|gb|JQ307156.1| Uncultured bacterium clone UASB_anammox_4-3 16S ribosomal RNA gene, partial sequence
TTTCGCAATGCCCGAAAGGGTGACGAAGCGACGCCGCGTGTGGGAAGAAGGCCTTCGGGTTGTAAACCAC
TGTCGGGAGTTAGGAAATGCAGGTGCGTTAATAGCGCACTTGCTTGACTAAGGCTCCAGAGGAAGCCACG
GCTAACTCTGTGCCAGCAGCCGCGGTAATACAGAGGCGGCAAGCGTTGTTCGGAATTATTGGGCGTAAAG
AGCACGTAGGCGGCCTTGCAAGTCAGTTGTGAAAGCCTTCCGCTTAACGGAAGAACGGCATCTGATACTA
CAGGGCTTGAGTACGGGAGGGGAGAGTGGAACTTCTGGTGGAGCGGTGAAATGCGTAGATATCAGAAGGA
ACGCCGGCGGCGAAAGCGACTCTCTGGTCCGAAACTGACGCTGAGTGTGCGAAAGCTAGGGGAGCAAACG
GGATTAGATACCCCGGTAGTCCTAGCCGTAAACGATGGGCACTAAGTAGAGGGGTTTT

>gi|375151913|gb|JQ307157.1| Uncultured bacterium clone UASB_anammox_4-4 16S ribosomal RNA gene, partial sequence
TTTCGCAATGCCCGAAAGGGTGACGAAGCGACGCCGCGTGTGGGAAGAAGGCCTTCGGGTTGTAAACCAC
TGTCGGGAGTTAGGAAATGCAGGTGCGTTAATAGCGCACTTGCTTGACTAAGGCTCCAGAGGAAGCCACG
GCTAACTCTGTGCCAGCAGCCGCGGTAATACAGAGGCGGCAAGCGTTGTTCGGAATTATTGGGCGTAAAG
AGCACGTAGGCGGCCTTGCAAGTCAGTTGTGAAAGCCTTCCGCTTAACGGAAGAACGGCATCTGATACTA
CAGGGCTTGAGTACGGGAGGGGAGAGTGGAACTTCTGGTGGAGCGGTGAAATGCGTAGATATCAGAAGGA
ACGCCGGCGGCGAAAGCGACTCTCTGGTCCGAAACTGACGCTGAGTGTGCGAAAGCTAGGGGAGCAAACG
GGATTAGATACCCCGGTAGTCCTAGCCGTAAACGATGGGCACTAAGTAGAGGGGTTTT

>gi|375151914|gb|JQ307158.1| Uncultured bacterium clone UASB_anammox_4-5 16S ribosomal RNA gene, partial sequence
TTTCGCAATGCCCGAAAGGGTGACGAAGCGACGCCGCGTGTGGGAAGAAGGCCTTCGGGTTGTAAACCAC
TGTCGGGAGTTAGGAGATGCAGGTGCGTTAATAGCGCACTTGCTTGACTAAGGCTCCAGAGGAAGCCACG
GCTAACTCTGTGCCAGCAGCCGCGGTAATACAGAGGCGGCAAGCGTTGTTCGGAATTATTGGGCGTAAAG
AGCACGTAGGCGGCCTTGCAAGTCAGTTGTGAAAGCCTTCCGCTTAACGGAAGAACGGCATCTGATACTA
CAGGGCTTGAGTACGGGAGGGGAGAGTGGAACTTCTGGTGGAGCGGTGAAATGCGTAGATATCAGAAGGA
ACGCCGGCGGCGAAAGCGACTCTCTGGTCCGAAACTGACGCTGAGTGTGCGAAAGCTAGGGGAGCAAACG
GGATTAGATACCCCGGTAGTCCTAGCCGTAAACGATGGGCACTAAGTAGAGGGGTTTT

>gi|375151915|gb|JQ307159.1| Uncultured bacterium clone UASB_anammox_4-12 16S ribosomal RNA gene, partial sequence
TTTCGCAATGCCCGAAAGGGTGACGAAGCGACGCCGCGTGTGGGAAGAAGGCCTTCGGGTTGTAAACCAC
TGTCGGGAGTTAGGAAATGCAGGTGCGTTAATAGCGCACTTGCTTGACTAAGGCTCCAGAGGAAGCCACG
GCTAACTCTGTGCCAGCAGCCGCGGTAATACAGAGGCGGCAAGCGTTGTTCGGAATTATTGGGCGTAAAG
AGCACGTAGGCGGCCTTGCAAGTCAGTTGTGAAAGCCTTCCGCTTAACGGAAGAACGGCATCTGATACTA
CAGGGCTTGAGTACGGGAGGGGAGAGTGGAACTTCTGGTGGAGCGGTGAAATGCGTAGATATCAGAAGGA
ACGCCGGCGGCGAAAGCGACTCTCTGGTCCGAAACTGACGCTGAGTGTGCGAAAGCTAGGGGAGCAAACG
GGATTAGATACCCCGGTAGTCCTAGCCGTAAACGATGGGCACTAAGTAGAGGGGTTTT

>gi|375151916|gb|JQ307160.1| Uncultured bacterium clone UASB_anammox_4-13 16S ribosomal RNA gene, partial sequence
TTTCGCAATGCCCGAAAGGGTGACGAAGCGACGCCGCGTGTGGGAAGAAGGCCTTCGGGTTGTAAACCAC
TGTCGGGAGTTAGGAAATGCAGGTGCGTTAATAGCGCACTTGCTTGACTAAGGCTCCAGAGGAAGCCACG
GCTAACTCTGTGCCAGCAGCCGCGGTAATACAGAGGCGGCAAGCGTTGTTCGGAATTATTGGGCGTAAAG
AGCACGTAGGCGGCCTTGCAAGTCAGTTGTGAAAGCCTTCCGCTTAACGGAAGAACGGCATCTGATACTA
CAGGGCTTGAGTACGGGAGGGGAGAGTGGAACTTCTGGTGGAGCGGTGAAATGCGTAGATATCAGAAGGA
ACGCCGGCGGCGAAAGCGACTCTCTGGTCCGAAACTGACGCTGAGTGTGCGAAAGCTAGGGGAGCAAACG
GGATTAGATACCCCGGTAGTCCTAGCCGTAAACGATGGGCACTAAGTAGAGGGGTTTT

>gi|375151917|gb|JQ307161.1| Uncultured bacterium clone UASB_anammox_4-14 16S ribosomal RNA gene, partial sequence
TTCGCAATGCCCGAAAGGGTGACGAAGCGACGCCGCGTGTGGGAAGAAGGCCTTCGGGTTGTAAACCACT
GTCGGGAGTTAGGAAATGCAGGTGCGTTAATAGCGCACTTGCTTGACTAAGGCTCCAGAGGAAGCCACGG
CTAACTCTGTGCCAGCAGCCGCGGTAATACAGAGGCGGCAAGCGTTGTTCGGAATTATTGGGCGTAAAGA
GCACGTAGGCGGCCTTGCAAGTCAGTTGTGAAAGCCTTCCGCTTAACGGAAGAACGGCATCTGATACTAC
AGGGCTTGAGTACGGGAGGGGAGAGTGGAACTTCTGGTGGAGCGGTGAAATGCGTAGATATCAGAAGGAA
CGCCGGCGGCGAAAGCGACTCTCTGGTCCGAAACTGACGCTGAGTGTGCGAAAGCTAGGGGAGCAAACGG
GATTAGATACCCCGGTAGTCCTAGCCGTAAACGATGGGCACTAAGTAGAGGGGTTTT

>gi|375151918|gb|JQ307162.1| Uncultured bacterium clone UASB_anammox_4-15 16S ribosomal RNA gene, partial sequence
TTTCGCAATGCCCGAAAGGGTGACGAAGCGACGCCGCGTGTGGGAAGAAGGCCTTCGGGTTGTAAACCAC
TGTCGGGAGTTAGGAAATGCAGGTGCGTTAATAGCGCACTTGCTTGACTAAGGCTCCAGAGGAAGCCACG
GCTAACTCTGTGCCAGCAGCCGCGGTAATACAGAGGCGGCAAGCGTTGTTCGGAATTATTGGGCGTAAAG
AGCACGTAGGCGGCCTTGCAAGTCAGTTGTGAAAGCCTTCCGCTTAACGGAAGAACGGCATCTGATACTA
CAGGGCTTGAGTACGGGAGGGGAGAGTGGAACTTCTGGTGGAGCGGTGAAATGCGTAGATATCAGAAGGA
ACGCCGGCGGCGAAAGCGACTCTCTGGTCCGAAACTGACGCTGAGTGTGCGAAAGCTAGGGGAGCAAACG
GGATTAGATACCCCGGTAGTCCTAGCCGTAAACGATGGGCACTAAGTAGAGGGGTTTT

>gi|375151919|gb|JQ307163.1| Uncultured bacterium clone UASB_anammox_4-16 16S ribosomal RNA gene, partial sequence
TTTCGCAATGCCCGAAAGGGTGACGAAGCGACGCCGCGTGTGGGAAGAAGGCCTTCGGGTTGTAAACCAC
TGTCGGGAGTTAGGAAATGCAGGTGCGTTAATAGCGCACTTGCTTGACTAAGGCTCCAGAGGAAGCCACG
GCTAACTCTGTGCCAGCAGCCGCGGTAATACAGAGGCGGCAAGCGTTGTTCGGAATTATTGGGCGTAAAG
AGCACGTAGGCGGCCTTGCAAGTCAGTTGTGAAAGCCTTCCGCTTAACGGAAGAACGGCATCTGATACTA
CAGGGCTTGAGTACGGGAGGGGAGAGTGGAACTTCTGGTGGAGCGGTGAAATGCGTAGATATCAGAAGGA
ACGCCGGCGGCGAAAGCGACTCTCTGGTCCGAAACTGACGCTGAGTGTGCGAAAGCTAGGGGAGCAAACG
GGATTAGATACCCCGGTAGTCCTAGCCGTAAACGATGGGCACTAAGTAGAGGGGTTTT

>gi|375151920|gb|JQ307164.1| Uncultured bacterium clone UASB_anammox_5-6 16S ribosomal RNA gene, partial sequence
TTTCGCAATGCCCGAAAGGGTGACGAAGCGACGCCGCGTGTGGGAAGAAGGCCTTCGGGTTGTAAACCAC
TGTCGGGAGTTAGGAAATGCAGGTGCGTTAATAGCGCACTTGCTTGACTAAGGCTCCAGAGGAAGCCACG
GCTAACTCTGTGCCAGCAGCCGCGGTAATACAGAGGCGGCAAGCGTTGTTCGGAATTATTGGGCGTAAAG
AGCACGTAGGCGGCCTTGCAAGTCAGTTGTGAAAGCCTTCCGCTTAACGGAAGAACGGCATCTGATACTA
CAGGGCTTGAGTACGGGAGGGGAGAGTGGAACTTCTGGTGGAGCGGTGAAATGCGTAGATATCAGAAGGA
ACGCCGGCGGCGAAAGCGACTCTCTGGTCCGAAACTGACGCTGAGTGTGCGAAAGCTAGGGGAGCAAACG
GGATTAGATACCCCGGTAGTCCTAGCCGTAAACGATGGGCACTAAGTAGAGGGGTTTT

>gi|375151921|gb|JQ307165.1| Uncultured bacterium clone UASB_anammox_5-8 16S ribosomal RNA gene, partial sequence
TTTCGCAATGCCCGAAAGGGTGACGAAGCGACGCCGCGTGTGGGAAGAAGGCCTTCGGGTTGTAAACCAC
TGTCGGGAGTTAGGAAATGCAGGTGCGTTAATAGCGCACTTGCTTGACTAAGGCTCCAGAGGAAGCCACG
GCTAACTCTGTGCCAGCAGCCGCGGTAATACAGAGGCGGCAAGCGTTGTTCGGAATTATTGGGCGTAAAG
AGCACGTAGGCGGCCTTGCAAGTCAGTTGTGAAAGCCTTCCGCTTAACGGAAGAACGGCATCTGATACTA
CAGGGCTTGAGTACGGGAGGGGAGAGTGGAACTTCTGGTGGAGCGGTGAAATGCGTAGATATCAGAAGGA
ACGCCGGCGGCGAAAGCGACTCTCTGGTCCGAAACTGACGCTGAGTGTGCGAAAGCTAGGGGAGCAAACG
GGATTAGATACCCCGGTAGTCCTAGCCGTAAACGATGGGCACTAAGTAGAGGGGTTTT

>gi|375151922|gb|JQ307166.1| Uncultured bacterium clone UASB_anammox_5-9 16S ribosomal RNA gene, partial sequence
TTTCGCAATGCCCGAAAGGGTGACGAAGCGACGCCGCGTGTGGGAAGAAGGCCTTCGGGTTGTAAACCAC
TGTCGGGAGTTAGGAAATGCAGGTGCGTTAATAGCGCACTTGCTTGACTAAGGCTCCAGAGGAAGCCACG
GCTAACTCTGTGCCAGCAGCCGCGGTAATACAGAGGCGGCAAGCGTTGTTCGGAATTATTGGGCGTAAAG
AGCACGTAGGCGGCCTTGCAAGTCAGTTGTGAAAGCCTTCCGCTTAACGGAAGAACGGCATCTGATACTA
CAGGGCTTGAGTACGGGAGGGGAGAGTGGAACTTCTGGTGGAGCGGTGAAATGCGTAGATATCAGAAGGA
ACGCCGGCGGCGAAAGCGACTCTCTGGTCCGAAACTGACGCTGAGTGTGCGAAAGCTAGGGGAGCAAACG
GGATTAGATACCCCGGTAGTCCTAGCCGTAAACGATGGGCACTAAGTAGAGGGGTTTT

>gi|375151923|gb|JQ307167.1| Uncultured bacterium clone UASB_anammox_5-0 16S ribosomal RNA gene, partial sequence
TTTCGCAATGCCCGAAAGGGTGACGAAGCGACGCCGCGTGTGGGAAGAAGGCCTTCGGGTTGTAAACCAC
TGTCGGGAGTTAGGAAATGCAGGTGCGTTAATAGCGCACTTGCTTGACTAAGGCTCCAGAGGAAGCCACG
GCTAACTCTGTGCCAGCAGCCGCGGTAATACAGAGGCGGCAAGCGTTGTTCGGAATTATTGGGCGTAAAG
AGCACGTAGGCGGCCTTGCAAGTCAGTTGTGAAAGCCTTCCGCTTAACGGAAGAACGGCATCTGATACTA
CAGGGCTTGAGTACGGGAGGGGAGAGTGGAACTTCTGGTGGAGCGGTGAAATGCGTAGATATCAGAAGGA
ACGCCGGCGGCGAAAGCGACTCTCTGGTCCGAAACTGACGCTGAGTGTGCGAAAGCTAGGGGAGCAAACG
GGATTAGATACCCCGGTAGTCCTAGCCGTAAACGATGGGCACTAAGTAGAGGGGTTTT

>gi|375151924|gb|JQ307168.1| Uncultured bacterium clone UASB_anammox_5-11 16S ribosomal RNA gene, partial sequence
TTTCGCAATGCCCGAAAGGGTGACGAAGCGACGCCGCGTGTGGGAAGAAGGCCTTCGGGTTGTAAACCAC
TGTCGGGAGTTAGGAAATGCAGGTGCGTTAATAGCGCACTTGCTTGACTAAGGCTCCAGAGGAAGCCACG
GCTAACTCTGTGCCAGCAGCCGCGGTAATACAGAGGCGGCAAGCGTTGTTCGGAATTATTGGGCGTAAAG
AGCACGTAGGCGGCCTTGCAAGTCAGTTGTGAAAGCCTTCCGCTTAACGGAAGAACGGCATCTGATACTA
CAGGGCTTGAGTACGGGAGGGGAGAGTGGAACTTCTGGTGGAGCGGTGAAATGCGTAGATATCAGAAGGA
ACGCCGGCGGCGAAAGCGACTCTCTGGTCCGAAACTGACGCTGAGTGTGCGAAAGCTAGGGGAGCAAACG
GGATTAGATACCCCGGTAGTCCTAGCCGTAAACGATGGGCACTAAGTAGAGGGGTTTT

>gi|375151925|gb|JQ307169.1| Uncultured bacterium clone UASB_anammox_5-12 16S ribosomal RNA gene, partial sequence
TTCGCAATGCCCGAAAGGGTGACGAAGCGACGCCGCGTGTGGGAAGAAGGCCTTCGGGTTGTAAACCACT
GTCGGGAGTTAGGAAATGCAGGTGCGTTAATAGCGCACTTGCTTGACTAAGGCTCCAGAGGAAGCCACGG
CTAACTCTGTGCCAGCAGCCGCGGTAATACAGAGGCGGCAAGCGTTGTTCGGAATTATTGGGCGTAAAGA
GCACGTAGGCGGCCTTGCAAGTCAGTTGTGAAAGCCTTCCGCTTAACGGAAGAACGGCATCTGATACTAC
AGGGCTTGAGTACGGGAGGGGAGAGTGGAACTTCTGGTGGAGCGGTGAAATGCGTAGATATCAGAAGGAA
CGCCGGCGGCGAAAGCGACTCTCTGGTCCGAAACTGACGCTGAGTGTGCGAAAGCTAGGGGAGCAAACGG
GATTAGATACCCCGGTAGTCCTAGCCGTAAACGATGGGCACTAAGTAGAGGGGTTTTA

>gi|375151926|gb|JQ307170.1| Uncultured bacterium clone UASB_anammox_5-13 16S ribosomal RNA gene, partial sequence
TTTCGCAATGCCCGAAAGGGTGACGAAGCGACGCCGCGTGCGGGAAGAAGGCCTTCGGGTTGTAAACCGC
TGTCGGGAGTTAGGAAGTGCAAGGATGTTAATAGCGTTCTTGCTTGACTAAGGCTCCGGAGGAAGCCACG
GCTAACTCTGTGCCAGCAGCCGCGGTAATACAGAGGCGGCAAGCGTTGTTCGGAATTATTGGGCGTAAAG
AGCACGTAGGCGGCTGTGTAAGTCGGTTGTGAAAGCCTTCCGCTTAACGGAAGAACGGCATCCGATACTG
CATAGCTTGAGTGCGGGAGGGGAGAGTGGAACTTCTGGTGGAGCGGTGAAATGCGTAGATATCAGAAGGA
ACACCGGCGGCGAAGGCGACTCTCTGGTCCGTAACTGACGCTGAGTGTGCGAAAGCTAGGGGAGCAAACG
GGATTAGATACCCCGGTAGTCCTAGCCGTAAACGATGGGCACTAAGTAGAGGGGTTTT

>gi|375151927|gb|JQ307171.1| Uncultured bacterium clone UASB_anammox_5-14 16S ribosomal RNA gene, partial sequence
TTTCGCAATGCCCGAAAGGGTGACGAAGCGACGCCGCGTGTGGGAAGAAGGCCTTCGGGTTGTAAACCAC
TGTCGGGAGTTAGGAAATGCAGGTGCGTTAATAGCGCACTTGCTTGACCAAGGCTCCAGAGGAAGCCACG
GCTAACTCTGTGCCAGCAGCCGCGGTAATACAGAGGCGGCAAGCGTTGTTCGGAATTATTGGGCGTAAAG
AGCACGTAGGCGGCCTTGCAAGTCAGTTGTGAAAGCCTTCCGCTTAACGGAAGAACGGCATCTGATACTA
CAGGGCTTGAGTACGGGAGGGGAGAGTGGAACTTCTGGTGGAGCGGTGAAATGCGTAGATATCAGAAGGA
ACGCCGGCGGCGAAAGCGACTCTCTGGTCCGAAACTGACGCTGAGTGTGCGAAAGCTAGGGGAGCAAACG
GGATTAGATACCCCGGTAGTCCTAGCCGTAAACGATGGGCACTAAGTAGAGGGGTTTT

>gi|375151928|gb|JQ307172.1| Uncultured bacterium clone UASB_anammox_5-15 16S ribosomal RNA gene, partial sequence
TTTCGCAATGCCCGAAAGGGTGACGAAGCGACGCCGCGTGTGGGAAGAAGGCCTTCGGGTTGTAAACCAC
TGTCGGGAGTTAGGAAATGCAGGTGCGTTAATAGCGCACTTGCTTGACTAAGGCTCCAGAGGAAGCCACG
GCTAACTCTGTGCCAGCAGCCGCGGTAATACAGAGGCGGCAAGCGTTGTTCGGAATTATTGGGCGTAAAG
AGCACGTAGGCGGCCTTGCAAGTCAGTTGTGAAAGCCTTCCGCTTAACGGAAGAACGGCATCTGATACTA
CAGGGCTTGAGTACGGGAGGGGAGAGTGGAACTTCTGGTGGAGCGGTGAAATGCGTAGATATCAGAAGGA
ACGCCGGCGGCGAAAGCGACTCTCTGGTCCGAAACTGACGCTGAGTGTGCGAAAGCTAGGGGAGCAAACG
GGATTAGATACCCCGGTAGTCCTAGCCGTAAACGATGGGCACTAAGTAGAGGGGTTTT

>gi|375151929|gb|JQ307173.1| Uncultured bacterium clone UASB_anammox_5-16 16S ribosomal RNA gene, partial sequence
TTTCGCAATGCCCGAAAGGGTGACGAAGCGACGCCGCGTGTGGGAAGAAGGCCTTCGGGTTGTAAACCAC
TGTCGGGAGTTAGGAAATGCAGGTGCGTTAATAGCGCACTTGCTTGACTAAGGCTCCAGAGGAAGCCACG
GCTAACTCTGTGCCAGCAGCCGCGGTAATACAGAGGCGGCAAGCGTTGTTCGGAATTATTGGGCGTAAAG
AGCACGTAGGCGGCCTTGCAAGTCAGTTGTGAAAGCCTTCCGCTTAACGGAAGAACGGCATCTGATACTA
CAGGGCTTGAGTACGGGAGGGGAGAGTGGAACTTCTGGTGGAGCGGTGAAATGCGTAGATATCAGAAGGA
ACGCCGGCGGCGAAAGCGACTCTCTGGTCCGAAACTGACGCTGAGTGTGCGAAAGCTAGGGGAGCAAACG
GGATTAGATACCCCGGTAGTCCTAGCCGTAAACGATGGGCACTAAGTAGAGGGGTTTT

>gi|375151930|gb|JQ307174.1| Uncultured bacterium clone UASB_anammox_8-1 16S ribosomal RNA gene, partial sequence
TTCGCAATGCCCGAAAGGGTGACGAAGCGACGCCGCGTGTGGGAAGAAGGCCTTCGGGTTGTAAACCACT
GTCGGGAGTTAGGAAATGCAGGTGCGTTAATAGCGCACTTGCTTGACTAAGGCTCCAGAGGAAGCCACGG
CTAACTCTGTGCCAGCAGCCGCGGTAATACAGAGGCGGCAAGCGTTGTTCGGAATTATTGGGCGTAAAGA
GCACGTAGGCGGCCTTGCAAGTCAGTTGTGAAAGCCTTCCGCTTAACGGAAGAACGGCATCTGATACTAC
AGGGCTTGAGTACGGGAGGGGAGAGTGGAACTTCTGGTGGAGCGGTGAAATGCGTAGATATCAGAAGGAA
CGCCGGCGGCGAAAGCGACTCTCTGGTCCGAAACTGACGCTGAGTGTGCGAAAGCTAGGGGAGCAAACGG
GATTAGATACCCCGGTAGTCCTAGCCGTAAACGATGGGCACTAAGTAGAGGGGTTTTA

>gi|375151931|gb|JQ307175.1| Uncultured bacterium clone UASB_anammox_8-2 16S ribosomal RNA gene, partial sequence
TTTCGCAATGCCCGAAAGGGTGACGAAGCGACGCCGCGTGCGGGAAGAAGGCCTTCGGGTTGTAAACCGC
TGTCGGGAGTTAGGAAGTGCAAGGATGTTAATAGCGTTCTTGCTTGACTAAGGCTCCGGAGGAAGCCACG
GCTAACTCTGTGCCAGCAGCCGCGGTAATACAGAGGCGGCAAGCGTTGTTCGGAATTATTGGGCGTAAAG
AGCACGTAGGCGGCCTTGCAAGTCAGTTGTGAAAGCCTTCCGCTTAACGGAAGAACGGCATCTGATACTA
CAGGGCTTGAGTACGGGAGGGGAGAGTGGAACTTCTGGTGGAGCGGTGAAATGCGTAGATATCAGAAGGA
ACGCCGGCGGCGAAAGCGACTCTCTGGTCCGAAACTGACGCTGAGTGTGCGAAAGCTAGGGGAGCAAACG
GGATTAGATACCCCGGTAGTCCTAGCCGTAAACGATGGGCACTAAGTAGAGGGGTTTT

>gi|375151932|gb|JQ307176.1| Uncultured bacterium clone UASB_anammox_8-3 16S ribosomal RNA gene, partial sequence
TTCGCAATGCCCGAAAGGGTGACGAAGCGACGCCGCGTGCGGGAAGAAGGCCTTCGGGTTGTAAACCGCT
GTCGGGAGTTAGGAAATGCAAGGATGTTAATAGCATTCTTGCTTGACTAAGGCTCCGGAGGAAGCCACGG
CTAACTCTGTGCCAGCAGCCGCGGTAATACAGAGGCGGCAAGCGTTGTTCGGAATTATTGGGCGTAAAGA
GCACGTAGGCGGCTGTGTAAGTCGGTTGTGAAAGCCTTCCGCTTAACGGAAGAACGGCATCCGATACTGC
ATAGCTTGAGTGCGGGAGGGGAGAGTGGAACTTCTGGTGGAGCGGTGAAATGCGTAGATATCAGAAGGAA
CGCCGGCGGCGAAAGCGGCTCTCTGGCCCGTAACTGACGCTGAGTGTGCGAAAGCTAGGGGAGCAAACGG
GATTAGATACCCCGGTAGTCCTAGCCGTAAACGATGGGCACTAAGTAGAGGGGTTTTA

>gi|375151933|gb|JQ307177.1| Uncultured bacterium clone UASB_anammox_8-4 16S ribosomal RNA gene, partial sequence
TTTCGCAATGCCCGAAAGGGTGACGAAGCGACGCCGCGTGTGGGAAGAAGGCCTTCGGGTTGTAAACCAC
TGTCGGGAGTTAGGAAATGCAGGTGCGTTAATAGCGCACTTGCTTGACTAAGGCTCCAGAGGAAGCCACG
GCTAACTCTGTGCCAGCAGCCGCGGTAATACAGAGGCGGCAAGCGTTGTTCGGAATTATTGGGCGTAAAG
AGCACGTAGGCGGCCTTGCAAGTCAGTTGTGAAAGCCTTCCGCTTAACGGAAGAACGGCATCTGATACTA
CAGGGCTTGAGTACGGGAGGGGAGAGTGGAACTTCTGGTGGAGCGGTGAAATGCGTAGATATCAGAAGGA
ACGCCGGCGGCGAAAGCGACTCTCTGGTCCGAAACTGACGCTGAGTGTGCGAAAGCTAGGGGAGCAAACG
GGATTAGATACCCCGGTAGTCCTAGCCGTAAACGATGGGCACTAAGTAGAGGGGTTTT

>gi|375151934|gb|JQ307178.1| Uncultured bacterium clone UASB_anammox_8-5 16S ribosomal RNA gene, partial sequence
TTTCGCAATGCCCGAAAGGGTGACGAAGCGACGCCGCGTGCGGGAAGAAGGCCTTCGGGTTGTAAACCGC
TGTCGGGAGTTAGGAAGTGCAAGGATGTTAATAGCGTTCTTGCTTGACTAAGGCTCCGGAGGAAGCCACG
GCTAACTCTGTGCCAGCAGCCGCGGTAATACAGAGGCGGCAAGCGTTGTTCGGAATTATTGGGCGTAAAG
AGCACGTAGGCGGCTGTGTAAGTCGGTTGTGAAAGCCTTCCGCTTAACGGAAGAACGGCATCCGATACTG
CATAGCTTGAGTGCGGGAGGGGAGAGTGGAACTTCTGGTGGAGCGGTGAAATGCGTAGATATCAGAAGGA
ACACCGGCGGCGAAGGCGACTCTCTGGTCCGTAACTGACGCTGAGTGTGCGAAAGCTAGGGGAGCAAACG
GGATTAGATACCCCGGTAGTCCTAGCCGTAAACGATGGGCACTAAGTAGAGGGGTTTT

>gi|375151935|gb|JQ307179.1| Uncultured bacterium clone UASB_anammox_8-11 16S ribosomal RNA gene, partial sequence
TTTCGCAATGCCCGAAAGGGTGACGAAGCGACGCCGCGTGTGGGAAGAAGGCCTTCGGGTTGTAAACCGC
TGTCGGGAGTTAGGAAGTGCAAGGATGTTAATAGCGTTCTTGCTTGACTAAGGCTCCGGAGGAAGCCACG
GCTAACTCTGTGCCAGCAGCCGCGGTAATACAGAGGCGGCAAGCGTTGTTCGGAATTATTGGGCGTAAAG
AGCACGTAGGCGGCTGTGTAAGTCGGTTGTGAAAGCCTTCCGCTTAACGGAAGAACGGCATCCGATACTG
CATAGCTTGAGTGCGGGAGGGGAGAGTGGAACTTCTGGTGGAGCGGTGAAATGCGTAGATATCAGAAGGA
ACACCGGCGGCGAAGGCGACTCTCTGGTCCGTAACTGACGCTGAGTGTGCGAAAGCTAGGGGAGCAAACG
GGATTAGATACCCCGGTAGTCCTAGCCGTAAACGATGGGCACTAAGTAGAGGGGTTTT

>gi|375151936|gb|JQ307180.1| Uncultured bacterium clone UASB_anammox_8-12 16S ribosomal RNA gene, partial sequence
TTTCGCAATGCCCGAAAGGGTGACGAAGCGACGCCGCGTGTGGGAAGAAGGCCTTCGGGTTGTAAACCAC
TGTCGGGAGTTAGGAAATGCAGGTGCGTTAATAGCGCACTTGCTTGACTAAGGCTCCGGAGGAAGCCACG
GCTAACTCTGTGCCAGCAGCCGCGGTAATACAGAGGCGGCAAGCGTTGTTCGGAATTATTGGGCGTAAAG
AGCACGTAGGCGGTTGTGTAAGTCGGTTGTGAAAGCCTTCCGCTTAACGGAAGAACGGCATCCGATACTG
CATAGCTTGAGTGCGGGAGGGGAGAGTGGAACTTCTGGTGGAGCGGTGAAATGCGTAGATATCAGAAGGA
ACGCCGGCGGCGAAAGCGACTCTCTGGTCCGTAACTGACGCTGAGTGTGCGAAAGCTAGGGGAGCAAACG
GGATTAGATACCCCGGTAGTCCTAGCCGTAAACGATGGGCACTAAGTAGAGGGGTTTT

>gi|375151937|gb|JQ307181.1| Uncultured bacterium clone UASB_anammox_8-13 16S ribosomal RNA gene, partial sequence
TTTCGCAATGCCCGAAAGGGTGACGAAGCGACGCCGCGTGTGGGAAGAAGGCCTTCGGGTTGTAAACCAC
TGTCGGGAGTTAGGAAATGCAGGTGCGTTAATAGCGCACTTGCTTGACTAAGGCTCCAGAGGAAGCCACG
GCTAACTCTGTGCCAGCAGCCGCGGTAATACAGAGGCGGCAAGCGTTGTTCGGAATTATTGGGCGTAAAG
AGCACGTAGGCGGCCTTGCAAGTCAGTTGTGAAAGCCTTCCGCTTAACGGAAGAACGGCATCTGATACTA
CAGGGCTTGAGTACGGGAGGGGAGAGTGGAACTTCTGGTGGAGCGGTGAAATGCGTAGATATCAGAAGGA
ACGCCGGCGGCGAAAGCGACTCTCTGGTCCGAAACTGACGCTGAGTGTGCGAAAGCTAGGGGAGCAAACG
GGATTAGATACCCCGGTAGTCCTAGCCGTAAACGATGGGCACTAAGTAGAGGGGTTTT

>gi|375151938|gb|JQ307182.1| Uncultured bacterium clone UASB_anammox_8-14 16S ribosomal RNA gene, partial sequence
TTTCGCAATGCCCGAAAGGGTGACGAAGCGACGCCGCGTGTGGGAAGAAGGCCTTCGGGTTGTAAACCAC
TGTCGGGAGTTAGGAAATGCAGGTGCGTTAATAGCGCACTTGCTTGACTAAGGCTCCAGAGGAAGCCACG
GCTAACTCTGTGCCAGCAGCCGCGGTAATACAGAGGCGGCAAGCGTTGTTCGGAATTATTGGGCGTAAAG
AGCACGTAGGCGGCCTTGCAAGTCAGTTGTGAAAGCCTTCCGCTTAACGGAAGAACGGCATCTGATACTA
CAGGGCTTGAGTACGGGAGGGGAGAGTGGAACTTCTGGTGGAGCGGTGAAATGCGTAGATATCAGAAGGA
ACGCCGGCGGCGAAAGCGACTCTCTGGTCCGAAACTGACGCTGAGTGTGCGAAAGCTAGGGGAGCAAACG
GGATTAGATACCCCGGTAGTCCTAGCCGTAAACGATGGGCACTAAGTAGAGGGGTTTT

>gi|375151939|gb|JQ307183.1| Uncultured bacterium clone UASB_anammox_8-15 16S ribosomal RNA gene, partial sequence
TTTCGCAATGCCCGAAAGGGTGACGAAGCGACGCCGCGTGCGGGAAGAAGGCCTTCGGGTTGTAAACCGC
TGTCGGGAGTTAGGAAGTGCAAGGATGTTAATAGCGTTCTTGCTTGACTAAGGCTCCGGAGGAAGCCACG
GCTAACTCTGTGCCAGCAGCCGCGGTAATACAGAGGCGGCAAGCGTTGTTCGGAATTATTGGGCGTAAAG
AGCACGTAGGCGGCTGTGTAAGTCGGTTGTGAAAGCCTTCCGCTTAACGGAAGAACGGCATCCGATACTG
CATAGCTTGAGTGCGGGAGGGGAGAGTGGAACTTCTGGTGGAGCGGTGAAATGCGTAGATATCAGAAGGA
ACACCGGCGGCGAAAGCGACTCTCTGGTCCGAAACTGACGCTGAGTGTGCGAAAGCTAGGGGAGCAAACG
GGATTAGATACCCCGGTAGTCCTAGCCGTAAACGATGGGCACTAAGTAGAGGGGTTTT
