# Supplementary material for: Biogeography of anaerobic ammonia-oxidizing (anammox) bacteria
Source: Front Microbiol. 2014 Aug 6;5:399. doi: 10.3389/fmicb.2014.00399 (PMC4123730; doi:10.3389/fmicb.2014.00399)
Supplement: Supplementary file 1 [file DataSheet1.ZIP › Sonthiphand supp data files/10/Untrimmed Sequence Files/242.fasta]

>gi|471185538|gb|JX898221.1| Uncultured Planctomycetales bacterium clone A438-A2-g01 16S ribosomal RNA gene, partial sequence
TTATGAAATGTAAGGATGTTAATAGTATTCTTACTTGACTAAGGCTCCGGAGGAAGCCACGGCTAACTCT
GTGCCAGCAGCCGCGGTAATACAGAGGCGGCAAGCGTTGTTCGGAATTATTGGGCGTAAAGAGCATGTAG
GCGGCTATGTAAGTCGGTTGTGAAAGCCTTCCGCTTAACGGAAGAATGGCGGCCGAAACTGCATAGCTTG
AGTGCGGTAGGGGAGAGTGGAACTTCTGGTAAT

>gi|471185539|gb|JX898222.1| Uncultured Planctomycetales bacterium clone A438-A2-g02 16S ribosomal RNA gene, partial sequence
GATTGTCGGGAGTTAGGAAATGTAAGGATGTTAATAGTATTCTTACTTGACTAAGGCTCCGGAGGAAGCC
ACGGCTAACTCTGTGCCAGCAGCCGCGGTAATACAGAGGCGGCAAGCGTTGTTCGGAATTATTGGGCGTA
AAGAGCATGTAGGCGGCTATGTAAGTCGGTTGTGAAAGCCTTCCGCTTAACGGAAGAATGGCGGCCGAAA
CTGCATAGCTTGAGTGCGGTAGGGGAGAG

>gi|471185540|gb|JX898223.1| Uncultured Planctomycetales bacterium clone A438-A2-g03 16S ribosomal RNA gene, partial sequence
GTTAGGAAATGTAAGGATGTTAATAGTATTCTTACTTGACTAAGGCTCCGGAGGAAGCCACGGCTAACTC
TGTGCCAGCAGCCGCGGTAATACAGAGGCGGCAAGCGTTGTTCGGAATTATTGGGCGTAAAGAGCATGTA
GGCGGCTATGTAAGTCGGTTGTGAAAGCCTTCCACTTAACGGAAGAATGGCGGCCGAAACTGCATAGCTT
GAGTGCGGTAGGGGAGAGTGGAACTTCTGGTAAT

>gi|471185541|gb|JX898224.1| Uncultured Planctomycetales bacterium clone A438-A2-g04 16S ribosomal RNA gene, partial sequence
GATTGTCGGGAGTTAGGAAATGTAAGGATGTTAATAGTATTCTTACTTGACTAAGGCTCCGGAGGAAGCC
ACGGCTAACTCTGTGCCAGCAGCCGCGGTAATACAGAGGCGGCAAGCGTTGTTCGGTATTATTGGGCGTA
AAGAGCATGTAGGCGGCTATGTAAGTCGGTTGTGAAAGCCTTCCGCTTAACGGAAGAATGGCGGCCGAAA
CTGCATAGCTTGAGTGCGGAAGGGGAGAGTGAACTCGGTAATCGC

>gi|471185542|gb|JX898225.1| Uncultured Planctomycetales bacterium clone A438-A2-g05 16S ribosomal RNA gene, partial sequence
GATTGTCGGGAGTTAGGAAATGTAAGGATGTTAATAGTATTCTTACTTGACTAAGGCTCCGGAGGAAGCC
ACGGCTAACTCTGTGCCAGCAGCCGCGGTAATACAGAGGCGGCAAGCGTTGTTCGGAATTATTGGGCGTA
AAGAGCATGTAGGCGGCTATGTAAGTCGGTTGTGAAAGCCTTCCGCTTAACGGAAGAATGGCGGCCGAAA
CTGCATAGCTTGAGTGCGGTAGGGGAGAGGGAAC

>gi|471185543|gb|JX898226.1| Uncultured Planctomycetales bacterium clone A438-A2-g06 16S ribosomal RNA gene, partial sequence
GATTGTCGGGAGTTAGGAAATGTAAGGATGTTAATAGTATTCTTACTTGACTAAGGCTCCGGAGGAAGCC
ACGGCTAACTCTGTGCCAGCAGCCGCGGTAATACAGAGGCGGCAAGCGTTGTTCGGAATTATTGGGCGTA
AAGAGCATGTAGGCGGCTATGTAAGTCGGTTGTGAAAGCCTTCCGCTTAACGGAAGAATGGCGGCCGAAA
CTGCATAGCTTGAGTGCGGTAGGGGAGAG

>gi|471185544|gb|JX898227.1| Uncultured Planctomycetales bacterium clone A438-A2-g07 16S ribosomal RNA gene, partial sequence
GTTAGGAAATGTAAGGATGTTAATAGTATTCTTACTTGACTAAGGCTCCGGAGGAAGCCACGGCTAACTC
TGCGCCAGCAGCCGCGGTAATACAGAGGCGGCAAGCGTTGTTCGGAATTATTGGGCGTAAAGAGCATGTA
GGCGGCTATGTAAGTCGGTTGTGAAAGCCTTCCGCTTAACGGAAGAATGGCGGCCGAAACTGCATAGCTT
GAGTGCGGTAGGGGAGAGTGGAACTTCTGGTAAT

>gi|471185545|gb|JX898228.1| Uncultured Planctomycetales bacterium clone A438-A2-g08 16S ribosomal RNA gene, partial sequence
GTTATGAAATGTAAGGATGTTAATAGTATTCTTACTTGACTAAGGCTCCGGAGGAAGCCACGGCTAACTC
TGTGCCAGCAGCCGCGGTAATACAGAGGCGGCAAGCGTTGTTCGGAATTATTGGGCGTAAAGAGCATGTA
GGCGGCTATGTAAGTCGGTTGTGAAAGCCTTCCGCTTAACGGAAGAATGGCGGCCGAAACTGCATAGCTT
GAGTGCGGTAGGGGAGAGTGGAACTTCTGGTAAT

>gi|471185546|gb|JX898229.1| Uncultured Planctomycetales bacterium clone A438-A2-g09 16S ribosomal RNA gene, partial sequence
TTAAGAAATGTAAGGATGTTAATAGTATTCTTACTTGACTAAGGCTCCGGAGGAAGCCACGGCTAACTCT
GTGCCAGCAGCCGCGGTAATACAGAGGTGGCAAGCGTTGTTCGGAATTATTGGGCGTAAAGAGCACGTAG
GCGGCCCTGCAAGTCAGCTGTGAAAGCCTCCTGCTTAACGGGAGAAGTGCAGTTGAAACTACGGGGCTAG
AGTGCGGAAGGGGAGAGTGGAACTTCTGGTAAT

>gi|471185547|gb|JX898230.1| Uncultured Planctomycetales bacterium clone A438-A2-g10 16S ribosomal RNA gene, partial sequence
TTATGAAATGTAAGGATGTTAATAGTATTCTTACTTGACTAAGGCTCCGGAGGAAGCCACGGCTAACTCT
GTGCCAGCAGCCGCGGTAATACAGAGGCGGCAAGCGTTGTTCGGAATTATTGGGCGTAAAGAGCATGTAG
GCGGCTATGCAAGTCGGTTGTGAAAGCCTCCCGCTTAACGGAAGAATGGCGGCCGAAACTGCATAGCTTG
AGTGCGGTAGGGGAGAGTGGAACTTCTGGTAAT

>gi|471185548|gb|JX898231.1| Uncultured Planctomycetales bacterium clone A438-A2-g11 16S ribosomal RNA gene, partial sequence
GTTAGGAAATGTAAGGATGTTAATAGTATTCTTACTTGACTAAGGCTCCGGAGGAAGCCACGGCTAACTC
TGTGCCAGCAGCCGCGGTAATACAGAGGCGGCAAGCGTTGTTCGGAATTATTGGGCGTAAAGAGCATGTA
GGCGGCTATGTAAGTCGGTTGTGAAAGCCTTCCGCTTAACGGAAGAATGGCGGCCGAAACTGCATAGCTT
GAGTGCGGTAGGGGAGAGTGGAACTTCTGGTAAT

>gi|471185549|gb|JX898232.1| Uncultured Planctomycetales bacterium clone A438-A2-g12 16S ribosomal RNA gene, partial sequence
GATTGTCAGGAGTTAGGAAATGTAAGGATGTTAATAGTATTCTTACTTGACTAAGGCTCCGGAGGGAGCC
ACGGCTAACTCTGTGCCAGCAGCCGCGGTAATACAGAGGCGGCAAGCGTTGTTCGGAATTATTGGGCGTA
AAGAGCATGTAGGCGGCTATGTAAGTCGGTTGTGAAAGCCTTCCGCTTAACGGAAGAATGGCGGCCGAAA
CTGCATAGCTTGAGTGCGGTAGGGGAGA

>gi|471185550|gb|JX898233.1| Uncultured Planctomycetales bacterium clone A438-A2-g13 16S ribosomal RNA gene, partial sequence
GATTGTCGGGAGTTAAGAAATGTAAGGATGTTAATAGTATTCTTACTTGACTAAGGCTCCGGAGGAAGCC
ACGGCTAACTCTGTGCCAGCAGCCGCGGTAATACAGAGGCGGCAAGCGTTGTTCGGAATTATTGGGCGTA
AAGAGCATGTAGGCGGCTATGTAAGTCGGTTGTGAAAGCCTTCCGTTTAACGGAAGAATGGCGGCCGAAA
CTGCATAGCTTGAGTGCGGTAGGGGAGAG

>gi|471185551|gb|JX898234.1| Uncultured Planctomycetales bacterium clone A438-A2-g14 16S ribosomal RNA gene, partial sequence
GATTGTCGGGAGTTAGGAAATGTAAGGATGTTAATAGTATTCTTACTTGACTAAGGCTCCGGAGGAAGCC
ACGGCTAACTCTGTGCCAGCAGCCGCGGTAATACAGAGGCGGCAAGCGTTGTTCGGAATTATTGGGCGTA
AAGAGCATGTAGGCGGCTATGTAAGTCGGTTGTGAAAGCCTTCCGCTTAACGGAAGAATGGCGGCCGAAA
CTGCATAGCTTGAGTGCGGTAGGGGAGAG

>gi|471185552|gb|JX898235.1| Uncultured Planctomycetales bacterium clone A438-A2-g15 16S ribosomal RNA gene, partial sequence
GTTAGGAAATGTAAGGATGTTAATAGTATTCTTACTTGACTAAGGCTCCGGAGGAAGCCACGGCTAACTC
TGTGCCAGCAGCCGCGGTAATACAGAGGCGGCAAGCGTTGTTCGGAATTATTGGGCGTAAAGAGCATGTA
GGCGGCTATGTAAGTCGGTTGTGAAAGCCTTCCGCTTAACGGAAGAATGGCGGCCGAAACTGCATAGCTT
GAGTGCGGTAGGGGAGAGTGGAACTTCTGGTAAT

>gi|471185553|gb|JX898236.1| Uncultured Planctomycetales bacterium clone A438-A2-g16 16S ribosomal RNA gene, partial sequence
GATTGTCGGGAGTTAGGAAATGTAAGGATGTTAATAGTATTCTTACTTGACTAAGGCTCCGGAGGAAGCC
ACGGCTAACTCTGTGCCAGCAGCCGCGGTAATACAGAGGCGGCAAGCGTTGTTCGGAATTATTGGGCGTA
AAGAGCATGTAGGCGGCTATGTAAGTCGGTTGTGAAAGCCTTCCGCTTAACGGAAGAATGGCGGCCGAAA
CTGCATAGCTTGAGTGCGGTAGGGGAGAGGGAACT
