# Supplementary material for: Biogeography of anaerobic ammonia-oxidizing (anammox) bacteria
Source: Front Microbiol. 2014 Aug 6;5:399. doi: 10.3389/fmicb.2014.00399 (PMC4123730; doi:10.3389/fmicb.2014.00399)
Supplement: Supplementary file 1 [file DataSheet1.ZIP › Sonthiphand supp data files/10/Untrimmed Sequence Files/244.fasta]

>gi|471185575|gb|JX898258.1| Uncultured Planctomycetales bacterium clone A438-1S-c08 16S ribosomal RNA gene, partial sequence
ATCGGTTAATACCCGGTTTATTTGACAAAGGCCCCAAAGGAAGCCACGGCTAACTCTGTGCCAGCAGCCG
CGGTAATACAGAGGTGGCAAGCGTTGTTCGGTATTATTGGGCGTAAAGAGCACGTAGGTGGTTTTGTAAG
TCAGATGTGAAAGCCTTCTGTTCAAAGGAAGAACGGCATCTGAAACTACAGATCTTGAGTGTAGGAGGGG
AGAGTGGAAC

>gi|471185581|gb|JX898264.1| Uncultured Planctomycetales bacterium clone A438-3S-c07 16S ribosomal RNA gene, partial sequence
TTAGGAAATGTAGACTCGCTAATATCGGGTCTATTTGACAAAGGCTCCAAAGGAAGCCACGGCTAACTCT
GTGCCAGCAGCCGCGGTAATACAGAGGTGGCAAGCGTTGTTCGGTATTATTGGGCGTAAAGAGCACGTAG
GTGGATTTGTAAGTCAGACGTGAAAGCCTTCTGTTCAACGGAAGTATTGCATCTGAAACTACAAACCTTG
AGTGTA

>gi|471185584|gb|JX898267.1| Uncultured Planctomycetales bacterium clone A438-3S-g03 16S ribosomal RNA gene, partial sequence
AGGAAATGTAGACTCGCTAATATCGGGTCTATTTGACAAAGGCTCCAAAGGAAGCCACGGCTAACTCTGT
GCCAGCAGCCGCGGTAATACAGAGGTGGCAAGCGTTGTTCGGAATTATTGGGCGTAAAGAGCACGTAGGT
GGATTTGTAAGTCAGACGTGAAAGCCTTCTGTTCAACGGAAGAATTGCATCTGAAACTACAAACCTTGAG
TGTAGGAGGGGAGAGTGGAAC

>gi|471185585|gb|JX898268.1| Uncultured Planctomycetales bacterium clone A438-3S-g04 16S ribosomal RNA gene, partial sequence
TTAGGAAATGCAGGGGTGTTAATAGCGCTCTTGCTTGACTAAGGCTCCAGAGGAAGCCACGGCTAACTCT
GTGCCAGCAGCCGCGGTAATACAGAGGCGGCAAGCGTTGTTCGGAATTATTGGGCGTAAAGAGCACGTAG
GCGGCCTTGCAAGTCAGTTGTGAAAGCCTTCCGCTCAACGGAAGAATGCCAGCTGATACTACAGGGCTTG
AGTACGGGAGGGGAGAGTGGAAC

>gi|471185586|gb|JX898269.1| Uncultured Planctomycetales bacterium clone A438-3S-g05 16S ribosomal RNA gene, partial sequence
TTAGGAAATGTAGACTCGCTAATATCGGGTCTATTTGACAAAGGCTCCAAAGGAAGCCACGGCTAACTCT
GTGCCAGCAGCCGCGGTAATACAGAGGTGGCAAGCGTTGTTCGGAATTATTGGGCGTAAAGAGCACGTAG
GTGGATTTGTAAGTCAGACGTGAAAGCCTTCTGTTCAACGGAAGAATTGCATCTGAAACTACAAACCTTG
AGTGTAGGAGGGGAGAGTGGAAC

>gi|471185587|gb|JX898270.1| Uncultured Planctomycetales bacterium clone A438-3S-g08 16S ribosomal RNA gene, partial sequence
TTAGGAAATGCAGGGGTGTTAATAGCGCTCTTGCTTGACTAAGGCTCCAGAGGAAGCCACGGCTAACTCT
GTGCCAGCAGCCGCGGTAATACAGAGGCGGCAAGCGTTGTTCGGAATTATTGGGCGTAAAGAGCACGTAG
GCGGCCTTGCAAGTCAGTTGTGAAAGCCTTCCGCTCAACGGAAGAATGCCAGCTGATACTACAGGGCTTG
AGTACGGGAGGGGAGAGTGGAAC

>gi|471185588|gb|JX898271.1| Uncultured Planctomycetales bacterium clone A438-3S-g09 16S ribosomal RNA gene, partial sequence
TTAGGAAATGCAGGGGTGTTAATAGCGCTCTTGCTTGACTAAGGCTCCAGAGGAAGCCACGGCTAACTCT
GTGCCAGCAGCCGCGGTAATACAGAGGCGGCAAGCGTTGTTCGGAATTATTGGGCGTAAAGAGCACGTAG
GCGGCCTTGCAAGTCAGTTGTGTAAGCCTTCCGCTCAACGGAAGAATGCCAGCTGATACTACAGGGCTTG
AGTACGGGAGGGGAGA


>gi|471185590|gb|JX898273.1| Uncultured Planctomycetales bacterium clone A438-3S-g11 16S ribosomal RNA gene, partial sequence
TTAGGAAATGCAGGGGTGTTAATAGCGCTCTTGCTTGACTAAGGCTCCAGAGGAAGCCACGGCTAACTCT
GTGCCAGCAGCCGCGGTAATACAGAGGCGGCAAGCGTTGTTCGGAATTATTGGGCGTAAAGAGCACGTAG
GCGGCCTTGCAAGTCAGTTGTGAAAGCCTTCCGCTCAACGGAAGAATGCCAGCTGATACTACAGGGCTTG
AGTACGGGAGGGGAGAGTGGAAC

>gi|471185591|gb|JX898274.1| Uncultured Planctomycetales bacterium clone A438-3Sm-01 16S ribosomal RNA gene, partial sequence
AGACTCGCTAATATCGGGTCTATTTGACAAAGGCTCCAAAGGAAGCCACGGCTAACTCTGTGCCAGCAGC
CGCGGTAATACAGAGGTGGCAAGCGTTGTTCGGAATTATTGGGCGTAAAGAGCACGTAGGTGGATTTGTA
AGTCAGACGTGAAAGCCTTCTGTTCAACGGAAGAATTGCATCTGAAACTACAAACCTTGAGTGTAGGAGG
GGAGAGTGGAAC

>gi|471185592|gb|JX898275.1| Uncultured Planctomycetales bacterium clone A438-3Sm-02 16S ribosomal RNA gene, partial sequence
GGAAATGCAGATTGGTTAATACCCAACCTGTTTGACAAAGGCCCCAAAGGAAGCCACGGCTAACTCTGTG
CCAGCAGCCGCGGTAATACAGAGGTGGCAAGCGTTGTTCGGTATTATTGGGCGTAAAGAGCACGTAGGTG
GTTTTGTAAGTCAGATGTGAAAGCCTTCTGTTCAAAGGAAGAACGGCATCTGAAACTGCAGATCTTGAGT
GTAGGAGGGGAGAGTGGAAC

>gi|471185593|gb|JX898276.1| Uncultured Planctomycetales bacterium clone A438-3Sm-03 16S ribosomal RNA gene, partial sequence
TTATGAAATGCAAGTTGGTTAATACCCAACCTGTTTGACAAAGGCCCCAAAGGAAGCCACGGCTAACTCT
GTGCCAGCAGCCGCGGTAATACAGAGGTGGCAAGCGTTGTTCGGTATTATTGGGCGTAAAGAGCACGTAG
GTGGTTTTGTAAGTCAGATGTGAAAGCCTTCTGTTCTAAGGAAGAACGGCATCTGAAACTGCAGATCTTG
AGTGTAGGAGGGGAGAGTGGAAC

>gi|471185594|gb|JX898277.1| Uncultured Planctomycetales bacterium clone A438-3Sm-04 16S ribosomal RNA gene, partial sequence
TGTAGACTCGCTAATATCGGGTCTATACGACAAAGGCTCCAAAGGAAGCCACGGCTAACTCTGTGCCAGC
AGCCGCGGTAATACAGAGGTGGCAAGCGTTGTTCGGAATCATTGGGCGTAAAGAGCACGTAGGTGGATTT
GTAAGTCAGACGTGAAAGCCTTCTGTTCAACGGAAGAATAGCATCTGAAACTACAAACCTTGAGTGTAGG
AGGGGAGAGTGGAAC

>gi|471185595|gb|JX898278.1| Uncultured Planctomycetales bacterium clone A438-3Sm-05 16S ribosomal RNA gene, partial sequence
TGTAGACTCGCTAATATCGGGTCTATTCGACAAAGGCTCCAAAGGAAGCCACGGCTAACTCTGTGCCAGC
AGCCGCGGTAATACAGAGGTGGCAAGCGTTGTTCGGAATTATTGGGCGTAAAGAGCACGTAGGTGGATTT
GTAAGTCAGACGTGAAAGCCTTCTGTTCAACGGAAGAATTGCATCTGAAACTACAAACCTTGAGTGTAGG
AGGGGAGAGTGGAAC

>gi|471185596|gb|JX898279.1| Uncultured Planctomycetales bacterium clone A438-3Sm-06 16S ribosomal RNA gene, partial sequence
AGGAAATGTAGACTCGCTAATATCGGGTCTATTAGACAAAGGCTCCAAAGGAAGCCACGGCTAACTCTGT
GCCAGCAGCCGCGGTAATACAGAGGTGGCAAGCGTTGTTCGGAATTATTGGGCGTAAAGAGCACGTAGGT
GGATTTGTAAGTCAGACGTGAAAGCCTTCTGTTCAACGGAAGAATAGCATCTGAAACTACAAACCTTGAG
TGTAGGAGGGGAGAGTGGAAC

>gi|471185597|gb|JX898280.1| Uncultured Planctomycetales bacterium clone A438-3Sm-07 16S ribosomal RNA gene, partial sequence
TTAGGAAATGCAGATTGGTTAATACCCAACCTGTTTGACAAAGGCCCCAAAGGAAGCCACGGCTAACTCT
GTGCCAGCAGCCGCGGTAATACAGAGGTGGCAAGCGTTGTTCGGTATTATTGGGCGTAAAGAGCACGTAG
GTGGTTTTGTAAGTCAGATGTGAAAGCCTTCTGTTCAAAGGAAGAACGGCATCTGAAACTGCAGATCTTG
AGTGTAGGAGGGGAGAGTGGAAC

>gi|471185598|gb|JX898281.1| Uncultured Planctomycetales bacterium clone A438-3Sm-b01 16S ribosomal RNA gene, partial sequence
TTAGGAAATGTAAAGGTGTTAATAGCGCCTTTATTTGACGAAGGCTCCAGAGGAAGCCACGGCTAACTCT
GTGCCAGCAGCCGCGGTAATACAGAGGTGGCAAGCGTTGTTCGGAATTATTGGGCGTAAAGAGCACGTAG
GCGGTCCTGCAAGTCTGTTGTGAAATCCTTCCGCTTAACGGGAGAACGGCAGCTGATACTACAGGACTAG
AGT

>gi|471185599|gb|JX898282.1| Uncultured Planctomycetales bacterium clone A438-3Sm-b02 16S ribosomal RNA gene, partial sequence
AGAATGTAGACTCGCTAATATCGGGTCTATTTGACAAAGGCTCCAAAGGAAGCCACGGCTAACTCTGTGC
CAGCAGCCGCGGTAATACAGAGGTGGCAAGCGTTGTTCGGAATTATTGGGCGTAAAGAGCACGTAGGTGG
ATTTGTAAGTCAGACGTGAAAGCCTTCTGTTCAACGGAAGAATTGCATCTGAAACTACAAACCTTGAGTG
TAGGAGGGGAGAGTGGAAC

>gi|471185600|gb|JX898283.1| Uncultured Planctomycetales bacterium clone A438-3Sm-b03 16S ribosomal RNA gene, partial sequence
TTAAGAAATGTAGACTCGCTAATATCGGGTCTATTTGACAAAGGCTCCAAAGGAAGCCACGGCTAACTCT
GTGCCAGCAGCCGCGGTAATACAGAGGTGGCAAGCGTTGTTCGGAATTATTGGGCGTAAAGAGCACGTAG
GTGGATTTGTAAGTCAGACGTGAAAGCCTTCTGTTCAACGGAAGAATTGCATCTGAAACTACAAACCTTG
AGTGTAGGAGGGGAGAGTGGAAC

>gi|471185601|gb|JX898284.1| Uncultured Planctomycetales bacterium clone A438-3Sm-b04 16S ribosomal RNA gene, partial sequence
GGAAATGTAGACTCGCTAATATCGGGTCTATTTGACAAAGGCTCCAAAGGAAGCCACGGCTAACTCTGTG
CCAGCAGCCGCGGTAATACAGAGGTGGCAAGCGTTGTTCGGAATTATTGGGCGTAAAGAGCACGTAGGTG
GATTTGTAAGTCAGACGTGAAAGCCTTCTGTTCAACGGAAGAATTGCATCTGAAACTACAAACCTTGAGT
GTAGGAGGGGAGAGTGGAAC

>gi|471185602|gb|JX898285.1| Uncultured Planctomycetales bacterium clone A438-3Sm-b05 16S ribosomal RNA gene, partial sequence
TGTAGACTCGCTAATATCGGGTCTATACGACAAAGGCTCCAAAGGAAGCCACGGCTAACTCTGTGCCAGC
AGCCGCGGTAATACAGAGGTGGCAAGCGTTGTTCGGAATAATTGGGCGTAAAGAGCACGTAGGTGGATTT
GTAAGTCAGACGTGAAAGCCTTCTGTTCAACGGAAGAATAGCATCTGAAACTACAAACCTTGAGTGTAGG
AGGGGAGAGTGGAAC

>gi|471185603|gb|JX898286.1| Uncultured Planctomycetales bacterium clone A438-3Sm-b06 16S ribosomal RNA gene, partial sequence
TTAGGAAATGTAGAGGCGTTAATAGCGCCTTTATTTGACGAAGGCTCCAGAGGAAGCCACGGCTAACTCT
GTGCCAGCAGCCGCGGTAATACAGAGGTGGCAAGCGTTGTTCGGAATTATTGGGCGTAAAGAGCACGTAG
GTGGGTTTGTAAGTCAGATGTGAAAGCCTTCTGTTCAACGGAAGAATTGCATCTGAAACTGCGAATCTTG
AGTGTAGGAGGGGAGAGTGGAAC

>gi|471185604|gb|JX898287.1| Uncultured Planctomycetales bacterium clone A438-3Sm-b07 16S ribosomal RNA gene, partial sequence
GGAAATGTAGACTCGCTAATATCGGGTCTATTTGACAAAGGCTCCAAAGGAAGCCACGGCTAACTCTGTG
CCAGCAGCCGCGGTAATACAGAGGTGGCAAGCGTTGTTCGGAATTATTGGGCGTAAAGAGCACGTAGGTG
GATTTGTAAGTCAGACGTGAAAGCCTTCTGTTCAACGGAAGAATTGCATCTGAAACTACAAACCTTGAGT
GTAGGAGGGGAGAGTGGAAC

>gi|471185605|gb|JX898288.1| Uncultured Planctomycetales bacterium clone A438-3Sm-b08 16S ribosomal RNA gene, partial sequence
GTAAAGGTGTTAATAGCGCCTTTATTTGACGAAGGCTCCAGAGGAAGCCACGGCTAACTCTGTGCCAGCA
GCCGCGGTAATACAGAGGTGGCAAGCGTTGTTCGGAATTATTGGGCGTAAAGAGCACGTAGGCGGTCCTG
CAAGTCTGTTGTGAAATCCTTCCGCTTAACGGGAGAACGGCAGCTGATACTACAGGACTAGAGTACGGGA
GGGGAGAGTGGAAC
>gi|471180124|gb|KC538948.1| Uncultured Planctomycetales bacterium clone A438-1S-D04 16S ribosomal RNA gene, partial sequence
GGAGTTATGAAATGTAAATCGGTTAATACCCGGTTTATTTGACAAAGGCCCCAAAGGAAGCCACGGCTAA
CTCTGTGCCAGCAGCCGCGGTAATACAGAGGTGGCAAGCGTTGTTCGGTATTATTGGGCGTAAAGAGCAC
GTAGGTGGTTTTGTAAGTCAGATGTGAAAGCCTTCTGTTCAAAGGAAGAACGGCATCTGAAACTACAGAT
CTTGAGTGTAGGAGGGGAGAGTGGAACTTCTG

>gi|471180125|gb|KC538949.1| Uncultured Planctomycetales bacterium clone A438-1S-D05 16S ribosomal RNA gene, partial sequence
GGAGTTAGGAAATGTAGATACGCTGATATCGTATCTATTTGACAAAGGCTCCAAAGGAAGCCACGGCTAA
CTCTGTGCCAGCAGCCGCGGTAATACAGAGGTGGCAAGCGTTGTTCGGAATTATTGGGCGTAAAGAGCAC
GTAGGTGGATTTGTAAGTCAGATGTGAAAGCCTTCTGTTCAACGGAAGAATTGCATCTGAAACTACAAAC
CTTGAGTATAGGAGGGGAGAGTGGAACTTCTG

>gi|471180126|gb|KC538950.1| Uncultured Planctomycetales bacterium clone A438-1S-D06 16S ribosomal RNA gene, partial sequence
GGAGTTAGGAAATGTAGATACGCTAATATCGTATCTATTTGACAAAGGCTCCAAAGGAAGCCACGGCTAA
CTCTGTGCCAGCAGCCGCGGTAATACAGAGGTGGCAAGCGTTGTTCGGAATTATTGGGCGTAAAGAGCAC
GTAGGTGGATTTGTAAGTCAGATGTGAAAGCCTTCTGTTCAACGGAAGAATTGCATCTGAAACTACAAAC
CTTGAGTATAGGAGGGGAGAGTGGAACTTCTG

>gi|471180127|gb|KC538951.1| Uncultured Planctomycetales bacterium clone A438-1S-D08 16S ribosomal RNA gene, partial sequence
GGAGTTAGGAAATGTAAGGATGTTAATAGTATTCTTACTTGACTAAGGCTCCGGAGGAAGCCACGGCTAA
CTCTGTGCCAGCAGCCGCGGTAATACAGAGGCGGCAAGCGTTGTTCGGAATTATTGGGCGTAAAGAGCAT
GTAGGCGGCTATGTAAGTCGGTTGTGAAAGCCTTCCGCTTAACGGAAGAATGGCGGCCGAAACTGCATAG
CTTGAGTGCGGTAGGGGAGAGTGGAACTTCTG

>gi|471180128|gb|KC538952.1| Uncultured Planctomycetales bacterium clone A438-1S-D09 16S ribosomal RNA gene, partial sequence
GGAGTTATGAAATGCAGGTTGGTTAATACCCAACCTGTTTGACAAAGGCCCCAAAGGAAGCCACGGCTAA
CTCTGTGCCAGCAGCCGCGGTAATACAGAGGTGGCAAGCGTTGTTCGGTATTATTGGGCGTAAAGAGCAC
GTAGGTGGTTTTGTAAGTCAGATGTGAAAGCCTTCTGTTCAAAGGAAGAACGGCATCTGAAACTGCAGAT
CTTGAGTGTAGGAGGGGAGAGTGGAACTTCTG

>gi|471180129|gb|KC538953.1| Uncultured Planctomycetales bacterium clone A438-1S-D10 16S ribosomal RNA gene, partial sequence
GGAGTTAGGAAATGTAAATCGGTTAATACCCGGTTTATTTGACAAAGGCCCCAAAGGAAGCCACGGCTAA
CTCTGTGCCAGCAGCCGCGGTAATACAGAGGTGGCAAGCGTTGTTCGGTATTATTGGGCGTAAAGAGCAC
GTAGGTGGTTTTGTAAGTCAGATGTGAAAGCCTTCTGTTCAAAGGAAGAACGGCATCTGAAACTGCAGAT
CTTGAGTGTAGGAGGGGAGAGTGGAACTTCTG

>gi|471180130|gb|KC538954.1| Uncultured Planctomycetales bacterium clone A438-1S-D11 16S ribosomal RNA gene, partial sequence
GGAGTTAGGAAATGCAGGACGGTTAATACCCAACCTGTTTGACAAAGGCCCCAAAGGAAGCCACGGCTAA
CTCTGTGCCAGCAGCCGCGGTAATACAGAGGTGGCAAGCGTTGTTCGGTATTATTGGGCGTAAAGAGCAC
GTAGGTGGTTTTGTAAGTCAGATGTGAAAGCCTTCTGTTCAAAGGAAGAACGGCATCTGAAACTGCAGAT
CTTGAGTGTAGGAGGGGAGAGTGGAACTTCTG

>gi|471180131|gb|KC538955.1| Uncultured Planctomycetales bacterium clone A438-1S-D12 16S ribosomal RNA gene, partial sequence
GGAGTTAGGAAATGCAGGTTGGTTAATACCCAACCTGTTTGACAAAGGCCCCAAAGGAGGCCACGGCTAA
CTCTGTGCCAGCAGCCGCGGTAATACAGAGGTGGCAAGCGTTGTTCGGTATTATTGGGCGTAAAGAGCAC
GTAGGTGGTTTTGTAAGTCAGATGTGAAAGCCTTCTGTTCAAAGGAAGAACGGCATCTGAAACTGCAGAT
CTTGAGTGTAGGAGGGGAGAGTGGAACTTCTG

>gi|471180132|gb|KC538956.1| Uncultured Planctomycetales bacterium clone A438-1S-D14 16S ribosomal RNA gene, partial sequence
GGAGTTAGGAAATGCAGGTTGGTTAATACCCGACCTGTTTGACAAAGGCCCCAAAGGAAGCCACGGCTAA
CTCTGTGCCAGCAGCCGCGGTAATACAGAGGTGGCAAGCGCTGTTCGGTATTATTGGGCGTAAAGAGCAC
GTAGGTGGTTTTGTAAGTCAGATGTGAAAGCCTTCTGTTCAAAGGAAGAACGGCATCTGAAACTGCAGAT
CTTGAGTGTAGGAGGGGAGAGTGGAACTTCTG

>gi|471180133|gb|KC538957.1| Uncultured Planctomycetales bacterium clone A438-1S-D15 16S ribosomal RNA gene, partial sequence
GGAGTTAGGAAATGTAGATACGCTAATATCGTATCTATTTGACAAAGGCTCCAAAGGAAGCCACGGCTAA
CTCTGTGCCAGCAGCCGCGGTAATACAGAGGTGGCAAGCGTTGTTCGGAATTATTGGGCGTAAAGAGCAC
GTAGGTGGATTTGTAAGCCAGATGTGAAAACCTTCTGTTCAACGGAAGAATTGCATCTGAAACTACAAAC
CTTGAGTATAGGAGGGGAGAGTGGAACTTCTG

>gi|471180134|gb|KC538958.1| Uncultured Planctomycetales bacterium clone A438-1S-D16 16S ribosomal RNA gene, partial sequence
GGAGTTAGGAAATGTAAGGATGTTAATAGTATTCTTACTTGACTAAGGCTCCGGAGGAAGCCACGGCTAA
CTCTGTGCCAGCAGCCGCGGTAATACAGAGGCGGCAAGCGTTGTTCGGAATTATTGGGCGTAAAGAGCAT
GTAGGCGGCTATGTAAGTCGGTTGTGAAAGCCTTCCGCTTAACGGAAGAGTGGCGGCCGAAACTGCATAG
CTTGAGTGCGGTAGGGGAGAGTGGAACTTCTG

>gi|471180135|gb|KC538959.1| Uncultured Planctomycetales bacterium clone A438-1S-D19 16S ribosomal RNA gene, partial sequence
GGAGTTAAGAAATGTAAAGGTGTTAATAGCGCCTTTATTTGACGAAGGCTCCAGAGGAAGCCACGGCTAA
CTCTGTGCCAGCAGCCGCGGTAATACAGAGGTGGCAAGCGTTGTTCGGAATTATTGGGCGTAAAGAGCAC
GTAGGCGGTCCTGCAAGTCTGTTGTGAAATCCTTCCGCTTAACGGGAGAACGGCAGCTGATACTACAGGA
CTAGAGTACGGGAGGGGAGAGTGGAACTTCTG

>gi|471180136|gb|KC538960.1| Uncultured Planctomycetales bacterium clone A438-1S-D20 16S ribosomal RNA gene, partial sequence
GGAGTTAGGAAATGTAGATACGCTAATATCGTATCTATTTGACAAAGGCTCCAAAGGAAGCCACGGCTAA
CTCTGTGCCAGCAGCCGCGGTAATACAGAGGTGGCAAGCGTTGTTCGGAATTATTGGGCGTAAAGAGCAC
GTAGGTGGATTTGTAAGTCAGATGTGAAAGCCTTCTGTTCAACGGAAGAATCGCATCTGAAACTACAAAC
CTTGAGTATAGGAGGGGAGAGTGGAACTTCTG

>gi|471180137|gb|KC538961.1| Uncultured Planctomycetales bacterium clone A438-1S-D21 16S ribosomal RNA gene, partial sequence
GGAGTTAGGAAATGCAGGTTGGTTAATACCCAACCTGTTTGACAAAGGCCCCAAAGGAAGCCACGGCTAA
CTCTGTGCCAGCAGCCGCGGTAATACAGAGGTGGCAAGCGTTGTTCGGTATTATTGGGCGTAAAGAGCAC
GTAGGTGGTTTTGTAAGTCAGATGTGAAAGCCTTCTGTTCAAAGGAAGAACGGCATCTGAAACTGCAGAT
CTTGAGTGTAGGAGGGGAGAGTGGAACTTCTG

>gi|471180138|gb|KC538962.1| Uncultured Planctomycetales bacterium clone A438-1S-D26 16S ribosomal RNA gene, partial sequence
GGAGTTATGAAATGCAGGTTGGTTAATACCCAACCTGTTTGACAAAGGCCCCAAAGGAAGCCACGGCTAA
CTCTGTGCCAGCAGCCGCGGTAATACAGAGGTGGCAAGCGTTGTTCGGTATTATTGGGCGTAAAGAGCAC
GTAGGTGGTTTTGTAAGTCAGATGTGAAAGCCTTCTGTTCAAAGGAAGAACGGCATCTGAAACTGCAGAT
CTTGAGTGTAGGAGGGGAGAGTGGAACTTCTG

>gi|471180139|gb|KC538963.1| Uncultured Planctomycetales bacterium clone A438-1S-D27 16S ribosomal RNA gene, partial sequence
GGAGTTAGGAAATGTAGATACGCTAATATCGTATCTATTTGACAAAGGCTCCAAAGGAAGCCACGGCTAA
CTCTGTGCCAGCAGCCGCGGTAATACAGAGGTGGCAAGCGTTGTTCGGAATTATTGGGCGTAAAGAGCAC
GTAGGTGGATTTGTAAGTCAGATGTGAAAGCCTTCTGTTCAACGGAAGAATTGCATCTGAAACTACAAAC
CTTGAGTATAGGAGGGGAGAGTGGAACTTCTG

>gi|471180140|gb|KC538964.1| Uncultured Planctomycetales bacterium clone A438-1S-D29 16S ribosomal RNA gene, partial sequence
GGAGTTAGGAAATGCAGGATGGTTAATACCCAACCTGTTTGACAAAGGCCCCAAAGGAAGCCACGGCTAA
CTCTGTGCCAGCAGCCGCGGTAATACAGAGGTGGCAAGCGTTGTTCGGTATTATTGGGCGTAAAGAGCAC
GTAGGTGGTTTTGTAGGTCAGATGTGAAAGCCTTCTGTTCAAAGGAAGAACGGCATCTGAAACTGCAGAT
CTTGAGTGTAGGAGGGGAGAGTGGAACTTCTG

>gi|471180141|gb|KC538965.1| Uncultured Planctomycetales bacterium clone A438-1S-D30 16S ribosomal RNA gene, partial sequence
GGAGTTAGGAAATGTAAAGGTGTTAATAGCGCCTTTATTTGACGAAGGCTCCAGAGGAAGCCACGGCTAA
CTCTGTGCCAGCAGCCGCGGTAATACAGAGGTGGCAAGCGTTGTTCGGAATTATTGGGCGTAAAGAGCAC
GTAGGCGGTCCTGCAAGTCTGTTGTGAAATCCTTCCGCTTAACGGGAGAACGGCAGCTGATACTACAGGA
CTAGAGTACGGGAGGGGAGAGTGGAACTTCTG

>gi|471180142|gb|KC538966.1| Uncultured Planctomycetales bacterium clone A438-3S-D03 16S ribosomal RNA gene, partial sequence
GGAGTTAAGAAATGTAAAGGTGTTAATAGCGCCTTTATTTGACGAAGGCTCCAGAGGAAGCCACGGCTAA
CTCTGTGCCAGCAGCCGCGGTAATACAGAGGTGGCAAGCGTTGTTCGGAATTATTGGGCGTAAAGAGCAC
GTAGGCGGTCCTGCAAGTCTGTTGTGAAATCCTTCCGCTTAACGGGAGAACGGCAGCTGATACTACAGGA
CTAGAGTACGGGAGGGGAGAGTGGAACTTCTG

>gi|471180143|gb|KC538967.1| Uncultured Planctomycetales bacterium clone A438-3S-D06 16S ribosomal RNA gene, partial sequence
GGAGTTAGGAAATGTAGGCTCGCTAATATCGGGTCTATTTGACAAAGGCTCCAAAGGAAGCCACGGCTAA
CTCTGTGCCAGCAGCCGCGGTAATACAGAGGTGGCAAGCGTTGTTCGGAATTATTGGGCGTAAAGAGCAC
GTAGGTGGATTTGTAAGTCAGACGTGAAAGCCTTCTGTTCAACGGAAGAATTGCATCTGAAACTACAAAC
CTTGAGTGTAGGAGGGGAGAGTGGAACTTCTG

>gi|471180144|gb|KC538968.1| Uncultured Planctomycetales bacterium clone A438-3S-D07 16S ribosomal RNA gene, partial sequence
GGAGTTAAGAAATGTAAAGGTGTTAATAGCGCCTTTATTTGACGAAGGCTCCAGAGGAAGCCACGGCTAA
CTCTGTGCCAGCAGCCGCGGTAATACAGAGGTGGCAAGCGTTGTTCGGAATTATTGGGCGTAAAGAGCAC
GTAGGCGGTCCTGCAAGTCTGTTGTGAAATCCTTCCGCTTAACGGGAGAACGGCAGCTGATACTACAGGA
CTAGAGTACGGGAGGGGAGAGTGGAACTTCTG

>gi|471180145|gb|KC538969.1| Uncultured Planctomycetales bacterium clone A438-3S-D08 16S ribosomal RNA gene, partial sequence
GGAGTTAAGAAATGTAAAGGTGTTAATAGCGCCTTTATTTGACGAAGGCTCCAGAGGAAGCCACGGCTAA
CTCTGTGCCAGCAGCCGCGGTAATACAGAGGTGGCAAGCGTTGTTCGGAATTATTGGGCGTAAAGAGCAC
GTAGGCGGTCCTGCAAGTCTGTTGTGAAATCCTTCCGCTCAACGGGAGAACGGCAGCTGATACTACAGGA
CTAGAGTACGGGAGGGGAGAGTGGAACTTCTG

>gi|471180146|gb|KC538970.1| Uncultured Planctomycetales bacterium clone A438-3S-D15 16S ribosomal RNA gene, partial sequence
GGAGTTAAGAAATGTAGACTCGCTAATATCGGGTCTATTTGACAAAGGCTCCAAAGGAAGCCACGGCTAA
CTCTGTGCCAGCAGCCGCGGTAATACAGAGGTGGCAAGCGTTGTTCGGAATTATTGGGCGTAAAGAGCAC
GTAGGTGGATTTGTAAGTCAGACGTGAAAGCCTTCTGTTCAACGGAAGAATTGCATCTGAAACTACAAAC
CTTGAGTGTAGGAGGGGAGAGTGGAACTTCTG

>gi|471180147|gb|KC538971.1| Uncultured Planctomycetales bacterium clone A438-3S-D16 16S ribosomal RNA gene, partial sequence
GGAGTTAAGAAATGTAGACTCGCTAATATCGGGTCTATTTGACAAAGGCTCCAAAGGAAGCCACGGCTAA
CTCTGTGCCAGCAGCTGCGGTAATACAGAGGTGGCAAGCGTTGTTCGGAATTATTGGGCGTAAAGAGCAC
GTAGGTGGATTTGTAAGTCAGACGTGAAAGCCTTCTGTTCAACGGAAGAATTGCATCTGAAACTACAGAC
CTTGAGTGTAGGAGGGGAGAGTGGAACTTCTG

>gi|471180148|gb|KC538972.1| Uncultured Planctomycetales bacterium clone A438-3S-D20 16S ribosomal RNA gene, partial sequence
GGAGTTAAGAAATGTAAAGGTGTTAATAGCGCCTTTATTTGACGAAGGCTCCAGAGGAAGCCACGGCTAA
CTCTGTGCCAGCAGCCGCGGTAATACAGAGGTGGCAAGCGTTGTTCGGAATTATTGGGCGTAAAGAGCAC
GTAGGCGGTCCTGCAAGTCTGTTGTGAAATCCTTCCGCTTAACGGGAGAACGGCAGCTGATACTACAGGA
CTAGAGTACGGGAGGGGAGAGTGGAACTTCTG

>gi|471180149|gb|KC538973.1| Uncultured Planctomycetales bacterium clone A438-3S-D22 16S ribosomal RNA gene, partial sequence
GGAGTTATGAAATGCAGATTGGTTAATACCCAACCTGTTTGACAAAGGCCCCAAAGGAAGCCACGGCTAA
CTCTGTGCCAGCAGCCGCGGTAATACAGAGGTGGCAAGCGTTGTTCGGTATTATTGGGCGTAAAGAGCAC
GTAGGTGGTTTTGTAAGTCAGATGTGAAAGCCTTCTGTTCAAAGGAAGAACGGCATCTGAAACTGCAGAT
CTTGAGTGTAGGAGGGGAGAGTGGAACTTCTG

>gi|471180150|gb|KC538974.1| Uncultured Planctomycetales bacterium clone A438-3S-D23 16S ribosomal RNA gene, partial sequence
GGAGTTAGGAAATGTAGACTCGCTAATATCGGGTCTATTTGACAAAGGCTCCAAAGGAAGCCACGGCTAA
CTCTGTGCCAGCAGCCGCGGTAATACAGAGGTGGCAAGCGTTGTTCGGAATTATTGGGCGTAAAGAGCAC
GTAGGTGGATTTGTAAGTCAGACGTGAAAGCCTTCTGTTCAACGGAAGAATTGCATCTGAAACTACAAAC
CTTGAGTGTAGGAGGGGAGAGTGGAACTTCTG

>gi|471180151|gb|KC538975.1| Uncultured Planctomycetales bacterium clone A438-3S-D26 16S ribosomal RNA gene, partial sequence
GGAGTTAAGAAATGTAAAGGTGTTAATAGCGCCTTTATTTGACGAAGGCTCCAGAGGAAGCCACGGCTAA
CTCTGTGCCAGCAGCCGCGGTAATACAGAGGTGGCAAGCGTTGTTCGGAATTATTGGGCGTAAAGAGCAC
GTAGGCGGTCCTGCAAGTCTGTTGTGAAATCCTTCCGCTTAACGGGAGAACGGCAGCTGATACTACAGGA
CTAGAGTACGGGAGGGGAGAGTGGAACTTCTG

>gi|471180152|gb|KC538976.1| Uncultured Planctomycetales bacterium clone A438-3S-D27 16S ribosomal RNA gene, partial sequence
GGAGTTATGAAATGTAGACTCGCTAATATCGGGTCTATTTGACAAAGGCTCCAAAGGAAGCCACGGCTAA
CTCTGTGCCAGCAGCCGCGGTAATACAGAGGTGGCAAGCGTTGTTCGGAATTATTGGGCGTAAAGAGCAC
GTAGGTGGATTTGTAAGTCAGACGTGAAAGCCTTCTGTTCAACGGAAGAATTGCATCTGAAACTACAAAC
CTTGAGTGTAGGAGGGGAGAGTGGAACTTCTG

>gi|471180153|gb|KC538977.1| Uncultured Planctomycetales bacterium clone A438-3S-D28 16S ribosomal RNA gene, partial sequence
GGAGTTAAGAAATGTAAAGGTGTTAATAGCGCCTTTATTTGACGAAGGCTCCAGAGGAAGCCACGGCTAA
CTCTGTGCCAGCAGCCGCGGTAATACAGAGGTGGCAAGCGTTGTTCGGAATTATTGGGCGTAAAGAGCAC
GTAGGCGGTCCTGCAAGTCTGTTGTGAAATCCTTCCGCTTAACGGGAGAACGGCAGCTGATACCACAGGA
CTAGAGTACGGGAGGGGAGAGTGGAACTTCTG

>gi|471180154|gb|KC538978.1| Uncultured Planctomycetales bacterium clone A438-3Sm-M01 16S ribosomal RNA gene, partial sequence
GGAGTTAGGAAATGTAGGTGTGCTAATATCACGCCTATTTGACGAAGGCTCCAAAGGAAGTCACGGCTAA
CTCTGTGCCAGCAGCCGCGGTAATACAGAGGTGGCAAGCGTTGTTCGGAATTATTGGGCGTAAAGAGCAC
GTAGGTGGGTTTGTAAGTCAGATGTGAAAGCCTCCTGTTCAACGGGAGAATTGCATCTGAAACTACTGAT
CTTGAGTGTAGGAGGGGAGAGTGGAACTTCTG

>gi|471180155|gb|KC538979.1| Uncultured Planctomycetales bacterium clone A438-3Sm-M02 16S ribosomal RNA gene, partial sequence
GGAGTTAGGAAATGTAGACTCGCTAATATCGGGTCTATTTGACAAAGGCTCCAAAGGAAGCCACGGCTAA
CTCTGTGCCAGCAGCCGCGGTAATACAGAGGTGGCAAGCGTTGTTCGGAATTATTGGGCGTAAAGAGCAC
GTAGGTGGATTTGTAAGTCAGACGTGAAAGCCTTCTGTTCAACGGAAGAATTGCATCTGAAACTACAAAC
CTTGAGTGTAGGAGGGGAGAGTGGAACTTCTG

>gi|471180156|gb|KC538980.1| Uncultured Planctomycetales bacterium clone A438-3Sm-M03 16S ribosomal RNA gene, partial sequence
GGAGTTAGGAAATGCAGGGGTGTTAATAGCGCTCTTGCTTGACTAAGGCTCCAGAGGAAGCCACGGCTAA
CTCTGTGCCAGCAGCCGCGGTAATACAGAGGCGGCAAGCGTTGTTCGGAATTATTGGGCGTAAAGAGCAC
GTAGGCGGCCTTGCAAGTCAGTTGTGAAAGCCTTCCGCTCAACGGAAGAATGCCAGCTGATACTACAGGG
CTTGAGTACGGGAGGGGAGAGTGGAACTTCTG

>gi|471180157|gb|KC538981.1| Uncultured Planctomycetales bacterium clone A438-3Sm-M04 16S ribosomal RNA gene, partial sequence
GGAGTTATGAAATGCGGGAGTGTTAATGGCATTCCCGTTTGACGAAAGCTCCAGAGGAAGCCACGGCTAA
CTCTGTGCCAGCAGCCGCGGTAATACAGAGGTGGCAAGCGTTGTTCGGAATTATTGGGCGTAAAGAGCAC
GTAGGCGGCCCTGCAAGTCAGTTGTGAAAGCCTTCCGCTTAACGGGAGAACGGCATCTGATACTACGGGG
CTAGAGTACGGGAGGGGAGAGTGGAACTTCTG

>gi|471180158|gb|KC538982.1| Uncultured Planctomycetales bacterium clone A438-3Sm-M05 16S ribosomal RNA gene, partial sequence
GGAGTTAAGAAATGTAGACTCGCTAATATCGGGTCTATTTGACAAAGGCTCCAAAGGAAGCCACGGCTAA
CTCTGTGCCAGCAGCCGCGGTAATACAGAGGTGGCAAGCGTTGTTCGGAATTATTGGGCGTAAAGAGCAC
GTAGGTGGATTTGTAAGTCAGACGTGAAAGCCTTCTGTTCAACGGAAGAATTGCATCTGAAACTACAAAC
CTTGAGTGTAGGAGGGGAGAGTGGAACTTCTG

>gi|471180159|gb|KC538983.1| Uncultured Planctomycetales bacterium clone A438-3Sm-M06 16S ribosomal RNA gene, partial sequence
GGAGTTAAGAAATGTAAAGGTGTTAATAGCGCCTTTATTTGACGAAGGCTCCAGAGGAAGCCACGGCTAA
CTCTGTGCCAGCAGCCGCGGTAATACAGAGGTGGCAAGCGTTGTTCGGAATTATTGGGCGTAAAGAGCAC
GTAGGCGGTCCTGCAAGTCTGTTGTGAAATCCTTCCGCTTAACGGGAGAACGGCAGCTGATACTACAGGA
CTAGAGTACGGGAGGGGAGAGTGGAACTTCTG

>gi|471180160|gb|KC538984.1| Uncultured Planctomycetales bacterium clone A438-3Sm-M07 16S ribosomal RNA gene, partial sequence
GGAGTTAAGAAATGTAGACTCGCTAATATCGGGTCTATTTGACAAAGGCTCCAAAGGAAGCCACGGCTAA
CTCTGTGCCAGCAGCCGCGGTAATACAGAGGTGGCAAGCGTTGTTCGGAATTATTGGGCGTAAAGAGCAC
GTAGGTGGATTTGTAAGTCAGACGTGAAAGCCTTCTGTTCAACGGAAGAATTGCATCTGAAACTACAAAC
CTTGAGTGTAGGAGGGGAGAGTGGAACTTCTG

>gi|471180161|gb|KC538985.1| Uncultured Planctomycetales bacterium clone A438-3Sm-M08 16S ribosomal RNA gene, partial sequence
GGAGTTAGGAAATGTAAAGGTGTTAATAGCGCCTTTATTTGACGAAGGCTCCAGAGGAAGCCACGGCTAA
CTCTGTGCCAGCAGCCGCGGTAATACAGAGGTGGCAAGCGTTGTTCGGAATTATTGGGCGTAAAGAGCAC
GTAGGCGGTCCTGCAAGTCTGTTGTGAAATCCTTCCGCTTAACGGGAGAACGGCAGCTGATACTACAGGA
CTAGAGTACGGGAGGGGAGAGTGGAACTTCTG

>gi|471180162|gb|KC538986.1| Uncultured Planctomycetales bacterium clone A438-3Sm-M09 16S ribosomal RNA gene, partial sequence
GGAGTTAAGAAATGTAGACTCGCTAATATCGGGTCTATTTGACAAAGGCTCCAAAGGAAGCCACGGCTAA
CTCTGTGCCAGCAGCCGCGGTAATACAGAGGTGGCAAGCGTTGTTCGGAATTATTGGGCGTAAAGAGCAC
GTAGGTGGATTTGTAAGTCAGACGTGAAAGCCTTCTGTTCAACGGAAGAATTGCATCTGAAACTACAAAC
CTTGAGTGTAGGAGGGGAGAGTGGAACTTCTG

>gi|471180163|gb|KC538987.1| Uncultured Planctomycetales bacterium clone A438-3Sm-M10 16S ribosomal RNA gene, partial sequence
GGAGTTAGGAAATGTAGACTCGCTAATATCGGGTCTATTTGACAAAGGCTCCAAAGGAAGCCACGGCTAA
CTCTGTGCCAGCAGCCGCGGTAATACAGAGGTGGCAAGCGTTGTTCGGAATTATTGGGCGTAAAGAGCAC
GTAGGTGGATTTGTAAGTCAGACGTGAAAGCCTTCTGTTCAACGGAAGAATTGCATCTGAAACTACAAAC
CTTGAGTGTAGGAGGGGAGAGTGGAACTTCTG

>gi|471180164|gb|KC538988.1| Uncultured Planctomycetales bacterium clone A438-3Sm-M11 16S ribosomal RNA gene, partial sequence
GGAGTTAGGAAATGTAAAGGTGTTAATAGCGCCTTTATTTGACGAAGGCTCCAGAGGAAGCCACGGCTAA
CTCTGTGCCAGCAGCCGCGGTAATACAGAGGTGGCAAGCGTTGTTCGGAATTATTGGGCGTAAAGAGCAC
GTAGGCGGTCCTGCAAGTCTGTTGTGAAATCCTTCCGCTTAACGGGAGAACGGCAGCTGATACTACAGGA
CTAGAGTACGGGAGGGGAGAGTGGAACTTCTG

>gi|471180165|gb|KC538989.1| Uncultured Planctomycetales bacterium clone A438-3Sm-M12 16S ribosomal RNA gene, partial sequence
GGAGTTAAGAAATGTAGACTCGCTAATATCGGGTCTATTTGACAAAGGCTCCAAAGGAAGCCACGGCTAA
CTCTGTGCCAGCAGCCGCGGTAATACAGAGGTGGCAAGCGTTGTTCGGAATTATTGGGCGTAAAGAGCAC
GTAGGTGGATTTGTAAGTCAGACGTGAAAGCCTTCTGTTCAACGGAAGAATTGCATCTGAAACTACAAAC
CTTGAGTGTAGGAGGGGAGAGTGGAACTTCTG

>gi|471180166|gb|KC538990.1| Uncultured Planctomycetales bacterium clone A438-3Sm-M13 16S ribosomal RNA gene, partial sequence
GGAGTTAGGAAATGTAGACTCGCTAATATCGGGTCTATTTGACAAAGGCTCCAAAGGAAGCCACGGCTAA
CTCTGTGCCAGCAGCCGCGGTAATACAGAGGTGGCAAGCGTTGTTCGGAATTATTGGGCGTAAAGAGCAC
GTAGGTGGATTTGTAAGTCAGACGTGAAAGCCTTCTGTTCAACGGAAGAATTGCATCTGAAACTACAAAC
CTTGAGTGTAGGAGGGGAGAGTGGAACTTCTG

>gi|471180167|gb|KC538991.1| Uncultured Planctomycetales bacterium clone A438-3Sm-M15 16S ribosomal RNA gene, partial sequence
GGAGTTAAGAAATGTAGACTCGCTAATATCGGGTCTATTTGACAAAGGCTCCAAAGGAAGCCACGGCTAA
CTCTGTGCCAGCAGCCGCGGTAATACAGAGGTGGCAAGCGTTGTTCGGAATTATTGGGCGTAAAGAGCAC
GTAGGTGGATTTGTAAGTCAGACGTGAAAGCCTTCTGTTCAACGGAAGAATTGCATCTGAAACTACAAAC
CTTGAGTGTAGGAGGGGAGAGTGGAACTTCTG

>gi|471180168|gb|KC538992.1| Uncultured Planctomycetales bacterium clone A438-3Sm-M17 16S ribosomal RNA gene, partial sequence
GGAGTTAAGAAATGTAGACTCGCTAATATCGGGTCTATTTGACAAAGGCTCCAAAGGAAGCCACGGCTAA
CTCTGTGCCAGCAGCCGCGGTAATACAGAGGTGGCAAGCGTTGTTCGGAATTATTGGGCGTAAAGAGCAC
GTAGGTGGATTTGTAAGTCAGACGTGAAAGCCTTCTGTTCAACGGAAGAATTGCATCTGAAACTACAAAC
CTTGAGTGTAGGAGGGGAGAGTGGAACTTCTG

>gi|471180169|gb|KC538993.1| Uncultured Planctomycetales bacterium clone A438-3Sm-M18 16S ribosomal RNA gene, partial sequence
GGAGTTAAGAAATGTAAAGGTGTTAATAGCGCCTTTATTTGACGAAGGCTCCAGAGGAAGCCACGGCTAA
CTCTGTGCCAGCAGCCGCGGTAATACAGAGGTGGCAAGCGTTGTTCGGAATTATTGGGCGTAAAGAGCAC
GTAGGCGGTCCTGCAAGTCTGTTGTGAAATCCTTCCGCTTAACGGGAGAACGGCAGCTGATACTACAGGA
CTAGAGTACGGGAGGGGAGAGTGGAACTTCTG

>gi|471180170|gb|KC538994.1| Uncultured Planctomycetales bacterium clone A438-3Sm-M19 16S ribosomal RNA gene, partial sequence
GGAGTTAGGAAATGTAGACTCGCTAATATCGGGTCTATTTGACAAAGGCTCCAAAGGAAGCCACGGCTAA
CTCTGTGCCAGCAGCCGCGGTAATACAGAGGTGGCAAGCGTTGTTCGGAATTATTGGGCGTAAAGAGCAC
GTAGGTGGATTTGTAAGTCAGACGTGAAAGCCTTCTGTTCAACGGAAGAATTGCATCTGAAACTACAAAC
CTTGAGTGTAGGAGGGGAGAGTGGAACTTCTG

>gi|471180171|gb|KC538995.1| Uncultured Planctomycetales bacterium clone A438-3Sm-M20 16S ribosomal RNA gene, partial sequence
GGAGTTAGGAAATGCAGGAGCGTTAATAGCGTTCTTGCTTGACTAAGGCTCCAGAGGAAGCCACGGCTAA
CTCTGTGCCAGCAGCCGCGGTAATACAGAGGCGGCAAGCGTTGTTCGGAATTATTGGGCGTAAAGAGCAC
GTAGGCGGCCTTGCAAGTCAGTTGTGAAAGCCTTCCGCTCAACGGAAGAATGCCAGCTGATACTACAGGG
CTTGAGTACGGGAGGGGAGAGTGGAACTTCTG

>gi|471180172|gb|KC538996.1| Uncultured Planctomycetales bacterium clone A438-3Sm-M21 16S ribosomal RNA gene, partial sequence
GGAGTTAGGAAATGTAGACTCGCTAATATCGGGTCTATTTGACAAAGGCTCCAAAGGAAGCCACGGCTAA
CTCTGTGCCAGCAGCCGCGGTAATACAGAGGTGGCAAGCGTTGTTCGGAATTATTGGGCGTAAAGAGCAC
GTAGGTGGATTTGTAAGTCAGACGTGAAAGCCTTCTGTTCAACGGAAGAATTGCATCTGAAACTACAAAC
CTTGAGTGTAGGAGGGGAGAGTGGAACTTCTG

>gi|471180173|gb|KC538997.1| Uncultured Planctomycetales bacterium clone A438-3Sm-M22 16S ribosomal RNA gene, partial sequence
GGAGTTAAGAAATGTAAAGGTGTTAATAGCGCCTTTATTTGACGAAGGCTCCAGAGGAAGCCACGGCTAA
CTCTGTGCCAGCAGCCGCGGTAATACAGAGGTGGCAAGCGTTGTTCGGAATTATTGGGCGTAAAGAGCAC
GTAGGCGGTCCTGCAAGTCTGTTGTGAAATCCTTCCGCTTAACGGGAGAACGGCAGCTGATACTACAGGA
CTAGAGTACGGGAGGGGAGAGTGGAACTTCTG

>gi|471180174|gb|KC538998.1| Uncultured Planctomycetales bacterium clone A438-3Sm-M23 16S ribosomal RNA gene, partial sequence
GGAGTTAAGAAATGTAGACTCGCTAATATCGGGTCTATTTGACAAAGGCTCCAAAGGAAGCCACGGCTAA
CTCTGTGCCAGCAGCCGCGGTAATACAGAGGTGGCAAGCGTTGTTCGGAATTATTGGGCGTAAAGAGCAC
GTAGGTGGATTTGTAAGTCAGACGTGAAAGCCTTCTGTTCAACGGAAGAATTGCATCTGAAACTACAAAC
CTTGAGTGTAGGAGGGGAGAGTGGAACTTCTG

>gi|471180175|gb|KC538999.1| Uncultured Planctomycetales bacterium clone A438-3Sm-M24 16S ribosomal RNA gene, partial sequence
GGAGTTAAGAAATGTAGACTCGCTAATATCGGGTCTATTTGACAAAGGCTCCAAAGGAAGCCACGGCTAA
CTCTGTGCCAGCAGCCGCGGTAATACAGAGGTGGCAAGCGTTGTTCGGAATTATTGGGCGTAAAGAGCAC
GTAGGTGGATTTGTAAGTCAGACGTGAAAGCCTTCTGTTCAACGGAAGAATTGCATCTGAAACTACAAAC
CTTGAGTGTAGGAGGGGAGAGTGGAACTTCTG

>gi|471180176|gb|KC539000.1| Uncultured Planctomycetales bacterium clone A438-3Sm-M25 16S ribosomal RNA gene, partial sequence
GGAGTTAAGAAATGTAGACTCGCTAATATCGGGTCTATTTGACAAAGGCTCCAAAGGAAGCCACGGCTAA
CTCTGTGCCAGCAGCCGCGGTAATACAGAGGTGGCAAGCGTTGTTCGGAATTATTGGGCGTAAAGAGCAC
GTAGGTGGATTTGTAAGTCAGACGTGAAAGCCTTCTGTTCAACGGAAGAATTGCATCTGAAACTACAAAC
CTTGAGTGTAGGAGGGGAGAGTGGAACTTCTG

>gi|471180177|gb|KC539001.1| Uncultured Planctomycetales bacterium clone A438-3Sm-M26 16S ribosomal RNA gene, partial sequence
GGAGTTAGGAAATGTAGACTCGCTAATATCGGGTCTATTTGACAAAGGCTCCAAAGGAAGCCACGGCTAA
CTCTGTGCCAGCAGCCGCGGTAATACAGAGGTGGCAAGCGTTGTTCGGAATTATTGGGCGTAAAGAGCAC
GTAGGTGGATTTGTAAGTCAGACGTGAAAGCCTTCTGTTCAACGGAAGAATTGCATCTGAAACTACAAAC
CTTGAGTGTAGGAGGGGAGAGTGGAACTTCTG

>gi|471180178|gb|KC539002.1| Uncultured Planctomycetales bacterium clone A438-3Sm-M27 16S ribosomal RNA gene, partial sequence
GGAGTTAGGAAATGTAAAGGTGTTAATAGCGCCTTTATTTGACGAAGGCTCCAGAGGAAGCCACGGCTAA
CTCTGTGCCAGCAGCCGCGGTAATACAGAGGTGGCAAGCGTTGTTCGGAATTATTGGGCGTAAAGAGCAC
GTAGGCGGTCCTGCAAGTCTGTTGTGAAATCCTTCCGCTTAACGGGAGAACGGCAGCTGATACTACAGGA
CTAGAGTACGGGAGGGGAGAGTGGAACTTCTG

>gi|471180179|gb|KC539003.1| Uncultured Planctomycetales bacterium clone A438-3Sm-M28 16S ribosomal RNA gene, partial sequence
GGAGTTAAGAAATGTAGACTCGCTAACATCGGGTCTATTTGACAAAGGCTCCAAAGGAAGCCACGGCTAA
CTCTGTGCCAGCAGCCGCGGTAATACAGAGGTGGCAAGCGTTGTTCGGAATTATTGGGCGTAAAGAGCAC
GTAGGTGGATTTGTAAGTCAGACGTGAAAGCCTTCTGTTCAACGGAAGAATTGCATCTGAAACTACAAAC
CTTGAGTGTAGGAGGGGAGAGTGGAACTTCTG

>gi|471180180|gb|KC539004.1| Uncultured Planctomycetales bacterium clone A438-3Sm-M29 16S ribosomal RNA gene, partial sequence
GGAGTTAAGAAATGTAGACTCGCTAATATCGGGTCTATTTGACAAAGGCTCCAAAGGAAGCCACGGCTAA
CTCTGTGCCAGCAGCCGCGGTAATACAGAGGTGGCAAGCGTTGTTCGGAATTATTGGGCGTAAAGAGCAC
GTAGGTGGATTTGTAAGTCAGACGTGAAAGCCTTCTGTTCAACGGAAGAATTGCATCTGAAACTACAAAC
CTTGAGTGTAGGAGGGGAGAGTGGAACTTCTG

>gi|471180181|gb|KC539005.1| Uncultured Planctomycetales bacterium clone A438-3Sm-M30 16S ribosomal RNA gene, partial sequence
GGAGTTAGGAAATGTAGAGGCGTTAATAGCGCCTTTATTTGACGAAGGCTCCAGAGGAAGCCACGGCTAA
CTCTGTGCCAGCAGCCGCGGTAATACAGAGGTGGCAAGCGTTGTTCGGAATTATTGGGCGTAAAGAGCAC
GTAGGCGGTCCTGCAAGTCTGTTGTGAAATCCTTCCGCTTAACGGGAGAACGGCAGCTGATACTACAGGA
CTAGAGTACGGGAGGGGAGAGTGGAACTTCTG
