# Supplementary material for: Biogeography of anaerobic ammonia-oxidizing (anammox) bacteria
Source: Front Microbiol. 2014 Aug 6;5:399. doi: 10.3389/fmicb.2014.00399 (PMC4123730; doi:10.3389/fmicb.2014.00399)
Supplement: Supplementary file 1 [file DataSheet1.ZIP › Sonthiphand supp data files/10/Untrimmed Sequence Files/245.fasta]

>gi|471185606|gb|JX898289.1| Uncultured Planctomycetales bacterium clone A438-R2-g01 16S ribosomal RNA gene, partial sequence
GATTGTCGGGAGTTAAGAAATGCAAGGGTGTAAATAGCATCCTTGCTTGACCAAGGCTCCAGAGGAAGCC
ACGGCTAACTCTGTGCCAGCAGCCGCGGTAATACAGAGGTGGCAAGCGTTGTTCGGAATTATTGGGCGTA
AAGAGCACGTAGGCGGCTCTGCAAGTCAGCTGTGAAAGCCTTCTGCTTAACGGAAGAACAGCAGTTGATA
CTACAGGGCTTGAGTGCGGGAGGGGAGAG

>gi|471185607|gb|JX898290.1| Uncultured Planctomycetales bacterium clone A438-R2-g02 16S ribosomal RNA gene, partial sequence
GATTGTCAGGAGTTAGGAAATGCAGAGATGTTAATAGCGTCTTTGCTTGACTAAGGCTCCGGAGGAAGCC
ACGGCTAACTCTGTGCCAGCAGCCGCGGTAATACAGAGGCGGCAAGCGTTGTTCGGAATTATTGGGCGTA
AAGAGCACGTAGGCGGCTATGTAAGTCGGTTGTGAAAGCCTTCCGCTCAACGGGAGAACAGCATCCGATA
CTGCAGGGCTTGAGTGCGGGAGGGGAGAGGGAA

>gi|471185608|gb|JX898291.1| Uncultured Planctomycetales bacterium clone A438-R2-g03 16S ribosomal RNA gene, partial sequence
GATTGTCGGGAGTTAGGAAATGCGGAGGTGTTAATAGCGCTTTCGCTTGACTAAAGCTCCAGAGGAAGCC
ACGGCTAACTCTGTGCCAGCAGCCGCGGTAATACAGAGGCGGCAAGCGTTGTTCGGAATTATTGGGCGTA
AAGAGCACGTAGGCGGCTCTGCAAGTCAGCTGTGAAAGCCTTCTGCTTAACGGAAGAACGGCAGTTGAAA
CTACAGGGCTTGAGTGCGGGAGGGGAGAGGGAA

>gi|471185609|gb|JX898292.1| Uncultured Planctomycetales bacterium clone A438-R2-g04 16S ribosomal RNA gene, partial sequence
GTTAGGAAATGCAAGGGTGTAAATAGCATCCTTGCTTGACTAAGGCTCCAGAGGAAGCCACGGCTAACTC
TGTGCCAGCAGCCGCGGTAATACAGAGGTGGCAAGCGTTGTTCGGAATTATTGGGCGTAAAGAGCACGTA
GGCGGCTCTGCAAGTCAGCTGTGAAAGCCTTCTGCTTAACGGAAGAACAGCAGTTGATACTACAGAGCTG
GAGTGCGGGAGGGGAGAGTGGAACTTCTGGTAAT

>gi|471185611|gb|JX898294.1| Uncultured Planctomycetales bacterium clone A438-R2-g06 16S ribosomal RNA gene, partial sequence
GATTGTCGGGAGTTAGGAAATGCAAGGATATTAACAGCGTCCTTGCTTGACTAAGGCTCCGGAGGAAGCC
ACGGCTAACTCTGTGCCAGCAGCCGCGGTAATACAGAGGCGGCAAGCGTTGTTCGGAATTATTGGGCGTA
AAGAGCACGTAGGCGGCCGTGTAAGTCGGTTGTGAAAGCCTTCCGCTCAACGGAAGGACGGCATCCGATA
CTGCAGGGCTCGAGTGCGGGAGGGGAGAGG

>gi|471185612|gb|JX898295.1| Uncultured Planctomycetales bacterium clone A438-R2-g07 16S ribosomal RNA gene, partial sequence
GATTGTCAGGAGTTAAGAAATGCAAGGGTGTAAATAGCATCCTTGCTTGACTAAGGCTCCAGAGGAAGCC
ACGGCTAACTCTGTGCCAGCAGCCGCGGTAATACAGAGGTGGCAAGCGTTGTTCGGAATTATTGGGCGTA
AAGAGCACGTAGGCGGCTCTGCAAGTCAGCTGTGAAAGCCTTCTGCTTAACGGAAGAACAGCAGTTGATA
CTACAGAGCTGGAGTGCGGGAGGGGAGAG

>gi|471185613|gb|JX898296.1| Uncultured Planctomycetales bacterium clone A438-R2-g10 16S ribosomal RNA gene, partial sequence
TTAGGAAATGTAGGCTCGCTAATATCGGGTCTATTTGACGAAGGCTCCAAAGGAAGCCACGGCTAACTCT
GTGCCAGCAGCCGCGGTAATACAGAGGTGGCAAGCGTTGTTCGGAATTATTGGGCGTAAAGAGCACGTAG
GTGGATTTGTAAGTCAGATGTGAAAGCCTTCTGTTCAACGGGAGAATTGCATCTGAAACTACAGACCTTG
AGTATAGGAGGGGAGAGTGGAACTTCTGGTAAT

>gi|471185614|gb|JX898297.1| Uncultured Planctomycetales bacterium clone A438-R2-g11 16S ribosomal RNA gene, partial sequence
GATTGTCGGGAGTTAGGAAATGCAAGGATGTTAACAGCGTCCTTGCTTGACTAAGGCTCCGGAGGAAGCC
ACGGCTAACTCTGTGCCAGCAGCCGCGGTAATACAGAGGCGGCAAGCGTTGTTCGGAATTATTGGGCGTA
AAGAGCACGTAGGCGGCCGTGTAAGTCGGTTGTGAAAGCCTTCCGCTCAACGGAAGGACGGCATCCGATA
CTGCAGGGCTCGAGTGCGGGAGGGGAGAGGGAA

>gi|471185615|gb|JX898298.1| Uncultured Planctomycetales bacterium clone A438-R2-g12 16S ribosomal RNA gene, partial sequence
GTTATGAAATGTAAGGGTGTAAATAGCATCCTTACTTGACTAAGGCTCCAGAGGAAGCCACGGCTAACTC
TGTGCCAGCAGCCGCGGTAATACAGAGGTGGCAAGCGTTGTTCGGAATTATTGGGCGTAAAGAGCACGTA
GGCGGTTCTGCAAGTCAGCTGTGAAAGCCTTCCGCTCAACGGAAGAACTGCAGTTGATACTACAGGACTA
GAGTGCGGGAGGGGAGAGTGGAACTTCTGGTAAT

>gi|471185616|gb|JX898299.1| Uncultured Planctomycetales bacterium clone A438-R2-g13 16S ribosomal RNA gene, partial sequence
GTTAGGAAATGTAGACTCGCTAATATCGGGTCTATTTGACAAAGGCTCCTAAGGAAGCCACGGCTAACTC
TGTGCCAGCAGCCGCGGTAATACAGAGGTGGCAAGCGTTGTTCGGAATTATTGGGCGTAAAGAGCACGTA
GGTGGATTTGTAAGTCAGACGTGAAAGCCTTCTGTTCAACGGAAGAATTGCATCTGAAACTACAGACCTT
GAGTGTAGGAGGGGAGAGTGGAACTTCTGGTAAT

>gi|471185617|gb|JX898300.1| Uncultured Planctomycetales bacterium clone A438-R2-g14 16S ribosomal RNA gene, partial sequence
GTTAAGAAATGTAGGCTCGCTAATATCGTGTCTATTTGGCAAAGGCTCCAAAGGAAGCCACGGCTAACTC
TGTGCCAGCAGCCGCGGTAATACAGAGGTGGCAAGCGTTGTTCGGAATTATTGGGCGTAAAGAGCACGTA
GGTGGATTTGTAAGTCAGATGTGAAAGCCTTCTGTTCAACGGGAGAATTGCATCTGAAACTACAGACCTT
GAATATAGGAGGGGAGAGTGGAACTTCTGGTAAT

>gi|471185618|gb|JX898301.1| Uncultured Planctomycetales bacterium clone A438-R2-g15 16S ribosomal RNA gene, partial sequence
GATTGTCAGGAGTTAGGAAATGTAAGGGTGTTAATAGCATCTTTACTTGACTAAGGCTCCGGAGGAAGCC
ACGGCTAACTCTGTGCCAGCAGCCGCGGTAATACAGAGGCGGCAAGCGTTGTTCGGAATTATTGGGCGTA
AAGAGCACGTAGGCGGCCTTGTAAGTCAGTTGTGAAAGCCTTCTGCTTAACGGAAGAACAGCATCTGATA
CTGCAAGGCTAGAGTGCGGAAGGGGAGAGG

>gi|471185619|gb|JX898302.1| Uncultured Planctomycetales bacterium clone A438-R2-g16 16S ribosomal RNA gene, partial sequence
GTTAGGAAATGTAGGCTCGCTAATATCGTGTCTATTTGGCAAAGGCTCCAAAGGAAGCCACGGCTAACTC
TGTGCCAGCAGTCGCGGTAATACAGAGGTGGCAAGCGTTGTTCGGAATTATTGGGCGTAAAGAGCACGTA
GGTGGACTTGTAAGTCAGATGTGAAAGCCTTCTGTTCAACGGGAGAATTGCATCTGAAACTACAGACCTT
GAGTATAGGAGGGGAGAGTGGAACTTCTGGTAAT

>gi|471180182|gb|KC539006.1| Uncultured Planctomycetales bacterium clone A438-R2-D05 16S ribosomal RNA gene, partial sequence
GGAGTTAGGAAATGCGGAGGTGTTAATAGCGCTTTCGCTTGACTAAAGCTCCAGAGGAAGCCACGGCTAA
CTCTGTGCCAGCAGCCGCGGTAATACAGAGGCGGCAAGCGTTGTTCGGAATTATTGGGCGTAAAGAGCAC
GTAGGCGGCTCTGCAAGTCAGCTGTGAAAGCCTTCTGCTTAACGGAAGAACGGCAGTTGAAACTACAGGG
CTTGAGTGCGGGAGGGGAGAGTGGAACTTCTG

>gi|471180183|gb|KC539007.1| Uncultured Planctomycetales bacterium clone A438-R2-D06 16S ribosomal RNA gene, partial sequence
GGAGTTAGGAAATGCGGAGGTGTTAATAGCGCTTTCGCTTGACTAAAGCTCCAGAGGAAGCCACGGCTAA
CTCTGTGCCAGCAGCCGCGGTAATACAGAGGCGGCAAGCGTTGTTCGGAATTATTGGGCGTAAAGAGCAC
GTAGGCGGCTCTGCAAGTCAGCTGTGAAAGCCTTCTGCTTAACGGAAGAACGGCAGTTGAAACTACAGGG
CTTGGGTGCGGGAGGGGAGAGTGGAACTTCTG

>gi|471180184|gb|KC539008.1| Uncultured Planctomycetales bacterium clone A438-R2-D07 16S ribosomal RNA gene, partial sequence
GGAGTTAGGAAATGCGGAGGTGTTAATAGCGCTTTCGCTTGACTAAAGCTCCAGAGGAAGCCACGGCTAA
CTCTGTGCCAGCAGCCGCGGTAATACAGAGGCGGCAAGCGTTGTTCGGAATTATTGGGCGTAAAGAGCAC
GTAGGCGGCTCTGCAAGTCAGCTGTGAAAGCCTTCTGCTTAACGGAAGAACGGCAGTTGAAACTACAGGG
CTTGAGTGCGGGAGGGGAGAGTGGAACTTCTG

>gi|471180185|gb|KC539009.1| Uncultured Planctomycetales bacterium clone A438-R2-D08 16S ribosomal RNA gene, partial sequence
GGAGTTAAGAAATGCAAGGGTGTAAATAGCATCCTTGCTTGACTAAGGCTCCAGAGGAAGCCACGGCTAA
CTCTGTGCCAGCAGCCGCGGTAATACAGAGGTGGCAAGCGTTGTTCGGAATTATTGGGCGTAAAGAGCAC
GTAGGCGGCTCTGCAAGTCAGCTGTGAAAGCCTTCTGCTTAACGGAAGAACAGCAGTTGATACTACAGAG
CTGGAGTGCGGGAGGGGAGAGTGGAACTTCTG

>gi|471180186|gb|KC539010.1| Uncultured Planctomycetales bacterium clone A438-R2-D12 16S ribosomal RNA gene, partial sequence
GGAGTTAGGAAATGCAGAGATGTTAATAGCGTCTTTGCTTGACTAAGGCTCCGGAGGAAGCCACGGCTAA
CTCTGTGCCAGCAGCCGCGGTAATACAGAGGCGGCAAGCGTTGTTCGGAATTATTGGGCGTAAAGAGCAC
GTAGGCGGCTATGTAAGTCGGTTGTGAAAGCCTTCCGCTCAACGGGAGAACAGCATCTGATACTGCATGG
CTTGAGTGCGGGAGGGGAGAGTGGAACTTCTG

>gi|471180187|gb|KC539011.1| Uncultured Planctomycetales bacterium clone A438-R2-D13 16S ribosomal RNA gene, partial sequence
GGAGTTAAGAAATGTGGGGGTGTTAATAGCGCCTTCACTTGACTAAAGCTCCAGAGGAAGCCACGGCTAA
CTCTGTGCCAGCAGCCGCGGTAATACAGAGGCGGCAAGCGTTGTTCGGAATTATTGGGCGTAAAGAGCAC
GTAGGCGGCTCTGCAAGTCAGCTGTGAAAGCCTTCTGCTTAACGGAAGAACAGCAGTTGAAACTACAGGG
CTTGAGTGTGGGAGAGGAGAGTGGAACTTCTG

>gi|471180188|gb|KC539012.1| Uncultured Planctomycetales bacterium clone A438-R2-D14 16S ribosomal RNA gene, partial sequence
GGAGTTAAGAAATGTAAGAATGTTAATAGCGTTCTTACTTGACTAAGGCTCCGGAGGAAGCCACGGCTAA
CTCTGTGCCAGCAGCCGCGGTAATACAGAGGCGGCAAGCGTTGTTCGGAATTATTGGGCGTAAAGAGCAC
GTAGGCGGCTTTGTAAGTCGGTTGTGAAAGCCTTCCGCTCAACGGGAGAACGGCAGCCGATACTGCATAG
CTTGAGTGCGGGAGGGGAGAGTGGAACTTCTG

>gi|471180189|gb|KC539013.1| Uncultured Planctomycetales bacterium clone A438-R2-D16 16S ribosomal RNA gene, partial sequence
GGAGTTAGGAAATGCGGAGGTGTTAATAGCGCTTTCGCTTGACTAAAGCTCCAGAGGAAGCCACGGCTAA
CTCCGTGCCAGCAGCCGCGGTAATACAGAGGCGGCAAGCGTTGTTCGGAATTATTGGGCGTAAAGAGCAC
GTAGGCGGCTCTGCAAGTCAGCTGTGAAAGCCTTCTGCTTAACGGAAGAACGGCAGTTGAAACTACAGGG
CTTGAGTGCGGGAGGGGAGAGTGGAACTTCTG

>gi|471180190|gb|KC539014.1| Uncultured Planctomycetales bacterium clone A438-R2-D23 16S ribosomal RNA gene, partial sequence
GGAGTTAAGAAATGTGGGGGTGTTAATAGCGCCTTCACTTGACTAAAGCTCCAGAGGAAGCCACGGCTAA
CTCTGTGCCAGCAGCCGCGGTAATACAGAGGCGGCAAGCGTTGTTCGGAATTATTGGGCGTAAAGAGCAC
GTAGGCGGCTCTGCAAGTCAGCTGTGAAAGCCTTCTGCTTAACGGAAGAACAGCAGTTGAAACTACAGGG
CTTGAGTGTGGGAGAGGAGAGTGGAACTTCTG

>gi|471180191|gb|KC539015.1| Uncultured Planctomycetales bacterium clone A438-R2-D24 16S ribosomal RNA gene, partial sequence
GGAGTTAGGAAATGCGGAGGTGTTAATAGCGCTTTCGCTTGACTAAAGCTCCAGAGGAAGCCACGGCTAA
CTCTGTGCCAGCAGCCGCGGTAATACAGAGGCGGCAAGCGTTGTTCGGAATTATTGGGCGTAAAGAGCAC
GTAGGCGGCTCTGCAAGTCAGCTGTGAAAGCCTTCTGCTTAACGGAAGAACGGCAGTTGAAACTACAGGG
CTTGAGTGCGGGAGGGGAGAGTGGAACTTCTG

>gi|471180192|gb|KC539016.1| Uncultured Planctomycetales bacterium clone A438-R2-D28 16S ribosomal RNA gene, partial sequence
GGAGTTAGGAAATGCAAGGGTGCTAATAGTATCTTTGCTTGACTAAGGCTCCGGAGGAAGCCACGGCTAA
CTCTGTGCCAGCAGCCGCGGTAATACAGAGGCGGCAAGCGTTGTTCGGAATTATTGGGCGTAAAGAGCAC
GTAGGCGGCTGTGTAAGTCGGTTGTGAAAGCCTTCTGCTTAACGGAAGAACAGCATCCGATACTGCATGG
CTTGAGTGCGGGAGGGGAGAGTGGAACTTCTG
