# Supplementary material for: Biogeography of anaerobic ammonia-oxidizing (anammox) bacteria
Source: Front Microbiol. 2014 Aug 6;5:399. doi: 10.3389/fmicb.2014.00399 (PMC4123730; doi:10.3389/fmicb.2014.00399)
Supplement: Supplementary file 1 [file DataSheet1.ZIP › Sonthiphand supp data files/10/Untrimmed Sequence Files/246.fasta]

>gi|471185620|gb|JX898303.1| Uncultured Planctomycetales bacterium clone A438-525S-c01 16S ribosomal RNA gene, partial sequence
GGAGTTAGGAAATGTAGGCTCGCTAATATCGGGTCTATTTGACGAAGGCTCCAAAGGAAGCCACGGCTAA
CTCTGTGCCAGCAGCCGCGGTAATACAGAGGTGGCAAGCGTTGTTCGGAATTATTGGGCGTAAAGAGCAC
GTAGGTGGATTTGTAAGTCAGATGTGAAAGCCTTCTGTTCAACGGGAGAATTGCATCTGAAACTACAGAC
CTTGAGTATAGGAGGGGAGAGTGGAAC

>gi|471185622|gb|JX898305.1| Uncultured Planctomycetales bacterium clone A438-525S-c03 16S ribosomal RNA gene, partial sequence
GGAGTTAGGAAATGTAGGCTCGCTAATATCGGGTCTATTTGACGAAGGCTCCAAAGGAAGCCACGGCTAA
CTCTGTGCCAGCAGCCGCGGTAATACAGAGGTGGCAAGCGTTGTTCGGAATTATTGGGCGTAAAGAGCAC
GTAGGTGGATTTGTAAGTCAGATGTGAAAGCCTTCTGTTCAACGGGAGAATTGCATCTGAAACTACAGAC
CTTGAGTATAGGAGGGGAGAGTGGAAC

>gi|471185623|gb|JX898306.1| Uncultured Planctomycetales bacterium clone A438-525S-c04 16S ribosomal RNA gene, partial sequence
GGAGTTAGGAAATGTAGGCTCGCTAATATCGGGTCTATTTGACGAAGGCTCCAAAGGAAGCCACGGCTAA
CTCTGTGCCAGCAGCCGCGGTAATACAGAGGTGGCAAGCGTTGTTCGGAATTATTGGGCGTAAAGAGCAC
GTAGGTGGATTTGTAAGTCAGATGTGAAAGCCTTCTGTTCAACGGGAGAATTGCATCTGAAACTACAGAC
CTTGAGTATAGGAGGGGAGAGTGGAAC

>gi|471185624|gb|JX898307.1| Uncultured Planctomycetales bacterium clone A438-525S-c05 16S ribosomal RNA gene, partial sequence
GGAGTTAGGAAATGTAGGCTCGCTAATATCGGGTCTATTTGACGAAGGCTCCAAAGGAAGCCACGGCTAA
CTCTGTGCCAGCAGCCGCGGTAATACAGAGGTGGCAAGCGTTGTTCGGAATTATTGGGCGTAAAGAGCAC
GTAGGTGGATTTGTAAGTCAGATGTGAAAGCCTTCTGTTCAACGGGAGAATTGCATCTGAAACTACAGAC
CTTGAGTATAGGAGGGGAGAGTGGAAC

>gi|471185625|gb|JX898308.1| Uncultured Planctomycetales bacterium clone A438-525S-c06 16S ribosomal RNA gene, partial sequence
TCCTAATATCGGGTCTATTTGACAAAGGCTCCAAAGGAAGCCACGGCTCACTCTGTGCCAGCAGCCGCGG
TAATACAGAGGTGGCAAGCGTTGTTCGGAATTATTGGGCGTAAAGAGCACGTAGGTGGATTTGTAAGTCA
GATGTGAAAGCCTTCTGTTCAACGGGAGAATTGCATCTGAAACTACAGACCTTGAGTATAGGAGGGGAGA
GTGGAAC

>gi|471185627|gb|JX898310.1| Uncultured Planctomycetales bacterium clone A438-525S-e01 16S ribosomal RNA gene, partial sequence
GGAGTTAGGAAATGTAGGCTCGCTAATATCGGGTCTATTTGACGAAGGCTCCAAAGGAAGCCACGGCTAA
CTCTGTGCCAGCAGCCGCGGTAATACAGAGGTGGCAAGCGTTGTTCGGAATTATTGGGCGTAAAGAGCAC
GTAGGTGGATTTGTAAGTCAGATGTGAAAGCCTTCTGTTCAACGGGAGAATTGCATCTGAAACTACAGAC
CTTGAGTATAGGA

>gi|471185628|gb|JX898311.1| Uncultured Planctomycetales bacterium clone A438-525S-e02 16S ribosomal RNA gene, partial sequence
GGAGTTAGGAAATGTAGGCTCGCTAATATCGGGTCTATTTGACGAAGGCTCCAAAGGAAGCCACGGCTAA
CTCTGTGCCAGCAGCCGCGGTAATACAGAGGTGGCAAGCGTTGTTCGGAATTATTGGGCGTAAAGAGCAC
GTAGGTGGATTTGTAAGTCAGATGTGAAAGCCTTCTGTTCAACGGGAGAATTGCATCTGAAACTACAGAC
CTTGAGTATAGG

>gi|471185629|gb|JX898312.1| Uncultured Planctomycetales bacterium clone A438-525S-e03 16S ribosomal RNA gene, partial sequence
GGAGTTAGGAAATGTAGGCTCGCTAATATCGGGTCTATTTGACGAAGGCTCCAAAGGAAGCCACGGCTAA
CTCTGTGCCAGCAGCCGCGGTAATACAGAGGTGGCAAGCGTTGTTCGGAATTATTGGGCGTAAAGAGCAC
GTAGGTGGATTTGTAAGTCAGATGTGAAAGCCTTCTGTTCAACGGGAGAATTGCATCTGAAACTACAGAC
CTTGAGTATAGGA


>gi|471185634|gb|JX898317.1| Uncultured Planctomycetales bacterium clone A438-525S-e08 16S ribosomal RNA gene, partial sequence


>gi|471185636|gb|JX898319.1| Uncultured Planctomycetales bacterium clone A438-525S-e10 16S ribosomal RNA gene, partial sequence
GGAGTTAGGAAATGCAGTGCGGTTAATACCCGTGCTGTTTGACAAATGCCCCAGAGGAAGCACTGGCTAA
CTACGTGCCAGCAGCCGCGGTAATACGTAGAGTGCAAACGTTGTTCGGAATCACTGGGCATAAAGAGCTC
GTAGGCGGCTCGGTAAGTCGGTTGTGAAAGCCCCTGGCTCAACCAGGGAATTGCGGCCGAAACTGCAGGG
CTTGA

>gi|471185637|gb|JX898320.1| Uncultured Planctomycetales bacterium clone A438-525S-e11 16S ribosomal RNA gene, partial sequence
GGAGTTAGGAAATGTAGGCTCGCTAATATCGGGTCTATTTGACGAAGGCTCCAAAGGAAGCCACGGCTAA
CTCTGTGCCAGCAGCCGCGGTAATACAGAGGTGGCAAGCGTTGTTCGGAATTATTGGGCGTAAAGAGCAC
GTAGGTGGATTTGTAAGTCAGATGTGAAAGCCTTCTGTTCAACGGGAGAATTGCATCTGAAACTACAGAC
CTTGAGTATAGGT

>gi|471185640|gb|JX898323.1| Uncultured Planctomycetales bacterium clone A438-525S-e14 16S ribosomal RNA gene, partial sequence
GGAGTTAGGAAATGTAGGCTCGCTAATATCGGGTCTATTTGACGAAGGCTCCAAAGGAAGCCACGGCTAA
CTCTGTGCCAGCAGCCGCGGTAATACAGAGGTGGCAAGCGTTGTTCGGAATTATTGGGCGTAAAGAGCAC
GTAGGTGGATTTGTAAGTCAGATGTGAAAGCCTTCTGTTCAACGGGAGAATTGCATCTGAAACTACAGAC
CTTGAGTATAGGA

>gi|471185641|gb|JX898324.1| Uncultured Planctomycetales bacterium clone A438-525S-e15 16S ribosomal RNA gene, partial sequence
GGAGTTAGGAAATGTAGGTGCGATAATACCGTGCCTATTTGACAAAGGCTCCAAAGGAAGCCACGGCTAA
CTCTGTGCCAGCAGCCGCGGTAATACAGAGGTGGCAAGCGTTGTTCGGAATTATTGGGCGTAAAGAGCAC
GTAGGTGGATTTGTTAGTCAGATGTGAAAGCCTTTCGTTCAACGGAAGAATTGCATCTGAAACTACAAAC
CTTGAGTATAGG

>gi|471185643|gb|JX898326.1| Uncultured Planctomycetales bacterium clone A438-525S-e17 16S ribosomal RNA gene, partial sequence
GGAGTTAGGAAATGTAAGTTTGAGAATACCAAATTTACTTGACAAAAGCTCCAAAGGAAGCCACGGCTAA
CTCTGTGCCAGCAGCCGCGGTAATACAGAGGTGGCGAGCGTTGTTCGGAATTATTGGGCGTAAAGAGCAC
GTAGGTGGATTTGTAAGTCAGATGTGAAAGCCTTCTGTTCAACGGAAGAATTGCATCTGAAACTACAAAC
CTTGAGTATAGG

>gi|471185644|gb|JX898327.1| Uncultured Planctomycetales bacterium clone A438-525S-e18 16S ribosomal RNA gene, partial sequence
GGAGTTAGGAAATGTAGGCTCGCTAATATCGGGTCTATTTGACGAAGGCTCCAAAGGAAGCCACGGCTAA
CTCTGTGCCAGCAGCCGCGGTAATACAGAGGTGGCAAGCGTTGTTCGGAATTATTGGGCGTAAAGAGCAC
GTAGGTGGATTTGTAAGTCAGATGTGAAAGCCTTCTGTTCAACGGGAGAATTGCATCTGAAACTACAGAC
CTTGAGTATA

>gi|471185645|gb|JX898328.1| Uncultured Planctomycetales bacterium clone A438-525S-e19 16S ribosomal RNA gene, partial sequence
GGAGTTAGGAAATGTAGGCTCGCTAATATCGGGTCTATTTGACGAAGGCTCCAAAGGAAGCCACGGCTAA
CTCTGTGCCAGCAGCCGCGGTAATACAGAGGTGGCAAGCGTTGTTCGGAATTATTGGGCGTAAAGAGCAC
GTAGGTGGATTTGTAAGTCAGATGTGAAAGCCTTCTGTTCAACGGGAGAATTGCATCTGAAACTACAGAC
CTTGAGTATA

>gi|471185646|gb|JX898329.1| Uncultured Planctomycetales bacterium clone A438-525S-e20 16S ribosomal RNA gene, partial sequence
GGAGTTAGGAAATGTAGGCTCGCTAATATCGGGTCTATTTGACGAAGGCTCCAAAGGAAGCCACGGCTAA
CTCTGTGCCAGCAGCCGCGGTAATACAGAGGTGGCAAGCGTTGTTCGGAATTATTGGGCGTAAAGAGCAC
GTAGGTGGATTTGTAAGTCAGATGTGAAAGCCTTCTGTTCAACGGGAGAATTGCATCTGAAACTACAGAC
CTTGAGTATAGG

>gi|471185647|gb|JX898330.1| Uncultured Planctomycetales bacterium clone A438-702-01 16S ribosomal RNA gene, partial sequence
GGAGTTAGGAAATGTAGGTGCGATAATACCGTGCCTATTTGACAAAGGCTCCAAAGGAAGCCACGGCTAA
CTCTGTGCCAGCAGCCGCGGTAGTACAGAGGTGGCAAGCGTTGTTCGGTATTATTGGGCGTAAAGAGCAC
GTAGGTGGATTTGTTAGTCAGATGTGAAAGCCTTTCGTTCAACGGAAGAATTGCATCTGAAACTACAAAC
CTTGAGTATAGAAGGGGAGAGTGGAAC

>gi|471185648|gb|JX898331.1| Uncultured Planctomycetales bacterium clone A438-702-02 16S ribosomal RNA gene, partial sequence
GAGTTAGGAAATGTAAGTTTGAGAATACCAAATATACTCGACAAAGGCTCCAAAGGAAGCCACGGCAAAC
TCTGTGCCAGCAGCCCCGGTAATACAGAGGTGGCGAGCGTTGTTCGGAATTATTGGGCGTAAAGAGCACG
TAGGTGGATTAGTAAGTCAGATGTGAAAGCCTTCTGTTCAACGGAAGAATTGCATCAGAAACTACAAACC
TTGAGTATAGGAGGGGAGAGTGGAAC

>gi|471185649|gb|JX898332.1| Uncultured Planctomycetales bacterium clone A438-702-03 16S ribosomal RNA gene, partial sequence
GGAGTTAGGAAATGTAAGTTTGAGAATACCAAATTTACTTGACAAAGGCTCCAAAGGAAGCCACGGCTAA
CTCTGTGCCAGCAGCCGCGGTAATACAGAGGTGGCGAGCGTTGTTCGGAATTATTGGGCGTAAAGAGCAC
GTAGGTGGATTTGTAAGTCAGATGTGAAAGCCTTCTGTTCAACGGAAGAATTGCATCTGAGACTGCAAAC
CTTGAGTATAGGAGGGGA


>gi|471185650|gb|JX898333.1| Uncultured Planctomycetales bacterium clone A438-702-04 16S ribosomal RNA gene, partial sequence
GGAGTTATGAAATGTGAGTTTGAGAATACCAAATTTACTTGACAAAGGCTCCAAAGGAAGCCACGGCTAA
CTCTGTGCCAGCAGCCGCGGTAATACAGAGGTGGCGAGCGTTGTTCGGAATTATTGGGCGTAAAGAGCAC
GTAGGTGGATTTGTAAGTCAGATGTGAAAGCCTTCTGTTCAACGGAAGAATTGCATCTGAAACTACTAAT
CTTGAGTATAGGAGGGGAGAGTGGAAC

>gi|471185651|gb|JX898334.1| Uncultured Planctomycetales bacterium clone A438-702-05 16S ribosomal RNA gene, partial sequence
GGAGTTAGGAAATGTAGGTGCGCTAATATCGTGCTTATTTGACAAAGGCTCCAAAGGAAGCCACGGCTAA
CTCTGTGCCAGCAGCCGCGGTAATACAGAGGTGGCGAGCGTTGTTCGGAATTATTGGGCGTAAAGAGCAC
GTAGGTGGGTTTGCAAGTCAGATGTGAAAGCCTTCTGTTCAACGGAAGAATTGCATCTGAAACTGCCAAT
CTCGAGTGTAGGAGGGGAGAGTGGAAC


>gi|471185653|gb|JX898336.1| Uncultured Planctomycetales bacterium clone A438-702-07 16S ribosomal RNA gene, partial sequence
GGAGTTAAGAAATGTAAGTTTGAGAATACCAAATTTACTTGACAAAGGCTCCAAAGGAAAGCACGGCTAA
CTCTGTGCCAGCAGCCGCGGTAATACAGAGGTGGCGAGCGTTGTTCGGAATTATTGGGCGTAAAGAGCAC
GTAGGTGGATTTGTTAGTCAGATGTGAAAGCCTTCTGTTCAACGGAAGAATTGCATCTGAAACTACAAAC
CTTGAGTATAGGAGGGGAGAGTGGAAC

>gi|471185654|gb|JX898337.1| Uncultured Planctomycetales bacterium clone A438-702-b01 16S ribosomal RNA gene, partial sequence
ATACCGCATTTATTTGACGAAGCCTCCAAAGGAAGCCACGGCTAACTCTGTGCCAGCAGCCCCGGTAATA
CAGAGGTGGCAAGCGTTGTTCGGAATTATTGGGCGTAAAGAGCACGTAGGTGGGTTTGTAAGTCAGATGT
GAAAGCCTTCTGTTCAACGGAAGAATTGCATCTGAAACTGCGAGTCTTGAGTGTAGGAGGGGAGAGTGGA
AC

>gi|471185655|gb|JX898338.1| Uncultured Planctomycetales bacterium clone A438-702-b02 16S ribosomal RNA gene, partial sequence
GGAGTTAAGAAATGTAAGTTTGAGGATACCAAATTTACTTGACAAAGGCTCCAAAGGAAACCACGGCTAA
CTCTGTGCCAGCAGCCGCGGTAATACAGAGGTGGCGAGCGTTGTTCGGAATTATTGGGCGTAAAGAGCAC
GTAGGTGGATTTGTAAGTCAGATGTGAAAGCCTTCTGTTCAACGGAAGAATTGCATCTGAAACTACAAAC
CTTGAGTATAGGAGGGGAGAGTGGAAC

>gi|471185656|gb|JX898339.1| Uncultured Planctomycetales bacterium clone A438-702-b03 16S ribosomal RNA gene, partial sequence
GGAGTTAGGAAATGTAAGTTTGAGAATACCAAATTTACTTGACAAAGGCTCCAAAGGAAACCACGGCTAA
CTCTGTGCCAGCAGCCGCGGTAATACAGAGGTGGCGAGCGTTGTTCGGAATTATTGGGCGTAAAGAGCAC
GTAGGTGGATTTGTAAGTCAGATGTGAAAGCCTTCTGTTCAACGGAAGAATTGCATCTGAAACTACAAAC
CTTGAGTATAGGAGGGGAGAGTGGAAC

>gi|471185657|gb|JX898340.1| Uncultured Planctomycetales bacterium clone A438-702-b04 16S ribosomal RNA gene, partial sequence
TTAGGAAATGTAAGTTTGATAATACCAGATTTACTTGACAAAGGCTCCAAAGGAAGCCACGGCAAACTCT
GTGCCAGCAGCCGCCGTAATACAGAGGTGGCGAGCGTTGTTCGGAATTATTGGGCGTAAAGAGCACGTAG
GTGGATTTGTAAGTCAGATGTGAAAGCCTTCTGTTCAACGGAAGAATTGCATCTGAAACTACAAACCTTG
AGTATAGGAGGGGAGAGTGGAAC

>gi|471185658|gb|JX898341.1| Uncultured Planctomycetales bacterium clone A438-702-b05 16S ribosomal RNA gene, partial sequence
GGAGTTATGAAATGTAAGTGCGCTAATATCGTGCTTATTTGACAAAGGCTCCAAAGGAAACCACGGCTAA
CTCTGTGCCAGCAGCCGCGGTAATACAGAGGTGGCGAGCGTTGTTCGGAATTATTGGGCGTAAAGAGCAC
GTAGGTGGGTTTGTAAGTCAGATGTGAAAGCCTTCTGTTCAACGGAAGAATTGCATCTGAAACTGCTAAT
CTTGAGTATAGGAGGGGAGAGTGGAAC

>gi|471185659|gb|JX898342.1| Uncultured Planctomycetales bacterium clone A438-702-b06 16S ribosomal RNA gene, partial sequence
AGTTAAGAAATGTAAGTTTGAGAATACCAAATTTACTTGACAAAGGCTCCAAAGGAAGCCACGGCAAACT
CTGTGCCAGCAGCCGCGGTAATACAGAGGTGGCGAGCGTTGTTCGGAATTATTGGGCGTAAAGAGCACGT
AGGTGGATTTGTAAGTCAGATGTGAAAGCCTTCTGTTCAACGGAAGAATTGCATCTGAAACTACAAACCT
TGAGTATAGGAGGGGAGAGTGGAAC

>gi|471185660|gb|JX898343.1| Uncultured Planctomycetales bacterium clone A438-702-b07 16S ribosomal RNA gene, partial sequence
GGAGTTAGGAAATGTGAGTTTGAGAATACCAAATTTACTTGACAAAGGCTCCAAAGGAAACCACGGCTAA
CTCTGTGCCAGCAGCCGCGGTAATACAGAGGTGGCGAGCGTTGTTCGGAATTATTGGGCGTAAAGAGCAC
GTAGGTGGATTTGTAAGTCAGATGTGAAAGCCTTCTGTTCAACGGAAGAATTGCATCTGAAACTACAAAC
CTTGAGTATAGGAGGGGAGAGTGGAAC

>gi|471185661|gb|JX898344.1| Uncultured Planctomycetales bacterium clone A438-702-b08 16S ribosomal RNA gene, partial sequence
ATGAAATGTAAGTGCGCTAATATCGTGCTTATTTGACAAAGGCTCCAAAGGAAGCCACGACTAACTCTGT
GCCAGCAGCCCCGGTAATACAGAGGTGGCGAGCGTTGTTCGGAATTATTGGGCGTAAAGAGCACGTAGGT
GGATTTGTAAGTCAGATGTGAAAGCCTTCTGTTCAACGGAAGAATTGCATCTGAAACTACAAACCTTGAG
TATAGGAGGGGAGAGTGGAAC

>gi|471185662|gb|JX898345.1| Uncultured Planctomycetales bacterium clone A438-704-c01 16S ribosomal RNA gene, partial sequence
GGAGTTAGGAAATGTAGGTGCGATAATACCGTGCCTATTTGACAAAGGCTCCAAAGGAAGCCACGGCTAA
CTCTGTGCCAGCAGCCGCGGTAATACAGAGGTGGCAAGCGTTGTTCGGAATCATTGGGCGTAAAGAGCAC
GTAGGTGGATTTGTTAGTCAGATGTGAAAGCCTTCTGTTCAACGGAAGAATCGCATCTGAAACTACAAAC
CTTGAGTATA

>gi|471185663|gb|JX898346.1| Uncultured Planctomycetales bacterium clone A438-704-c02 16S ribosomal RNA gene, partial sequence
CCGATAATACCGGATTTACTTGACAAAGGCTCCAGAGGAAGCCACGGCTAACTCTGTGCCAGCAGCCGCG
GTAATACAGAGGTGGCAAGCGTTGTTCGGAATTATTGGGCGTAAAGAGCACGTAGGTGGATTTGTAAGTC
AGATGTGAAAGCCTTTTGTCCAACGGAAGAATTGCATCTGAAACTGCGAACCTTGAGTGTAGGAGGGGAG
AGTGGAAC

>gi|471185664|gb|JX898347.1| Uncultured Planctomycetales bacterium clone A438-704-c03 16S ribosomal RNA gene, partial sequence
GGAGTTAGGAAATGTAGGTGCGATAATACCGTGCCTATTTGACAAAGGCTCCAAAGGAAGCCACGGCTAA
CTCTGTGCCAGCAGCCGCGGTAATACAGAGGTGGCAAGCGTTGTTCGGAATCATTGGGCGTAAAGAGCAC
GTAGGTGGATTTGTTAGTCAGATGTGAAAGCCTTCTGTTCAACGGAAGAATCGCATCTGAAACTACAAAC
CTTGAGTATAGGAGGGG

>gi|471185665|gb|JX898348.1| Uncultured Planctomycetales bacterium clone A438-704-c04 16S ribosomal RNA gene, partial sequence
GGAGTTAGGAAATGTAAGTGCGCTAATATCGTGCTTATTTGACAAAGGCTCCAAAGGAAGCCACGGCTAA
CTCTGTGCCAGCAGCCGCGGTAATACAGAGGTGGCGAGCGTTGTTCGGAATTATTGGGCGTAAAGAGCAC
GTAGGTGGGTTTGCAAGTCAGATGTGAAAGCCTTCTGTTCAACGGAAGAATTGCATCTGAAACTGCTA

>gi|471185666|gb|JX898349.1| Uncultured Planctomycetales bacterium clone A438-704-c05 16S ribosomal RNA gene, partial sequence
TAATATCGCATTTATTTGACGAAGGCTCCAAAGGAAGCCACGGCAAACTCTGTGCCAGCAGCCGCGGTAA
TACAGAGGTGGCAAGCGTTGTTCGGAATTATTGGGCGTAAAGAGCACGTAGGTGGGTTTGTAAGTCAGAT
GTGAAAGCCTTCTGTTCAACGGAAGAATTGCATCTGAAACTGCAGGTCTTGAGTGTAGGAGGGGAGAGTG
GAAC

>gi|471185667|gb|JX898350.1| Uncultured Planctomycetales bacterium clone A438-704-c06 16S ribosomal RNA gene, partial sequence
AATATCGCATTTATTTGACGAAGGCTCCAAAGGAAGCCACGGCTAACTCTGTGCCAGCAGCCGCGGTAAT
ACAGAGGTGGCAAGCGTTGTTCGGAATTATTGGGCGTAAAGAGCACGTAGGTGGGTTTGTAGGTCAGATG
TGAAAGCCTTCTGTTCAACGGAAGAATTGCATCTGAAACTACAAGTCTTGAGTGTAGGAGGGGAGAGTGG
AAC

>gi|471185668|gb|JX898351.1| Uncultured Planctomycetales bacterium clone A438-704-c07 16S ribosomal RNA gene, partial sequence
ATATCGGATTTACTTGACAAAAGCTCCAGAGGAAGCCACGGCTAACTCTGTGCCAGCAGCCGCGGTAATA
CAGAGGTGGCAAGCGTTGTTCGGAATTATTGGGCGTAAAGAGCACGTAGGTGGATTTGTAAGTCAGATGT
GAAAGCCTTCTGTTCAACGGAAGAATTGCATCTGAAACTGCAAAGCTTGAGTGTAGGAGGGGAGAGTGGA
AC

>gi|471185669|gb|JX898352.1| Uncultured Planctomycetales bacterium clone A438-704-c08 16S ribosomal RNA gene, partial sequence
GGAGTTAGGAAATGTAAGTACGCTAATATCGTGCTTATTTGACAAAGGCTCCAAAGGAAGCCACGGCTAA
CTCTGTGCCAGCAGCCGCGGTAATACAGAGGTGGCGAGCGTTGTTCGGAATTATTGGGCGTAAAGAGCAC
GTAGGTGGGTTTGCAAGTCAGATGTGAAGGCCTTCTGTTCAACGGAAGAATTGCATCTGAAACTGCTAAT
CT

>gi|471185670|gb|JX898353.1| Uncultured Planctomycetales bacterium clone A438-704-d01 16S ribosomal RNA gene, partial sequence
GTTATGAAATGTAAGTTTGAGAATATCGGATTTACTTGACAAAAGCTCCAGAGGAAGCCACGGCTAACTC
TGTGCCAGCAGCCGCGGTAATACAGAGGTGGCAAGCGTTGTTCGGAATTATTGGGCGTAAAGAGCACGTA
GGTGGATTTGTAAGTCAGATGTGAAAGCCTTCTGTTCAACGGAAGAATTGCATCTGAAACTGCAAAGCTT
GAGTGTAGGAGGGGAGAGTGGAAC

>gi|471185671|gb|JX898354.1| Uncultured Planctomycetales bacterium clone A438-704-d02 16S ribosomal RNA gene, partial sequence
GGAGTTAAGAAATGTAAGTGCGCTAATATCGCATTTATTTGACGAAGGCTCCAAAGGAAGCCACGGCTAA
CTCTGTGCCAGCAGCCGCGGTAATACAGAGGTGGCAAGCGTTGTTCGGAATTATTGGGCGTAAAGAGCAC
GTAGGTGGGTTTGTAAGTCAGATGTGAAAGCCTTCTGTTCAACGGAAGAATTGCATCTGAAACTGCAGGT
CTTGAGTGTAGGAGGGGAGAG

>gi|471185672|gb|JX898355.1| Uncultured Planctomycetales bacterium clone A438-704-d03 16S ribosomal RNA gene, partial sequence
GGAGTTAGGAAATGTAGGTGCGATAATACCGTGCCTATTTGACAAAGGCTCCAAAGGAAGCCACGGCTAA
CTCTGTGCCAGCAGCCGCGGTAATACAGAGGTGGCAAGCGTTGTTCGGAATCATTGGGCGTAAAGAGCAC
GTAGGTGGATTTGTTAGTCAGATGTGAAAGCCTTCTGTTCAACGGAAGAATCGCATCTGAAACTACAAAC
CTTGAGTATAGGA

>gi|471185673|gb|JX898356.1| Uncultured Planctomycetales bacterium clone A438-704-d04 16S ribosomal RNA gene, partial sequence
GTCCGATAATACCGGATTTACTTGACAAAGGCTCCAGAGGAAGCCACGGCTAACTCTGTGCCAGCAGCCG
CGGTAATACAGAGGTGGCAAGCGTTGTTCGGAATTATTGGGCGTAAAGAGCACGTAGGTGGATTTGTAAG
TCAGATGTGAAAGCCTTTTGTCCAACGGAAGAATTGCATCTGAAACTGCGAACCTTGAGTGTAGGAGGGG
AGAGTGGAAC

>gi|471185674|gb|JX898357.1| Uncultured Planctomycetales bacterium clone A438-704-d05 16S ribosomal RNA gene, partial sequence
GTTTGAGAATATCGGATTTACTTGACAAAAGCTCCAGAGGAAGCCACGGCTAACTCTGTGCCAGCAGCCG
CGGTAATACAGAGGTGGCAAGCGTTGTTCGGAATTATTGGGCGTAAAGAGCACGTAGGTGGATTTGTAAG
TCAGATGTGAAAGCCTTCTGTTCAACGGAAGAATTGCATCTGAAACTGCAAAGCTTGAGTGTAGGAGGGG
AGAGTGGAAC

>gi|471185675|gb|JX898358.1| Uncultured Planctomycetales bacterium clone A438-704-d06 16S ribosomal RNA gene, partial sequence
TTGAGAATATCGGATTTACTTGACAAAAGCTCCAGAGGAAGCCACGGCTAACTCTGTGCCAGCAGCCGCG
GTAATACAGAGGTGGCAAGCGTTGTTCGGAATTATTGGGCGTAAAGAGCACGTAGGTGGATTTGTAAGTC
AGATGTGAAAGCCTTCTGTTCAACGGAAGAATTGCATCTGAAACTGCAAAGCTTGAGTGTAGGAGGGGAG
AGTGGAAC

>gi|471185676|gb|JX898359.1| Uncultured Planctomycetales bacterium clone A438-704-d07 16S ribosomal RNA gene, partial sequence
GTACGCTAATATCGTGCTTATTTGACAAAGGCTCCAAAGGAAGCCACGGCTAACTCTGTGCCAGCAGCCG
CGGTAATACAGAGGTGGCGAGCGTTGTTCGGAATTATTGGGCGTAAAGAGCACGTAGGTGGGTTTGCAAG
TCAGATGTGAAAGCCTTCTGTTCAACGGGAGAATTGCATCTGAAACTGTTAATCTTGAGTATAGGAGGGG
AGAGTGGAAC

>gi|471185677|gb|JX898360.1| Uncultured Planctomycetales bacterium clone A438-704-d08 16S ribosomal RNA gene, partial sequence
TTTGAGAATATCGGATTTACTTGACAAAAGCTCCAGAGGAAGCCACGGCTAACTCTGTGCCAGCAGCCGC
GGTAATACAGAGGTGGCAAGCGTTGTTCGGAATTATTGGGCGTAAAGAGCACGTAGGTGGATTTGTAAGT
CAGATGTGAAAGCCTTCTGTTCAACGGAAGAATTGCATCTGAAACTGCAAAGCTTGAGTGTAGGAGGGGA
GAGTGGAAC

>gi|471185678|gb|JX898361.1| Uncultured Planctomycetales bacterium clone A438-704-d09 16S ribosomal RNA gene, partial sequence
GTCCGATAATACCGGATTTACTTGACAAAGGCTCCAGAGGAAGCCACGGCTAACTCTGTGCCAGCAGCCG
CGGTAATACAGAGGTGGCAAGCGTTGTTCGGAATTATTGGGCGTAAAGAGCACGTAGGTGGATTTGTAAG
TCAGATGTGAAAGCCTTTTGTCCAACGGAAGAATTGCATCTGAAACTGCGAACCTTGAGTGTAGGAGGGG
AGAGTGGAAC

>gi|471185679|gb|JX898362.1| Uncultured Planctomycetales bacterium clone A438-704-d10 16S ribosomal RNA gene, partial sequence
TTTGAGAATACCAAATTTACTTGACAAAGGCTCCAGAGGAAGCCACGGCTAACTCTGTGCCAGCAGCCGC
GGTAATACAGAGGTGGCAAGCGTTGTTCGGAATTATTGGGCGTAAAGAGCACGTAGGTGGATTTGTAAGT
CAGATGTGAAAGCCTTTTGTTCAACGGAAGAATTGCATCTGAAACTGCAAACCTTGAGTGTAGGAGGGGA
GAGTGGAAC

>gi|471185680|gb|JX898363.1| Uncultured Planctomycetales bacterium clone A438-704-d11 16S ribosomal RNA gene, partial sequence
AGTGCGCTAATATCGTGCTTATTTGACAAAGGCTCCAAAGGAAGCCACGGCTAACTCTGTGCCAGCAGCC
GCGGTAATACAGAGGTGGCGAGCGTTGTTCGGAATTATTGGGCGTAAAGAGCACGTAGGTGGGTTTGCAA
GTCAGATGTGAAAGCCTTCTGTTCAACGGAAGAATTGCATCTGAATCTGCTAATCTTGAGTATAGGAGGG
GAGAGTGGAAC

>gi|471185681|gb|JX898364.1| Uncultured Planctomycetales bacterium clone A438-704-d12 16S ribosomal RNA gene, partial sequence
GGAGTTAGGAAATGTAAGTGCGCTAATATCGTGCTTATTTGACAAAGGCTCCAAAGGAAGCCACGGCTAA
CTCTGTGCCAGCAGCCGCGGTAATACAGAGGTGGCAAGCGTTGTTCGGAATTATTGGGCGTAAAGAGCAC
GTAGGTGGGTTTGCAAGTCAGATGTGAAAGCCTTCTGTTCAACGGAAGAATTGCATCTGAAACTGCTAAT
CTTGAGTATAGGAGGGGAGAGTGGAAC

>gi|471185682|gb|JX898365.1| Uncultured Planctomycetales bacterium clone A438-704-d13 16S ribosomal RNA gene, partial sequence
GTCCGATAATACCGGATTTACTTGACAAAGGCTCCAGAGGAAGCCACGGCTAACTCTGTGCCAGCAGCCG
CGGTAATACAGAGGTGGCAAGCGTTGTTCGGAATTATTGGGCGTAAAGAGCACGTAGGTGGATTTGTAAG
TCAGATGTGAAAGCCTTTTGTCCAACGGAAGAATTGCATCTGAAACTGCGAACCTTGAGTGTAGGAGGGG
AGAGTGGAAC

>gi|471185683|gb|JX898366.1| Uncultured Planctomycetales bacterium clone A438-704-d14 16S ribosomal RNA gene, partial sequence
GTTAAGAAATGTAAGTTTGAGAATACCAAATTTACTTGACAAAGGCTCCAGAGGAAGCCACGGCTAACTC
TGTGCCAGCAGCCGCGGTAATACAGAGGTGGCAAGCGTTGTTCGGAATTATTGGGCGTAAAGAGCACGTA
GGTGGATTTGTAAGTCAGATGTGAAAGCCTTTTGTTCAACGGAAGAATTGCATCTGAAACTGCAAACCTT
GAGTGTAGGAGGGGAGAGTGGAAC

>gi|471185684|gb|JX898367.1| Uncultured Planctomycetales bacterium clone A438-704-d15 16S ribosomal RNA gene, partial sequence
GGAGTTAGGAAATGTAAGTACGCTAATATCGTGCTTATTTGACAAAGGCTCCAAAGGAAGCCACGGCTAA
CTCTGTGCCAGCAGCCGCGGTAATACAGAGGTGGCGAGCGTTGTTCGGAATTATTGGGCGTAAAGAGCAC
GTAGGTGGATTTGTAAGTCAGATGTGAAAGCCTTCTGTTCAGCGGAAGAATTGCATCTGAAACTACAAAC
CTTGAGTATAGGAGGGGAGAGTGGAAC

>gi|471185685|gb|JX898368.1| Uncultured Planctomycetales bacterium clone A438-704-d16 16S ribosomal RNA gene, partial sequence
GGAGTTAGGAAATGTAAGTACGCTAATATCGTGCTCATTTGACGAAGGCTCCGAAGGAAGCCACGGCTAA
CTCTGTGCCAGCAGCCGCGGTAATACAGAGGTGGCGAGCGTTGTTCGGAATTATTGGGCGTAAAGAGCAC
GTAGGTGGGTTTGCAAGTCAGATGTGAAAGCCTTCTGTTCAACGGAAGAATTGCATCTGAAACTGCTAAT
CTTGAGTATAGGAGGGGAGAGTGGAAC

>gi|471185686|gb|JX898369.1| Uncultured Planctomycetales bacterium clone A438-704-d17 16S ribosomal RNA gene, partial sequence
TGCGCTAATATCGTGCTTATTTGACAAAGGCTCCAAAGGAAGCCACGGCTAACTCTGTGCCAGCAGCCGC
GGTAATACAGAGGTGGCGAGCGTTGTTCGGAATTATTGGGCGTAAAGAGCACGTAGGTGGGTTTGCAAGT
CAGATGTGAAAGCCTTCTGTTCAACGGAAGAATTGCATCTGAATCTGCTAATCTTGAGTATAGGAGGGGA
GAGTGGAAC

>gi|471185687|gb|JX898370.1| Uncultured Planctomycetales bacterium clone A438-704-d18 16S ribosomal RNA gene, partial sequence
AGTGCGCTAATATCGTGCTTATTTGACAAAGGCTCCAAAGGAAGCCACGGCTAACTCTGTGCCAGCAGCC
GCGGTAATACAGAGGTGGCGAGCGTTGTTCGGAATTATTGGGCGTAAAGAGCACGTAGGTGGGTTTGCAA
GTCAGATGTGAAAGCCTTCTGTTCAACGGAAGAATTGCATCTGAATCTGCTAATCTTGAGTATAGGAGGG
GAGAGTGGAAC

>gi|471185688|gb|JX898371.1| Uncultured Planctomycetales bacterium clone A438-704-d19 16S ribosomal RNA gene, partial sequence
GGAGTTAGGAAATGTAAGTACGCTAATATCGTGCTTATTTGACAAAGGCTCCAAAGGAAGCCACGGCTAA
CTCTGTGCCAGCAGCCGCGGTAATACAGAGGTGGCGAGCGTTGTTCGGAATTATTGGGCGTAAAGAGCAC
GTAGGTGGGTTTGCAAGTCAGATGTGAAAGCCTTCTGTTCAACGGGAGAATTGCATCTGAAACTGCTAAT
CTT

>gi|471185689|gb|JX898372.1| Uncultured Planctomycetales bacterium clone A438-704-d20 16S ribosomal RNA gene, partial sequence
GGAGTTAGGAAATGTAAGTACGCTAATATCGTGCTTATTTGACAAAGGCTCCAAAGGAAGCCACGGCTAA
CTCTGTGCCAGCAGCCGCGGTAATACAGAGGTGGCGAGCGTTGTTCGGAATTATTGGGCGTAAAGAGCAC
GTAGGTGGATTTGTAAGTCAGATGTGAAAGCCTTCTGTTCAGCGGAAGAATTGCATCTGAAACTACAAAC
CTTGAGTATAGG

>gi|471185690|gb|JX898373.1| Uncultured Planctomycetales bacterium clone A438-704-d21 16S ribosomal RNA gene, partial sequence
GGAGTTAGGAAATGTAAATTTGAGAATACCAAATTTACTTGACAAAGGCTCCAAAGGAAGCCACGGCTAA
CCCTGTGCCAGCAGCCGCGGTAATACAGAGGTGGCGAGCGTTGTTCGGAATTATTGGGCGTAAAGAGCAC
GTAGGTGGATTTGTAAGTCAGATGTGAAAGCCTTCTGTTCAACGGAAGAATTGCATCTGAAACTACAAAC
CT

>gi|471185691|gb|JX898374.1| Uncultured Planctomycetales bacterium clone A438-704-d22 16S ribosomal RNA gene, partial sequence
TTCGATAATACCGGATTTACTTGACAAAGGCTCCAAAGGAAGCCACGGCTAACTCTGTGCCAGCAGCCGC
GGTAATACAGAGGTGGCAAGCGTTGTTCGGAATTATTGGGCGTAAAGAGCACGTAGGTGGATTTGTAAGT
CAGACGTGAAAGCCTTCTGTTCAACGGAAGAATTGCATCTGAAACTGCGAACCTTGAGTATAGGAGGGGA
GAGTGGAAC

>gi|471185692|gb|JX898375.1| Uncultured Planctomycetales bacterium clone A438-707-01 16S ribosomal RNA gene, partial sequence
CGTTAATACCGTACTTATTTGACAAAGGCTCCAAAGGAAGCCACGGCAAACTCTGTGCCAGCAGCCGCGG
TAATACAGAGGTGGCGAGCGTTGTTCGGAATCATTGGGCGTAAAGAGCACGTAGGTGGGTTTGCAAGTCA
GATGTGAAAGCCTTCTGTTCAACGGAAGAATTGCATCTGAAACTGCTAATCTTGAGTATAGGAGGGGAGA
GTGGAAC

>gi|471185693|gb|JX898376.1| Uncultured Planctomycetales bacterium clone A438-707-02 16S ribosomal RNA gene, partial sequence
TGTAAGTGCGCTAATATCGCATAAATTCGACGAAGCCTCCAAAGGAAGTCACGGCTAACTCTGTGCCAGC
AGCCGCGGTAATACAGAGGTGGCAAGCGGTGTTCGGAATCATTGGGCGTAAGGAGCACGTAGGTGGGTTT
GCAAGTCAGATGTGAAAGCCTTCTGTTCAACGGAAGAATCGCATCTGAAACTGCGAGTCTTGAGTGTAGG
AGGGGAGAGTGGAAC

>gi|471185694|gb|JX898377.1| Uncultured Planctomycetales bacterium clone A438-707-03 16S ribosomal RNA gene, partial sequence
GGAGTTAAGGAATGTAGATACGCTAATATCGTATCTATTTGACAAAGGCTCCAAAGGAAGCCACGGCAAA
CTCTGTGCCAGCCGCCGCGGTAATACAGAGGTGGCAAGCGTTGTTCGGAATTATTGGGCGTAAAGAGCAC
GTAGGTGGATTTGTAAGTCAGATGTGAAAGCCTTCTGTTCAACGGAAGAATTGCATCTGAAACTACAAAC
CTTGAGTATAGGAGGGG


>gi|471185696|gb|JX898379.1| Uncultured Planctomycetales bacterium clone A438-707-05 16S ribosomal RNA gene, partial sequence
GGAGTTAGGAAATGTAAGTGCGCTAATATCGCATTTATTTGACGAAGGCTCCAAAGGAAGCCACGGCTAA
CTCTGTGCCAGCAGCCGCGGTAGTACAGAGGTGGCAAGCGTTGTTCGGAATTATTGGGCGTAAAGAGCAC
GTAGGTGGGTTTGTAAGTCAGATGTGAAAGCCTTCTGTTCAACGGAAGAATTGCATCTGAAACTACAAGT
CTTGAGTGTAGGAGGGGAGAGTGGAAC

>gi|471185697|gb|JX898380.1| Uncultured Planctomycetales bacterium clone A438-707-06 16S ribosomal RNA gene, partial sequence
TGTAAGTGCGCTAATATCGTGCTTATTTGACAAAGGCTCCAAAGGAAGCCACGGCTAACTCTGTGCCAGC
AGCCGCGGTAATACAGAGGTGGCGAGCGTTGTTCGGAATTATTGGGCGTAAAGAGCACGTAGGTGGGTTT
GCAAGTCAGATGTGAAAGCCTTCTGTTCAACGGGAGAATTGCATCTGAAACTGCTAATCTTGAGTATAGG
AGGGG

>gi|471185698|gb|JX898381.1| Uncultured Planctomycetales bacterium clone A438-707-07 16S ribosomal RNA gene, partial sequence
GGAGTTAGGAAATGTAAGTGCGCTAATATCGCATTTATTTGACGAAGGCTCCAAAGGAAACCACGGCTAA
CTCTGTGCCAGCAGCCGCGGTAATACAGAGGTGGCAAGCGTTGTTCGGAATTATTGGGCGTAAAGAGCAC
GTAGGTGGGTTTGTAAGTCAGATGTGAAAGCCTTCTGTTCAACGGAAGAATTGCATCTGAAACTACAAGT
CTTGAGTGTAGGAGGGGAGAGTGGAAC

>gi|471185699|gb|JX898382.1| Uncultured Planctomycetales bacterium clone A438-707-b01 16S ribosomal RNA gene, partial sequence
GGAGTTAGGAAATGTAGATACGCTAATATCGTATCTATTTGACAAAGGCTCCAAAGGAAGCCACGGCTAA
CTCTGTGCCAGCAGCCGCGGTAATACAGAGGTGGCAAGCGTTGTTCGGAATTATTGGGCGTAAAGAGCAC
GTAGGTGGATTTGTAAGTCAGATGTGAAAGCCTTCTGTTCAACGGAAGAATTGCATCTGAAACTACAAAC
CTTGAGTATAGGAGGGG

>gi|471185700|gb|JX898383.1| Uncultured Planctomycetales bacterium clone A438-707-b02 16S ribosomal RNA gene, partial sequence
AATGTAAGTGCGCTAATATCGCATTTATTTGACGAAGGCTCCAAAGGAAGCCACGGCTAACTCTGTGCCA
GCAGCCGCGGTAATACAGAGGTGGCAAGCGTTGTTCGGAATTATTGGGCGTAAAGGGCACGTAGGTGGGT
TTGTAAGTCAGATGTGAAAGCCTTCTGTTCAACGGAAGAATTGCATCTGAAACTGCAGGTCTTGAGTGTA
GGGGGGGAGAGTGGAAC

>gi|471185702|gb|JX898385.1| Uncultured Planctomycetales bacterium clone A438-707-b04 16S ribosomal RNA gene, partial sequence
GGAGTTAGGAAATGTAAGCTCGCTAATATCGCATTTATTTGACAAAGGCTCCAAAGGAAGTCACGGCTAA
CTCTGTGCCAGCAGCCGCGGTAATACAGAGGTGGCAAGCGTTGTTCGGAATTATTGGGCGTAAAGAGCAC
GTAGGTGGATTTGTAAGTCAGATGTGAAAGCCTTCTGTTCAACGGAAGAATTGCATCTGAAACTGCGAGC
CTTGAGTATAGGAGGGGAGAGTGGAAC

>gi|471185703|gb|JX898386.1| Uncultured Planctomycetales bacterium clone A438-707-b05 16S ribosomal RNA gene, partial sequence
AATATCGTGTTTATTTGACAAAGGCTCCAAAGGAAGCCACGGCAAACTCTGTGCCAGCAGCCTCGGTAAT
ACAGAGGTGGCAAGCGTTGTTCGGAATTATTGGGCGTAAAGAGCACGTAGGTGGATTTGTAAGTCAGATG
TGAAAGCCTTCTGTTCAACGGAAGAATTGCATCTGAAACTACAGACCTTGAGTATAGGAGGGGAGAGTGG
AAC

>gi|471185704|gb|JX898387.1| Uncultured Planctomycetales bacterium clone A438-707-b06 16S ribosomal RNA gene, partial sequence
TAATATCGCATTTATTTGACGAAGCCTCCAAAGGAAGCCACGGCTAACTCTGTGCCAGCAGCCGCGGTAA
TACAGAGGTGGCAAGCGTTGTTCGGAATTATTGGGCGTAAAGAGCACGTAGGTGGATTTGTAAGTCAGAT
GTGAAAGCCTTCTGTTCAACGGAAGAATTGCATCTGAAACTACAAACCTTGAGTGTAGGAGGGGAGAGTG
GAAC

>gi|471185705|gb|JX898388.1| Uncultured Planctomycetales bacterium clone A438-707-b07 16S ribosomal RNA gene, partial sequence
GGAGTTAAGAAATGTAGATACGCTAATATCGTATCTATTTGACAAAGGCTCCAAAGGAAAGCACGGCTAA
CTCTGTGCCAGCAGCCGCGGTAATACAGAGGTGGCAAGCGTTGTTCGGAATTATTGGGCGTAAAGAGCAC
GTAGGTGGATTTGTAAGTCAGATGTGAAAGCCTTCTGTTCAACGGGAGAATTGCATCTGAAACTACAAAC
CTTGAGTATAGGAGGGGAGAGTGGAAC

>gi|471185707|gb|JX898390.1| Uncultured Planctomycetales bacterium clone A438-707-c01 16S ribosomal RNA gene, partial sequence
GTAATATCGTGTCTATTTGGCAAAGGCTCCAAAGGAAGCCACGGCAAACTCTGTGCCAGCAGCCGCGGTA
ATACAGAGGTGGCAAGCGTTGTTCGGAATTATTGGGCGTAAAGAGCACGTAGGTGGATTTGTAAGTCAGA
TGTGAAAGCCTTCTGTTCAACGGGAGAATTGCATCTGAAACTACAGACCTTGAGTATAGGAGGGGAGAGT
GGAAC

>gi|471185708|gb|JX898391.1| Uncultured Planctomycetales bacterium clone A438-707-c02 16S ribosomal RNA gene, partial sequence
CTAATATCGCATTTATTTGACAAAGGCTCCAAAGGAAGCCACGGCAAACTCTGTGCCAGCAGCCGCGGTA
ATACAGAGGTGGCGAGCGTTGTTCGGAATTATTGGGCGTAAAGAGCACGTAGGTGGGTTTGCAAGTCAGC
TGTGAAAGCCTTCTGTTCAACGGGAGAATTGCATCTGAAACTGCTAATCTTGAGTATAGGAGGGGAGAGT
GGAAC

>gi|471185709|gb|JX898392.1| Uncultured Planctomycetales bacterium clone A438-707-c03 16S ribosomal RNA gene, partial sequence
GGAGTTAAGAAATGTAAGTGCGCTAATATCGCATTTATTTGACGAAGGCTCCAAAGGAAGTCACGGCTAA
CTCTGTGCCAGCAGCCGCGGTAATACAGAGGTGGCAAGCGTTGTTCGGAATTATTGGGCGTAAAGAGCAC
GTAGGTGGGTTTGTAAGTCAGATGTGAAAGCCTTCTGTTCAACGGAAGAATTGCATCTGAAACTGCGAGT
CTTGAGTGTAGGAGGGGAGAGTGGAAC

>gi|471185710|gb|JX898393.1| Uncultured Planctomycetales bacterium clone A438-707-c04 16S ribosomal RNA gene, partial sequence
CTAATATCGTGCTTATTTGACAAAGGCTCCAAAGGAAGCCACGGCTAACTCTGTGCCAGCAGCCGCGGTA
ATACAGAGGTGGCGAGCGTTGTTCGGAATTATTGGGCGTAAAGAGCACGTAGGTGGGTTTGCAAGTCAGA
TGTGAAAGCCTTCTGTTCAACGGAAGAATTGCATCTGAAACTGCTAATCTTGAGTATAGGAGGGGAGAGT
GGAAC

>gi|471185711|gb|JX898394.1| Uncultured Planctomycetales bacterium clone A438-708-c01 16S ribosomal RNA gene, partial sequence
GGAGTTAAGAAATGTAGGCACGCTAATATCGTGTCTATTTGACAAAGGCTCCAAAGGAAGCCACGGCTAA
CTCTGTGCCAGCAGCCGCGGTAATACAGAGGTGGCAAGCGTTGTTCGGAATTATTGGGCGTAAAGAGCAC
GTAGGTGGATTTGTAAGTCAGATGTGAAAGCCTTCTGTTCAACGGGAGAATTGCATCTGAAACTACAGAC
CTTGAGTGTAGGAGGGGAGAGTGGAAC

>gi|471185712|gb|JX898395.1| Uncultured Planctomycetales bacterium clone A438-708-c02 16S ribosomal RNA gene, partial sequence
TGCGCTAATATCGCATTTATTTGACGAAGGCTCCAAAGGAAGTCACGGCTAACTCTGTGCCAGCAGCCGC
GGTAATACAGAGGTGGCAAGCGTTGTTCGGAATTATTGGGCGTAAAGAGCACGTAGGTGGATTTGTAAGT
CAGATGTGAAAGCCTTCTGTTCAACGGAAGAATTGCATCTGAAACTGCAGACCTTGAGTATAGGAGGGGA
GAGTGGAAC

>gi|471185713|gb|JX898396.1| Uncultured Planctomycetales bacterium clone A438-708-c03 16S ribosomal RNA gene, partial sequence
GGAGTTAGGAAATGTAGGCTCGCTAATACCGTGTCTACTTGACAAAGGCTCCAAAGGAAGCCACGGCTAA
CTCTGTGCCAGCAGCCGCGGTAATACAGAGGTGGCAAGCGTTGTTCGGAATTATTGGGCGTAAAGAGCAC
GTAGGTGGATTTGTAAGTCAGATGTGAAAGCCTTCTGTTCAACGGGAGAATTGCATCTGAAACTACAGAC
CTTGAGTATAGGAGGGGAGAGTGGAAC

>gi|471185714|gb|JX898397.1| Uncultured Planctomycetales bacterium clone A438-708-c05 16S ribosomal RNA gene, partial sequence
GGAGTTAGGAAATGTAAGTGCGCTAATATCGCATTTATTTGACGAAGGCTCCAAAGGAAGTCACGGCTAA
CTCTGTGCCAGCAGCCGCGGTAATACAGAGGTGGCAAGCGTTGTTCGGAATTATTGGGCGTAAAGAGCAC
GTAGGTGGGTTTGTAAGTCAGATGTGAAAGCCTTCTGTTCAACGGAAGAATTGCATCTGAAACTGCGAGT
CTTGAGTGTAGGAGGGGAGAGTGGAAC

>gi|471185715|gb|JX898398.1| Uncultured Planctomycetales bacterium clone A438-708-c06 16S ribosomal RNA gene, partial sequence
GGAGTTAGGAAATGCGGTTGGCAGAATTCTCGTGCTGTTTGACAAAGGCTCCAGAGGAAGCCACGGCTTA
CTTTGTGCCAGCAGCCGCGGTAATACGAAGGTGGCGAGCGTTGTTCGGAATTATTGGGCATAAAGGGCAC
GTAGGTGGAGGGGTAAGTCGGATGTGAAAGCCTTCGGCTCAACCGGGGAATTGCTTCTGATACTGCCTGT
CTTGAGTGTAGGAGGGGAGAGTGGAAC

>gi|471185717|gb|JX898400.1| Uncultured Planctomycetales bacterium clone A438-708-c08 16S ribosomal RNA gene, partial sequence
ACGCTAATATCGTATCTATTTGACAAAGGCTCCAAAGGAAGCCACGGCTAACTCTGTGCCAGCAGCCGCG
GTAATACAGAGGTGGCAAGCGTTGTTCGGAATTATTGGGCGTAAAGAGCACGTAGGTGGATTTGTAAGTC
AGATGTGAAAGCCTTCTGTTCAACGGAAGAATTGCATCTGAAACTACAAACCTTGAGTATAGGAGGGGAG
AGTGGAAC

>gi|471185718|gb|JX898401.1| Uncultured Planctomycetales bacterium clone A438-708-c09 16S ribosomal RNA gene, partial sequence
GGAGTTAGGAAATGTAGGCTCGCTAATATCGTGTCTATTTGACAAAGGCTCCAAAGGAAGCCACGGCTAA
CTCTGTGCCAGCAGCCGCGGTAATACAGAGGTGGCAAGCGTTGTTCGGAATTATTGGGCGTAAAGAGCAC
GTAGGTGGATTTGTAAGTCAGATGTGAAAGCCTTCTGTTCAACGGGAGAATTGCATCTGAAACTACAGAC
CTTGAGTAT

>gi|471185719|gb|JX898402.1| Uncultured Planctomycetales bacterium clone A438-708-c10 16S ribosomal RNA gene, partial sequence
CGCTAATATCGTATCTATTTGACAAAGGCTCCAAAGGAAGCCACGGCTAACTCTGTGCCAGCAGCCGCGG
TAATACAGAGGTGGCAAGCGTTGTTCGGAATTATTGGGCGTAAAGAGCACGTAGGTGGATTTGTAAGTCA
GATGTGAAAGCCTTCTGTTCAACGGAAGAATCGCATCTGAAACTACAAACCTTGAGTATAGGAGGGGAGA
GTGGAAC

>gi|471185720|gb|JX898403.1| Uncultured Planctomycetales bacterium clone A438-708-c11 16S ribosomal RNA gene, partial sequence
GGAGTTAGGAAATGTAAGTGCGCTAATATCGCATTTATTTGACGAAGGCTCCAAAGGAAGTCACGGCTAA
CTCTGTGCCAGCAGCCGCGGTAATACAGAGGTGGCAAGCGTTGTTCGGAATTATTGGGCGTAAAGAGCAC
GTAGGTGGGTTTGTAAGTCAGATGTGAAAGCCTTCTGTTCAACGGAAGAATTGCATCTGAAACTGCGAGT
CTTGAGTGTAGGAGGGGAGAGTGGAA

>gi|471185721|gb|JX898404.1| Uncultured Planctomycetales bacterium clone A438-708-c12 16S ribosomal RNA gene, partial sequence
ATACGCTAATATCGTATCTATTTGACAAAGGCTCCAAAGGAAGCCACGGCTAACTCTGTGCCAGCAGCCG
CGGTAATACAGAGGTGGCAAGCGTTGTTCGGAATTATTGGGCGTAAAGAGCACGTAGGTGGATTTGTAAG
TCAGATGTGAAAGCCTTCTGTTCAACGGAAGAATTGCATCTGAAACTACAAACCTTGAGTATAGGAGGGG
AGAGTGGAAC

>gi|471185722|gb|JX898405.1| Uncultured Planctomycetales bacterium clone A438-708-d01 16S ribosomal RNA gene, partial sequence
GGAGTTAGGAAATGTAGATACGCTAATATCGTATCTATTTGACAAAGGCTCCAAAGGAAGCCACGGCTAA
CTCTGTGCCAGCAGCCGCGGTAATACAGAGGTGGCAAGCGTTGTTCGGAATTATTGGGCGTAAAGAGCAC
GTAGGTGGATTTGTAAGTCAGATGTGAAAGCCTTCTGTTCAACGGAAGAATTGCATCTGAAACTACAAAC
CTTGAGTATAGGAGGGGAGAGTGGAAC

>gi|471185723|gb|JX898406.1| Uncultured Planctomycetales bacterium clone A438-708-d02 16S ribosomal RNA gene, partial sequence
GGAAATGTAAGTTTGATAATATCGAATTTATTTGACAAAGGCTCCAGAGGAAGCCACGGCTAACTCTGTG
CCAGCAGCCGCGGTAATACAGAGGTGGCAAGCGTTGTTCGGAATTATTGGGCGTAAAGAGCACGTAGGTG
GATTTGTTAGTCAGATGTGAAAGCCTTTTGTTCAACGGAAGAATTGCATCTGAAACTACAGACCTTGAGT
ATAGGAGGGGAGAGTGGAAC

>gi|471185724|gb|JX898407.1| Uncultured Planctomycetales bacterium clone A438-708-d04 16S ribosomal RNA gene, partial sequence
AGGTACGATAATACCGTGCCTATTTGACAAAGGCTCCAAAGGAAGCCACGGCTAACTCTGTGCCAGCAGC
CGCGGTAATACAGAGGTGGCAAGCGTTGTTCGGAATTATTGGGCGTAAAGAGCACGTAGGTGGGTTTGTA
AGTCAGGTGTGAAAGCCTTCTGTTCAGCAGGAGAATTGCATCTGAAACTGCGAATCTTGAGTGTAGGAGG
GGAGAGTGGAAC

>gi|471185725|gb|JX898408.1| Uncultured Planctomycetales bacterium clone A438-708-d05 16S ribosomal RNA gene, partial sequence
GGAGTTAAGAAATGTAGATACGCTAATATCGTATCTATTTGACAAAGGCTCCAAAGGAAGCCACGGCTAA
CTCTGTGCCAGCAGCCGCGGTAATACAGAGGTGGCAAGCGTTGTTCGGAATTATTGGGCGTAAAGAGCAC
GTAGGTGGATTTGTAAGTCAGATGTGAAAGCCTTCTGTTCAACGGAAGAATTGCATCTGAAACTACAAAC
CTTGAGTATAGGAGGGGAGAGTGGAAC

>gi|471185726|gb|JX898409.1| Uncultured Planctomycetales bacterium clone A438-708-d06 16S ribosomal RNA gene, partial sequence
GGAGTTAAGAAATGTAGGCACGCTAATATCGTGTCTATTTGACAAAGGCTCCAAAGGAAGCCACGGCTAA
CTCTGTGCCAGCAGCCGCGGTAATACAGAGGTGGCAAGCGTTGTTCGGAATTATTGGGCGTAAAGAGCAC
GTAGGTGGATTTGTAAGTCAGATGTGAAAGCCTTCTGTTCAACGGGAGAATTGCATCTGAAACTACAGAC
CTTGAGTGTAGGTA

>gi|471185727|gb|JX898410.1| Uncultured Planctomycetales bacterium clone A438-708-d07 16S ribosomal RNA gene, partial sequence
GGAGTTAGGAAATGTAGGTACGATAATACCGTGCCTATTTGACAAAGGCTCCAAAGGAAGCCACGGCTAA
CTCTGTGCCAGCAGCCGCGGTAATACAGAGGTGGCAAGCGTTGTTCGGAATTATTGGGCGTAAAGAGCAC
GTAGGTGGGTTTGTAAGTCAGGTGTGAAAGCCTTCTGTTCAACAGGAGAATTGCATCTGAAACTGCGAAT
CTTGAGTGTAGGAGGGGAGAGTGGAAC

>gi|471185728|gb|JX898411.1| Uncultured Planctomycetales bacterium clone A438-708-d08 16S ribosomal RNA gene, partial sequence
GGAGTTAGGAAATGTAAGTGCGCTAATATCGCATTTATTTGACGAAGGCTCCAAAGGAAGTCACGGCTAA
CTCTGTGCCAGCAGCCGCGGTAATACAGAGGTGGCAAGCGTTGTTCGGAATTATTGGGCGTAAAGAGCAC
GTAGGTGGGTTTGTAAGTCAGATGTGAAAGCCTTCTGTTCAACGGAAGAATTGCATCTGAAACTGCGAGT
CTTGAGTGTAGGAGGGGAGAGTGGAAC

>gi|471185729|gb|JX898412.1| Uncultured Planctomycetales bacterium clone A438-708-d09 16S ribosomal RNA gene, partial sequence
GATACGCTAATATCGTATCTATTTGACAAAGGCTCCAAAGGAAGCCACGGCTAACTCTGTGCCAGCAGCC
GCGGTAATACAGAGGTGGCAAGCGTTGTTCGGAATTATTGGGCGTAAAGAGCACGTAGGTGGATTTGTAA
GTCAGATGTGAAAGCCTTCTGTTCAACGGAAGAATTGCATCTGAAACTACAAACCTTGAGTATAGGAGGG
GAGAGTGGAAC

>gi|471185731|gb|JX898414.1| Uncultured Planctomycetales bacterium clone A438-708-d12 16S ribosomal RNA gene, partial sequence
GGAGTTAGGAAATGTAAGTGCGCTAATATCGCATTTATTTGACGAAGGCTCCAAAGGAAGTCACGGCTAA
CTCTGTGCCAGCAGCCGCGGTAATACAGAGGTGGCAAGCGTTGTTCGGAATTATTGGGCGTAAAGAGCAC
GTAGGTGGGTTTGTAAGTCAGATGTGAAAGCCTTCTGTTCAACGGAAGAATTGCATCTGAAACTGCGAGT
CTTGAGTGTAGGAGGGGAGAGTGGAA

>gi|471185732|gb|JX898415.1| Uncultured Planctomycetales bacterium clone A438-708-d13 16S ribosomal RNA gene, partial sequence
GCGCTAATATCGCATTTATTTGACGAAGGCTCCAAAGGAAGTCACGGCTAACTCTGTGCCAGCAGCCGCG
GTAATACAGAGGTGGCAAGCGTTGTTCGGAATTATTGGGCGTAAAGAGCACGTAGGTGGATTTGTAAGTC
AGATGTGAAAGCCTTCTGTTCAACGGAAGAATTGCATCTGAAACTACAGACCTTGAGTATAGGAGGGGAG
AGTGGAAC

>gi|471185733|gb|JX898416.1| Uncultured Planctomycetales bacterium clone A438-708-d14 16S ribosomal RNA gene, partial sequence
ATGCAAGTTCGGTAATATCGAATTTGTTTGACAAAAGCTCCAGAGGAAGCCACGGCTAACTCTGTGCCAG
CAGCCGCGGTAATACAGAGGTGGCAAGCGTTGTTCGGAATTATTGGGCGTAAAGAGCACGTAGGTGGCTT
TGTAAGTCAGATGTGAAAGCCTTCTGTTCAACGGGAGAATTGCATCTGAAACTACAAAACTTGAGTGTAG
GAGGGGAGAGTGGAAC

>gi|471185735|gb|JX898418.1| Uncultured Planctomycetales bacterium clone A438-708-d16 16S ribosomal RNA gene, partial sequence
TCGCTAATATCGGGTCTATTTGACGAAGGCTCCAAAGGAAGCCACGGCTAACTCTGTGCCAGCAGCCGCG
GTAATACAGAGGTGGCAAGCGTTGTTCGGAATTATTGGGCGTAAAGAGCACGTAGGTGGATTTGTAAGTC
AGATGTGAAAGCCTTCTGTTCAACGGGAGAATTGCATCTGAAACTGCAGACCTTGAGTATAGGAGGGGAG
AGTGGAAC

>gi|471185736|gb|JX898419.1| Uncultured Planctomycetales bacterium clone A438-709-01 16S ribosomal RNA gene, partial sequence
TACGCTAATATCGTATCTATTTGACAAAGGCTCCAAAGGAAGCCACGGCAAACTCTGTGCCAGCAGCCGC
GGTAATACAGAGGTGGCAAGCGTTGTTCGGAATTATTGGGCGTAAAGAGCACGTAGGTGGATTTGTAAGT
CAGATGTGAAAGCCTTCTGTTCAACGGAAGAATTGCATCTGAAACTACAAACCTTGAGTATAGGAGGGGA
GAGTGGAAC

>gi|471185739|gb|JX898422.1| Uncultured Planctomycetales bacterium clone A438-709-c02 16S ribosomal RNA gene, partial sequence
AGTTAGGAAATGTAGGCTTGCTAATATCGGGTCTATTCGACGAAGGCTCCAAAGGAAGCCACGGCTAACT
CTGTGCCAGCAGCCGCGGTAATACAGAGGTGGCAAGCGTTGTTCGGAATTATTGGGCGTAAAGAGCACGT
AGGTGGGTTTGTAAGTCAGATGTGAAAGCCTTCTGTTCAACGGGAGAATTGCATCTGAAACTACAGACCT
TGAGTATAGGAGGGGAGAGTGGAAC

>gi|471185743|gb|JX898426.1| Uncultured Planctomycetales bacterium clone A438-709-c07 16S ribosomal RNA gene, partial sequence
AGAGTTAGGAAATGTAGATTCGCTAATATCGGGTCTATTTGACAAAGGCTCCAAAGGAAGCCACGGCTAA
CTCTGTGCCAGCAGCCGCGGTAATACAGAGGTGGCAAGCGTTGTTCGGAATTATTGGGCGTAAAGAGCAC
GTAGGTGGATTTGTAAGTCAGATGTGAAAGCCTTCTGTTCAACGGGAGAATTGCATCTGAAACTACAGAC
CTTGAGTGTAGGAGGGGAGAGTGGAAC

>gi|471185745|gb|JX898428.1| Uncultured Planctomycetales bacterium clone A438-709-c09 16S ribosomal RNA gene, partial sequence
GGAGTTAGGAAATGTAGATACGCTAATATCGTATATATTTGACAAAGGCTCCAAAGGAAGCCACGGCTAA
CTCTGTGCCAGCAGCCGCGGTAATACAGAGGTGGCAAGCGTTGTTCGGAGTTATTGGGCGTAAAGAGCAC
GTAGGTGGATTTGTAAGTCAGATGTGAAAGCCTTCTGTTCAACGGAAGAATTGCATCTGAAACTACAAAC
CTTGAGTATAG

>gi|471185746|gb|JX898429.1| Uncultured Planctomycetales bacterium clone A438-709-c10 16S ribosomal RNA gene, partial sequence
GGAGTTAGGAAATGTAGGCTCGCTAATATCGGGTCTATTTGACAAAGGCTCCAAAGGAAGCCACGGCTAA
CTCTGTGCCAGCAGCCGCGGTAATACAGAGGTGGCAAGCGTTGTTCGGAATTATTGGGCGTAAAGAGCAC
GTAGGTGGATTTGTAAGTCAGATGTGAAAGCCTTCTGTTCAACGGGAGAATTGCATCTGAAACTACAGAC
CTTGAGTATAG

>gi|471185747|gb|JX898430.1| Uncultured Planctomycetales bacterium clone A438-709-c11 16S ribosomal RNA gene, partial sequence
GGAGTTAAGAAATGTAAGTGCGCTAATATCGCATTTATTTGACGAAGGCTCCAAAGGAAGCCACGGCTAA
CTCTGTGCCAGCAGCCGCGGTAATACAGAGGTGGCAAGCGTTGTTCGGAATTATTGGGCGTAAAGAGCAC
GTAGGTGGATTTGTAAGTCAGATGTGAAAGCCTTCTGTTCAACGGAAGAATTGCATCTGAAACTACAGAC
CTTGAGTATAGG

>gi|471185748|gb|JX898431.1| Uncultured Planctomycetales bacterium clone A438-709-c12 16S ribosomal RNA gene, partial sequence
TGCGCTAATATCGCATTTATTTGACGAAGGCTCCAAAGGAAGCCACGGCTAACTCTGTGCCAGCAGCCGC
GGTAATACAGAGGTGGCAAGCGTTGTTCGGAATTATTGGGCGTAAAGAGCACGTAGGTGGATTTGTAAGT
CAGATGTGAAAGCCTTCTGTTCAACGGAAGAATTGCATCTGAAACTACAAACCTTGAGTGTAGGAGGGGA
GAGTGGAAC

>gi|471185749|gb|JX898432.1| Uncultured Planctomycetales bacterium clone A438-709-c13 16S ribosomal RNA gene, partial sequence
GGAGTTAGGTTATGTAGGTGCGCTAATATCGTGCCTATTTGACAAAGGCTCCTAAGGAAGCCACGGCTAA
CTCTGTGCCAGCAGCCGCGGTAATACAGAGGTGGCAAGCGTTGTTCGGTATTATTGGGCGTATAGAGCAC
GTAGGTGGATTTGTAAGTCAGATGTGAAAGCCTTCTGTTCAACGGGAGAATTGCATCTGAAACTACAAAC
CTTGAGTATAGGAGGGGAGAAGTGG
>gi|471180193|gb|KC539017.1| Uncultured Planctomycetales bacterium clone A438-702-M01 16S ribosomal RNA gene, partial sequence
GGAGTTAGGAAATGTAAGTTTGAGAATACCAAATTTACTTGACAAAGGCTCCAAAGGAAGCCACGGCTAA
CTCTGTGCCAGCAGCCGCGGTAATACAGAGGTGGCGAGCGTTGTTCGGAATTATTGGGCGTAAAGAGCAC
GTAGGTGGATTTGTAAGTCAGATGTGAAAGCCTTCTGTTCAACGGAAGAATTGCATCTGAAACTACAAAC
CTTGAGTATAGGAGGGGAGAGTGGAACTTCTG

>gi|471180194|gb|KC539018.1| Uncultured Planctomycetales bacterium clone A438-702-M02 16S ribosomal RNA gene, partial sequence
GGAGTTAGGAAATGTAAGTTTGATAATACCAAATTTACTTGACAAAGGCTCCAAAGGAAGCCACGGCTAA
CTCTGTGCCAGCAGCCGCGGTAATACAGAGGTGGCGAGCGTTGTTCGGAATTATTGGGCGTAAAGAGCAC
GTAGGTGGATTTGTAAGTCAGATGTGAAAGCCTTCTGTTCAACGGAAGAATTGCATCTGAAACTGCAAAC
CTTGAGTATAGGAGGGGAGAGTGGAACTTCTG

>gi|471180195|gb|KC539019.1| Uncultured Planctomycetales bacterium clone A438-702-M03 16S ribosomal RNA gene, partial sequence
GGAGTTAGGAAATGTAAGTTTGAGAATACCAAATTTACTTGACAAAAGCTCCAAAGGAAGCCACGGCTAA
CTCTGTGCCAGCAGCCGCGGTAATACAGAGGTGGCGAGCGTTGTTCGGAATTATTGGGCGTAAAGAGCAC
GTAGGTGGATTTGTAAGTCAGATGTGAAAGCCTTCTGTTCAACGGAAGAATTGCATCTGAAACTACAAAC
CTTGAGTATAGGAGGGGAGAGTGGAACTTCTG

>gi|471180196|gb|KC539020.1| Uncultured Planctomycetales bacterium clone A438-702-M04 16S ribosomal RNA gene, partial sequence
GGAGTTAGGAAATGTAAGTTTGAGAATACCAAATTTACTTGACAAAGGCTCCAAAGGAAGCCACGGCTAA
CTCTGTGCCAGCAGCCGCGGTAATACAGAGGTGGCGAGCGTTGTTCGGAATTATTGGGCGTAAAGAGCAC
GTAGGTGGATTTGTAAGTCAGATGTGAAAGCCTTCTGTTCAACGGAAGAATTGCATCTGAAACTACAAAC
CTTGAGTATAGGAGGGGAGAGTGGAACTTCTG

>gi|471180197|gb|KC539021.1| Uncultured Planctomycetales bacterium clone A438-702-M05 16S ribosomal RNA gene, partial sequence
GGAGTTAAGAAATGTAAGTTTGAGAATACCAAATTTACTTGACAAAGGCTCCAAAGGAAGCCACGGCTAA
CTCTGTGCCAGCAGCCGCGGTAATACAGAGGTGGCGAGCGTTGTTCGGAATTATTGGGCGTAAAGAGCAC
GTAGGTGGATTTGTAAGTCAGATGTGAAAGCCTTCTGTTCAACGGAAGAATTGCATCTGAAACTACAAAC
CTTGAGTATAGGAGGGGAGAGTGGAACTTCTG

>gi|471180198|gb|KC539022.1| Uncultured Planctomycetales bacterium clone A438-702-M06 16S ribosomal RNA gene, partial sequence
GGAGTTAGGAAATGTAAGTTTGAGAATACCAAATTTACTTGACAAAGGCTCCAAAGGAAGCCACGGCTAA
CTCTGTGCCAGCAGCCGCGGTAATACAGAGGTGGCGAGCGTTGTTCGGAATTATTGGGCGTAAAGAGCAC
GTAGGTGGATTTGTAAGTCAGATGTGAAAGCCTTCTGTTCAACGGAAGAATTGCATCTGAAACTGCAAAC
CTTGAGTATAGGAGGGGAGAGTGGAACTTCTG

>gi|471180199|gb|KC539023.1| Uncultured Planctomycetales bacterium clone A438-702-M07 16S ribosomal RNA gene, partial sequence
GGAGTTAGGAAATGTAAGTTTGATAATACCAAATTTACTTGACAAAGGCTCCAAAGGAAGCCACGGCTTA
CTCTGTGCCAGCAGCCGCGGTAATACAGAGGTGGCGAGCGTTGTTCGGAATTATTGGGCGTAAAGAGCAC
GTAGGTGGATTTGTAAGTCAGATGTGAAAGCCTTCTGTTCAACGGAAGAATTGCATCTGAAACTACAAAC
CTTGAGTATAGGAGGGGAGAGTGGAACTTCTG

>gi|471180200|gb|KC539024.1| Uncultured Planctomycetales bacterium clone A438-702-M08 16S ribosomal RNA gene, partial sequence
GGAGTTAGGAAATGTAAGTGCGCTAATACCGCATTTATTTGACGAAGGCTCCAAAGGAAGCCACGGCTAA
CTCTGTGCCAGCAGCCGCGGTAATACAGAGGTGGCAAGCGTTGTTCGGAATTATTGGGCGTAAAGAGCAC
GTAGGTGGGTTTGTAAGTCAGATGTGAAAGCCTTCTGTTCAACGGAAGAATTGCATCTGAAACTGCGAGT
CTTGAGTGTAGGAGGGGAGAGTGGAACTTCTG

>gi|471180201|gb|KC539025.1| Uncultured Planctomycetales bacterium clone A438-702-M09 16S ribosomal RNA gene, partial sequence
GGAGTTAAGAAATGTAGGTGCGATAATACCGTGCCTATTTGACAAAGGCTCCAAAGGAAGCCACGGCTAA
CTCTGTGCCAGCAGCCGCGGTAATACAGAGGTGGCAAGCGTTGTTCGGAATTATTGGGCGTAAAGAGCAC
GTAGGTGGATTTGTTAGTCAGATGTGAAAGCCTTTCGTTCAACGGAAGAATTGCATCTGAAACTACAAAC
CTTGAGTATAGAAGGGGAGAGTGGAACTTCTG

>gi|471180202|gb|KC539026.1| Uncultured Planctomycetales bacterium clone A438-702-M10 16S ribosomal RNA gene, partial sequence
GGAGTTAGGAAATGTAAGTGCGCTAATATCGTGCTTATTTGACAAAGGCTCCAAAGGAAGCCACGGCTAA
CTCTGTGCCAGCAGCCGCGGTAATACAGAGGTGGCGAGCGTTGTTCGGAATCATTGGGCGTAAAGAGCAC
GTAGGTGGGTTTGCAAGTCAGATGTGAAAGCCTTCTGTTCAACGGAAGAATTGCATCTGAAACTGCTGAT
CTTGAGTATAGGAGGGGAGAGTGGAACTTCTG

>gi|471180203|gb|KC539027.1| Uncultured Planctomycetales bacterium clone A438-702-M11 16S ribosomal RNA gene, partial sequence
GGAGTTAGGAAATGTAAGTTTGAGAATACCAAATTTACTTGACAAAGGCTCCAAAGGAAGCCACGGCTAA
CTCTGTGCCAGCAGCCGCGGTAATACAGAGGTGGCGAGCGTTGTTCGGAATTATTGGGCGTAAAGAGCAC
GTAGGTGGATTTGTAAGTCAGATGTGAAAGCCTTCTGTTCAACGGAAGAATTGCATCTGAAACTACAAAC
CTTGAGTATAGGAGGGGAGAGTGGAACTTCTG

>gi|471180204|gb|KC539028.1| Uncultured Planctomycetales bacterium clone A438-702-M12 16S ribosomal RNA gene, partial sequence
GGAGTTAGGAAATGTAAGTTTGATAATACCAAATTTACTTGACAAAGGCTCCAAAGGAAGCCACGGCTAA
CTCTGTGCCAGCAGCCGCGGTAATACAGAGGTGGCGAGCGTTGTTCGGAATTATTGGGCGTAAAGAGCAC
GTAGGTGGATTTGTAAGTCAGATGTGAAAGCCTTCTGTTCAACGGAAGAATTGCATCTGAAACTACAAAC
CTTGAGTATAGGAGGGGAGAGTGGAACTTCTG

>gi|471180205|gb|KC539029.1| Uncultured Planctomycetales bacterium clone A438-702-M13 16S ribosomal RNA gene, partial sequence
GGAGTTAGGAAATGTAAGTTTGATAATACCAAATTTACTTGACAAAGGCTCCAAAGGAAGCCACGGCTAA
CTCTGTGCCAGCAGCCGCGGTAATACAGAGGTGGCGAGCGTTGTTCGGAATTATTGGGCGTAAAGAGCAC
GTAGGTGGATTTGTAAGTCAGATGTGAAAGCCTTCTGTTCAACGGAAGAATTGCATCTGAAACTACAAAC
CTTGAGTATAGGAGGGGAGAGTGGAACTTCTG

>gi|471180206|gb|KC539030.1| Uncultured Planctomycetales bacterium clone A438-702-M14 16S ribosomal RNA gene, partial sequence
GGAGTTAGGAAATGTAAGTACGCTAATATCGTGCTTATTTGACAAAGGCTCCAAAGGAAGCCACGGCTAA
CTCTGTGCCAGCAGCCGCGGTAATACAGAGGTGGCGAGCGTTGTTCGGAATTATTGGGCGTAAAGAGCAC
GTAGGTGGGTTTGTAAGTCAGATGTGAAAGCCTTCTGTTCAACGGAAGAATTGCATCTGAAACTACTAAT
CTTGAGTATAGGAGGGGAGAGTGGAACTTCTG

>gi|471180207|gb|KC539031.1| Uncultured Planctomycetales bacterium clone A438-702-M15 16S ribosomal RNA gene, partial sequence
GGAGTTAGGAAATGTAAGTTTGATAATACCAAATTTACTTGACAAAGGCTCCAAAGGAAGCCACGGCTAA
CTCTGTGCCAGCAGCCGCGGTAATACAGAGGTGGCGAGCGTTGTTCGGAATTATTGGGCGTAAAGAGCAC
GTAGGTGGATTTGTAAGTCAGATGTGAAAGCCTTCTGTTCAACGGAAGAATTGCATCTGAAACTACAAAC
CTTGAGTATAGGAGGGGAGAGTGGAACTTCTG

>gi|471180208|gb|KC539032.1| Uncultured Planctomycetales bacterium clone A438-702-M16 16S ribosomal RNA gene, partial sequence
GGAGTTAGGAAATGTAGGTGCGATAATACCGTGCCTATTTGACAAAGGCTCCAAAGGAAGCCACGGCTAA
CTCTGTGCCAGCAGCCGCGGTAATACAGAGGTGGCAAGCGTTGTTCGGAATTATTGGGCGTAAAGAGCAC
GCAGGTGGATTTGTTAGTCAGATGTGAAAGCCTTTCGTTCAACGGAAGAATTGCATCTGAAACTACAAAC
CTTGAGTATAGGAGGGGAGAGTGGAACTTCTG

>gi|471180209|gb|KC539033.1| Uncultured Planctomycetales bacterium clone A438-702-M17 16S ribosomal RNA gene, partial sequence
GGAGTTAGGAAATGTAAGTTTGAGAATACCAAATTTACTTGACAAAGGCTCCAAAGGAAGCCACGGCTAA
CTCTGTGCCAGCAGCCGCGGTAATACAGAGGTGGCGAGCGTTGTTCGGAATTATTGGGCGTAAAGAGCAC
GTAGGTGGGTTTGCAAGTCAGATGTGAAAGCCTTCTGTTCAACGGAAGAATTGCATCTGAAACTGCCAAT
CTTGAGTGCAGGAGGGGAGAGTGGAACTTCTG

>gi|471180210|gb|KC539034.1| Uncultured Planctomycetales bacterium clone A438-702-M18 16S ribosomal RNA gene, partial sequence
GGAGTTAGGAAATGTAAGTTTGAGAATACCAAATTTACTTGACAAAGGCTCCAAAGGAAGCCACGGCTAA
CTCTGTGCCAGCAGCCGCGGTAATACAGAGGTGGCGAGCGTTGTTCGGAATTATTGGGCGTAAAGAGCAC
GTAGGTGGATTTGTAAGTCAGATGTGAAAGCCTTCTGTTCAACGGAAGAATTGCATCTGAAACTACAAAC
CTTGAGTATAGGAGGGGAGAGTGGAACTTCTG

>gi|471180211|gb|KC539035.1| Uncultured Planctomycetales bacterium clone A438-702-M19 16S ribosomal RNA gene, partial sequence
GGAGTTAGGAAATGTAAGTTTGATAATACCAAATTTACTTGACAAAGGCTCCAAAGGAAGCCACGGCTAA
CTCTGTGCCAGCAGCCGCGGTAATACAGAGGTGGCGAGCGTTGTTCGGAATTATTGGGCGTAAAGAGCAC
GTAGGTGGATTTGTAAGTCAGATGTGAAAGCCTTCTGTTCAACGGAAGAATTGCATCTGAAACTACAAAC
CTTGAGTATAGGAGGGGAGAGTGGAACTTCTG

>gi|471180212|gb|KC539036.1| Uncultured Planctomycetales bacterium clone A438-702-M20 16S ribosomal RNA gene, partial sequence
GGAGTTAGGAAATGTAAGTGCGCTAATATCGTGCTTATTTGACAAAGGCTCCAAAGGAAGCCACGGCTAA
CTCTGTGCCAGCAGCCGCGGTAATACAGAGGTGGCGAGCGTTGTTCGGAATTATTGGGCGTAAAGAGCAC
GTAGGTGGGTTTGTAAGTCAGATGTGAAAGCCTTCTGTTCAACGGAAGAATTGCATCTGAAACTACTGAT
CTTGAGTATAGGAGGGGAGAGTGGAACTTCTG

>gi|471180213|gb|KC539037.1| Uncultured Planctomycetales bacterium clone A438-702-M21 16S ribosomal RNA gene, partial sequence
GGAGTTAGGAAATGTAAGTTTGAGAATACCAAATTTACTTGACAAAGGCTCCAAAGGAAGCCACGGCTAA
CTCTGTGCCAGCAGCCGCGGTAATACAGAGGTGGCGAGCGTTGTTCGGAATTATTGGGCGTAAAGAGCAC
GTAGGTGGATTTGTAAGTCAGATGTGAAAGCCTTCTGTTCAACGGAAGAATTGCATCTGAAACTACAAAC
CTTGAGTATAGGAGGGGAGAGTGGAACTTCTG

>gi|471180214|gb|KC539038.1| Uncultured Planctomycetales bacterium clone A438-702-M23 16S ribosomal RNA gene, partial sequence
GGAGTTAGGAAATGTAGGTGCGATAATACCGTGCTTATTTGACAAAGGCTCCAGAGGAAGCCACGGCTAA
CTCTGTGCCAGCAGCCGCGGTAATACAGAGGTGGCAAGCGTTGTTCGGAATTATTGGGCGTAAAGAGCAC
GTAGGTGGATTTGTTAGTCAGATGTGAAAGCCTTTCGTTCAACGGAAGAATTGCATCTGAAACTACAAAC
CCTGAGTATAGGAGGGGAGAGTGGAACTTCTG

>gi|471180215|gb|KC539039.1| Uncultured Planctomycetales bacterium clone A438-702-M24 16S ribosomal RNA gene, partial sequence
GGAGTTAGGAAATGTAGGTGCGCTAATACCGTACTTATTTGACAAAGGCTCCAAAGGAAGCCACGGCTAA
CTCTGTGCCAGCAGCCGCGGTAATACAGAGGTGGCGAGCGTTGTTCGGAATTATTGGGCGTAAAGAGCAC
GTAGGTGGGTTTGCAAGTCAGATGTGAAAGCCTTCTGTTCAACGGAAGAATTGCATCTGAAACTGCCAAT
CTTGAGTGTAGGAGGGGAGAGTGGAACTTCTG

>gi|471180216|gb|KC539040.1| Uncultured Planctomycetales bacterium clone A438-702-M25 16S ribosomal RNA gene, partial sequence
GGAGTTAGGAAATGTAAGTTTGAGAATACCAAATTTACTCGACAAAGGCTCCAAAGGAAGCCACGGCTAA
CTCTGTGCCAGCAGCCGCGGTAATACAGAGGTGGCGAGCGTTGTTCGGAATTATTGGGCGTAAAGAGCAC
GTAGGTGGATTTGTAAGTCAGATGTGAAAGCCTTCTGTTCAACGGAAGAATTGCATCTGAAACTACAAAC
CTTGAGTATAGGAGGGGAGAGTGGAACTTCTG

>gi|471180217|gb|KC539041.1| Uncultured Planctomycetales bacterium clone A438-702-M26 16S ribosomal RNA gene, partial sequence
GGAGTTAGGAAATGTAAGTTTGAGAATACCAAATTTACTTGACAAAGGCTCCAAAGGAAGCCACGGCTAA
CTCTGTGCCAGCAGCCGCGGTAATACAGAGGTGGCGAGCGTTGTTCGGAATTATTGGGCGTAAAGAGCAC
GTAGGTGGATTTGTAAGTCAGATGTGAAAGCCTTCTGTTCAACGGAAGAATTGCATCTGAAACTACAAAC
CTTGAGTATAGGAGGGGAGAGTGGAACTTCTG

>gi|471180218|gb|KC539042.1| Uncultured Planctomycetales bacterium clone A438-702-M27 16S ribosomal RNA gene, partial sequence
GGAGTTATGAAATGTAAGTTTGAGAATACCAAATTTACTTGACAAAGGCTCCAAAGGAAGCCACGGCTAA
CTCTGTGCCAGCAGCCGCGGTAATACAGAGGTGGCGAGCGTTGTTCGGAATTATTGGGCGTAAGGAGCAC
GTAGGTGGATTTGTTAGTCAGATGTGAAAGCCTTCTGTTCAACGGAAGAATTGCATCTGAAACTACAAAC
CTTGAGTATAGGAGGGGAGAGTGGAACTTCTG

>gi|471180219|gb|KC539043.1| Uncultured Planctomycetales bacterium clone A438-702-M28 16S ribosomal RNA gene, partial sequence
GGAGTTAAGAAATGTAAGTTTGAGAATACCAAATTTACTTGACAAAGGCTCCAAAGGAAGCCACGGCTAA
CTCTGTGCCAGCAGCCGCGGTAATACAGAGGTGGCGAGCGTTGTTCGGAATTATTGGGCGTAAAGAGCAC
GTAGGTGGATTTGTAAGTCAGATGTGAAAGCCTTCTGTTCAACGGAAGAATTGCATCTGAAACTACAAAC
CTTGAGTATAGGAGGGGAGAGTGGAACTTCTG

>gi|471180220|gb|KC539044.1| Uncultured Planctomycetales bacterium clone A438-702-M29 16S ribosomal RNA gene, partial sequence
GGAGTTAGGAAATGTAGGTGCGATAATACCGTGCTTATTTGACAAAGGCTCCAAAGGAAGCCACGGCTAA
CTCTGTGCCAGCAGCCGCGGTAATACAGAGGTGGCAAGCGTTGTTCGGAATTATTGGGCGTAAAGAGCAC
GTAGGTGGACTTGTTAGTCAGATGTGAAAGCCTTTTGTTCAACGGAAGAATTGCATCTGAAACTACAAAC
CTTGAGTATAGGAGGGGAGAGTGGAACTTCTG

>gi|471180221|gb|KC539045.1| Uncultured Planctomycetales bacterium clone A438-704-M01 16S ribosomal RNA gene, partial sequence
GGAGTTAGGAAATGTAAGTCCGATAATACCGGATTTACTTGACAAAGGCTCCAGAGGAAGCCACGGCTAA
CTCTGTGCCAGCAGCCGCGGTAATACAGAGGTGGCAAGCGTTGTTCGGAATTATTGGGCGTAAAGAGCAC
GTAGGTGGATTTGTAAGTCAGATGTGAAAGCCTTTTGTCCAACGGAAGAATTGCATCTGAAACTGCGAAC
CTTGAGTGTAGGAGGGGAGAGTGGAACTTCTG

>gi|471180222|gb|KC539046.1| Uncultured Planctomycetales bacterium clone A438-704-M02 16S ribosomal RNA gene, partial sequence
GGAGTTAGGAAATGTAAGTTTGAGAATACCAAATTTACTTGACAAAGGCTCCAAAGGAAGCCACGGCTAA
CTCTGTGCCAGCAGCCGCGGTAATACAGAGGTGGCGAGCGTTGTTCGGAATTATTGGGCGTAAAGAGCAC
GTAGGTGGATTTGTAAGTCAGATGTGAAAGCCTTCTGTTCAACGGAAGAATTGCAACTGAAACTACAAAC
CTTGAGCGTAGGAGGGGAGAGTGGAACTTCTG

>gi|471180223|gb|KC539047.1| Uncultured Planctomycetales bacterium clone A438-704-M03 16S ribosomal RNA gene, partial sequence
GGAGTTAGGAAATGTAAATTTGAGAATACCAAATTTACTTGACAAAGGCTCCAAAGGAAGCCACGGCTAA
CCCTGTGCCAGCAGCCGCGGTAATACAGAGGTGGCGAGCGTTGTTCGGAATTATTGGGCGTAAAGAGCAC
GTAGGTGGATTTGTAAGTCAGATGTGAAAGCCTTCTGTTCAACGGAAGAATTGCATCTGAAACTACAAAC
CTTGAGTATAGGAGGGGAGAGTGGAACTTCTG

>gi|471180224|gb|KC539048.1| Uncultured Planctomycetales bacterium clone A438-704-M04 16S ribosomal RNA gene, partial sequence
GGAGTTATGAAATGTAAGTTTGAGAATATCGGATTTACTTGACAAAAGCTCCAGAGGAAGCCACGGCTAA
CTCTGTGCCAGCAGCCGCGGTAATACAGAGGTGGCAAGCGTTGTTCGGAATTATTGGGCGTAAAGAGCAC
GTAGGTGGATTTGTAAGTCAGATGTGAAAGCCTTCTGTTCAACGGAAGAATTGCATCTGAAACTGCAAAG
CTTGAGTGTAGGAGGGGAGAGTGGAACTTCTG

>gi|471180225|gb|KC539049.1| Uncultured Planctomycetales bacterium clone A438-704-M05 16S ribosomal RNA gene, partial sequence
GGAGTTAGGAAATGTAAGTGCGCTAATATCGTGCTTATTTGACAAAGGCTCCAAAGGAAGCCACGGCTAA
CTCTGTGCCAGCAGCCGCGGTAATACAGAGGTGGCGAGCGTTGTTCGGAATTATTGGGCGTAAAGAGCAC
GTAGGTGGGTTTGCAAGTCAGATGTGAAAGCCTTCTGTTCAACGGAAGAATTGCATCTGAAACTGCTAAT
CTTGAGTATAGGAGGGGAGAGTGGAACTTCTG

>gi|471180226|gb|KC539050.1| Uncultured Planctomycetales bacterium clone A438-704-M06 16S ribosomal RNA gene, partial sequence
GGAGTTAGGAAATGTAGGTGCGATAATACCGTGCCTATTTGACAAAGGCTCCAAAGGAAGCCACGGCTAA
CTCTGTGCCAGCAGCCGCGGTAATACAGAGGTGGCAAGCGTTGTTCGGAATCATTGGGCGTAAAGAGCAC
GTAGGTGGATTTGTTAGTCAGATGTGAAAGCCTTCTGTTCAACGGAAGAATCGCATCTGAAACTACAAAC
CTTGAGTATAGGAGGGGAGAGTGGAACTTCTG

>gi|471180227|gb|KC539051.1| Uncultured Planctomycetales bacterium clone A438-704-M07 16S ribosomal RNA gene, partial sequence
GGAGTTAGGAAATGTAAGTGCGCTAATATCGCATTTATTTGACGAAGGCTCCAAAGGAAGCCACGGCTAA
CTCTGTGCCAGCAGCCGCGGTAATACAGAGGTGGCAAGCGTTGTTCGGAATTATTGGGCGTAAAGAGCAC
GTAGGTGGGTTTGTAGGTCAGATGTGAAAGCCTTCTGTTCAACGGAAGAATTGCATCTGAAACTACAAGT
CTTGAGTGTAGGAGGGGAGAGTGGAACTTCTG

>gi|471180228|gb|KC539052.1| Uncultured Planctomycetales bacterium clone A438-704-M08 16S ribosomal RNA gene, partial sequence
GGAGTTAGGAAATGTAAGTCCGATAATACCGGATTTACTTGACAAAGGCTCCAGAGGAAGCCACGGCTAA
CTCTGTGCCAGCAGCCGCGGTAATACAGAGGTGGCAAGCGTTGTTCGGAATTATTGGGCGTAAAGAGCAC
GTAGGTGGATTTGTAAGTCAGATGTGAAAGCCTTTTGTCCAACGGAAGAATTGCATCTGAAACTGCGAAC
CTTGAGTGTAGGAGGGGAGAGTGGAACTTCTG

>gi|471180229|gb|KC539053.1| Uncultured Planctomycetales bacterium clone A438-704-M09 16S ribosomal RNA gene, partial sequence
GGAGTTAGGAAATGTAAGTGCGCTAATATCGTGCTTATTTGACAAAGGCTCCAAAGGAAGCCACGGCTAA
CTCTGTGCCAGCAGCCGCGGTAATACAGAGGTGGCGAGCGTTGTTCGGAATTATTGGGCGTAAAGAGCAC
GTAGGTGGGTTTGCAAGTCAGATGTGAAAGCCTTCTGTTCAACGGAAGAATTGCATCTGAATCTGCTAAT
CTTGAGTATAGGAGGGGAGAGTGGAACTTCTG

>gi|471180230|gb|KC539054.1| Uncultured Planctomycetales bacterium clone A438-704-M10 16S ribosomal RNA gene, partial sequence
GGAGTTAGGAAATGTAAGTCCGATAATACCGGATTTACTTGACAAAGGCTCCAGAGGAAGCCACGGCTAA
CTCTGTGCCAGCAGCCGCGGTAATACAGAGGTGGCAAGCGTTGTTCGGAATTATTGGGCGTAAAGAGCAC
GTAGGTGGATTTGTAAGTCAGATGTGAAAGCCTTTTGTCCAACGGAAGAATTGCATCTGAAACTGCGAAC
CTTGAGTGTAGGAGGGGAGAGTGGAACTTCTG

>gi|471180231|gb|KC539055.1| Uncultured Planctomycetales bacterium clone A438-704-M11 16S ribosomal RNA gene, partial sequence
GGAGTTAGGAAATGTAAGTACGCTAATATCGTGCTCATTTGACGAAGGCTCCGAAGGAAGCCACGGCTAA
CTCTGTGCCAGCAGCCGCGGTAATACAGAGGTGGCGAGCGTCGTTCGGAATTATTGGGCGTAAAGAGCAC
GTAGGTGGGTTTGCAAGTCAGATGTGAAAGCCTTCTGTTCAACGGAAGAATTGCATCTGAAACTGCTAAT
CTTGAGTATAGGAGGGGAGAGTGGAACTTCCG

>gi|471180232|gb|KC539056.1| Uncultured Planctomycetales bacterium clone A438-704-M13 16S ribosomal RNA gene, partial sequence
GGAGTTAGGAAATGTAAGTACGCTAATATCGTGCTTATTTGACAAAGGCTCCAAAGGAAGCCACGGCTAA
CTCTGTGCCAGCAGCCGCGGTAATACAGAGGTGGCGAGCGTTGTTCGGAATTATTGGGCGTAAAGAGCAC
GTAGGTGGGTTTGCAAGTCAGATGTGAAAGCCTTCTGTTCAACGGGAGAATTGCATCTGAAACTGCTAAT
CTTGAGTATAGGAGGGGAGAGTGGAACTTCTG

>gi|471180233|gb|KC539057.1| Uncultured Planctomycetales bacterium clone A438-704-M14 16S ribosomal RNA gene, partial sequence
GGAGTTAGGAAATGTAAGTGCGCTAATATCGCATTTATTTGACGAAGGCTCCAAAGGAAGCCACGGCTAA
CTCTGTGCCAGCAGCCGCGGTAATACAGAGGTGGCAAGCGTTGTTCGGAATTATTGGGCGTAAAGAGCAC
GTAGGTGGGTTTGTAAGTCAGATGTGAAAGCCTTCTGTTCAACGGAAGAATTGCATCTGAAACTGCAGGT
CTTGAGTGTAGGAGGGGAGAGTGGAACTTCTG

>gi|471180234|gb|KC539058.1| Uncultured Planctomycetales bacterium clone A438-704-M15 16S ribosomal RNA gene, partial sequence
GGAGTTAGGAAATGTAAGTCCGATAATACCGGATTTACTTGACAAAGGCTCCAGAGGAAGCCACGGCTAA
CTCTGTGCCAGCAGCCGCGGTAATACAGAGGTGGCAAGCGTTGTTCGGAATTATTGGGCGTAAAGAGCAC
GTAGGTGGATTTGTAAGTCAGATGTGAAAGCCTTTTGTCCAACGGAAGAATTGCATCTGAAACTGCGAAC
CTTGAGTGTAGGAGGGGAGAGTGGAACTTCTG

>gi|471180235|gb|KC539059.1| Uncultured Planctomycetales bacterium clone A438-704-M16 16S ribosomal RNA gene, partial sequence
GGAGTTAGGAAATGTAAGTTTGAGAATACCAAATTTACTTGACAAAGGCTCCAGAGGAAGCCACGGCTAA
CTCTGTGCCAGCAGCCGCGGTAATACAGAGGTGGCAAGCGTTGTTCGGAATTATTGGGCGTAAAGAGCAC
GTAGGTGGATTTGTAAGTCAGATGTGAAAGCCTTTTGTTCAACGGAAGAATTGCATCTGAAACTGCAAAC
CTTGAGTGTAGGAGGGGAGAGTGGAACTTCTG

>gi|471180236|gb|KC539060.1| Uncultured Planctomycetales bacterium clone A438-707-M02 16S ribosomal RNA gene, partial sequence
GGAGTTAGGAAATGTAAGTGCGCTAATATCGCATTTATTTGACGAAGGCTCCAAAGGAAGCCACGGCTAA
CTCTGTGCCAGCAGCCGCGGTAATACAGAGGTGGCAAGCGTTGTTCGGAATTATTGGGCGTAAAGAGCAC
GTAGGTGGGTTTGTAAGTCAGATGTGAAAGCCTTCTGTTCAACGGAAGAATTGCATCTGAAACTGCAGGT
CTTGAGTGTAGGAGGGGAGAGTGGAACTTCTG

>gi|471180237|gb|KC539061.1| Uncultured Planctomycetales bacterium clone A438-707-M03 16S ribosomal RNA gene, partial sequence
GGAGTTAGGAAATGTAGATACGCTAATATCGTATCTATTTGACAAAGGCTCCAAAGGAAGCCACGGCTAA
CTCTGTGCCAGCAGCCGCGGTAATACAGAGGTGGCAAGCGTTGTTCGGAATTATTGGGCGTAAAGAGCAC
GTGGGTGGATTTGTAAGTCAGATGTGAAAGCCTTCTGTTCAACGGAAGAATTGCATCTGAAACTACAAAC
CTTGAGTATAGGAGGGGAGAGTGGAACTTCTG

>gi|471180238|gb|KC539062.1| Uncultured Planctomycetales bacterium clone A438-707-M04 16S ribosomal RNA gene, partial sequence
GGAGTTAGGAAATGTAAGTTTGATAATACCAAATTTACTTGACAAAGGCTCCAAAGGAAGCCACGGCTAA
CTCTGTGCCAGCAGCCGCGGTAATACAGAGGTGGCGAGCGTTGTTCGGAATTATTGGGCGTAAAGAGCAC
GTAGGTGGATTTGTAAGTCAGATGTGAAAGCCTTCTGTTCAACGGAAGAATTGCATCTGAAACTGCAAAC
CTTGAGTATAGGAGGGGAGAGTGGAACTTCTG

>gi|471180239|gb|KC539063.1| Uncultured Planctomycetales bacterium clone A438-707-M05 16S ribosomal RNA gene, partial sequence
GGAGTTAGGAAATGTAAGTGCGCTAATATCGCATTTATTTGACAAAGGCTCCAAAGGAAGCCACGGCTAA
CTCTGTGCCAGCAGCCGCGGTAATACAGAGGTGGCGAGCGTTGTTCGGAATTATTGGGCGTAAAGAGCAC
GTAGGTGGGTTTGCAAGTCAGATGTGAAAGCCTTCTGTTCAACGGAAGAATTGCATCTGAAACTACAAAC
CTTGAGTATAGGAGGGGAGAGTGGAACTTCTG

>gi|471180240|gb|KC539064.1| Uncultured Planctomycetales bacterium clone A438-707-M08 16S ribosomal RNA gene, partial sequence
GGAGTTAGGAAATGTAAGTGCGCTAATATCGCATTTATTTGACGAAGGCTCCAAAGGAAGCCACGGCTAA
CTCTGTGCCAGCAGCCGCGGTAATACAGAGGTGGCAAGCGTTGTTCGGAGTTATTGGGCGTAAAGAGCAC
GTAGGTGGGTTTGTAAGTCAGATGTGAAAGCCTTCTGTTCAACGGAAGAATTGCATCTGAAACTACAGAC
CTTGAGTATAGGAGGGGAGAGTGGAACTTCTG

>gi|471180241|gb|KC539065.1| Uncultured Planctomycetales bacterium clone A438-707-M09 16S ribosomal RNA gene, partial sequence
GGAGTTAGGAAATGTGAGTTCGAGAATATCGGATTTGCTTGACAAAAGCTCCAGAGGAAGCCACGGCTAA
CTCTGTGCCAGCAGCCGCGGTAATACAGAGGTGGCAAGCGTTGTTCGGAATTATTGGGCGTAAAGAGCAC
GTAGGTGGATTTGCAAGTCAGATGTGAAAGCCTTCTGTTCAACGGAAGAATTGCATCTGAAACTACAAAG
CTTGAGTACAGGAGGGGAGAGTGGAACTTCTG

>gi|471180242|gb|KC539066.1| Uncultured Planctomycetales bacterium clone A438-707-M12 16S ribosomal RNA gene, partial sequence
GGAGTTAGGAAATGTAAGTGCGCTAATATCGTGCTTATTTGACAAAGGCTCCAAAGGAAGCCACGGCTAA
CTCTGTGCCAGCAGCCGCGGTAATACAGAGGTGGCGAGCGTTGTTCGGAATTATTGGGCGTAAAGAGCAC
GTAGGTGGGTTTGCAAGTCAGATGTGAAAGCCTTCTGTTCAACGGAAGAATTGCATCTGAAACTGCTAAT
CTTGAGTATAGGAGGGGAGAGTGGAACTTCTG

>gi|471180243|gb|KC539067.1| Uncultured Planctomycetales bacterium clone A438-707-M13 16S ribosomal RNA gene, partial sequence
GGAGTTAGGAAATGTAGGCTCGCTAATATCGTGTCTATTTGACAAAGGCTCCAAAGGAAGCCACGGCTAA
CTCTGTGCCAGCAGCCGCGGTAATACAGAGGTGGCAAGCGTTGTTCGGAATTATTGGGCGTAAAGAGCAC
GTAGGTGGGTTTGTAAGTCAGATGTGAAAGCCTTCTGTTCAACGGAAGAATTGCATCTGAAACTGCGAGT
CTTGAGTGTAGGAGGGGAGAGTGGAACTTCTG

>gi|471180244|gb|KC539068.1| Uncultured Planctomycetales bacterium clone A438-707-M15 16S ribosomal RNA gene, partial sequence
GGAGTTAGGAAATGTAAGTGCGCTAATATCGTGCTTATTTGACAAAGGCTCCAAAGGAAGCCACGGCTAA
CTCTGTGCCAGCAGCCGCGGTAATACAGAGGTGGCGAGCGTTGTTCGGAATTATTGGGCGTAAAGAGCAC
GTAGGTGGGTTTGCAAGTCAGATGTGAAAGCCTTCTGTTCAACGGAAGAATTGCATCTGAAACTGCTAAT
CTTGAGTATAGGAGGGGAGAGTGGAACTTCTG

>gi|471180245|gb|KC539069.1| Uncultured Planctomycetales bacterium clone A438-707-M16 16S ribosomal RNA gene, partial sequence
GGAGTTAGGAAATGTAAGTGCGCTAATATCGCATTTATTTGACGAAGGCTCCAAAGGAAGTCACGGCTAA
CTCGGTGCCAGCAGCCGCGGTAATACAGAGGTGGCAAGCGTTGTTCGGAATTATTGGGCGTAAAGAGCAC
GTAGGTGGGTTTGTAAGTCAGATGTGAAAGCCTTCTGTTCAACGGAAGAATTGCATCTGAAACTGCGAGT
CTTGAGTGTAGGAGGGGAGAGTGGAACTTCTG

>gi|471180246|gb|KC539070.1| Uncultured Planctomycetales bacterium clone A438-707-M17 16S ribosomal RNA gene, partial sequence
GGAGTTAGGAAATGTAGATACGCTAATATCGTATCTATTTGACAAAGGCTCCAAAGGAAGCCACGGCTAA
CTCTGTGCCAGCAGCCGCGGTAATACAGAGGTGGCAAGCGTTGTTCGGAATTATTGGGCGTAAAGAGCAC
GTAGGTGGATTTGTAAGTCAGATGTGAAAGCCTTCTGTTCAACGGAAGAATTGCATCTGAAACTACAAAC
CTGGAGTATAGGAGGGGAGAGTGGAACTTCTG

>gi|471180247|gb|KC539071.1| Uncultured Planctomycetales bacterium clone A438-707-M18 16S ribosomal RNA gene, partial sequence
GGAGTTAAGAAATGTAGATACGCTAATATCGTATCTATTTGACAAAGGCTCCAAAGGAAGCCACGGCTAA
CTCTGTGCCAGCAGCCGCGGTAATACAGAGGTGGCAAGCGTTGTTCGGAATTATTGGGCGTAAAGAGCAC
GTAGGTGGATTTGTAAGTCAGATGTGAAAGCCTTCTGTTCAACGGAAGAATTGCATCTGAAACTACAAAC
CTTGAGTATAGGAGGGGAGAGTGGAACTTCTG

>gi|471180248|gb|KC539072.1| Uncultured Planctomycetales bacterium clone A438-707-M19 16S ribosomal RNA gene, partial sequence
GGAGTTAGGAAATGTAGATACGCTAATATCGTATCTATTTGACAAAGGCTCCAAAGGAAGCCACGGCTAA
CTCTGTGCCAGCAGCCGCGGTAATACAGAGGTGGCAAGCGTTGTTCGGAATTATTGGGCGTAAAGAGCAC
GTAGGTGGATTTGTAAGTCAGATGTGAAAGCCTTCTGTTCAACGGAAGAATTGCATCTGAAACTACAAAC
CTTGAGTATAGGAGGGGAGAGTGGAACTTCTG

>gi|471180249|gb|KC539073.1| Uncultured Planctomycetales bacterium clone A438-707-M20 16S ribosomal RNA gene, partial sequence
GGAGTTAGGAAATGTAAGTTCGTTAATACCGTACTTATTTGACAAAGGCTCCAAAGGAAGCCACGGCTAA
CTCTGTGCCAGCAGCCGCGGTAATACAGAGGTGGCGAGCGTTGTTCGGAATTATTGGGCGTAAAGAGCAC
GTAGGTGGGTTTGCAAGTCAGATGTGAAAGCCTTCTGTTCAACGGAAGAATTGCATCTGAAACTGCTAAT
CTTGAGTATAGGAGGGGAGAGTGGAACTTCTG

>gi|471180250|gb|KC539074.1| Uncultured Planctomycetales bacterium clone A438-707-M21 16S ribosomal RNA gene, partial sequence
GGAGTTATGAAATGTAAGTGCGCTAATATCGCATTTATTTGACGAAGGCTCCAAAGGAAGCCACGGCTAA
CTCTGTGCCAGCAGCCGCGGTAATACAGAGGTGGCAAGCGTTGTTCGGAATTATTGGGCGTAAAGAGCAC
GTAGGTGGGTTTGTAAGTCAGATGTGAAAGCCTTCTGTTCAACGGAAGAATTGCATCTGAAACTACAAGT
CTTGAGTGTAGGAGGGGAGAGTGGAACTTCTG

>gi|471180251|gb|KC539075.1| Uncultured Planctomycetales bacterium clone A438-707-M23 16S ribosomal RNA gene, partial sequence
GGAGTTATGAAATGTAAGTGCGCTAATATCGCATTTATTTGACGAAGGCTCCAAAGGAAGTCACGGCTAA
CTCTGTGCCAGCAGCCGCGGTAATACAGAGGTGGCGAGTGTTGTTCGGAATTATTGGGCGTAAAGAGCAC
GTAGGTGGGTTTGCAAGTCAGATGTGAAAGCCTTCTGTTCAACGGAAGAATTGCATCTGAAACTGCTAAT
CTTGAGTATAGGAGGGGAGAGTGGAACTTCTG

>gi|471180252|gb|KC539076.1| Uncultured Planctomycetales bacterium clone A438-707-M24 16S ribosomal RNA gene, partial sequence
GGAGTTAGGAAATGCAAGTTCGGTAATATCGAATTTGTTTGACAAAAGCTCCAGAGGAAGCCACGGCTAA
CTCTGTGCCAGCAGCCGCGGTAATACAGAGGTGGCAAGCGTTGTTCGGAATTATTGGGCGTAAAGAGCAC
GTAGGTGGTTTTGTAAGTCAGATGTGAAAGCCTTCTGTTCAACGGGAGAATTGCATCTGAAACTGCAAAA
CTTGAGTGTAGGAGGGGAGAGTGGAACTTCTG

>gi|471180253|gb|KC539077.1| Uncultured Planctomycetales bacterium clone A438-707-M26 16S ribosomal RNA gene, partial sequence
GGAGTTAAGAAATGTAAGTGCGCTAATATCGCATTTATTTGACGAAGGCTCCAAAGGAAGTCACGGCTAA
CTCTGTGCCAGCAGCCGCGGTAATACAGAGGTGGCAAGCGTTGTTCGGAATTATTGGGCGTAAAGAGCAC
GTAGGTGGGTTTGTAAGTCAGATGTGAAAGCCTTCTGTTCAACGGAAGAATTGCATCTGAAACTGCGAGT
CTTGAGTGTAGGAGGGGAGAGTGGAACTTCTG

>gi|471180254|gb|KC539078.1| Uncultured Planctomycetales bacterium clone A438-707-M27 16S ribosomal RNA gene, partial sequence
GGAGTTAGGAAATGTAGATACGCTAATATCGTATCTATTTGACAAAGGCTCCAAAGGAAGCCACGGCTAA
CTCTGTGCCAGCAGCCGCGGTAATACAGAGGTGGCAAGCGTTGTTCGGAATTATTGGGCGTAAAGAGCAC
GTAGGTGGATTTGTAAGTCAGATGTGAAAGCCTTCTGTTCAACGGAAGAATTGCATCTGAAACTACAAAC
CTTGGGTATAGGAGGGGAGAGTGGAACTTCTG

>gi|471180255|gb|KC539079.1| Uncultured Planctomycetales bacterium clone A438-708-M01 16S ribosomal RNA gene, partial sequence
GGAGTTAGGAAATGTAAGTGTGCTAATACCACATTTATTTGACGAAGGCTCCAAAGGAAGCCACGGCTAA
CTCTGTGCCAGCAGCCGCGGTAATACAGAGGTGGCAAGCGTTGTTCGGAATTATTGGGCGTAAAGAGCAC
GTAGGTGGGCTTGTAAGTCAGATGTGAAAGCCTTCTGTTCAACGGAAGAATTGCATCTGAAACTGCGAGT
CTTGAGTGTAGGAGGGGAGAGTGGAACTTCTG

>gi|471180256|gb|KC539080.1| Uncultured Planctomycetales bacterium clone A438-708-M03 16S ribosomal RNA gene, partial sequence
GGAGTTAGGAAATGTAAGTGTGCTAATATCGTGCTTATTTGACAAAGGCTCCAAAGGAAGCCACGGCTAA
CTCTATGCCAGCAGCCGCGGTAATACAGAGGTGGCGAGCGTTGTTCGGAATTATTGGGCGTAAAGAGCAC
GTAGGTGGGTTTGCAAGTCAGACGTGAAAGCCTTCTGTTCAACGGAAGAATTGCATCTGAAACTGCTAAT
CTTGAGTATAGGAGGGGAGAGTGGAACTTCTG

>gi|471180257|gb|KC539081.1| Uncultured Planctomycetales bacterium clone A438-708-M04 16S ribosomal RNA gene, partial sequence
GGAGTTAGGAAATGTAAGTGCGCTAATATCGCATTTATTTGACGAAGGCTCCAAAGGGAGCCACGGCTAA
CTCTGTGCCAGCAGCCGCGGTAATACAGAGGTGGCAAGCGTTGTTCGGAATTATTGGGCGTAAAGAGCAC
GTAGGTGGATTTGTAAGTCAGATGTGAAAGCCTTCTGTTCAACGGAAGAATTGCATCTGAAACTACAAGT
CTTGAGTGTAGGAGGGGAGAGTGGAACTTCTG

>gi|471180258|gb|KC539082.1| Uncultured Planctomycetales bacterium clone A438-708-M09 16S ribosomal RNA gene, partial sequence
GGAGTTAGGAAATGTAAGTGCGCTAATATCGCATTTATTTGACGAAGGCTCCAAAGGAAGTCACGGCTAA
CTCTGTGCCAGCAGCCGCGGTAATACAGAGGTGGCAAGCGTTGTTCGGAATTATTGGGCGTAAAGAGCAC
GTAGGTGGATTTGTAAGTCAGATGTGAAAGCCTTCTGTTCAACGGAAGAATTGCATCTGAAACTACAGAC
CTTGAGTATAGGAGGGGAGAGTGGAACTTCTG

>gi|471180259|gb|KC539083.1| Uncultured Planctomycetales bacterium clone A438-708-M10 16S ribosomal RNA gene, partial sequence
GGAGTTAAGAAATGTAGGCACGCTAATATCGTGTCTATTTGACAAAGGCTCCAAAGGAAGCCACGGCTAA
CTCTGTGCCAGCAGCCGCGGTAATACAGAGGTGGCAAGCGTTGTTCGGAATTATTGGGCGTAAAGAGCAC
GTAGGTGGATTTGTAAGTCAGATGTGAAAGCCTTCTGTTCAACGGGAGAATTGCATCTGAAACTACAGAC
CTTGAGTGTAGGAGGGGAGAGTGGAACTTCTG

>gi|471180260|gb|KC539084.1| Uncultured Planctomycetales bacterium clone A438-708-M11 16S ribosomal RNA gene, partial sequence
GGAGTTATGAAATGTAAGTGCGCTAATATCGTGCTTATTTGACAAAGGCTCCAAAGGAAGCCACGGCTAA
CTCTGTGCCAGCAGCCGCGGTAATACAGAGGTGGCGAGCGTTGTTCGGAATTATTGGGCGTAAAGAGCAC
GTAGGTGGGTTTGCAAGTCAGATGTGAAAGCCTTCTGTTCAACGGAAGAATTGCATCTGAAACTGCTAAT
CTTGAGTATAGGAGGGGAGAGTGGAACTTCTG

>gi|471180261|gb|KC539085.1| Uncultured Planctomycetales bacterium clone A438-708-M13 16S ribosomal RNA gene, partial sequence
GGAGTTATGAAATGTAAGTGCGCTAATATCGTGCTTATTTGACAAAGGCTCCAAAGGAAGCCACGGCTAA
CTCTGTGCCAGCAGCCGCGGTAATACAGAGGTGGCGAGCGTTGTTCGGAATTATTGGGCGTAAAGAGCAC
GTAGGTGGGTTTGCAAGTCAGATGTGAAAGCCTTCTGTTCAACGGAAGAATTGCATCTGAAACTGCTAAT
CTTGAGTATAGGAGGGGAGAGTGGAACTTCTG

>gi|471180262|gb|KC539086.1| Uncultured Planctomycetales bacterium clone A438-708-M14 16S ribosomal RNA gene, partial sequence
GGAGTTAAGAAATGTAGATACGCTAATATCGTATCTATTTGACAAAGGCTCCAAAGGAAGCCACGGCTAA
CTCTGTGCCAGCAGCCGCGGTAATACAGAGGTGGCAAGCGTTGTCCGGAATTATTGGGCGTAAAGAGCAC
GTAGGTGGATTTGTAAGTCAGATGTGAAAGCCTTCTGTTCAACGGAAGAATTGCATCTGAAACTACAAAC
CTTGAGTATAGGAGGGGAGAGTGGAACTTCTG

>gi|471180263|gb|KC539087.1| Uncultured Planctomycetales bacterium clone A438-708-M15 16S ribosomal RNA gene, partial sequence
GGAGTTAGGAAATGTAGGCTCGCTAATACCGTGTCTACTTGACAAAGGCTCCAAAGGAAGCCACGGCTAA
CTCTGTGCCAGCAGCCGCGGTAATACAGAGGTGGCAAGCGTTGTTCGGAATTATTGGGCGTAAAGAGCAC
GTAGGTGGATTTGTAAGTCAGATGTGAAAGCCTTCTGTTCAACGGGAGAATTGCATCTGAAACTACAGAC
CTTGAGTATAGGAGGGGAGAGTGGAACTTCTG

>gi|471180264|gb|KC539088.1| Uncultured Planctomycetales bacterium clone A438-709-M02 16S ribosomal RNA gene, partial sequence
GGAGTTAGGAAATGTAAGTACGCTAATATCGTGCTTATTTGACAAAGGCTCCAAAGGAAGCCACGGCTAA
CTCTGTGCCAGCAGCCGCGGTAATACAGAGGTGGCGAGCGTTGTTCGGAATTATTGGGCGTAAAGAGCAC
GTAGGTGGGTTTGCAAGTCAGATGTGAAAGCCTTCTGTTCAACGGGAGAATTGCATCTGAAACTGCTAAT
CTTGAGTATAGGAGGGGAGAGTGGAACTTCTG

>gi|471180265|gb|KC539089.1| Uncultured Planctomycetales bacterium clone A438-709-M03 16S ribosomal RNA gene, partial sequence
GGAGTTAGGAAATGTAGATACGCTAATATCGTATCTATTTGACAAAGGCTCCAAAGGAAGCCACGGCTAA
CTCTGTGCCAGCAGCCGCGGTAATACAGAGGTGGCAAGCGTTGTTCGGAGTTATTGGGCGTAAAGAGCAC
GTAGGTGGATTTGTAAGTCAGATGTGAAAGCCTTCTGTTCAACGGAAGAATTGCATCTGAAACTACAAAC
CTTGAGTATAGGAGGGGAGAGTGGAACTTCTG

>gi|471180266|gb|KC539090.1| Uncultured Planctomycetales bacterium clone A438-709-M04 16S ribosomal RNA gene, partial sequence
GGAGTTAGGAAATGTAGACTCGCTAATACCGTGTCTATTTGACAAAGGCTCCAAAGGAAGCCACGGCTAA
CTCTGTGCCAGCAGCCGCGGTAATACAGAGGTGGCAAGCGTTGTTCGGAATTATTGGGCGTAAAGAGCAC
GTAGGTGGATTTGTAAGTCAGATGTGAAAGCCTTCTGTTCAACGGGAGAATTGCATCTGAAACTACAGAC
CTTGAGTATAGGAGGGGAGAGTGGAACTTCTG

>gi|471180267|gb|KC539091.1| Uncultured Planctomycetales bacterium clone A438-709-M05 16S ribosomal RNA gene, partial sequence
GGAGTTAGGAAATGTAAGTTCGTTAATACCGTACTTATTTGACAAAGGCTCCAAAGGAAGCCACGGCTAA
CTCTGTGCCAGCAGCCGCGGTAATACAGAGGTGGCGAGCGTTGTTCGGAATTATTGGGCGTAAAGAGCAC
GTAGGTGGGTTTGCAAGTCAGCTGTGAAAGCCTTCTGTTCAACGGAAGAATTGCATCTGAAACTGCTAAT
CTTGAGTATAGGAAGGGAGAGTGGAACTTCTG

>gi|471180268|gb|KC539092.1| Uncultured Planctomycetales bacterium clone A438-709-M08 16S ribosomal RNA gene, partial sequence
GGAGTTAGGAAATGTAAGTGCGCTAATATCGCATTTATTTGACGAAGGCTCCAAAGGAAGCCACGGCTAA
CTCTGTGCCAGCAGCCGCGGTAATACAGAGGTGGCAAGCGTTGTTCGGAATTATTGGGCGTAAAGAGCAC
GTAGGTGGGTTTGCAAGTCAGATGTGAAAGCCTTCTGTTCAACGGAAGAATTGCATCTGAAACTGCAAGT
CTTGAGTGTAGGAGGGGAGAGTGGAACTTCTG

>gi|471180269|gb|KC539093.1| Uncultured Planctomycetales bacterium clone A438-709-M09 16S ribosomal RNA gene, partial sequence
GGAGTTAGGAAATGTAAGTGCGCTAATATCGCATTTATTTGACAAAGGCTCCAAAGGAAGCCACGGCTAA
CTCTGTGCCGGCAGCCGCGGTAATACAGAGGTGGCAAGCGTTGTTCGGAATTATTGGGCGTAAAGAGCAC
GTAGGTGGGTTTGTAAGTCAGATGTGAAAGCCTTCTGTTCAACGGAAGGATTGCATCTGAAACTACAAGT
CTTGAGTGTAGGAGGGGAGAGTGGAACTTCTG

>gi|471180270|gb|KC539094.1| Uncultured Planctomycetales bacterium clone A438-709-M10 16S ribosomal RNA gene, partial sequence
GGAGTTAGGAAATGTAAGTGCGCTAATATCGCATTTATTTGACGAAGGCTCCAAAGGAAGTCACGGCTAA
CTCTGTGCCAGCAGCCGCGGTAATACAGAGGTGGCAAGCGTTGTTCGGAATTATTGGGCGTAAAGAGCAC
GTAGGTGGGTTTGTAAGTCAGATGTGAAAGCCTTCTGTTCAACGGAAGAATTGCATCTGAAACTGCGAGT
CTTGAGCGTAGGAGGGGAGAGTGGAACTTCTG

>gi|471180271|gb|KC539095.1| Uncultured Planctomycetales bacterium clone A438-709-M11 16S ribosomal RNA gene, partial sequence
GGAGTTAGGAAATGTAAGTGCGCTAATATCGCATTTATTTGACGAAGGCTCCAAAGGAAGCCACGGCTAA
CTCTGTGCCAGCAGCCGCGGTAATACAGAGGTGGCAAGCGTTGTTCGGAATTATTGGGCGTAAAGAGCAC
GTAGGTGGGTTTGCAAGTCAGATGTGAAAGCCTTCTGTTCAACGGAAGAATTGCATCTGAAACTGCAAGT
CTTGAGTGTAGGAGGGGAGAGTGGAACTTCTG

>gi|471180272|gb|KC539096.1| Uncultured Planctomycetales bacterium clone A438-709-M13 16S ribosomal RNA gene, partial sequence
GGAGTTAAGAAATGTAGGCACGCTAATATCGTGTCTATTTGACAAAGGCTCCAAAGGAAGCCACGGCTAA
CTCTGTGCCAGCAGCCGCGGTAATACAGAGGTGGCAAGCGTTGTTCGGAATTATTGGGCGTAAAGAGCAC
GTAGGTGGATTTGTAAGTCAGATGTGAAAGCCTTCTGTTCAACGGAAGAATTGCATCTGAAACTACAGAC
CTTGAGTATAGGAGGGGAGAGTGGAACTTCTG

>gi|471180273|gb|KC539097.1| Uncultured Planctomycetales bacterium clone A438-709-M16 16S ribosomal RNA gene, partial sequence
GGAGTTAGGAAATGTAGATACGCTAATATCGTATCTATTTGACAAAGGCTCCAAAGGAAGCCACGGCTAA
CTCTGTGCCAGCAGCCGCGGTAATACAGAGGTGGCAAGCGTTGTTCGGAGTTATTGGGCGTAAAGAGCAC
GTAGGTGGATTTGTAAGTCAGATGTGAAAGCCTTCTGTTCAACGGAAGAATTGCATCTGAAACTACAAAC
CTTGAGTATAGGAGGGGAGAGTGGAACTTCTG

>gi|471180274|gb|KC539098.1| Uncultured Planctomycetales bacterium clone A438-709-M17 16S ribosomal RNA gene, partial sequence
GGAGTTAAGAAATGTAGATTCGCTAATATCGGATCTATTTGACAAAGGCTCCAAAGGAAGCCACGGCTAA
CTCTGTGCCAGCAGCCGCGGTAATACAGAGGTGGCAAGCGTTGTTCGGAATTATTGGGCGTAAAGAGCAC
GTAGGTGGATTTGTAAGTCAGATGTGAAAGCCTTCTGTTCAACGGGAGAATTGCATCTGAAACTACAGAC
CTTGAGTATAGGAGGGGAGAGTGGAACTTCTG

>gi|471180275|gb|KC539099.1| Uncultured Planctomycetales bacterium clone A438-709-M18 16S ribosomal RNA gene, partial sequence
GGAGTTAGGAAATGTAGGCTCGCTAACATCGTGTCTACTTGACAAAGGCTCCAAAGGAAGCCACGGCTAA
CTCTGTGCCAGCAGCCGCGGTAATACAGAGGTGGCAAGCGTTGTTCGGAATTATTGGGCGTAAAGAGCAC
GTAGGTGGATTTGTAAGTCAGATGTGAAAGCCTTCTGTTCAACGGGAGAATTGCATCTGAAACTGCGAGT
CTTGAGTGTAGGAGGGGAGAGTGGAACTTCTG

>gi|471180276|gb|KC539100.1| Uncultured Planctomycetales bacterium clone A438-709-M23 16S ribosomal RNA gene, partial sequence
GGAGTTAGGAAATGTAAGTGTGCTAATACCACATTTATTTGACGAAGGCTCCAAAGGAAGCCACGGCTAA
CTCTGTGCCAGCAGCCGCGGTAATACAGAGGTGGCAAGCGTTGTTCGGAATTATTGGGCGTAAAGAGCAC
GTAGGTGGGCTTGTAAGTCAGATGTGAAAGCCTTCTGTTCAACGGAAGAATTGCATCTGAAACTGCGAGT
CTTGAGTGTAGGAGGGGAGAGTGGAACTTCTG
