# Supplementary material for: Biogeography of anaerobic ammonia-oxidizing (anammox) bacteria
Source: Front Microbiol. 2014 Aug 6;5:399. doi: 10.3389/fmicb.2014.00399 (PMC4123730; doi:10.3389/fmicb.2014.00399)
Supplement: Supplementary file 1 [file DataSheet1.ZIP › Sonthiphand supp data files/10/Untrimmed Sequence Files/25.fasta]

>gi|315573134|gb|HQ610833.1| Uncultured anaerobic ammonium-oxidizing bacterium clone SA08-15 16S ribosomal RNA gene, partial sequence
TTCGCAATGCCCGAAAGGGTGACGAAGCGACGCCGCGTGTGGGAAGAAGGCCTTCGGGTTGTAAACCACT
GTCGGGAGTTAAGAAGTGTAAGGGTGTTAAGAGCATCCTTGCTTGACGTTAGCTCCGGAGGAAGCCACGG
CTAACTCTGTGCCAGCAGCCGCGGTAATACAGAGGTGGCAAGCGTTGTTCGGAATTATTGGGCGTAAAGA
GCACGTAGGCGGCCCTGCAAGTCAGCTGTGAAATCCTTCTGCTCAACGGAAGAACGGCAGTTGATACTAC
AGGGCTCGAGTGCGGGAGGGGAGAGTGGAACTTCTGGTGGAGCGGTGAAATGCGTAGATATCAGAAGGAA
CATCGGCGGCGAAAGCGACTCTCTGGCCCGTAACTGACGCTGAGGTGCGAAAGCTAGGGGAGCAAACGGG
ATTAGATACCCCGGTAGTCCTAGCCGTAAACGATGGGCACTAAGTAGAGGGGTTTTA

>gi|315573135|gb|HQ610834.1| Uncultured anaerobic ammonium-oxidizing bacterium clone SA08-10 16S ribosomal RNA gene, partial sequence
TTCGCAATGCCCGAAAGGGTGACGAAGCGACGCCGCGTGTGGGAAGAAGGCCTTCGGGTTGTAAACCACT
GTCGGGAGTTAAGAAATACAAGGATATTAATAGTGTCTTTGTTTGACTAAGGCTCCGGAGGAAGCACGGC
TAACTCTGTGCCAGCAGCCGCGGTAATACAGAGGCGGCAAGCGTTGTTCGGAATTATTGGGCGTAAAGAG
CACGTAGGCGGCTATGTAAGTCGGTTGTGAAAGCCTTCCGCTCAACGGAAGAACAGCATCCGATACTACA
TGGCTTGAGTGCGGGAGGGGAGAGTGGAACTTCTGGTGGAGCGGTGAAATGCGTAGATATCAGAAGGAAC
GCCGGCGGCGAAAGCGRCTCTCTGGCCCATAACTGACGCTGAGTGTGCGAAAGCTAGGGGAGCAAACGGG
ATTAGATGCCCCGGTAGTCCTAGCCGTAAACGATGGGCACTAAGTAGAGGGGTTTTA
>gi|315573136|gb|HQ637487.1| Uncultured anaerobic ammonium-oxidizing bacterium clone HB5-009 16S ribosomal RNA gene, partial sequence
CAATGCCCGAAAGGGTGACGAAGCGACGCCGCGTGTGGGAAGAAGGCCTTCGGGTTGTAAACCACTGTCG
GGAGTTAGGAAATGTAAGGGTGCTAATAGTATCCTTACTTGACTAAGGCTCCGGAGGAAGCCACGGCTAA
CTCTGTGCCAGCAGCCGCGGTAATACAGAGGCGGCAAGCGTTGTTCGGAATTATTGGGCGTAAAGAGCAC
GTAGGCGGCCTTGTAAGTCAGTTGTGAAAGCCTTCTGCTTAACGGAAGAACAGCAGCTGATACTGCAAGG
CTAGAGTGCGGAAGGGGAGAGTGGAACTTCTGGTGGAGCGGTGAAATGCGTAGATATCAGAAGGAACACC
GGCGGCGAAGGCGACTCTCTGGTCCGTAACTGACGCTGAGTGTGCGAAAGCTAGGGGAGCAAACGGGATT
AGATACCCCGGTAGTCCTAGCCGTAAACGATGGGCACT

>gi|315573137|gb|HQ637488.1| Uncultured anaerobic ammonium-oxidizing bacterium clone HB5-002 16S ribosomal RNA gene, partial sequence
CAATGCCCGAAAGGGTGACGAAGCGACGCCGCGTGCGGGAGGAAGGCCTTCGGGTTGTAAACCGCTGTCG
GGAGTTAAGAAATGCAAGGATGTTAATAGCGTTCTTGCTTGACTAAGGCTCCGGAGGAAGCCACGGCTAA
CTCTGTGCCAGCAGCCGCGGTAATACAGAGGCGGCAAGCGTTGTTCGGAATTATTGGGCGTAAAGAGCAC
GTAGGCGGCTGTGTAAGTCGGTTGTGAAAGCCTTCCGCTCAACGGAAGAACGGCATCCGATACTGCATGG
CTTGAGTGTGGGAGGGGAGAGTGGAACTCCTGGTGGAGCGGTGAAATGCGTAGATATCAGAAGGAACACC
GGCGGCGAAGGCGACTCTCTGGTCCATAACTGACGCTGAGTGTGCGAAAGCTAGGGGAGCAAACGGGATT
AGATACCCCGGTAGTCCTAGCCGTAAACGATGGGCACT

>gi|315573138|gb|HQ637489.1| Uncultured anaerobic ammonium-oxidizing bacterium clone HB5-003 16S ribosomal RNA gene, partial sequence
CAATGCCCGAAAGGGTGACGAAGCGACGCCGCGTGTGGGAAGAAGGCCTTCGGGTTGTAAACCACTGTCG
GGAGTTAGGAAATGCAGGTGCGTTAATAGCGCACTTGCTTGACTAAGGCTCCAGAGGAAGCCACGGCTAA
CTCTGTGCCAGCAGCCGCGGTAATACAGAGGCGGCAAGCGTTGTTCGGAATTATTGGGCGTAAAGAGCAC
GTAGGCGGCCTTGTAAGTCAGTTGTGAAAGCCTTCTGCTCAACGGAAGAACAGCATCTGATACTGCAAGG
CTAGAGTGCGGAAGGGGAGAGTGGAACTTCTGGTGGAGCGGTGAAATGCGTAGATATCAGAAGGAACACC
GGCGGCGAAGGCGACTCTCTGGTCCGTAACTGACGCTGAGTGTGCGAAAGCTAGGGGAGCAAACGGGATT
AGATACCCCGGTAGTCCTAGCCGTAAACGATGGGCACT
>gi|317120530|gb|HQ010208.1| Uncultured planctomycete clone btl1_D7 16S ribosomal RNA gene, partial sequence
AAGCGCACGTAGGCGGTCTCGTAAGTCGGGTGTGAAATCCCACAGCTTAACTGTGGAACTGCGCCCGATA
CTGCGGGGCTTGAGGATGGGAGGGGAGAGTGGAATTCCTGGTGGAGCGGTGAAATGCGTAGATATCAGGA
GGAACACCGGTGGCGAAGGCGACTCTCTGGTCCATTCCTGACGCTGAGGTGCGAGAGCTAGGGGAGCAAA
CGGGATTAGATACCCCGGTAGTCCTAGCTGTAAACGATGGGCACTAGATAGAGGGATTCTATGCATCTCT
CTGTCGGAGCTAACGCGTTAAGTGCCCCGCCTGGGGAGTATGCTCGCAAGGGTAAAACTCAAAGGAATTG
ACGGGGGCTCACACAAGCGGAGGAGCATGTGGTTCAATTCGACGCAACGCGAAGAACCTTACCCAGGCTT
GACATGGATGGATTAGTCGGCGGAGACGTTGATGACACTCGCAAGAGCGGAACATTCACAGGTGCTGCAT
GGCTGTCGTCAGCTCGTGTCGTGAGATGTTGGGTTAAGTCCCGTAACGAGCGAAACCCTTGCCCCAAGTT
GCGACCAGGTAAAGCTGAGCACTCTTAGGGGACTGCCGTTGTCAAAACGGAGGAAGGTGGGGACGACGTC
AAGTCATCATGGCCTTTATGCCTGGGGCTACACACGTGCTTACAATGGCCGGTACAAAGGGTTCCGAGGG
CGCAAGCCGGAGGCAATCCCATAAAGCCGGTCTCAGTTCGGATTGGAGGCTGCAACTCGCCTCCATGAAG
CCGGAATCGCTAGTAATCGCGGATCA

>gi|319997671|gb|HQ652082.1| Uncultured planctomycete isolate DGGE gel band 5GA_1 16S ribosomal RNA gene, partial sequence
AAAGGGTGACGAAGCGACGCCGCGTGTGGGAAGAAGGCCTTCGGGTTGTAAACCACTGTCGGGAGTTAAG
AAGTGTAAGGGTGTTAAGAGCATCCTTGCTTGACGTTAGCTCCGGAGGAAGCCACGGCTAACTCTGTGCC
AGCAGCCGCGGTAATACAGAGGTGGCAAGCGTTGTTCGGAATTATTGGGCGTAAAGAGCACGTAGGCGGC
CCTGCAAGTCAGCTGTGAAATCCTTCTGCTCAACGGAAGAACGGCAGTTGATACTACAGGGCTCGAGTGC
GGGAGGGGAGAGTGGAACTTCTGGTGGAGCGGTGAAATGCGTAGATATCAGAAGGAACATCGGCGGCGAA
AGCGACTCTCTGGCCCGTAACTGACGCTGAGGTGCGAAAGCTAGGGGAGCAAACGGGATTAGATACCCCG
GTAGTCCTAGCCGTAAACGATGGGCACTAAGTAGAGGGGTTT

>gi|319997672|gb|HQ652083.1| Uncultured planctomycete isolate DGGE gel band 5GA_4 16S ribosomal RNA gene, partial sequence
AAAGGGTGACGAAGCGACGCCGCGTGTGGGAAGAAGGCCTTCGGGTTGTAAACNNCTGTCGGGAGTTAAG
AAGTGTAAGGGTGTTAAGAGCATCCTTGCTTGACGTTAGCTCCGGAGGAAGCCACGGCTAACTCTGTGCC
AGCAGCCGCGGTAATACAGAGGTGGCAAGCGTTGTTCGGAATTATTGGGCGTAAAGAGCACGTAGGCGGC
CCTGCAAGTCAGCTGTGAAATCCTTCTGCTCAACGGAAGAACGGCAGTTGATACTACAGGGCTCGAGTGC
GGGAGGGGAGAGTGGAACTTCTGGTGGAGCGGTGAAATGCGTAGATATCAGAAGGAACATCGGCGGCGAA
AGCGACTCTCTGGCCCGTAACTGACGCTGAGGTGCGAAAGCTAGGGGAGCAAACGGGATTAGATACCCCG
GTAGTCCTAGCCGTAAACGATGGGCACTAAGTAGAGGGGTTT

>gi|319997673|gb|HQ652084.1| Uncultured planctomycete isolate DGGE gel band 5GA_6 16S ribosomal RNA gene, partial sequence
AAAGGGTGACGAAGCGACGCCGCGTGTGGGAAGAAGGCCTTCGGGTTGTAAACCACTGTCGGGAGTTAAG
AAGTGTAAGGGTGTTAAGAGCATCCTTGCTTGACGTTAGCTCCGGAGGAAGCCACGGCTAACTCTGTGCC
AGCAGCCGCGGTAATACAGAGGTGGCAAGCGTTGTTCGGAATTATTGGGCGTAAAGAGCACGTAGGCGGC
CCTGCAAGTCAGCTGTGAAATCCTTCTGCTCAACGGAAGAACGGCAGTTGATACTACAGGGCTCGAGTGC
GGGAGGGGAGAGTGGAACTTCTGGAGGAGCGGTGAAGTGCGTAGATATCAGAAGGAACATCGGCGGCGAA
AGCGACTCTCTGGCCCGTAACTGACGCTGAGGTGCGAAAGCTAGGGGAGCAAACGGGATTAGATACCCCG
GTAGTCCNAGCCGTAAACGATGGGCACTAAGTAGAGGGGTTT

>gi|319997674|gb|HQ652085.1| Uncultured planctomycete isolate DGGE gel band 5GA_7 16S ribosomal RNA gene, partial sequence
AAAGGGTGACGAAGCGACGCCGCGTGTGGGAAGAAGGCCTTCGGGTTGTAAACNACTGTCGGGAGTTAAG
AAGTGTAAGGGTGTTAAGAGCATCCTTGCTTGACGTTAGCTCCGGAGGAAGCCACGGCTAACTCTGTGCC
AGCAGCCGCGGTAATACAGAGGTGGCAAGCGTTGTTCGGAATTATTGGGCGTAAAGAGCACGTAGGCGGC
CCTGCAAGTCAGCTGTGAAATCCTTCTGCTCAACGGAAGAACGGCAGTTGATACTACAGGGCTCGAGTGC
GGGAGGGGAGAGTGGAACTTCTGGTGGAGCGGTGAAATGCGTAGATATCAGAAGGAACATCGGCGGCGAA
AGCGACTCTCTGGCCCGTAACTGACGCTGAGGTGCGAAAGCTAGGGGAGCAAACGGGATTAGATACCCCG
GTAGTCCTAGCCGTAAACGATGGGCACTAAGTAGAGGGGTTT

>gi|319997675|gb|HQ652086.1| Uncultured planctomycete isolate DGGE gel band 5GA_9 16S ribosomal RNA gene, partial sequence
AAAGGGTGACGAAGCGACGCCGCGTGTGGGAAGAAGGCCTTCGGGTTGTAAACCACTGTCGGGAGTTAAG
AAGTGTAAGGGTCTTAAGAGCATCCTTGCTTGACGTTAGCTCCGGAGGAAGCCACGGCTAACTCTGTGCC
AGCAGCCGCGGTAATACAGAGGTGGCAAGCGTTGTTCGGAATTATTGGGCGTAAAGAGCACGTAGGCGGC
CCTGCAAGTCAGCTGTGAAATCCTTCTGCTCAACGGAAGAACGGCAGTTGATACTACAGGGCTCGAGTGC
GGGAGGGGAGAGTGGAACTTCTGGTGGAGCGGTGAAATGCGTAGATATCAGAAGGAACATCGGCGGCGAA
AGCGACTCTCTGGCCCGTAACTGACGCTGAGGTGCGAAAGCTAGGGGAGCAAACGGGATTAGATACCCCG
GNAGTCCNAGCCGTAAACGATNGGCACTAAGTAGAGGGGTTT

>gi|319997676|gb|HQ652087.1| Uncultured planctomycete isolate DGGE gel band 5GB_12 16S ribosomal RNA gene, partial sequence
AAAGGGTGACGAAGCGACGCCGCGTGTGGGAAGAAGGCCTTCGGGTTGTAAACCACTGTCGGGAGTTAAG
AAGTGTAAGGGTGTTAAGAGCATCCTTGCTTGACGTTAGCTCCGGAGGAAGCCACGGCTAACTCTGTGCC
AGCAGCCGCGGTAATACAGAGGTGGCAAGCGTTGTTCGGAATTATTGGGCGTAAAGAGCACGTAGGCGGC
CCTGCAAGTCAGCTGTGAAATCCTTCTGCTCAACGGAAGAACGGCAGTTGATACTACAGGGCTCGAGTGC
GGGAGGGGAGAGTGGAACTTCTGGTGGAGCGGTGAAATGCGTAGATATCAGAAGGAACATCGGCGGCGAA
AGCGACTCTCTGGCCCGTAACTGACGCTGAGGTGCGAAAGCTAGGGGAGCAAACGGGATTAGATACCCCG
GNAGTCCTAGCCGTAAACGATGGGCACTAAGTAGAGGGGTTT

>gi|319997677|gb|HQ652088.1| Uncultured planctomycete isolate DGGE gel band 5GB_14 16S ribosomal RNA gene, partial sequence
AANGGGTGACGAAGCGACGCCGCGTGTGGGAAGAAGGCCTTCGGGTTGTAAACCACTGTCGGGAGTTAAG
AAGTGTAAGGGTGTTAAGAGCATCCTTGCTTGACGTTAGCTCCGGAGGAAGCCACGGCTAACTCTGTGCC
AGCAGCCGCGGTAATACAGAGGTGGCAAGCGTTGTTCGGAATTATTGGGCGTAAAGAGCACGTAGGCGGC
CCTGCAAGTCAGCTGTGAAATCCTTCTGCTCAACGGAAGAACGGCAGTTGATACTACAGGGCTCGAGTGC
GGGAGGGGAGAGTGGAACTTCTGGTGGAGCGGTGAAATGCGTAGATATCAGAAGGAACATCGGCGGCGAA
AGCGACTCTCTGGCCCGTAACTGACGCTGAGGTGCGAAAGCTAGGGGAGCAAACGGGATTAGATACCCCG
GTAGTCCTAGCCGTAAACGATGGGCACTAAGTAGAGGGGTTT

>gi|319997678|gb|HQ652089.1| Uncultured planctomycete isolate DGGE gel band 5GB_15 16S ribosomal RNA gene, partial sequence
AAAGGGTGACGAAGCGACGCCGCGTGTGGGAAGAAGGCCTTCGGGTTGTAAACCACTGTCGGGAGTTAAG
AAGTGTAAGGGTGTTAAGAGCATCCTTGCTTGACGTTAGCTCCGGAGGAAGCCACGGCTAACTCTGTGCC
AGCAGCCGCGGTAATACAGAGGTGGCAAGCGTTGTTCGGAATTATTGGGCGTAAAGAGCACGTAGGCGGC
CCTGCAAGTCAGCTGTGAAATCCTTCTGCTCAACGGAAGAACGGCAGTTGATACTACAGGGCTCGAGTGC
GGGAGGGGAGAGTGGAACTTCTGGTGGAGCGGTGAAATGCGTAGATATCAGAAGGAACATCGGCGGCGAA
AGCGACTCTCTGGCCCGTAACTGACGCTGAGGTGCGAAAGCTAGGGGAGCAAACGGGATTAGATACCCCG
GTAGTCCNAGCCGTAAACGATGGGCACTAAGTAGAGGGGTTT

>gi|319997679|gb|HQ652090.1| Uncultured planctomycete isolate DGGE gel band 5GB_19 16S ribosomal RNA gene, partial sequence
AANGGGTGACGAAGCGACGCCGCGTGTGGGAAGAAGGCCTTCGGGTTGTAAACCACTGTCGGGAGTTAAG
AAGTGTAAGGGTGTTAAGAGCATCCTTGCTTGACGTTAGCTCCGGAGGAAGCCACGGCTAACTCTGTGCC
AGCAGCCGCGGTAATACAGAGGTGGCAAGCGTTGTTCGGAATTATTGGGCGTAAAGAGCACGTAGGCGGC
CCTGCAAGTCAGCTGTGAAATCCTTCTGCTCAACGGAAGAACGGCAGTTGATACTACAGGGCTCGAGTGC
GGGAGGGGAGAGTGGAACTTCTGGTGGAGCGGTGAAATGCGTAGATATCAGAAGGAACATCGGCGGCGAA
AGCGACTCTCTGGCCCGTAACTGACGCTGAGGTGCGAAAGCTAGGGGAGCAAACGGGATTAGATACCCCG
GTAGTCCTAGCCGTAAACGATGGGCACTAAGTAGAGGGGTTT
>gi|391225846|gb|JQ861342.1| Uncultured planctomycete clone JZ44 16S ribosomal RNA gene, partial sequence
ATTAGAGTTTGATCCTGGCTCAGAACGAACGCTGGCGGCGTGGTTTAGGCATGCAAGTCGAACGAGAAAC
AGGGGGCAACTCCTGAAGTACAGTGGCGAAAGGGTGAGTAATACCTAGACAATCTACCCTCGAGTTCGGG
ACAACAGCTGGAAACGGCTGCTAATACCGGGTGGTAAGCGTGTGGCTCTGGCCGTGCGCTTTAAAGACGG
GGACCCTTCGGGGCCTGTCGCTCGAGGAGGGGTTTAGGCTCCATCAGCTAGTTGGTAGGGTAACGGCCTA
CCAAGGCAACGACGGATAGCCGGCCTGAGAGGGTGTCCGGCCACACTGGGACTGAGACACTGCCCAGACT
CCTACGGGAGGCCGCAGTCGTGAATCTTCGGCAATGGGCGCAAGCCTGACCGAGCGACGCCGCGTGGAGG
ATGAAGGCCTTCGGGTTGTAAACTCCTTTTACCTGGCAAGAAAGCCGGAAACCCAACACGTTTTCGGTTG
ACGCAACCAGGAGAAAAAGCCACGGCTAACTCTGTGCCAGCAGCCGCGGTAATACAGAGGTGGCAAGCGT
TGTTCGGAATCACTGGGCATAAAGGGCGCGTAGGCGGCGAGGCAAGTCGGGTGTGAAATCCCTCAGCTCA
ACTGAGGAACTGCGCCCGAAACTACCTTGCTAGAGTGCAGGAGAGGAGAGTGGAACTCCTAGTGGAGCGG
TGAAATGCGTAGAGATTAGGAGGAACGCCGGTGGCGAAAGCGACTCTCTGGCCTGTAACTGACGCTGAGG
CGCGAAAGCTAGGGGAGCAAACGGGATTAGATACCCCGGTAGTCCTAGCCGTAAACGATGGGCACTAAGT
AGGGGGGTCTCCGATGACCTCTCTGCCGGAGCTAATGTATTAAGTGCCCCGCCTGGGGAGTATGGTCGCA
AGGCTGAAACTCAAAGGAATTGACGGGGGCCCACACAAGCGGTGGAGCATGTGGTTCAATTCGAAGCAAC
GCGCAGAACCTTACCTGGGCTTGACATGCTCGGATTAGCTTCCTGAAAGGGGAGTGACACCTCTTTGAGG
TGGAACGAGCACAGGTGTTGCATGGCTGTCGTCAGCTCGTGTCGTGAGATGTTGGGTTAAGTCCCGTAAC
GAGCGAAACCCTTGTCGCTAGTTGCCAGCGGGTAAAGCCGGGAACTCTAGCGAGACTGCCGTTCAAAAAA
CGGAGGAAGGTGGGGATGACGTCAAGTCCTCATGGCCTTTATGCCCAGGGCTACACACGTGCCACAATGG
CCGGTACAAAGGGAAGCGAGACCGCAAGGTGGAGCAAATCTCAAAAAACCGGTCCCAGTTCGGATTGAGG
GCTGAAATTCGCCCTCATGAAGTCGGAATCGCTAGTAATCGCGGATCAGCTACGCCGCGGTGAATATGTT
CCTGAGCCTTGTACACACCGCCCGTCAAGCCACGAAAGCTGGGAATACCCGAAGTCACTCACCCAACCCG
CAAGGGAGGGATGTGCCGAAGGTAGAATCAGTGATTGGGACTAAGTCGTAACAAGGTAACCAAT
>gi|471185554|gb|JX898237.1| Uncultured Planctomycetales bacterium clone A438-LW-01 16S ribosomal RNA gene, partial sequence
GGAGTTAAGTAATGTACGGGGACGTATACTCCTCGTGCTTGACAAAGGCTCCTAAAGAAGCCACGGCTAA
ATCCGTGCCAGCAGCCGCGGTAATACGGATGTGGCGAGCGTTATTCGGAATCACTGGGCTTAAAGGGCAC
GTAGGCGGCTTGGCAAGCGGATGGTGAAAGCCCTCGGTTCAACCGAGGAATTGCCGTCCGAACTGCCTGG
CTTGAGGACGG
