# Supplementary material for: Biogeography of anaerobic ammonia-oxidizing (anammox) bacteria
Source: Front Microbiol. 2014 Aug 6;5:399. doi: 10.3389/fmicb.2014.00399 (PMC4123730; doi:10.3389/fmicb.2014.00399)
Supplement: Supplementary file 1 [file DataSheet1.ZIP › Sonthiphand supp data files/10/Untrimmed Sequence Files/252.fasta]

>gi|441083853|gb|KC203473.1| Uncultured anaerobic ammonium-oxidizing bacterium clone CSR1-OTU1 16S ribosomal RNA gene, partial sequence
TTTCGCAATGCCCGAAAGGGTGACGAAGCGACGCCGCGTGCGGGAAGAAGGCCTTCGGGTTGTAAACCGC
TGTCGGGAGTTAGGAAATGCAAGGATGTTAATAGCATTCTTGCTTGACTAAGGCTCCGGAGGAAGCCACG
GCTAACTCTGTGCCAGCAGCCGCGGTAATACAGAGGCGGCAAGCGTTGTTCGGAATTATTGGGCGTAAAG
AGCACGTAGGCGGCTGTGTAAGTCGGTTGTGAAAGCCTTCCGCTTAACGGAAGAACGGCATCCGATACTG
CATAGCTTGAGTGCGGGAGGGGAGAGTGGAACTTCTGGTGGAGCGGTGAAATGCGTAGATATCAGAAGGA
ACACCGGCGGCGAAGGCGACTCTCTGGTCCGTAACTGACGCTGAGTGTGCGAAAGCTAGGGGAGCAAACG
GGATTAGATACCCCGGTAGTCCTAGCCGTAAACGATGGGCACTAAGTAGAGGGGTTTT

>gi|441083854|gb|KC203474.1| Uncultured anaerobic ammonium-oxidizing bacterium clone CSR1-OTU2 16S ribosomal RNA gene, partial sequence
TTCGCAATGCCCGAAAGGGTGACGAAGCGACGCCGCGTGCGGGAAGAAGGCCTTCGGGTTGTAAACCGCT
GTCGGGAGTTAGGAAATGCAAGGATGTTAATAGCATTCTTGCTTGACTAAGGCTCCGGAGGAAGCCACGG
CTAACTCTGTGCCAGCAGCCGCGGTAATACAGAGGCGGCAAGCGTTGTTCGGAATTATTGGGCGTAAAGA
GCACGTAGGCGGCTGTGTAAGTCGGTTGTGAAAGCCTTCCGCTTAACGGAAGAACGGCATCCGATACTGC
ATAGCTTGAGTGCGGGAGGGGAGAGTGGAACTTCTGGTGGAGCGGTGAAATGCGTAGATATCAGAAGGAA
CACCGGCGGCGAAGGCGACTCTCTGGTCCGTAACTGACGCTGAGTGTGCGAAAGCTAGGGGAGCAAACGG
GATTAGATACCCCGGTAGTCCTAGCCGTAAACGATGGGCACTAAGTAGAGGGGTTTTA

>gi|441083855|gb|KC203475.1| Uncultured anaerobic ammonium-oxidizing bacterium clone CSR1-OTU3 16S ribosomal RNA gene, partial sequence
TTCGCAATGCCCGAAAGGGTGACGAAGCGACGCCGCGTGTGGGAAGGAGGCCTTCGGGTTGTAAACCACT
GTCGGGAGTTAGGAAATGCAGGTGCGTTAATAGCGCACTTGCTTGACTAAGGCTCCAGAGGAAGCCACGG
CTAACTCTGTGCCAGCAGCCGCGGTAATACAGAGGCGGCAAGCGTTGTTCGGAATTATTGGGCGTAAAGA
GCACGTAGGCGGCCTTGCAAGTCAGTTGTGAAAGCCTTCCGCTTAACGGAAGAACGGCATCTGATACTAC
AGGGCTTGAGTACGGGAGGGGAGAGTGGAACTTCTGGTGGAGCGGTGAAATGCGTAGATATCAGAAGGAA
CGCCGGCGGCGAAAGCGACTCTCTGGTCCGAAACTGACGCTGAGTGTGCGAAAGCTAGGGGAGCAAACGG
GATTAGATACCCCGGTAGTCCTAGCCGTAAACGATGGGCACTAAGTAGAGGGGTTTTA

>gi|441083856|gb|KC203476.1| Uncultured anaerobic ammonium-oxidizing bacterium clone CSR1-OTU4 16S ribosomal RNA gene, partial sequence
TTTCGCAATGCCCGAAAGGGTGACGAAGCGACGCCGCGTGTGGGAAGAAGGCCTTCGGGTTGTAAACCAC
TGTCGGGAGTTAGGAAATGCAGGTGCGTTAATAGCGCACTAGCTTGACTAAGGCTCCAGAGGAAGCCACG
GCTAACTCTGTGCCAGCAGCCGCGGTAATACAGAGGCGGCAAGCGTTGTTCGGAATTATTGGGCGTAAAG
AGCACGTAGGCGGCTGTGTAAGTCGGTTGTGAAAGCCTTCCGCTTAACGGAAGAACGGCATCCGATACTG
CATAGCTTGAGTGCGGGAGGGGAGAGTGGAACTTCTGGTGGAGCGGTGAAATGCGTAGATATCAGAAGGA
ACACCGGCGGCGAAGGCGACTCTCTGGTCCGTAACTGACGCTGAGTGTGCGAAAGCTAGGGGAGCAAACG
GGATTAGATACCCCGGTAGTCCTAGCCGTAAACGATGGGCACTAAGTAGAGGGGTTTT
>gi|441083857|gb|KC203477.1| Uncultured anaerobic ammonium-oxidizing bacterium clone CS2-OTU1 16S ribosomal RNA gene, partial sequence
TTCGCAATGCCCGAAAGGGTGACGAAGCGACGCCGCGTGTGGGAAGAAGGCCTTCGGGTTGTAAACCACT
GTCGGGAGTTAGGAAATGCAGGTGCGTTAATAGCGCACTTGCTTGACTAAGGCTCCAGAGGAAGCCACGG
CTAACTCTGTGCCAGCAGCCGCGGTAATACAGAGGCGGCAAGCGTTGTTCGGAATTATTGGGCGTAAAGA
GCACGTAGGCGGCCTTGCAAGTCAGTTGTGAAAGCCTTCCGCTTAACGGAAGAACGGCATCTGATACTAC
AGGGCTTGAGTACGGGAGGGGAGAGTGGAACTTCTGGTGGAGCGGTGAAATGCGTAGATATCAGAAGGAA
CGCCGGCGGCGAAAGCGACTCTCTGGTCCGAAACTGACGCTGAGTGTGCGAAAGCTAGGGGAGCAAACGG
GATTAGATACCCCGGTAGTCCTAGCCGTAAACGATGGGCACTAAGTAGAGGGGTTTTA

>gi|441083858|gb|KC203478.1| Uncultured anaerobic ammonium-oxidizing bacterium clone CS2-OTU2 16S ribosomal RNA gene, partial sequence
TTTCGCAATGCCCGAAAGGGTGACGAAGCGACGCCGCGTGTGGGAAGAAGGCCTTCGGGTTGTAAACCAC
TGTCGAGAGTTAGGAAATGCAGGTGCGTTAATAGCGCACTTGCTTGACTAAGGCTCCAGAGGAAGCCACG
GCTAACTCTGTGCCAGCAGCCGCGGTAATACAGAGGCGGCAAGCGTTGTTCGGAATTATTGGGCGTAAAG
AGCACGTAGGCGGCCTTGCAAGTCAGTTGTGAAAGCCTTCCGCTTAACGGAAGAACGGCATCTGATACTA
CAGGGCTTGAGTACGGGAGGGGAGAGTGGAACTTCTGGTGGAGCGGTGAAATGCGTAGATATCAGAAGGA
ACGCCGGCGGCGAAAGCGACTCTCTGGTCCGAAACTGACGCTGAGTGTGCGAAAGCTAGGGGAGCAAACG
GGATTAGATACCCCGGTAGTCCTAGCCGTAAACGATGGGCACTAAGTAGAGGGGTTTT

>gi|441083859|gb|KC203479.1| Uncultured anaerobic ammonium-oxidizing bacterium clone CS2-OTU3 16S ribosomal RNA gene, partial sequence
TTCGCAATGCCCGAAAGGGTGACGAAGCGACGCCGCGTGCGGGAAGAAGGCCTTCGGGTTGTAAACCGCT
GTCGGGAGTTAGGAAATGCAAGGATGTTAATGGCATTCTTGCTTGACTAAGGCTCCGGAGGAAGCCACGG
CTAACTCTGTGCCAGCAGCCGCGGTAATACAGAGGCGGCAAGCGTTGTTCGGAATTATTGGGCGTAAAGA
GCACGTAGGCGGCTGTGTAAATCGGTTGTGAAAGCCTTCCGCTTAACAGAAGAACGGCATCCGATACTGC
ATAGCTTGAGTGCGGGAGGGGAGAGTGGAACTTCTGGTGGAGCGGTGAAATGCGTAGATATCAGAAGGAA
CACCGGCGGCGAAGGCGACTCTCTGGTCCGTAACTGACGCTGAGTGTGCGAAAGCTAGGGGAGCAAACGG
GATTAGATACCCCGGTAGTCCTAGCCGTAAACGATGGGCACTAAGTAGAGGGGTTTTA

>gi|441083860|gb|KC203480.1| Uncultured anaerobic ammonium-oxidizing bacterium clone CS2-OTU4 16S ribosomal RNA gene, partial sequence
TTCGCAATGCCCGAAAGGGTGACGAAGCGACGCCGCGTGTGGAAGAAGGCCTTCGGGTTGTAAACCACTG
TCGGGAGTTAGGAAATGCAGGTGCGTTAATAGCGCACTTGCTTGACTAAGGCTCCAGAGGAAGCCACGGC
TAACTCTGTGCCAGCAGCCGCGGTAATACAGAGGCGGCAAGCGTTGTTCGGAATTATTGGGCGTAAAGAG
CACGTAGGCGGCCTTGCAAGTCAGTTGTGAAAGCCTTCCGCTTAACGGAAGAACGGCATCTGATACTACA
GGGCTTGAGTACGGGAGGGGAGAGTGGAACTTCTGGTGGAGCGGTGAAATGCGTAGATATCAGAAGGAAC
GCCGGCGGCGAAAGCGACTCTCTGGTCCGAAACTGACGCTGAGTGTGCGAAAGCTAGGGGAGCAAACGGG
ATTAGATACCCCGGTAGTCCTAGCCGCAAACGATGGGCACTAAGTAGAGGGGTTTTA

>gi|441083861|gb|KC203481.1| Uncultured anaerobic ammonium-oxidizing bacterium clone CS2-OTU5 16S ribosomal RNA gene, partial sequence
TTCGCAATGCCCGAAAGGGTGACGAAGCGACGCCGCGTGCGGGAAGAAGGCCTTCGGGTTGTAAACCGCT
GTCGAGAGTTAGGAAATGCAAGGATGTTAATAGCATTCTTGCTTGACTAAGGCTCCGGAAGAAGCCACGG
CTAACTCTGTGCCAGCAGCCGCGGTAATACAGAGGCGGCAAGCGTTGTTCGGAATTATTGGGCGTAAAGA
GCACGTAGGCGGCTGTGTAAGTCGGTTGTGAAAGCCTTCCGCTTAACGGAAGAACGGCATCTGATACTAC
AGGGCTTGAGTACGGGAGGGGAGAGTGGAACTTCTGGTGGAGCGGTGAAATGCGTAGATATCAGAAGGAA
CGCCGGCGGCGAAAGCGACTCTCTGGTCCGAAACTGACGCTGAGTGTGCGAAAGCTAGGGGAGCAAACGG
GATTAGATACCCCGGTAGTCCTAGCCGTAAACGATGGGCACTAAGTAGAGGGGTTTTA

>gi|441083862|gb|KC203482.1| Uncultured anaerobic ammonium-oxidizing bacterium clone CS2-OTU6 16S ribosomal RNA gene, partial sequence
TTTCGCAATGCCCGAAAGGGTGACGAAGCGACGCCGCGTGCGGGAAGAAGGCCTTCGGGTTGTAAACCGC
TGTCGGGAGTTAGGAAATGCAAGGATGTTAATAGCATTCTTGCTTGACTAAGGCTCCGGAGGAAGCCACG
GCTAACTCTGTGCCAGCAGCCGCGGTAATACAGAGGCGGCAAGCGTTGTTCGGAATTATTGGGCGTAAAG
AGCACGTAGGCGGCTGTGTAAGTCGGTTGTGAAAGCCTTCCGCTTAACGGAAGAACGGCATCCGATACTG
CATAGCTTGAGTGCGGGAGGGGAGAGTGGAACTTCTGGTGGAGCGGTGAAATGCGTAGATATCAGAAGGA
ACACCGGCGGCGAAGGCGACTCTCTGGTCCGTAACTGACGCTGAGTGTGCGAAAGCTAGGGGAGCAAACG
GGATTAGATACCCCGGTAGTCCTAGCCGTAAACGATGGGCACTAAGTAGAGGGGTTTT
