# Supplementary material for: Biogeography of anaerobic ammonia-oxidizing (anammox) bacteria
Source: Front Microbiol. 2014 Aug 6;5:399. doi: 10.3389/fmicb.2014.00399 (PMC4123730; doi:10.3389/fmicb.2014.00399)
Supplement: Supplementary file 1 [file DataSheet1.ZIP › Sonthiphand supp data files/10/Untrimmed Sequence Files/254.fasta]

>gi|441083863|gb|KC203483.1| Uncultured anaerobic ammonium-oxidizing bacterium clone DS-OTU1 16S ribosomal RNA gene, partial sequence
TTTCGCAATGCCCGAAAGGGTGACGAAGCGACGCCGCGTGCGGGAGGAAGGCCTTCGGGTTGTAAACCGC
TGTCGGGAGTTAAGAAATGCAAGAATGTTAATAGCGTTCTTGCTTGACTAAGGCTCCGGAGGAAGCCACG
GCTAACTCTGTGCCAGCAGCCGCGGTAATACAGAGGCGGCAAGCGTTGTTCGGAATTATTGGGCGTAAAG
AGCACGTAGGCGGCTGTGTAAGTCGGTTGTGAAAGCCTTCCGCTCAACGGAAGAACGGCATCCGATACTG
CATAGCTTGAGTGTGGGAGGGGAGAGTGGAACTTCTGGTGGAGCGGTGAAATGCGTAGATATCAGAAGGA
ACACCGGCGGCGAAGGCGACTCTCTGGTCCATAACTGACGCTGAGTGTGCGAAAGCTAGGGGAGCAAACG
GGATTAGATACCCCGGTAGTCCTAGCCGTAAACGATGGGCACTAAGTAGAGGGGTTTT

>gi|441083864|gb|KC203484.1| Uncultured anaerobic ammonium-oxidizing bacterium clone DS-OTU2 16S ribosomal RNA gene, partial sequence
TTCGCAATGCCCGAAAGGGTGACGAAGCGACGCCGCGTGCGGGAGGAAGGCCTTCGGGTTGTAAACCGCT
GTCGGGAGTTAAGAAATGCAAGAATGTTAATAGCGTTCTTGCTTGACTAAGGCTCCGGAGGAAGCCACGG
CTAACTCTGTGCCAGCAGCCGCGGTAATACAGAGGCGGCAAGCGTTGTTCGGAATTATTGGGCGTAAAGA
GCACGTAGGCGGCTGTGTAAGTCGGTTGTGAAAGCCTTCCGCTCAACGGAAGAACGGCATCCGATACTGC
ATAGCTTGAGTGTGGGAGGGGAGAGTGGAACTTCTGGTGGAGCGGTGAAATGCGTAGATATCAGAAGGAA
CACCGGCGGCGAAGGCGACTCTCTGGTCCATAACTGACGCTGAGTGTGCGAAAGCTAGGGGAGCAAACGG
GATTAGATACCCCGGTAGTCCTAGCCGTAAACGATGGGCACTAAGTAGAGGGGTTTTA

>gi|441083865|gb|KC203485.1| Uncultured anaerobic ammonium-oxidizing bacterium clone DS-OTU3 16S ribosomal RNA gene, partial sequence
TTCGCAATGCCCGAAAGGGTGACGAAGCGACGCCGCGTGCGGGAAGAAGGCCTTCGGGTTGTAAACCGCT
GTCGGGAGTTAAGAAATGCAAGGATGTTAATAGCATCTTTGTTTGACTAAGGCTCCGGAGGAAGCCACGG
CTAACTCTGTGCCAGCAGCCGCGGTAATACAGAGGCGGCAAGCGTTGTTCGGAATTATTGGGCGTAAAGA
GCACGTAGGCGGCTGTGTAAGTCGGTTGTGAAAGCCTCCTGCTTAACGGGAGAAGTGCAGTTGAAACTAC
GGGGCTAGAGTGCGGAAGGGGAGAGTGGAACTTCTGGTGGAGCGGTGAAATGCGTAGATATCAGAAGGAA
CACCGGCGGCGAAAGCGGCTCTCTGGTCCGTAACTGACGCTGAGGTGCGAAAGCCAGGGGAGCAAACGGG
ATTAGATACCCCGGTAGTCCTAGCCGTAAACGATGGGCACTAAGTAGAGGGGTTTTA
>gi|165988292|gb|EU373083.1| Uncultured planctomycete clone DB-19 16S ribosomal RNA gene, partial sequence
GCGAAAGTCTTCGGACGAGTAAAGCGGCGAAAGGGTGAGTAACACGTAACCAACGTACCCTTCAGATCGG
GATAACCACTGGAAACGGTGGGTAATACCGAATGGTCCTACAGCTAGGCATCTAGTCGGACGGTAAACGG
CGGCTTCGGCTGCTGCTGAGGGAGCGGGTTGCGGCCTATCAGCTAGTTGGTGGGGTAATGGCTTACCAAG
GCGATGACGGGTAGCGGGTCTGAGAGGATGATCCGTCACACTGGGACTGAGACACTGCCCAGACTCCTAC
GGGAGGCTGCAGTCGAGAATCTTCCACAATGCCCGAAAGGGTGATGGAGCGACGCTGCGTGTAGGATGAA
GGCCTTAGGGTTGTAAACCACTGTCGGGAGTTAGGAAATGCGTGGTCGTTAATAGCGGCTACGCTGACCA
AAGCGACAGAGGAAGCCCGGCTAACTCCGTGCCAGCAGCCGCGGTAATACGGAGGGCGCAAGCGTTGTTC
GGAATCACTGGGCATAAAGAGCATGTAGGCGGTCTTTTAAGTCGGATGTGAAAGCCTTCCGCTTAACGAA
GAACTGCATTCGATACTGATTGACTCGAGGACAGGAGGGGAGAGTGGAACTTCAGGTGGAACGGTGAAAT
GTGTAGATATCTGAAGGAACACCGGTGGCGAAAAGCGGCTCACTGGTCCGAAACTGACGCTGAGATGCGA
AAGCTAGGGTAGCAAACGGGATTAGATACCCCGGTAGTCCTAGCCGTAAACGATGGGCACTAGGCAATGG
GATTTCCCTATGGTTCTCATTGCCGTAGCTAACGCATTAAGTGCCCCGCCTGGGGAGTACGCTCGCAAGG
GTAAAACTCAAAGGAATTGACGGGGGATCACACAAGCGGTGGAGCATGTGGTTTAATTCGAAGCAACGCG
AAGAACCTTACCTGGCCTTGACATGTACGGATTAGCATCCTGAAAGGGTGACAGCTCTTCGGAGTCGGAA
CGTATGCAGGTGTTGCATGGCTGTCGTCAGCTCGTGTCGTGAGATGTTGGGTTAAGTCCCGTAACGAGCG
AAACCCTTGTCGTTAGTTGCTAACGGGTAATGTCGGGGACTCTAACGAGACTGCTGTTGTAAAACGGAGG
AAGGTGGGGACGACGTCAAGTCATCATGGCCCTTGTGGCCAGGGCGACACACGTGCTACAATGGTCTATA
CAAAGGGTTCCAAGACCGCGAGGTTTAGGCAATCCCATAAAGCCGATCTCAGTTCAGATTGCAGGCTGAA
ATTCGCCTGCATGAAGTTGGAATCGCTAGTAATCGCAGATCAGCCACGCTGCGGTGAATGTGTTCCCG
>gi|165988293|gb|EU373084.1| Uncultured planctomycete clone FBR-14 16S ribosomal RNA gene, partial sequence
TAACTGAGGGAAACTTCAGCTAATACCGGCCATAGGCTCGGTAGAAGGAACCTTCTCCGAGTAAAGGAGG
CCTCTTAACAATGCTATCCGAGCCGAGGACGGTAGGCTATGTCGCTATCAGCTAGTGCGTGGGCGTATAC
GGCCTACCAAGGCGATGACGGGTAGCCGACCTGAGAGGGTGACCGTGGCCACACTGGGCGCGAACTGAGG
ACACTGCCCAGACTCCTACGGGAGGCTGCAGTCGAGAATCTTCCGCAATGGCGGGAAACCCTGACGGAGC
GACGCCGCGTGCGGGAGGAAGGCCGTGTTCGCGGTATGTGAACCGCTGTCACGGATTATAGAACTGGCCG
GGCGCGTTAATCGCGCTCGTAGGTCTTGACAAAGGTCCGGGAGGATAGCCACGGCTAACTTCGTGCCAGC
TAGCCGGCGTAAGACGAAGGTGGCGATCCAGTTGTTCGGAATTTACTGGGCATATAAGCGCACGTAGGCG
GCAATGTAAGTCTAGGTGTGAAATCCCTCGATGCCCTAACCGAGGAATTGCGTCTTGATACTGTGTTGCT
TGAGGGCAGGAGGGGAGCGTGGAATTCGCTGGTGGAAGCGGTGATAATGCGTTGATATCAGAGGAACACC
GCTTGCGGCGATAGGCGACGCTCTGGCCTGCTTCTGACGCTTGAGGTGCGAAAGCCAGTAGGCAGGAGCA
TAATACGGGGATTAAGATACCCGTAGCTCCTGGCCGTATATAACGATGGGCACTAAGT
>gi|468182635|gb|KC662468.1| Uncultured planctomycete clone ARB-M-4 16S ribosomal RNA gene, partial sequence
GGCTGCAGTCGAGGATCTTTCGCAATGCCCGAAAGGGTGACGAAGCGACGCCGCGTGTGGGAAGAAGGCC
TTCGGGTTGTAAACCACTGTCGGGAGTTAGGAAATGCAGGTGCGTTAATAGCGCACTTGCTTGACTAAGG
CTCCAGAGGAAGCCACGGCTAACTCTGTGCCAGCAGCCGCGGTAATACAGAGGCGGCAAGCGTTGTTCGG
AATTATTGGGCGTAAAGAGCACGTAGGCGGCCTTGCAAGTCAGTTGTGAAAGCCTTCCGCTTAACGGAAG
AACGGCATCTGATACTACAGGGCTTGAGTACGGGAGGGGAGAGTGGAACTTCTGGTGGAGCGGTGAAATG
CGTAGATATCAGAAGGAACGCCGGCGGCGAAAGCGACTCTCTGGTCCGAAACTGACGCTGAGTGTGCGAA
AGCTAGGGGAGCAAACGGGATTAGATACCCCGGTAGTCCTAGCCGTAAACGATGGGCACTAAGTAGAGGG
GTTTTGATTATTTCTCTGCCGGAGCTAACGCATTAAGTGCCCCGCCTGGGGAGTACGGCCGCAAGGCTAA
AACTCAAAAGAATTGACGGGGGCTCACACA

>gi|468182677|gb|KC662471.1| Uncultured planctomycete clone ARB-LM-1 16S ribosomal RNA gene, partial sequence
GGCTGCAGTCGAGGATCTTCCGCAATGGACGAAAGTCTGACGGAGCGACGCCGCGTGTAGGACGAAGGCC
CTTGGGTTGTAAACTACTGTCACGAGTTATGAATGGGTCCAGGTGAATAGCCTGGGCATTGACGTAAGCT
CGAGAGGAAGCACCGGCTAACTCTGTGCCAGCAGCCGCGGTAATACAGAGGGTGCTAACGTTGTTCGGAA
TTATTGGGCGTAAAGAGCACGTAGGCGGCCTTGCAAGTCAGTTGTGAAAGCCTTCCGCTTAACGGAAGAA
CGGCATCTGATACTACAGGGCTTGAGTACGGGAGGGGAGAGTGGAACTTCTGGTGGAGCGGTGAAATGCG
TAGATATCAGAAGGAACGCCGGCGGCGAAAGCGACTCTCTGGTCCGAAACTGACGCTGAGTGTGCGAAAG
CTAGGGGAGCAAACGGGATTAGATACCCCGGTAGTCCTAGCCGTAAACGATGGGCACTAAGTAGAGGGGT
TTTGATTATTTCTCTGCCGGAGCTAACGCATTAAGTGCCCCGCCTGGGGAGTACGGCCGCAAGGCTAAAA
CTCAAAAGAATTGACGGGGGCTCACACA

>gi|166063843|dbj|AB376549.1| Uncultured bacterium gene for 16S ribosomal RNA, partial sequence, clone: HW-1A01
TCGAGAATCTTTCGCAATGCCCGAAAGGGTGACGAAGCGACGCCGCGTGTGGGATGAAGGCCCTCGGGTT
GTAAACCACTGTCGGGAGTTAAGAATTGTAGGGGTGCTAATAGTATTTCTACTTGACTAAGGCTCCGGAG
GAAGCCACGGCTAACTCTGTGCCAGCAGCCGCGGTAATACAGAGGCGGCAAGCGTTGTTCGGAATTATTG
GGCGTAAAGAGCATGTAGGCGGCTATGTAAGTCGGTTGTGAAAGCCTTCCGCTTAACGGAAGAATGGCGG
TCGAAACTGCATGGCTTGAGTGCGGGAGGGGAGAGTGGAACTTCTGGTGGAGCGGTGAAATGCGTAGATA
TCAGAAGGAACGTCGGCGGCGAAAGCGACTCTCTAGACCGTAACTGACGCTGAGTGTGCGAAAGCTAGGG
GAGCAAACGGGATTAGATACCCCGGTAGTCCTAGCCGTAAACGATGGGCACTAAGTAGAGGGGTTTTGAT
TATCTCTCTGCCGGAGCTAACGCATTAAGTGCCCCGCCTGGGGAGTACGGCCGCAAGGCTA

>gi|166063847|dbj|AB376553.1| Uncultured bacterium gene for 16S ribosomal RNA, partial sequence, clone: HW-1A05
TCGAGAATCTTTCGCAATGCCCGCAAGGGTGACGAAGCGACGCCGCGTGCGGGAAGAAGGCCTTCGGGTT
GTAAACCGCTGTCGGGAGTTAGGAAGTGCAAGGATGTTAATAGCGTTCTTGCTTGACTAAGGCTCCGGAG
GAAGCCACGGCTAACTCTGTGCCAGCAGCCGCGGTAATACAGAGGCGGCAAGCGTTGTTCGGAATTATTG
GGCGTAAAGAGCACGTAGGCGGCTGTGTAAGTCGGTTGTGAAAGCCTTCCGCTTAACGGAAGAACGGCAT
CCGATACTGCATAGCTTGAGTGCGGGAGGGGAGAGTGGAACTTCTGGTGGAGCGGTGAAATGCGTAGATA
TCAGAAGGAACACCGGCGGCGAAGGCGACTCTCTGGTCCGTAACTGACGCTGAGTGTGCGAAAGCTAGGG
GAGCAAACGGGATTAGATACCCCGGTAGTCCTAGCCGTAAACGATGGGCACTAAGTAGAGGGGTTTTGAT
TATCTCTCTGCCGGACTAACGCATTAAGTGCCCCGCCTGGGGAGTACGGCCGCAAGGCTA
>gi|345287606|gb|JF286586.1| Uncultured planctomycete clone ST_1 16S ribosomal RNA gene, partial sequence
GGGTACAAACCGAGTGGCGTAAGGGTGAGTAATGCATTGACAACCTACCTTTGAGATGGGAACAACAGCG
TTCCAAGCAATTGGAGCTACCGAAAGGGCTGCTAATACCCAATAAAACTATTATTGCTTTGGTGGTGATA
GTCAAACATGCGGAATCGAAAGGTTCCATTTGCTCAAAGAGGGGTCAATGTCCTATCAGCTTGTTGGTGG
GGTAACGGCCTACCAAGGCGAAGACGGGTAGCCGGCCTGAGAGGGTGGTCGGCCACACTGGGACTGAGAC
ACTGCCCAGACTCCTACGGGAGGCTGCAGTCGAGAATCTTTCGCAATGCCCGAAAGGGTGACGAAGCGAC
GCCGCGTGCGGGAAGAAGGCCTTCGGGTTGTAAACCGCTGTCGGGAGTTAGGAAATGCAAGGATGTTAAT
AGCATTCTTGCTTGACTAAGGCTCCGGAGGAAGCCACGGCTAACTCTGTGCCAGCAGCCGCGGTAATACA
GAGGCGGCAAGCGTTGTTCGGAATTATTGGGCGTAAAGAGCACGTAGGCGGCTGTGTAAGTCGGTTGTGA
AAGCCTTCCGCTTAACGGAAGAACGGCATCCGATACTGCATAGCTTGAGTGCGGGAGGGGAGAGTGGAAC
TTCTGGTGGAGCGGTGAAATGCGTAGATATCAGAAGGAACACCGGCGGCGAAGGCGACTCTCTGGTCCGT
AACGACGCTGAGTGTGCGAAAGCTAGGGGAGCAAACGGGATTAGATACCCCGGTAGTCCTAGCCGTAAAC
GATGGGCACTAAGTAGAGGGGTTTTGATTATCTCTCTGCCGGAGCTAACGCATTAAGTGCCCCGCCTGGG
GAGTACGGCCGCAAGGCTAAAACTCAAAAGAATTGACGGGGGCTCGCACAAGCGGTGGAGCATGTGGCTT
AATTCGATGCAACGCGAAGAACCTTACCGGGGTTTGACATGGTAGAAGTAGGAGCCCGAAAGGGTAACGA
ACGGTATCCAGTCCGTGACTATCACAGGTGTTGCATGGCTGTCGTCAGCTCGTGTCGTGAGACGTTGGGT
TAAGTCCCCTAACGAGCGAAACCCTTGTCTTTAGTTGCCAACGGATCATGCCGGGCACTCTAAAGAGACT
GCTGTCGTCAAGACGGAGGAAGGTGGGGATGACGTCAAGTCATCATGGCCCTTATATCCCGGGCTGCACA
CGTGCTACAATGGTCGGTACAAAGGGATGCTAAGCCGTAAGGTGGAGCGAAACCCATAAAGCCGATCTCA
GTTCAGATTGGAGGCTGAAACCCGCCTCCATGAAGTAGGAATCGCTAGTAATCGCGGATCAGCTACGCCG
CGGTGAATATGTTCCCGAGCCTTGTACACACCGCCCGTCAAGCCACCCAAGCAAGATGCACCCAAAATCA
CCGGCCTAACCTGTAAAGGATGGAAGTGCTTAAGGTGTGTTTTGTGAGGAGG

>gi|345287607|gb|JF286587.1| Uncultured planctomycete clone ST_2 16S ribosomal RNA gene, partial sequence
GGGCGCAAACCGAGTGGCGTAAGGGTGAGTAATGCATTGATAACCTGCCTTTGAGATGGGAATAACAACG
TTCCAAGCAATTGGGGCTACCGAAAGGGTTGCTAATACCCAATAAAACTATTGCTGCTATTGGTAGTAAT
AGTCAAATAAATGGGGTCGAAAGATTTCATTTGCTCGAAGAGGGGTCAATGTCCTATCAGCTAGTTGGTA
GAGTAATAGCCTACCAAGGCAAAGACGGGTAGCCGGCCTGAGAGGGTGGTCGGCCACACTGGGACTGAGA
CACTGCCCAGACTCCTACGGGAGGCTGCAGTCGAGAATCTTTCGCAATGCCCGAAAGGGTGACGAAGCGA
CGCCGCGTGCGGGAAGAAGGCCTTCGGGTTGTAAACCGCTGTCGGGAGTTAAGAAATGCAAGGATGTTAA
TAGCATCTTTGTTTGACTAAGGCTCCGGAGGAAGCCACGGCTAACTCTGTGCCAGCAGCCGCGGTAATAC
AGAGGCGGCAAGCGTTGTTCGGAATTATTGGGCGTAAAGAGCACGTAGGCGGCTGTGTAAGTCGGTTGTG
AAAGCCTTCCGCTTAACGGAAGAACGGCATCCGATACTGCATAGCTCGAGTGCGGGAGGGGAGAGTGGAA
CTTCTGGTGGAGCGGTGAAATGCGTAGATATCAGAAGGAACACCGGCGGCGAAGGCGACTCTCTGGCCCG
TAACTGACGCTGAGTGTGCGAAAGCTAGGGGAGCAAACGGGATTAGATACCCCGGTAGTCCTAGCCGTAA
ACGATGGGCACTAGGTAGAGGGGTTTTGATTATCTCTCTGCCGGAGCTAACGCATTAAGTGCCCCGCCTG
GGGAGTACGGCCGCAAGGCTAAAACTCAAAAGAATTGACGGGGGCTCGCACAAGCGGTGGAGCATGTGGC
TTAATTCGATGCAACGCGAAGAACCTTACCGGGGTTTGACATGGTAGAAGTAGGAGCCCGAAAGGGCAAC
GAACGGTATCCAGTCCGTAACTATCACAGGTGTTGCATGGCTGTCGTCAGCTCGTGTCGTGAGACGTTGG
GTTAAGTCCCCTAACGAGCGAAACCCTTGTCTTTAGTTGCCAACAGGTCATGCTGGGTACTCTAAAGAGA
CTGCCGTCGTCAAGACGGAGGAAGGTGGGGATGACGTCAAGTCATCATGGCCCTTATATCCCGGGCTGCA
CACGTGCTACAATGGTCGGTACAAAGGGATGCTAAACCGCAAGGCGGAGCGAAACCCAGAAAGCCGATCT
CAGTTCAGATTGGAGGCTGAAACCCGCCTCCATGAAGTAGGAATCGCTAGTAATCGCGGATCAGCTACGC
CGCGGTGAATATGTTCCCGAGCCTTGTACACACCGCCCGTCAAGCCACCCAAGCAAGATGCACCCAAAAT
CATTGGCCTAACCAGCAATGGAGGGAAGTGCTTAAGGTGTGTTTTGTGAGGA

>gi|345287608|gb|JF286588.1| Uncultured planctomycete clone ST_3 16S ribosomal RNA gene, partial sequence
GGATGCAAACCGAGTGGCGTAAGGGTGAGTAATGCATTGATAACCTACCTCCAAGATGGGAATAACAACG
TTCCAAGCAATTGGGGCTACCGAAAGGGTTGCTAATACTCAATAAAATTATTGTTGCTTCGGCAATAATA
GTCAAATAGGAGGAATCGAAAGGTTTCGCTTGCTTGAAGAGGGGTCAATGTCCTATCAGCTAGTTGGTGG
GGTAATAGCCTACCAAGGCGAGGACGGGTAGCCGGCCTGAGAGGGTGGTCGGCCACACTGGGACTGAGAT
ACTGCCCAGACTCCTACGGGAGGCTGCAGTCGAGAATCTTTCGCAATGCCCGAAAGGGTGACGAAGCGAC
GCCGCGTGCGGGAGGAAGGCCTTCGGGTTGTAAACCGCTGTCGGGAGTTAAGAAATGCAAGGATGTTAAT
AGCGTTCTTGCTTGACTAAGGCTCCGGAGGAAGCCACGGCTAACTCTGTGCCAGCAGCCGCGGTAATACA
GAGGCGGCAAGCGTTGTTCGGAATTATTGGGCGTAAAGAGCACGTAGGCGGCTGTGTAAGTCGGTTGTGA
AAGCCTTCCGCTCAACGGAAGAACGGCATCCGATACTGCATGGCTTGAGTGTGGGAGGGGAGAGTGGAAC
TTCTGGTGGAGCGGTGAAATGCGTAGATATCAGAAGGAACACCGGCGGCGAAGGCGACTCTCTGGTCCAT
AACTGACGCTGAGTGTGCGAAAGCTAGGGGAGCAAACGGGATTAGATACCCCGGTAGTCCTAGCCGTAAA
CGATGGGCACTAAGTAGAGGGGTTTTGATTATCTCTCTGCCGGAGCTAACGCATTAAGTGCCCCGCCTGG
GGAGTACGGCCGCAAGGCTAAAACTCAAAAGAATTGACGGGGGCTCGCACAAGCGGTGGAGCATGTGGCT
TAATTCGATGCAACGCGAAGAACCTTACCGGGGTTTGACATGGTAGAAGTAGAAGCCTGAAAAGGTGACG
AACGGTATCCAGTCCGTAACTATCACAGGTGTTGCATGGCTGTCGTCAGCTCGTGTCGTGAGACGTTGGG
TTAAGTCCCCTAACGAGCGAAACCCTTGTCTTTAGTTGCCAACAGATAATGCTGGGCACTCTAAAGAAAC
TGCCGTCGTCAAGACGGAGGAAGGTGGGGATGACGTCAAGTCATCATGGCCCTTATATCCCGGGCTGCAC
ACGTGCTACAATGGTCGGTACAAAGGGATGCTAAGCCGTAAGGTGGAGCGAAACCCAGAAAGCCGATCCC
AGTTCAGATTGGAGGCTGAAACCCGCCTCCATGAAGTAGGAATCGCTAGTAATCGCGGATCAGCTACGCC
GCGGTGAATATGTTCCCGAGCCTTGTACACACCGCCCGTCAAGCCACCCAAGCAAGATGCACCCAAAATC
ACCGGCCTAACCTGAAAAGGAAGGAAGTGCCTAAGGTGTGTTTTGTGAGGAG
