# Supplementary material for: Biogeography of anaerobic ammonia-oxidizing (anammox) bacteria
Source: Front Microbiol. 2014 Aug 6;5:399. doi: 10.3389/fmicb.2014.00399 (PMC4123730; doi:10.3389/fmicb.2014.00399)
Supplement: Supplementary file 1 [file DataSheet1.ZIP › Sonthiphand supp data files/10/Untrimmed Sequence Files/259.fasta]

>gi|526132205|gb|KF261352.1| Uncultured bacterium clone PAE-EN23-1_2 16S ribosomal RNA gene, partial sequence
GGATTAGGCATGCAAGTCGCACGAGGGAGCGTCCCGAAAGGGGCGCAAACCGAGTGGCGTAAGGGTGAGT
AATGCATTGATAACCTACCTTTGAGATGGGAACAACAACGTTCCAAGTAATTGGGGCTACCGAAAGGGTT
GCTAATTCTCAATAAAAATGCTGACACTTTGGTGTCGGCAGTCAAAGAAATGGATCTGAAAAGGTCCATT
TGCTCAGAGAGGGGTCAATGTCCTATCAGCTAGTTGGTAGGGTAATGGCCTACCAAGGCGAAGACGGGTA
GCCGGCCTGAGAGGGTGGTCGGCCACACTGGGACTGAGACACTGCCCAGACTCCTACGGGAGGCTGCAGT
CGAGAATCTTTCGCAATGCCCGAAAGGGTGACGAAGCGACGCCGCGTGTGGGATGAAGGCCTTCGGGTTG
TAAACCACTGTCGGGAGTTAAGAATTGTAGGAATGCTAATAGTATTTCTACTTGACTAAGGCTCCGGAGG
AAGCCACGGCTAACTCTGTGCCAGCAGCCGCGGTAATACAGAGGCGGCAAGCGTTGTTCGGAATTATTGG
GCGTAAAGAGCATGTAGGCGGCTATGTAAGTCGGTTGTGAAAGCCTTCCGCTTAACGGAAGAATGGCGGT
CGAAACTGCATGGCTTGAGTGCGGGAGGGGAGAGTGGAACTTCTGGTGGAGCGGTGAAATGCGTAGATAT
CAGAAGGAACGTCGGCGGCGAAAGCGACTCTCTAGACCGTAACTGACGCTGAGTGTGCGAAAGCTAGGGG
AGCAAACGGGATTAGATACCCCGGTAGTCCTAGCCGTAAACGATGGGCACTAAGTAGAGGGGTTTTGATT
ATCTCTCTGCCGGAGCTAACGCATTAAGTGCCCCGCCTGGGGAGTACGGCCGCAAGGCTAAAACTCAAAA
GAATTGACGGGGGCTCGCACAAGCGGTGGAGCATGTGGCTTAATTCGATGCAACGCGAAGAACCTTACCG
GGGCTTGACATGATAGAAGTAGGAACCCGAAAGGGCGACGAACGGTATCCAGCCCGAAACTATCACAGGT
GTTGCATGGCTGTCGTCAGCTCGTGTCGTGAGACGTTGGGTTAAGTCCCCTAACGAGCGAAACCCTTGTC
TTTAGTTGCCATCAGGTTATGCTGGGCACTCTAATGAGACTGCTGTCGTCAAGACGGAGGAAGGTGGGGA
TGACGTCAAGTCATCATGGCCCTTATGTCCCGGGCTGCACACGTGCTACAATGGTTGGTACAAAGGGATG
CTAAACTGTAAAGCGGAGCGAAACCCATAAAACCGATCTCAGTTCAGATTGGAGGCTGAAACCCGCCTCC
ATGAAGTAGGAATCGCTAGTAATCGCGGATCAGCTACGCCGCGGTGAATATGTTCCCGAGCCTTGTACAC
ACCGCCCGT

>gi|526132206|gb|KF261353.1| Uncultured bacterium clone PAE-EN23-1_14 16S ribosomal RNA gene, partial sequence
GGATTAGGCATGCAAGTCGCACGAGGGAGCGTCCCGAAAGGGGCGCAAACCGAGTGGCGTAAGGGTGAGT
AATGCATTGATAACCTACCTTTGAGATGGGAACAACAACGTTCCAAGTAATTGGGGCTACCGAAAGGGTT
GCTAATTCTCAATAAAAATGCTGACACTTTGGTGTCGGCAGTCAAAGAAATGGATCTGAAAAGGTCCATT
TGCTCAGAGAGGGGTCAATGTCCTATCAGCTAGTTGGTAGGGTAATGGCCTACCAAGGCGAAGACGGGTA
GCCGGCCTGAGAGGGTGGTCGGCCACACTGGGACTGAGACACTGCCCAGACTCCTACGGGAGGCTGCAGT
CGAGAATCTTTCGCAATGCCCGAAAGGGTGACGAAGCGACGCCGCGTGTGGGATGAAGGCCTTCGGGTTG
TAAACCACTGTCGGGAGTTAAGAATTGTAGGAATGCTAATAGTATTTCTACTTGACTAAGGCTCCGGAGG
AAGCCACGGCTAACTCTGTGCCAGCAGCCGCGGTAATACAGAGGCGGCAAGCGTTGTTCGGAATTATTGG
GCGTAAAGAGCATGTAGGCGGCTATGTAAGTCGGTTGTGAAAGCCTTCCGCTTAACGGAAGAATGGCGGT
CGAAACTGCATGGCTTGAGTGCGGGAGGGGAGAGTGGAACTTCTGGTGGAGCGGTGAAATGCGTAGATAT
CAGAAGGAACGTCGGCGGCGAAAGCGACTCTCTAGACCGTAACTGACGCTGAGTGTGCGAAAGCTAGGGG
AGCAAACGGGATTAGATACCCCGGTAGTCCTAGCCGTAAACGAAGGGCACTAAGTAGAGGGGTTTTGATT
ATCTCTCTGCCGGAGCTAACGCATTAAGTGCCCCGCCTGGGGAGTACGGCCGCAAGGCTAAAACTCAAAA
GAATTGACGGGGGCTCGCACAAGCGGTGGAGCATGTGGCTTAATTCGATGCAACGCGAAGAACCTTACCG
GGGCTTGACATGATAGAAGTAGGAACCCGAAAGGGCGACGAACGGTATCCAGCCCGAAACTATCACAGGT
GTTGCATGGCTGTCGTCAGCTCGTGTCGTGAGACGTTGGGTTAAGTCCCCTAACGAGCGAAACCCTTGTC
TTTAGTTGCCATCAGGTTATGCTGGGCACTCTAAAGAGACTGCTGTCGTCAAGACGGAGGAAGGTGGGGA
TGACGTCAAGTCATCATGGCCCTTATGTCCCGGGCCGCACACGTGCTACAATGGTTGGTACAAAGGGATG
CTAAACTGTAAAGCGGAGCGAAACCCATAAAACCGATCTCAGTTCAGATTGGAGGCTGAAACCCGCCTCC
ATGAAGTAGGAATCGCTAGTAATCGCGGATCAGCTACGCCGCGGTGAATATGTTCCCGAGCCTTGTACAC
ACCGCCCGT

>gi|303387237|gb|GQ850472.1| Candidatus Anammoxoglobus sp. enrichment culture clone 11 16S ribosomal RNA gene, partial sequence
AAGCGGCTCTCTGGTCCGTAACTGACGCTGAGGTGCGAAAGCCAGGGGAGCAAACGGGATTAGATACCCC
GGTAGTCCTGGCCGTAAACGATGGGCACTCGGTAGAGGGGTTTTGAATATCTCTCTGCCTGAGCTAACGC
GTTAAGTGCCCCGCCTGGGGAGTACGGCCGCAAGGCTAAAACTCAAAAGAATTGACGGGGGCTCGCACAA
GCGGTGGAGCATGTGGCTTAATTCGATGCAACACGAAGAACCTTACCGGGGCTCGACATGACAGAAGTAG
GAGTCCGAAAGGACAACCAACGGTATCCAGTCCGTAGCTGTCACAGGTGTTGCATGGCTGTCGTCAGCTC
GT

>gi|303387238|gb|GQ850473.1| Candidatus Anammoxoglobus sp. enrichment culture clone 13 16S ribosomal RNA gene, partial sequence
GAGCGGTGAAATGCGTAGATATCAGAAGGAACACCGGCGGCGAAAGCGGCTCTCTGGTCCGTAACTGACG
CTGAGGTGCGAAAGCCAGGGGAGCAAACGGGATTAGATACCCCGGTAGTCCTGGCCGTAAACGATGGGCA
CTCGGTAGAGGGGTTTTGAATATCTCTCTGCCTGAGCTAACGCGTTAAGTGCCCCGCCTGGGGAGTACGG
CCGCAAGGCTAAAACTCAAAAGAATTGACGGGGGCTCGCACAAGCGGTGGAGCATGTGGCTTGATTCGAT
GCAACACGAAGAACCTTACCGGGGCTCGACATGACAGAAGTAGGAGTCCGAAAGGACAACCAACGGTATC
CAGTCCGTAGCTGTCACAGGTGTTGCATGGCTGTCGTCAGCTCGCGTCGTGAGACGTTGGGTTAAGTCCC
CTAACGAGCGAAACCC

>gi|303387241|gb|GQ850476.1| Candidatus Anammoxoglobus sp. enrichment culture clone 16 16S ribosomal RNA gene, partial sequence
AAGCGGCTCTCTGGTCCGTAACTGACGCTGAGGTGCGAAAGCCAGGGGAGCAAACGGGATTAGATACCCC
GGTAGTCCTGGCCGTAAACGATGGGCACTCGGTAGAGGGGTTTTGAATATCTCTCTGCCTGAGCTAACGC
GTTAAGTGCCCCGCCTGGGGAGTACGGCCGCGAGGCTAAAACTCAAAAGAATTGACGGGGGCTCGCACAA
GCGGTGGAGCATGTGGCTTAATTCGATGCAACACGAAGAACCTTACCGGGGCTCGACATGACAGAAGTAG
GAGTCCGAAAGGACAACCAACGGTATCCAATCCGTAGCTGTCACAGGTGTTGCATGGCTGTCGTCAGCTC
GT

>gi|303387244|gb|GQ850479.1| Candidatus Anammoxoglobus sp. enrichment culture clone 21 16S ribosomal RNA gene, partial sequence
AAAGCGGCTCTCTGGTCCGTAACTGACGCTGAGGTGCGAAAGCCAGGGGAGCAAACGGGATTAGATACCC
CGGTAGTCCTGGCCGTAAACGATGGGCACTCGGTAGAGGGGTTTTGAATATCTCTCTGCCTGAGCTAACG
CGTTAAGTGCCCCGCCTGGGGAGTACGGCCGCAAGGCTAAAACTCAAAAGAATTGACGGGGGCTCGCACA
AGCGGTGGAGCATGTGGCTTAATTCGATGCAACACGAAGAACCTTACCGGGGCTCGACATGACGGAAGTA
GGAGTCCGAAAGGACAACCAACGGTATCCAGTCCGTAGCTGTCACAGGTGTGCATGGCTGTCGTCAGCT
>gi|380254440|dbj|AB703293.1| Uncultured Brocadia sp. gene for 16S ribosomal RNA, partial sequence, clone: KU-LOW-1
GAACGAGGGAGTACTCCGAAAGGGGTACAAATCGAGTGGCGTAAGGGTGAGTAATGCATTGATAACCTAC
CTTTGAGATGGGAACAACAGCGTTCCAAGCAATTGGAGCTACCGAAAGGGCTGCTAATACCCAATAAAAC
TGTTATTGCTTTGGTGATGATAGTCAAACGTGCGGAATCGAAAGGTTCCATTTGCTCAAAGAGGGGTCAA
TGTCCTATCAGCTTGTTGGTGGGGTAATGGCCTACCAAGGCGAAGACGGGTAGCCGGCCTGAGAGGGTGG
TCGGCCACACTGGGACTGAGACACTGCCCAGACTCCTACGGGAGGCTGCAGTCGAGAATCTTTCGCAATG
CCCGCAAGGGTGACGAAGCGACGCCGCGTGCGGGAAGAAGGCCTTCGGGTTGTAAACCGCTGTCGGGAGT
TAGGAAGTGCAAGGATGTTAATAGCGTTCTTGCTTGACTAAGGCTCCGGAGGAAGCCACGGCTAACTCTG
TGCCAGCAGCCGCGGTAATACAGAGGCGGCAAGCGTTGTTCGGAATTATTGGGCGTAAAGAGCACGTAGG
CGGCTGTGTAAGTCGGTTGTGAAAGCCTTCCGCTTAACGGAAGAACGGCATCCGATACTGCATAGCTTGA
GTGCGGGAGGGGAGAGTGGAACTTCTGGTGGAGCGGTGAAATGCGTAGATATCAGAAGGAACACCGGCGG
CGAAGGCGACTCTCTGGTCCGTAACTGACGCTGAGTGTGCGAAAGCTAGGGGAGCAAACGGGATTAGATA
CCCCGGTAGTCCTAGCCGTAAACGAT

>gi|380503805|dbj|AB703294.2| Uncultured Brocadia sp. gene for 16S ribosomal RNA, partial sequence, clone: KU-LOW-2
GAACGAGGGAGCATTCCGAAAGGGGTGCAAACCGAGTGGCGTAAGGGTGAGTAATGCATTGATAACCTAC
CTTCGAGATGAGAATAACAACGTTCCAAGCAATTGGGGCTACCGAAAGGGTTGCTAATACTCAATGAAAC
TATTATTGCTTTGGTGGTGATAGTCAAATAGGCGGAATCGAAAGGTTCCACTTGCTTGAGGAGGGGTCAA
TGTCCTATCAGCTAGTTGGCAGGGTAATGGCCTACCAAGGCGAAGACGGGTAGCCGGCCTGAGAGGGTGG
TCGGCCACACTGGGACTGAGACACTGCCCAGACTCCTACGGGAGGCTGCAGTCGAGAATCTTTCGCAATG
CCCGAAAGGGTGACGAAGCGACGCCGCGTGCGGGAAGAAGGCCTTCGGGTTGTAAACCGCTGTCGGGAGT
TAAGAAGTGCAGGGATGTTAATAGCGTCCTTGCTTGACTAAGGCTCCGGAGGAAGCCACGGCTAACTCTG
TGCCAGCAGCCGCGGTAATACAGAGGCGGCAAGCGTTGTTCGGAATTATTGGGCGTAAAGAGCACGTAGG
CGGCCGTGTAAGTCGGTTGTGAAAGCCTTCCGCTCAACGGAAGGACGGCATCCGATACTGCATGGCTCGA
GTGCGGGAGGGGAGAGTGGAACTTCTGGTGGAGCGGTGAAATGCGTAGATATCAGAAGGAACACCGGCGG
CGAAGGCGACTCTCTGGTCCGTAACTGACGCTGAGTGTGCGAAAGCTAGGGGAGCAAACGGGATTAGATA
CCCCGGTAGTCCTAGCCGTAAACGAT

>gi|380503806|dbj|AB703295.2| Uncultured Brocadia sp. gene for 16S ribosomal RNA, partial sequence, clone: KU-LOW-3
GAACGAGGGAGTATTCCGAAAGGGGTACAAATCGAGTGGCGTAAGGGTGAGTAATGCATTGATAACCTAC
CTTTGAGATGGGAACAACAGCGTTCCAAGCAATTGGGGCTACCGAAAGGGCTGCTAATACCCAATAAAAC
TACTATTGCTTTGGTGGTAGTAGTCAAACGTGCGGGATCGAAAGGTTCCATTTGCTCAAAGAGGGGTCAA
TGTCCTATCAGCTTGTTGGTGGGGTAACGGCCTACCAAGGCGAAGACGGGTAGCCGGCCTGAGAGGGTGG
TCGGCCACACTGGGACTGAGACACTGCCCAGACTCCTACGGGAGGCTGCAGTCGAGAATCTTTCGCAATG
CCCGAAAGGGTGACGAAGCGACGCCGCGTGCGGGAAGAAGGCCTTCGGGTTGTAAACCGCTGTCGGGAGT
TAGGAAGTGCAAGGATGTTAATAGCGTTCTTGCTTGACTAAGGCTCCGGAGGAAGCCACGGCTAACTCTG
TGCCAGCAGCCGCGGTAATACAGAGGCGGCAAGCGTTGTTCGGAATTATTGGGCGTAAAGAGCACGTAGG
CGGCTGTGTAAGTCGGTTGTGAAAGCCTTCCGCTTAACGGAAGAACGGCATCCGATACTGCATAGCTTGA
GTGCGGGAGGGGAGAGTGGAACTTCTGGTGGAGCGGTGAAATGCGTAGATATCAGAAGGAACACCGGCGG
CGAAGGCGACTCTCTGGTCCGTAACTGACGCTGAGTGTGCGAAAGCTAGGGGAGCAAACGGGATTAGATA
CCCCGGTAGTCCTAGCCGTAAACGAT
>gi|160332700|emb|AM905102.1| Uncultured bacterium partial 16S rRNA gene, isolate 8
GAACGAGGGAGTACTCCGAAAGGGGTACAAATCGAGTGGCGTAAGGGTGAGTAATGCATTGATAACCTAC
CTTTGAGATGGGGATAACAACGTCCCAAGCAATTGGGGCTACCGAAAGGGTTGCTAATACTCAATAAAAC
TGTTGGTGCCTTGGTATTGACAGTCAAAAAGGTGGAATCGTGAGATTTCATTTGCTCAGAGAGGGGTCAA
TGTCCTATCAGCTAGTTGGCAGGGTAATGGCCTACCAAGGCGAAGACGGGTAGCCGGCCTGAGAGGGTGG
TCGGCCACACTGGGACTGAGACACTGCCCAGACTCCTACGGGAGGCTGCAGTCGAGAATCT

>gi|160332712|emb|AM905114.1| Uncultured bacterium partial 16S rRNA gene, isolate 20
GCTCGTAGGAGCTGGCAGTGCTCAGTCCCAGTGTGGCCGACCACCCTCTCAGGCCGGCTACCCGTCTTCG
CCTTGGTAGGCCATTACCCTGCCAACTAGCTGATAGGACATTGACCCCTCTCTGAGCAAATGAAATCTCA
CGATTCCACCTTTTTGACTGTCAATACCAAGGCACCAACAGTTTTATTGAGTATTAGCAACCCTTTCGGT
AGCCCCAATTGCTTGGGACGTTGTTATCCCCATCTCAAAGGTAGGTTATCAATGCATTACTCACCCTTAC
GCCACTCGATTTGTACCCCTTTCGGAGTACTCCCTCGTTCGACTTGCATGCCTAATCC

>gi|160332713|emb|AM905115.1| Uncultured bacterium partial 16S rRNA gene, isolate 21
GGCATTGCCCCTCTCTGAGCAAATGAATCTCACGATTCCACCTTTTTGACTGTCAATACCAAGGCACCAA
CCAGTTTTATTGAGTATTACGCAAGCCTCTTTCGTAGCCCCAATTGCTTGGGACGTTGTTATCCCATCTC
AAAGGTAGGTTATCAATGCATTACTCACCCTTACGCCACTCGATTTGTACCCCTTTCGGAGTACTCCCCT
CGTTCGACTTGCATGCCTAATC

>gi|160332723|emb|AM905125.1| Uncultured bacterium partial 16S rRNA gene, isolate DGGE band ANAMMOX60
TTAGGCATGCAAGTCGTACGTGATCCTCGTTTCGGTGAGGTGAAAGTGGCGAACGGGTGAGTAATGCATA
GCTAACCTACCCTTGGCACGGGGATAACCAGGAGAAATCTTGGCTAATACCCGATAGGCTCGCGGGGTTG
CATGGTCCTGCGAGTAAAGGAGGCCTNTTAGCAATGCTTTCGGCCGAGGACGGGACTATGTCCTATCAGC
TAGTTGGTAGGGTAATGGCTTACCAAGGCGATGACGGGTAGCCGACCTGAGAGGGTGACCGGCCACACTG
GGACTGAGACACTGCCCAGACTCCTACGGGAGGCTGCAGTCGAGAATCTTCCGCAATGGGGGAAACCCTG
ACGGAGCGACGCCGCGTGCGGGATGAAGGCCTTCGGGTTGTAAACCGCTGTCACGCATTAAGAAGGGCCC
GGCGTTAACAGCGCTGGGCTTTGACGAAGGTGCGGGAGGAAGCCACGGCTAACTCTGTGCCAGCAGCCGC
GGTAAGACAGAGGTGGCGACCGTTTTTCGCAATCACTGGGCATAAAGCGCGTGAGGCGGCATAGCAAGTC
GGGTGTGAAATCCCTCGGCCCAACCGAGGAATTGCGCTCGAAACTGCCGTGCTTGAGGACAGGAGGGGAG
CCTGGAATTCCTGGTCGAA

>gi|160332724|emb|AM905126.1| Uncultured bacterium partial 16S rRNA gene, isolate DGGE band ANAMMOX61
GGATTAGGCATGCAAGTCGTACGTGATCCTCGCTTCGGTGAGGTGAAAGTGGCGAACGGGTGAGTAATGC
ATAGCTAACCTACCCTTGGCACGGGGATAACCAGGAGAAATCTTGGCTAATACCGGATAGGCTCGTGGGA
TTGCATGGTCCTGCGAGTAAAGAAGGCCTCTTAGCAATGCTTTCGGCCGAGGACGGGACTATGTCCTATC
AGCTAGTTGGTAGGGTAATGGCCTACCAAGGCGATGACGGGTAGCCGACCTGAGAGGGTGACCGGCCACA
CTGGGACTGAGACACTGCCCAGACTCCTACGGGAGGCTGCAGTCGAGAATCTTCCGCAATGGGGGAAACC
CTGACGGAGCGACGCCGCGTGCGGGATGAAGGCCTTCGGGTTGTAAACCGCTGTCACGCATTAAGAAGGG
TCCGGTGTTAACAGCGCTGGGCTTTGACGAAGGTGCGGAGGAAGCCACGGCTAACTNCTGTGCCAGCAGC
CGCGGTAAGACAGAGGTGGCGACCGTTGTTCGGAATCACTGGGCATAAAGCGCGCGTAGGCGGCATAGCA
AGTCGGGTGTGAAATCCCTCGGCCCAACCGAGGAATTGCGCTCGAAACTGCCGTGCTTGAGGACAGGAGG
GGAGCCTGGAATTCCTGGTGGAGCGGTGAAATGCGTTGATATCAGGAGGAACACCGGCGGCGAA

>gi|160332725|emb|AM905127.1| Uncultured bacterium partial 16S rRNA gene, isolate DGGE band ANAMMOX62
ATACGGGGCACTATCCCGTTTTGCTCCCCTAGCTTTCGCACACTCAGCGTCAGTTACGGTCCAGAGAGTC
GCTTTCGCCGCCGGCGTTCCTTCTGATATCTACGCATTTCACCGCTCCACCAGAAGTTCCACTCTCCCCT
ACCGCACTCAAGCCATGCAGTTTCGGCCGCCATTCTTCCGTTAAGCGGAAGGCTTTCACAACCGACTTAC
ATAGCCGCCTACATGCTCTTTACGCCCAATAATTCCGAACAACGCTTGCCGCCTCTGTATTACCGCGGCT
GCTGGCACAGAGTTAGCCGTGGCTTCCTCCGGAGCCTTAGTCAAGTAAGAATACTATTAGCATCCTTACA
GTTCTTAACTCCCGACAGTGGTTTACAACCCGAAGGCCTTCTTCCCACACGCGGCGTCGCTTCGTCACCC
TTTCGGGCATTGCGAAAGATTCTCGACTGCAGCCTCCCGTAGGAGTCTGGGCAGTGTCTCAGTCCCAGTG
TGGCCGACCACCCTCTCAGGCCGGCTACCCGTCTTCGCCTTGGTAGGCCATTACCCTGCCAACTAGCTGA
TAGGACATTGACCCCTCTCTGAGCAAATGAAATCTCACGATTCCACCTTTTTGACTGTCAATACCAAGGC
ACCAACAGTTTTATTGAGTATTAGCAACCCTTTCGGTAGCCCCAATTGCTTGGGACGTTGTTATCCCCAT
CTCAAAGGTAGGTTATCAATGCATTACTCACCCTTACGCCACTCGATTTGTACCCCTTTCGGAGTACTCC
CTCGTTCGACTTGCATGCCTAAT

>gi|160332726|emb|AM905128.1| Uncultured bacterium partial 16S rRNA gene, isolate DGGE band ANAMMOX63
GATTAGGCATGCAAGTCGAACGAGGGAGTACTCCGAAAGGGGTACAAATCGAGTGGCGTAAGGGTGAGTA
ATGCATTGATAACCTACCTTTGAGATGGGGATAACAACGTCCCAAGCAATTGGGGCTACCGAAAGGTTGT
AATACTCAATAAAACTGTTGGTGCCTTGGTATTGACAGTCAAAAANGTGGAATCTTGAGATTTCATTTCT
CAGAGAGGGGTCAATGTCCTATCGCTAGTTGGCAGGGTAATGGCCTACCAAGGCGAAGACGGGTAGCCGG
CCTGAGAGGGTGGTCGGCCACACTGGGACTGAGACACTGCCCAGACTCCTACGGGAGGCTGCAGTCGAGA
ATCTTTCGCAATGCCCGAAAGGGTGACGAAGCGACGCCGCGTGTGGGAAGAAGGCCTTCGGGTTGTAAAC
CACTGTCGGGAGTTAAGAACTGTAAGGATGCTAATAGTATTCTTACTTGACTAAGGCTCCGGAGGAAGCC
ACGGCTAACTTTGTGCCAGCAGCCGCGGTAATACAGAGGCGGCAAGCGTTGTTCGGAATTATTGGGCGTA
AAGAGCATGTAGGCGGCTATGTAAGTCGGTTGTGAAAGCCTTCCGCTTAACGGAAGAATGGCGGCCGAAA
CTGCATGGCTTGAGTGCCGTAGGGGAGACTGGAACTTCTGGTGGA

>gi|160332733|emb|AM905135.1| Uncultured bacterium partial 16S rRNA gene, isolate DGGE band ANAMMOX70
GGATTAGGCATGCAAGTCGTACGTGATCCTCGCTTCGGTGAGGTGAAAGTGGCGAACGGGTGAGTAATGC
ATAGCTAACCTACCCTTGGTACGGGGATAACCAGGAGAAATCTTGGCTAATACCCGATAGGCTCGCGGGG
TTGCATGGCCCTGCGATTAAAGAAGGCCTCTTAGCAATGCTTTCGACCGAGGACGGGACTATGTCCTATC
AGCTAGTTGGTAGGGTAATGGCCTACCAAGGCAATGACGGGTAGCCGACCTGAGAGGGTGACCGGCCACA
CTGGGACTGAGACACTGCCCAGACTCCTACGGGAGGCTGCAGTCGAGAATCTTCCGCAATGGGGGAAACC
CTGACGGAGCGACGCCGCGTGCGGGATGAAGGCCTTCGGGTTGTAAACCGCTGTCACGCATTAAGAAGGG
TCCGGCGTTAACAGCGCTGGGCTTTGACGAAGGTGCGGGAGGAAGCCACGGCTAACTCTGTGCCAGCAGC
CGCGGTAAGACAGAGGTGGCGACCGTTGTTCGGAATCACTGGGCATAAAGCGCGCGTAGGCGGCATGTTA
AGTCGGGTGTGAAATCCCTCGGCCCAACCGAGGAATTGCGCTCGAAACTACCGTGCTTGAGGACAGGAGG
GGAGCCTGGAATTCCTGGTGGAGCGGTGAAATGCGTTGATATCAGGAGGAACACCGGCGGCGAAAGGCGA
GGCTATGGTCTGTTTCTGACGCTGAGGCGCGAAAGCTAGGGGAGCAAACGGGATTAGATACCCCGGT

>gi|160332734|emb|AM905136.1| Uncultured bacterium partial 16S rRNA gene, isolate DGGE band ANAMMOX71
GGATTAGGCATGCAAGTGTACGTGATCCTCGTTCGGTGAGGTGAAAGTGGCGAACGGGTGAGTAATGCAT
AGCTAACCTCCCTTGGTACGGGGATAACCAGGAGAAATCTTGGCTAATACCCGATAGGCTCGCGGGGTTG
CATGGCCCTGCGATTAAAGAAGGCCTCTTAGCAATGCTTTCGACCGAGGACGGGACTATGTCCTATCAGC
TAGTTGGTAGGGTAATGGCCTACCAAGGCAATGACGGGTAGCCGACCTGAGAGGGTGACCGGCCACACTG
GGACTGAGACACTGCCCAGACTCCTACGGGAGGCTGCAGTCGAGAATCTTCTTCCAATGGGGGAAACCCT
GACGGAGCGACGCCGCGTGCGGGATGAAGGCGTTCGGGTTGTAAACCACTGTCACGCTTAAGAAGGGTCA
GGCGTTAAAAGCTCTTGGCTTTGACAAAGCAGCGGGAGGAAGCCACGGCTAACTCTGTGCCAGCAGCCGC
GGTAAGACAGAGGTGGCGACCGTTGTTCGGAATCCCTGGGCATAAAGCGCGCGTAGGCGGCATGGTAAGT
CGGGTGTGAAATCCCTCGGCCCAACCGAGGAATTGCG
