# Supplementary material for: Biogeography of anaerobic ammonia-oxidizing (anammox) bacteria
Source: Front Microbiol. 2014 Aug 6;5:399. doi: 10.3389/fmicb.2014.00399 (PMC4123730; doi:10.3389/fmicb.2014.00399)
Supplement: Supplementary file 1 [file DataSheet1.ZIP › Sonthiphand supp data files/10/Untrimmed Sequence Files/283.fasta]

>gi|154434685|gb|EF684906.1| Candidatus Scalindua brodae clone AIT BP-6 16S ribosomal RNA gene, partial sequence
CACGTAGGTGGGTTCGTAAGTCAGATGTGAAAGCCTTCTGTTCAACGGAAGAATTGCATCTGAAACTGCG
AGTCTTGAGTGTAGGAGGGGAGAATGGAACTTCTGGTGGAGCGGTGAAATGCGTAGATATCAGAAGGAAC
GCCGGCGGCGAAAAGCGATTCTCTGGCCCTATTACTGACACTCAGTGTGCGAAAAGCTGAGGGGAGCAAA
CGGATTAGATACCCCGGTAGTCCTAGCCGTAAACGATGGGCACTAAGTAGAGGGAATTACCGATGTTCTC
TCTGCCGTAGCTAACGCATTAAGTGCCCCGCCTGGGGAGGTACGGCCGCGAAGGCTAAAATACTCAAAAG
AAATTGACGGGGGCTCGCACAAGCGGTGGAGCATGTGGTTTAATTCGATGCAACGCGAAGAACCTTACCG
GGGCTTGACATGGTAGAAGTAGGAACCCGAAAGGGCAACGAACGGTANTCCAGTCCGTAACTATTCACAG
GTGTTGCATGGCTGTCGTCAGCTCGTGACGTGAGACGTTGGGTTAAGCCCCCTAACGAGCGAAANCCCTT
GTTTTTAGTTACCAGCGGGTTATGCCGGGTACTCTAGAAAGACTGCCGTCGTCAAGACGGAGGAAGGTGG
GGATGACGTCAAGTCATCATGGCCCTGTTATGCCCCGGGCTACACACGTGCTACAATGGTCGGTACAAAC
GGAAGCGAAGCCGAGAG

>gi|154434686|gb|EF684907.1| Candidatus Scalindua brodae clone AIT BP-7 16S ribosomal RNA gene, partial sequence
GGTTCGTAAGTNCAGATGGAAAGCCTTTTGTTCAACGGAAGAATTGCATCTGAAACTCGAGTCTTGAGTG
TAGGAGGGGAGAATGGGGACTTCTGGTGAGCGGTGAAATGCGTAGATATCAGAAGGAACGCCGGCGTACG
AAAAGCGTTCTCTGGCCCTATTACTGACACTCAGTGTGGCGAAAAGCTGAGGGGAGCAACGGNATTAGTA
CCCCGGTAGTCCTAGCCGTAAACGATGGCACTAAGTGAGGGAATTCCGATGTTCTCTCTGCCGTGCTAAC
GCATTAAGTGCCCGCCTGGGGAGGTACGGCCGCGAAGGCTAAAATACTCAAAAGAAATTGACGGGGGCTC
GCACAACGGTGGAGCTGTGGTTTATATTCGATGCATGAACGCGAAGAACTTACCGGGGCTTGACATGTAG
AAGTAGAACCCGAAATGGGCAACGAACGGTATCCAGGATCCGTAACTATTCACAGGTGTGCATGGCTGCG
TCAGCTCGTGACGTGAGACGTTGGGTTGGAAGCCCCCTAACGAGCGAAACCTTGTTTTTAGTTACCAGCG
GGTTATGCCGGGTACTCTAGAAAGACTGCCGTCGTCAAACGGAGGAAGGTGGGGATGACGTCAAGTCATC
ATGGCCCTGTTATGCCCCGGGCTACACACTGCTACAATGGTCGGTACATAAACGGAAGCGTG

>gi|154434687|gb|EF684908.1| Candidatus Scalindua brodae clone AIT BP-8 16S ribosomal RNA gene, partial sequence
TTGGTTTCAGTCAGATGGAAAGCCTTATTGTTCAACGGAAGAATTGCATCTGAAACTCGAGTCTTGAGTG
TAGGAGGGGAGAATGGGGACTTCAAATGGAAGGGGTGAAATGCTTGTAGATATCAGAAGGAACGCCACGT
ACGAAAATTGCGTTCTCTGGCCCTATTACTGACACTCAGTGTGGCGAAAAGCTGAGGGGAGCAACGGAAT
TAGTACCCCGGTAGTCCTAGCCGTAAACGATGGCACTAAGTGATTTGGAATTCCGATGTTCTCTCTGCCG
TGCTAACGCATTAAGTGGGGCCTTTGGGGAGGTACGGCCGCGAAGGCTAAAATACTCAAAAGATTGACGG
GGGCTCGCACAACGGTGGATTGAGCTGTGGTAATTATATTCGATGCATGAACGCGAAGAACGGACCGGGG
CTTGACATGTAGAAGGTAGAACCCTTGAAATGGGCAACGTCGGTATCCAGGATCCGTAACTATTCACAGG
TGAATGCATGGCTGCGTCAGCTCGTGGGACGTGAGACGTTGGGTTGGAAGCCCCCTAAACTGAGCGAAAC
CTTGTTTTTAGTTACCAGCGGGTTTTAATGCCGGGTACTCTAGAAAGACTGCCGTCGTNCAAACGGAGGA
AGGTGGGGATGACCGTCAAGTCATCATGGCCGTTATGCCCCGGGCTACACACTGCTACAATGGTCGGTAC
ATAAACGGAAGCGTGGA

>gi|154434688|gb|EF684909.1| Candidatus Scalindua wagneri clone AIT BP-9 16S ribosomal RNA gene, partial sequence
GAGCACGTATTGGGGTTTGTAGTAAGTCAGGTGTGAAAGCCTGGTCTGTTCAAATAGGGAAGAACGGATC
TGAAACGCAGATCTTGTGTAGGAGGGGAGAGTGGAACTTCTGGGGGTGAAATGCGTAGATATCAGAAGGA
ACGTCGGCCTCGAAAGCGACTCTCTGGCTGTTACTGACACTGAGGTGCGAAAGTTAGGGTGGGCAAAAGG
ATTGGATACCCCGGTAGTCCTAACCGTGAAACGATGGCACTAAGTATAGGGAATTACAATGTTCTCTCTG
CCGTAGCTAACGCATTTGTGCCCCGCCTGGGGAGTACGGCCGCAAGGCTAAAACTCAAAAGAATTGACGG
GGGCTGCACAAGCGGTGGAGCATGTATGGCTTAATTGATGCAACGGAAAAACCTCCCGGGGTTGACATGG
TAGAAGTAGGAGCCGAAATGGGAGCCAACGGTATCCAGTCCGTAACTATCACCAGGTGTTGCTGGCTGTC
GTCAGCTCGTGTGTCGTGAGACGTTGGGTTAAGCCCCTAACGGCGAAACCCTTGTTTTTAGTTACCATCG
GGTTATGCCGGGTACTCTAGAGGAAGACTGCCGCGTCAAGACGTGGAGGAAGGTGGGGATGACGCAAGTC
ATCTGGCCCTTTACCCCGGGCGCACAGGTGCTACAATGGTCGGTACAAAAGGAAGCAAGACCGAGAGGTG
GAGCGAATCC

>gi|154434689|gb|EF684910.1| Candidatus Scalindua wagneri clone AIT BP-10 16S ribosomal RNA gene, partial sequence
CACGTATTGGGGTTTGTAGTAAGTCAGGTGTGAAAGCCTGGTCTGTTCAAATAGGGAAGAACGGATCTGA
AACGCAGATCTTGTGTAGGAAGGGGAGAGTGAAACTTCTGGGGGTGAAATGCGTAGTATATCAGAAGTGA
ACGTCGGCCTCGAAAGCGACTCTCTGGCTGTTACTGACACTGAGGTGGCGAAAGTTAGGGTGGGCAAAAG
GATTGGATACCCCGGTAGTCCTAACCGTGAAACGATGGCACTAAGTTTATAGGGAATTTACAATGTTCTC
TCTGCCGTAGCTAACGCATTTGTGCCCCGCCTGGGGAGTACGGCCGCAAGGCTAAAACTCAAAAGAATTG
ACGGGGGCTGCACAAGCGGTGGAGCATGTATGGCTTAATTGATGCAACGGAAAAACCTCCCGGGGTTGAC
ATGGTAGAAGTACAGGAGCCGAAATGGGAGCCAACGGTATCCAGTCCGTAACTATCACCAGGTGTTGCTG
GCTGTCGTCAGCTCGTGTGTCGTGAGACGTTGGGTTAAGCCCCTAACGGCGAAACCCTTGTTTTTAGTTA
CCATCGGGTTATGCCGGGTACTCTAGAGGAAGACTGCCGCGTCAAGACGTGGAGGAAGGTGGGGATGAGC
GCAAGTCATCTGGCCCTTTACCCCGGGCGCACAGGTGGTACAATGGTAGGTACAAAATCGGAAGCAAGAT
CCGAGAGGTGGGAGCGA

>gi|396095886|gb|JX007917.1| Uncultured planctomycete clone SP6_CS_65 16S ribosomal RNA gene, partial sequence
GTGCCAGCAGCCGCGGTAATACGTATGGTGCAAACGTTGTTCGGAATCACTGGGCATAAAGAGCACGTAG
GCGGTCTGGTAAGTCTGTCTGTGGAATCCCTCGGCTCAACCGAGGAACTGCAGCGGATACTGCCGGACTG
GAGTACAGGAGGGGAGAGTGGAATTCCTGGTGGAGCGGTGAAATGCGTAGATATCAGGAGGAACGCCGGT
GGCGAAAGCGACTCTCTGGCCTGTTACTGACGCTGAGGTGCGAAAGCCAGGGGAGCAAACGGGATTAGAT
ACCCCGGTAGTCCTGGCCCTAAACGATGGGCACTAAGTGGAGGAGGTTCCGATGCCTTCTCCGCTGCAGC
AAATGTGTTAAGTGCCCCGCCTGGGGAGTATGGTCGCAAGGCTAAAACTCAAAGGAATTGACGGGGGCTC
ACACAAGCGGTGGAGCACGTTGTTCAATTCGAAGCAACGCGAAGAACCTTACCTGGGTTTGACATGCTTG
GGACCGCCTATGAAAGTAGGCTTTCCTTCGGGACCCTTGCACAGGGTGTTGCA
>gi|193783112|emb|FM174263.1| Uncultured anaerobic ammonium-oxidizing bacterium partial 16S rRNA gene, clone CaMs-3
GTGACGAAGCGACGCCGCGTGCGGGAAGAAGGCCTTCGGGTTGTAAACCGCTGTCAGGAGTTAGGAAATG
CAAAGGGGTTAATAGTCCTTTTGCTTGACTAAGGCTTCAGAGGAAGCCACGGCTAACTCTGTGCCAGCAG
CCGCGGTAATACAGAGGCGGCAAGCGTTGTTCGGAATTATTGGGCGTAGAGAGTACGTAGGCGGCCCTGA
AAGTCAGTTGTGAAAGCCTTCCGCTTAACGGAAGAACGGCTTCTGGTACTGCAGGGCTAGAGTACGGAAG
GGGAGAGTGGAACTTCTGGTGGAGCGGTGAAATGCGTAGATATCAGAAGGAACGCCGGCGGCGAAAGCGA
CTCTCTGGTCCGAAACTGACGCTGAGGTGCGAAAGCTAGGGGAGCAAACGGGATTAGATACCCCGGTAGT
CCTAGCCGTAAACGAT

>gi|193783113|emb|FM174264.1| Uncultured anaerobic ammonium-oxidizing bacterium partial 16S rRNA gene, clone CaMS-15
GTGACGAAGCGACGCCGCGTGCGGGAAGAAGGCCTTCGGGTTGTAAACCGCTGTCAGGAGTTAGGAAATG
CAAAGGGGTTAATAGTCCTTTTGCTTGACTAAGGCTCCGGAGGAAGCCACGGCTAACTCTGTGCCAGCAG
CCGCGGTAATACAGAGGCGGCAAGCGTTGTTCGGAATTATTGGGCGTAAAGAGCACGTAGGCGGCCCTGA
AAGTCAGTTGTGAAAGCCTTCCGCTTAACGGAAGAACGGCTTCTGGTACTGCAGGGCTAGAGTACGGAAG
GGGAGAGTGGAACTTCTGGTGGAGCGGTGAAATGCGTAGATATCAGAAGGAACGCCGGCGGCGAAAGCGA
CTCTCTGGTCCGAAACTGACGCTGAGGTGCGAAAGCTAGGGGAGCAAACGGGATTAGATACCCCGGTAGT
CCTAGCCGTAAACGAT

>gi|193783114|emb|FM174265.1| Uncultured anaerobic ammonium-oxidizing bacterium partial 16S rRNA gene, clone CaMs-2
GTGACGAAGCGACGCCGCGTGCGGGAAGAAGGCCTTCGGGTTGTAAACCGCTGTCGGGAGTTAGGAAATG
TAAGGACGTTAATAGCGTTCTTGCTTGACTAAGGCTCCGAAGGAAGCCACGGCTAACTCTGTGCCAGCAG
CCGCGGTAATACAGAGGTGGCAAGCGTTGTTCGGAATTATTGGGCGTAAAGAGCACGTAGGCGGCCTTGC
AAGTCAGTTGTGAAAGCCTTCCGCTCAACGGAAGAATTGCATCTGATACTACAGGGCTAGAGTGAGGGAG
GGGAGAGTGGAACTTCTGGTGGAGCGGTGAAATGCGTAGATATCAGAAGGAACACCGGCGGCGAAAGCGA
CTCTCTGGTCCTTAACTGACGCTGAGTGTGCGAAAGCTAGGGGAGCAAACGGGATTAGATACCCCGGTAG
TCCTAGCCGTGAACGAT

>gi|193783115|emb|FM174266.1| Uncultured anaerobic ammonium-oxidizing bacterium partial 16S rRNA gene, clone CaMsI-3
GTGACGAAGCGACGCCGCGTGAGCGAAGAAGGCCCTAGGGTTGTAAAGCTCTGTCGGGGGTTATGAAATG
TAGGCCGGTTAATACCCGGTTTATTTGACAAAGGCCCCAAAGGAAGCCACGGCTAACTCTGTGCCAGCAG
CCGCGGTAATACAGAGGTGGCAAGCGTTGTTCGGTATTATTGGGCGTAAAGAGCACGTAGGTGGTTTTGT
AAGTCAGATGTGAAAGCCTTCTGTTCAAAGGAAGAACGGCATCTGAAACTGCGAATCTTGAGCGTAGGAG
GGGAGAGTGGAACTTCTGGTGGAGCGGTGAAATGCGTAGATATCAGAAGGAACGTCGGCGGCGAAAGCGA
CTCTCTGGCCTATTACTGACACTAAGTGTGCGAAAGTTAGGGGAGCAAACGGGATTAGATACCCCGGTAG
TCCTAACTGTAAACGAT

>gi|193783116|emb|FM174267.1| Uncultured anaerobic ammonium-oxidizing bacterium partial 16S rRNA gene, clone CaMs-4
GTGACGAAGCGACGCCGCGTGAGCGAAGAAGGCCCTAGGGTTGTAAAGCTCTGTCGGGGGTTATGAAATG
TAGGCCGGCTAATACCCGGTTTATTTGACAAAGGCCCCAAAGGAAGCCACGGCTAACTCTGTGCCAGCAG
CCGCGGTAATACAGAGGTGGCAAGCGTTGTTCGGTATTATTGGGCGTAAAGAGCACGTAGGTGGTTTTGT
AAGTCAGATGTGAAAGCCTTCTGTTCAAAGGAAGAACGGCATCTGAAACTGCGAATCTTGAGTGTAGGAG
GGGAGAGTGGAACTTCTGGTGGAGCGGTGAAATGCGTAGATATCAGAAGGAACGCCGGCGGCGAAAGCGG
CTCTCTGGTCCGAAACTGACGCTGAGGTGCGAAAGCTAGGGGAGCATACGGGATTAGATACCCCGGTAGT
CCTAGCCGTAAACGAT
