# Supplementary material for: Biogeography of anaerobic ammonia-oxidizing (anammox) bacteria
Source: Front Microbiol. 2014 Aug 6;5:399. doi: 10.3389/fmicb.2014.00399 (PMC4123730; doi:10.3389/fmicb.2014.00399)
Supplement: Supplementary file 1 [file DataSheet1.ZIP › Sonthiphand supp data files/10/Untrimmed Sequence Files/285.fasta]

>gi|429544810|gb|JX945900.1| Uncultured Candidatus Scalindua sp. clone SolTA001 16S ribosomal RNA gene, partial sequence
TGGCATGCAAGTCGAACGAGGGTGCACTCTTCGGAGTGTATATCGAGTGGCGAAAGGGTGAGTAACGCAT
AGATGACATACCTTTAGGATAAGAGCAGCTTTGTGAAAACGGAGTTAATGCTTAATAATTACGAACAGAA
ATCAATTTCGTTCGTCAAAGGTGGGCAGCAATGCCTTCCGCCTGAAGAGTGGTTTATGTCCTATCAGCTT
GTTGGTGGGGTAATGGCCTACCAAGGCTAAGACGGGTAGCCGGCCTTAGAGGGTTGTCGGCCACACTGGG
ACTGAGACACTGCCCAGACTCCTACGGGAGGCTGCAGTCGAGAATCTTTCGCAATGCCCGAAAGGGTGAC
GAAGCGACGCCGCGTGAGCGAAGAAGGCCCTAGGGTTGTAAAGCTCTGTCAGGGGTTATGAAATGTAGAT
GGGATAATACCTCATTTATTTGACAAAGGCCCCAAAGGAAGCCACGGCTAACTCTGTGCCAGCAGCCGCG
GTAATACAGAGGTGGCGAGCGTTGTTCGGTATTATTGGGCGTAAAGAGCACGTAGGTGGTTTTGTAAGTC
AGGTGTGAAAGCCTTCTATTCAAAGGAAGAACGGCATCTGAAACTACAGATCTTGAGTGTAGGAGGGGAG
AGTGGAACTTCTGGTGGAGCGGTGAAATGCGTAGATATCAGAAGGAACGTCGGCGGCGAAAGCGACTCTC
TGGCCTATTACTGACACTGAGTGTGCGAAAGTTAGGGGAGCAAACGGGATTAGATACCCCGGTAGTCCTA
ACCGTAAACGATGGGCACTAAGTAGAGGGGTTTT

>gi|429544811|gb|JX945901.1| Uncultured Candidatus Scalindua sp. clone SolTA002 16S ribosomal RNA gene, partial sequence
GGCATGCAAGTCGAACGAGGATATGCTCTTCGGAGTATAAGCCGAGTGGCGAAAGGGTGAGTAATGCATA
GATGACATGCCTTTAGGATAAGGATAGCTTTGTGAAAACGGAGTTAATGCTTAATAATTACGAAGAGAAA
TCAATTTCCTTCGTCAAAGGGGGGCAGCAATGCCTCTCGCCTAAAGAGTGGTTTATGTCCTATCAGCTTG
TTGGTGGGGTAATTGCCTACCAAGGCGAAGACGGGTAGCCGGCCTTAGAGGGCGATCGGCCACACTGGGA
CTGAGACACTGCCCAGACTCCTACGGGAGGCTGCAGTCGAGAATCTTTCGCAATGCCCGAAAGGGTGACG
AAGCGACGCCGCGTGAGCGAAGAAGGCCTTAGGGTTGTAAAGCTCTGTCAAGGGTTATGAAATATAGATG
AGTTAATACCTTATTTATTTGACAAAGGCCCAAAAGGAAGTCACGGCTAACTCTGTGCCAGCAGCCGCGG
TAATACAGAGGTGGCAAGCGTTGTTCGGAATTATTGGGCGTAAAGAGCACGTAGGTGGATTTGTAAGTCA
GGTGTGAAAGCCTTCTGTTCAAAGGAAGAACGGCATCTGAAACTGCAGATCTTGAGTGTAGGAGGGGAGA
GTGGAACTTCTGGTGGAGCGGTGAAATGCGTAGATATCAGAAGGAACGTCGGCGGCGAAAGCGACTCTCT
GGCCTATTACTGACACTGAGGTGCGAAAGTTAGGGGAGCAAACGGGATTAGATACCCCGGTGGTCCTAAC
CGTAAACGATGGGCACTAAGTAGAGGGGTTTT

>gi|429544812|gb|JX945902.1| Uncultured Candidatus Scalindua sp. clone SolTA003 16S ribosomal RNA gene, partial sequence
GGCATGCAAGTCGAACGAGGATATATCCTTAGGGATATAAGCCGAGTGGCACAAGGGTGAGTAATGCATA
GATTACCTACCTTTAGGATAAGGGCAGCTTTGTGAAAACGGAGCTAATACTTAATAATACAAAAGAAAAT
AATTTTCTTTTGTCAAAGGGAGGGTAGCAATACCTTTCGCCTAGAGAGGGGTTTATGTCCTATCAGCTTG
TTGGTGGGGTAATAGCCTACCAAGGCGAAGACGGGTAGCCGGTTTAAGAGGATGGTCGGCCACACTAGGA
CTGAGACACTGCCCAGACTTCTACGGAAGGCTGCAGTCGAGAATCTTTCGCAATGCCCGAAAGGGTGACG
AAGCGACGCCGCGTGGGTGAGGAAGGCCTTCGGGTTGTAAAGCCCTGTCAGGAGTTATGAAATGTAAGTG
CGCTAATATCATGCTTATTTGACAAAGGCTCCAAAGGAAGCCACGGCTAACTCTGTGCCAGCAGCCGCGG
TAATACAGAGGTGGCGAGCGTTGTTCGGAATTATTGGGCGTAAAGAGCACGTAGGTGGGTTTGCAAGTCA
GATGTGAAAGCCTTCTGTTCAACGGAAGAATTGCATCTGAAGCTGCTAATCTTGAGTATAGGAGGGGAGA
ATGGAACTTCTGGTGGAGCGGTGAAATGCGTAGATATCAGAAGGAACGCCGGCGGCGAAAGCGATTCTCT
GGCCTATTACTGACACTCAGTGTGCGAAAGCTAGGGGAGCAAACGGGATTAGATACCCCGGTAGTCCTAG
CCGTAAACGATGGGCACTAAGTAGAGGGGTTTT

>gi|429544813|gb|JX945903.1| Uncultured Candidatus Scalindua sp. clone SolTA004 16S ribosomal RNA gene, partial sequence
GGCATGCAAGTCGAACGAGGGTGCACTCTTCGGAGTGTATATCGAGTGGCGAAAGGGTGAGTAACGCATA
GATGACATACCTTTAGGATAAGAACAGCTTTGTGAAAACGGAGTTAATGCTTAATAATTACGAACAGAAA
TCAATTTCGTTCGTCAAAGGTGGGCAGCAATGCCTTCCGCCTGAAGAGTGGTTTATGTCCTATCAGCTTG
TTGGTGGGGTAATGGCCTACCAAGGCTAAGACGGGTAGCCGGCCTTAGAGGGTTGTCGGCCACACTGGGA
CTGAGACACTGCCCAGACTCCTACGGGAGGCTGCAGTCGAGAATCTTTCGCAATGCCCGAAAGGGTGACG
AAGCGACGCCGCGTGAGCGAAGAAGGCCCTAGGGTTGTAAAGCTCTGTCAGGGGTTATGAAATGTAGATG
GGATAATACCTCATTTATTTGACAAAGGCCCCAAAGGAAGCCACGGCTAACTCTGTGCCAGCAGCCGCGG
TAATACAGAGGTGGCGAGCGTTGTTCGGTATTATTGGGCGTAAAGAGCACGTAGGTGGTTTTGTAAGTCA
GGTGTGAAAGCCTTCTATTCAAAGGAAGAACGGCATCTGAAACTGCAGATCTTGAGTGTAGGAGGGGAGA
GTGGAACTTCTGGTGGAGCGGTGAAATGCGTTGATATCAGAAGGAACGTCGGCGGCGAAAGCGACTCTCT
GGCCTATTACTGACACTGAGTGTGCGAAAGTTAGGGGAGCAAACGGGATTAGATACCCCGGTAGTCCTAA
CCGTAAACGATGGGCACTAAGTAGAGGGGTTTT

>gi|429544814|gb|JX945905.1| Uncultured Candidatus Scalindua sp. clone SolTA006 16S ribosomal RNA gene, partial sequence
GGCATGCAAGTCGAACGAGGATGTATCCTTCGGGATATAAGCCGAGTGGCGCAAGGGTGAGTAATGCATA
GATTACCTGCCTTTAGGGTAAGGACAACTTTGTGAAAACGAAGCTAATACTTAATAATACAAAAGGAAAT
AATTTTCTTTTGTCAAATGGAGGGTAGCAATATCTTTTACCTAAAGAGGGGTTTATGTCCTATCAGCTTG
TTGGTGGGGTAATGGCCTACCAAGGCAAAGACGGGTAGCCGGCCTTAGAGGGTGGTCGGCCACACTGGGA
CTGAGATACGGCCCAGACTCCTACGGGAGGCAGCAGTCGAGAATCTTTCGCAATGCCCGAAAGGGTGACG
AAGCGACGCCGCGTGGGTGAGGAAGGCCTTCGGGTTGTAAAGCCCTGTCAGGAGTTAAGAAATGTAGGCA
TGCTAATACCGTGTCTACTTGACAAAGGCTCCAAAGGAAGCCACGGCTAACTCTGTGCCAGCAGCCGCGG
TAATACAGAGGTGGCAAGCGTTGTTCGGAATTATTGGGCGTAGAGAGCACGTAGGTGGATTTGTAAGTCA
GATGTGAAGGCCTTCTGTCCAGCGGGAGAATTGCATCTGAAACTACAAACCTTGAGTATAGGAGGGGAGA
ATGGAACTTCTGGTGGAGCGGTGAAATGCGTAGATATCAGAAGGAACGCCGGCGGCGAAAGCGATTCTCT
GGCCTATTACTGACACTCAGTGTGCGAAAGCTAGGGGAGCAAACGGGATTAGATACCCCGGTAGTCCTAG
CCGTAAACGATGGGCACTAAGTAGAGGGGTTTT

>gi|429544815|gb|JX945907.1| Uncultured Candidatus Scalindua sp. clone SolTA008 16S ribosomal RNA gene, partial sequence
GGCATGCAAGTCGAACGAGGGTGCACTCTTCGGAGTGTATATCGAGTGGCGAAAGGGTGAGTAACGCATA
GATGACATACCTTTAGGATAAGAACAGCTTTGTGAAAACGGAGTTATGCTTAATAATTACGAACAGAAAT
CAATTTCGTTCGTCAAAGGTGGGCAGCAATGCCTTCCGCCTGAAGAGTGGTTTATGTCCTATCAGCTTGT
TGGTGGGGTAATGGCCTACCAAGGCTAAGACGGGTAGCCGGCCTTAGAGGGTTGTCGGCCACACTGGGAC
TGAGACACTGCCCAGACTCCTACGGGAGGCTGCAGTCGAGAATCTTTCGCAATGCCCGAAAGGGTGACGA
AGCGACGCCGCGTGAGCGAAGAAGGCCCTAGGGTTGTAAAGCTCTGTCAGGGGTTATGAAATGTAGATGG
GATAATACCTCATTTATTTGACAAAGGCCCCAAAGGAAGCCACGGCTAACTCTGTGCCAGCAGCCGCGGT
AATACAGAGGTGGCGAGCGTTGTTCGGTATTATTGGGCGTAAAGAGCACGTAGGTGGTTTTGTAAGTCAG
GTGTGAAAGCCTTCTATTCAAAGGGAGAACGGCATCTGGAACTGCAGATCTTGAGTGTAGGAGGGGAGAG
TGGAACTTCTGGTGGAGCGGTGAAATGCGTAGATATCAGAAGGAACGTCGGCGGCGAAAGCGACTCTCTG
GCCTATTACTGACACTGAGTGTGCGAAAGTTAGGGGAGCAAACGGGATTAGATACCCCGGTAGTCCTAAC
CGTAAACGATGGGCACTAAGTAGAGGGGTTTT

>gi|429544816|gb|JX945908.1| Uncultured Candidatus Scalindua sp. clone SolTA009 16S ribosomal RNA gene, partial sequence
GGCATGCAAGTCGAACGAGGGTGCATTCTTCGGAGTGTATATCGAGTGGCGAAAGGGTGAGTAACGCATA
GATGACATACCTTTAGGATAAGAACAGCTTTGTGAAAACGGAGTTAATGCTTAATAATTGCGAACAGAAA
TCAATTTCGTTCGTCAAAGGTGGGCAGCAATGCCTTCCGCCTGAAGAGTGGTTTATGTCCTATCAGCTTG
TTGGTGGGGTAATGGCCTACCAAGGCTAAGACGGGTAGCCGGCCTTAGAGGGTTGTCGGCCACACTGGGA
CTGAGACACTGCCCAGACTCCTACGGGAGGCTGCAGTCGAGAATCTTTCGCAATGCCCGAAAGGGTGACG
AAGCGACGCCGCGTGAGCGAAGAAGGCCCTAGGGTTGTAAAGCTCTGTCAGGGGTTATGAAATGTAGATG
GGATAATACCTCATTTATTTGACAAAGGCCCCAAAGGAAGCCACGGCTAACTCTGTGCCAGCAGCCGCGG
TAATACAGAGGTGGCGAGCGTTGTTCGGTATTATTGGGCGTAAAGAGCACGTAGGTGGTTTTGTAAGTCA
GGTGTGAAAGCCTTCTATTCAAAGGAAGAACGGCATCTGAAACTGCAGATCTTGAGTGTAGGAGGGGAGA
GTGGAACTTCTGGTGGAGCGGTGAAATGCGTAGATATCAGAAGGAACGTCGGCGGCGAAAGCGACTCTCT
GGCCTATTACTGACACTGAGTGTGCAAAAGTTAGGGGAGCAAACGGGATTAGATACCCCGGTAGTCCTAA
CCGTAAACGATGGGCACTAAGTAGAGGGGTTTT

>gi|429544817|gb|JX945910.1| Uncultured Candidatus Scalindua sp. clone SolTA011 16S ribosomal RNA gene, partial sequence
GGCATGCAAGTCGAACGAGGATATATCCTTCGGGATATAAGCCGAGTGGCGCAAGGGTGAGTAATGCATA
GATTACCTGCCTTTAGGATAAGGACAACTTTGTGAAAACGGAGCTAATACTTAATAATACAAAAGGAAAT
AATTTTCTTTTGTCAAATGGGGGGTAGCAATACCTTTCGCCTAAAGAGGGGTTTATGTCCTATCAGCTTG
TTGGTGGGGTAACGGCCTACCAAGGCAAAGACGGGTAGCCGGCCTTAGAGGGTGGTCGGCCACACTGGGA
CTGAGACACTGCCCAGACTTCTACGGAAGGCTGCAGTCGAGAATCTTTCGCAATGCCCGAAAGGGTGACG
AAGCGACGCCGCGTGGGTGAGGAAGGCCTTCGGGTTGTAAAGCCCTGTCAGGAGTTAAGAAATGTAGGTA
CGCTAATATCGTGCTTATTTGACAAAGACTCCAAAGGAAGCCACGGCTAACTCTGTGCCAGCAGCCGCGG
TAATACAGAGGTGGCAAGCGTTGTTCGGAATTATTGGGCGTAAAGAGCACGTAGGTGGATTTGTAAGTCA
GATGTGAAAGCCTTCTGTTCAACGGGAGAATTGCATCTGAAACTACAAACCTTGAGTGTAGGAGGGGAGA
ATGGAACTTCTGGTGGAGCGGTGAAATGCGTAGAGATCAGAAGGAACGCCGGAGGCGAAGGCGACTCTCT
GGACCGTTACTGACGCTGAGGCGCGAAAGCTAGGGGAGCGAATGGGATTAGATACCCCAGTAGTCCTAGC
CGTAAACGATGGGCACTAAGTAGAGGGGTTTT

>gi|429544818|gb|JX945913.1| Uncultured Candidatus Scalindua sp. clone SolTA014 16S ribosomal RNA gene, partial sequence
CCAGCAGCCGCGGTAATACAGAGGTGGCAAGCGTTGTTCGGTATTATTGGGCGTAAAGAGCACGTAGGTG
GTTTTGTAAGTCAGGTGTGAAAGCCTTCTGTTCAAAGGAAGAACGGCATCTGAAACTGCAGATCTTGAGT
GTAGGAGGGGAGAGTGGAACTTCTGGTGGAGCGGTGAAATGCGTAGATATCAGAAGGAACGTCGGCGGCG
AAAGCGACTCTCTGGCCTATTACTGACACTGAGGTGCGAAAGTTAGGGGAGCAAACGGGATTAGATACCC
CGGTAGTCCTAACCGTAAACGATGGGCACTAAGTAGAGGGGTTTT

>gi|429544819|gb|JX945915.1| Uncultured Candidatus Scalindua sp. clone SolTA016 16S ribosomal RNA gene, partial sequence
GGCATGCAAGTCGAACGAGGGTGCACTCTTCGGAGTGTATATCGAGTGGCGAAAGGGTGAGTAACGCATA
GATGACATACCTTTAGGATAAGAACAGCTTTGTGAAAACGGAGTTAATGCTTAATAATTACGAACAGAAA
TCAATTTCGTTCGTCAAAGGTGGGCAGCAATGCCTTCCGCCTGAAGAGTGGTTTATGTCCTATCAGCTTG
TTGGTGGGGTAATGGCCTACCAAGGCTAAGACGGGTAGCCGGCCTTAGAGGGTTGTCGGCCACACTGGGA
CTGAGACACTGCCCAGACTCCTACGGGAGGCTGCAGTCGAGAATCTTTCGCAATGCCCGAAAGGGTGACG
AAGCGACGCCGCGTGAGCGAAGAAGGCCCTAGGGTTGTAAAGCTCTGTCAGGGGTTATGAAATGTAGATG
GGATAATACCTCATTTATTTGACAAAGGCCCCAAAGGAAGCCACGGCTAACTCTGTGCCAGCAGCCGCGG
TAATACAGAGGTGGCGAGCGTTGTTCGGTATTATTGGGCGTAAAGAGCACGTAGGTGGTTTTGTAAGTCA
GGTGTGAAAGCCTTCTATTCAAAGGAAGAACGGCATCTGAAACTGCAGATCTTGAGTGTAGGAGGGGAGA
GTGGAACTTCAGGTGGAGCGGTGAAATGCGTAGACATCAGAAGGAACGTCGGCGGCGAAAGCGACTCTCT
GGCCTATTACTGACACTGAGTGTGCGAAAGTTAGGGGAGCAAACGGGATTAGATACCCCGGTAGTCCTAA
CCGTAAACGATGGGCACTAAGTAGAGGGGTTTT

>gi|429544820|gb|JX945917.1| Uncultured Candidatus Scalindua sp. clone SolTA018 16S ribosomal RNA gene, partial sequence
GGCATGCAAGTCGAACGAGGGTGCACTCTTCGGAGTGTATATCGAGTGGCGAAAGGGTGAGTAACGCATA
GATGACATACCTTTAGGATAAGAACAGCTTTGTGAAAACGGAGTTAATGCTTAATAATTACGAACAGAAA
TCAATTTCGTTCGTCAAAGGTGGGCAGCAATGCCTTCCGCCTGAAGAGTGGTTTATGTCCTATCAGCTTG
TTGGTGGGGTAACGGCCTACCAAGGCAAAGACGGGTAGCCGGCCTTAGAGGGTGGTCGGCCACACTGGGA
CTGAGACACTGCCCAGACTTCTACGGAAGGCTGCAGTCGAGAATCTTTCGCAATGCCCGAAAGGGTGACG
AAGCGACGCCGCGTGGGTGAGGAAGGCCTTCGGGTTGTAAAGCCCTGTCAGGAGTTAAGAAATGTAGGTA
CGCTAATATCGTGCTTATTTGACAAAGGCTCCAAAGGAAGCCACGGCTAACTCTGTGCCAGCAGCCGCGG
TAATACAGAGGTGGCAAGCGTTGTTCGGAATTATTGGGCGTAAAGAGCACGTAGGTGGATTTGTAGGTCA
GGTGTGAAAGCCTTCTATTCAAAGGAAGAACGGCATCTGAAACTGCAGATCTTGAGTGTAGGAGGGGAGA
GTGGAACTTCTGGTGGAGCGGTGAAATGCGTAGATATCAGAAGGAACGTCGGCGGCGAAAGCGACTCTCT
GGCCTATTACTGACACTGAGTGTGCGAAAGTTAGGGGAGCAAACGGGATTAGATACCCCGGTAGTCCTAA
CCGTAAACGATGGGCACTAAGTAGAGGGGTTTT

>gi|429544821|gb|JX945918.1| Uncultured Candidatus Scalindua sp. clone SolTA019 16S ribosomal RNA gene, partial sequence
GGCATGCAAGTCGAACGAGGATGTATCCTTCGGGATATAAGCCGAGTGGCGCAAGGGTGAGTAATGCATA
GATTACCTGCCTTTAGGGTAAGGACAACTTTGTGAAAACGAAGCTAATACTTAATAATACAAAAGGAAAT
AATTTTCTTTTGTCAAATGGAGGGTAGCAATATCTTTTACCTAAAGAGGGGTTTATGTCCTATCAGCTTG
TTGGTGGGGTAATGGCCTACCAAGGCAAAGACGGGTAGCCGGCCTTAGAGGGTGGTCGGCCACACTGGGA
CTGAGACACTGCCCAGACTTCTACGGAAGGCTGCAGTCGAGAATCTTTCGCAATGCCCGAAAGGGTGACG
AAGCGACGCCGCGTGGGTGAGGAAGGCCTTCGGGTTGTAAAGCCCTGTCAGGAGTTAAGAAATGTAGGCA
TGCTAATACCGTGTCTATTTGACAAAGGCTCCAAAGGAAGCCACGGCTAACTCTGTGCCAGCAGCCGCGG
TAATACAGAGGTGGCAAGCGTTGTTCGGAATTATTGGGCGTAAAGAGCACGTAGGTGGATTTGTAAGTCA
GATGTGAAAGCCTTCTGTTCAACGGGAGAATTGCATCTGAAACTACAAACCTTGAGTATAGGAGGGGAGA
ATGGAACTTCTGGTGGAGCGGTGAAATGCGTAGATATCAGAAGGAACGCCGGCGGCGAAAGCGATTCTCT
GGCCTATTACTGACACTCAGTGTGCGAAAGCTAGGGGAGCAAACGGGATTAGATACCCCGGTAGTCCTAG
CCGTAAACGATGGGCACTAAGTAGAGGGGTTTT

>gi|429544822|gb|JX945919.1| Uncultured Candidatus Scalindua sp. clone SolTA020 16S ribosomal RNA gene, partial sequence
GGCATGCAAGTCGAACGAGGGTGCACTCTTCGGAGTGTATATCGAGTGGCGAAAGGGTGAGTAACGCATA
GATGACATACCTTTAGGATAAGAACAGCTTTGTGAAAACGGAGTTAATGCTTAATAATTACGAACAGAAA
TCAATTTCGTTCGTCAAAGGTGGGCAGCAATGCCTTCCGCCTGAAGAGTGGTTTATGTCCTATCAGCTTG
TTGGTGGGGTAATGGCCTACCAAGGCTAAGACGGGCAGCCGGCCTTAGAGGGTTGTCGGCCACACTGGGA
CTGAGACACTGCCAGACTCCTACGGGAGGCTGCAGTCGAGAATCTTTCGCAATGCCCGAAAGGGTGACGA
AGCGACGCCGCGTGAGCGAAGAAGGCCCTAGGGTTGTAAAGCTCTGTCAGGGGTTATGAAATGTAGATGG
GATAATACCTCATTTATTTGACAAAGGCCCCAAAGGAAGCCACGGCTAACTCTGTGCCAGCAGCCGCGGT
AATACAGAGGTGGCGAGCGTTGTTCGGTATTATTGGGCGTAAAGAGCAGGTAGGTGGTTTTGTAAGTCAG
GTGTGAAAGCCTTCTATTCAAAGGAAGAACGGCATCTGAAACTGCAGATCTTGAGTGTAGGAGGGGAGAG
TGGAACTTCTGGTGGAGCGGTGAAATGCGTAGATATCAGAAGGAACGTCGGCGGCGAAAGCGACTCTCTG
GCCTATTACTGACACTGAGTGTGCGAAAGTTAGGGGAGCAAACGGGATTAGATACCCCGGTAGTCCTAAC
CGTAAACGATGGGCACTAAGTAGAGGGGTTTT

>gi|429544823|gb|JX945921.1| Uncultured Candidatus Scalindua sp. clone SolTA022 16S ribosomal RNA gene, partial sequence
GGCATGCAAGTCGAACGAGGGTGCACTCTTCGGAGTGTATATCGAGTGGCGAAAGGGTGAGTAACGCATA
GATGACATACCTTTAGGATAAGAACAGCTTTGTGAAAACGGAGTTAATGCTTAATAATTACGAACAGAAA
TCAATTTCGTTCGTCAAAGGTGGGCAGCAATGCCTTCCGCCTGAAGAGTGGTTTATGTCCTATCAGCTTG
TTGGTGGGGTAATGGCCTACCAAGGCTAAGACGGGTAGCCGGCCTTAGAGGGTTGTCGGCCACACTGGGA
CTGAGACACTGCCCAGACTCCTACGGGAGGCTGCAGTCGAGAATCTTTCGCAATGCCCGAAAGGGTGACG
AAGCGACGCCGCGTGAGCGAAGAAGGCCCTAGGGTTGTAAAGCTCTGTCAGGGGTTATGAAATGTAGATG
GGATAATACCTCATTTATTTGACAAAGGCCCCAAAGGAAGCCACGGCTAACTCTGTGCCAGCAGCCGCGG
TAATACAGAGGTGGCGAGCGTTGTTCGGTATTATTGGGCGTAAAGAGCACGTAGGTGGTTTTGTAAGTCA
GGTGTGAAAGCCTTCTATTCAAAGGAAGAACGGCATCTGAAACTGCAGATCTTGAGTGTAGGAGGGGAGA
GTGGAACTTCTGGTGGAGCGGTGAAATGCGTAGATATCAGAAGGAACGTCGGCGGCGAAAGCGACTCTCT
GGCCTATTACTGACACTGAGTGTGCGAAAGTTAGGGGAGCAAACGGGATTAGATACCCCGGTAGTCCTAA
CCGTAAACGATGGGCACTAAGTAGAGGGGTTTT

>gi|429544824|gb|JX945922.1| Uncultured Candidatus Scalindua sp. clone SolTA023 16S ribosomal RNA gene, partial sequence
GGCATGCAAGTCGAACGAGGATATGCTCTTCGGAGTATAAGCCGAGTGGCGAAAGGGTGAGTAAAGCATA
GATGACATGCCTTTAGGATAAGGATAGCTTTGTGAAAACGGAGTTAATGCTTAATAATTACGAAGAGAAA
TCAATTTCCTTCGTCAAAGGGGGGTAGCAATACCTTTTGCCTAAAGAGTGGTTTATGTCCTATCAGCTTG
TTGGTGGGGTAACTGCCTACCAAGGCTAAGACGGGTAGCCGGCCTTAGAGGGTGATCGGCCACACTGGGA
CTGAGACACTGCCCAGACTCCTACGGGAGGCTGCAGTCGAGAATCTTTCGCAATGCCCGAAAGGGTGACG
AAGCGACGCCGCGTGAGCGAAGAAGGCCTTAGGGTTGTAAAGCTCTGTCGAGGGTTATGAAATATAGATG
AGTTAATACCTTATTTATTTGACAAAGGCCCAAAAGGAAGTCACGGCTAACTCTGTGCCAGCAGCCGCGG
TAATACAGAGGTGGCAAGCGTTGTTCGGTATTATTGGGCGTAAAGAGCACGTAGGTGGTTTTGTAAGTCA
GGTGTGAAAGCCTTCTGTTCAAAGGAAGAACGGCATCTGAAACTGCAGATCTTGAGTGTAGGAGGGGAGA
GTGGAACTTCTGGTGGAGCGGTGAAATGCGTAGATATCAGAAGGAACGTCGGCGGCGAAAGCGACTCTCT
GGCCTATTACTGACACTGAGGTGCGAAAGTTAGGGGAGCAAACGGGATTAGATACCCCGGTAGTCCTAAC
CATAAACGATGGGCACTAAGTAGAGGGGTTTT

>gi|429544825|gb|JX945923.1| Uncultured Candidatus Scalindua sp. clone SolTA024 16S ribosomal RNA gene, partial sequence
TGGCATGCAAGTCGAACGAGGGTGCACTCTTCGGAGTGTATATCGAGTGGCGAAAGGGTGAGTAACGCAT
AGATGACATACCTTTAGGATAAGAACAGCTTTGTGAAAACGGAGTTAATGCTTAATAATTACGAACAGAA
ATCAATTTCGTTCGTCAAAGGTGGGCAGCAATGCCTTCCGCCTGAAGAGTGGTTTATGTCCTATCAGCTT
GTTGGTGGGGTAATGGCCTACCAAGGCTAAGACGGGTAGCCGGCCTTAGAGGGTTGTCGGCCACACTGGG
ACTGAGACACTGCCCAGACTCCTACGGGAGGCTGCAGTCGAGAATCTTTCGCAATGCCCGAAAGGGTGAC
GAAGCGACGCCGCGTGAGCGAAGAAGGCCCTAGGGTTGTAAAGCTCTGTCAGGGGTTATGAAATGTAGAT
GGGATAATACCTCATTTATTTGACAAAGGCCCCAAAGGAAGCCACGGCTAACTCTGTGCCAGCAGCCGCG
GTAATACAGAGGTGGCGAGCGTTGTTCGGTATTATTGGGCGTAAAGAGCACGTAGGTGGTTTTGTAAGTC
AGGTGTGAAAGCCTTCTATTCAAAGGAAGAACGGCATCTGAAACTGCAGATCTTGAGTGTAGGAGGGGAG
AGTGGAACTTCTGGTGGAGCGGTGAAATGCGTAGATATCAGAAGGAACGTCGGCGGCGAAAGCGACTCTC
TGGCCTATTACTGACACTGAGTGTGCGAAAGTTAGGGGAGCAAACGGGATTAGATACCCCGGTAGTCCTA
ACCGTAAACGATGGGCACTAAGTAGAGGGGTTTT

>gi|429544826|gb|JX945924.1| Uncultured Candidatus Scalindua sp. clone SolTA025 16S ribosomal RNA gene, partial sequence
GGCATGCAAGTCGAACGAGGATATATCCTTCGGGATATAAGCCGAGTGGCGCAAGGGTGAGTAATGCATA
GATTACCTGCCTCTAGGATAAGGACAACTTTGTGAAAACGGAGCTAATACTTAATAAAACAAAAGAAAAT
AATTTTCTTTTGTCAATGGGAGGGTAGCAATACCTTTTGCCTGGAGAGGGGTTTATGTCCTATCAGCTTG
TTGGTGGGGTAATGGCCTACCAAGGCAAAGACGGGTAGCCGGCCTTAGTGGGTGGTCGGCCACACTGGGA
CTGAGACACTGCCCAGACTTCTACGGAAGGCTGCAGTCAAGAATCTTTCGCGATGCCCGAAAGGGTGACG
AAGCGACGCCGCGTGAGCGAAGAAGGCCTTAGGGTTGTAAAGCTCTGTCGAGGGTTATGAAATATAGATG
AGTTAATACCTTATTTATTTGACAAAGGCCCAAAAGGAAGTCACGGCTAACTCTGTGCCAGCAGCCGCGG
TAATACAGAGGTGGCAAGCGTTGTTCGGTATTATTGGGCGTAAAGAGCACGTAGGTGGTTTTGTAAGTCA
GGTGTGAAAGCCTTCTGTTCAAAGGAAGAACGGCATCTGAAACTGCAGATCTTGAGTGTAGGAGGGGAGA
GTGGAACTTCTGGTGGAGCGGTGAAATGCGTAGATATCAGAAGGAACGTCGGCGGCGAAAGCGACTCTCT
GGCCTATGACTGACACTGAGGTGCGAAAGTTAGGGGAGCAAACGGGATTAGATACCCCGGTAGTCCTAAC
CGTAAACGATGGGCACTAAGTAGAGGGGTTTT

>gi|429544827|gb|JX945925.1| Uncultured Candidatus Scalindua sp. clone SolTA026 16S ribosomal RNA gene, partial sequence
GGCATGCAAGTCGAACGAGGATATATCCTTCGGGATATAAGCCGAGTGGCACAAGGGTGAGTAATGCATA
GATTACCTGCCTTTAGGATAAGGACAACTTTGTGAAAACGAAGCTAATACTTAATAATACAAAAGAAATA
ATTTTCTTTTGTCAAATGGAGGGTAGCAATACCTTTCGCCTGGAGAGGGGTTTATGTCCTATCAGCTTGT
TGGTGGGGTAATGGCCTACCAAGGCGAAGACGGGTAGCCGGTTTAAGAGGATGGTCGGCCACACTGGGAC
TGAGACACTGCCCAGACTTCTACGGAAGGCTGCAGTCGAGAATCTTTCGCAATGCCCGAAAGGGTGACGA
AGCGACGCCGCGTGGGTGAGGAAGGCCTTCGGGTTGTAAAGCCCTGTCAGGAGTTAAGAAATGTAAGTTC
GTTAATACCGTACTTATTTGACAAAGGCTCCAAAGGAAGCCACGGCTAACTCTGTGCCAGCAGCCGCGGT
AATACAGAGGTGGCGAGCGTTGTTCGGAATTATTGGGCGTAAAGAGCACGTAGGTGGGTTTGCAAGTCAG
ATGTGAAAGCCTTCTGTTCAACGGAAGAATTGCATCTGAAACTGCTAATCTTGAGTATAGGAGGGGAGAA
TGGAACTTCTGGTGGAGCGGTGAAATGCGTAGATATCAGAAGGAACGCCGGCGGCGAAAGCGATTCTCTG
GCCTATTACTGACACTCAGTGTGCGAAAGCTAGGGGAGCAAACGGGATTAGATACCCCGGTAGTCCTAGC
CGTAAACGATGGGCACTAAGTAGAGGGGTTTT

>gi|429544828|gb|JX945926.1| Uncultured Candidatus Scalindua sp. clone SolTA027 16S ribosomal RNA gene, partial sequence
GGCATGCAAGTCGAACGAGGGTGCACTCTTCGGAGTGTATATCGAGTGGCGAAAGGGTGAGTAACGCATA
GATGACATACCTTTAGGATAAGAACAGCTTTGTGAAAACGGAGTTAATGCTTAATAATTACGAACAGAAA
TCAATTTCGTTCGTCAAAGGTGGGCAGCAATGCCTTCCGCCTGAAGAGTGGTTTATGTCCTATCAGCTTG
TTGGTGGGGTAATGGCCTACCAAGGCTAAGACGGGTAGCCGGCCTTAGAGGGTTGTCGGCCACACTGGGA
CTGAGACACTGCCCAGACTCCTACGGGAGGCTGCAGTCGAGAATCTTTCGCAATGCCCGAAAGGGTGACG
AAGCGACGCCGCGTGAGCGAAGAAGGCCCTAGGGTTGTAAAGCTCTGTCAGGGGTTATGAAATGTAGATG
GGATAATACCTCATTTATTTGACAAAGGCCCCAAAGGAAGCCACGGCTAACTCTGTGCCAGCAGCCGCGG
TAATACAGAGGTGGCGAGCGTTGTTCGGTATTATTGGGCGTAAAGAGCACGTAGGTGGTCTTGTAAGTCA
GGTGTGAAAGCCTTCTATTCAAAGGAAGAACGGCATCTGAAACTGCAGATCTTGAGTGTAGGAGGGGAGA
GTGGAACTTCTGGTGGAGCGGTGAAATGCGTAGATATCAGAAGGAACGTCGGCGGCGAAAGCGACTCTCT
GGCCTATTACTGACACTGAGTGTGCGAAAGTTAGGGGAGCAAACGGGATTAGATACCCCGGTAGTCCTAA
CCGTAAACGATGGGCACTAAGTAGAGGGGTTTT

>gi|429544829|gb|JX945927.1| Uncultured Candidatus Scalindua sp. clone SolTA028 16S ribosomal RNA gene, partial sequence
TGGCATGCAAGTCGAACGAGGATATACTCTTCGGAGTATAAGCCGAGTGGCGAAAGGGTGAGTAAAGCAT
AGATGACATGCCTTTAGGATAAGGATAGCTTTGTGAAAACGGAGTTAATGCTTAATAATTACGAAGAGAA
ATCAATTTCCTTCGTCAAAGGGGGGTAGCAATACCTTTTGCCTAAAGAGTGGTTTATGTCCTATCAGCTT
GTTGGTGGGGTAACTGCCTACCAAGGCTAAGACGGGTAGCCGGCCTTAGAGGGTGATCGGCCACACTGGG
ACTGAGACACTGCCCAGACTCCTACGGGAGGCTGCAGTCGAGAATCTTTCGCAATGCCCGAAAGGGTGAC
GAAGCGACGCCGCGTGAGCGAAGAAGGCCTTAGGGTTGTAAAGCTCTGTCGAGGGTTATGAAATATAGAT
GAGTTAATACCTTATTTATTTGACAAAGGCCCAAAAGGAAGTCACGGCTAACTCTGTGCCAGCAGCCGCG
GTAATACAGAGGTGGCAAGCGTTGTTCGGTATTATTGGGCGTAAAGAGCACGTAGGTGGTTTTGTAAGTC
AGGTGTGAAAGCCTTCTGTTCAAAGGAAGAACGGCATCTGAAACTGCAGATCTTGAGTGTAGGAGGGGAG
AGTGGAACTTCTGGTGGAGCGGTGAAATGCGTAGATATCAGAAGGAACGTCGGCGGCGAAAGCGACTCTC
TGGCCTATTACTGACACTGAGGTGCGAAAGTTAGGGGAGCAAACGGGATTAGATACCCCGGTAGTCCTAA
CCGTAAACGATGGGCACTAAGTAGAGGGGTTTT

>gi|429544830|gb|JX945928.1| Uncultured Candidatus Scalindua sp. clone SolTA029 16S ribosomal RNA gene, partial sequence
GGCATGCAAGTCGAACGAGGATATGCTCTTCGGAGTATAAGCCGAGTGGCGAAAGGGTGAGTAATGCATA
GATGACATGCCTTTAGGATAAGGATAGCTTTGTGAAAACGGAGTTAATGCTTAATAATTACGAAGAGAAA
TCAATTTCCTTCGTCAAAGGGGGGCAGCAATGCCTCTCGCCTAAAGAGTGGTTTATGTCCTATCAGCTTG
TTGGTGGGGTAATTGCCTACCAAGGCGAAGACGGGTAGCCGGCCTTAGAGGGCGATCGGCCACACTGGGA
CTGAGACACTGCCCAGACTCCTACGAGAGGCTGCAGTCGAGAATCTTTCGCAATGCCCGAAAGGGTGACG
AAGCGACGCCGCGTGAGCGAAGAAGGCCTTAGGGTTGTAAGGCTCTGTCGAGGGTTATGAAATATAGAAG
AGTTAATACCTCTTCTATTTGACAAAAGCCCCAAAGGAAGTCACGGCTAACTCTGTGCCAGCAGCCGCGG
TAATACAGAGGTGGCAAGCGTTGTTCGGTATTATTGGGCGTAAAGAGCACGTAGGTGGTTTTGTAAGTCA
GGTGTGAAAGCCTTCTGTTCAAAGGAAGAACGGCATCTGAAACTGCAGATCTTGAGTATAGGAGGGGAGA
GTGGAACTTCTGGTGGAGCGGTGAAATGCGTAGATATCAGAAGGAACGTCGGCGGCGAAAGCGACTCTCT
GGCCTATTACTGACACTGAGGTGCGAAAGTTAGGGTAGCAAACGGGATTAGATACCCCGGTAGTCCTAAC
CGTAAACGATGGGCACTAAGTAGAGGGGTTTT

>gi|429544831|gb|JX945930.1| Uncultured Candidatus Scalindua sp. clone SolTA031 16S ribosomal RNA gene, partial sequence
GGCATGCAAGTCGAACGAGGATATATCCTTCGGGATATAAGCCGAGTGGCACAAGGGCGAGTAATGCATA
GATTACCTACCTTTAGGATAAGGGCAACTTTGTGAAAACGGAGCTAATACTTAATAATACAAAAGAAAAT
AATTTTCTTTTGTCAAAGGGAGGGTAGCAATACCTTTCGCCTAGAGAGGGGTTTATGTCCTATCAGCTTG
TTGGTGGGGTAATAGCCTACCAAGGCGAAGACGGGTAGCCGGTTTAAGAGGATGGTCGGCCACACTGGGA
CTGAGACACTGCCCAGACTTCTACGGAAGGCTGCAGTCGAGAATCTTTCGCAATGCCCGAAAGGGTGACG
AAGCGACGCCGCGTGGGTGAGGAAGGCCTTCGGGTTGTAAAGCCCTGTCAGGAGTTATGAAATGTAAGTG
CGCTAATATCGTGCTTATTTGACAAAGGCTCCAAAGGAAGCCACGGCTAACTCTGTGCCAGCAGCCGCGG
TAATACAGAGGTGGCGAGCGTTGTTCGGAATTATTGGGCGTAAAGAGCACGTAGGTGGGTTTGCAAGTCA
GATGTGAAAGCCTTCTGTTCAACGGAAGAATTGCATCTGAAACTGCTAATCTTGAGTATAGGAGGGGAGA
ATGGAACTTCTGGTGGAGCGGTGAAATGCGTAGATATCAGAAGGAACGCCGGCGGCGAAAGCGATTCTCT
GGCCTATTACTGACACTCAGTGTGCGAAAGCTAGGGGAGCAAACGGGATTAGATACCCCGGTAGTCCTAG
CCGTAAACGATGGGCACTAAGTAGAGGGGTTTT
