# Supplementary material for: Biogeography of anaerobic ammonia-oxidizing (anammox) bacteria
Source: Front Microbiol. 2014 Aug 6;5:399. doi: 10.3389/fmicb.2014.00399 (PMC4123730; doi:10.3389/fmicb.2014.00399)
Supplement: Supplementary file 1 [file DataSheet1.ZIP › Sonthiphand supp data files/10/Untrimmed Sequence Files/287.fasta]

>gi|281427028|dbj|AB518004.1| Uncultured planctomycete gene for 16S rRNA, partial sequence, clone: 07SP1-107
GTGACGAAGCGACGCCGCGTGTGGGAAGAAGGCCTTCGGGTTGTAAACCACTGTCAGGAGTTAGGAAATA
CAAGGGTGTTAATAGCGCCTTTGTTTGACTAAGGCTCCAGAGGAAGCCACGGCTAACTCTGTGCCAGCAG
CCGCGGTAATACAGAGGCGGCAAGCGTTGTTCGGAATTATTGGGCGTAAAGAGCACGTAGGCGGCCTTGC
AAGTCAGTTGTGAAAGCCTTCCGCTCAACGGAAGAATGCCAGCTGATACTACAGGGCTTGAGTACGGGAG
GGGAGAGTGGAACTTCTGGTGGAGCGGTGAAATGCGTAGATATCAGAAGGAACGCCGGCGGCGAAAGCGA
CTCTCTGGCCCGAAACTGACGCTGAGTGTGCGAAAGCTAGGGGAGCAAACGGGATTAGATACCCCGGTAG
TCCTAGCCGTAAACGAT

>gi|281427029|dbj|AB518005.1| Uncultured planctomycete gene for 16S rRNA, partial sequence, clone: 07SP1-111
GTGACGAAGCGACGCCGCGTGCGGGAAGAAGGCCCTAGGGTTGTAAACCGCTGTCAGGAGTTAAGAAATG
TAGGAATGTTAATAGCATTTCTATTTGACTAAGGCTCCAGAGGAAGCCACGGCTAACTCTGTGCCAGCAG
CCGCGGTAATACAGAGGTGGCAAGCGTTGTTCGGAATTATTGGGCGTAAAGAGCACGTAGGCGGCCCTGC
CAGTCAGTTGTGAAAGCCTTCCGCTCAACGGAAGAACGGCAGCTGATACTACAGGGCTAGAGTACGGGAG
GGGAGAGTGGAACTTCTGGTGGAGCGGTGAAATGCGTAGATATCAGAAGGAACGCCGGCGGCGAAAGCGA
CTCTCTGGACCGAAACTGACGCTGAGTGTGCGAAAGCTAGGGGAGCAAACGGGATTAGATACCCCGGTAG
TCCTAGCCGTAAACGAT

>gi|281427030|dbj|AB518006.1| Uncultured planctomycete gene for 16S rRNA, partial sequence, clone: 07SP1-29
GTGACGAAGCGACGCCGCGTGTGGGAAGAAGGCCTTCGGGTTGTAAACCACTGTCAGGAGTTAGGAAATG
CAAAAGGGTTAATAGTCCTTTTGTTTGACTAAGGCTCCAGAGGAAGCCACGGCTAACTCTGTGCCAGCAG
CCGCGGTAATACAGAGGCGGCAAGCGTTGTTCGGAATTATTGGGCGTAAAGAGCACGTAGGCGGCCCTAA
AAGTCAGTTGTGAAAGCCTTCCGCTTAACGGAAGAACGGCTTCTGGTACTGTAGGGCTAGAGTACGGAAG
GGGAGAGTGGAACTTCTGGTGGAGCGGTGAAATGCGTAGATATCAGAAGGAACGCCGGCGGCGAAAGCGA
CTCTCTGGTCCGAAACTGACGCTGAGGTGCGAAAGCTAGGGGAGCAAACGGGATTAGATACCCCGGTAGT
CCTAGCCGTAAACGAT

>gi|281427031|dbj|AB518007.1| Uncultured planctomycete gene for 16S rRNA, partial sequence, clone: 07SP1-13
GTGACGAAGCGACGCCGCGTGGGTGAAGAAGGCCTTCGGGTTGTAAAGCCCTGTCAGGAGTTAAGAAATG
TAGGTGCGATAATACCGTACCTATTTGACAAAGGCTCCAAAGGAAGCCACGGCTAACTCTGTGCCAGCAG
CCGCGGTAATACAGAGGTGGCAAGCGTTGTTCGGAATTATTGGGCGTAAAGAGCACGTAGGTGGATTTGT
AAGTCAGGTGTGAAAGCCTTCTGTTCAACGGAAGAATTGCATCTGAAACTGCAAACCTTGAGTGTAGGAG
GGGAGAATGGAACTTCTGGTGGAGCGGTGAAATGCGTAGATATCAGAAGGAACGCCGGCGGCGAAAGCGA
TTCTCTGGCCTATTACTGACACTGAGTGTGCGAAAGCTAGGGGAGCAAACGGGATTAGATACCCCGGTAG
TCCTAGCCGTAAACGAT

>gi|281427032|dbj|AB518008.1| Uncultured planctomycete gene for 16S rRNA, partial sequence, clone: 07SP1-8
GTGACGATGCGACGCCGCGTGAGCGAAGAAGGCCCTAGGGTTGTAAAGCTCTGTCAGGGGTTAAGAAATG
TAGATAGGTTAATACCCTGTTTATTTGACAAAAGCCCCAAAGGAAGCCACGGCTAACTCTGTGCCAGCAG
CCGCGGTAATACAGAGGTGGCAAGCGTTGTTCGGTATTATTGGGCGTAAAGAGCACGTAGGTGGTTTTGT
AAGTCAGATGTGAAAGCCTTCTGTTCAAAGGAAGAACGGCATCTGAAACTGCAAATCTTGAGTGTAGGAG
GGGAGAGTGGAACTTCTGGTGGAGCGGTGAAATGCGTAGATATCAGAAGGAACGTCGGCGGCGAAAGCGA
CTCTCTGGCCTATTACTGACACTGAGTGTGCGAAAGTTAGGGGAGCAAACGGGATTAGATACCCCGGTAG
TCCTAACCGTAAACGAT

>gi|281427033|dbj|AB518009.1| Uncultured planctomycete gene for 16S rRNA, partial sequence, clone: 07CH-15
GTGACGAAGCGACGCCGCGTGGGTGAGGAAGGCCTTCGGGTTGTAAAGCTCTGTCAGGAGTTAAGAAATG
TAAGTGCGCTAATATCGCATTTATTTGACAAAGGCTCCAAAGGAAGCCACGGCTAACTCTGTGCCAGCAG
CCGCGGTAATACAGAGGTGGCAAGCGTTGTTCGGAATTATTGGGCGTAAAGAGCACGTAGGTGGGTTTGT
AAGTCAGATGTGAAAGCCTTCTGTTCAACGGAAGAATTGCATCTGAAACTACAAGTCTTGAGTGTAGGAG
GGGAGAATGGAACTTCTGGTGGAGCGGTGAAATGCGTAGATATCAGAAGGAACGCCGGCGGCGAAAGCGA
TTCTCTGGCCTATTACTGACACTCAGTGTGCGAAAGCTAGGGGAGCAAACGGGATTAGATACCCCGGTAG
TCCTAGCTGTAAACGAT

>gi|281427034|dbj|AB518010.1| Uncultured planctomycete gene for 16S rRNA, partial sequence, clone: 07CH-14
GTGACGAAGCGACGCCGCGTGGGTGAGGAAGGCCCTCGGGTTGTAAAGCCCTGTCAGGAGTTAAGAAATG
TAGGTGTGCTAATATCACATCTATTTGACGAAGGCTCCAAAGGAAGTCACGGCTAACTCTGTGCCAGCAG
CCGCGGTAATACAGAGGTGGCAAGCGTTGTTCGGAATTATTGGGCGTAAAGAGCACGTAGGTGGGTTTGT
AAGTCAGATGTGAAAGCCTCCTGTTCAACGGGAGAATTGCATCTGAAACTACTGATCTTGAGTGTAGGAG
GGGAGAATGGAACTTCTGGTGGAGCGGTGAAATGCGTAGATATCAGAAGGAACGCCGGCGGCGAAAGCGA
TTCTCTGGCCTATTACTGACACTCAGTGTGCGAAAGCTAGGGGAGTAAACGGGATTAGATACCCCGGTAG
TCCTAGCCGTAAACGAT

>gi|281427035|dbj|AB518011.1| Uncultured planctomycete gene for 16S rRNA, partial sequence, clone: 07CH-9
GTGACGAAGCGACGCCGCGTGGGTGAGGAAGGCCCTCGGGTTGTAAAGCCCTGTCAGGAGTTAAGAAATG
TAGGCTCGCTAATATCGGGTCTATTTGACAAAGGCTCCAAAGGAAGCCACGGCTAACTCTGTGCCAGCAG
CCGCGGTAATACAGAGGTGGCAAGCGTTGTTCGGAATTATTGGGCGTAAAGAGCGCGTAGGTGGATTTGT
AAGTCAGACGTGAAAGCCTTCTGTTCAACGGGAGAATTGCATCTGAAACTACAGACCTTGAGTATAGGAG
GGGAGAATGGAACTTCTGGTGGAGCGGTGAAATGCGTAGATATCAGAAGGAACGCCGGCGGCGAAAGCGA
TTCTCTGGCCTATTACTGACACTCAGTGTGCGAAAGCTAGGGGAGCAAACGGGATTAGATACCCCGGTAG
TCCTAGCCGTAAACGAT

>gi|281427036|dbj|AB518012.1| Uncultured planctomycete gene for 16S rRNA, partial sequence, clone: 07CH-1
GTGACGAAGCGACGCCGCGTGGGTGAAGAAGGCCTTCGGGTTGTAAAGCCCTGTCAGGAGTTATGAAATG
TAGGTGCGATAATACCGTGCCTATTTGACAAAGGCTCCAAAGGAAGCCACGGCTAACTCTGTGCCAGCAG
CCGCGGTAATACAGAGGTGGCAAGCGTTGTTCGGAATTATTGGGCGTAAAGAGCACGTAGGTGGATTTGT
AAGTCAGGTGTGAAAGCCTTCTGTTCAACGGAAGAATTGCATCTGAAACTGCAAACCTTGAGTGTAGGAG
GGGAGAATGGAACTTCTGGTGGAGCGGTGAAATGCGTAGATATCAGAAGGAACGCCGGCGGCGAAAGCGA
TTCTCTGGCCTATTACTGACACTGAGTGTGCGAAAGCTAGGGGAGCAAACGGGATTAGATACCCCGGTAG
TCCTAGCCGTAAACGAT

>gi|281427037|dbj|AB518013.1| Uncultured planctomycete gene for 16S rRNA, partial sequence, clone: 07CH-35
GTGACGAAGCGACGCCGCGTGGGTGAGGAAGGCCTTCGGGTTGTAAAGCCCTGTCAGGAGTTAAGAAATG
TGGGTTCGATAATACCGGGCCCACTTGACAAAAGCTCCAAAGGAAGCCACGGCTAACTCTGTGCCAGCAG
CCGCGGTAATACAGAGGTGGCAAGCGTTGTTCGGAATTACTGGGCGTAAAGAGCACGTAGGTGGATTTGT
AAGTCAGATGTGAAAGCCTTCTGTTCAACGGGAGAATTGCATCTGAAACTGCGAACCTTGAGTGTAGGAG
GGGAGAATGGAACTTCTGGTGGAGCGGTGAAATGCGTAGATATCAGAAGGAACGCCGGCGGCGAAAGCGA
TTCTCTGGCCTATAACTGACACTGAGTGTGCGAAAGCTAGGGGAGCAAACGGGATTAGATACCCCGGTAG
TCCTAGCCGTAAACGAT

>gi|281427038|dbj|AB518014.1| Uncultured planctomycete gene for 16S rRNA, partial sequence, clone: 07CH-8
GTGACGAAGCGACGCCGCGTGGGTGAGGAAGGCCTTCGGGTTGTAAAACCCTGTCAGGAGTTAAGAAATG
TAAGTGCGATAATACCGTACTTGTTTGACAAAGGCTCCAAAGGAAGCCACGGCTAACTCTGTGCCAGCAG
CCGCGGTAATACAGAGGTGGCGAGCGTTGTTCGGAATTATTGGGCGTAAAGAGCACGTAGGTGGATTTGT
AAGTCAGATGTGAAAGCCTTCTGTTCAACGGAAGAACTGCATCTGAAACTGCGAATCTTGAGTGTAGGAG
GGGAGAGTGGAACTTCTGGTGGAGCGGTGAAATGCGTAGATATCAGAAGGAACGCCGGCGGCGAAAGCGA
TTCTCTGGCCTATTACTGACACTGAGTGTGCGAAAGCTAGGGGAGCAAACGGGATTAGATACCCCGGTAG
TCCTAGCCGTAAACGAT

>gi|281427039|dbj|AB518015.1| Uncultured planctomycete gene for 16S rRNA, partial sequence, clone: 07CH-4
GTGACGAAGCGACGCCGCGTGAGCGAAGAAGGCCCTAGGGTTGTAAAGCTCTGTCAGGGGTTAAGAAATG
CAGGCAGGTTAATACCCTGTTTGTTTGACAAAGGCCCCAAAGGAAGCCACGGCTAACTCTGTGCCAGCAG
CCGCGGTAATACAGAGGTGGCGAGCGTTGTTCGGTATTATTGGGCGTAAAGAGCACGTAGGTGGTTTTGT
AAGTCAGATGTGAAAGCCTTCTGTTCAAAGGAAGAACGGCATCTGAAACTGCTGATCTCGAGTGTAGGAG
GGGAGAGTGGAACTTCTGGTGGAGCGGTGAAATGCGTAGATATCAGAAGGAACGTCGGCGGCGAAAGCGA
CTCTCTGGCCTATTACTGACACTGAGTGTGCGAAAGTTAGGGGAGCAAACGGGATTAGATACCCCGGTAG
TCCTAACCGTAAACGAT

>gi|281427040|dbj|AB518016.1| Uncultured planctomycete gene for 16S rRNA, partial sequence, clone: 07CH-2
GTGACGAAGCGACGCCGCGTGTGGGAAGAAGGCCTTCGGGTTGTAAACCACTGTCAGGAGTTAGGAAATA
CAAGGGCGTTAATAGCGCCTTTGTTTGACTAAGGCTCCAGAGGAAGCCACGGCTAACTCTGTGCCAGCAG
CCGCGGTAATACAGAGGCGGCAAGCGTTGTTCGGAATTATTGGGCGTAAAGAGCACGTAGGCGGCCTTGC
AAGTCAGTTGTGAAAGCCTTCCGCTCAACGGAAGAATGCCAGCTGATACTACAGGGCTTGAGTACGGGAG
GGGAGAGTGGAACTTCTGGTGGAGCGGTGAAATGCGTAGATATCAGAAGGAACGCCGGCGGCGAAAGCGA
CTCTCTGGCCCGAAACTGACGCTGAGTGTGCGAAAGCTAGGGGAGCAAACGGGATTAGATACCCCGGTAG
TCCTAGCCGTAAACGAT

>gi|281427041|dbj|AB518017.1| Uncultured planctomycete gene for 16S rRNA, partial sequence, clone: 07CH-106
GTGACGAAGCGACGCCGCGTGCGGGAAGAAGGCCCTAGGGTTGTAAACCGCTGTCAGGAGTTAAGAAATG
TAGGAATGTTAATAGCATTTCTATTTGACTAAGGCTCCAGAGGAAGCCACGGCTAACTCTGTGCCAGCAG
CCGCGGTAATACAGAGGTGGCAAGCGTTGTTCGGAATTATTGGGCGTAAAGAGCACGTAGGCGGCCCTGC
CAGTCAGTTGTGAAAGCCTTCCGCTCAACGGAAGAACGGCAGCTGATACTACAGGGCTAGAGTACGGGAG
GGGAGAGTGGAACTTCTGGTGGAGCGGTGAAATGCGTAGATATCAGAAGGAACGCCGGCGGCGAAAGCGA
CTCTCTGGACCGAAACTGACGCTGAGTGTGCGAAAGCTAGGGGAGCAAACGGGATTAGATACCCCGGTAG
TCCTAGCCGTAAACGAT

>gi|281427042|dbj|AB518018.1| Uncultured planctomycete gene for 16S rRNA, partial sequence, clone: 07CH-11
GTGACGAAGCGACGCCGCGTGTGGGAAGAAGGCCCTCGGGTTGTAAACCACTGTCAGGAGTTAGGAAATA
TAGAGAGGTTAATAGCCTTTTTATTTGACTAAGGCTCCAGAGGAAGCCACGGCTAACTCTGTGCCAGCAG
CCGCGGTAATACAGAGGCGGCAAGCGTTGTTCGGAATTATTGGGCGTAAAGAGCACGTAGGCGGTCCTGC
AAGTCAGTTGTGAAAGCCTTCCGCTCAACGGAAGAACGGCATCTGATACTACAGGACTGGAGTACGGGAG
GGGAGAGTGGAACTTCTGGTGGAGCGGTGAAATGCGTAGATATCAGAAGGAACGCCGGCGGCGAAAGCGA
CTCTCTGGCCCGAAACTGACGCTGAGGTGCGAAAGCTAGGGGAGCAAACGGGATTAGATACCCCGGTAGT
CCTAGCCGTAAACGAT

>gi|281427043|dbj|AB518019.1| Uncultured planctomycete gene for 16S rRNA, partial sequence, clone: 07CH-37
GTGACGAAGCGACGCCGCGTGCGGGAAGAAGGCCTTCGGGTTGTAAACCGCTGTCGGGAGTTAAGAAGTG
CAAGGGTGTTAATAGCATCTTTGCTTGACTAAGGCTCCGGAGGAAGCCACGGCTAACTCTGTGCCAGCAG
CCGCGGTAATACAGAGGCGGCAAGCGTTGTTCGGAATTATTGGGCGTAAAGAGCACGTAGGCGGCTATGC
AAGTCGGTTGTGAAAGCCTTCCGCTCAACGGAAGAACGGCATCCGATACTGCATGGCTCGAGTGCGGGAG
GGGAGAGTGGAACTTCTGGTGGAGCGGTGAAATGCGTAGATATCAGAAGGAACACCGGCGGCGAAAGCGA
CTCTCTAGCCCGTAACTGACGCTGAGTGTGCGAAAGCTAGGGGAGCAAACGGGATTAGATACCCCGGTAG
TCCTAGCCGTAAACGAT


>gi|281427065|dbj|AB518041.1| Uncultured planctomycete gene for 16S rRNA, partial sequence, clone: 07SP2-37
GTGACGAAGCGACGCCGCGTGCGGGAAGAAGGCCTTCGGGTTGTAAACCGCTGTCGGGAGTTAAGAAGTG
CAAGGGTGTTAATAGCATCTTTGCTTGACTAAGGCTCCGGAGGAAGCCACGGCTAACTCTGTGCCAGCAG
CCGCGGTAATACAGAGGCGGCAAGCGTTGTTCGGAATTATTGGGCGTAAAGAGCACGTAGGCGGCCGTGC
AAGTCGGTTGTGAAAGCCTTCCGCTCAACGGAAGAACGGCATCCGATACTGCATGGCTCGAGTGCGGGAG
GGGAGAGTGGAACTTCTGGTGGAGCGGTGAAATGCGTAGATATCAGAAGGAACACCGGCGGCGAAAGCGA
CTCTCTGGCCCGTAACTGACGCTGAGTGTGCGAAAGCTAGGGGAGCAAACGGGATTAGATACCCCGGTAG
TCCTAGCCGTAAACGAT

>gi|281427066|dbj|AB518042.1| Uncultured planctomycete gene for 16S rRNA, partial sequence, clone: 07SP2-5
GTGACGAAGCGACGCCGCGTGGGTGAGGAAGGCCCTCGGGTTGTAAAGCCCTGTCAGGAGTTAAGAAATG
TAGGTGTGCTAATATCACATCTATTTGACGAAGGCTCCAAAGGAAGTCACGGCTAACTCTGTGCCAGCAG
CCGCGGTAATACAGAGGTGGCAAGCGTTGTTCGGAATTATTGGGCGTAAAGAGCACGTAGGTGGGTTTGT
AAGTCAGATGTGAAAGCCTCCTGTTCAACGGGAGAATTGCATCTGAAACTACTGATCTTGAGTGTAGGAG
GGGAGAATGGAACTTCTGGTGGAGCGGTGAAATGCGTAGATATCAGAAGGAACGCCGGCGGCGAAAGCGA
TTCTCTGGCCTATTACTGACACTCAGTGTGCGAAAGCTAGGGGAGCAAACGGGATTAGATACCCCGGTAG
TCCTAGCCGTAAACGAT
