# Supplementary material for: Biogeography of anaerobic ammonia-oxidizing (anammox) bacteria
Source: Front Microbiol. 2014 Aug 6;5:399. doi: 10.3389/fmicb.2014.00399 (PMC4123730; doi:10.3389/fmicb.2014.00399)
Supplement: Supplementary file 1 [file DataSheet1.ZIP › Sonthiphand supp data files/10/Untrimmed Sequence Files/3.fasta]

>gi|83416643|gb|DQ304518.1| Uncultured Planctomycetales bacterium clone P1 16S ribosomal RNA gene, partial sequence
GGGCCAACCGAGTGGCGTAAGGGTGAGTAATGCATTGATAACCTACCTTTGAGACGGGGATAACAACGTT
CCGCAAGGGACTACCGAAAGGGTTGCTAATACCCGATAAAACTCTAGATACTTAGGTATCGAGAGTCAAA
GGTTTGGGGCTGAAAGGTTCCATATGCTCAGGGAGGGGTCAATGTCCTATCAGCTAGTTGGTAGGGTAAA
GGCCTACCAAGGCGAAGACGGGTAGCCGGCCTGAGAGGGTGGTCGGCCACACTGGGACTGAGACACTGCC
CAGACTCCTACGGGAGGCTGCAGTCGAGAATCTTTCGCAATGCCCGGAAGGGTGACGAAGCGACGCCGCG
TGTGGGAAGAAGGCCTTCGGGTTGTAAACCACTGTCGGGAGTTAAGAAGTGTAGGGGGGTTAATAGTCTC
CTTACTTGACGTTAGCTCCGGAGGAAGCCACGGCTAACTCTGTGCCAGCAGCCGCGGTAATACAGAGGTG
GCAAGCGTTGTTCGGAATTATTGGGCGTAAAGAGCACGTAGGCGGCCCTGCAAGTCAGCTGTGAAATCCT
TCTGCTCAACGGAAGAACGGCAGTTGATACTATAGGGCTCGAGTGCGGGAGGGGAGAGTGGAACTTCTGG
TGGAGCGGTGAAATGCGTAGATATCAGAAGGAACATCGGCGGCGAAGGCGACTCTCTGGCCCGTAACTGA
CGCTGAGGTGCGAAAGCTAGGGGAGCAAACGGGATTAGATACCCCGGTAGTCCTAGCCGTAAACGATGGG
CACTCGGTAGAGGGGTTTTGATTATCTCTCTGCCTGAGCTAACGCGTTAAGTGCCCCGCCTGGGGAGTAC
GGCCGCAAGGCTAAAACTCAA

>gi|83416644|gb|DQ304519.1| Uncultured Planctomycetales bacterium clone P2 16S ribosomal RNA gene, partial sequence
TCGAGGGCCAACCGAAGTGGCGTAAGGGTGAGTAATGCATTGATAACCTACCTTTGAGACGGGGATAACA
ACGTTCCGCAAGGGACTACCGAAAGGGTTGCTAATACCCGATAAAACTCTAGATACTTAGGTATCGAGAG
TCAAAGGTTTGGGGCTGAAAGGTTCCATATGCTCAGGGAGGGGTCAATGTCCTATCAGCTAGTTGGTAGG
GTAAAGGCCTACCAAGGCGAAGACGGGTAGCCGGCCTGAGAGGGTGGTCGGCCACACTGGGACTGAGACA
CTGCCCAGACTCCTACGGGAGGCTGCAGTCGAGAATCTTTCGCAATGCCCGGAAGGGTGACGAAGCGACG
CCGCGTGTGGGAAGAAGGCCTTCGGGTTGTAAACCACTGTCGGGAGTTAAGAAGTGTAGGGGGGTTAATA
GTCTCCTTACTTGACGTTAGCTCCGGAGGAAGCCACGGCTAACTCTGTGCCAGCAGCCGCGGTAATACAG
AGGTGGCAAGCGTTGTTCGGAATTATTGGGCGTAAAGAGCACGTAGGCGGCCCTGCAAGTCAGCTGTGAA
ATCCTTCTGCTCAACGGAAGAACGGCAGTTGATACTATAGGGCTCGAGTGCGGGAGGGGAGAGTGGAACT
TCTGGTGGAGCGGTGAAATGCGTAGATATCAGAAGGAACATCGGCGGCGAAGGCGACTCTCTGGCCCGTA
ACTGACGCTGAGGTGCGAAAGCTAGGGGAGCAAACGGGATTAGATACCCCGGTAGTCCTAGCCGTAAACG
ATGGGCACTCGGTAGAGGGGTTTTGATTATCTCTCTGCCTGAGCTAACGCGTTAAGTGCCCCGCCTGGGG
AGTACGGCCGCAAGGCTAAACTCAA

>gi|83416645|gb|DQ304520.1| Uncultured Planctomycetales bacterium clone P3 16S ribosomal RNA gene, partial sequence
TTCGAAAGGGCCAACCGAGTGGCGTAAGGGTGAGTAATGCATTGATAACCTACCTTTGAGACGGGGATAA
CAACGTTCCGCAAGGGACTACCGAAAGGGTTGCTAATACCCGATAAAACTCTAGATACTTAGGTATCGAG
AGTCAAAGGTTTGGGGCTGAAAGGTTCCATATGCTCAGGGAGGGGTCAATGTCCTATCAGCTAGTTGGTA
GGGTAAAGGCCTACCAAGGCGAAGACGGGTAGCCGGCTTGAGAGGGTGGTCGGCCACACTGGGACTGAGA
CACTGCCCAGACTCCTACGGGAGGCTGCAGTCGAGAATCTTTCGCAATGCCCGGAAGGGTGACGAAGCGA
CGCCGCGTGTGGGAAGAAGGCCTTCGGGTTGTAAACCACTGTCGGGAGTTAAGAAGTGTAGGGGGGTTAA
TAGTCTCCTTACTTGACGTTAGCTCCGGAGGAAGCCACGGCTAACTCTGTGCCAGCAGCCGCGGTAATAC
AGAGGTGGCAAGCGTTGTTCGGAATTATTGGGCGTAAAGAGCACGTAGGCGGCCCTGCAAGTCAGCTGTG
AAATCCTTCTGCTCAACGGAAGAACGGCAGTTGATACTATAGGGCTCGAGTGCGGGAGGGGAGAGTGGAA
CTTCTGGTGGAGCGGTGAAATGCGTAGATATCAGAAGGAACATCGGCGGCGAAGGCGACTCTCTGGCCCG
TAACTGACGCTGAGGTGCGAAAGCTAGGGGAGCAAACGGGATTAGATACCCCGGTAGTCCTAGCCGTAAA
CGATGGGCACTCGGTAGAGGGGTTTTGATTATCTCTCTGCCCAAGCTAACGCGTTAAGTGCCCCGCCTGG
GGGAGTACGGCCGCAAGGCTAAAAC

>gi|161623032|gb|DQ304521.2| Uncultured Planctomycetales bacterium clone P4 16S ribosomal RNA gene, partial sequence
ATCGAGTGGCGTAAGGGTGAGTAATGCATTGATAACCTACCTTTGAGATGGGAACAACAGCGTTCCAAGC
AATTGGGGCTACCGAAAGGGCTGCTAATACCCAATAAAACTACTATTGCTTTGGTGGTAGTAGTCAAACG
TGCGGGATCGAAAGGTTCCATTTGCTCAAAGAGGGGTCAATGTCCTATCAGCTTGTTGGTGGGGTAACGG
CCTACCAAGGCGAAGACGGGTAGCCGGCCTGAGAGGGTGGTCGGCCACACTGGGACTGAGACACTGCCCA
GACTCCTACGGGAGGCTGCAGTCGAGAATCTTTCGCAATGCCCGAAAGGGTGACGAAGCGACGCCGCGTG
CGGGAAGAAGGCCTTCGGGTTGTAAACCGCTGTCGGGAGTTAGGAAGTGCAAGGATGTTAATAGCGTTCT
TGCTTGACTAAGGCTCCGGAGGAAGCCACGGCTAACTCTGTGCCAGCAGCCGCGGTAATACAGAGGCGGC
AAGCGTTGTTCGGAATTATTGGGCGTAAAGAGCACGTAGGCGGCTGTGTAAGTCGGTTGTGAAAGCCTTC
CGCTTAACGGAAGAACGGCATCCGATACTGCATAGCTTGAGTGCGGGAGGGGAGAGTGGAACTTCTGGTG
GAGCGGTGAAATGCGTAGATATCAGAAGGAACACCGGCGGCGAAGGCGACTCTCTGGTCCGTAACTGACG
CTGAGTGTGCGAAAGCTAGGGGAGCAAACGGGATTAGATACCCCGGTAGTCCTAGCCGTAAACGATGGGC
ACTAAGTAGAGGGGTTTTGATTATCTCTCTGCCGGAGCTAACGCATTAAGTGTCCCGCCTGGGGAGTACG
GCCGCAAGGCTAAAACTCAAAAGAATTGACGGGGGCTCGCACAAGCGGTGGAGCATGTGGCTTAATTCGA
TGCAACGCGAAGAACCTTACCGGGGTTTGACATGGTAGAAGTAGGAGCCCGAAAGGGTAACGAACGGTAT
CCAGTCCGTGACTATCACAGGTGTTGCATGGCTGTCGTCAGCTCGTGTCGTGAGACGTTGGGTTAAGTCC
CCTAACGAGCGAAACCCTTGTCTTTAGTTGCCAACGGATCATGCCGGGCACTCTAAAGAGACTGCCGTCG
TCAAGACGGAGGAAGGTGGGGATGACGTCAAGTCATCATGGCCCTTATATCCCGGGCTGCACACGTGCTA
CAATGGTCGGTACAAAGGGATGCTAAGCCGTAAGGTGGAGCGAAACCCACAAATGCCGATCTCAGTTCAG
ATTGGAGGCTGAAATCCGCCTGCCATGAAGTAGGAATCGCTAGTAATCGCGGATGAGT

>gi|83416647|gb|DQ304522.1| Uncultured Planctomycetales bacterium clone P5 16S ribosomal RNA gene, partial sequence
GGGCCAACCGAAGTGGCGTAAGGGTGAGTAATGCATTGATAACCTACCTTTGAGACGGGGATAACAACGT
TCCGCAAGGGACTACCGAAAGGGTTGCTAATACCCGATAAAACTCTAGATACTTAGGTATCGAGAGTCAA
AGGTTTGGGGCTGAAAGGTTCCATATGCTCAGGGAGGGGTCAATGTCCTATCAGCTAGTTGGTAGGGTAA
AGGCCTACCAAGGCGAAGACGGGTAGCCGGCCTGAGAGGGTGGTCGGCCACACTGGGACTGAGACACTGC
CCAGACTCCTACGGGAGGCTGCAGTCGAGAATCTTTCGCAATGCCCGGAAGGGTGACGAAGCGACGCCGC
GTGTGGGAAGAAGGCCTTCGGGTTGTAAACCACTGTCGGGAGTTAAGAAGTGTAGGGGGGTTAATAGTCT
CCTTACTTGACGTTAGCTCCGGAGGAAGCCACGGCTAACTCTGTGCCAGCAGCCGCGGTAATACAGAGGT
GGCAAGCGTTGTTCGGAATTATTGGGCGTAAAGAGCACGTAGGCGGCCCTGCAAGTCAGCTGTGAAATCC
TTCTGCTCAACGGAAGAACGGCAGTTGATACTATAGGGCTCGAGTGCGGGAGGGGAGAGTGGAACTTCTG
GTGGAGCGGTGAAATGCGTAGATATCAGAAGGAACATCGGCGGCGAAGGCGACTCTCTGGCCCGTAACTG
ACGCTGAGGTGCGAAAGCTAGGGGAGCAAACGGGATTAGATACCCCGGTAGTCCTAGCCGTAAACGATGG
GCACTCGGTAGAGGGGTTTTGATTATCTCTCTGCCTGAGCTAACGCGTTAAGTGCCCCGCCTGGGGAGTA
CGGCCGCAAGGCTAAAACT

>gi|83416648|gb|DQ304523.1| Uncultured Planctomycetales bacterium clone P6 16S ribosomal RNA gene, partial sequence
ACCGAGTGGCGTAAGGGTGAGTAATGCATTGATAACCTACCTTTGAGACGGGGATAACAACGTTCCGCAA
GGGACTACCGAAAGGGTTGCTAATACCCGATAAAACTCTAGATACTTAGGTATCGAGAGTCAAAGGTTTG
GGGCTGAAAGGTTCCATATGCTCAGGGAGGGGTCAATGTCCTATCAGCTAGTTGGTAGGGTAAAGGCCTA
CCAAGGCGAAGACGGGTAGCCGGCCTGAGAGGGTGGTCGGCCACACTGGGACTGAGACACTGCCCAGACT
CCTACGGGAGGCTGCAGTCGAGAGTCTTTCGCAATGCCCGGAAGGGTGACGAAGCGACGCCGCGTGTGGG
AAGAAGGCCTTCGGGTTGTAAACCACTGTCGGGAGTTAAGAAGTGTAGGGGGGTTAATAGTCTCCTTACT
TGACGTTAGCTCCGGAGGAAGCCACGGCTAACTCTGTGCCAGCAGCCGCGGTAATACAGAGGTGGCAAGC
GTTGTTCGGAATTATTGGGCGTAAAGAGCACGTAGGCGGCCCTGCAAGTCAGCTGTGAAATCCTTCTGCT
CAACGGAAGAACGGCAGTTGATACTATAGGGCTCGAGTGCGGGAGGGGAGAGTGGAACTTCTGGTGGAGC
GGTGAAATGCGTAGATATCAGAAGGAACATCGGCGGCGAAGGCGACTCTCTGGCCCGTAACTGACGCTGA
GGTGCGAAAGCTAGGGGAGCAAACGGGATTAGATACCCCGGTAGTCCTAGCCGTAAACGATGGGCACTCG
GTAGAGGGGTTTTGATTATCTCTCTGCCTGAGCTAACGCGTTAAGTGCCCCGCCTGGGGAGTACNGCCGC
AAGGCTAAAACT

>gi|83416649|gb|DQ304524.1| Uncultured Planctomycetales bacterium clone P7 16S ribosomal RNA gene, partial sequence
AACCGAGTGGCGTAAGGGTGAGTAATGCATTGATAACCTACCTTTGAGACGGGGATAACAACGTTCCGCA
AGGGACTACCGAAAGGGTTGCTAATACCCGATAAAACTCTAGATACTTAGGTATCGAGAGTCAAAGGTTT
GGGGCTGAAAGGTTCCATATGCTCAGGGAGGGGTCAATGTCCTATCAGCTAGTTGGTAGGGTAAAGGCCT
ACCAAGGCGAAGACGGGTAGCCGGCCTGAGAGGGTGGTCGGCCACACTGGGACTGAGACACTGCCCAGAC
TCCTACGGGAGGCTGCAGTCGAGAATCTTTCGCAATGCCCGGAAGGGTGACGAAGCGACGCCGCGTGTGG
GAAGAAGGCCTTCGGGTTGTAAACCACTGTCGGGAGTTAAGAAGTGTAGGGGGGTTAATAGTCTCCTTAC
TTGACGTTAGCTCCGGAGGAAGCCACGGCTAACTCTGTGCCAGCAGCCGCGGTAATACAGAGGTGACAAG
CGTTGTTCGGAATTATTGGGCGTAAAGAGCACGTAGGCGGCCCTGCAAGTCAGCTGTGAAATCCTTCTGC
TCAACGGAAGAACGGCAGTTGATACTATAGGGCTCGAGTGCGGGAGGGGAGAGTGGAACTTCTGGTGGAG
CGGTGAAATGCGTAGATATCAGAAGGAACATCGGCGGCGAAGGCGACTCTCTGGCCCGTAACTGACGCTG
AGGTGCGAAAGCTAGGGGAGCAAACGGGATTAGATACCCCGGTAGTCCTAGCCGTAAACGATGGGCACTC
GGTAGAGGGGTTTTGATTATCTCTCTGCCTGAGCTAACGCGTTAAGTGCCCCGCCTGGGGAGTACNGCCG
CAAGGCTAAAACTCAA

>gi|161623033|gb|DQ304525.2| Uncultured Planctomycetales bacterium clone P8 16S ribosomal RNA gene, partial sequence
AACCGAGTGGCGTAAGGGTGAGTAATGCATTGATAACCTACCTTTGAGACGGGGATAACAACGTTCCGCA
AGGGACTACCGAAAGGGTTGCTAATACCCGATAAAACTCTAGATACTTAGGTATCGAGAGTCAAAGGTTT
GGGGCTGAAAGGTTCCATATGCTCAGGGAGGGGTCGATGTCCTATCAGCTAGTTGGTAGGGTAAAGGCCT
ACCAAGGCGAAGACGGGTAGCCGGCCTGAGAGGGTGGTCGGCCACACTGGGACTGAGACACTGCCCAGAC
TCCTACGGGAGGCTGCAGTCGAGAATCTTTCGCAATGCCCGGAAGGGTGACGAAGCGACGCCGCGTGTGG
GAAGAAGGCCTTCGGGTTGTAAACCACTGTCGGGAGTTAAGAAGTGTAGGGGGGTTAATAGTCTCCTTAC
TTGACGTTAGCTCCGGAGGAAGCCACGGCTAACTCTGTGCCAGCAGCCGCGGTAATACAGAGGTGGCAAG
CGTTGTTCGGAATTATTGGGCGTAAAGAGCACGCAGGCGGCCCTGCAAGTCAGCTGTGAAATCCTTCTGC
TCAACGGAAGAACGGCAGTTGATACTATAGGGCTCGAGTGCGGGAGGGGAGAGTGGAACTTCTGGTGGAG
CGGTGAAATGCGTAGATATCAGAAGGAACATCGGCGGCGAAGGCGACTCTCTGGCCCGTAACTGACGCTG
AGGTGCGAAAGCTAGGGGAGCAAACGGGATTAGATACCCCGGTAGTCCTAGCCGTAAACGATGGGCACTC
GGTAGAGGGGTTTTGATTATCTCTCTGCCTGAGCTAACGCGTTAAGTGCCCCGCCTGGGGAGTACGGCCG
CAAGGCTAAAACTCAAAAGAATTGACGGGGGCTCGCACAAGCGGTGGAGCATGTGGCTTAATTCGATGCA
ACACGAAGAACCTTACCGGGGCTTGACATGGTAGAAGTAGGAGCCTGAAAGGGTAACGAACGGTATCCAG
TCCGTAGCTATCACAGGTGTTGCATGGCTGTCGTCAGCTCGTGTCGTGAGACGTTGGGTTAAGTCCCGCA
ACGAGCGAAACCCTTGTCTTTAGTTGCCAACAGGTCAAGCTGGGCACTCTAAAGAGACTGCTGTCGTCAA
GACGGAGGAAGGTGGGGATGACGTCAAGTCATCATGGCCCTTATGTCCCGGGCTGCACACGTGCTACAAT
GGTCGGTACAAAGGGATGCCAAGTCGCAAGATGGAGCGAAACCCAAATAAAGCCGATCCCAGTTCAGATT
GGAGGCTG

>gi|83416651|gb|DQ304526.1| Uncultured Planctomycetales bacterium clone P9 16S ribosomal RNA gene, partial sequence
AGGGGCCAACCGAGTGGCGTAAGGGTGAGTAATGCATTGATAACCTACCTTTGAGACGGGGATAACAACG
TTCCGCAAGGGACTACCGAAAGGGTTGCTAATACCCGATAAAACTCTAGATACTTAGGTATCGAGAGTCA
AAGGTTTGGGGCTGAAAGGTTCCATATGCTCAGGGAGGGGTCAATGTCCTATCAGCTAGTTGGTAGGGTA
AAGGCCTACCAAGGCGAAGACGGGTAGCCGGCCTGAGAGGGTGGTCGGCCACACTGGGACTGAGACACTG
CCCAGACTCCTACGGGAGGCTGCAGTCGAGAATCTTTCGCAATGCCCGGAAGGGTGACGAAGCGACGCCG
CGTGTGGGAAGAAGGCCTTCGGGTTGTAAACCACTGTCGGGAGTTAAGAAGTGTAGGGGGGTTAATAGTC
TCCTTACTTGACGTTAGCTCCGGAGGAAGCCACGGCTAACTCTGTGCCAGCAGCCGCGGTAATACAGAGG
TGGCAAGCGTTGTTCGGAATTATTGGGCGTAAAGAGCACGTAGGCGGCCCTGCAAGTCAGCTGTGAAATC
CTTCTGCTCAACGGAAGAACGGCAGTTGATACTATAGGGCTCGAGTGCGGGAGGGGAGAGTGGAACTTCT
GGTGGAGCGGTGAAATGCGTAGATATCAGAAGGAACATCGGCGGCGAAGGCGACTCTCTGGCCCGTAACT
GACGCTGAGGTGCGAAAGCTAGGGGAGCAAACGGGATTAGATACCCCGGTAGTCCTAGCCGTAAACGATG
GGCACTCGGTAGAGGGGTTTTGATTATCTCTCTGCCTGAGCTAACGCGTTAAGTGCCCCCGCCTGGGGAG
TACGGCCGCAAGGCTAAAACTCAAAA

>gi|83416652|gb|DQ304527.1| Uncultured Planctomycetales bacterium clone P10 16S ribosomal RNA gene, partial sequence
AGGGCCAACCGAGTGGCGTAAGGGTGAGTAATGCATTGATAACCTACCTTTGAGACGGGGATAACAACGT
TCCGCAAGGGACTACCGAAAGGGTTGCTAATACCCGATAAAACTCTAGATACTTAGGTATCGAGAGTCAA
AGGTTTGGGGCTGAAAGGTTCCATATGCTCAGGGAGGGGTCAATGTCCTATCAGCTAGTTGGTAGGGTAA
AGGCCTACCAAGGCGAAGACGGGTAGCCGGCCTGAGAGGGTGGTCGGCCACACTGGGACTGAGACACTGC
CCAGACTCCTACGGGAGGCTGCAGTCGAGAATCTTTCGCAATGCCCGGAAGGGTGACGAAGCGACGCCGC
GTGTGGGAAGAAGGCCTTCGGGTTGTAAACCACTGTCGGGAGTTAAGAAGTGTAGGGGGGTTAATAGTCT
CCTTACTTGACGTTAGCTCCGGAGGAAGCCACGGCTAACTCTGTGCTAGCAGCCGCGGTAATACAGAGGT
GGCAAGCGTTGTTCGGAATTATTGGGCGTAAAGAGCACGTAGGCGGCCCTGCAAGTCAGCTGTGAAATCC
TTCTGCTCAACGGAAGAACGGCAGTTGATACTATAGGGCTCGAGTGCGGGAGGGGAGAGTGGAACTTCTG
GTGGAGCGGTGAAATGCGTAGATATCAGAAGGAACATCGGCGGCGAAGGCGACTCTCTGGCCCGTAACTG
ACGCTGAGGTGCGAAAGCTAGGGGAGCAAACGGGATTAGATACCCCGGTAGTCCTAGCCGTAAACGATGG
GCACTCGGTAGAGGGGTTTTGATTATCTCTCTGCCTGAGCTAACGCGTTAAGTGCCCCGCCTGGGGAGTA
CGGCCGCAAGGCTAAAACTCAAAAGA

>gi|83416653|gb|DQ304528.1| Uncultured Planctomycetales bacterium clone P11 16S ribosomal RNA gene, partial sequence
AACCGAAGTGGCGTAAGGGTGAGTAATGCATTGATAACCTACCTTTGAGACGGGGATAACAACGTTCCGC
AAGGGACTACCGAAAGGGTTGCTAATACCCGATAAAACTCTAGATACTTAGGTATCGAGAGTCAAAGGTT
TGGGGCTGAAAGGTTCCATATGCTCAGGGAGGGGTCAATGTCCTATCAGCTAGTTGGTAGGGTAAAGGCC
TACCAAGGCGAAGACGGGTAGCCGGCCTGAGAGGGTGGTCGGCCACACTGGGACTGAGACACTGCCCAGA
CTCCTACGGGAGGCTGCAGTCGAGAATCTTTCGCAATGCCCGGAAGGGTGACGAAGCGACGCCGCGTGTG
GGAAGAAGGCCTCCGGGTTGTAAACCACTGTCGGGAGTTAAGAAGTGTAGGGGGGTTAATAGTCTCCTTA
CTTGACGTTAGCTCCGGAGGAAGCCACGGCTAACTCTGTGCCAGCAGCCGCGGTAATACAGAGGTGGCAA
GCGTTGTTCGGAATTATTGGGCGTAAAGAGCACGTAGGCGGCCCTGCAAGTCAGCTGTGAAATCCTTCTG
CTCAACGGAAGAACGGCAGTTGATACTATAGGGCTCGAGTGCGGGAGGGGAGAGTGGAACTTCTGGTGGA
GCGGTGAAATGCGTAGATATCAGAAGGAACATCGGCGGCGAAGGCGACTCTCTGGCCCGTAACTGACGCT
GAGGTGCGAAAGCTAGGGGAGCAAACGGGATTAGATACCCCGGTAGTCCTAGCCGTAAACGATGGGCACT
CGGTAGAGGGGTTTTGATTATCTCTCTGCCTGAGCTAACGCGTTAAGTGCCCCGCCTGGGGGAGTAC

>gi|83416654|gb|DQ304529.1| Uncultured Planctomycetales bacterium clone P12 16S ribosomal RNA gene, partial sequence
GGGCCAAACCGAAGTGGCGTAAGGGTGAGTAATGCATTGATAACCTACCTTTGAGACGGGGATAACAACG
TTCCGCAAGGGACTACCGAAAGGGTTGCTAATACCCGATAAAACTCTAGATACTTAGGTATCGAGAGTCA
AAGGTTTGGGGCTGAAAGGTTCCATATGCTCAGGGAGGGGTCAATGTCCTATCAGCTAGTTGGTAGGGTA
AAGGCCTACCAAGGCGAAGACGGGTAGCCGGCCTGAGAGGGTGGTCGGCCACACTGGGACTGAGACACTG
CCCAGACTCCTACGGGAGGCTGCAGTCGAGAATCTTTCGCAATGCCCGGAAGGGTGACGAAGCGACGCCG
CGTGTGGGAAGAAGGCCTTCGGGTTGTAAACCACTGTCGGGAGTTAAGAAGTGTAGGGGGGTTAATAGTC
TCCTTACTTGACGTTAGCTCCGGAGGAAGCCACGGCTAACTCTGTGCCAGCAGCCGCGGTAATACAGAGG
TGGCAAGCGTTGTTCGGAATTATTGGGCGTAAAGAGCACGTAGGCGGCCCTGCAAGTCAGCTGTGAAATC
CTTCTGCTCAACGGAAGAACGGCAGTTGATACTATAGGGCTCGAGTGCGGGAGGGGAGAGTGGAACTTCT
GGTGGAGCGGTGAAATGCGTAGATATCAGAAGGAACATCGGCGGCGAAGGCGACTCTCTGGCCCGTAACT
GACGCTGAGGTGCGAAAGCTAGGGGAGCAAACGGGATTAGATACCCCGGTAGTCCTAGCCGTAAACGATG
GGCACTCGGTAGAGGGGTTTTGATTATCTCTCTGCCTGAGCTAACGCGTTAAGTGCCCCGCCTGGGGAGT
ACGGCCGCAAGGCTAAAA

>gi|83416655|gb|DQ304530.1| Uncultured Planctomycetales bacterium clone P13 16S ribosomal RNA gene, partial sequence
AACCGAGTGGCGTAAGGGTGAGTAATGCATTGATAACCTACCTTTGAGACGGGGATAACAACGTTCCGCA
AGGGACTACCGAAAGGGTTGCTAATACCCGATAAAACTCTAGATACTTAGGTATCGAGAGTCAAAGGTTT
GGGGCTGAAAGGTTCCATATGCTCAGGGAGGGGTCAATGTCCTATCAGCTAGTTGGTAGGGTAAAGGCCT
ACCAAGGCGAAGACGGGTAGCCGGCCTGAGAGGGTGGTCGGCCACACTGGGACTGAGACACTGCCCAGAC
TCCTACGGGAGGCTGCAGTCGAGAATCTTTCGCAATGCCCGGAAGGGTGACGAAGCGACGCCGCGTGTGG
GAAGAAGGCCTTCGGGTTGTAAACCACTGTCGGGAGTTAAGAAGTGTAGGGGGGTTAATAGTCTCCTTAC
TTGACGTTAGCTCCGGAGGAAGCCACGGCTAACTCTGTGCCAGCAGCCGCGGTAATACAGAGGTGGCAAG
CGTTGTTCGGAATTATTGGGCGTAAAGAGCACGTAGGCGGCCCTGCAAGTCAGCTGTGAAATCCTTCTGC
TCAACGGAAGAACGGCAGTTGATACTATAGGGCTCGAGTGCGGGAGGGGAGAGTGGAACTTCTGGTGGAG
CGGTGAAATGCGTAGATATCAGAAGGAACATCGGCGGCGAAGGCGACTCTCTGGCCCGTAACTGACGCTG
AGGTGCGAAAGCTAGGGGAGCAAACGGGATTAGATACCCCGGTAGTCCTAGCCGTAAACGATGGGCACTC
GGTAGAGGGGTTTTGATTATCTCTCTGCCTGAGCTAACGCGTTAAGTGCCCCGCCTGGGGAGTACGGCCC
CCAAGGCTAAAACT

>gi|83416656|gb|DQ304531.1| Uncultured Planctomycetales bacterium clone P14 16S ribosomal RNA gene, partial sequence
AACCGAGTGGCGTAAGGGTGAGTAATGCATTGATAACCTACCTTTGAGACGGGGATAACAACGTTCCGCA
AGGGACTACCGAAAGGGTTGCTAATACCCGATAAAACTCTAGATACTTAGGTATCGAGAGTCAAAGGTTT
GGGGCTGAAAGGTTCCATATGCTCAGGGAGGGGTCAATGTCCTATCAGCTAGTTGGTAGGGTAAAGGCCT
ACCAAGGCGAAGACGGGTAGCCGGCCTGAGAGGGTGGTCGGCCACACTGGGACTGAGACACTGCCCAGAC
TCCTACGGGAGGCTGCAGTCGAGAATCTTTCGCAATGCCCGGAAGGGTGACGAAGCGACGCCGCGTGTGG
GAAGAAGGCCTTCGGGTTGTAAACCACTGTCGGGAGTTAAGAAGTGTAGGGGGGTTAATAGTCTCCTTAC
TTGACGTTAGCTCCGGAGGAAGCCACGGCTAACTCTGTGCCAGCAGCCGCGGTAATACAGAGGTGGCAAG
CGTTGTTCGGAATTATTGGGCGTAAAGAGCACGTAGGCGGCCCTGCAAGTCAGCTGTGAAATCCTTCTGC
TCAACGGAAGAACGGCAGTTGATACTATAGGGCTCGAGTGCGGGAGGGGAGAGTGGAACTTCTGGTGGAG
CGGTGAAATGCGTAGATATCAGAAGGAACGTCGGCGGCGAAGGCGACTCTCTGGCCCGTAACTGACGCTG
AGGTGCGAAAGCTAGGGGAGCAAACGGGATTAGATACCCCGGTAGTCCTAGCCGTAAACGATGGGCACTC
GGTAGAGGGGTTTTGATTATCTCTCTGCCTGAGCTAACGCGTTAAGTGCCCCGCCTGGGGAGTACGGCCG
CAAGGCTAAAACTCAA

>gi|83416657|gb|DQ304532.1| Uncultured Planctomycetales bacterium clone P15 16S ribosomal RNA gene, partial sequence
ACCGAAGTGGCGTAAGGGTGAGTAATGCATTGATAACCTACCTTTGAGACGGGGATAACAACGTTCCGCA
AGGGACTACCGAAAGGGTTGCTAATACCCGATAAAACTCTAGATACTTAGGTATCGAGAGTCAAAGGTTT
GGGGCTGAAAGGTTCCATATGCTCAGGGAGGGGTCAATGTCCTATCAGCTAGTTGGTAGGGTAAAGGCCT
ACCAAGGCGAAGACGGGTAGCCGGCCTGAGAGGGTGGTCGGCCACACTGGGACTGAGACACTGCCCAGAC
TCCTACGGGAGGCTGCAGTCGAGAATCTTTCGCAATGCCCGGAAGGGTGACGAAGCGACGCCGCGTGTGG
GAAGAAGGCCTTCGGGTTGTAAACCACTGTCGGGAGTTAAGAAGTGTAGGGGGGTTAATAGTCTCCTTAC
TTGACGTTAGCTCCGGAGGAAGCCACGGCTAACTCTGTGCCAGCAGCCGCGGTAATACAGAGGTGGCAAG
CGTTGTTCGGAATTATTGGGCGTAAAGAGCACGTAGGCGGCCCTGCAAGTCAGCTGTGAAATCCTTCTGC
TCAACGGAAGAACGGCAGTTGATACTATAGGGCTCGAGTGCGGGAGGGGAGAGTGGAACTTCTGGTGGAG
CGGTGAAATGCGTAGATATCAGAAGGAACATCGGCGGCGAAGGCGACTCTCTGGCCCGTAACTGACGCTG
AGGTGCGAAAGCTAGGGGAGCAAACGGGATTAGATACCCCGGTAGTCCTAGCCGTAAACGATGGGCACTC
GGTAGAGGGGTTTTGATTATCTCTCTGCCTGAGCTAACGCGTTAAGTGCCCCGCCTGGGGAGTAC

>gi|83416658|gb|DQ304533.1| Uncultured Planctomycetales bacterium clone P16 16S ribosomal RNA gene, partial sequence
ACCGAGTGGCGTAAGGGTGAGTAATGCATTGATAACCTACCTTTGAGACGGGGATAACAACGTTCCGCAA
GGGACTACCGAAAGGGTTGCTAATACCCGATAAAACTCTAGATACTTAGGTATCGAGAGTCAAAGGTTTG
GGGCTGAAAGGTTCCATATGCTCAGGGAGGGGTCAATGTCCTATCAGCTAGTTGGTAGGGTAAAGGCCTA
CCAAGGCGAAGACGGGTAGCCGGCCTGAGAGGGTGGTCGGCCACACTGGGACTGAGACACTGCCCAGACT
CCTACGGGAGGCTGCAGTCGAGAATCTTTCGCAATGCCCGGAAGGGTGACGAAGCGACGCCGCGTGTGGG
AAGAAGGCCTTCGGGTTGTAAACCACTGTCGGGAGTTAAGAAGTGTAGGGGGGTTAATAGTCTCCTTACT
TGACGTTAGCTCCGGAGGAAGCCACGGCTAACTCTGTGCCAGCAGCCGCGGTAATACAGAGGTGGCAAGC
GTTGTTCGGAATTATTGGGCGTAAAGAGCACGTAGGCGGCCCTGCAAGTCAGCTGTGAAATCCTTCTGCT
CAACGGAAGAACGGCAGTTGATACTATAGGGCTCGAGTGCGGGAGGGGAGAGTGGAACTTCTGGTGGAGC
GGTGAAATGCGTAGATATCAGAAGGAACATCGGCGGCGAAGGCGACTCTCTGGCCCGTAACTGACGCTGA
GGTGCGAAAGCTAGGGGAGCAAACGGGATTAGATACCCCGGTAGTCCTAGCCGTAAACGATGGGCACTCG
GTAGAGGGGTTTTGATTATCTCTCTGCCTGAGCTAACGCGTTAAGTGCCCCGCCTGGGGGAGTACGGCCG
CAAGGCTAAAACT
