# Supplementary material for: Biogeography of anaerobic ammonia-oxidizing (anammox) bacteria
Source: Front Microbiol. 2014 Aug 6;5:399. doi: 10.3389/fmicb.2014.00399 (PMC4123730; doi:10.3389/fmicb.2014.00399)
Supplement: Supplementary file 1 [file DataSheet1.ZIP › Sonthiphand supp data files/10/Untrimmed Sequence Files/30.fasta]

>gi|345522559|gb|JF999870.1| Uncultured anaerobic ammonium-oxidizing bacterium clone S12-D10 16S ribosomal RNA gene, partial sequence
CGCAATGCCCGAAAGGGTGACGAAGCGACGCCGCGTGAGTGAGGAAGGCCTTCGGGTTGTAAAGCTCTGT
CAGGAGTTAAGAAATGTAAGTGTGCTAATACCACATTTATTTGACAAAAGCTCCAAAGGAAGCCACGGCT
AACTCTGTGCCAGCAGCCGCGGTAATACAGAGGTGGCAAGCGTTGTTCGGAATTATTGGGCGTAAAGAGC
ACGTAGGTGGGTTTGTAAGTCAGATGTGAAAGCCTTCTGTTCAACGGAAGAATTGCATCTGAAACTGCGA
GTCTTGAGTGTAGGAGGGGAGAATGGAACTTCTGGTGGAGCGGTGAAATGCGTAGATATCAGAAGGAACG
CCGGCGGCGAAAGCGATTCTCTGGCCTATTACTGACACTCAGTGTGCGAAAGCTAGGGGAGCAAACGGGA
TTAGATACCCCGGTAGTCCTAGCCGTAAACGGTGGGCACTAAGTAGAGGG

>gi|345522560|gb|JF999871.1| Uncultured anaerobic ammonium-oxidizing bacterium clone S13-A1 16S ribosomal RNA gene, partial sequence
CGCAATGCCCGAAAGGGTGACGAAGCGACGCCGCGTGGGTGAAGAAGGCCTTCGGGTTGTAAAGCTCTGT
CAGGAGTTAAGAAATGTAGGTTCGAAAATATTGGACTTATTTGACAAAAGCTCCAAAGGAAGCCACGGCT
AACTCTGTGCCAGCAGCCGCGGTAATACAGAGGTGGCAAGCGTTGTTCGGAATTATTGGGCGTAAAGAGC
ACGTAGGTGGATTTGTAAGTTAGATGTGAGAGCCTTCTGTTCAACGGAGGAACTGCATCTAAAACTGCAG
ACCTTGAGTATAGGAGGGGAGAGTGGAACTTCTGGTGGAGCGGTGAAATGCGTAGATATCAGAAGGAACG
CCGGCGGCGAAAGCGGCTCTCTGGTCTATAACTGACACTGAGGTGCGAAAGCTAGGGGAGCAAACGGGAT
TAGATACCCCGGTAGTCCTAGCCGTAAACGATGGGCACTAAGTAGAGGG

>gi|345522561|gb|JF999872.1| Uncultured anaerobic ammonium-oxidizing bacterium clone S14-B2 16S ribosomal RNA gene, partial sequence
CGCAATGCCCGAAAGGGTGACGAAGCGACGCCGCGTGAGTGAGGAAGGCCTTCGGGTTGTAAAGCTCTGT
CAGGAGTTAAGAAATGTAAGTGTGCTAATACCACATTTATTTGACAAAAGCTCCAAAGGAAGCCACGGCT
AACTCTGTGCCAGCAGCCGCGGTAATACAGAGGTGGCAAGCGTTGTTCGGAATTATTGGGCGTAAAGAGC
ACGTAGGTGGGTTTGTAAGTCAGATGTGAAAGCCTTCTGTTCAACGGAAGAATTGCATCTGAAACTGCAA
GTCTTGAGTGTAGGAGGGGAGAATGGAACTTCTGGTGGAGCGGTGAAATGCGTAGATATCAGAAGGAACG
CCGGCGGCGAAAGCGATTCTCTGGCCTATTACTGACACTCAGTGTGCGAAAGCTAGGGGAGCAAACGGGA
TTAGATACCCCGGTAGTCCTAGCCGTAAACGATGGGCACTAAGTAGAGGG

>gi|345522562|gb|JF999873.1| Uncultured anaerobic ammonium-oxidizing bacterium clone S14-B3 16S ribosomal RNA gene, partial sequence
CGCAATGCCCGAAAGGGTGACGAAGCGACGCCGCGTGGATGAAGAAGGCCTTCGGGTTGTAAAATCCCGT
CAGGAGTTAAGAAATATAGGTACGATAATACCGTGTCTATTTGACAAAGGCTCCAAAGGAAGCCACGGCT
AACTCTGTGCCAGCAGCCGCGGTAATACAGAGGTGGCAAGCGTTGTTCGGAATTATTGGGCGTAAAGAGC
ACGTAGGTGGATTTGTTAGTCAGATGTGAAAGCCTTCTGTTCAACGGAAGAATTGCATCTGAAACTACAA
ACCTTGAGTATAGGAGGGGAGAGTGGAACTTCTGGTGGAGCGGTGAAATGCGTAGATATCAGAAGGAACG
CCGGCGGCGAAAGCGACTCTCTGGCCTATAACTGACACTGAGTGTGCGAAAGCTAGGGGAGCAAACGGGA
TTAGATACCCCGGTAGTCCTAGCCGTAAACGATGGGCACTAAGTAGAGGG

>gi|345522563|gb|JF999874.1| Uncultured anaerobic ammonium-oxidizing bacterium clone S15-C6 16S ribosomal RNA gene, partial sequence
CGCAATGCCCGAAAGGGTGACGAAGCGACGCCGCGTGAGTGAGGAAGGCCTTCGGGTTGTAAAGCTCTGT
CAGGAGTTAAGAAATGTAGGTGTGCTAATACCACATTTATTTGACAAAAGCTCCAAAGGAAGCCACGGCT
AACTCTGTGCCAGCAGCCGCGGTAATACAGAGGTGGCAAGCGTTGTTCGGAATTATTGGGCGTAAAGAGC
ACGTAGGTGGGTTTGTAAGTCAGATGTGAAAGCCTTCTGTTCAACGGAAGAATTGCATCTGAAACTGCGA
GTCTTGAGTGTAGGAGGGGAGAATGGAACTTCTGGTGGAGCAGTGAAATGCGTAGATATCAGAAGGAACG
CCGGCGGCGAAAGCGATTCTCTGGCCTATTACTGACACTCAGTGTGCGAAAGCTAGGGGAGCAAACGGGA
TTAGATACCCCGGTAGTCCTAGCAATCTCTAGAGGAATACCGCGACTCGAG

>gi|345522564|gb|JF999875.1| Uncultured anaerobic ammonium-oxidizing bacterium clone S13-B8 16S ribosomal RNA gene, partial sequence
CGCAATGCCCGAAAGGGTGACGAAGCGACGCCGCGTGGATGAAGAAGGCCTTCGGGTTGTAAAATCCTGT
CAGGAGTTAAGAAATATAGGTACGATAATACCGTGTCTATTTGACAAAGGCTCCAAAGGAAGCCACGGCT
AACTCTGTGCCAGCAGCCGCGGTAATACAGAGGTGGCAAGCGTTGTTCGGAATTATTGGGCGTAAAGAGC
ACGTAGGTGGGTTTGTAAGTCAGATGTGAAAGCCTTCTGTTCAACGGAAGAATTGCATCTGAAACTGCGA
GTCTTGAGTGTAGGAGGGGAGAATGGAACTTCTGGTGGAGCGGTGAAATGCGTAGATATCAGAAGGAACG
CCGGCGGCGAAAGCGATTCTCTGGCCTATTACTGACACTCAGTGTGCGAAAGCTAGGGGAGCAAACGGGA
TTAGATACCCCGGTAGTCCTAGCCGTAAACGATGGGCACTAAGTAGAGGG

>gi|345522565|gb|JF999876.1| Uncultured anaerobic ammonium-oxidizing bacterium clone S17-B8 16S ribosomal RNA gene, partial sequence
CGCAATGCCCGAAAGGGTGACGAAGCGACGCCGCGTGGATGAAGAAGGCCTTCGGGTTGTAAAATCCTGT
CAGGAGTTAAGAAATATAGGTACGATAATACCGTGTCTATTTGACAAAGGCTCCAAAGGAAGCCACGGCT
AACTCTGTGCCAGCAGCCGCGGTAATACAGAGGTGGCAAGCGTTGTTCGGAATTATTGGGCGTAAAGAGC
ACGTAGGTGGATTTGTAAGTTAGATGTGAAAGCCTTCTGTTCAACGGAAGAACTGCATCTAAAACTGCAA
ACCTTGAGTATAGGAGGGGAGAGTGGAACTTCTGGTGGAGCGGTGAAATGCGTAGATATCAGAAGGAACG
CCGGCGGCGAAAGCGGCTCTCTGGTCTATAACTGACACTGAGGTGCGAAAGCTAGGGGAGCAAACGGGAT
TAGATACCCCGGTAGTCCTAGCCGTGAACGATGGGCACTAAGTAGAGGG

>gi|345522566|gb|JF999877.1| Uncultured anaerobic ammonium-oxidizing bacterium clone S18-D7 16S ribosomal RNA gene, partial sequence
CGCAATGCCCGAAAGGGTGACGAAGCGACGCCGCGTGAGTGAGGAAGGCCTTCGGGTTGTAAAGCTCTGT
CAGGAGTTAAGAAATGTAAGTGTGCTAATACCACATTTATTTGACAAAAGCTCCAAAGGAAGCCACGGCT
AACTCTGTGCCAGCAGCCGCGGTAATACAGAGGTGGCAAGCGTTGTTCGGAATTATTGGGCGTAAAGAGC
ACGTAGGTGGGTTTGTAAGTCAGATGTGAAAGCCTTCTGTTCAACGGAAGAATTGCATCTGAAACTGCGA
GTCTTGAGTGCAGGAGGGGAGAATGGAACTTCTGGTGGAGCGGTGAAATGCGTAGATATCAGAAGGAACG
CCGGCGGCGAAAGCGATTCTCTGGCCTATTACTGACACTCAGTGTGCGAAAGCTAGGGGAGCAAACGGGA
TTAGATACCCCGGTAGTCCTAGCCGTAAACGATGGGCACTAAGTAGAGGG

>gi|345522567|gb|JF999878.1| Uncultured anaerobic ammonium-oxidizing bacterium clone S18-D3 16S ribosomal RNA gene, partial sequence
CGCAATGCCCGAAAGGGTGACGAAGCGACGCCGCGTGGATGAAGAAGGCCTTCGGGTTGTAAAATCCTGT
CAGGAGTTAAGAAATATAGGTACGATAATACCGTGTCTATTTGACAAAGGCTCCAAAGGAAGCCACGGCT
AACTCTGTGCCAGCAGCCGCGGTAATACAGGGGTGGCAAGCGTTGTTCGGAATTATTGGGCGTAAAGAGC
ACGTAGGTGGATTTGTTAGTCAGATGTGAAAGCCTTCTGTTCAACGGAAGAATTGCATCTGAAACTACAA
ACCTTGAGTATAGGAGGGGAGAGTGGAACTTCTGGTGGAGCGGTGAAATACGTAGATATCAGAAGGAACG
CCGGCGGCGAAAGCGACTCTCTGGCCTATAACTGACACTGAGTGTGCGAAAGCTAGGGGAGCAAACGGGA
TTAGATACCCCGGTAGTCCTAGCCGTAAACGATGGGCACTAAGTAGAGGG

>gi|345522568|gb|JF999879.1| Uncultured anaerobic ammonium-oxidizing bacterium clone S19-K1 16S ribosomal RNA gene, partial sequence
CGCAATGCCCGAAAGGGTGACGAAGCGACGCCGCGTGGATGAAGAAGGCCTTCGGGTTGTAAAATCCTGT
CAGGAGTTAAGAAATATAGGTACGATAATACCGTGTCTATTTGACAAAGGCTCCAAAGGAAGCCACGGCT
AACTCTGTGCCAGCAGCCGCGGTAATACAGAGGTGGCAAGCGTTGTTCGGAATTATTGGGCGTAAAGAGC
ACGTAGGTGGGTTTGTAAGTCAGATGTGAAAGCCTTCTGTTCAACGGAAGAATTGCATCTGAAACTGCGA
GTCTTGAGTGTAGGAGGGGAGAATGGAACTTCTGGTGGAGCGGTGAAATGCGTAGATATCAGAAGGAACG
CCGGCGGCGAAAGCGATTCTCTGGCCTATTACTGACACTCAGTGTGCGAAAGCTAGGGGGGCAAACGGGA
TTAGATACCCCGGTGGTCCTAGCCGTAAACGATGGGCACTAAGTAGAGGG

>gi|345522569|gb|JF999880.1| Uncultured anaerobic ammonium-oxidizing bacterium clone S20-I8 16S ribosomal RNA gene, partial sequence
CGCAATGCCCGAAAGGGTGGCGAAGCGACGCCGCGTGGGTGAAGAAGGCCTTCGGGTTGTAAAGCTCTGT
CAGGAGTTAAGAAATGTAGGTTCGAAAATATTGGACTTATTTGACAAAAGCTCCAAAGGAAGCCACGGCT
AACTCTGTGCCAGCAGCCGCGGTGATACAGAGGTGGCAAGCGTTGTTCGGAATTATTGGGCGTAAAGAGC
ACGTAGGTGGATTTGTAAGTTAGATGTGAAAGCCTTCTGTTCAACGGAAGAACTGCATCTAAAACTGCAA
ACCTTGAGTATAGGAGGGGAGAGTGGAACTTCTGGTGGAGCGGTGAAATGCGTAGATATCAGAAGGAACG
CCGGCGGCGAAAGCGATTTTCTGGCCTATTACTGACACTCAGTGTACGAAAGCTAGGGGAGCAAACGGGA
TTAGATACCCCGGTAGTCCTAGCCGTAAACGATGGGCACTAAGTAGAGGG
>gi|345522742|gb|JF965466.1| Uncultured bacterium clone S10-A4 16S ribosomal RNA gene, partial sequence
AAGTCAGATGTGAAAGCCTTCTGTTCAACGGAAGAACTGCATCTAAAACTGCAAACCTTGAGTACAGGAG
GGGAGAGTGGAACTTCTGGTGGAGCGGTGAAATGCGTAGATATCAGAAGGAACGCCGGCGGAAAGGATTC
TCTGGCCTATTACTGACACTGAGTGTGCGAAAGTAGGGGAGCAAACGGGATTAGATACCCCGGTAGTCCT
AGCCGTAAACGAT

>gi|345522743|gb|JF965467.1| Uncultured bacterium clone S11-B8 16S ribosomal RNA gene, partial sequence
AAGTCAGATGTGAAAGCCTTCTGTTCAACGGAAGAATTGCATCTGAAACTGCGAGTCTTGAGTGTAGGAG
GGGAGAATGGAACTTCTGGTGGAGCGGTGAAATGCGTAGATATCAGAAGGAACGCCGGCGGCGAAAGCGA
TTCTCTGGCCTATTACTGACACTCAGTGTGCGAAAGCTAGGGGAGCAAACGGGATTAGATACCCCGGTAG
TCCTAGCTGTAAACGAT

>gi|345522744|gb|JF965468.1| Uncultured bacterium clone S12-B2 16S ribosomal RNA gene, partial sequence
AAGTCAGATGTGAAAGCCTTCTGTTCAAAGGAAGAACGGCATCTGAAACTGCAGATCTTGAGTGTAGGAG
GGGAGAGTGGAACTTCTGGTGGAGCGGTGAAATGCGTAGATATCAGAAGGAACGTCGGCGGCGAAAGCGA
CTCTCTGGCCTATTACTGACACTGAGTGTGCGAAAGTTAGGGGAGCAAACGGGATTAGATACCCCGGTAG
TCCTAACTGTAAACGAT

>gi|345522745|gb|JF965469.1| Uncultured bacterium clone S12-C6 16S ribosomal RNA gene, partial sequence
AAGTCAGATGTGAAAGCCTTCTGTTCAACGGAAGAATTGCATCTGAAACTGCGAGTCTTGAGTGTAGGAG
GGGAGAATGGAACTCCTGGTGGAGCGGTGAAATGCGTAGATATCAGAAGGAACGCCGGCGGAAAGGATTC
TCTGGCCTATTACTGACACTCAGTGTGCGAAAGTAGGGGAGCAAACGGGATTAGATACCCCGGTAGTCCT
AGCCGTAAACGAT

>gi|345522746|gb|JF965470.1| Uncultured bacterium clone S12-E2 16S ribosomal RNA gene, partial sequence
AAGTCAGATGTGAAAGCCTTCTGTTCAACGGAAGAATTGCATCTGAAACTGCGAGTCTTGAGTGTAGGAG
GGGAGAATGGAACTTCTGGTGGAGCGGTGAAATGCGTAGATATCAGAAGGAACGCCGGCGGCGAAAGCGA
TTCTCTGGCCTATTACTGACGCTGAGGAGCGAAAGCATGGGGAGCGAACAGGATTAGATACCCTGGTAGT
CCATGCCGTAAACGTT

>gi|345522747|gb|JF965471.1| Uncultured bacterium clone S13-D2 16S ribosomal RNA gene, partial sequence
TAGTCAGATGTGAAAGCCTTCTGTTCAACGGGAGAATTGCATCTGAAACTACAAACCTTGAGTATAGGAG
GGGAGGGTGGAACTTCTGGTGGAGCGGTGAAATGCGTAGATATCAGAAGGAACGCCGGCGGCGAAAGCGA
CTCTCTGGCCTATAACTGACACTGAGTGTGCGAAAGCTAGGGGAGCAAACGGGATTAGATACCCCGGTAG
TCCTAGCCGTAAACGAT

>gi|345522748|gb|JF965472.1| Uncultured bacterium clone S14-C4 16S ribosomal RNA gene, partial sequence
CAGTCAGATGTGAAAGCCTCCTGTTCAACGGGAGAATTGCATCTGAAACTACTGATCTTGAGTGTAGGAG
GGGAGAATGGAACTTCTGGTGGAGCGGTGAAATGCGTAGATATCAGAAGGAACGCCGGCGGCGAAAGCAA
TTCTTTGGCCTATTACTGACACTTCGTGTGCGCACCTAAGGGAGAAAACGGGATTAGATACCCCGTCAGT
CCTAGCGGAAAACGAT

>gi|345522749|gb|JF965473.1| Uncultured bacterium clone S14-H1 16S ribosomal RNA gene, partial sequence
AGTCAGATGTGAAAGCCTTCTGTTCAACGGAAGAATTGCATCTGAAACTACGAATCTTGAGTGTAGGAGG
GGAGAATGGAACTTCTGGTGGAGCGGTGAAATGCGTAGATATCAGGAGGAACACCGATGGCGAAGGCAGG
CCTCTGGGCTGTTACTGACGCTGAGGAGCGAAAGCATGGGGAGCGAACAGGATTAGATACCCTGGTAGTC
CATGCCGTAAACGTT

>gi|345522750|gb|JF965474.1| Uncultured bacterium clone S15-C11 16S ribosomal RNA gene, partial sequence
AAGTCAGATGTGAAGGCCTTCTGTTCAACGGAAGAATTGCATCTGAAACTGCGAGTCTTGAGTGTAGGAG
GGGAGAATGGAACTTCTGGTGGAGCGGTGAAATGCGTAGATATCAGAAGGAACGCCGGCGGAGAAAGCAA
TTCTCTGGCCTATTACTGACACTCAGTGTGCGAACGTAAGGGGGAGCAAACGGGATTAGATACCCGGGTA
GTCCTAGCCGTAAACGAT

>gi|345522751|gb|JF965475.1| Uncultured bacterium clone S15-I7 16S ribosomal RNA gene, partial sequence
AAGTCAGATGTGAAAGCCTCCTGTTCAACGGGAGAATTGCATCTGAAACTACTGATCTTGAGTGTAGGAG
GGGAGAATGGAACTTCTGGTGGAGCGGTGAAATGCGTAGATATCAGAAGGAACGCCGGCGGCGAAAGCGA
TTCTCTGGCCTATTACTGACACTCAGTGTGCGAAAGCTAGGGGAGCAAACGGGATTAGATACCCCGGTAG
TCCTAGCCGTAAACGAT

>gi|345522752|gb|JF965476.1| Uncultured bacterium clone S16-E2 16S ribosomal RNA gene, partial sequence
AAGTCAGATGTGAAAGCCTTCTGTTCAACGGAAGAATTGCATCTGAAACTGCGAGTCTTGAGTGTAGGAG
GGGAAAATGGAACTTCTGGTGGAGCGGTGAAATGCGTAGATATCAGAAGGAACGCCGGCGGCGAAAGCGA
TTCTCTGGCCTATTACTGACACTCAGTGTGCGAAAGCTAGGGGAGCAAACGGGATTAGATACCCCGGTAG
TCCTAGCCGTAAACGAT

>gi|345522753|gb|JF965477.1| Uncultured bacterium clone S16-E8 16S ribosomal RNA gene, partial sequence
AAGTCAGATGTGAAAGCCTTCTGTTCAACGGAAGAATTGCATCTGAAACTGCGAGTCTTGAGTGTAGGAG
GGGAGAATGGAACTTCTGGTGGAGCGGTGAAACGCGTAGATATCAGAAGGAACGCCGGCGGAGAAAGCAA
TTCTCTGGCCTATTACTGACACTCAGTGTGCGAAAGCAGAGGGGCAAACGGGATTAGATACCCCGGTAGC
CCTAGCCGTAAACGAT

>gi|345522754|gb|JF965478.1| Uncultured bacterium clone S16-F9 16S ribosomal RNA gene, partial sequence
AAGTCAGATGTGAAAGCCTTCTGTTCAACGGAAGAATTGCATCTGAAACTGCGAGTCTTGAGTGTAGGAG
GGGAGAGTGGAACTTCTGGTGGAGCGGTGAAATGCGTAGATATCAGAAGGAACGTCGGCGGCGAAAGCGA
CTCTCTGGCCTATTACTGACACTGAGTGTGCGAAAGTTAGGGGAGCAAACGGGATTAGATACCCCGGTAG
TCCTAGCCGTAAACGAT

>gi|345522755|gb|JF965479.1| Uncultured bacterium clone S17-B9 16S ribosomal RNA gene, partial sequence
AAGTCAGATGTGAAAGCCTTCTGTTCAACGGAAGAATTGCATCTGAAACTGCGAGTCTTGAGTGTAGGAG
GGGAGAATGGAACTTCTGGTGGAGCGGTGAAATGCGTAGATATCAGAAGGAACGCCGGCGGAGAAAGCAA
TTCTCTGGCCTATTTACTGACACTCAGTGTGCGAAAGTAAGGGGAGGCAAACGGAATTAGATACCCCGGT
AGTCCTAGCCGAAAACGAT

>gi|345522756|gb|JF965480.1| Uncultured bacterium clone S17-H4 16S ribosomal RNA gene, partial sequence
TAGTCAGATGTGAAAGCCTTCTGTTCGACGGAAGAATTGCATCTGAAACTACAAACCCTGAGTATAGGAG
GGGAGAGTGGAACTTCTGGTGGAGCGGTGAAATGCGTAGATATCAGAAGGAACGCCGGCGGCGAAAGCGA
TTCTCTGGCCTATTACTGACACTCAGTGTGCGAAAGCTAGGGGAGCAAACGGGATTAGATACCCCGGTAG
TCCTAGCCGTAAACGAT

>gi|345522757|gb|JF965481.1| Uncultured bacterium clone S18-D3 16S ribosomal RNA gene, partial sequence
AAGTCAGGGGTGAAAGCCCCCGGCCCAACCGGGGAACGGCCTTTGAAACTGCGGACCTTGAGTGGAGCAG
AGGGGAGTGGAACTCTCGGTGGAGCGGTGAAATGCGTTGATATCGAGGGGAACACCAGCGGCGAAGGCGA
CTCCCCATGCTTCTACTGACGCTGAGGTGCGAAAGCCAGGGGAGCGAACGGGATTAGATACCCCGGTAGT
CCTGGCCCTAAACGGT

>gi|345522758|gb|JF965482.1| Uncultured bacterium clone S18-E11 16S ribosomal RNA gene, partial sequence
AAGTCAGATGTGAAAGCCTTCTGTTTAACGGAAGAATTGCATCTGAAACTGCGAGTCTTGAGTGTAGGAG
GGGAGAATGGAACTTCTGGTGGAGCGGTGAAATGCGTAGATATCAGAAGGAACGCCGGCGGCGAAAGCAA
TTCTCTGGCCTATTACTGACACTCAGTGTGCGAACGTAGGGGGAGCAAACGGGATTAGATACCCTGGTAG
TCCATGCCGTAAACGTT

>gi|345522759|gb|JF965483.1| Uncultured bacterium clone S19-C9 16S ribosomal RNA gene, partial sequence
TAGTCAGATGTGAAAGCCTTCTGTTCAACGGAAGAATTGCATCTGAAACTACAAACCTTGAGTATAGGAG
GGGAGAGTGGAACTTCTGGTGGAGCGGTGAAATGCGTAGATATCAGAAGGAACGCCGGCGGCGAAAGCGA
CTCTCTGGCCTATAACTGACACTGAGTGTGCGAAAGCTAGGGGAGCAAACGGGATTAGATACCCCGGTAG
TCCTAGCCGTAAACGAT

>gi|345522760|gb|JF965484.1| Uncultured bacterium clone S19-F3 16S ribosomal RNA gene, partial sequence
AAGTCAGATGTGGAAGCCTCCTGTTCAACGGGAGAATTGCATCTGAAACTACTGATCTTGAGCGTAGGAG
GGGAGAATGGAACTTCTGGTGGAGCGGTGAAATGCGTAGATATCAGAAGGAACGCCGGCGGCGAAAGCGA
CTCTCTGGCCTATTACTGACACTCAGTGTGCGAAAGCTAGGGGAGCAAACGGGATTAGATACCCCGGTAG
TCCTAGCTGTAAACGAT

>gi|345522761|gb|JF965485.1| Uncultured bacterium clone S19-H5 16S ribosomal RNA gene, partial sequence
AAGTCGGATGTGAAAGCCTTCTGTTCAACGGAAGAGTTGCATCTGAAACTGCGAGTCTTGAGTGCAGGAG
GGGAGAATGGAACTTCTGGTGGAGCGGTGAAATGCGTAGATATCAGGAGGAACGCCGACGGCGAAAGCGA
TTCTCTGGTCCGTTACTGACGCTCAGGGCCGAAAGCTAGGGGAGCGAACGGGATTAGATACCCCGGTAGT
CCTAGCCCTAAACGAT

>gi|345522762|gb|JF965486.1| Uncultured bacterium clone S19-G9 16S ribosomal RNA gene, partial sequence
AAGTCAGATGTGAAAGCCTTCTGTTCAACGGAAGAATTGCATCTGAAACTGCGAGTCTTGAGTGTAGGAG
GGGAGAATGGAACTTCTGGTGGAGCGGTGAAATGCGTAGATATCAGAAGGAACGCCGGCGGCAAAAAGCA
ATTCTCTGGCCTATTACTGACACTCAGTGTGCGAACGTAGGGGGAGCAAACGGAATTAGATACCCCGTTA
GTCCTAGCCGAAAACGAT

>gi|345522763|gb|JF965487.1| Uncultured bacterium clone S20-A6 16S ribosomal RNA gene, partial sequence
AAGTCAGATGTGAAATCCCTCGGCTCAACCGAGGAATTGCGTTTGATACTGCAGTCCTTGAGTGCAGGAG
GGGAGAGTGGAATTCCTGGTGGAGCGGTGAAATGCGTAGATATCAGGAAGAACGCCGGAGGCGAAAGCGA
CTCTCTGGCCTGTTACTGACGCTGAGGTGCGAAAGCCAAGGGAGCGAACAGGATTAGATACCCTGGTAGT
CTTGGCTGTAAACGAT

>gi|345522764|gb|JF965488.1| Uncultured bacterium clone S20-L2 16S ribosomal RNA gene, partial sequence
AAGTCAGATGTGAAAGCCTTCTGTTCAACGGGAGAATTGCATCTGAAACTACAGACCTTGAGTATAGGAG
GGGAGAGTGGAACTTCTGGTGGAGCGGTGAAATGCGTAGATATCAGAAGGAACACCGGCGGCGAAAGCGA
TTCTCTGGCCTATTACTGACACTCAGTGTGCGAAAGCTAGGGGAGCAAACGGGATTAGATACCCCGGTAG
TCCTAGCCGTAAGCGAT
