# Supplementary material for: Biogeography of anaerobic ammonia-oxidizing (anammox) bacteria
Source: Front Microbiol. 2014 Aug 6;5:399. doi: 10.3389/fmicb.2014.00399 (PMC4123730; doi:10.3389/fmicb.2014.00399)
Supplement: Supplementary file 1 [file DataSheet1.ZIP › Sonthiphand supp data files/10/Untrimmed Sequence Files/32.fasta]

>gi|342906689|gb|JN382193.1| Uncultured anaerobic ammonium-oxidizing bacterium clone AWOB_A1_2_1 16S ribosomal RNA gene, partial sequence
GGATTAGGCATGCAAGTCAGTTGTGAAAGCCTTCCGCTTAACGGAAGAACGGCATCTGATACTACAGGGC
TTGAGTACGGGAGGGGAGAGTGGAACTTCTGGTGGAGCGGTGAAATGCGTAGATATCAGAAGGAACGCCG
GCGGCGAAAGCGACTCTCTGGTCCGAAACTGACGCTGAGTGTGCGAAAGCTAGGGGAGCAAACGGGATTA
GATACCCCGGTAGTCCTAGCCGTAAACGATGGGCACTAAGTAGAGGGGTTTT

>gi|342906690|gb|JN382194.1| Uncultured anaerobic ammonium-oxidizing bacterium clone AWOB_A1_2_2 16S ribosomal RNA gene, partial sequence
GGATTAGGCATGCAAGTCAGTTGTGAAAGCCTTCCGCTTAACGGAAGAACGGCATCTGATACTACAGGGC
TCGAGTACGGGAGGGGAGAGTGGAACTTCTGGTGGAGCGGTGAAATGCGTAGATATCAGAAGGAACGCCG
GCGGCGAAAGCGACTCTCTGGTCCGAAACTGACGCTGAGTGTGCGAAAGCTAGGGGAGCAAACGGGATTA
GATACCCCGGTAGTCCTAGCCGTAAACGATGGGCACTAAGTAGAGGGGTTTT

>gi|342906691|gb|JN382195.1| Uncultured anaerobic ammonium-oxidizing bacterium clone AWOB_A1_2_3 16S ribosomal RNA gene, partial sequence
GGATTAGGCATGCAAGTCAGTTGTGAAAGCCTTCCGCTTAACGGAAGAACGGCATCTGATACTACAGGGC
TTGAGTACGGGAGGGGAGAGTGGAACTTCTGGTGGAGCGGTGAAATGCGTAGATATCAGGNGGAACGCCG
GCGGCGAAAGCGACTCTCTGGTCCGAAACTGACGCTGAGTGTGCGAAAGCTAGGGGAGCAAACGGGATTA
GATACCCCGGTAGTCCTAGCCGTAAACGATGGGCACTAAGTAGAGGGGTTTT

>gi|342906692|gb|JN382196.1| Uncultured anaerobic ammonium-oxidizing bacterium clone AWOB_A1_3_1 16S ribosomal RNA gene, partial sequence
GGATTAGGCATGCAAGTCAGTTGTGAAAGCCTTCCGCTTAACGGAAGAACGGCATCTGATACTACAGGGC
TTGAGTACGGGAGGGGAGAGTGGAACTTCTGGTGGAGCGGTGAAATGCGTAGATATCAGAAGGAACGCCG
GCGGCGAAAGCGACTCTCTGGTCCGAAACTGACGCTGAGTGTGCGAGAGCTAGGGGAGCAAACGGGATTA
GATACCCCGGTAGTCCTAGCCGTAAACGATGGGCACTAAGTAGAGGGGTTTT

>gi|342906693|gb|JN382197.1| Uncultured anaerobic ammonium-oxidizing bacterium clone AWOB_A1_3_2 16S ribosomal RNA gene, partial sequence
GGATTAGGCATGCAAGTCAGTTGTGAAAGCCTTCCGCTTAACGGAAGAACGGCATCTGATACTACAGGGC
ATGAGTACGGGAGGGGAGAGTGGAACTTCTGGTGGAGCGGTGAAATGCGTAGATATCAGAAGGAACGCCG
GCGGCGAAAGCGACTCTCTGGTCCGAAACTGACGCTGAGTGTGCGAAAGCTAGGGGAGCAAACGGGATTA
GATACCCCGGTAGTCCTAGCCGTAAACGATGGGCACTAAGTAGAGGGGTTTT

>gi|342906694|gb|JN382198.1| Uncultured anaerobic ammonium-oxidizing bacterium clone AWOB_A1_3_3 16S ribosomal RNA gene, partial sequence
GGATTAGGCATGCAAGTCAGTTGTGAAAGCCTTCCGCTTAACGGAAGAACGGCATCTGATACTACAGGGC
TTGAGTACGGGAGGGGAGAGTGGAACTTCTGGTGGAGCGGTGAAATGCGTAGATATCAGAAGGAACGCCG
GCGGCGGAAGCGACTCTCTGGTCCGAAACTGACGCTGAGTGTGCGAAAGCTAGGGGAGCAAACGGGATTA
GATACCCCGGTAGTCCTAGCCGTAAACGATGGGCACTAAGTAGAGGGGTTTT

>gi|342906695|gb|JN382199.1| Uncultured anaerobic ammonium-oxidizing bacterium clone AWOB_A1_8_1 16S ribosomal RNA gene, partial sequence
GGATTAGGCATGCAAGTCAGTTGTGAAAGCCTTCCGCTTAACGGAAGAACGGCATCTGATACTACAGGGC
TTGAGTACGGGAGGGGAGAGTGGAACTTCTGGTGGAGCGGTGAAATGCGTAGATATCAGAAGGAACGCCG
GCGGCGAAAGCGACTCTCTGGTCCGAAACTGACGCTGAGTGTGCGAAAGCTAGGGGAGCAAACGGGATTA
GATACCCCGGTAGTCCTAGCCGTAAACGATGGGCACTAAGTAGAGGGGTTTT

>gi|342906696|gb|JN382200.1| Uncultured anaerobic ammonium-oxidizing bacterium clone AWOB_A1_8_2 16S ribosomal RNA gene, partial sequence
GGATTAGGCATGCAAGTCGGCTGTGAAAGCCTTCCGCTTAACGGAAGAACGGCATCTGATACTACAGGGC
TTGAGTACGGGAGGGGAGAGTGGAACTTCTGGTGGAGCGGTGAAATGCGTAGATATCAGAAGGAACGCCG
GCGGCGAAAGCGACTCTCTGGTCCGAAACTGACGCTGAGTGTGCGAAAGCTAGGGGAGCAAACGGGATTA
GATACCCCGGTAGTCCTAGCCGTAAACGATGGGCACTAAGTAGAGGGGTTTT

>gi|342906697|gb|JN382201.1| Uncultured anaerobic ammonium-oxidizing bacterium clone AWOB_B1_3_1 16S ribosomal RNA gene, partial sequence
GGATTAGGCATGCAAGTCAGTTGTGAAAGCCTTCCGCTTAACGGAAGAACGGCATCTGATACTACAGGGC
TTGAGTACGGGAGGGGAGAGTGGAACTTCTGGTGGAGCGGTGAAATGCGTAGATATCAGAAGGAACGCCG
GCGGCGAAAGCGACTCTCTGGTCCGAAACTGACGCTGAGTGTGCGAAAGCTAGGGGAGCAAACGGGATTA
GATACCCCGGTAGTCCTAGCCGTAAACGATGGGCACTAAGTAGAGGGGTTTT

>gi|342906698|gb|JN382202.1| Uncultured anaerobic ammonium-oxidizing bacterium clone AWOB_B6_2_1 16S ribosomal RNA gene, partial sequence
GGATTAGGCATGCAAGTCAGTTGTGAAAGCCTTCCGCTTAACGGAAGAACGGCATCTGATACTACAGGGC
TTGAGTACGGGAGGGGAGAGTGGAACTTCTGGTGGAGCGGTGAAATGCGTACATATCACAAGGAACGCCG
GCGGCGAAAGCGACTCTCTGGTCCGAAACTGACGCTGAGTGTGCGAAAGCTAGGGGAGCAAACGGGATCA
GATACCCCGGTAGTCCTAGCCGTAAACGATGGGCACTAAGTAAAGGGGTTTT

>gi|342906699|gb|JN382203.1| Uncultured anaerobic ammonium-oxidizing bacterium clone AWOB_B6_2_2 16S ribosomal RNA gene, partial sequence
GGATTAGGCATGCAAGTCAGTTGTGAAAGCCTTCCGCTTAACGGAAGAACGGCATCTGATACTACAGGGC
TTGAGTACGGGAGGGGAGAGTGGAACTTCTGGTGGAGCGGTGAAATGCGTAGATATCAGAAGGAACGCCG
GCGGCGAAAGCGACTCTCTGGTCCGAAACTGACGCTGAGTGTGCGAAAGCTAGGGGAGCAAACGGGATTA
GATACCCCGGTAGTCCTAGCCGTAAACGATGGGCACTAAGTAGAGGGGTTTT

>gi|342906700|gb|JN382204.1| Uncultured anaerobic ammonium-oxidizing bacterium clone AWOB_B10_1_1 16S ribosomal RNA gene, partial sequence
GGATTAGGCATGCAAGTCAGTTGTGAAAGCCTTCCGCTTAACGGAAGAACGGCATCTGATACTACAGGGC
TTGAGTACGGGAGGGGAGAGTGGAACTTCTGGTGGAGCGGTGAAATGCGTAGATATCAGAAGGAACGCCG
GCGGCGAAAGCGACTCTCTGGTCCGAAACTGACGCTGAGTGTGCGAAAGCTAGGGGAGCAAACGGGATTA
GATACCCCGGTAGTCCTAGCCGTAAACGATGGGCACTAAGTAGAGGGGTTTT

>gi|342906701|gb|JN382205.1| Uncultured anaerobic ammonium-oxidizing bacterium clone AWOB_B10_1_2 16S ribosomal RNA gene, partial sequence
GGATTAGGCATGCAAGTCAGTTGTGAAAGCCTTCCGCTTAACGGAAGAACGGCATCTGATACTACAGGGC
TTGAGTACGGGAGGGGAGAGTGGAACTTCTGGTGGAGCGGTGAAATGCGTAGATATCAGAAGGAACGCCG
GCGGCGAAAGCGACTCTCTGGTCCGAAACTGACGCTGAGTGTGCGAAAGCTAGGGGAGCAAACGGGATTA
GATACCCCGGTAGTCCTAGTCGTAAACGATGGGCACTAAGTAGAGGGGTTTT

>gi|342906702|gb|JN382206.1| Uncultured anaerobic ammonium-oxidizing bacterium clone AWOB_B10_1_3 16S ribosomal RNA gene, partial sequence
GGATTAGGCATGCAAGTCAGTTGTGAAAGCCTTCCGCTTAACGGAAGAACGGCATCTGATACTACAGGGC
TTGAGTACGGGAGGGGAGAGTGGAACTTCTGGTGGAGCGGTGAAATGCGTAGATATCAGAAGGAACGCCG
GCGGCGAAAGCGACTCTCTGGTCCGAAACTGACGCTGAGTGTGCGAAAGCTAGGGGAGCAAACGGGATCA
GATACCCCGGTAGTCCTAGCCGTAAACGATGGGCACTAAGTAGAGGGGTTTT

>gi|342906703|gb|JN382207.1| Uncultured anaerobic ammonium-oxidizing bacterium clone AWOB_B10_1_4 16S ribosomal RNA gene, partial sequence
GGATTAGGCATGCAAGTCAGTTGTGAAAGCCTTCCGCTCAACGGAAGAACAGCAGTTGATACTACAGGAC
TAGAGTGCGGGAGGGGAGAGTGGAACTTCTGGTGGAGCGGTGAAATGCGTAGATATCAGAAGGAACGCCG
GCGGCGAAAGCGACTCTCTGGCCCGTAACTGACGCTGAGTGTGCGAAAGCTAGGGGAGCAAACGGGATTA
GATACCCCGGTAGTCCTAGCCGTAAACGATGGGAACTAAGTAGAGGGGTTTT

>gi|342906704|gb|JN382208.1| Uncultured anaerobic ammonium-oxidizing bacterium clone AWOB_B10_1_5 16S ribosomal RNA gene, partial sequence
GGATTAGGCATGCAAGTCAGTTGTGAAAGCCTTCCGCTTAACGGAAGAACGGCATCTGATACTACAGGAC
TAGAGTGCGGGAGGGGAGAGTGGAACTTCTGGTGGAGCGGTGAAATGCGTAGATATCAGAAGGAACGCCG
GCGGCGAAAGCGACTCTCTGGCCCGTAACTGACGCTGAGTGTGCGAAAGCTAGGGGAGCAAACGGGATTA
GATACCCCGGTAGTCCTAGCCGTAAACGATGGGCACTAAGTAGAGGGGTTTT
