# Supplementary material for: Biogeography of anaerobic ammonia-oxidizing (anammox) bacteria
Source: Front Microbiol. 2014 Aug 6;5:399. doi: 10.3389/fmicb.2014.00399 (PMC4123730; doi:10.3389/fmicb.2014.00399)
Supplement: Supplementary file 1 [file DataSheet1.ZIP › Sonthiphand supp data files/10/Untrimmed Sequence Files/34.fasta]

>gi|385719684|gb|JQ429407.1| Uncultured anaerobic ammonium-oxidizing bacterium clone GHL2_S_anammox_16S_B5 16S ribosomal RNA gene, partial sequence
CAAAGGAAGAACGGCATCTGAAACTGCGAATCTTGAGTGTAGGAGGGGAGAGTGGAACTTCTGGTGGAGC
GGTGAAATGCGTAGATATCAGAAGGAACGTCGGCGGCGAAAGCGACTCTCTGGCCTATTACTGACACTAA
GTGTGCGAAAGTTAGGGGAGCAAACGGGATTAGATACCCCGGTAGTCCTAACTGTAAACGATGGGCACTA
AGTAGAGGGAATTACCAATGTTCTCTCTGCCGTAGCCAACGCATTAAGTGCCCCGCCTGGGGAGTACGGC
CGCAAGGCTAAAACTCAAAAGAATTGACGGGGGCTGGCACAAGCGGTGGAGCATGTGGCTTAATTCGATG
CAACGCGAAAAACCTTACCGGGGTTTGACATGGTAGAAGTAGGAGCCTGAAAGGGTAACCAACGGTATCC
AGTCCGTAACTACTGCAGGTGTTGCATGGCTGTCGTCAGCTCGTGTCGTGAGACGTTGGGTTAAGTCCCC
TAACGAGCGAAACCCTTGTTTTTAGTTACCATCGGGTTATGCCGGGTACTCTAAAAAGACTGCCGTCGTC
AAGACGGAGGAAGGTGGGGATGACGTCAAGTCATCATGGCCCTTATACCCCGGGCTGCACACGTGCTACA
ATGGTCGGTACAAAAGGAAGCAAGACCGAGAGGTGAAGCGAATC

>gi|385719686|gb|JQ429409.1| Uncultured anaerobic ammonium-oxidizing bacterium clone GHL1_S_anammox_16S_B17 16S ribosomal RNA gene, partial sequence
AGCACGTAGGTGGGTTTGTAAGTCAGATGTGAAAGCCTTCTGTTCAAAGGAAGAACGGCATCTGAAACTG
CAAATCTTGAGTGTAGGAGGGGAGAGTGGAACTTCTGGTGGAGCGGTGAAATGCGTAGATATCAGAAGGA
ACGTCGGCGGCGAAAGCGACTCTCTGGCCTATTACTGACACTGAGTGTGCGAAAGTTAGGGGAGCAAACG
GGATTAGATACCCCGGTAGTCCTAACTGTAAACGATGGGCACTAAGTAGAGGGAATTACCAATGTTCTCT
CTGCCGTAGCTAACGCATTAAGTGCCCCGCCTGGGGAGTACGGCCGCAAGGCTAAAACTCAAAAGAATTG
ACGGGGGCTCGCACAAGCGGTGGAGCATGTGGCTTAATTCGATGCAACGCGAAAAACCTTACCGGGGTTT
GACATGGTAGAAGTAGGAGCCCGAAAGGGTAACCAACGGTATCCAGTCCGTAACTACTGCAGGTGTTGCA
TGGCTGTCGTCAGCTCGTGTCGTGAGACGTTGGGTTAAGTCCCCTAACGAGCGAAACCCTTATTTTTAGT
TACCATCGGGTTATGCCGGGTACTCTAGAAAGACTGCCGTCGTCAAGACGGAGGAAGGTGGGGATGACGT
CAAGTCATCATGGCCCCTTATACCCCGGGGCTGCACACGCGCTA
>gi|406870339|gb|JX465174.1| Uncultured anaerobic ammonium-oxidizing bacterium isolate DGGE gel band 3-amx-lzb 16S ribosomal RNA gene, partial sequence
GGATTAGGCATGCAAGTCGCACGGCAAACCAATTTTCGGATTGGGAGTAAGTGGCGAAAGGGTGAGTAAT
GCGTGGACAACCTGCCCTCGAGCCGGGGATAGCGGTCCGAAAGGTCCGGTAATACCCGATGACGCCACGC
GGTTTTTCCGCGTGGTTAAAGGTGGCCTCTTCTAAGCTACCACTCGTGGAGGGGTTCACGTCCTATCAGT
TCGTTGGTAGGGTAACGGCCTACCAAGACTACGACGGGTAGCGGGCCTGAGAGGGTGGCCCGCCACACTG
GGACTGAGACACTGCCCAGACTCCTACGGGAGGCTGCAGTCGAGAATCATTCGCAATGCCCGAAAGG

>gi|406870342|gb|JX465177.1| Uncultured anaerobic ammonium-oxidizing bacterium isolate DGGE gel band 6-amx-lzb 16S ribosomal RNA gene, partial sequence
GGATTAGGCATGCAAGTCGAACGAGGGTATATTCTTCGGAATATAAATCGAGTGGCGAAAGGGTGAGTAA
TGCATAGATGACATACCTTTAGGATAAGAATAGCTTTGTGAAAACGGAGATAATGCTTAATAATTACGAA
GAGAAATCAGTTTCCTTCGTCAAAGGGGGGGTAGCAATACCTCTTGCCTAGAGAGTGGCTTATGTCCTAT
CAGCTTGTTGGTGGGGTAATGGCCTACCAAGGCTAAGACGGGTAGCCGGCCTTAGAGGGTTGTCGGCCAC
ACTGGGACTGAGACACTGCCCAGACTCCTACGGGAGGCAGCAGTGGGGATCATTCGCAATGCCCGAAAGG

>gi|406870346|gb|JX465181.1| Uncultured anaerobic ammonium-oxidizing bacterium isolate DGGE gel band 10-amx-lzb 16S ribosomal RNA gene, partial sequence
AGCAAGTCGAACGAGGGTATATTCTTCGGAATATAAATCGAGTGGCGAAAGGGTGAGTAATGCATAGATG
ACATACCTTTAGGATAAGAATAGCTTTGTGAAAACGGAGATAATGCTTAATAATTACGGAAAGGAATAAA
TTTCTTCCGTCAAAGGGGGGGCAGCAATGCCTCTTGCCTGAAGAGTGGTTTATGTCCTATCAGCTTGTTG
GTGGGGTAATGGCCTACCAAGGCTAAGACGGGTAGCCGGCCTTAGAGGGTGGTCGGCCACACTGGGACTG
AGACACT

>gi|406870347|gb|JX465182.1| Uncultured anaerobic ammonium-oxidizing bacterium isolate DGGE gel band 11-amx-lzb 16S ribosomal RNA gene, partial sequence
TGCGGGATTAGGCAGCAAGTCGAACGAGGGAATATTCTTCGGAATATAAATCGAGTGGCGAAAGGGTGAG
TAATGCATAGATGACATACCTTTAGGATAAGAATAGCTTTGTGAAAACGGAGATAATGCTTAATAATTAC
GAAGTGAAATCAATTTTCTTCGTCAAAGGGGGGGCAGCAATGCCTCTTGCCTAAAGAGTGGTTTATGTCC
TATCAGCTAGTTGGTGGGGTAAAGGCCTACCAAGGCTAAGACGGGTAGCCGGCCTTAGAGGGTGGTCGGC
CACACTGGGACTGAGACACTG

>gi|406870348|gb|JX465183.1| Uncultured anaerobic ammonium-oxidizing bacterium isolate DGGE gel band 12-amx-lzb 16S ribosomal RNA gene, partial sequence
TTAGGCAGCAAGTCGAACGAGGGTATATTCTTCGGAATATAAATCGAGTGGCGAAAGGGTGAGTAATGCA
TAGATGACATACCTTTAGGATAAGAATAGCTTTGTGAAAACGGAGATAATGCTTAATAATTACGGAAAGG
AATCAATTTTTTTCGTCAAAGGGGGGGCAGCAATGCCTCTTGCCTGAAGAGTGGTTTATGTCCTATCAGC
TTGTTGGTGGGGTAATGGCCTACCAAGGCTAAGACGGGTAGCCGGCCTTAGAGGGTGGTCGGCCACACTG
GGACTGAGACACT
>gi|146455405|dbj|AB303289.1| Uncultured planctomycete gene for 16S ribosomal RNA, partial sequence, clone: S1A11
GTGACGAAGCGACGCCGCGTGGGTGAGGAAGGCCCTCGGGTTGTAAAGCCCTGTCAGGAGTTAAGAAATA
TAAGTGCGCTAATATCGCATTTATTTGACGAAGGCTCCAAAGGAAGCCACGGCTAACTCTGTGCCAGCAG
CCGCGGTAATACAGAGGTGGCAAGCGTTGTTCGGAATTATTGGGCGTAAAGAGCACGTAGGTGGGCTTGA
AAGTCAGATGTGAAAGCCTTCTGTTCAACGGAAGAATTGCATCTGAAACTGTAAGTCTTGAGTGTAGGAG
GGGAGAATGGAACTTCTGGTGGAGCGGTGAAATGCGTAGATATCAGAAGGAACGCCGGCGGCGAAAGCGA
TTCTCTGGCCTATTACTGACACTCAGTGTGCGAAAGCTAGGGGAGCAAACGGGATTAGATACCCCGGTAG
TCCTAGCCGTAAACGAT

>gi|146455406|dbj|AB303290.1| Uncultured planctomycete gene for 16S ribosomal RNA, partial sequence, clone: S2A1
GTGACGAAGCGACGCCGCGTGGGTGAGGAAGGCCCTCGGGTTGTAAAGCCCTGTCAGGAGTTAAGAAATG
TAAGTGCGCTAATATCGCATTTATTTGACGAAGGCTCCAAAGGAAGCCACGGCTAACTCTGTGCCAGCAG
CCGCGGTAATACAGAGGTGGCAAGCGTTGTTCGGAATTATTGGGCGTAAAGAGCACGTAGGTGGGTTTGT
AAGTCAGATGTGAAAGCCTTCTGTTCAACGGAAGAATTGCATCTGAAACTACAAGTCTTGAGTGTAGGAG
GGGAGAATGGAACTTCTGGTGGAGCGGTGAAATGCGTAGATATCAGAAGGAACGCCGGCGGCGAAAGCGA
TTCTCTGGCCTATTACTGACACTCAGTGTGCGAAAGCTAGGGGAGCAAACGGGATTAGATACCCCGGTAG
TCCTAGCCGTAAACGAT

>gi|146455407|dbj|AB303291.1| Uncultured planctomycete gene for 16S ribosomal RNA, partial sequence, clone: S3A4
GTGACGAAGCGACGCCGCGTGGGTGAGGAAGGCCTTCGGGTTGTAAAGCCCTGTCAGGAGTTAAGAAATG
TAGATGCGCTAATATCGCATTTGCTTGACGAAGGCTCCAAAGGAAGTCACGGCTAACTCTGTGCCAGCAG
CCGCGGTAATACAGAGGTGGCAAGCGTTGTTCGGAATTATTGGGCGTAAAGAGCACGTAGGTGGGTTTGT
AAGTCAGATGTGAAAGCCTTCTGTTCAACGGAAGAATTGCATCTGAAACTGCGAATCTTGAGGGTAGGAG
GGGAGAATGGAACTTCTGGTGGAGCGGTGAAATGCGTAGATATCAGAAGGAACGCCGGCGGCGAAAGCGA
TTCTCTGGCCTATTACTGACACTCAGTGTGCGAAAGCTAGGGGAGCAAACGGGATTAGATACCCCGGTAG
TCCTAGCCGTAAACGAT

>gi|146455408|dbj|AB303292.1| Uncultured planctomycete gene for 16S ribosomal RNA, partial sequence, clone: IB1A107
GTGACGAAGCGACGCCGCGTGAGTGAGGAAGGCCTTCGGGTTGTAAAGCTCTGTCAGGAGTTAAGAAATG
TAAGTGTGCTAATACCACATTTATTTGACAAAAGCTCCAAAGGAAGCCACGGCTAACTCTGTGCCAGCAG
CCGCGGTAATACAGAGGTGGCAAGCGTTGTTCGGAATTATTGGGCGTAAAGAGCACGTAGGTGGGTTTGT
AAGTCAGATGTGAAAGCCTTCTGTTCAACGGAAGAATTGCATCTGAAACTGCGAGTCTTGAGTGTAGGAG
GGGAGAATGGAACTTCTGGTGGAGCGGTGAAATGCGTAGATATCAGAAGGAACGCCGGCGGCGAAAGCGA
TTCTCTGGCCTATTACTGACACTCAGTGTGCGAAAGCTAGGGGAGCAAACGGGATTAGATACCCCGGTAG
TCCTAGCCGTAAACGAT

>gi|146455409|dbj|AB303293.1| Uncultured planctomycete gene for 16S ribosomal RNA, partial sequence, clone: IB2A55
GTGACGAAGCGACGCCGCGTGAGTGAGGAAGGCCTTCGGGTTGTAAAGCTCTGTCAGGAGTTAAGAAATA
TGAGTGTGCTAATACCACATTTATTTGACAAAGGCTCCAAAGGAAGCCACGGCTAACTCTGTGCCAGCAG
CCGCGGTAATACAGAGGTGGCAAGCGTTGTTCGGAATTATTGGGCGTAAAGAGCACGTAGGTGGGTTTGT
AAGTCAGATGTGAAAGCCTTCTGTTCAACGGAAGAATTGCACCTGAAACTACAAGTCTTGAGTGTAGGAG
GGGAGAATGGAACTTCTGGTGGAGCGGTGAAATGCGTAGATATCAGAAGGAACGCCGGCGGCGAAAGCGA
TTCTCTGGCCTATTACTGACACTCAGTGTGCGAAAGCTAGGGGAGCAAACGGGATTAGATACCCCGGTAG
TCCTAGCCGTAAACGAT

>gi|146455410|dbj|AB303294.1| Uncultured planctomycete gene for 16S ribosomal RNA, partial sequence, clone: OB1A35
GTGACGAAGCGACGCCGCGTGCGGGAAGAAGGCCTTCGGGTTGTAAACCGCTGTCGGGAGTTAAGAAATG
CAGAGATGTTAATAGCGTCTTTGCTTGACTAAGGCTCCGGAGGAAGCCACGGCTAACTCTGTGCCAGCAG
CCGCGGTAATACAGAGGCGGCAAGCGTTGTTCGGAATTATTGGGCGTAAAGAGCACGTAGGCGGCTATGT
AAGTCGGTTGTGAAAGCCTTCCGCTCAACGGGAGAACAGCATCCGATACTGCATGGCTTGAGTGTGGGAG
GGGAGAGTGGAACTTCTGGTGGAGCGGTGAAATGCGTAGATATCAGAAGGAACGCCGGCGGCGAAAGCGG
CTCTCTGGCCCATAACTGACGCTGAGTGTGCGAAAGCTAGGGGAGCAAACGGGATTAGATACCCCGGTAG
TCCTAGCCGTAAACGAT

>gi|146455411|dbj|AB303295.1| Uncultured planctomycete gene for 16S ribosomal RNA, partial sequence, clone: OB1A23
GTGACGAAGCGACGCCGCGTGTGGGAAGAAGGCCTTCGGGTTGTAAACCACTGTCGGGAGTTAAGAAATG
TAAGGATATGAATAGTATCCTTACTTGACTAAGGCTCCGGAGGAAGCCACGGCTAACTCTGTGCCAGCAG
CCGCGGTAATACAGAGGCGGCAAGCGTTGTTCGGAATTATTGGGCGTAAAGAGCACGTAGGCGGCTTTGC
AAGTCAGTTGTGAAAGCCTTCCTCTTAAAGGAAGAACAGCATCTGATACTACAGAGCTTGAGTGCGGGAG
GGGAGAGTGGAACTTCTGGTGGAGCGGTGAAATGCGTAGATATCAGAAGGAACGCCGGCGGCGAAAGCGG
CTCTCTGGTCCGTAACTGACGCTGAGTGTGCGAAAGCTAGGGGAGCAAACGGGATTAGATACCCCGGTAG
TCCTAGCCGTAAACGAT
>gi|113196533|gb|DQ869384.1| Uncultured planctomycete clone BCC09 16S ribosomal RNA gene, partial sequence
GGCATGCAAGTCGAACGAGGATATATCCTTCGGGATATAAGCCGAGTGGCGCAAGGGTGAGTAATGCATA
GATTACCTGCCTTTAGGATAAGGACAACTTTGTGAAAACGAAGCTAATACTTAATAACACAAAAGGAAAT
AATTTTCTTTTGTCAAATGGAGGGTAGCAATATCTTTTGCCTAAAGAGGGGTTTATGTCCTATCAGCTTG
TTGGTGGGGTAATGGCCTACCAAGGCGAAGACGGGTAGCCGGTCTTGGAGGATGGTCGGCCACACTGGGA
CTGAGACACTGCCCAGACTTCTACGGAAGGCTGCAGTCGAGAATCTTTCGCAATGCCCGAAAGGGTGACG
AAGCGACGCCGCGTGGGTGAGGAAGGCCTTCGGGTTGTAAAGCCCTGTCAGGAGTTAAGAAATGTAGGTT
CGCTAATATCGTTCCTATTTGACAAAAGCTCCAAAGGAAGCCACGGCTAACTCTGTGCCAGCAGCCGCGG
TAATACAGAGGTGGCAAGCGTTGTTCGGAATTATTGGGCGTAAAGAGCACGTAAGTGGGTTTGTAAGTCA
GATGTGAAAGCCTTCTGTTCAACGGAAGAATTGCATCTGAAACTACAAGTCTTGAGTGTAGGAGGGGAGA
ATGGAACTTCTGGTGGAGCGGTGAAATGCGTAGATATCAGAAGGAACGCCGGCGGCGAAAGCGATTCTCT
GGCCTATTACTGTCACTCAGTGTGCGAAAGCTAGGGGAGCAAACGGGATTAGATACCCCGGTAGTCCTAG
CCGTAAACGATGGGCACTAAGTAGAGGGAATTACCGATGTTCTCTCTGCCGTAGCTAACGCATTAAGTGC
CCCGCCTGGGGAGTACGGCCGCAAGGCTAAAACTCAAAAGAATTGACGGGGGCTCGCACAAGCGGTGGAG
CATGTGGCTTAATTCGATGCAACGCGAAAAACCTTACCGGGGCTTGACATGTTAGAAGTAGGAACCTGAA
AGGGTAACGAACGGTATCCAGTCCGTAGCTATCACAGGTGTTGCATGGCTGTCGTCAGCTCGTGTCGTGA
GACATTGGGTTAAGTCCCCTAACGAGCGAAACCCTTGTTTTTAGTTACCAGCGGGTTGTGCCGGGTACTC
TAGAAAGACTGCCGTCGTCAAGACGGAGGAAGGTGGGGATGACGTCAAGTCATCATGGCCCTTATGCCCC
GGGCTGCACACGTGCTACAATGGTCGGTACAAACGGAAGCGAAGCCGAGAGGTGAAGCGAATCCTAAAAA
GCCGATCTCAGTTCGGATTGGAGGCTGAAATTCGCCTCCATGAAGTTGGAATCGCTAGTAATCGCGGATC
AGCATTGCCGCGGTGAATATGTTCCCGAGCCTTGTACACACCGCCCGTC

>gi|113196534|gb|DQ869385.1| Uncultured planctomycete clone BCE12 16S ribosomal RNA gene, partial sequence
GGCATGCAAGTCGAACGAGGATATATCCTTCGGGATATAAGCCGAGTGGCGCAAGGGTGAGTAATGCATA
GATTACCTGCCTCTAGGATAAGGACAACTTTGTGAAAACGAAGCTAATACTTAATAATACAAAAGAGAAT
AATCTTCTTTTGTCAATGGGAGGGTAGCTATACCTTTTGCCTAGAGAGGGGTTTATGTCCTATCAGCTTG
TTGGTGGGGTAATGGCCTACCAAGGCGAAGACGGGTAGCCGGTCTTAGAGGATGGTCGGCCACACTGGGA
CTGAGACACTGCCCAGACTTCTACGGAAGGCTGCAGTCGAGAATCTTTCGCAATGCCCGAAAGGGTGACG
AAGCGACGCCGCGTGAGTGAGGAAGGCCTTCGGGTTGTAAAGCTCTGTCAGGGATTAAGAAATATAAGTG
TGCTAATACCACATTTATTTGACGAAGGTCCCAAAGGAAGCCACGGCTAACTCTGTGCCAGCAGCCGCGG
TAATACAGAGGTGGCAAGCGTTGTTCGGAATTATTGGGCGTAAAGAGCACGTAGGTGGGTTTGTAAGTCA
GATGTGAAAGCCTTCTGTTCAACGGAAGAATTGCATCTGAAACTACAAGTCTTGAGTGTAGGAGGGGAGA
ATGGAACTTCTGGTGGAGCGGTGAAATGCGTAGATATCAGAAGGAACGCCGGCGGCGAAAGCGATTCTCT
GGCCTATTACTGACACTCAGTGTGCGAAAGCTAGGGGAGCAAACGGGATTAGATACCCCGGTAGTCCTAG
CCGTAAACGATGGACACTAAGTAGAGGGGATTACCGATGTTCTCTCTGCCGTAGCTAACGCATTAAGTGC
CCCGCCTGGGGAGTACGGCCGCAAGGCTAAAACTCAAAAGAATTGACGGGGGCTCGCACAAGCGGTGGAG
CATGTGGCTTAATTCGATGCAACGCGAAGAACCTTACCGGGGCTTGACATGGTAGAAGTAGGAACCCGAA
AGGGTAACGAACGGTATCCAGTCCGTGACTATCACAGGTGTTGCATGGCTGTCGTCAGCTCGTGTCGTGA
GACGTTGGGTTAAGTCCCCTAACGAGCGAAACCCTTGTTTTTAGTTACCAGCGGGTTATGCCGGGTACTC
TAGAAAGACTGCCGTCGTCAAGACGGAGGAAGGTGGGGATGACGTCAAGTCATCATGGCCCTTATGCCCC
GGGCTGCACACGTGCTACAATGGTCGGTACAAACGGAAGCGAAGCCGAGAGGTGGAGCGAATCCTAAAAA
GCCGATCTCAGTTCGGATTGGAGGTTGAAATTCGCCTCCATGGAGTTGGAATCGCTAGTAATCGCGGATC
AGCTCGCCGCGGTGAATATGTTCCCGAGCCTTGTACACACCGCCCGTC

>gi|165988295|gb|EU373086.1| Uncultured planctomycete clone Eilat-1 16S ribosomal RNA gene, partial sequence
CGAACGAGGATATACTCTTCGGAGTATAAGCCGGGAGTGGCGAAAGCGGTGAGTAACATGCATAGATGAC
ATACCTTAGGATAAGAATAACTTGTGAAAATGGAGTTTAATACTTAATAATTCGAAGCAAAATCATTATT
AGTTTCGTCAATGGGGGGGTAGCAATACCTCTCGCCTGAAGAGTGGTTTATGTCCTATCAGCTTGTAATT
GGTGGCCGGTAATGGCCTACCAAGGCAAAGACGGGTAGCGGTCTAAGAGGATGGTCGGCGCCACACTGGG
ACTGAGACACTGCCCAGACTCCTACGGGAGGCTGCAGTCGAGAATCTTTCGCAATGCCCGAAAGGGTGAC
AAAGCGACGCCGCGTGAGCGAAGAAGGCCTTAGGGTTGTAAAGCTCTGTCGAGGGTTATGAATTATAGAT
AGGTATACTTATCTATTTGACATATAGGCCCAAAAGGAAGCCACGGCTAACTCTGTGCGCAGCAGCCGCG
GTAATACAGAGGTGGCAAGCGTTGTTCGGAATTATTGGGCGTAAAGAGCACGTAGGTGGTTTATATGATT
TAGTCAGGTGTGAAAGCCTTCTGTTCAAAGGAAGAACCGGCATCTGAAACTGCGAATCTTGTTAGGAGGG
GAGAGTGGAACTCTGGTGGAGCGGTGAAATGCGTAGATATCAGAAGGAACGTCGGCGGCGAAAGCGACTC
TCTGGCCTATAATACTGACCACTGAGGTGCGAAAGTTAGGGGAGCAAACGGGATTAGATACCCGCGGTAG
TCCTAACCGTATAACGATGGCACTAAGTAGAGGGAATTACCAATGTTCTCTCTGCCCGTAGCTAACATTA
AGTGCCTTCGCGCCTGGGGAGTACGGCCGCAAGCTAAAACTCAAAAGAATTGACGGGGGCTCGCACAAGC
GGTGGAGCATGTGGCTTAATTCGATGCAACGCGAAAAACCTTACCGGGGTTTGACATGGTAGAAGTAGGA
GCCCGAAAGGGGTAACCAACGGTATCCAGTCCGTAACTTATCACAGGTGTTGCATGGCTGTCGTCAGCTC
GTGTCGTGAGACGTTGGGTTAAGTCCCTAACGAGCGAAACCCTTGTAAATTAGTTACCATCGGGTTGTGC
CGGGTACTAAAAAGACTGCCGTCGTCAAGACGGAGGAAGGTGGGGATGACGTCAAGTTCATCATGGCCCT
TATACCCGCGGGCTGCACACGTTTACAATGGTCGGTACAAAAGGAAGCAAGACCGAAAGAGTGGAGCGAA
TCTATTAAAGAGCCGATCTCAGTTCGGATTGGAGGCTGAAATTCGCCTCCATAAGTTGGCGAATCGCTAG
TAAT

>gi|257129603|gb|GQ504007.1| Uncultured planctomycete YCH-CLONE1 16S ribosomal RNA gene, partial sequence
GATTTTCGCAATGCCCGAAAGGGTGACGAAGCGACGCCGCGTGCGGGAAGAAGGCCTTCGGGTTGTAAAC
CGCTGTCGGGAGTTAAGAAATGTAAGGATGTTAATAGCATCTTTGCTTGACTAAGGCTCCGGAGGAAGCC
ACGGCTAACTCTGTGCCAGCAGCCGCGGTAATACAGAGGCGGCAAGCGTTGTTCGGAATTATTGGGCGTA
AAGAGCACGTAGGCGGCTATGTAAGTCGGTTGTGAAAGCCTTCCGCTCAACGGGAGAACAGCATCCGATA
CTGCATGGCTTGAGTGCGGGAGGGGAGAGTGGAACTTCTGGTGGAGCGGTGAAATGCGTAGATATCAGAA
GGAACGCCGGCGGCGAAAGCGGCTCTCTGGCCCATAACTGACGCTGAGTGTGCGAAAGCTAGGGGAGCAA
ACGGGATTAGATACCCCGGTAGTCCTAGCCGTAAACGATGGGCACTAAGTAGAGGGGTTTTAATC

>gi|257129604|gb|GQ504008.1| Uncultured planctomycete YCH-CLONE2 16S ribosomal RNA gene, partial sequence
GATTTTCGCAATGCCCGAAAGGGTGACGAAGCGACGCCGCGTGTGGGAAGAAGGCCTTCGGGTTGTAAAC
CGCTGTCGGGAGTTAGGAAATGTAAGGATGTTAATAGCATCTTTGCTTGACTAAGGCTCCGGAGGAAGCC
ACGGCTAACTCTGTGCCAGCAGCCGCGGTAATACAGAGGCGGCAAGCGTTGTTCGGAATTATTGGGCGTA
AAGAGCACGTAGGCGGCTATGTAAGTCGGTTGTGAAAGCCTTCCGCTCAACGGGAGAACAGCATCCGATA
CTGCATGGCTTGAGTGCGGGAGGGGAGAGTGGAACTTCTGGTGGAGCGGTGAAATGCGTAGATATCAGAA
GGAACGCCGGCGGCGAAAGCGGCTCTCTGGCCCATAACTGACGCTGAGTGTGCGAAAGCTAGGGGAGCAA
ACGGGATTGGATACCCCGGTAGTCCTAGCCGTAAACGATGGGCACTAAGTAGAGGGGTTTTAATC
>gi|259234497|gb|GQ849407.1| Uncultured planctomycete clone DB-12919-LLE5+24 16S ribosomal RNA gene, partial sequence
GTGGGTTTGTAAGTCGGGCGTGAAATCCCTCGGCTTAACCGAGGAACTGCGTCCGAAACTGCATGGCTTG
AGGACGGAAGGGGAAGGTGGAATTCCTGGTGGAGCGGTGAAATGCGTAGATATCAGGAGGAACGCCGGTG
GCGAAAGCGGCCTTCTGGTCCGTTTCTGACGCTGAGGTGCGAAAGCTAGGGGAGCAAACAGGATTAGATA
CCCTGGTAGTCCTAGCCGTAAACGATGGGCACTAAGTAGAGGGG

>gi|259234499|gb|GQ849408.1| Uncultured planctomycete clone DB-12919-LLF4+7 16S ribosomal RNA gene, partial sequence
GTGGGTTTGTAAGTCAGATGTGAAATCCCTCGGCTCAACCGAGGAATTGCGTTTGATACTGCAGTCCTTG
AGTACAGGAGGGGAGAGTGGAATTCCTGGTGGAGCGGTGAAATGCGTAGATATCAGGAAGAACGCCGGAG
GCGAAAGCGACTCTCTGGCCTGTTACTGACGCTGGGGTGCGGAAGCCAAGGGAGCGAACAGGATTAGATA
CCCTGGTAGTCTTGGCTGTAAACGATGGGCACTAAGTAGAGGGG

>gi|259234505|gb|GQ849411.1| Uncultured planctomycete clone DB-12919-LLD1+1 16S ribosomal RNA gene, partial sequence
GTGGGTTTGTAAGTCGGATGTGAAATCCCTCGGCTCAACCGGGGAACGGCGTTGGATACTGCGTGCCTGG
AGGGCGGAAGGGGAAAGTGGAATTCTTGGTGGAGCGGTGAAATGCGTAGATATCAAGAGGAACGCCGGTG
GCGAAAGCGACCCTCTGGCCCGTTTCTGACGCTGAGGCGCGAAAGCTAGGGGAGCAAACGGGATTAGATA
CCCCGGTAGTCCTGGCCCTAAACGATGGGCACTAAGTAGAGGGG
>gi|259234507|gb|GQ849412.1| Uncultured planctomycete clone SCS-C4_meng-541-1+17 16S ribosomal RNA gene, partial sequence
GAGCACGTAGGTGGGTTTGTAAGTCAGATGTGAAAGCCTTCTGTTCAACGGAAGAATTGCATCTGAAACT
GCGAGTCTTGAGTGTAGGAGGGGAGAATGGAACTTCTGGTGGAGCGGTGAAATGCGTAGATATCAGAAGG
AACGCCGGCGGCGAAAGCGATTCTCTGGCCTATTACTGACACTCAGTGTGCGAAAGCTAGGGGAGCAAAC
GGGATTAGATACCCCGGTAGTCCTAGCCGTAAACGATGGGCACTAAGTAGAGGGG

>gi|259234509|gb|GQ849413.1| Uncultured planctomycete clone SCS-D2_meng-541-11+6 16S ribosomal RNA gene, partial sequence
GAGCACGTAGGTGGGTTTGTAAGTCAGTTGTGAAAGCCTTCTGTTCAACGGAAGAATTGCATCTGAAACT
ACTAATCTTGAGTATAGGAGGGGAGAATGGAACTTCTGGTGGAGCGGTGAAATGCGTAGATATCAGAAGG
AACGCCGGCGGCGAAAGCGATTCTCTGGCCTATTACTGACACTCAGTGTGCGAAAGCTAGGGGAGCAAAC
GGGATTAGATACCCCGGTAGTCCTAGCCGTAAACGATGGGCACTAAGTAGAGGGG
>gi|284953154|gb|GU363111.1| Uncultured planctomycete clone BD72ANA10 16S ribosomal RNA gene, partial sequence
GAACGAGGATATATCCTTCGGGATATAAGCCGAGTGGCGGAAGGGTGAGTAATGTATAGACAACCTGCCT
TTAGGATAAGAATAACTCTGTGAAAGCGGAGCTAATACTTTATAATACAAAGAAAAGGATCTTTTCTTTG
TCAAAAAAGGGTATTTATACCTTTTACCTAAAGAGGGGTTTATGTCCTATCAGCTTGTTGGTGGGGTAAC
GGCCTACCAAGGCGAAGACGGGTAACCGGCCTTAGAGGGTAGTCGGTCACACTGGAACTGAGACACTGTC
CAGACTTCTACGGAAGGCTGCAGTCGAGAATCT

>gi|284953155|gb|GU363112.1| Uncultured planctomycete clone BD72ANA1 16S ribosomal RNA gene, partial sequence
GAACGAGGATATATCCTTCGGGATATAAGCCGAGTGGCGGAAGGGTGAGTAATGCATAGACAACTTGCCT
TTAGGATAAGAATAACTCTGTGAAAGCGGAGCTAATACTTAATAATACAAAGAAAAGGATCTTTTCTTTG
TCAAAAAAGGGTATTTATACCTTTTACCTAAAGAGGGGTTTATGTCCTATCAGCTTGTTGGTGGGGTAAC
GGCCTACCAAGGCGAAGACGGGTAACCGGCCTTAGAGGGTAGTCGGTCACACTGGAACTGAGACACTGTC
CAGACTTCTACGGAAGGCTGCAGTCGAGAATCT

>gi|284953158|gb|GU363115.1| Uncultured planctomycete clone BD72ANA6 16S ribosomal RNA gene, partial sequence
GAACGAGGATATATCCTTCGGGATATAAGCCGAGTGGCGAAAGGGTGAGTAATGCACAGACAACCTGCCT
TTAGGATAAGAATAACTCTGTGAAAGCGGGGCTAATACTTAATAATACAAAGGAAAGGTTCTTTTCTTTG
TTAAAGGAGGGTATGTAAATACCTTGCGCCTAAAGAGGGGTTTATGTCCTATCAGCTTGTTGGTGGGGTA
ACGGCCTACCAAGGCGAAGACGGGTAACCGGCCTTAGAGGGTAGTCGGTCACACTGGAACTGAGACACTG
TCCAGACTTCTACGGAAGGCTGCAGTCGAGAATCT
>gi|380504848|gb|JQ234670.1| Uncultured planctomycete clone sed/thio 0-1 16S ribosomal RNA gene, partial sequence
GGATTAGGCATGCAAGTCGAACGAGGATATATCCTTCGGGATATAAGCCGAGTGGCGCAAGGGTGAGTAA
TGCATAGATTACCTGCCTTTAGGATAAGGACAACTTTGTGAAACCGGAGCTAATACTTAATAACACAAAA
GGAAATAACTTTCTTTTGTCAAATGGGGGGTAGCAATATCTCTTGCCTAAAGAGGGGTTTATGTCCTATC
AGCTTGTTGGTGGGGTAATGGCCTACCAAGGCAAAGACGGGTAGCCGGCCTTAGAGGGTGGTCGGCCACA
CTGGGACTGAGACACTGCCCAGACTTCTACGGAAGGCTGCAGTCGAGAATCTTTCGCAATGCCCGAAAGG

>gi|380504849|gb|JQ234671.1| Uncultured planctomycete clone sed/thio 1-2 16S ribosomal RNA gene, partial sequence
GGATTAGGCATGCAAGTCGAACGAGGATATATCCTTCGGGATATAAGCCGAGTGGCGCAAGGGTGAGTAA
TGCATAGATTACCTGCCTTTAGGATAAGGACAACTTTGTGAAAACGGAGCTAATACTTAATAATACAAAA
AAAAATAATTTTCTTTTGTCAAATGGAGGGTAGCAATATCTTTCGCCTAAAGAGGGGTTTATGTCCTATC
AGCTTGTTGGTGGGGTAATGGCCTACCAAGGCAAAGACGGGTAGCCGGCCTTAGAGGGTGGTCGGCCACA
CTGGGACTGAGACACTGCCCAGACTTCTACGGAAGGCTGCAGTCGAGAATCTTTCGCAATGCCCGAAAGG

>gi|380504850|gb|JQ234672.1| Uncultured planctomycete clone sed/thio 25b 16S ribosomal RNA gene, partial sequence
GGATTAGGCATGCAAGTCGAACGAGGATATATCCTTCGGGATATAAGCCGAGTGGCGCAAGGGTGAGTAA
TGCATAGATTACCTGCCTTTAGGATAAGGACAACTTTGTGAGAACGGAGCTAATACTTAATAATACAAAA
GGAAATAATTTTCTTTTGTCAAATGGGGGGTAGCAATATCTTTCGCCTAAAGAGGGGTTTATGTCCTATC
AGCTTGTTGGTGGGGTAACGGCCTACCAAGGCAAAGACGGGTAGCCGGCCTTAGAGGGTGGTCGGCCACA
CTGGGACTGAGACACTGCCCAGACTTCTACGGAAGGCTGCAGTCGAGAATCTTTCGCAATGCCCGAAAGG
>gi|379139340|gb|JQ388598.1| Uncultured planctomycete clone H3 16S ribosomal RNA gene, partial sequence
TTCGCAATGCCCGAAAGGGTGACGAAGCGACGCCGCGTGGGTGAGGAAGGCCTTCGGGTTGTAAAGCCCT
GTCAGGAGTTAAGAAATATAAGTGCGCTAATACCGCATTTATTTGACGAAGGCTCCAAAGGAAGTCACGG
CTAACTCTGTGCCAGCAGCCGCGGTAATACAGAGGTGGCAAGCGTTGTTCGGAATTATTGGGCGTAAAGA
GCACGTAGGTGGGTTTGTAAGTCAGATGTGAAAGCCTCCTGTTCAACGGGAGAATTGCATCTGAAACTAC
AGATCTTGAGTGTAGGAGGGGAGAATGGAACTTCTGGTGGAGCGGTGAAATGCGTAGATATCAGAAGGAA
CGCCGGCGGCGAAAGCGATTCTCTGGCCTATTACTGACACTCAGTGTGCGAAAGCTAGGGGAGCAAACGG
GATTAGATACCCCGGTAGTCCTAGCCGTAAACGATGGGCACTAAGTAGAGGGA
>gi|401467323|gb|JX138580.1| Uncultured planctomycete clone bac8 16S ribosomal RNA gene, partial sequence
CGAGGATATATCCTTCGGGATATAAGCCGAGTGGCGGAAGGGGGAGTAATGCATAGACAACCTGCCTTTA
GGATAAGAACAACTCTGTGAAAGCGGAGCTAATACTTGATAATACAAAGAAAAGGATCTTTTTTTTGTCA
AAAAAGGGTATTTATACCTTTTACCTAGAGAGGGGTTTATGTCCTATCAGCTTTTTGGGGGGGTAACGGC
CTACCAAGGCGAAGACGGGTAACCGGCCTTAGAGGGTAGTCGGTCACACTGGAACTGAGACACTGTCCAG
ACTTTTACGGAAGGCTGCAGTCGAGAATCTTTCGCAATGCCCGAAAGGGGGACGAAGCGACGCCGCGTGG
ATGAAGAAGGCCTTCGGGTTTTAAAATCCTGTCAGGAGTTAAGAAATGTAGGGGCGATAATACCGTGCTT
ATTTGACAAAGGCTCCAAAGGAAGCCACGGCTAACTCTGTGCCAGCAGCCGCGGTAATACAGAGGGGGCA
AGCGTTTTTCGGAATTATTGGGCGTAAAGAGCACGTAGGGGGATTTTTTAGTCAGATGTGAAAGCCTTTC
GTTCAACGGAAGAATTGCATCTGAAACTACAAACCTTGAGTATAGGAGGGGAGAGTGGAACTTTTGGTGG
AGCGGGGAAATGCGTAGATATCAGAAGGAACGCCGGCGGCGAAAGCGACTCTCTGGCCTATAACTGACAC
TGAGTGTGCGAAAGCTAGGGGAGCAAACGGGATTAGATACCCCGGTAGTCCTAGCCGTAAACGAT

>gi|401467326|gb|JX138583.1| Uncultured planctomycete clone bac11 16S ribosomal RNA gene, partial sequence
CGAGGATATATCCTTCGGGATATAAGCCGAGTGGCGGAAGGGGGAGTAATGCACAGACAACCTGCCTTTA
GGATAAGAATAACTCTGTGAAAGCGGAGCTAATACTTAATAATACAAAGAAAAGGTTTTTTTTTTTGTCA
AAAAAGGGTATTTATACCTTTTGCCTAGAGAGGGGTTTATGTCCTATCAGCTTTTTGGGGGGGTAACGGC
CTACCAAGGCGAAGACGGGTAACCGGCCTTAGAGGGTAGTCGGTCACACTGGAACTGAGACACTGTCCAG
ACTTTTACGGAAGGCTGCAGTCGAGAATCTTTCGCAATGCCCGAAAGGGGGACGAAGCGACGCCGCGTGG
ATGAAGAAGGCCTTCGGGTTTTAAAATCCTGTCAGGAGTTAAGAAATATAAGTTTGATAATACCAAATTT
ATTTGACAAAGGCTCCAGAGGAAGCCACGGCTAACTCTGTGCCAGCAGCCGCGGTAATACAGAGGGGGCA
AGCGTTTTTCGGAATTATTGGGCGCAAAGAGCACGTAGGGGGATTTTTTAGTCAGATGTGAAAGCCTTTC
GTTCAACGGAAGAATTGCATCTGAAACTACAAACCTTGAGTATAGGAGGGGAGAGTGGAACTTTTGGTGG
AGCGGGGAAATGCGTAGATATCAGAAGGAACGCCGGCGGCGAAAGCGACTCTCTGGCCTATAACTGACAC
TGAGTGTGCGAAAGCTAGGGGAGCAAACGGGATTAGATACCCCGGTAGTCCTAGCCGTAAACGAT

>gi|401467327|gb|JX138584.1| Uncultured planctomycete clone bac12 16S ribosomal RNA gene, partial sequence
CGAGGATATATCCTTCGGGATATAAGCCGAGTGGCGGAAGGGGGAGTAATGCACAGACAACCTGCCTTTA
GGATAAGAATAACTCTGTGAAAGCGGAGCTAATACTTAATAATACAAAGAAAAGGTTTTTTTTTTTGTCA
AAAAAGGGTATTTATACCTTTTGCCTAGAGAGGGGTTTATGTCCTATCAGCTTTTTGGGGGGGTAACGGC
CTACCAAGGCGAAGACGGGTAACCGGCCTTAGAGGGTAGTCGGTCACACTGGAACTGAGACACTGTCCAG
ACTTTTACGGAAGGCTGCAGTCGAGAATCTTTCGCAATGCCCGAAAGGGGGACGAAGCGACGCCGCGTGG
ATGAAGAAGGCCTTCGGGTTTTAAAATCCTGTCAGGAGTTAAGAAATATAAGTTTGATAATACCAAATTT
ATTTGACAAAGGCTCCAGAGGAAGCCACGGCTAACTCTGTGCCAGCAGCCGCGGTAATACAGAGGGGGCA
AGCGTTTTTCGGAATTATTGGGCGTAAAGAGCACGTAGGGGGATTTTTTAGTCAGATGTGAAAGCCTTTC
GTTCAACGGAAGAATTGCATCTGAAACTACAAACCTTGAGTATAGGAGGGGAGAGTGGAACTTTTGGTGG
AGCGGGGAAATGCGTAGATATCAGAAGGAACGCCGGCGGCGAAAGCGACTCTCTGGCCTATAACTGACAC
TGAGTGTGCGAAAGCTAGGGGAGCAAACGGGATTAGATACCCCGGTAGTCCTAGCCGTAAACGAT

>gi|401467613|gb|JX138870.1| Uncultured planctomycete clone bac298 16S ribosomal RNA gene, partial sequence
GAACGAGGATATATCCTTCGGGATATAAGCCGAGTGGCGGAAGGGTGAGTAATGCACAGACAACCTGCCT
TTAGGATAAGAATAACTCTGTGAAAGCGGGGCTAATACTTAATAATACAAAGAAAAGGTTTTTTTTTTTG
TCAAAAAAGGGTATTTATACCTTTTGCCTAGAGAGGGGTTTATGTCCTATCAGCTTGTTGGTGGGGTAAC
GGCCTACCAAGGCGAAGACGGGTAACCGGCCTTAGAGGGTAGTCGGTCACACTGGAACTGAGACACTGTC
CAGACTTTTACGGAAGGCTGCAGTCGAGAATCTTTCGCAATGCCCGAAAGGGTGACGAAGCGACGCCGCG
TGGATGAAGAAGGCCTTCGGGTTGTAAAATCCTGTCAGGGGTTAAGAAATATAAGTTTGATAATACCAAA
TTTATTTGACAAAGGCTCCAGAGGAAGCCCCGGCTAACTCTGTGCCAGCAGCCGCGGTAATACAGAGGTG
GCAAGCGTTGTTCGGAATTATTGGGCGCAAAGAGCACGTAGGTGGATTTGTTAGTCAGATGTGAAAGCCT
TTCGTTCAACGGAAGAATTGCATCTGAAACTACAAACCTTGAGTATAGGGGGGGGGAGTGGAACTTTTGG
TGGGGCGGTGAAATGCGTAGATATCAGAAGGAACGCCGGCGGCGAAAGCGACTCTCTGGCCTATAACTGA
CACTGAGTGTGCGAAAGCTAGGGGGGCAAACGGGATTAGATACCCCGGTAGTCCTAGCCGTAAACGAT

>gi|401467614|gb|JX138871.1| Uncultured planctomycete clone bac299 16S ribosomal RNA gene, partial sequence
GAACGAGGATATATCCTTCGGGATATAAGCCGAGTGGCGGAAGGGTGAGTAATGCACAGACAACCTGCCT
TTAGGATAAGAATAACTCTGTGAAAGCGGGGCTAATACTTAATAATACAAAGAAAAGGTTTTTTTTTTTG
TCAAAAAAGGGTATTTATACCTTTTGCCTAGAGAGGGGTTTATGTCCTATCAGCTTGTTGGTGGGGTAAC
GGCCTACCAAGGCGAAGACGGGTAACCGGCCTTAGAGGGTAGTCGGTCACACTGGAACTGAGACACTGTC
CAGACTTTTACGGAAGGCTGCAGTCGAGAATCTTTCGCAATGCCCGAAAGGGTGACGAAGCGACGCCGCG
TGGATGAAGAAGGCCTTCGGGTTGTAAAATCCTGTCAGGGGTTAAGAAATATAAGTTTGATAATACCAAA
TTTATTTGACAAAGGCTCCAGAGGAAGCCCCGGCTAACTCTGTGCCAGCAGCCGCGGTAATACAGAGGTG
GCAAGCGTTGTTCGGAATTATTGGGCGTAAAGAGCACGTAGGTGGATTTGTTAGTCAGATGTGAAAGCCT
TTCGTTCAACGGAAGAATTGCATCTGAAACTACAAACCTTGAGTATAGGGGGGGGGAGTGGAACTTTTGG
TGGGGCGGTGAAATGCGTAGATATCAGAAGGAACGCCGGCGGCGAAAGCGACTCTCTGGCCTATAACTGA
CACTGAGTGTGCGAAAGCTAGGGGGGCAAACGGGATTAGATACCCCGGTAGTCCTAGCCGTAAACGAT

>gi|401467644|gb|JX138901.1| Uncultured planctomycete clone bac329 16S ribosomal RNA gene, partial sequence
ACGAACGAGGATATATCCTTCGGGATATAAGCCGAGTGGCGGAAGGGTGAGTAATGCATAGACAACCTGC
CTTTAGGATAAGAACAACTCTGTGAAAGCGGGGCTAATACTTGATAATACAAAGAAAAGGATCTTTTTTT
TGTCAAAAAAGGGTATTTATACCTTTTACCTAGAGAGGGGTTTATGTCCTATCAGCTTGTTGGTGGGGTA
ACGGCCTACCAAGGCGAAGACGGGTAACCGGCCTTAGAGGGTAGTCGGTCACACTGGAACTGAGACACTG
TCCAGACTTTTACGGAAGGCTGCAGTCGAGAATCTTTCGCAATGCCCGAAAGGGTGACGAAGCGACGCCG
CGTGGATGAAGAAGGCCTTCGGGTTGTAAAATCCTGTCAGGGGTTAAGAAATGTAGGTGCGATAATACCG
TGCTTATTTGACAAAGGCTCCAAAGGAAGCCCCGGCTAACTCTGTGCCAGCAGCCGCGGTAATACAGAGG
TGGCAAGCGTTGTTCGGAATTATTGGGCGTAAAGAGCACGTAGGTGGATTTGTTAGTCAGATGTGAAAGC
CTTTCGTTCAACGGAAGAATTGCATCTGAAACTACAAACCTTGAGTATAGGGGGGGGGAGTGGAACTTTT
GGTGGGGCGGTGAAATGCGTAGATATCAGAAGGAACGCCGGCGGCGAAAGCGACTCTCTGGCCTATAACT
GACACTGAGTGTGCGAAAGCTAGGGGGGCAAACGGGATTAGATACCCCGGTAGTCCTAGCCGTAAACGAT
TT
>gi|532004199|gb|KF447588.1| Uncultured planctomycete clone MSI_9_A4 16S ribosomal RNA gene, partial sequence
GTGACGAAGCGACGCCGCGTGAGTGAGGAAGGCCTTCGGGTTGTAAAGCTCTGTCAGGTGTTAAGAAATG
TAAGTGTGCTAATACCACATTTATTTGACAAAGGCACCAAAGGAAGCCACGGCTAACTCTGTGCCAGCAG
CCGCGGTAATACAGAGGTGGCAAGCGTTGTTCGGAATTATTGGGCGTAAAGAGCACGTAGGTGGGTTTGT
AAGTCAGATGTGAAAGCCTTCTGTTCAACGGAAGAATTGCATCTGAAACTACAAGTCTTGAGTGTAGGAG
GGGAGAATGGAACTTCTGGTGGAGCGGTGAAATGCGTAGATATCAGAAGGAACGCCGGCGGCGAAAGCGA
TTCTCTGGCCTATTACTGACACTCAGTGTGCGAAAGCTAGGGGAGCAAACGGGATTAGATACCCCGGTAG
TCCTAGCCGTAAACGAT

>gi|532004200|gb|KF447589.1| Uncultured planctomycete clone MSI_9_E4 16S ribosomal RNA gene, partial sequence
GTGACGAAGCGACGCCGCGTGAGTGAGGAAGGCCTTCGGGTCGTAAAGCTCTGTCAGGTGTTAAGAAATG
TAAGTGTGCTAATACCACATTTATTTGACAAAGGCACCAAAGGAAGCCACGGCTAACTCTGTGCCAGCAG
CCGCGGTAATACAGAGGTGGCAAGCGTTGCTCGGAATTATTGGGCGTAAAGAGCACGTAGGTGGGTTTGT
AAGTCAGATGTGAAAGCCTTCTGTTCAACGAAAGAATTGCATCTGAAACTACAAGTCTTGAGTGTAGGAG
GGGAGGATGGAACTTCTGGTGGAGCGGTGAAATGCGTAGATATCAGAAGGAACGCCGGCGGCGAAAGCGA
TTCTCTGGCCTATTACTGACACTCAGTGTGCGAAAGCTAGGGGAGCAAACGGGATTAGATACCCCGGTAG
TCCTAGCCGTAAACGAT

>gi|532004201|gb|KF447590.1| Uncultured planctomycete clone MSI_19_A7 16S ribosomal RNA gene, partial sequence
GTGACGAAGCGACGCCGCGTGGGTGAGGAAGGCCTTCGGGTTGTAAAACCCTGTCAGGAGTTAAGAAATG
TAAGTGCGCTAATACCGCATTTACTTGACGAAGGCTCCAAAGGAAGCCACGGCTAACTCTGTGCCAGCAG
CCGCGGTAATACAGAGGTGGCAAGCGTTGTTCGGAATTATTGGGCGTAAAGAGCACGTAGGTGGATTTGC
AAGTCAGATGTGAAAGCCTTCTGTTCAACGGAAGAATTGCATCTGAAACTGCAAACCTTGAGTGTAGGAG
GGGAGAATGGAACTTCTGGTGGAGCGGTGAAATGCGTAGATATCAGAAGGAACGCCGGCGGCGAAAGCGA
TTCTCTGGCCTATTACTGACACTCAGTGTGCGAAAGCTAGGGGAGCAAACGGGATTAGATACCCCGGTAG
TCCTAGCCGTAAACGAT

>gi|532004202|gb|KF447591.1| Uncultured planctomycete clone MSI_19_D9 16S ribosomal RNA gene, partial sequence
GTGACGAAGCGACGCCGCGTGGATGAAGAAGGCCTTCGGGTTGTAAAATCCTGTCAGGAGTTAAGAAATG
TAAGTTTGAGAATACCAAATTTACTTGACAAAAGCTCCAAAGGAAGCCACGGCTAACTCTGTGCCAGCAG
CCGCGGTAATACAGAGGTGGCGAGCGTTGTTCGGAATTATTGGGCGTAAAGAGCACGTAGGTGGATTTGT
AAGTCAGATGTGAAAGCCTTCTGTTCAACGGAAGAATTGCATCTGAAACTACAAACCTTGAGTATAGGAG
GGGAGAGTGGAACTTCTGGTGGAGCGGTGAAATGCGTAGATATCAGAAGGAACGCCGGCGGCGAAAGCGA
CTCTCTGGCCTATTACTGACACTGAGTGTGCGAAAGCTAGGGGAGCAAACGGGATTAGATACCCCGGTAG
TCCTAGCCGTAAACGAT
>gi|116292829|gb|DQ996916.1| Uncultured bacterium clone MD2896-0.1m.20 16S ribosomal RNA gene, partial sequence
GGCAAACGGGTGAGTAATGCGTGGGTAACCTACCTTAAGGAGGAGGATAGCTTCGCGAAAGCGGAGGTAA
TACTCCATAATGTCAGTAAGTACTTCTTACTGAACAAAGATGGCCTCTATTTATAAGCTGTCACCATAAG
AGGGGCCCACGTCCTATCAGGTAGTTGGTGGGGTAAAGGCCTACCAAGCCAAAGACGGGTAGCTGGCGTA
AGAGCGTGACCAGCCACATCGGGACTGAGACACTGCCCGGACTCCTACGGGAGGCTGCAGTCGAGAATCT
TTCCCAATGGACGAAAGTCTGAGGATGCGACGTCGCGTGGGGGATGAAGGCCTTCGGGTTGTAAACCCAT
TTTATTAGGGAGGAACATCAAGAGGTGAATAGCCTTTTGATTTGACTTTACTTGATGAATAAGCCACGGC
TAACTCCGTGCCAGCAGCCGCGGTAATACGGAGGTGGCGAGCGTTACTCGGTTTGACTGGGTGTAAAGGG
TCCGCAGGCGGCCATACAAGTGACAGGTGAAATCTTTCGGCTTAACCGAAAAACTGCCTTTCAAACTGTA
TGGCTTGAGGATGGAAGAGGAGAGTGGAACTGCCGGTGTAAAGGTGAAATTTGTGGATATCGGTAGGAAC
GCCCGTGGAGAAGTCGGCTCTCTGGTCCATATCTGACGCTCAGGGACGAAAGCTAGGGGAGTGAACAGGA
TTAGATACCCTGGTAATCCTAGCTGTAAACGATGGG

>gi|116292852|gb|DQ996939.1| Uncultured bacterium clone MD2896-0.1m.45 16S ribosomal RNA gene, partial sequence
GGGGCCGGGGGCTCGGATGTCAGATAGTGGCGAAAGGGTGAGTAATGCTTAGATAACCTACCCTCAAGAT
TGGAATAACGGTTGGAAACGACCGCTAATACCTGATATGGTCAATCGGGCGCATGTTCGGATGATCAAAG
GAGGGTTAATCTTTCCTTCCACTTGAGGAGGGGTCTAAGTCCTATTAGCTTGTTGGTAGGGTAATGGCTT
ACCAAGGCTACGATGGGTACGGGGCCTGAGAGGGTGTTCCCGCACACTGGGACTGAGACACTGCCCAGAC
TCCTACGGGAGGCTGCAGTCGAGAATCTCTTGCAATGGGCGAAAGCCTGACAATGCGACGCCGCGTGGAG
GATGAAGGCCTTCGGGTTGTAAACTCCTGTCAGAGGTTATGAAATGTTGTGGTGTTAATACCACCATAAC
TTGACGAAAGCTTCAGAGGAAGCTCCGGCTAACTCCGTGCCAGCAGCCGCGGTAATACGGAGGGAGCAAG
CGTTGTTCGGAATTACTGGGCATAAAGGGTGTGTAGGCGGTGTGGAAAGTGGGTGGTGAAATCCTTCGGC
TTAACCGAAGAACTGCAGTCCAAACTTCTACACTTGAGTAGGGAAGGGGAGAGTGGAACTCTTGGTGGAG
CGGTGAAATGCGTAGATATCAAGAGGAACACCGGTGGCGAAGGCGACTCTCTGGTCTCTAACTGACGCTG
AGGCACGAAAGCTAGGGGAGCAAACAGGATTAGATACCCTGGTAGTCCTAGCCGTAAACGATGGGCACTA
AGTAGAGGGGGTTCTCATGCCTTTTCTGCTGAAGCTAATGTGTTAAGTGCCCCGCCTGGGGAGTATGGTC
GCAAGGCTAAAACTCAAAGGAATTGACGGGGGCTCGCACAAGCGGTGGAGTATGTGGTTTAATTCGAGGC
TACGCGAAGAACCTTACCTGGGTTTGACATGATAGAAGTAGGAACCCGAAAGGGTAACGACCGGTATCCA
GTCCGGACTATCACAGGTGCTGCATGGCTGTCGTCAGCTCGTGTCGTGAGGTGTTGGGTAGTCCCATACG
AGCGAAACCCTGTCCTAGTGCTACCAGTATCTGGCACTCTAGAGACTGCCGTGTAATCGAGGAAGGTGGG
ACGACGTCAGTCATCATGCCTACGTCAGGGCGCACCACGTACTTACATGTCGTTCACGAGCGGATCTGCG
AGTGACAACCCTTAAACCGATCAGTCGGAATGCAACGGGTGCAACTCCCCCTCGGGTGGAGAC

>gi|116292853|gb|DQ996940.1| Uncultured bacterium clone MD2896-0.1m.98 16S ribosomal RNA gene, partial sequence
TGGGCCGTGTACTCGGATTGTCAGATAGTGGCGAAAGGGTGAGTAATGCTTAGATAACCTACCCTCAAGA
TTGGAATAACGGTTGGAAACGACCGCTAATACCTGATATGGTCAATCGGGCGCATGTTCGGATGATCAAA
GGAGGGTTAATCTTTCCTTCCACTTGAGGAGGGGTCTAAGTCCTATTAGCTTGTTGGTAGGGTAATGGCT
TACCAAGGCTACGATGGGTACGGGGCCTGAGAGGGTGTTCCCGCACACTGGGACTGAGACACTGCCCAGA
CTCCTACGGGAGGCTGCAGTCGAGAATCTTTTGCAATGGGCGAAAGCCTGACAATGCGACGCCGCGTGGA
GGATGAAGGCCTTCGGGTTGTAAACTCCTGTCAGAGGTTATGAAATGTTGTGGTGTTAATACCACCATAA
CTTGACGAAAGCTTCAGAGGAAGCTCCGGCTAACTCCGTGCCAGCAGCCGCGGTAATACGGAGGGAGCAA
GCGTTGTTCGGAATTACTGGGCATAAAGGGTGTGTAGGCGGTGTGGAAAGTGGGTGGTGAAATCCTTCGG
CTTAACCGAAGAACTGCAGTCCAAACTTCTACACTTGAGTAGGGAAGGGGAGAGTGGAACTCTTGGTGGA
GCGGTGAAATGCGTAGATATCAAGAGGAACACCGGTGGCGAAGGCGACTCTCTGGTCTCTAACTGACGCT
GAGGCACGAAAGCTAGGGGAGCAAACAGGATTAGATACCCTGGTAGTCCTAGCCGTAAACGATGGGCACT
AAGTAGAGGGGGTTCTCATGCCTTTTCTGCTGAAGCTAATGTGTTAAGTGCCCCGCCTGGGGAGTATGGT
CGCAAGGCTAAAACTCATGGAATTGACGGGGGCTCGCACAAGCGGTGTAGTATGTGGTTTAATTCGAGGC
TACGCGAAGAACCTTACCTGGGTTTGACATGATAGAAGTAGGAA

>gi|116292854|gb|DQ996941.1| Uncultured bacterium clone MD2896-1m.65 16S ribosomal RNA gene, partial sequence
AAGGGTGAGTGATGCTTGGATAACCTGCCCTCGAGCGGGGGATAGCCCACCGAAAGGTGGATTAATACCG
CGTACGATCCCGGTGGGGCATCTCATCGGGATGAAAGCAGGTGCCTTCGGGTGTTTGTGCTCGAGGAGGG
GTCCAAGTCTTATCAGCTTGTTGGTGAGGTAAAGGCTCACCAAGGCAACGACGGGTACGGGGCCTGAGAG
GGTGTTCCCGCACACTGGGACTGAGACACTGCCCAGACTCCTACGGGAGGCTGCAGTCGAGAGTCTTCGG
CAATGGACGCAAGTCTGACCGAGCGACGCCGCGTGGAGGAAGAAGGCCTTCGGGTTGTAAACTCCTGTCA
CGGGGCAAGAATAAGCGCGCCAACCACGCGTGATGACTACCCCGAGAGGAAGCCACGGCTAACTCCGTGC
CAGCAGCCGCGGTAAGACGGAGGTGGCGAGCGTTGTTCGGAATCACTGGGCATAAAGGGCACGTAGGTTG
TTGGGTGTGTCGAGAGTGAAAGCCCCCGGCTCAACCGGGGAACGGCTCTCGAAACTGTCCGACTGGAGTG
GAAAAGGGGAGAGTGGAACTCGCAATGGAGCGGTGAAATGCGTAGATATTGCGAGGAACGCCGATGGCGA
AAGCAACTCTCTGGTTTCTAACTGACGCTGAGGTGCGAAAGCTAGGGGAGCGAACGGGATTAGATACCCC
GGTAGTCCTAGCCGTAAACGATGAGCACTAGGTAGAAGAGGTACCCAACCCTTTTCTGCCGGAGGTAACC
TGTTAAGTGCTCCGCCTGGGGAGTACGGCCGCAAGGTTGAAACTCAAAGGAATTGACGGGTGCTCGCACA
AGCGGTGGAGTATGCGGATCAATTCGAAGCAACGCGAAAACCTTACCTGGGTTTGA
>gi|156915076|gb|EF602038.1| Candidatus Scalindua marina clone 5B 16S ribosomal RNA gene, partial sequence
AACGAGGATATATCCTTCGGGGTATAAACCGAGTGGCGCAAGGGTGAGTAATGCATAGATTACCTGCCTC
CGGGATAAGGACAACTTTGTGAAAACGGAGCTAATACTTAATAATACAAAAGAGAATAATTTTCTTTTGT
CAATGGGAGGGTAGCAATACCTTTTGCCTGGAGAGGGGTTTATGTCCTATCAGCTTGTTGGTGGGGTAAT
GGCCTACCAAGGCGAAGACGGGTAGCCGGACTTAGTGGTTGTTCGGCCACACTGGGACTGAGNCACTGCC
CAGACTTCTACGGAAGGCTGCANTCGAGAATCTTTCGCANTGCCCGAAAGGGTGACGAANCGACGCCGCG
TGGGTGAGGAAGGCCTTCGGGTTGTAAAGCCCTGTCAGGAGTTAAGAAATGTAAGTGCGCTAATATCGCA
TTTATTTGACGAAGGCTCCAAAGGAAGTCACGGCTAACTCTGTGCCAGCAGCCGCGGTAATACAGAGGTG
GCAAGCGTTGTTCGGAATTATTGGGCGTAAAGAGCACGTAGGTGGGTTTGTAAGTCAGATGTGAAAGCCT
TCTGTTCAACGGAAGAATTGCATCTGAAACTGCGAGTCTTGAGTGTAGGAGGGGAGAATGGAAACTTCTG
GTGGAGCGGTGAAAATGCGTAGATATCAGAAGGAACGCCGGCGGCGAAAGCGATTCTCTGGCCTATTACT
GACACTCAGTGTGCGAAAGCTAGGGGAGCAAACGGGATTAGATACCCCGGTAGTCCTAGCCGTAAACGAY
GGGCACTAAGTAGAGGGGATTACCGATATTCTCTCTGCCGTAGCTAACGCATAAAGTGCCCCGCCTGGGG
AGTACGGCCGCAAGGCTAAAACTCAAAAAGAATTGACGGGGGCTCGCACAAGCGGTGGAGCATGTGGCTT
AATTCGATGCAACGCGAAAAACCTTACCGGGGCCTGACATGGTAGAAGTAGGAACCCGAAAGGGTAACGA
ACGGTATCCAGTCCGTAGCTATTACAGGTGTTGCATGGCTGTCGTCAGCTCGTGTCGTGAGACGTTGGGT
TAAGTCCCCTAACGAGCGAAACCCTTGTTTTTAGTTGCCATCGGGTTGCGCCGGGAACTCTAGAAAGACT
GCCGTCGTCAAGACGGAGGAAGGTGGGGACGACGTCAAGTCATCATGGCCCTTATGCCCCGGGCTGCACA
CGTGCTACAATGGTCGGTACAAACGGAAGCGAAGCCGAGAGGTGAAGCGAATCCTAAAAAGCCGATCTCA
GTTCGGATTGGAGGCTGAAATTCGCCTCCATGAAGTTGGAATCGCTAGTAATCGCGGATCAGCAGTGCCG
CGGTGAATATGTTCCCGAGCCTTGTACACACCGCCCGTCAAGCCACCCAAGCAGGATGCACCCGAAAACA
TTATATCTAACCAGGGCAACTTGGGGGAAAATGTTGAAGGAGTGTTTTGTGAGGAGGACTAAGTCGTAAC
AAGGTAGTCGTAGGAGAACCTGCGGCTGGATCACCTCCTTTCTG

>gi|156915077|gb|EF602039.1| Candidatus Scalindua marina clone 12C 16S ribosomal RNA gene, partial sequence
GGATTAGGCATGCAAGTCGAACGANGATATATCCTTCGGGATATAAGCCGAGTGGCGCAAGGGTGAGTAA
TGCATAGATTACCTGCCTCCGGGATAAGGACAACCTTGTGAAAACGGAGCTAATACTTAATAATACAAAA
GAAAATAATTTTCTTTTGTCAATGGGAGGGTAGCAATACCTTTTGCCTGGAGAGGGGTTTATGTCCTATC
AGCTTGTTGGTGGGGTAATGGCCTACCAAGGCGAAGACGGGTAGCCGGCCTTAGTGGGTGGTCGGCCACA
CTGGGACTGANACACTGCCCAGACTTCTACGGAAGGCTGCAGTCGAGAATCTTTCGCAATGCCCGAAAGG
GTGACGAAGCGACGCCGCGTGGGTGAGGAAGGCCTTCGGGTTGTAAAGCCCTGTCAGGAGTTAAGAAATG
TAAGTGCGCTAATATCGCATTTATTTGACGAAGGCTCCAAAGGAAGTCACGGCTAACTCTGTGCCAGCAG
CCGCGGTAATACAGAGGTGGCAAGCGTTGTTCGGAATTATTGGGCGTAAAGAGCACGTAGGTGGGTTTGT
AAGTCAGATGTGAAAGCCTTCTGTTCAACGGAAGAATTGCATCTGAAACTGCGAGTCTTGAGTGTAGGAG
GGGGGAATGGAACTCCTGGTGGAGCGGTGAAATGCGTAGATATCAGAACGAACGCCGGCGGCGAAAGCGA
TTCTCTGGCCTATTACTGACACTCAGTGTGCGAAAGCTAGGGGAGCAAACGGGATTAGATACCCCGGTAG
TCCTAGCCGTAAACGATGGGCACTAAGTAGAGGGAATTACCGATATTCTCTCTGCCGTAGCTAACGCATT
AAGTGCCCCGCCTGGGGAGTACGGCCGCAAGGCTAAAACTCAAAAGAATTGACGGGGGCTCGCACAAGCG
GTGGAGCATGTGGCTTAATTCGATGCAACGCGAAAAACCTTACCGGGGCTTGACATGGTAGAAGTAGGAA
CCCGAAAGGGTAACGAACGGTATCCAGTCCGTAGCTATTACAGGTGTTGCATGGCTGTCGTCAGCTCGTG
TCGTGAGACGTTGGGTTAAGTCCCCTAACGAGCGAAACCCTTGTTTTTAGTTGCCATCGGGTTGTGCCGG
GCACTCTAGAAAGACTGCCGTCGTCAAGACGGAGGAAGGTGGGGACGACGTCAAGTCATCATGGCCCTTA
TGCCCCGGGCTGCACACGTGCTACAATGGTCGGTACAAACGGAAGCGAAGCCGAGAGGTGAAGCGAATCC
TAAAAAGCCGATCTCAGTTCGGATTGGAGGCTGAAATTCGCCTCCATGAAGTTGGAATCGCTAGTAATCG
CGGATCAGCAGTGCCGCGGTGAATATGTTCCCGAGCCTTGTNCACACCGCCCGTCAAGCCACCCAAGCAG
GATGCACCCGAAAACATTATATCTAACCGAGGCAACTTGGAGGAAAATGTTGAAGGAGTGTTTTGTGAGG
AGGACTAAGTCGTAACAAGGTAGTCGTAGGAGAACCTGCGGCTGGATCACCTCCTTTNTG
>gi|30407986|gb|AY266449.1| Uncultured planctomycete clone A6 16S ribosomal RNA gene, partial sequence
GGATTAGGCATGCAAGTCGAGCGCGAAAGCGGACTTCGGTTCGCGAGTAGAGCGGCGAAAGGGTGAGTAA
TGCATAGGTAACCTACCCCCGACTCCGGTATAGCGCCTGGAAACGGGCGGTAATCCCGGATGGCCCCGGG
GACGGGAATCCGTCCCTGGGTAAAGTGGGTTTCGGCCTATCGGTCGGGGAGGGGCCTATGTCCCATCAGC
TAGTTGGTGAGGTAACGGCTCACCAAGGCGATAACGGGTAGCCGGACTGAGAGGTCGGCCGGTCACACTG
GGACTGAGACACTGCCCAGACTCCTACGGGAGGCTGCAGTCGAGGATCTTCCGCAATGGGCGAAAGCCTG
ACGGAGCGACGCCGCGTGGAGGATGAAGGCCTTCGGGTTGTAAACTCCTGTCACGGGTTAAGAATTGCGG
CGAGTGAATATCTCGTCGTTTGACAAAGGCCCGAGAGGAAGCCACGGCTAACTCCGTGCCAGCAGCCGCG
GTAATACGGAGGTGGCAAGCGTTGCTCGGAATCACTGGGCATAAAGGGCGTCTAGGCGGGTCGGTAAGTC
GGATGTGAAATCCCTCGGCTCAACCGAGGAAGTGCATCCGAAACTGCCGGTCTTGAGGGCGAGAGGGGAG
AGTGGAACTCCTGGTGGAGCGGTGAAATGCGTAGATATCAGGAGGAACGCCGGTGGCGAAAGCGGCTCTC
TGGCTCGTTCCTGACGCTGAAGCGCGAAAGCTAGGGGAGCGAACGGGATTAGATACCCCGGTAGTCCTAG
CCGTAAACGATGGGCACTAAGCAGTGGGGTTTTCGATGGCGTCACTGCCGAAGCTAATGTGTTAAGTGCC
CCGCCTGGGGAGTACGGTCGCAAGGCTGAAACTCAAAGGAATTGACGGGGGCTCACACAAGCGGTGGAGG
ATGTTGCTTAATTCGAAGCAACGCGAAGAACCTTACCTGGGCTTGACATCACAGTGGTAGAACCCTGAAA
GGGGAACGACCCGGGGCAACCCGGGAGCTGTGACAGGTGTTGCATGGCTGTCGTCAGCTCGTGCCGTGAG
GTGTTGGGTTAAGTCCCGTAACGAGCGAAACCCTTGTCGTTAGTTGCCAGCGGGTAATGCCGGGGACTCT
AACGAGACTGCCGGTGTCAAACCGGAGGAAGGTGGGGACGACGTCAAGTCATCATGGCCCTTACGCCCAG
GGCTGCAAACGTCCTACAATGGCACGTACAAAGGGAAGCGAACCCGTGAGGGCAAGCCAATCCCGGAAAG
CGTGTCCCAGTCCGGATTGTGGGCTGCAATTCGCCCACATGAAGTCGGAATCGCTAGTAATCGCGGATCA
GCATGCCGCGGTGAATATGTTCCTGAGCCTTGTACACACC

>gi|38154676|gb|AY360085.1| Uncultured planctomycete clone A62 16S ribosomal RNA gene, partial sequence
GAGCGAGGGCATTCTGAGTGGCAACACTCGGGGTGAACCGAGCGGCGAAAGGGTGAGTAACGCATAGATA
ACCTACCCTCGAGTCCGGGATAATTCCCCCAACGGGGTTGTAATACCGGATACGAACCGCGGGCTTCGGC
CGGTGGTTGAAAGGTGGGGATCCGCAAGGACCTGCCACTCGTGGAGGGGTCTATGTCCTATTAGCCGGTT
GGCGGGGTAACGGCCCACCAAGGCAACGATAGGTAGCCGGCCTGAGAGGGTGGTCGGCCACACTGGGACT
GAGACACTGCCCAGACTCCTACGGGAGGCTGCAGTCGAGAATCTTCGGCAATGGGCGAAAGCCTGACCGA
GCGACGCCGCGTGTGGGATGAAGGCCTTCGGGTCGTAAACCACTGTCAAGGGGGATGAAGGGCGCCGGTG
ATAATACCACCGGCGTCACGCCTGACAAATCCCTAAAGGAAGCACCGGCTAACTCCGTGCCAGCAGCCGC
GGTAATACGGAGGGTGCGAACGTTGTTCGGATTTACTGGGCTTAAAGGGCACGTAGGCGGCTGGCTCAGT
CGGATGTGAAATCCCACGGCTTAACCGTGGAACGGCATCCGATACTGGTCGGCTAGAGTGGAGAAAGGGA
GAGCGGAACTTCTGGTGTAGCGGTGAAATGCGTAGATATCAGAAGGAACGCCGGTGGCGAAAGCGGCTCT
CTGGTCTCTGACTGACGCTGAGGTGCGAAAGCCAGGGGAGCAAACGGGATTAGATACCCCGGTAGTCCTG
GCCGTAAACGATGGGCACTAGGTAGAGGGAGTTCCGATGCTTTCTCTGCTGGAGCGAAAGCGTTAAGTGC
CCCGCCTGGGGAGTACGGTCGCAAGGCTGAAACTCAAAGGAATTGACGGGGGCTCGCACAAGCGGTGGAG
TATCTGGGTCAATTCGATGCAACGCGAAGAACCTTACCTGGGTTTGACATGCTGGTGGTACGGACCTGAA
AGGGCGAGGACCGGGGAAACTCGGAGCCAGCACAGGTGCTGCATGGCTGTCGTCAGCTCGTGTCGTGAGA
TGTTGGGTTAAGTCCCGTAACGAGCGAAACCCTTGTCCCTAGTTGCCAGCGGGTTATGCCGGGGACTCTA
GGGAGACTGCCGGTGCCAAACCGGAGGAAGGTGGGGATGACGTCAAGTCATCATGGCCCTTATGTCCAGG
GCGCCACAGGTACTACAATGGCGGATACAAAGGGAAGCAAGACCGCAAGGTGGAGCAAATCCCAAAAGTC
CGCCCCAGTTCGGATTGGGGGCTGCAACCCGCCCCCATGAAGTCGGAATCGCTAGTAATCGCGGATCAGC
CATGCCGCGGTGAATGTGTTCCCGAGCCTT
