# Supplementary material for: Biogeography of anaerobic ammonia-oxidizing (anammox) bacteria
Source: Front Microbiol. 2014 Aug 6;5:399. doi: 10.3389/fmicb.2014.00399 (PMC4123730; doi:10.3389/fmicb.2014.00399)
Supplement: Supplementary file 1 [file DataSheet1.ZIP › Sonthiphand supp data files/10/Untrimmed Sequence Files/4.fasta]

>gi|90110983|gb|DQ386151.1| Uncultured planctomycete clone GF09 16S ribosomal RNA gene, partial sequence
GGATTAGGCATGCAAGTCGAACGAGGATATATCCTTCGGGATATAAGCCGAGTGGCGCAAGGGTGAGTAA
TGCATGGATTACCTGCCTCCGGGATAAGGACAACTTTGTGAAAACGGAGCTAATACTTAATAAAACAAAA
GAGAATAATTTTCTTTTGTCAATGGGAGGGTAGCAATACCTTTTGCCTGGAGAGGGGTTTATGTCCTATC
AGCTTGTTGGTGGGGTAATGGCCTACCAAGGCGAAGACGGGTAGCCGGACTTAGTGGTTGTTCGGCCACA
CTGGGACTGAGACACTGCCCAGACTTCTACGGAAGGCTGCAGTCGAGAATCTTTCGCAATGCCCGAAAGG
GTGACGAAGCGACGCCGCGTGGGTGAGGAAGGCCTTCGGGTTGTAAAGCCCTGTCAGGAGTTAAGAAATG
TAAGTGCGCTAATATCGCATTTATTTGACGAAGGCTCCAAAGGAAGTCACGGCTAACTCTGTGCCAGCAG
CCGCGGTAATACAGAGGTGGCAAGCGTTGTTCGGAATTATTGGGCGTAAAGAGCACGTAGGTGGGTTTGT
AAGTCAGATGTGAAAGCCTTCTGTTCAACGGAAGAATTGCATCTGAAACTGCGAGTCTTGAGTGTAGGAG
GGGAGAATGGAACTTCTGGTGGAGCGGTGAAATGCGTAGATATCAGAAGGAACGCCGGCGGCGAAAGCGA
TTCTCTGGCCTATTACTGACACTCAGTGTGCGAAAGCTAGGGGAGCAAACGGGATTAGATACCCCGGTAG
TCCTAGCCGTAAACGATGGGCACTAAGTAGAGGGGATTACCGATATTCTCTCTGCCGTAGCTAACGCATT
AAGTGCCCCGCCTGGGGAGTACGGCCGCAAGGCTAAAACTCAAAAGAATTGACGGGGGCTCGCACAAGCG
GTGGAGCATGTGGCTTAATTCGATGCAACGCGAAAAACCTTACCGGGGCTTGACATGGTAGAAGTAGGAA
CCCGAAAGGGTAACGAACGGTATCCAGTCCGTAGCTATTACAGGTGTTGCATGGCTGTCGTCAGCTCGTG
TCGTGAGACGTTGGGTTAAGTCCCCTAACGAGCGAAACCCTTGTTTTTAGTTGCCAGCGGGTTATGCCGG
GCACTCTAGAAAGACTGCCGTCGTCAAGGCGGAGGAAGGTGGGGACGACGTCAAGTCATCATGGCCCTTA
TGCCCCGGGCTGCACACGTGCTACAATGGCCGGTACAAACGGAAGCGAAGCCGCAAGGTGAAGCGAATCC
TAAAAAGCCGGTCTCAGTTCGGATTGGAGGCTGAAATTCGCCTCCATGAAGTTGGAATCGCTAGTAATCG
CGGATCAGCAGCGCCGCGGTGAATATGTTCCCGAGCCTTGTACACACCGCCCGTC

>gi|90110984|gb|DQ386152.1| Uncultured planctomycete clone GD17 16S ribosomal RNA gene, partial sequence
GGATTAGGCATGCAAGTCGAACGAGGATATACCCTTCGGGGTGTAAACCGAGTGGCGCAAGGGTGAGTAA
TGCATAGATTACCTACCTCTAGGATAAGGACAACTTTGTGAAAACGAAGCTAATACTTAATAATACAAAA
GAAAATAATTTTCATTTGTCAATGGGAGGGTAGCAATACCTTTTGCCTGGAGAGGGGTTTATGTCCTATC
AGCTTGTTGGTGGGGTAATGGCCTACCAAGGCGAAGACGGGTAGCCGGTCTTAGAGGATGGTCGGCCACA
CTGGGACTGAGACACTGCCCAGACTTCTACGGAAGGCTGCAGTCGAGAATCTTTCGCAATGCCCGAAAGG
GTGACGAAGCGACGCCGCGTGAGTGAGGAAGGCCTTCGGGTTGTAAAGCTCTGTCAGGAGTTAAGAAATA
TAAGTGTGCTAATACCGCATTTATTTGACAAAAGCTCCAAAGGAAGCCACGGCTAACTCTGTGCCAGCAG
CCGCGGTAATACAGAGGTGGCAAGCGTTGTTCGGAATTATTGGGCGTAAAGAGCACGTAGGTGGGTCCGT
AAGTCAGATGTGAAAGCCTTCTGTTCAACGGAAGAATTGCATCTGAAACTGCGGGTCTTGAGTGTAGGAG
GGGAGAATGGAACTTCTGGTGGAGCGGTGAAATGCGTAAATATCAGAAGGAACGCCGGCGGCGAAAAGCG
ATTCTCTGGCCTATTACTGACACTCACTGTGCGAAAGCTAGGGGAGCAAACGGGATTAGATACCCCGGTA
GTCCTAGCCGTAAACNATGGGCACTAAGTAGAGGGAATTACCTATGTTCTCTCTGCCGTAGCTAACGCAT
TAAGTGCCCCGCCTGGGGA

>gi|90110985|gb|DQ386153.1| Uncultured planctomycete clone GS07 16S ribosomal RNA gene, partial sequence
ACGAAGCGACGCCGCGTGGGTGAGGAAGGCCTTCGGGTTGTAAAGCCCTGTCAGGGAGTTAAGAAATGTA
AGTGCGCTAATACTCGCATTTATTTGACGAAGGCTCCAAAGGAAGCCACGGCTAACTCTGTGCCAGCAGC
CGCGGTAATACAGAGGTGGCAAGCGTTGTTCGGAATTATTGGGCGTAAAGAGCACGTAGGTGGGTTTGTA
AGTCAGATGTGAAAGCCTTCTGTTCAACGGAAGAATTGCATCTGAAACTGCTAATCTTGAGTGTAGGAGG
GGAGAATGGAACTTCTGGTGGAGCGGTGAAATGCGTAGATATCAGAAGGAACGCCGGCGGCGAAAGCGAT
TCTCTGGCCTATTACTGACACTCAGTGTGCGAAAGCTAGGGGAGCAAACGGGATTAGATACCCCGGTAGT
CCTAGCCGTAAACGATGGGCACTAAGTAGAGGGAATTACCGATGTTCTCTCTGCCGTAGCTAACGCATTA
AGTGCCCCGCCTGGGGAGTACGGCCGCAAGGCTAAAACTCAAAAGAATTGACGGGGGCTCGCACAAGCGG
TGGAGCATGTGGCTTAATTCGATGCAACGCGAAAAACCTTACCGGGGCTTGACATGGTAGAAGTAGGAAC
CCGAAAGGGTCACGAACGGTATCCAGTCCGTAGCTATTACAGGTGTTGCATGGCTGTCGTCAGCTCTTGT
CGTGAGACGTTGGGTTAA


>gi|90110986|gb|DQ386154.1| Uncultured planctomycete clone BS05 16S ribosomal RNA gene, partial sequence
TTAGGATGCAAGTCGAACGAGGATATATCCTTCGGGATATAANCCGAGTGGCGCAAGGGTGAGTAATGCA
TAGATTACCTGCCTTTAGGATAAGGNCAACTTTTGTGAAAACGGAGCTAATACTTAATAATACAAAAGAA
AATAATTTTCTTTTGTCAANGGGAGGGTAGCAATACCTTTTGCCTAGAGAGGGGTTTATGTCCTATCAGC
TTGTTGGTGGGGTAATGGCCTACCAAGGCGAAGACGGGTAGCCGGTCTTAGAGGATGGTCGGCCACACTG
GGACTGAGACACTGCCCAGACTTCTACGGAAGGCTGCAGTCGAGAATCTTTCGCAATGCCCGAAAGGGTG
ACGAAGCGACGCCGCGTGGGTGAGGAAGGCCTTCGGGTTGTAAAGCCCTGTCAGGAGTTAAGAAATGTAA
GTGCGCTAATACCGCATTTATTTGACGAAGGCTCCAAAGGAAGCCACGGCTAACTCTGTGCCAGCAGCCG
CGGTAATACAGAGGTGGCAAGCGTTGTTCGGAATTATTGGGCGTAAAGAGCACGTAGGTGGGTTTGTAAG
TCAGATGTGAAAGCCTTCTGTTCAACGGAAGAATTGCATCTGAAACTGCTAATCTTGAGTGTAGGAGGGG
AGAATGGAACTTCTGGTGGAGCGGTGAAATGCGTAGATATCAGAAGGAACGCCGGCGGCGAAAGCGATTC
TCTGGCCTATTACTGACACTCAGTGTGCGAAAGCTAGGGGAGCAAACGGGATTAGATACCCCGGTAGTCC
>gi|112434187|gb|DQ837238.1| Uncultured planctomycete clone 49S1_2B_12 16S ribosomal RNA gene, partial sequence
GGCGGCGTGGATTAGGCATGCAGTCGAGCGAGGACGAGGCGAAAGGCTTGGAGCCGAGCGGCGAAAGGGC
GAGTCATACATCGATAACCTACCTTTGGGAGGGGGATAACGGCGTCCGCAAGGACTTTAGCGAAAGTGCC
GCTAATACCCCATAAAGCTGTAGGTTGCATAACTATGCAGCCAAAAGGTAGCGCGAAGGCGCTTCTGCCC
AGAGAGGGGTCTGTGTCCTATCAGCTAGTTGGTGAGGTAAAGGCCCACTAAGGCGATGACGGGTAGCCGG
CCTGAGAGGGTGGTCGGCCACATTGGGACTGAGACACTGCCCAGACTCCTACGGGAGGCTGCAGTCGAGG
ATCTTTCGCAATGCCCGAAAGGGTGACGAAGCGACGCCGCGTGGGGGAAGAAGGCCTTCGGGTTGTAAAC
CCCTGTCAGGAGTTAGGAAGTGCAGGGCGTGAATAGCGTCCTGCTTGACTAAGGCTCAAGAGGAAGTCAT
GGCTAACTCTGTGCCAGCAGCCGCGGTAATACAGAGATGGCAAGCGTTGTTCGGAATCACTGGGCGTAAA
GGGCACGTAGGCGGTCTAGCAAGTCGGGTGTGAAAGCCCCTGGCTCAAACAGGGAACTGCGCCCGAAACT
ACAAGACTTGAGGATGGAAGGGGAGAGTGGAACTTCCGGTGGAGCGGTGAAATGCGTAGATATCAGAAGG
AACGCCGGTGGCGAAAGCGACTCTCTGGTCTATCCCTGACGCTGAGGCGCGAAAGCTAGGGGAGCGAACG
GGATTAGATACCCCGGTAGTCCTAGCCGTAAACGATGAACACTAAGTAGAGGGACCGCGAGGTTTCTCTG
CCGCAGCTAACGCATTAAGTGTTCCGCCTGGGGAGTACGGTCGCAAGACTAAAACTCAAAAGAATTGACG
GGGGCTCGCACAAGCGGTGGAGCATGTGGCTTAATTCGATGCAACGCGAAGAACCTTACCGGGGCTTGAC
ATGATGGAAGTAGAAACCCGAAAGGGGGACGATCGGTATCCAGTCCGGAACTATCACAGGTGCTGCATGG
CTGTCGTCAGCTCGTGCCGTGAGGCGTTGGGTTAAGTCCTCTAACGAGCGAAACCCTTGTCTCTAGTTGC
CAACGGGAGAGCCGGGAACTCTAGAGAGACTGCTGTCGTCAAGACGGAGGAAGGTGGGGACGACGTCAAG
TCATCATGGCCCTTATGTCCCGGGCCGCACACGTGCTACAATGGCCGGTACAGAGGGATGCAAAGCCGCA
AGGTGGAGCGAAACCCAGAAAGCCGGTCCCAGTTCAGATCGAAGGCTGAAACCCGCCTTCGTGAAGGAGG
AATCGCTAGTAATCGCGGATCAGCTACGCCGCGGTGAATATGTTCCCGAGCCTTGTACACACCGCCCGTC
AAGCCACCCAAGCAGGGTGTACTCGAAGTCACTGCCCATCCGCAAGAAGGGAGTGCCGAAA
>gi|32815808|gb|AY257181.1| Candidatus Scalindua sorokinii 16S ribosomal RNA gene, partial sequence
GGATTAGGCATGCAAGTCGAACGAGGATATACCCTTCGGGGTGTAAACCGAGTGGCGCAAGGGTGAGTAA
TGCATAGATTACCTACCTCTAGGATAAGGACAACTTTGTGAAAACGAAGCTAATACTTAATAATACAAAA
GAAAATAATTTTCATTTGTCAATGGGAGGGTAGCAATACCTTTTGCCTGGAGAGGGGTTTATGTCCTATC
AGCTTGTTGGTGGGGTAATGGCCTACCAAGGCGAAGACGGGTAGCCGGTCTTAGAGGATGGTCGGCCACA
CTGGGACTGAGACACTGCCCAGACTTCTACGGAAGGCTGCAGTCGAGAATCTTTCGCAATGCCCGAAAGG
GTGACGAAGCGACGCCGCGTGAGTGAGGAAGGCCTTCGGGTTGTAAAGCTCTGTCAGGAGTTAAGAAATA
TAAGTGTGCTAATACCGCATTTATTTGACAAAAGCTCCAAAGGAAGCCACGGCTAACTCTGTGCCAGCAG
CCGCGGTAATACAGAGGTGGCAAGCGTTGTTCGGAATTATTGGGCGTAAACAGCACGTAGGTGGGTTCGT
AAGTCAGATGTGAAAGCCTTCTGTTCAACGGAAGAATTGCATCTGAAACTGCGAGTCTTGAGTGTAGGAG
GGGAGAATGGAACTTCTGGTGGAGCGGTGAAATGCGTAGATATCAGAAGGAACGCCGGCGGCGAAAAGCG
ATTCTCTGGCCTATTACTGACACTCAGTGTGCGAAAAGCTAGGGGAGCAAACGGNATTAGATACCCCGGT
AGTCCTAGCCGTAAACGATGGGCACTAAGTAGAGGGAATTACCGATGTTCTCTCTGCCGTAGCTAACGCA
TTAAGTGCCCCGCCTGGGGAGTACGGCCGCAAGGCTAAAAACTCAAAAGAATTGACGGGGGCTCGCACAA
GCGGTGGAGCATGTGGTTTAATTCGATGCAACGCGAAGAACCTTACCGGGGCTTGACATGGTAGAAGTAG
GAACCCGAAAGGGCAACGAACGGTATCCAGTCCGTAACTATCACAGGTGTTGCATGGCTGTCGTCAGCTC
GTGACGTGAGACGTTGGGTTAAGCCCCCTAACGAGCGAAACCCTTGTTTTTAGTTACCAGCGGGTTATGC
CGGGTACTCTAGAAAGACTGCCGTCGTCAAGACGGAGGAAGGTGGGGATGACGTCAAGTCATCATGGCCC
TTATGCCCCGGGCTACACACGTGCTACAATGGTCGGTACAAACGGAAGCGAAGCCGAGAGGTGAAGCGAA
TCCTAAAAAGCCGATCTCAGTTCGGATTGGAGGCTGAAATTCGCCTCCATGAAGTTGGAATCGCTAGTAA
TCGCGGATCAGCTCGCCGCGGTGAATATGTTCCCGAGCCTTGTACACACCGCCCGTC

>gi|189009090|gb|EU478626.1| Uncultured Planctomycetales bacterium clone BlackSea_3 16S ribosomal RNA gene, partial sequence; 16S-23S ribosomal RNA intergenic spacer, tRNA-Ile and tRNA-Ala genes, complete sequence; and 23S ribosomal RNA gene, partial sequence
GGATTAGGCATGCAAGTCGAACGAGGATATATCCTTCGGGATATAAGCCGAGTGGCGCAAGGGTGAGTAA
TGCATAGATTACCTACCTCTAGGATAAGGACAACTTTGTGAAAACGAAGCTAATACTTAATAATACAAAA
GAAAATAATTTTCTTATGTCAATGGGAGGGTAGCAATACCTTTTGCCTAGAGAGGGGTTTATGTCCTATC
AGCTTGTTGGTGGGGTAATGGCCTACCAAGGCGAAGACGGGTAGCCGGTCTTAGAGGATGGTCGGCCACA
CTGGGACTGAGACACTGCCCAGACTTCTACGGAAGGCTGCAGTCGAGAATCTTTCGCAATGCCCGAAAGG
GTGACGAAGCGACGCCGCGTGAGTGAGGAAGGCCTTCGGGTTGTAAAGCTCTGTCAGGAGTTAAGAAATA
TAAGTGTGCTAATACCACATTTATTTGACGAAGGCTCCAAAGGAAGCCACGGCTAACTCTGTGCCAGCAG
CCGCGGTAATACAGAGGTGGCAAGCGTTGTTCGGATTTATTGGGCGTAAAGAGCACGTAGGTGGGTTTGT
AAGTCAGATGTGAAAGCCTTCTGTTCAACGGAAGAATTGCATCTGAAACTACAAGTCTTGAGTGTAGGAG
GGGAGAATGGAACTTCTGGTGGAGCGGTGAAATGCGTAGATATCAGAAGGAACGCCGGCGGCGAAAGCGA
TTCTCTGGCCTATTACTGACACTCAGTGTGCGAAAGCTAGGGGAGCAAACGGGATTAGATACCCCGGTAG
TCCTAGCCGTAAACGATGGGCACTAAGTAGAGGGAATTACCGATGTTCTCTCTGCCGTAGCTAACGCATT
AAGTGCCCCGCCTGGGGAGTACGGCCGCAAGGCTAAAACTCAAAAGAATTGACGGGGGCTCGCACAAGCG
GTGGAGCATGTGGCTTAATTCGATGCAACGCGAAGAACCTTACCGGGGCTTGACATGGTAGAAGTAGGAA
CCCGAAAGGGGTAACGAACGGGTATCCAGTCCGTAACTATCACAGGTGTTGCATGGCTGTCGTCAGCTCG
TGTCGTGAGACGTTGGTTAAGTCCCCTAACGAGCGAAACCCTGTTTTTAGTTACCAGCGGGTTATGCCGG
GTACTCTAGAAAGACTGCCGTCGTCAAGACGGAGGAAGGTGGGGATGACGTCAAGTCATCATGGCCCTTA
TGCCCCGGGCTGCACACGTGCTACAATGGTCGGTACAAACGGAAGCGAAGCCGAGAGGTGAAGCGAATCC
TAAAAAGCCGATCTCAGTTCGGATTGGAGGCTGAAATTCGCCTTCATGAAGTTGGAATCGCTAATAATCG
CGGATCAGCATTGCCGCGGTGAATATGTTCCCGAGCCTTGTACACACCGCCCGTCAAGCCACCCAAGCAG
GATGCACCCGAAAACATTATATCTAACCAGGTTTACCTGGAGGAAAGTGTTGAAGGAGTGTTTTGTGAGG
AGGACTAAGTCGTAACAAGGTAGTCGTAGGAGGACCTGCGGCTGGATCACCTCCTTTCTATGGAGTTAAT
CAAAGTCGGTACATCCGGCGTCTTTTATGTTGTTATTTGTTTTTTTAGGATTGTTGGGAGGGTGCTGAAC
CACTGGCAGGTAGCATTGCGAGTTCCTTTCAGGTTGGGAAGAGGTCTAGGGCCTATAGTTCAGTTGGTTT
AGAGCGTTCCCCTGATAAGGGAAAGGTCAGTGGTTCGAATCCACTTAGGCCCACCATTCTCATGTTGAAT
TGAGTTGTTATGAGACAAATTTAACTGGGGGGTGTAGCTCAACTGGGAGAGCGCTGCCTTTGCAAGGCAG
AGGTTAGCGGTTCGATCCCGCTCATCTCCACAAGTTCTTTTGTAAAGTTGTAAGTATGTAGTAATTGTTC
TTTGGCAATAGACGCAATTTAAGCGATGTAAAGTAATTAAAAATTGGGTGATCAAGCTATTAAGGGTGCA
TGGTGGATGTCTTGGTACCAAAAGCTGATGAAGGACGTGGAAGGCTGCGATATGCTTCGGTGAGCTGCCA
AACAAGCTTTGATCCGGAGAATTCCGAATTGGGAAACCTGTCGTAAGAGACACTTTGTGTCTCTTTTGGT
TAATACCGCGACATTGTTATCTGAATAAATAGGATAATGAGAGGAACGAGGGGGAACTGAAACATCTAAG
TACCTCA

>gi|189009095|gb|EU478631.1| Uncultured Planctomycetales bacterium clone Namibia_24 16S ribosomal RNA gene, partial sequence; 16S-23S ribosomal RNA intergenic spacer, tRNA-Ile and tRNA-Ala genes, complete sequence; and 23S ribosomal RNA gene, partial sequence
GGATTAGGCATGCAAGTCGAACGAGGATATATCCTTCGGGATATAAGCCGAGTGGCGCAAGGGTGAGTAA
TGCATAGATTACCTGCCTCTAAGATAAGGGCAACTTTGTGAAAACGAAGCTAATACTTAATAATACAAAA
GAAAATAATTTTCTTTTGTCAATGGGAGGGTAGCAATACCTTTTGCTTAGAGAGGGGTTTATGTCCTATC
AGCTTGTTGGTGGGGTAATGGCCTACCAAGGCGAAGACGGGTAGCCGGTCTTAGAGGATGGTCGGCCACA
CTGGGACTGAGACACTGCCCGGACTTCTACGGAAGGCTGCAGTCGAGAATCTTTCGCAATGCCCGAAAGG
GTGACGAAGCGACGCCGCGTGAGTGAGGAAGGCCTTCGGGTTGTAAAGCTCTGTCAGGGGTTAAGAAATA
TAAGTGTGCTAATACCGCATTTATTTGACGAAGGCTCCAAAGGAAGCCACGGCTAACTCTGTGCCAGCAG
CCGCGGTAATACAGAGGTGGCAAGCGTTGTTCGGAATTATTGGGCGTAAAGAGCACGTAGGTGGGTTTGT
AAGTCAGATGTGAAAGCCTTCTGTTCAACGGAAGAATTGCATCTGAAACTGCGAGTCTTGAGTGTAGGAG
GGGAGAATGGAACTTCTGGTGGAGCGGTGAAATGCGTAGATATCAGAAGGAACGCCGGCGGCGAAAGCGA
TTCTCTGGCCTATTACTGACACTCAGTGTGCGAAAGCTAGGGGAGCAAACGGGATTAGATACCCCGGTAG
TCCTAGCCGTAAACGATGGGCACTAAGTAGAGGGAATTACCGATGTTCTCTCTGCCGTAGCTAACGCATT
AAGTGCCCCGCCTGGGGAGTACGGCCGCAAGGCTAAAACTCAAAAGAATTGACGGGGGCTCGCACAAGCG
GTGGAGCATGTGGCTTAACTCGATGCAACGCGAAGAACCTTACCGGGGCTTGACATGGTAGAAGTAGGAA
CCCGAAAGGGTAACGAACGGTATCCAGTCCGTAACTATCACAGGTGTTGCATGGCTGTCGTCAGCTCGTG
TCGTGAGACGTTGGGTTAAGTCCCCTAACGAGCGAAACCCTTGTTTTTAGTTACCAGCGGGTTATGCCGG
GTACTCTAGAAAGACTGCCGTCGTCAAGACGGAGGAAGGTGGGGATGACGTCAAGTCATCATGGCCCTTA
TGCCCCGGGCTGCACACGTGCTACAATGGTCGGTACAAACGGAAGCGAAGCCGAGAGGTGAAGCGAATCC
TAAAAAGCCGATCTCAGTTCGGATTGGAGGCTGAAATTCGCCTCCATGAAGTTGGAATCGCTAGTAATCG
CGGATCAGCATTGCCGCGGTGAATATGTTCCCGAGCCTTGTACACACCGCCCGTCAAGCCACCCAAGCAG
GATGCACCCGAAAACATTATATCTAACCAGGTTTACTTGGAGGAAAATGTTGAAGGAGTGTTTTGTGAGG
AGGACTAAGTCGTAACAAGGTAGTCGTAGGAGAACCTGCGGCTGGATCACCTCCTTTCTATGGAGTAAAA
CGAAGTCGGTACATCCGGCGCCTTTTATGTTGTTATTAGTTTTTTTCAGGATTATAGGGAGGGTGCTGGG
CCATCTGGCAGGCTTGCGAGTTCCTTTCAGGTTTGGGAAGAGGTCTCGGGCCTATAGCTCAGTTGGTTTA
GAGCGTTCCCCTGATAAGGGAAAGGTCAGTGGTTCGAATCCACTTAGGCCCACCATTCTCATGTTGAATT
AAGTTGTTTGTTAAGTTAATTTAACTGGGGGGTGTAGCTCAACTGGGAGAGCGCTGCCTTTGCAAGGCAG
AGGTTAGCGGTTCGATCCCGCTCATCTCCATAAATTCTTTTATAAAGTTTTAGATAAGTAGGATCTGTTC
TTTGGCAATAGACACAATTTAAGCGATGTAAAATAATTAAATTTGGGTGATCAAGCTATTAAGAGTGCAT
GGTGGATGTCTTGGTACCAAAAGCTGATGAAGGACGTGGAAGGCTGCGATATGCTTCGGTGAGCTGCCAA
ACAAGCTTTGATCCGGAGAATTCCGAATTGGGAAACCTGTCGTAAGAGATACTTTGTGTCTCTTTTGGTT
AATACTGCGACATTGTTATCTGAATAAATAGGATAATGAGAGGAACGAAGGGAACTGAAACATCTAAGT

>gi|189009096|gb|EU478632.1| Uncultured Planctomycetales bacterium clone Namibia_29 16S ribosomal RNA gene, partial sequence; 16S-23S ribosomal RNA intergenic spacer, tRNA-Ile and tRNA-Ala genes, complete sequence; and 23S ribosomal RNA gene, partial sequence
GGATTAGGCATGCAAGTCGAACGAGGATATATCCTTCGGGATATAAGCCGAGTGGCGCAAGGGTGAGTAA
TGCATAGATTACCTGCCTCTAGGATAAGGACAACTTTGTGAAAACGAAGCTAATACTTAATAATACAAAA
GAAAATAATTTTCTTTTGTCAATGGGAGGGTAGTAATACCTTTTGCCTGGAGAGGGGTTTATGTCCTATC
AGCTTGTTGGTGGGGTAATGGCCTACCAAGGCGAAGACGGGTAGCCGGTCTTAGAGGATGGTCGGCCACA
CTGGGACTGAGACACTGCCCAGACTTCTACGGAAGGCTGCAGTCGAGAATCTTTCGCAATGCCCGAAAGG
GTGACGAAGCGACGCCGCGTGAGTGAGGAAGGCCTTCGGGTTGTAAAGCTCTGTCAGGAGTTAAGAAATA
TAAGTATGCTAATACCATATTTATTTGACGAAGGCTCCAAAGGAAGCCACGGCTAACTCTGTGCCAGCAG
CCGCGGTAATACAGAGGTGGCAAGCGTTGTTCGGAATTATTGGGCGTAAAGAGCACGTAGGTGGGTTTGT
AAGTCAGATGTGAAAGCCTTCTGCTCAACGGAAGAATTGCATCTGAAACTACGAGTCTTGAGTGTAGGAG
GGGAGAATGGAACTTCTGGTGGAGCGGTGAAATGCGTAGATATCAGAAGGGACACCGGCGGCGAAAGCGA
TTCTCTGGCCTATTACTGACACTCAGTGTGCGAAAGCTAGGGGAGCAAACGGGATTAGATACCCCGGTAG
TCCTAGCCGTAAACGATGGGCACTAAGTAGAGGGAATTACCGATGTTCTCTCTGCCGTAGCTAACGCATT
AAGTGCCCCGCCTGGGGAGTACGGCCGCAAGGCTAAAACTCAAAAGAATTGACGGGGGCTCGCACAAGCG
GTGGAGCATGTGGCTTAATTCGATGCAACGCGAAGAACCTTACCGGGGCTTGACATGGTAGAAGTAGAAA
CCCGAAAGGGTAACGAACGGTATCCAGTCCGTAACTATCACAGGTGTTGCATGGCTGTCGTCAGCTCGTG
TCGTGAGACGTTGGGTTAAGTCCCCTAACGAGCGAAACCCTTGTTTTTAGTTACCAGCGGGTTATGCCGG
GTACTCTAGAAAGACTGCCGTCGTCAAGACGGAGGAAGGTGGGGATGACGTCAAGTCATCATGGCCCTTA
TGCCCCGGGCTGCACACGTGCTACAATGGTCGGTACAAACGGGAGCGAAGCCGAGAGGTGAAGCGAATCC
TAAAAAGCCGATCTCAGTTCGGATTGGAGGCTGAAATTCGCCTCCATGAAGTTGGAATCGCTAGTAATCG
CGGATCAGCATTGCCGCGGTGAATATGTTCCCGAGCCTTGTACACACCGCCCGTCAAGCCACCCAAGCAG
GATGCACCCGAAAACATTATATCTAACCAAGTTTACTTGGAGGAAAATGTTGAAGGAGTGTTTTGTGAGG
AGGACTAAGTCGTAACAAGGTAGTCGTAGGAGAACCTGCGGCTGGATCACCTCCTTTCTATGGAGTAAAA
CGAAGTCGGTACATCCGACGCCTTTTATGTTGTTATTTGTTTTTTTAGGATTGTTGGTAGGGTGCTGAGC
CATCTGGGAGGCTTGCGAGTTTCTTTCAGGTTTGGGAAGAGGTCTCGGGCCTATAGCTCAGTTGGTTTAG
AGCGTTCCCCTGATAAGGGAAAGGTCAGTGGTTCGAATCCACTTAGGCCCACCATTCTCGTGTTGGATTA
AGCTGATTGTAAAGTTAATTTGACTGGGGGGTGTAGCTCAACTGGGAGAGCGCTGCCTTTGCAAGGCAGA
GGTTAGCGGTTCGATCCCGCTCATCTCCACAAATTCTTAAGTAATGTTGTAGGTTGTAAATATGCGGTAA
CTGTTCTTTGGCAATAGACACAATTTAAGCGATGTAAAATAATTAAATTTGGGTGATCAAGCTATTAAGG
GTGCATGGTGGATGTCTTGGTACCAAAAGCTGATGAAGGACGTGGAAGGCTGCGATATGCTTCGGTGAGC
TGCCAAACAAGCTTTGATCCGGAGAATTCCGAATTGGGAAACCTGTCGTAAGGGATACTTTGTATCTCTT
TAGGTTAATACTGCGACATTGTTATCTGAATAAATAGGATAATGAGAGGAACGAAGGGAACTGAAACATC
TAA

>gi|189009097|gb|EU478633.1| Uncultured Planctomycetales bacterium clone Namibia_37 16S ribosomal RNA gene, partial sequence; 16S-23S ribosomal RNA intergenic spacer, tRNA-Ile and tRNA-Ala genes, complete sequence; and 23S ribosomal RNA gene, partial sequence
GGATTAGGCATGCAAGTCGAACGAGGATATATCCTTCGGGATATAAGCCGAGTGGCGCAAGGGTGAGTAA
TGCATAGATTACCTGCCTCTAGGATAAGGACAACTTTGTGAAAACGAAGCTAATACTTAATAATACAAGT
GGAAATAATTTCCATTTGTCAATGGGAGGGTAGCAATATCTTTTGCCTGGAGAGGGGTTTATGTCCTATC
AGCTTGTTGGTGGGGTAATGGCCCACCAAGGCGAAGGCGGGTAGCCGGTCTTAGAGGATGGTCGGCCACA
CTGGGACTGAGACACTGCCCAGACTTCTACGGAAGGCTGCAGTCGAGAATCTTTCGCAATGCCCGAAAGG
GTGACGAAGCGACGCCGCGTGAGTGAGGAAGGCCTTCGGGTTGTAAAGCTCTGTCAGGAGTTAAGAAATG
TAAATGTGCTAATACCACATTTATTTGACGAAGGCTCCAAAGGAAGCCACGGCTAACTCTGTGCCAGCAG
CCGCGGTAATACAGAGGTGGCAAGCGTTGTTCGGAATTATTGGGCGTAAAGAGCACGTAGGTGGGTTTGT
AAGTCAGATGTGAAAGCCTTCTGTTCAACGGAAGAATTGCATCTGAAACTGCGAGTCTTGAGTGTAGGAG
GGGAGAATGGAACTTCTGGTGGAGCGGTGAAATGCGTAGATATCAGAAGGAACGCCGGCGGCGAAAGCGA
TTCTCTGGCCTATTACTGACGCTCAGTGTGCGAAAGCTAGGGGAGCAAACGGGATTAGATACCCCGGTAG
TCCTAGCCGTAAACGATGGGCACTAAGTAGAGGGAATTACCGATGTTCTCTCTGCCGTAGCTAACGCATT
AAGTGCCCCGCCTGGGGAGTACGGCCGCAAGGCTAAAACTCAAAAGAATTGACGGGGGCTCGCACAAGCG
GTGGAGCATGTGGCTTAATTCGATGCAACGCGAAGAACCTTACCGGGGCTTGACATGGTAGAAGTAGGAA
CCCGAAAGGGTAACGAACGGTATCCAGTCCGTAACTATCACAGGTGTTGCATGGCTGTCGTCAGCTCGTG
TCGTGAGACGTTGGGTTAAGTCCCCTAACGAGCGAAACCCTTGTTTTTAGTTACCAGCGGGTTGTGCCGG
GTACTCTAGAAAGACTGCCGTCGTCAAGACGGAGGAAGGTGGGGATGACGTCAAGTCATCATGGCCCTTA
TGCCCCGGGCTGCACACGTGCTACAATGGTCGGTACAAACGGAAGCGAAGCCGAGAGGTGAAGCGAATCC
TAAAAAGCCGATCTCAGTTCGGATTGGAGGCTGAAATTCGCCTCCATGAAGTTGGAATCGCTAGTAATCG
CGGATCAGCATTGTCGCGGTGAATATGTTCCCGAGCCTTGTACACACCGCCCGTCAAGCCACCCAAGCAG
GATGCACCCGAAAACATTATATCTAACCAGGTTTACCTGGAGGAAAATGTTGAAGGAGTGTTTTGTGAGG
AGGACTAAGTCGTAACAAGGTAGTCGTAGGAGAACCTGCGGCTGGATCACCTCCTTTCTATGGAGTAAAA
CGAAGTCGGTACATCCGGCGTCTTTTATGTTGTTATTTGTTTTTTTAGGATTGTTGGGAGGGTGCTGAGC
CATCTGGCAGGCTTCCGAGTTCCTTTCAGGTTTGGGAAGAGGTCTCGGGCCTATAGCTCAGTTGGTTTAG
AGCGTTCCCCTGATAAGGGAAAGGTCAGTGGTTCGAATCCACTTAGGCCCACCATTCTCATGTTGAGTTA
AGTTGTTTGTGAAGTTAATTTAACTGGGGGGTGTAGCTCAACTGGGAGAGCGCTGCCTTTGCAAGGCAGA
GGTTAGCGGTTCGATCCCGCTCATCTCCACAAATTCTTTTGTAAAGTTGTAGATTATGTAGTAACTGTTC
TTTGGCAATAGACGCAATTTAAGCGATGTAAAATAATTGAAATCTGGGTGATCAAGCTATTAAGGGTGCA
TGGTGGATGTCTTGGTACCAAAAGCTGATGAAGGACGTGGAAGGCTGCGATATGCTTCGGTGAGCTGCCA
AACAAGCTTTGATCCGGAGAATTCCGAATTGGGAAACCTGTCGTAAGAGATACTTTGTGTCTCTTTTGGT
TAATACTGCGACATTGTTATCTGAATAAATAGGATAATGAGAGGAACGAAGGGAACTGAAACATCTAAGT

>gi|189009098|gb|EU478634.1| Uncultured Planctomycetales bacterium clone Namibia_58 16S ribosomal RNA gene, partial sequence; 16S-23S ribosomal RNA intergenic spacer, tRNA-Ile and tRNA-Ala genes, complete sequence; and 23S ribosomal RNA gene, partial sequence
GGATTAGGCATGCAAGTCGAACGAGGATATATCCTTCGGGATATAAGCCGAGTGGCGCAAGGGTGAGTAA
TGCATAGATTACCTGCCTCTAGGATAAGGACAACTTTGTGAAAACGAAGCTAATACTTAATAATACAAGA
GGAAATAATTTCCATTTGTCAATGGGAGGGTAGCAATACCTTTTGCCTGGAGAGGGGTTTATGTCCTATC
AGCTTGTTGGTGGGGTAATGGCCTACCAAGGCGAAGACGGGTAGCCGGTCTTAGAGGATGGTCGGCCACA
CTGGGACTGAGACACTGCCCAGACTTCTACGGAAGGCTGCAGTCGAGAATCTTTCGCAATGCCCGAAAGG
GTGACGAAGCGACGCCACGTGAGTGAGGAAGGCCTTCGGGTTGTAAAGCTCTGTCAGGAGTTAAGAAATG
CAAGTGTGCTAATACCACATTTATTTGACGAAGGCTCCAAAGGAAGCCACGGCTAACTCTGTGCCAGCAG
CCGCGGTAATACAGAGGTGGCAAGCGTTGTTCGGAATTATTGGGCGTAAAGAGCACGTAGGTGGGTTTGT
AAGTCAGATGTGAAAGCCTTCTGTTCAACGGAAGAATTGCATCTGAAACTGCGAGTCTTGAGTGTAGGAG
GGGAGAATGGAACTTCTGGTGGAGCGGTGAAATGCGTAGATATCAGAAGGAACGCCGGCGGCGAAAGCGA
TTCTCTGGCCTATTACTGACGCTCAGTGTGCGAAAGCTAGGGGAGCAAACGGGATTAGATACCCCGGTAG
TCCTAGCCGTAAACGATGGGCACTAAGTAGAGGGAATTACCGATGTTCTCTCTGCCGTAGCTAACGCATT
AAGTGCCCCGCCTGGGGAGTACGGCCGCAAGGCTAAAACTCAAAAGAATTGACGGGGGCTCGCACAAGCG
GTGGAGCATGTGGCTTAATTCGATGCAACGCGAAGAACCTTACCGGGGCTTGACATGGTAGAAGTAGGAA
CCCGAAAGGGTAACGAACGGTATCCAGTCCGTAACTATCACAGGTGTTGCATGGCTGTCGTCAGCTCGTG
TCGTGAGACGTTGGGTTAAGTCCCCTAACGAGCGAAACCCTTGTTTTTAGTTACCAGCGGGTTGTGCCGG
GTACTCTAGAAAGACTGCCGTCGTCAAGACGGAGGAAGGTGGGGATGACGTCAAGTCATCATGGCCCTTA
TGCCCCGGGCTGCACACGTGCTACAATGGTCGGTACAAACGGAAGCGAAGCCGAGAGGTGAAGCGAATCC
TAAAAAGCCGATCTCAGTTCGGATTGGAGGCTGAAATTCGCCTCCATGAAGTTGGAATCGCTAGTAATCG
CGGATCAGCATTGTCGCGGTGAATATGTTCCCGAGCCTTGTACACACCGCCCGTCAAGCCACCCAAGCAG
GATGCACCCGAAAACATTATATCTAACCAGGTTTACCTGGAGGAAAATGTTGAAGGAGTGTTTTGTGAGG
AGGACTAAGTCGTAACAAGGTAGTCGTAGGAGAACCTGCGGCTGGATCACCTCCTTTCTATGGAGTAAAA
CGAAGTCGGTACATCCGGCGTCTTTTATGTTGTTATTTGTTTTTTTAGGATTGTTGGGAGGGTGCTGAGC
CATCTGGCAGGCTTCCGAGTTCCTTTCAGGTTTGGGAAGAGGTCTCGGGCCTATAGCTCAGTTGGTTTAG
AGCGTTCCCCTGATAAGGGAAAGGTCAGTGGTTCGAATCCACTTAGGCCCACCATTCTCATGTTGAGTTA
AGTTGTTTGTGAAGTTAATTTAACTGGGGGGTGTAGCTCAACTGGGAGAGCGCTGCCTTTGCAAGGCAGA
GGTTAGCGGTTCGATCCCGCTCATCTCCACAAATTCTTTTGTAAAGTTGTAGATTATGTAGTAACTGTTC
TTTGGCAATAGACGCAATTTAAGCGATGTAAAATAATTGAAATTTGGGTGATCAAGCTATTAAGGGTGCA
TGGTGGATGTCTTGGTACCAAAAGCTGATGAAGGACGTGGAAGGCTGCGATATGCTTCGGTGAGCTGCCA
AACAAGCTTTGATCCGGAGAATTCCGAATTGGGAAACCTGTCGTAAGAGATGCTTTGTGTCTCTTTTGGT
TAATACTGCGACATTGTTATCTGAATAAATAGGATAATGAGAGGAACGAAGGGAACTGAAACATCTAAGT

>gi|189009104|gb|EU478640.1| Uncultured Planctomycetales bacterium clone Namibia_n123 16S ribosomal RNA gene, partial sequence; 16S-23S ribosomal RNA intergenic spacer, tRNA-Ile and tRNA-Ala genes, complete sequence; and 23S ribosomal RNA gene, partial sequence
GATTAGGCATGCAAGTCGAACGAGGATATATCCTTCGGGATATAAGCCGAGTGGCGCAAGGGTGAGTAAT
GCATAGATTACCTGCCTCTAGGATAAGGACAACTTTGTGAAAACGAAGCTAATACTTAATAATACAAGTG
GAAATAATTTCCATTTGTCAATGGGAGGGTAGCAATACCTTTTGCCTGGAGAGGGGTTTATGTCCTATCA
GCTTGTTGGTGGGGTAATGGCCTACCAAGGCGAAGACGGGTAGCCGGTCTTAGAGGATGGTCGGCCACAC
TGGGACTGAGACACTGCCCAGACTTCTACGGAAGGCTGCAGTCGAGAATCTTTCGCAATGCCCGAAAGGG
TGACGAAGCGACGCCGCGTGAGTGAGGAAGGCCTTCGGGTTGTAAAGCTCTGTCAGGAGTTAAGAAATGT
AAGTGTGCTAATACCACATTTATTTGACGAAGGCTCCAAAGGAAGCCACGGCTAACTCTGTGCCAGCAGC
CGCGGTAATACAGAGGTGGCAAGCGTTGTTCGGAATTATTGGGCGTAAAGAGCACGTAGGTGGGTTTGTA
AGTCAGATGTGAAAGCCTTCTGTTCAACGGAAGAATTGCATCTGAAACTGCGAGTCTTGAGTGTAGGAGG
GGAGAATGGAACTTCTGGTGGAGCGGTGAAATGCGTAGATATCAGAAGGAACGCCGGCGGCGAAAGCGAT
TCTCTGGCCTATTACTGACGCTCAGTGTGCGAAAGCTAGGGGAGCAAACGGGATTAGATACCCCGGTAGT
CCTAGCCGTAAACGATGGGCACTAAGTAGAGGGAATTACCGATGTTCTCTCTGCCGTAGCTAACGCATTA
AGTGCCCCGCCTGGGGAGTACGGCCGCAAGGCTAAAACTCAAAAGAATTGACGGGGGCTCGCACAAGCGG
TGGAGCATGTGGCTTAATTCGATGCAACGCGAAGAACCTTACCGGGGCTTGACATGGTAGAAGTAGGAAC
CCGAAAGGGTAACGAACGGTATCCAGTCCGTAACTATCACAGGTGTTGCATGGCTGTCGTCAGCTCGTGT
CGTGAGACGTTGGGTTAAGTCCCCTAACGAGCGAAACCCTTGTTTTTAGTTACCAGCGGGTTGTGCCGGG
TACTCTAGAAAGACTGCCGTCGTCAAGACGGAGGAAGGTGGGGATGACGTCAAGTCATCATGGCCCTTAT
GCCCCGGGCTGCACACGTGCTACAATGGTCGGTACAAACGGAAGCGAAGCCGAGAGGTGAAGCGAATCCT
AAAAAGCCGATCTCAGTTCGGATTGGAGGCTGAAATTCGCCTCCATGAAGTTGGAATCGCTAGTAATCGC
GGATCAGCATTGTCGCGGTGAATATGTTCCCGAGCCTTGTACACACCGCCCGTCAAGCCACCCAAGCAGG
ATGCACCTGAAAACATTATATCTAACCAGGTTTACCTGGAGGAAAATGTTGAAGGAGTGTTTTGTGAGGA
GGACTAAGTCGTAACAAGGTAGTCGTAGGAGAACCTGCGGCTGGATCACCTCCTTTCTATGGAGTAAAAC
GAAGTCGGTACATCCGGCGTTTTTTATGTTGTTATTTGTTTTTTTAGGATTGTTGGGAGGGTGCTGAGCC
ATCTGGCAGGCTTCCGAGTTCCTTTCAGGTTTGGGAAGAGGTCTCGGGCCTATAGCTCAGTTGGTTTAGA
GCGTTCCCCTGATAAGGGAAAGGTCAGTGGTTCGAATCCACTTAGGCCCACCATTCTCATGTTGAGTTAA
GTTGTTTGTGAAGTTAATTTAACTGGGGGGTGTAGCTCAACTGGGAGAGCGCTGCCTTTGCAAGGCAGAG
GTTAGCGGTTCGATCCCGCTCATCTCCACAAATTCTTTTGTAAAGTTGTAGATTATGTAGTAACTGTTCT
TTGGCAATAGACGCAATTTAAGCGATGTAAAATAATTGAAATTTGGGTGATCAAGCTATTAAGGGTGCAT
GGTGGATGTCTTGGTACCAAAAGCTGATGAAGGACGTGGAAGGCTGCGATATGCTTCGGTGAGCTGCCAA
ACAAGCTTTGATCCGGAGAATTCCGAATTGGGAAACCTGTCGTAAGAGATACTTTGTGTCTCTTTTGGTT
AATACTGCGACATTGTTATCTGAATAAATAGGATAATGAGAGGAACGAAGGGAACTGAAACATCTAAGTA
CCTCAGAAAAGAAGATATTC

>gi|189009107|gb|EU478643.1| Uncultured Planctomycetales bacterium clone Namibia_174 16S ribosomal RNA gene, partial sequence; 16S-23S ribosomal RNA intergenic spacer, tRNA-Ile and tRNA-Ala genes, complete sequence; and 23S ribosomal RNA gene, partial sequence
GATTAGGCATGCAAGTCGAACGAGGATATATCCTTCGGGATATAAGCCGAGTGGCGCAAGGGTGAGTAAT
GCATAGATTACCTGCCTCTAGGATAAGGACAACTTTGTGAAAACGAAGCTAATACTTAATAATACAAGTG
GAAATAATTTCCATTTGTCAATGGGAGGGTAGCAATATCTTTTGCCTGGAGAGGGGTTTATGTCCTATCA
GCTTGTTGGTGGGGTAATGGCCTACCAAGGCGAAGACGGGTAGCCGGTCTTAGAGGATGGTCGGCCACAC
TGGGACTGAGACACTGCCCAGACTTCTACGGAAGGCTGCAGTCGAGAATCTTTCGCAATGCCCGAAAGGG
TGACGAAGCGACGCCGCGTGAGTGAGGAAGGCCTTCGGGTTGTAAAGCTCTGTCAGGAGTTAAGAAATAT
AAGTGTGCTAATACCACATTTATTTGACGAAGGCTCCAAAGGAAGCCACGGCTAACTCTGTGCCAGCAGC
CGCGGTAATACAGAGGTGGCAAGCGTTGTTCGGAATTATTGGGCGTAAAGAGCACGTAGGTGGGTTTGTA
AGTCAGATGTGAAAGCCTTCTGTTCAACGGAAGAATTGCATCTGAAACTGCGAGTCTTGAGTGTAGGAGG
GGAGAATGGAACTTCTGGTGGAGCGGTGAAATGCGTAGATATCAGAAGGAACGCCGGCGGCGAAAGCGAT
TCTCTGGCCTATTACTGACGCTCAGTGTGCGAAAGCTAGGGGAGCAAACGGGATTAGATACCCCGGTAGT
CCTAGCCGTAAACGATGGGCACTAAGTAGAGGGAATTACCGATGTTCTCTCTGCCGTAGCTAACGCATTA
AGTGCCCCGCCTGGGGAGTACGGCCGCAAGGCTAAAACTCAAAAGAATTGACGGGGGCTCGCACAAGCGG
TGGAGCATGTGGCTTAATTCGATGCAACGCGAAGAACCTTACCGGGGCTTGACATGGTAGAAGTAGGAAC
CCGAAAGGGTAACGAACGGTATCCAGTCCGTAACTATCACAGGTGTTGCATGGCTGTCGTCAGCTCGTGT
CGTGAGACGTTGGGTTAAGTCCCCTAACGAGCGAAACCCTTGTTTTAGTTACCAGCGGGTTGTGCCGGGT
ACTCTAGAAAGACTGCCGTCGTCAAGACGGAGGAAGGTGGGGATGACGTCAAGTCATCATGGCCCTTATG
CCCCGGGCTGCACACGTGCTACAATGGTCGGTACAAACGGAAGCGAAGCCGAGAGGTGAAGCGAATCCTA
AAAAGCCGATCTCAGTTCGGATTGGAGGCTGAAATTCGCCTCCATGAAGTTGGAATCGCTAGTAATCGCG
GATCAGCATTGTCGCGGTGAATATGTTCCCGAGCCTTGTACACACCGCCCGTCAAGCCACCCAAGCAGGA
TGCACCCGAAAACATTATATCTAACCAGGTTTACCTGGAGGAAAATGTTGAAGGAGTGTTTTGTGAGGAG
GACTAAGTCGTAACAAGGTAGTCGTAGGAGAACCTGCGGCTGGATCACCTCCTTTCTATGGAGTAAAACG
AAGTCGGTACATCCGGCGTCTTTTATGTTGTTATTTGTTTTTTTAGGATTGTTGGGAGGGTGCTGAGCCA
TCTGGCAGGCTTCCGAGTTCCTTTCAGGTTTGGGAAGAGGTCTCGGGCCTATAGCTCAGTTGGTTTAGAG
CGTTCCCCTGATAAGGGAAAGGTCAGTGGTTCGAATCCACTTAGGCCCACCATTCTCATGTTGAGTTGTT
TGTAAAGTTAATTTAACTGGGGGTGTAGCTCAACTGGGAGAGCGCTGCCTTTGCAAGGCAGAGGTTAGCG
GTTCGATCCCGCTCATCTCCACAAATTCTTTTGTAAAGTTGTAGATTATGTAGTAACTGTTCTTTGGCAA
TAGACGCAATTTAAGCGATGTAAAATAATTGAAATTTGGGTGATCAAGCTATTAAGGGTGCATGGTGGAT
GTCTTGGTACCAAAAGCTGATGAAGGACGTGGAAGGCTGCGATATGCTTCGGTGAGCTGCCAAACAAGCT
TTGATCCGGAGAATTCCGAATTGGGAAACCTGTCGTAAGAGATACTTTGTGTCTCTTTTGGTTAATACTG
CGACATTGTTATCTGAATAAATAGGATAATGAGAGGAACGAAGGGAACTGAAACAT

>gi|189009108|gb|EU478644.1| Uncultured Planctomycetales bacterium clone Namibia_182 16S ribosomal RNA gene, partial sequence; 16S-23S ribosomal RNA intergenic spacer, tRNA-Ile and tRNA-Ala genes, complete sequence; and 23S ribosomal RNA gene, partial sequence
GATTAGGCATGCAAGTCGAACGAGGATATATCCTTCGGGATATAAGCCGAGTGGCGCAAGGGTGAGTAAT
GCATAGATTACCTGCCTCTAGGATAAGGACAACTTTGTGAAAACGAAGCTAATACTTAATAATACAAGTG
GAAATAATTTCCATTTGTCAATGGGAGGGTAGCAATATCTTTTGCCTGGAGAGGGGTTTATGTCCTATCA
GCTTGTTGGTGGGGTAATGGCCTACCAAGGCGAAGACGGGTAGCCGGTCTTAGAGGATGGTCGGCCACAC
TGGGACTGAGACACTGCCCAGACTTCTACGGAAGGCTGCAGTCGAGAATCTTTCGCAATGCCCGAAAGGG
TGACGAAGCGACGCCGCGTGAGTGAGGAAGGCCTTCGGGTTGTAAAACTCTGTCAGGAGTTAGGAAATGT
AAGTGTGCTAATACCACATTTATTTGACGAAGGCTCCAAAGGAAGCCACGGCTAACTCTGTGCCAGCAGC
CGCGGTAATACAGAGGTGGCAAGCGTTGTTCGGAATTATTGGGCGTAAAGAGCACGTAGGTGGGTTTGTA
AGTCAGATGTGAAAGCCTTCTGTTCAACGGAAGAATTGCATCTGAAACTGCAAGTCTTGAGTGTAGGAGG
GGAGAATGGAACTTCTGGTGGAGCGGTGAAATGCGTAGATATCAGAAGGAACGCCGGCGGCGAAAGCGAT
TCTCTGGCCTATTACTGACGCTCAGTGTGCGAAAGCTAGGGGAGCAAACGGGATTAGATACCCCGGTAGT
CCTAGCCGTAAACGATGGGCACTAAGTAGAGGGAATTACCGATGTTCTCTCTGCCGTAGCTAACGCATTA
AGTGCCCCGCCTGGGGAGTACGGCCGCAAGGCTAAAACTCAAAAGAATTGACGGGGGCTCGCACAAGCGG
TGGAGCATGTGGCTTAATTCGATGCAACGCGAAGAACCTTACCGGGGCTTGACATGGTAGAAGTAGGAAC
CCGAAAGGGTAACGAACGGTATCCAGTCCGTAACTATCACAGGTGTTGCATGGCTGTCGTCAGCTCGTGT
CGTGAGACGTTGGGTTAAGTCCCCTAACGAGCGAAACCCTTGTTTTTAGTTACCAGCGGGTTGTGCCGGG
TACTCTAGAAAGACTGCCGTCGTCAAGACGGAGGAAGGTGGGGATGACGTCAAGTCATCATGGCCCTTAT
GCCCCGGGCTGCACACGCGCTACAATGGTCGGTACAAACGGAAGCGAAGCCGAGAGGTGAAGCGAATCCT
AAAAAGCCGATCTCAGTTCGGATTGGAGGCTGAAATTCGCCTCCATGAAGTTGGAATCGCTAGTAATCGC
GGATCAGCATTGTCGCGGTGAATATGTTCCCGAGCCTTGTACACACCGCCCGTCAAGCCACCCAAGCAGG
ATGCACCCGAAAACATTATATCTAACCAGGTTTACCTGGAGGAAAATGTTGAAGGAGTGTTTTGTGAGGA
GGACTAAGTCGTAACAAGGTAGTCGTAGGAGAACCTGCGGCTGGATCACCTCCTTTCTATGGAGTAAAAC
GAAGTCGGTACATCCGGCGTCTTTTATGTTGTTATTTGTTTTTTTAGGATTGTTGGGAGGGTGCTGAGCC
ATCTGGCAGGCTTCCGAGTTCCTTTCAGGTTTGGGAAGAGGTCTCGGGCCTATAGCTCAGTTGGTTTAGA
GCGTTCCCCTGATAAGGGAAAGGTCAGTGGTTCGAATCCACTTAGGCCCACCATTCTCATGTTGAGTTAA
GTTGTTTGTGAAGTTAATTTAACTGGGGGGTGTAGCTCAACTGGGAGAGCGCTGCCTTTGCAAGGCAGAG
GTTAGCGGTTCGATCCCGCTCATCTCCACAAATTTTTTTGTAAAGTTGTAGATTATGTAGTAACTGTTCT
TTGGCAATAGACGCAATTTAAGCGATGTAAAATAATTGAAATTTGGGTGATCAAGCTATTAAGGGTGCAT
GGTGGATGTCTTGGTACCAAAAGCTGATGAAGGACGTGGAAGGCTGCGATATGCTTCGGTGAGCTGCCAA
ACAAGCTTTGATCCGGAGAATTCCGAATTGGGAAACCTGTCGTAAGAGATGCTTTGTGTCTCTTTTGGTT
AATACTGCGACATTGTTATCTGAATAAATAGGATAATGAGAGGAACGAAGGGAACTGAAACAT

>gi|189009109|gb|EU478645.1| Uncultured Planctomycetales bacterium clone Namibia_192 16S ribosomal RNA gene, partial sequence; 16S-23S ribosomal RNA intergenic spacer, tRNA-Ile and tRNA-Ala genes, complete sequence; and 23S ribosomal RNA gene, partial sequence
GATTAGGCATGCAAGTCGAACGAGGATATATCCTTCGGGATATAAGCCGAGTGGCGCAAGGGTGAGTAAT
GCATAGATTACCTGCCTCTAGGATAAGGACAACTTTGTGAAAACGAAGCTAATACTTAATAATACAAGTG
GAAATAATTTCCATTTGTCAATGGGAGGGTAGCAATACCTTTTGCCTGGAGAGGGGTTTATGTCCTATCA
GCTTGTTGGTGGGGTAATGGCCTACCAAGGCGAAGACGGGTAGCCGGTCTTAGAGGATGGTCGGCCACAC
TGGGACTGAGACACTGCCCAGACTTCTACGGAAGGCTGCAGTCGAGAATCTTTCGCAATGCCCGAAAGGG
TGACGAAGCGACGCCGCGTGAGTGAGGAAGGCCTTCGGGTTGTAAAGCTCTGTCAGGAGTTAAGAAATGT
AAGTGTGCTAATACCACATTTATTTGACGAAGGCTCCAAAGGAAGCCACGGCTAACTCTGTGCCAGCAGC
CGCGGTAATACAGAGGTGGCAAGCGTTGTTCGGAATTATTGGGCGTAAAGAGCACGTAGGTGGGTTTGTA
AGTCAGATGTGAAAGCCTTCTGTTCAACGGAAGAATTGCATCTGAAACTGCGAGTCTTGAGTGTAGGAGG
GGAGAATGGAACTTCTGGTGGAGCGGTGAAATGCGTAGATATCAGAAGGAACGCCGGCGGCGAAAGCGAT
TCTCTGGCCTATTACTGACGCTCAGTGTGCGAAAGCTAGGGGAGCAAACGGGATTAGATACCCCGGTAGT
CCTAGCCGTAAACGATGGGCACTAAGTAGAGGGAATTACCGATGTTCTCTCTGCCGTAGCTAACGCATTA
AGTGCCCCGCCTGGGGAGTACGGCCGCAAGGCTAAAACTCAAAAGAATTGACGGGGGCTCGCACAAGCGG
TGGAGCATGTGGCTTAATTCGATGCAACGCGAAGAACCTTACCGGGGCTTGACATGGTAGAAGTAGGAAC
CCGAAAGGGTAACGAACGGTATCCAGTCCGTAACTATCACAGGTGTTGCATGGCTGTCGTCAGCTCGTGT
CGTGAGACGTTGGGTTAAGTCCCCTAACGAGCGAAACCCTTGTTTTTAGTTACCAGCGGGTTGTGCCGGG
TACTCTAGAAAGACTGCCGTCGTCAAGACGGAGGAAGGTGGGGATGACGTCAAGTCATCATGGCCCTTAT
GCCCCGGGCTGCACACGTGCTACAATGGTCGGTACAAACGGAAGCGAAGCCGAGAGGTGAAGCGAATCCT
AAAAAGCCGATCTCAGTTCGGATTGGAGGCTGAAATTCGCCTCCATGAAGTTGGAATCGCTAGTAATCGC
GGATCAGCATTGTCGCGGTGAATATGTTCCCGAGCCTTGTACACACCGCCCGTCAAGCCACCCAAGCAGG
ATGCACCCGAAAACATTATATCTAACCAGGTTTACCTGGAGGAAAATGTTGAAGGAGTGTTTTGTGAGAA
GGACTAAGTCGTAACAAGGTAGTCGTAGGAGAACCTGCGGCTGGATCACCTCCTTTCTATGGAGTAAAAC
GAAGTCGGTACATCCGGCGTTTTTTATGTTGTTATTTGTTTTTTTAGGATTGTTGGGAGGGTGCTGAGCC
ATCTGGCAGGCTTCCGAGTTCCTTTCAGGTTTGGGAAGAGGTCTCGGGCCTATAGCTCAGTTGGTTTAGA
GCGTTCCCCTGATATGGGAAAGGTCAGTGGTTCGAATCCACTTAGGCCCACCATTCTCATGTTGAGTTAA
GTTGTTTGTGAAGTTAATTTAACTGGGGGGTGTAGCTCAACTGGGAGAGCGCTGCCTTTGCAAGGCAGAG
GTTAGCGGTTCGATCCCGCTCATCTCCACAAATTCTTTTGTAAAGTTGTAGATTATGTAGTAACTGTTCT
TTGGCAATAGACGCAATTTAAGCGATGTAAAATAATTGAAATTTGGGTGATCAAGCTATTAAGGGTGCAT
GGTGGATGTCTTGGTACCAAAAGCTGATGAAGGACGTGGAAGGCTGCGATATGCTTCGGTGAGCTGCCAA
ACAAGCTTTGATCCGGAGAATTCCGAATTGGGAAACCTGTCGTAAGAGATACTTTGTGTCTCTTTTGGTT
AATACTGCGACATTGTTATCTGAATAAATAGGATAATGAGAGGAACGAAGGGAACTGAAACAT

>gi|161367431|gb|EU142947.1| Candidatus Scalindua sp. enrichment culture clone 15L 16S ribosomal RNA gene, partial sequence
GGATTAGGCATGCAAGTCGAACGAGGATATATCCTTCGGGATATAAACCGAGTGGCGCAAGGGTGAGTAA
TGCATAGATTACCTACCTCTAGGATAAGGACAACTTTGTGAAAACGGAGCTAATACTTAATAATACAAAA
GAAAATAATTTTTTTTTGTCAATGGGAGGGTAGCAATACCTTTTGCCTGGAGAGGGGTTTATGTCCTATC
AGCTTGTTGGTGGGGTAATGGCCTACCAAGGCGAAGACGGGTAGCCGGACTTAGTGGTTGTTCGGCCACA
CTGGGACTGAGACACTGCCCAGACTTCTACGGAAGGCTGCAGTCGAGAATCTTTCGCAATGCCCGAAAGG
GTGACGAAGCGACGCCGCGTGGGTGAGGAAGGCCTTCGGGTTGTAAAGCCCTGTCAGGAGTTAAGAAATG
TAAGTGTGTTAATACCACATTTATTTGACGAAGGCTCCAAAGGAAGTCACGGCTAACTCTGTGCCAGCAG
CCGCGGTAATACAGAGGTGGCAAGCGTTGTTCGGAATTATTGGGCGTAAAGAGCACGTAGGTGGGTTTGT
AAGTCAAATGTGAAAGCCTCCTGTTCAACGGGAGAATTGCATCTGAAACTACAGATCTTGAGTGTAGGAG
GGGAGAATGGAACTTCTGGTGGAGCGGTGAAATGCGTAGATATCAGAAGGAACGCCGGCGGCGAAAGCGA
TTCTCTGGCCTATTACTGACACTCAGTGTGCGAAAGCTAGGGGAGCAAACGGGATTAGATACCCCGGTAG
TCCTAGCCGTAAACGATGGGCACTAAGTAGAGGAAATTACCGATATTTTCTCTGCCGTAGCTAACGCATT
AAGTGCCCCGCCTGGGGAGTACGGCCGCAAGGCTAAAACTCAAAAGAATTGACGGGGGCTCGCACAAGCG
GTGGAGCATGTGGCTTAATTCGATGCAACGCGAAAAACCTTACCGGGGCTTGACATGGTAGAAGTAGGAA
CCCGAAAGGGTAACGAACGGTATCCAGTCCGTAACTATTACAGGTGTTGCATGGCTGTCGTCAGCTCGTG
TCGTGAGACGTTGGGTTAAGTCCCCTAACGAGCGAAACCCTTGTTTTTAGTTGCCAGCGGGTTATGCCGG
GCACTCTAGAAAGACTGCCGTCGTCAAGACGGAGGAAGGTGGGGATGACGTCAAGTCATCATGGCCCTTA
TGCCCCGGGCTGCACACGTGCTACAATGGTCGGTACAAACGGAAGCGAAGCCGAGAGGTGAAGCGAATCC
TAAAAAGCCGATCTCAGTTCGGATTGGAGGCTGAAATTCGCCTCCATGAAGTTGGAATCGCTAGTAATCG
CGGATCAGCAATGCCGCGGTGAATATGTTCCCGAGCCTTGTACACACCGCCCGTCAAGCCACCCAAGCAG
GATGCACCCGAAAACATTATATCTAACCAGGGCAACTTGGAGGAAAATGTTGAAGGAGTGTTTTGTGAGG
AGGACTAAGTCGTAACAAGGTAGTCGTAGGAGAACCTGCGGCTGGATCACCTCCTTTCTG

>gi|161367432|gb|EU142948.1| Candidatus Scalindua brodae clone 20S 16S ribosomal RNA gene, partial sequence
AGCTAATACTTAATAATACAAAAGGGAATAATTTTCTTTTGNCAATGGGAGGGTAGCAATACCTTTTGCC
TGGAGAGGGGNTTATGTCCTATCAGCTTGTTGGTGGGGTAATGGNCTACCAAGGCGAAGACGGGTAGCCG
GTCTTAGAGGATGGTCGGCCACACTGGGACTGAGACACTGCCCAGACTTCTACGGAAGGCTGCAGTCGAG
AATNTTTCGCAATGCCCGAAAGGGTGACGAANCGACGCCGCGTGAGTGAGGAAGGCCTTCGGGTTGTAAA
GCTCTGTCAGGGGTTAAGAAATGTAAGTGTGCTAATACCACATTTATTTGACAAAAGCTCCAAAGGAAGC
CACGGCTAACTCTGTGCCAGCAGCCGCGGTAATACAGAGGTGGCAAGCGTTGTTCGGAATTATTGGGCGT
AAAGAGCACGTAGGTGGGTTTGTAAGTCAGATGTGAAAGCCTTCTGTTCAACGGAAGAATTGCATCTGAA
ACTGCGAGTCTTGAGTGTAGGAGGGGAGAATGGAACTTCTGGTGGAGCCGTGAAATGCGTAGATATCAGA
AGGAACGCCGGCGGCGAAAGCGATTCTCTGGCCTATTACTGACACTCAGTGTGCGAAAGCTAGGGGAGCA
AACGGGATTAGATACCCCGGTAGTCCTAGCTGTAAACGATGGGCACTAAGTAGAGGGGATTACCGATGTT
CTCTCTGCCGTAGCTAACGCATTAAGTGCCCCGCCTGGGGAGTACGGCCGCAAGGCTAAAACTCAAAAGA
ATTGACGGGGGCTCGCACAAGCGGTGGAGCATGTGGCTTAATTCGATGCAACGCGGAGAACCTTACCGGG
GCTTGACATGGTAGAAGTAGGAACCCGAAAGGGTGACGAACGGTATCCAGTCCGTAGCTATCACAGGTGT
TGCATGGCTGTCGTCAGCTCGTGTCGTGAGACGTTGGGTTAAGTCCCCTAACGAGCGAAACCCTTGTTTT
TAGTTACCAGCGGGTTATGCCGGGTACTCTAGAAAGACTGCCGTCGTCAAGACGGAGGAAGGTGGGGATG
ACGTCAAGTCATCATGGCCCTTATGCCCCGGGCTACACACGTGCTACAATGGTCGGTACAAACGGAAGCG
AAGCCGAGAGGTGAAGCGAATCCTAAAAAGCCGATCTCAGTTCGGATTGGAGGCTGAAATTCGCCTCCAT
GAAGTTGGAATCGCTAGTAATCGCGGATCAGCTCGCCGCGGTGAATATGTTCCCGAGCCTTGTACACACC
GCCCGTCAAGCCACCCAAGCAGGATGCACCCGAAAACATTATATCTAACCAGGGCAACTTGGAGGAAAGT
GTTGAAGGAGTGTTTTGTGAGGAGGACTAAGTCGTAACAAGGTAGTCGTAGGAGAACCTGCGGCTGGATC
ACCTCCTTTATG

>gi|347630641|emb|FR669160.1| Uncultured Candidatus Scalindua sp. partial 16S rRNA gene, clone B7.8_3/1
TGCATGCTCGAGCGGCCGCCAGTGTGATGGATATCTGCAGAATTCGCCCTTGGATTAGGCATGCAAGTCG
AACGAGGATATATCCTTCGGGATATAAGCCGAGTGGCGCAAGGGTGAGTAATGCATAGATTACCTGCCTC
TAGGATAAGGACAACTTTGTGAAAACGAAGCTAATACTTAATAATACAAAAGAGAATAATTCTCTTTTGT
CAATGGGAGGGTAGCAATACCTTTTGCCTAGAGAGGGGTTTATGTCCTATCAGCTTGTTGGTGGGGTAAT
GGCCTACCAAGGCGAAGACGGGTAGCCGGTCTTAGAGGATAGTCGGCCACACTGGGACTGAGACACTGCC
CAGACTTCTACGGAAGGCTGCAGTCGAGAATCTTTCGCAATGCCCGAAAGGGTGACGAAGCGACGCCGCG
TGAGTGAGGAAGGCCTTCGGGTTGTAAAGCTCTGTCAGGAGTTAAGAAATATAAGTGTGCTAATACCACA
TTTATTTGACGAAGGCTCCAAAGGAAGCCACGGCTAACTCTGTGCCAGCAGCCGCGGTAATACAGAGGTG
GCAAGCGTTGTTCGGAATTATTGGGCGTAAAGAGCACGTAGGTGGGTTTGTAAGTCAGATGTGAAAGCCT
TCTGTTCAACGGAAGAATTGCATCTGAAACTACAAGTCTTGAGTGTAGGGAGGGGAGAATGGAACTTCTG
GTGGAGCGGTGAAATGCGTAGATATCAGAAGGAACGCCGGCGGCGAAAGCGATTCTCTGGCCTATTACTG
ACACTCAGTGTGCGAAAGCTAGGGGAGCAAACGGGATTAGATACCC

>gi|347630642|emb|FR669161.1| Uncultured Candidatus Scalindua sp. partial 16S rRNA gene, clone B7.8_13/2
TCTAGATGCATGCTCGAGCGGCCGCCAGTGTGATGGATATCTGCAGAATTCGCCCTTGGATTAGGCATGC
AAGTCGAACGAGGATATATCCTTCGGGATATAAGCCGAGTGGCGCAAGGGTGAGTAATGCATAGATTACC
TGCCTCTAGGATAAGGACAACTTTGTGAAAACGAAGCTAATACTTAATAATACAAAAGAGAATAATTCTC
CTTTGTCAATGGGAGGGTAGCAATACCTTTTGCCTAGAGAGGGGTTTATGTCCTATCAGCTTGTTGGTGG
GGTAATGGCCTACCAAGGCGAAGACGGGTAGCCGGTCTTAGAGGATGGTCGGCCACACTGGGACTGAGAC
ACTGCCCAGACTTCTACGGAAGGCTGCAGTCGAGAATCTTTCGCAATGCCCGAAAGGGTGACGAAGCGAC
GCCGCGTGAGTGAGGAAGGCCTTCGGGTTGTAAAGCTCTGTCAGGAGTTAAGGAATATAAGTGTGCTAAT
ACCACATTTATTTGACGAAGGCTCCAAAGGAAGCCACGGCTAACTCTGTGCCAGCAGCCGCGGTAATACA
GAGGTGGCAAGCGTTGTTCGGAATTATTGGGCGTAAAGAGCACGTAGGTGGGTTTGTAAGTCAGATGTGA
AAGCCTTCTGTTCAACGGAAGAATTGCATCTGAAACTACAAGTCTTGAGTGTAGGAAGGGAGAATGGAAC
TTCTGGTGGAGCGGGTGAAATGCGTAGATATCAGAAGGGACGCCG

>gi|347630644|emb|FR669163.1| Uncultured planctomycete partial 16S rRNA gene, clone B7.8_66/7
ATGCATGCTCGAGCGGCCGCCAGTGTGATGGATATCTGCAGAATTCGCCCTTGGATTAGGCATGCAAGTC
GAGCGAGAAACCGGAGCTTGCTCCGGGAGTAAAGCGGCGAACGGGTGAGTAATGCATGGTCAATCTACCT
TCGAGTTGGGAATAACTCCGGGAAACTGGAGCTAATACCCGATGGTCTTTTGGTGTCGCATGGCACCGAA
AGTAAAGCTAGCTGGGGCAACCCAGCCTTCGCTCGAAGAGGAGACCATGTCCCATCAGCTTGTTGGTGAG
GTAACGGCTCACCAAGGCGACGACGGGTAGCCGGGCTGAGAGGCTGTCCGGCCACACTGGCACTGAGACA
CTGGCCAGACTCCTACGGGAGGCTGCAGTCGAGAATCTTCCGCAATGGGCGAAAGCCTGACGGAGCGACG
CCGCGTGAGGGATGAAGGCCTTCGGGTTGTAAACCTCTGTCACCGGTTATGAAATGATCATGGGTTAATA
GCCCATGGTCTTGACAAAGGCCGGAGAGGAAGTCACGGCTAACTACGTGCCAGCAGCCGCGGTAATACGT
AGGTGGCAAGCGTTACTCGGAATCACTGGGCATAAAGCGCGCGTAGGCGGCTGCGTAAGTCGGGTGTGAA
ATCCCTCGGCCTAACCGAGGAACTGCGCCCGAAACTGCATGGCTTGAGGCTGGAAGGGGAGAGTGGAATT
CCCGGTGGAGCGGTGAAATGCGTTGATATCGGGAGGACGCCGGCGGCGAACGCGACTCTCTGGTCCAGCT
CTGACGCTATGTGCGAAAGCTAGGGGAGCAAACGGGATAGATACCCCCGTAGT

>gi|347630645|emb|FR669164.1| Uncultured planctomycete partial 16S rRNA gene, clone B7.8_9/6
TCTAGATGCATGCTCGAGCGGCCGCCAGTGTGATGGATATCTGCAGAATTCGCCCTTGGATTAGGCATGC
AAGTCGAGCGAGGACATGTTGAATGGCAACATTCGACGTGAACCGAGCGGCAGAAGGGTGAGTAATGCAT
AGATAACCTACCCTCGAGTTCCGGACAACGGCGTCTTATTTATAAGGCTTTACCGAAAGGGCCGCTAATA
CGGGAAAACCTCGCGGGGTCACCTGGCCCTGCGAGCAAAGATGGGGATCCTTCGGGACCTATCGCTTGAG
GAGGGGTTTATGTCCTATTAGCTTGTTGGTGAGGTAACGGCTCACCAAGGCTTTGATGGGTAGCTGGTCT
GAGAGGATGGTCAGCCACACTGGGACTGAGACACTGCCCAGACACCTACGGGTGGCTGCAGTCGAGAATC
ATAGTCAATGCGCGAAAGCGTGAACTTGCGACGCCGCGTGCGGGATGAAGGCTTTCGGGTTGTAAACCGC
TTTTAGGATTTAGGAACCGCGAAGAGGCCAATACCCTCTTCGTCTGACCAAGTCCAGAAAAAGTCACGGC
TAACTCCGTGCCAGCAGCCGCGGTAATACGGAGGTGGCAAGCGTTGCTCGGAATCACTGGGCATAAAGAG
CACGTAGGCGGCAAGGCAAGTCGGGTGTGAAATCCCCCAGCTTAACTGGGGAATTGCGCTCGATACTGCC
TCGCTAGAGGACAGGAGGGGAGAGTGGAACTCTAGGTGGAGCGTGAAATGCGTTGATATCTAGAGGAACG
CCGGTGCGAAGCGACTCTCTGGCTGTCTGACGCTGATGTGCGAAAGCTAGGTAGCGAACGGAATAAGAAT
ACCCCGGTAGTCCCTA

>gi|347630646|emb|FR669165.1| Uncultured Candidatus Scalindua sp. partial 16S rRNA gene, clone B20.4_2/3
TGGGCCCTCTAGATGCATGCTCGAGCGGCCGCCAGTGTGATGGATATCTGCAGAATTCGCCCTTGGATTA
GGCATGCAAGTCGAACGAGGATATATCCTTCGGGATATAAGCCGAGTGGCGCAAGGGTGAGTAATGCATA
GATTACCTGCCTCTAGGATAAGGACAACTTTGTGAAAACGAAGCTAATACTTAATAATACAAAAGAGAAT
AATTCTCTTTTGTCAATGGGAGGGTAGCAATACCTTTTGCCTAGAGAGGGGTTTATGTCCTATCAGCTTG
TTGGTGGGGTAATGGCCTACCAAGGCGAAGACGGGTAGCCGGTCTTAGAGGATGGTCGGCCACACTGGGA
CTGAGACACTGCCCAGACTTCTACGGAAGGCTGCAGTCGAGAATCTTTCGCAATGCCCGAAAGGGTGACG
AAGCGACGCCGCGTGAGTGAGGAAGGCCTTCGGGTTGTAAAGCTCTGTCAGGAGTTAAGAAATATAAGTG
TGCTAATACCACATTTATTTGACGAAGGCTCCAAAGGAAGCCACGGCTAACTCTGTGCCAGCAGCCGCGG
TAATACAGAGGTGGCAAGCGTTGTTCGGAATTATTGGGCGTAAAGAGCACGTAGGTGGGTTTGTAAGTCA
GATGTGAAAGCCTTCTGTTCAACGGAAGAATTGCATCTGAAACTACAAGTCTTGAGTGTAGGAGGGGAGA
ATGGAACTTCTGGTGGAGCGGTGAAATGCGTAGATATCAGAAGGAACGCCGGGCGGCGAAAGCGATTCTC
TGGCCTATTACTGACACTCAGTGTGCGAAAGCTAGGGAGCAAACGGATTAGATACCCCGG

>gi|347630647|emb|FR669166.1| Uncultured Candidatus Scalindua sp. partial 16S rRNA gene, clone B20.4_7/2
GCCTCTAGATGCATGCTCGAGCGGCCGCCAGTGTGATGGATATCTCGCAGAATTCGCCCTTGGATTAGGC
ATGCAAGTCGAACGAGGATATATCCTTCGGGATATAAGCCGAGTGGCGCAAGGGTGAGTAATGCATAGAT
TACCTGCCTCTAGGATAAGGACAACTTTGTGAAAACGAAGCTAATACTTAATAATACAAAAGAGAATAAT
TCTCTTTTGTCAATGGGAGGGTAGCAATACCTTTTGCCTAGAGAGGGGTTTATGTCCTATCAGCTTGTTG
GTGGGGTAATGGCCTGCCAAGGCGAAGACGGGTAGCCGGTCTTAGAGGATAGTCGGCCACACTAGGACTG
AGACACTGCCCAGACTTCTACGGAAGGCTGCAGTCGAGAATCTTTCGCAATGCCCGAAAGGGTGACGAAG
CGACGCCGCGTGAGTGAGGAAGGCCTTCGGGTTGTAAAGCTCTGTCAGGAGTTAAGAAATATAAGTGTGC
TAATACCACATTTATTTGACGAAGGCTCCAAAGGAAGCCACGGCTAACTCTGTGCCAGCAGCCGCGGTAA
TACAGAGGTGGCAAGCGTTGTTCGGAATTATTGGGCGTAAAGAGCACGTAGGTGGGTTTGTAAGTCAGAT
GTGAAAGCCTTCTGTTCAACGGAAGAATTGCATCTGAAACTACAAGTCTTGAGTGTAGGAGGGGAGAATG
GCAACTTCTGGTGGAGCGGGTGAAATGCGTAGATATCAGAAGGAACGCCGGCGGGCGAAAGCGATTCTCT
GGCCTATTACTGACACTCAGTGTGCGAAAGCTAGGGGAGCAACGGGATTAGATACCCCGGGTAGTCTAGG
CGTAACGATGGCACTTAGTAGAGGGAAGACGAATTCCAGTCAACCTGCCGTCGTACTAGTG

>gi|347630651|emb|FR669170.1| Uncultured planctomycete partial 16S rRNA gene, clone A7.6_31/19
TGGAATTCGCCCTTGGATTAGGCATGCAAGTCGAACGAGATCCTTATTTCGGTAAGGTGAGAGTGGCGAA
AGGGAGAGTAATGCATAGACAACCAACCCTTGACACCGGGATAGCTGGGGGAAACCCCAGATAATACCGG
ATAGGCTCGCGGGGGCTCCTGCTCCTGCGAGTAAAAGAGGCCTCTTAACAATGCTCCTGGTTGAGGACGG
GTTTATGTCCTATCAGCTTGTTGGTGGGGTAATGGCCTACCAAATCCCACTTCGGTGGGGGGCGATGACG
GGTAGCCGGCCTGAGAGGGTGTTCGGCCTCACTGGGACTGAGACACTGCCCAGACTCCTACGGGAGGCTG
CAGTCGAGAATCTTCCGCAATGGGGGAAACCCTGACGGAGCGACGCCGCGTGTAGGATGAAGGCCTTCGG
GTTGTAAACTACTGTCACAGGTTAGGAAAGGGTCGGGCGTCAATAGTGTCCGGCTTTGACAAAGGCCTGA
GAGGAAGCCACGGCTAACTTCGTGCCAGCAGCCGCGGTAAGACGAAGGTGGCAACCGTTGTTCGGAATCA
CTGGGCATAAAGAGCACGTAGGCGGGTGAGTAAGTCGGGTGTGAAATCCCTCGGCCCAACCGAGGAACTG
CGCCCGAAACTGCTCGCCTTGAGGACTGGAGGGGAGTGTGGAATCCCTGGTGGAGCGGTGAAATGCGTTG
ATATCAGGGGGAACACCGGCGGCGAAGGCGGCACTCTGGCCAGTTTCTGACGCTGAGGTGCGAAAGCTAG
GGTAGCAAACGGGATTAGATACCCCGGTAGTCCTAGCCGTAAACGATGGGCACTAAGTAGAGGGAAGGGC
GAATTCTGCAGATATCCATCACACTGGCGGCCGCTCGAGCATGCATCTAGA

>gi|347630660|emb|FR669179.1| Uncultured planctomycete partial 16S rRNA gene, clone A9.6_12/18
TCTAGATGCAGGCTCGAGCGGCCGCCAGTGTGATGGATATCTGCAGAATNCGCCCTTGGATTAGGCATGC
AAGTCGAACGAGAAATCCGGTTTCTATCGGAGAGTAAAGTGGCGCAAGGGTGAGTAATGCGCAGACAACC
TGCCCGTTATTAAGGAATAACGCCTCGAAAGGGGTGCTAATACCGAATGCAGTCGCGATAACACATGTTA
TGTGACTAAAGGTTGGGCCCGTAAGGGTAGCCGATAACGGATGGGTCTGCGTCCTATTAGCTTGTTGGTA
GGGTAACAGCCTACCAAGGGAAAAATGGGTACGGGGCCTGAAAGGGTGAACCCGCACACTGGGACTGGAA
CACTGCCCAGACTTCTACGGAAGGCTGCAGTCTAGAATCATTCTCAATGGACGAAAGTCTGACGATGCGA
CGCCGCGTGGAGGACGAAGGCCTTCGGGTTGTAAACTCCTGTCAGGAGTGAGGAAATGCGGCGGTTCCCA
TGACCGTCCTTTGACGTAAGCTCCAGAGGAAGCCACGGCTAACTTCGTGCCAGCAGCCGCGGTAATACGA
AGGTGGCTAGAGTTGTTCGGAATCACTGGGCATAAAGGGCGTTTAGGCCGTGGAGTGTGTCGGTTGTGAC
ATCCCTCCACTTAATTGAAGAACTGCATCCCAAACTACTCTGCTTGAGTATAGAACGGCACAGCCGAATT
CCTGGTGGGAGCGCGTGAAATGCGTATATCTCAGGAGGAACCTCTTGTGGTCAATGCGGCTCTCCAACCT
ACTACTGACACTGAATCGCTAAAGCCAGGGGAGCAAACGGGAATAAATACCCCCGGAGTCCGGGCCGTAA
ACTTTGGGC
