# Supplementary material for: Biogeography of anaerobic ammonia-oxidizing (anammox) bacteria
Source: Front Microbiol. 2014 Aug 6;5:399. doi: 10.3389/fmicb.2014.00399 (PMC4123730; doi:10.3389/fmicb.2014.00399)
Supplement: Supplementary file 1 [file DataSheet1.ZIP › Sonthiphand supp data files/10/Untrimmed Sequence Files/47.fasta]

>gi|430803983|gb|JX910405.1| Uncultured anaerobic ammonium-oxidizing bacterium isolate DGGE gel band PSA1-ana 16S ribosomal RNA gene, partial sequence
TTCGCAATGCCCGAAAGGGTGACGAAGGGACGCCGCGTGAGCGAAGAAGGCCCTAGGGTTGTAAAGCTCT
GTCGGGGGTTATGAAATGCAGATTGGTTAATACCCAACCTGTTTGACAAAGGCCCCAAAGGAAGCCACGG
CTAACTCTGTGCCAGCAGCCGCGGTAATACAGAGGTGGCAAGCGTTGTTCGGTATTATTGGGCGTAAAGA
GCACGTAGGTGGTTTTGTAAGTCAGATGTGAAAGCCTTCTGTTCAAAGGAAGAACGGCATCTGAAACTGC
AGATCTTGAGTGTAGGAGGGGAGAGTGGAACTTCTGGTGGAGCGGTGAAATGCGTAGATATCAGAAGGAA
CGTCGGCGGCGAAAGCGACTCTCTGGCCTATTACTGACACTGAGTGTGCGAAAGTTAGGGGAGCAAACGG
GATTAAATACCCCGGTAGTCCTAACTGTAAACGATGGGCACTAAGTAAAGGGGGTTT

>gi|430803984|gb|JX910406.1| Uncultured anaerobic ammonium-oxidizing bacterium isolate DGGE gel band PSA2-ana 16S ribosomal RNA gene, partial sequence
TTCGCAATGCCCGAAAGGGTGACGAAGCGACGCCGCGTGAGAGAAGAAGGCCCTAGGGTTGTAAAGCTCT
GTCGGGGGTTATGAAATGCAGGTTGGTTAATACCCAACCTGTTTGACAAAGGCCCCAAAGAAAGCCACGG
CTAACTCTGTGCCAGCAGCCGCGTTAATACAGAGGTGGCAAGCGTTGTTCGGTATTATTGGGCGTAAAGA
GCACGTAGGTGGTTTTGTAAGTCAGATGTGAAAGCCTTCTGTTCAAAGGAAGAACGGCATCTGAAACTGC
AGATCTTGAGTGTAGGAGGGGAGAGTGGAACTTCTGGTGGAGCGGTGAAATGCGTAGATATCAGAAGGAA
CGTCGGCGGCGAAAGCAACTCTCTGGCCTATTACTGACACTGAGTGTGCAAAAGTAAGGGGAGCAAACGG
GATTAGATACCCCGGTAGTCCTAACTGTAAACGATGGGCACTAAGTAGAGGGGTTTT

>gi|430803985|gb|JX910407.1| Uncultured anaerobic ammonium-oxidizing bacterium isolate DGGE gel band PSA3-ana 16S ribosomal RNA gene, partial sequence
TTCGCAATGCCCGAAAGGGTGACGAAGCGACGCCGCGTGAGCAAAGAAGGCCCTAGGGTTGTAAAGCTCT
GTCGGGGGTTATGAAATGCAGGTTGGTTAATACCCAACCTGTTTGACAAAGGCCCCAAAGGAAGCCACGG
CTAACTCTGTGCCAGCAGCCGCGGTAATACAGAGGTGGCAAGCGTTGTTCGGTATTATTGGGCGTAAAGA
GCACGTAGGTGGTTTTGTAAGTCAGATGTGAAAGCCTTCTGTTCAAAGGAAGAACGGCATCTGAAACTGC
AGATCTTGAGTGTAGGAGGGGAGAGTGGAACTTCTGGTGGAGCGGTGAAATGCGTAGATATCAGAAGGAA
CGTCGGCGGCGAAAGCGACTCTCTGGCCTATTACTGACACTGAGTGTGCAAAAGTTAGGGGAGAAAACGG
GATTAGATACCCCGGTAGTCCTAACTGTAAACGATGGGCACTAAGTAGAGGGGTTTT

>gi|430803986|gb|JX910408.1| Uncultured anaerobic ammonium-oxidizing bacterium isolate DGGE gel band PSA4-ana 16S ribosomal RNA gene, partial sequence
TTCGCAATGCCCGAAAGGGTGACGGAGCGACGCCGCGTGAGCAAAGAAGGCCCTAGGGCTGTAAAGCTCT
GTCGGGGGTTATGAAATGCAGGTTGGTTAATACCCAACCTGTTTGACAAAGGCCCCAAAGGAAGCCACGG
CTAACTCTGTGCCAGCAGCCGCGGTAATACAGAGGTGGCAAGCGTTGTTCGGTATTATTGGGCGTAAAGA
GCACGTAGGTGGTTTTGTAAGTCAGATGTGTAAGCCTTCTGTTCAAAGGAAGAACGGCATCTGAAACTGC
AGATCTTGAGTGTAGGAGGGGAGAGTGGAACTTCTGGTGGAGCGGTGAAATGCGTAGATATCAGAGGGGA
CGTCGGCGGCGAAAGCGACTCTCTGGCCTATTACTGACACTGAGTGTGCAAAAGTTAGGGGAGCAAACGG
GATTAGATACCCCGGTAGTCCTAACTGTGAACGATGGGCACTAAGTAGAGGGGTTTT

>gi|430803987|gb|JX910409.1| Uncultured anaerobic ammonium-oxidizing bacterium isolate DGGE gel band PSA5-ana 16S ribosomal RNA gene, partial sequence
TTCGCAATGCCCGAAAGGGTGACGAAGCGACGCCGCGTGAGCGAAGAAGGCCCTAGGGTTGTAAAGCTCT
GTCGGGGGTTATGAAATGCAGGTTGGTTAATACCCAACCTGTTTGACAAAGGCCCCAAAGGAAGCCACGG
CTAACTCTGTGCCAGCAGCCGCGGTAATACAGAGGTGGCAAGCGTCGTTCGGTATTATTGGGCGTAAAGA
GCACGTAGGTGGTTTTGTAAGTCAGATGTGAAAGCCTTCTGTTCAAAGGAAGAACGGCATCTGAAACTGC
AGATCTTGAGTGTAGGAGGGGAGAGTGGAACTTCTGGTGGAGCGGTGAAATGCGTAGATATCAGAAGGAA
CGTCGGCGGCGAAAGCGATTCTCTGGCCTATTACTGACACTCAGTGTGCGAAAGCTAGGGGAGCAAACGG
GATTAGATACCCCGGTAGTCCTAGCCGTAAACGATGGGCACTAAGTAGAGGGGTTTT

>gi|430803988|gb|JX910410.1| Uncultured anaerobic ammonium-oxidizing bacterium isolate DGGE gel band PSA6-ana 16S ribosomal RNA gene, partial sequence
TTCGCAATGCCCGAAAGGGTGACGAAGCGACGCCGCGTGAGCGAAGAAGGCCCTAGGGTTGTAAAGCTCT
GTCGGGAGTTATGAAATGCAGGTTGGTTAATACCCAACCTGTTTGACAAAGGCCCCAAAGGAAGCCACGG
CTAACCCTGTGCCAGCAGCCGCGGTAATACAGAGGTGGCAAGCGTTGTTCGGTATTATTGGGCGTAAAGA
GCACGTAGGTGGTTTTGTAAGTCAGATGTGAAAGCCTTCTGTTCAAAGGAAGAACGGCATCTGAAACTGC
AGATCTTGAGTGTAGGAGGGGAGAGTGGAACTTCTGGTGGAGCGGTGAAATGCGTAGATATCAGAAGGAA
CGCCGGCGGCAAAAGCGATTCTCTGGCCTATTACTGACACTCAGTGTGCGAAAGCTAGGGGAGCAAGCGG
GATTAGATACCCCGGTAGTCCTAGCCGTAAACGATGGGCACTAAGTAGAGGGGTTTT

>gi|430803989|gb|JX910411.1| Uncultured anaerobic ammonium-oxidizing bacterium isolate DGGE gel band PSA7-ana 16S ribosomal RNA gene, partial sequence
TTCGCAATGCCCGAAAGGGTGACGAAGCGACGCCGCGTGTGGGAAGAAGGCCTTCGGGTTGTAAACCACT
GTCAGGAGTTAGGAAGTGCAGGGGTGTTAATAGCGCTCTTGCTTGACTAAGGCTCCAGAGGAAGCCACGG
CTAACTCTGTGCCAGCAGCCGCGGTAATACAGAGGCGGCAAGCGTTGTTCGGAATTATTGGGCGTAAAGA
GCACGTAGGCGGCCTTGCAAGTCAGTTGTGAAAGCCTTCCGCTCAACGGAAGAATGCCAGCTGATACTAC
AGGGCTTGGGTACGGGAGGGGAGAGTGGAACTTCTGGTGAAGCGGTGAAATGCGTAGATATCAGAAGGAA
CGCCGGCGGCGAAAGCGACTCTCTGGCCCGAAACTGACGCTGAGTGTGCGAAAGCTAGCGGAGCAAACGG
GATTAGATACCCCGGTAGTCCTAGCCGTAAACGATGGGCACTAAGTAGAGGGGTTTT

>gi|430803990|gb|JX910412.1| Uncultured anaerobic ammonium-oxidizing bacterium isolate DGGE gel band PSA8-ana 16S ribosomal RNA gene, partial sequence
TTCGCAATGCCCGAAAGGGTGACGAAGCGACGCCGCGTGTGGGAAGAAGGCCTTCGGGTTGTAAACCACT
GTCGGGAGTTAGGAAATGCAGGTGCGTTAATAGCGCACTTGCTTGACTAAGGCTCCAGAGGAAGCCACGG
CTAACTCTGTGCCAGCAGCCGCGGTAATACAGAGGCGGCAAGCGTTGTTCGGAATTATTGGGCGTAAAGA
GCACGTAGGCGGCCTTGCAAGTCAGTTGTGAAAGCCTTCCGCTTAACGGAAGAACGGCATCTGATACTAC
AGGGCTTGAGTACGGGAGGGGAGAGTGGAACTTCTGGTGGAGCGGTGAAATGCGTAGATATCAGAAGGAA
CGCCGGCGGCGAAAGCGACTCTCTGGTCCGAAACTGACGCTGAGTGTGCGAAAGCTAGGGGAGCAAACGG
GATTAGATACCCCGGTATCCCTAGCCGTAAACGATGGGCACTAAGTAGAGGGGTTTT

>gi|430803991|gb|JX910413.1| Uncultured anaerobic ammonium-oxidizing bacterium isolate DGGE gel band PSA9-ana 16S ribosomal RNA gene, partial sequence
TTCGCAATGCCCGAAAGGGTGACGAAGCGACGCCGCGTGTGGGAAGAAGGCCTTCGGGTTGTAAACCACT
GTCGGGAGTTAGGAAATGCAGGTGCGTTAATAGCGCACTTGCTTGACTAAGGCTCCAGAGGAAGCCACGG
CTAACTCTGTGCCAGCAGCCGCGGTAATACAGAGGCGGCAAGCGTTGTTCGGAATTATTGGGCGTAAAGA
GCACGTAGGCGGCCTTGCAAGTCAGTTGTGAAAGCCTTCCGCTTAACGGAAGAACGGCATCTGATACTAC
AGGGCTTGAGTACGGGAGGGGAGAGTGGAACTTCTGGTGGAGCGGTGAAATGCGTAGATATCAGAAGGAA
CGCCGGCGGCGAAAGCGACTCTCTGGTCCGAAACTGACGCTGAGTGTGCGAAAGCTAGGGGAGCAAACGG
GATTAGATACCCCGGTAGTCCTAGCCGTAAACGATGGGCACTAAGTAGAGGGGTTTT

>gi|430803992|gb|JX910414.1| Uncultured anaerobic ammonium-oxidizing bacterium isolate DGGE gel band PSA10-ana 16S ribosomal RNA gene, partial sequence
TTCGCAATGCCCGAAAGGGTGACGAAGCGACGCCGCGTGTGGGAAGAAGGCCTTCGGGTTGTAAACCACT
GTCAGGAGTTAGGAAATACAAGGGCGTTAATAGCGCCTTTGTTTGACTAAGGCTCCAGAGGAAGCCACGG
CTAACTCTGTGCCAGCAGCCGCGGTAATACAGAGGCGGCAAGCGTTGTTCGGAATTATCGGGCGTAAAGA
GCACGTAGGCGGCCTTGCAAGTCAGTTGTGAAAGCCTTCCGCTCAACGGAAGAATGCCAGCTGATACTAC
AGGGCTTGAGTACGGGAGGGGAGAGTGGAACTTCTGGTGGAGCGGTGAAATGCGTAGATATCAGAAGGAA
CGCCGGCGGCGAAAGCGACTCTCTGGCCCGAAACTGACGCTGAGTGTGCGAAAGCTAGGGGAGCAAACGG
GATTAGATACCCCGGTAGTCTAGCCCGTAAACGATGGGCACTAAGTAGAGGGGTTTT

>gi|430803993|gb|JX910415.1| Uncultured anaerobic ammonium-oxidizing bacterium isolate DGGE gel band PSA11-ana 16S ribosomal RNA gene, partial sequence
TTCGCAATGCCCGAAAGGGTGACGAAGCGACGCCGCGTGTGGGAAGAAGGCCTTCGGGTTGTAAACCACT
GTCAGGAGTTAGGAAGTGCAGGAGCGTTAATAGCGTTCTTGCTTGACTAAGGCTCCAGAGGAAGCCACGG
CTAACTCTGTGCCAGCAGCCGCGGTAATACAGAGGCGGCAAGCGTTGTTCGGAATTATTGGGCGTAAAGA
GCACGTAGGCGGCCTTGCAAGTCAGTTGTGAAAGCCTTCCGCTCAACGGAAGAATGCCAGCTGATACTAC
AGGGCTTGAGTACGGGAGGGGAGAGTGGAACTTCTGGTGGAGCGGTGAAATGCGTAGATATCAGAAGGAA
CGCCGGCGGCGAAAGCGACTCTCTGGCCCGAAACTGACGCTGAGTGTGCGAAAGCTAGGGGAGCAAACGG
GATTAGATACCCCGGTATCCCTAGCCGTAAACGATGGGCACTAAGTAGAGGGGTTTT

>gi|430803994|gb|JX910416.1| Uncultured anaerobic ammonium-oxidizing bacterium isolate DGGE gel band PSA12-ana 16S ribosomal RNA gene, partial sequence
TTCGCAATGCCCGAAAGGGTGAGGAAGGGACGCCGCGTGTGGGAAGAAGGCCTTCGGGTTGTAAACCACT
GTCGGGAGTTAGGAAGTGCAGGAGCGTTAATAGCGTTCTTGCTTGACTAAGGCTCCAGAGGAAGCCACGG
CTAACTCTGTGCCAGCAGCCGCGGTAATACAGAGGCGGCAAGCGTTGTTCGGAATTATTGGGCGTAAAGA
GAACGTAGGCGGCCTTGCAAGTCAGTTGTGAAAGCCTTCCGCTCAACGGAAGAATGCCAGCTGATACTAC
AGGGCTTGAGTACGGGAGGGGAGAGTGGAACTTCTGGTGGAACGGTGAAATGCGTAAATATCAAAAGGAA
CGCCGGCGGCGAAAGCGACTCTCTGGACCGAAACTGACGCTGAATGTGCGAAAGCTAGGGGAGCAAACGG
GATTAAATACCCCGGTAGTCCCAGCCGTAAACGATGGGCACTAAGAAAGGGGGTTTT

>gi|430803995|gb|JX910417.1| Uncultured anaerobic ammonium-oxidizing bacterium isolate DGGE gel band PSA13-ana 16S ribosomal RNA gene, partial sequence
TTCGCAATGCCCGAAAGGGTGACGAAGCGACGCCGCGTGTGGGAAGAAGGCCTTCGGGTTGTAAACCACT
GTCGGGAGTTAGGAAGTGCAGGAGCGTTAATAGCGTTCTTGCTTGACTAAGGCTCCAGAGGAAGCCACGG
CTAACTCTGTGCCAGCAGCCGCGGTAATACAGAGGCGGCAAGCGTTGTTCGGAATTATTGGGCGTAAAGA
GCACGTAGGCGGCCTTGCAAGTCAGTTGTGAAAGCCTTCCGCTCAACGGAAGAATGCCAGCTGATACTAC
AGGGCTTGAGTACGGGAGGGGAGAGTGGAACTTCTGGTGGAGCGGTGAAATGCGTAGATATCAGAAGGAA
CGCCGGCGGCGAAAGCGACTCTCTGGACCGAAACTGACGCTGAGTGTGCGAAAGCTAGGGGAGCAAACGG
GATTAGATACCCCGGTAGTCCCAGCCGTAAACGATGGGCACTAATGAGGGGGGTTTT
>gi|430803932|gb|JX914646.1| Uncultured anaerobic ammonium-oxidizing bacterium clone L1-ana 16S ribosomal RNA gene, partial sequence
TTCGCAATGCCCGAAAGGGTGACGAAGCGACGCCGCGTGAGCAAAGAAGGCCCTAGGGTTGTAAAGCTCT
GTCGGGGGTTATGAAATGCAGGTTGGTTAATACCCAACCTGTTTGACAAAGGCCCCAAAGGAAGCCACGG
CTAACTCTGTGCCAGCAGCCGCGGTAATACAGAGGTGGCAAGCGTTGTTCGGTATTATTGGGCGTAAAGA
GCACGTAGGTGGTTTTGTAAGTCAGATGTGAAAGCCTTCTGTTCAAAGGAAGAACGGCATCTGAAACTGC
AGATCTTGAGTGTAGGAGGGGAGAGTGGAACTTCTGGTGGAGCGGTGAAATGCGTAGATATCAGAAGGAA
CGTCGGCGGCGAAAGCGACTCTCTGGCCTATTACTGACACTGAGTGTGCAAAAGTTAGGGGAGAAAACGG
GATTAGATACCCCGGTAGTCCTAACTGTAAACGATGGGCACTAAGTAGAGGGGTTTT

>gi|430803933|gb|JX914647.1| Uncultured anaerobic ammonium-oxidizing bacterium clone L2-ana 16S ribosomal RNA gene, partial sequence
TTCGCAATGCCCGAAAGGGTGACGAAGCGACGCCGCGTGAGAGAAGAAGGCCCTAGGGTTGTAAAGCTCT
GTCGGGGGTTATGAAATGCAGGTTGGTTAATACCCAACCTGTTTGACAAAGGCCCCAAAGAAAGCCACGG
CTAACTCTGTGCCAGCAGCCGCGTTAATACAGAGGTGGCAAGCGTTGTTCGGTATTATTGGGCGTAAAGA
GCACGTAGGTGGTTTTGTAAGTCAGATGTGAAAGCCTTCTGTTCAAAGGAAGAACGGCATCTGAAACTGC
AGATCTTGAGTGTAGGAGGGGAGAGTGGAACTTCTGGTGGAGCGGTGAAATGCGTAGATATCAGAAGGAA
CGTCGGCGGCGAAAGCAACTCTCTGGCCTATTACTGACACTGAGTGTGCAAAAGTAAGGGGAGCAAACGG
GATTAGATACCCCGGTAGTCCTAACTGTAAACGATGGGCACTAAGTAGAGGGGTTTT

>gi|430803934|gb|JX914648.1| Uncultured anaerobic ammonium-oxidizing bacterium clone L3-ana 16S ribosomal RNA gene, partial sequence
TTCGCAATGCCCGAAAGGGTGACGAAGCGACGCCGCGTGAGCGAAGAAGGCCCTAGGGTTGTAAAGCTCT
GTCGGGGGTTATGAAATGCAGGTTGGTTAATACCCAACCTGTTTGACAAAGGCCCCAAAGGAAGCCACGG
CTAACTCTGTGCCAGCAGCCGCGGTAATACAGAGGTGGCAAGCGTCGTTCGGTATTATTGGGCGTAAAGA
GCACGTAGGTGGTTTTGTAAGTCAGATGTGAAAGCCTTCTGTTCAAAGGAAGAACGGCATCTGAAACTGC
AGATCTTGAGTGTAGGAGGGGAGAGTGGAACTTCTGGTGGAGCGGTGAAATGCGTAGATATCAGAAGGAA
CGTCGGCGGCGAAAGCGATTCTCTGGCCTATTACTGACACTCAGTGTGCGAAAGCTAGGGGAGCAAACGG
GATTAGATACCCCGGTAGTCCTAGCCGTAAACGATGGGCACTAAGTAGAGGGGTTTT

>gi|430803935|gb|JX914649.1| Uncultured anaerobic ammonium-oxidizing bacterium clone L4-ana 16S ribosomal RNA gene, partial sequence
TTCGCAATGCCCGAAAGGGTGACGAAGCGACGCCGCGTGAGCGAAGAAGGCCCTAGGGTTGTAAAGCTCT
GTCGGGAGTTATGAAATGCAGGTTGGTTAATACCCAACCTGTTTGACAAAGGCCCCAAAGGAAGCCACGG
CTAACCCTGTGCCAGCAGCCGCGGTAATACAGAGGTGGCAAGCGTTGTTCGGTATTATTGGGCGTAAAGA
GCACGTAGGTGGTTTTGTAAGTCAGATGTGAAAGCCTTCTGTTCAAAGGAAGAACGGCATCTGAAACTGC
AGATCTTGAGTGTAGGAGGGGAGAGTGGAACTTCTGGTGGAGCGGTGAAATGCGTAGATATCAGAAGGAA
CGCCGGCGGCAAAAGCGATTCTCTGGCCTATTACTGACACTCAGTGTGCGAAAGCTAGGGGAGCAAGCGG
GATTAGATACCCCGGTAGTCCTAGCCGTAAACGATGGGCACTAAGTAGAGGGGTTTT

>gi|430803936|gb|JX914650.1| Uncultured anaerobic ammonium-oxidizing bacterium clone L5-ana 16S ribosomal RNA gene, partial sequence
TTCGCAATGCCCGAAAGGGTGACGAAGCGACGCCGCGTGGGTGAGGAAGGCCTTCGGGTTGTAAAGCCCT
GTCAGGAGTTAAGAAATGTAGGCTCGCTAATATCGGGTCTATTTGACAAAGGCTCCAAAGGAAGCCACGG
CTAACTCTGTGCCAGCAGCCGCGGTAATACAGAGGTGGCAAGCGTTGTTCGGAATTATTGGGCGTAAAGA
GCACGTAGGTGGATTTGTAAGTCAGACGTGAAAGCCTTCTGTTCAACGGAAGAATTGCATCTGAAACTAC
AAACCTTGAGTGTAGGAGGGGAGAATGGAACTTCTGGTGGAGCGGTGAAATGCGTAGATATCAGAAGGAA
CGCCGGCGGCGAAAGCGATTCTCTGGCCTATTACTGACACTCAGTGTGCGAAAGCTAGGGGAGCAAACGG
GATTAGATACCCCGGTAGTCCTAGCCGTAAACGATGGGCACTAAGTAGAGGGGTTTT

>gi|430803937|gb|JX914651.1| Uncultured anaerobic ammonium-oxidizing bacterium clone L6-ana 16S ribosomal RNA gene, partial sequence
TTCGCAATGCCCGAAAGGGTGACGAAGCGACGCCGCGTGTGGGAAGAAGGCCTTCGGGTTGTAAACCACT
GTCGGGAGTTAGGAAATGCAGGTGCGTTAATAGCGCACTTGCTTGACTAAGGCTCCAGAGGAAGCCACGG
CTAACTCTGTGCCAGCAGCCGCGGTAATACAGAGGCGGCAAGCGTTGTTCGGAATTATTGGGCGTAAAGA
GCACGTAGGCGGCCTTGCAAGTCAGTTGTGAAAGCCTTCCGCTTAACGGAAGAACGGCATCTGATACTAC
AGGGCTTGAGTACGGGAGGGGAGAGTGGAACTTCTGGTGGAGCGGTGAAATGCGTAGATATCAGAAGGAA
CGCCGGCGGCGAAAGCGACTCTCTGGTCCGAAACTGACGCTGAGTGTGCGAAAGCTAGGGGAGCAAACGG
GATTAGATACCCCGGTATCCCTAGCCGTAAACGATGGGCACTAAGTAGAGGGGTTTT

>gi|430803938|gb|JX914652.1| Uncultured anaerobic ammonium-oxidizing bacterium clone L7-ana 16S ribosomal RNA gene, partial sequence
TTCGCAATGCCCGAAAGGGTGACGAAGCGACGCCGCGTGTGGGAAGAAGGCCTTCGGGTTGTAAACCACT
GTCGGGAGTTAGGAAATGCAGGTGCGTTAATAGCGCACTTGCTTGACTAAGGCTCCAGAGGAAGCCACGG
CTAACTCTGTGCCAGCAGCCGCGGTAATACAGAGGCGGCAAGCGTTGTTCGGAATTATTGGGCGTAAAGA
GCACGTAGGCGGCCTTGCAAGTCAGTTGTGAAAGCCTTCCGCTTAACGGAAGAACGGCATCTGATACTAC
AGGGCTTGAGTACGGGAGGGGAGAGTGGAACTTCTGGTGGAGCGGTGAAATGCGTAGATATCAGAAGGAA
CGCCGGCGGCGAAAGCGACTCTCTGGTCCGAAACTGACGCTGAGTGTGCGAAAGCTAGGGGAGCAAACGG
GATTAGATACCCCGGTAGTCCTAGCCGTAAACGATGGGCACTAAGTAGAGGGGTTTT

>gi|430803939|gb|JX914653.1| Uncultured anaerobic ammonium-oxidizing bacterium clone L8-ana 16S ribosomal RNA gene, partial sequence
TTCGCAATGCCCGAAAGGGTGACGAAGCGACGCCGCGTGTGGGAAGAAGGCCTTCGGGTTGTAAACCACT
GTCAGGAGTTAGGAAATACAAGGGCGTTAATAGCGCCTTTGTTTGACTAAGGCTCCAGAGGAAGCCACGG
CTAACTCTGTGCCAGCAGCCGCGGTAATACAGAGGCGGCAAGCGTTGTTCGGAATTATCGGGCGTAAAGA
GCACGTAGGCGGCCTTGCAAGTCAGTTGTGAAAGCCTTCCGCTCAACGGAAGAATGCCAGCTGATACTAC
AGGGCTTGAGTACGGGAGGGGAGAGTGGAACTTCTGGTGGAGCGGTGAAATGCGTAGATATCAGAAGGAA
CGCCGGCGGCGAAAGCGACTCTCTGGCCCGAAACTGACGCTGAGTGTGCGAAAGCTAGGGGAGCAAACGG
GATTAGATACCCCGGTAGTCTAGCCCGTAAACGATGGGCACTAAGTAGAGGGGTTTT

>gi|430803940|gb|JX914654.1| Uncultured anaerobic ammonium-oxidizing bacterium clone L9-ana 16S ribosomal RNA gene, partial sequence
TTCGCAATGCCCGAAAGGGTGACGAAGCGACGCCGCGTGTGGGAAGAAGGCCTTCGGGTTGTAAACCACT
GTCAGGAGTTAGGAAGTGCAGGAGCGTTAATAGCGTTCTTGCTTGACTAAGGCTCCAGAGGAAGCCACGG
CTAACTCTGTGCCAGCAGCCGCGGTAATACAGAGGCGGCAAGCGTTGTTCGGAATTATTGGGCGTAAAGA
GCACGTAGGCGGCCTTGCAAGTCAGTTGTGAAAGCCTTCCGCTCAACGGAAGAATGCCAGCTGATACTAC
AGGGCTTGAGTACGGGAGGGGAGAGTGGAACTTCTGGTGGAGCGGTGAAATGCGTAGATATCAGAAGGAA
CGCCGGCGGCGAAAGCGACTCTCTGGCCCGAAACTGACGCTGAGTGTGCGAAAGCTAGGGGAGCAAACGG
GATTAGATACCCCGGTATCCCTAGCCGTAAACGATGGGCACTAAGTAGAGGGGTTTT
