# Supplementary material for: Biogeography of anaerobic ammonia-oxidizing (anammox) bacteria
Source: Front Microbiol. 2014 Aug 6;5:399. doi: 10.3389/fmicb.2014.00399 (PMC4123730; doi:10.3389/fmicb.2014.00399)
Supplement: Supplementary file 1 [file DataSheet1.ZIP › Sonthiphand supp data files/10/Untrimmed Sequence Files/5.fasta]

>gi|110007364|gb|DQ647428.1| Uncultured bacterium clone ZYRE11 16S ribosomal RNA gene, partial sequence
TTCGCAATGCCCGAAAGGGTGACGAAGCGACGCCGCGTGTGGGAAGAAGGCCTTCGGGTTGTAAACCACT
GTCGGGAGTTAAGAAATGTAGGGATGTTAATAGCATCTCTGCTTGACTAAGGCTCCGGAGGAAGCCACGG
CTAACTCTGTGCCAGCAGCCGCGGTAATACAGAGGTGGCAAGCGTTGTTCGGAATTATTGGGCGTAAAGA
GCACGTAGGCGGCTATGTAAGTCAGTTGTGAAAGCCTTCCGCTTAACGGAAGAACTGCAGCTGAAACTGC
ATGGCTTGAGTGCGGGAGGGGAGAGTGGAACTTCTGGTGGAGCGGTGAAATGCGTAGATATCAGAAGGAA
CGCCGGCGGCGAAAGCGACTCTCTGGCCCGTTACTGGCGCTCAGTGTGCGAAAGCTAGGGGAGCAAACGG
GATTAGATACCCCGGTAGTCCCAGCCGTAAACGATGGGCACTAAGTAGAGGGGTTTT

>gi|110007365|gb|DQ647429.1| Uncultured bacterium clone ZYRE12 16S ribosomal RNA gene, partial sequence
TTCGCAATGCCCGAAAGGGTGACGAAGCGACGCCGCGTGGGTGAGGAAGGCCTTCGGGTTGTAAAGCCCT
GTCAGGAGTTAAGAAATGTAGGCACGCTAATATCGTGTCTATTTGACAAAGGCTCCAAAGGAAGCCACGG
CTAACTCTGTGCCAGCAGCCGCGGTAATACAGAGGTGGCAAGCGTTGTTCGGAATTATTGGGCGTAAAGA
GCACGTAGGTGGATCTGTAAGTCAGACGTGAAAGCCTTCTGTTCAACGGGAGAATTGCATCTGAAACTAC
AGACCTTGAGTATAGGAGGGGAGAATGGAACTTCTGGTGGAGCGGTGAAATGCGTAGATATCAGAAGGAA
CGCCGGCGGCGAAAGCGATTCTCTGGCCTATTACTGACACTCAGTGTGCGAAAGCTAGGGGAGCAAACGG
GATTAGATACCCCGGTAGTCCTAGCCGTAAACGATGGGCACTAAGTAGAGGGGTTTT

>gi|110007366|gb|DQ647430.1| Uncultured bacterium clone ZYRE13 16S ribosomal RNA gene, partial sequence
TTCGCAATGCCCGAAAGGGTGACGAAGCGACGCCGCGTGGGTGAGGAAGGCCTTCGGGTTGTAAAGCCCT
GTCAGGAGTTAAGAAATGTAGGCTCGCTAATATCGGGTCTATTTGACGAAGGCTCCAAAGGAAGCCACGG
CTAACTCTGTGCCGGCAGCCGCGGTAATACAGAGGTGGCAAGCGTTGTTCGGAATTATTGGGCGTAAAGA
GCACGTAGGTGGATTTGTAAGTCAGACGTGAAAGCCTTCTGTTCAACGGAAGAATTGCATCTGAAACTAC
AAACCTTGAGTGTAGGAGGGGAGAATGGAACTTCTGGTGGAGCGGTGAAATGCGTAGATATCAGAAGGAA
CGCCGGCGGCGAAAGCGATTCTCTGGCCTATTACTGACACTCAGTGTGCGAAAGCTAGGGGAGCAAACGG
GATTAGATACCCCGGTAGTCCTAGCCGTAAACGATGGGCACTAAGTAGAGGGGTTTT

>gi|110007367|gb|DQ647431.1| Uncultured bacterium clone ZYRE16 16S ribosomal RNA gene, partial sequence
TTCGCAATGCCCGAAAGGGTGACGAAGCGACGCCGCGTGGGTGAGGAAGGCCTTCGGGTTGTAAAGCCCT
GTCAGGAGTTAAGAAATGTAGGCTCGCTAATATCGGGTCTATTTGACGAAGGCTCCAAAGGAAGCCACGG
CTAACTCTGTGCCAGCAGCCGCGATAATACAGAGGTGGCAAGCGTTGTTCGGAATTATTGGGCGTAAAGA
GCACGTAGGTGGATTTGTAAGTCAGACGTGAAAGCCTTCTGTTCAACGGAAGAATTGCATCTGAAACTAC
AAACCTTGAGTGTAGGAGGGGAGAATGGAACTTCTGGTGGAGCGGTGAAATGCGTAGATATCAGAAGGAA
CGCCGGCGGCGAAAGCGATTCTCTGGCCTATTACTGACACTCAGTGTGCGAAAGCTAGGGGAGCAAACGG
GATTAGATACCCCGGTAGTCCTAGCCGTAAACGATGGGCACTAAGTAGAGGGGTTTT

>gi|110007369|gb|DQ647433.1| Uncultured bacterium clone ZYRE19 16S ribosomal RNA gene, partial sequence
TTCGCAATGCCCGAAAGGGTGACGAAGCGACGCCGCGTGGGTGAGGAAGGCCTTCGGGTTGTAAAGCCCT
GTCAGGAGTTAAGAAATGTAGGCTCGCTAATATCGGGTCTATTTGACAAAGGCTCCAAAGGAAGCCACGG
CTAACTCTGTGCCAGCAGCCGCGGTAATACAGAGGTGGCAAGCGTTGTTCGGAATTATTGGGCGTAAAGA
GCACGTAGGTGGATCTGTAAGTCAGACGTGAAAGCCTTCTGTTCAACGGGAGAATTGCATCTGAAACTAC
AGACCTTGAGTATAGGAGGGGAGAATGGAACTTCTGGTGGAGCGGTGAAATGCGTAGATATCAGAAGGAA
CGCCGGCGGCGAAAGCGATTCTCTGGCCTATTACTGACACTCAGTGTGCGAAAGCTAGGGGAGCAAACGG
GATTAGATACCCCGGTAGTCCTAGCCGTAAACGATGGGCACTAAGTAGAGGGGTTTT
>gi|398363841|gb|JX069668.1| Uncultured anaerobic ammonium-oxidizing bacterium clone XFNamx1 16S ribosomal RNA gene, partial sequence
GAGCACGTAGGTGGGTTTGTAAGTCAGTTGTGAAAGCCTTCTGCTTAACGGAAGAACAGCAGCTGATACT
GCAAGGCTAGAGTGCGGAAGGGGAGAGTGGAACCTCTGGTGGAGCGGTGAAATGCGTAGATATCAGAAGG
AACACCGGCGGCGAAAGCGGCTCTCTGGCCCATAACTGACGCTGAGTGTGCGAAAGCTAGGGGAGCAAAC
GGGATTAGATACCCCGGTAGTCCTAGCCGTAAACGATGGGCACTAAGTAGAGGGGTTTT

>gi|398363842|gb|JX069669.1| Uncultured anaerobic ammonium-oxidizing bacterium clone XFNamx2 16S ribosomal RNA gene, partial sequence
GAGCACGTAGGTGGGTTTGTAAGTCGGTTGTGAAAGCCTTCCGCTTAACGGAAGAACGGCATCCGATACT
GCATAGCTTGAGTGCGGGAGGGGGGAGTGGAACTTCTGGTGGAGCGGTGAAATGCGTAGATATCAGAAGG
AACACCGGCGGCGAAGGCGACTCTCTGGTCCGTAACTGACGCTGAGTGTGCGAAAGCTAGGGGAGCAAAC
GGGATTAGATACCCCGGTAGTCCTAGCCGTAAACGATGGGCACTAAGTAGAGGGGTTTT

>gi|398363843|gb|JX069670.1| Uncultured anaerobic ammonium-oxidizing bacterium clone HZNamx3 16S ribosomal RNA gene, partial sequence
GAGCACGTAGGTGGGTTTGTAAGTCAGCTGTGAAAGGCTTCTGCTTAGCGGAAGAACAGCAGTTGAAACT
ACAGTGCTTGAGTGCGGGAGGGGAGAGTGGAACTTCCGGTGGAGCGGTGAAATGCGTAGATATCAGAAGG
AACGCCGGCGGCGAAAGCGGCTCTCTGGCCCGTAACTGACGCTGAGTGTGCGAAAGCTAGGGGAGCAAAC
GGGATTAGATACCCCGGTAGTCCTAGCCGTAAACGATGGGCACTAAGTAGAGGGGTTTT

>gi|398363844|gb|JX069671.1| Uncultured anaerobic ammonium-oxidizing bacterium clone QTNamx4 16S ribosomal RNA gene, partial sequence
GAGCACGTAGGTGGGTTTGTAAGTCGGTTGTGAAAGCCTTCTGCTTAACGGAAGAACAGCAGTCGATACT
GCATGGCTTGAGTGCGGGAGGGGAGAGCGGAACTTCTGGTGGAGCGGTGAAATGCGTAGATATCAGAAGG
AACGTCGGCGGCGAAAGCGGCTCTCTGGCCCGTAACTTACGCTGAGTGTGCGAAAGCTAGGGGAGCAAAC
GGGATTAGATACCCCGGTAGTCCTAGCCGTAAACGATGGGCACTAAGTAGAGGGGTTTT

>gi|398363846|gb|JX069673.1| Uncultured anaerobic ammonium-oxidizing bacterium clone HYNamx6 16S ribosomal RNA gene, partial sequence
GAGCACGTAGGTGGGTTTGTAAGTCGGTTGTGAAAGCCTTCCGCTTAACGGAAGAATGGCGGTCGAAACT
GCATGGCTTGAGTGCGGGAGGGGAGAGTGGAACTTCTGGTGGAGCGGTGAAATGCGTAGATATCAGAAGG
AACGTCGGCGGCGAAAGCGACTCTCTAGACCGTAACTGACGCTGAGTGTGCGAAAGCTAGGGGAGCAAAC
GGGATTAGATACCCCGGTAGTCCTAGCCGTAAACGATGGGCACTAAGTAGAGGGGTTTT

>gi|398363847|gb|JX069674.1| Uncultured anaerobic ammonium-oxidizing bacterium clone XFNamx7 16S ribosomal RNA gene, partial sequence
GAGCACGTAGGTGGGTTTGTAAGTCGGTTGTGAAAGCCTTCCGCTCAACGGGAGAACGGCATTCGATACT
GCATGGCTTGAGTGCGGGAGGGGAGAGTGGAACTTCTGGTGGAGCGGTGAAATGCGTAGATATCAGGAGG
AACACCGGCGGCGAAGGCGACTCTCTGGCCCGTAACTGGCGCTGAGTGTGCGAAAGCTAGGGGAGCAAAC
GGGATTAGATACCCCGGTAGTCCTAGCCGTAAACGATGGGCACTAAGTAGAGAATCGTC

>gi|398363848|gb|JX069675.1| Uncultured anaerobic ammonium-oxidizing bacterium clone XFNamx8 16S ribosomal RNA gene, partial sequence
GAGCACGTAGGTGGGTTTGTAAGTCGGTAGTGAAATCCTCCGGCTCAACCGGAGAACTGCTTCCGATACT
GCAAGTCTTGAGGACGGGAGAGGAGAGTGGAACTTCCAGTGGAGCGGTGAAATGCGTAGATATTGGAGGG
AACACCGGTGGCGAAAGCGACTCTCTGGTCCGTCTCTGACGCTGAGTGTGCGGAAGCTAGGGTAGCAAAC
GGGATTAGATACCCCGGTAGTCCTAGCCCTAAACGATGGGCACTAAGTAGAGGGGTTTT

>gi|398363849|gb|JX069676.1| Uncultured anaerobic ammonium-oxidizing bacterium clone XFNamx9 16S ribosomal RNA gene, partial sequence
GAGCACGTAGGTGGGTTTGTAAGCGGGGGATGAAAGCCCATGGCTCACCCATGGAACTGTCCCTCGGACT
GCAAGGCTCGAGGGCGGGAGGGGAGAGTGGAATTCCCGGTGTAGCGGTGAAATGCGTAGATATCGGGAGG
AACGCCGGTGGCGAAAGCGACTCTCTGGCCCGTTCCTGACACTGAGTGCGCGAAAGCTAGGGGAGCAAAC
CGGATTAGATACCCTGGTAGTCCTAGCTGTAAACGATGGGCACTAAGTAGAGGGGTTTT
>gi|77997402|gb|DQ198370.1| Uncultured planctomycete clone CH3 16S ribosomal RNA gene, partial sequence
GGATAGGCATGCAAGTCGTACGTGATCCTCGCTTCGGTGAGGTGAAAGTGGCGAACGGGTGAGTAATGCA
TAGCTAACCTACCCTNCGACCCTGGGATAACCAGGAGAAATCCTGGCTAATACCGGATAGGCTCGCGAGG
CTGCATAGTCATGCGAGTAAAGAAGGCCTCTTAACAATGCTTTCGGTTGAGGACGGGACTATGTCCTATC
AGCTAGTTGGTAGGGTAATGGCCTACCAAGGCGATGACGGGTAGCCGACCTNGAGAGGGTGACCGGCCAC
ACTGGGACTGAGACACTGCCCAGACTCCTACGGGAGGCTGCAGTCGAGAATCTTNCCGCAATGGGGGAAA
CCCTGACGGAGCGACGCCGCGTGCGGGATGAAGGCCTTCGGGTTGTAAACCGCTGTCACGGATTATGGAA
GGTCTTAGCATTAATAGTGCTGGGACTTGACAAAGGTCCGGGAGGAAGCCACGGCTAACTCTGTGCCAGC
AGCCGCGGTAAGACAGAGGTGGCGACCGTTGTTCGGAATCACTGGGCATAAAGCGCGTGTAGGCG

>gi|77997403|gb|DQ198371.1| Uncultured planctomycete clone CH5 16S ribosomal RNA gene, partial sequence
GGNTAGGCATGCAAGTCGAACGAGGAGCGCCCCGAAAGGGGTGCAAACCGAGTGGCGTAAGGGTGAGTAA
TGCATTGATAACCTACCTTTGAGATGAGGATAACAACGTTTCAAGTAATTGAAACTACCGAAAGGGTTGC
TAATACTCAATAAAACTGTTGTTGCTTTGGTAGCGATAGTCAAATAGGTGGAGTCGAAAGGCTTCATTTG
CTCAGAGAGGGGTTAATGTCCTATCAGCTAGTTGGTAGGGTAATGGCCTACCAAGGCAAAGACGGGTAGC
CGGCCTGAGAGGGTGGTCGGCCACACTGGGACTGAGACACTGCCCAGACTCCTACGGGAGGCTGCAGTCG
AGTATCTTCGCAATGCCCGAAAGGGTGACGAAGCGACGCCGCGTGCGGGAAGAAGGCCTTCGGGTTGTAA
ACCGCTGTCGGGAGTTAAGAAATGTAAGGATGTTAATAGCATCTTTGCTTGACTAAGGCTCCGGAGGAAG
CCACGGCTAACTCTGTGCCA

>gi|77997404|gb|DQ198372.1| Uncultured planctomycete clone CH6 16S ribosomal RNA gene, partial sequence
GGNTTAGGCATGCAAGTCGTACGTGATCCTTGCTTCGGTGAGGTGAAAGTGGCGAAAGGGTGAGTAATGC
ATAGCTAACCTACCCCTGACCTTGGGATAACCAGGAGAAATCTTGGCTAATACCAAATAGGCTGGCTTGG
TCGCATGATCGGGCTAGTAAAGAAGGCCTCTTAACAATGCTTTCGGTTAGGGACGGAACTATGTCCTATC
AGCTAGTTGGTAGGGTAATGGCCTACCAAGGCGATGACGGGTAGCCGACCTGAGAGGGTGACCGGCCACA
CTGGGACTGAGAACTGCCCAGACTCCTACGGGAGGCTGCAGTCGAGAATCTTNCCGCAATGGGGGCAACC
CTGACGGAGCGACGCCGCGTGCGGGATGAAGGCCTTCGGGTTGTAAACCGCTGTCACAGGTTATGAAGGG
TCTGGCGTTAATAGCGCTAGACTTTGACAAAGGCCTGGAGAGGAAGCCACGGCTAACTTCGTGCCAGCAG
CCGCGGTAAGACGAAGGTGGCGACCGTTGTTCGGAATCACTGGGCATAAAGAGCACGTAGGCG

>gi|77997405|gb|DQ198373.1| Uncultured planctomycete clone CH7 16S ribosomal RNA gene, partial sequence
GGNTTAGGCATNGCAAGTCGAACGTGAACCTTGCTTCGGTGAGGTGAAAGTAGCGAAAGGGTGAGTAATG
CATAGCTAACCCACCCCCGACACTGGGATAACCAGGAGAAATCTTGGCTAAGACCGGATATGCTCGCTTG
GGCGCATGCTCGAGCGAGTAAAGGAGGCCTCTTAACAATGCTTCTGGTTGGGGACGGAACTATGTCCTAT
CAGCTAGTTGGTAGGGTAATGGCCTACCAAGGCGATGACGGGTAGCCGACCTGAGAGGGTGACCGGCCAC
ACTGGGACTGAGATACTGCCCAGACTCCTACGGGAGGCTGCAGTCGAGGATCTTCCGCAATGGGGGCAAC
CCTGACGGAGCGACGCCGCGTGCGGGATGAAGGCCTTCGGGTTGTGAACCGCTGTCACACGTTATGAAAG
AAACGGAGTTAAAAGCTCTGGGTCTTGACAAAGGCGTGAAAGGAAGCCACGGCTAACTTCGTGCCAGCAG
CCGCGGTAAGACGAAGGTGGCTAGCGTTGCTCGGAATTACTGGGCATAAAGCGCGCGTAGGTG

>gi|77997406|gb|DQ198374.1| Uncultured planctomycete clone CH8 16S ribosomal RNA gene, partial sequence
GGNTAGGCATGCAAGTCGTACGTGATCCTCGCTTCGGTGAGGTGAAAGTGGCGAACGGGTGAGTAATGCA
TAGCTAACCTACCCTTGGGGCTGGGATAACCAGGAGAAATCTTGGCTAATACCGGATAGGCTCGCGGAGC
GGCATCGTTCTGCGAGTAAAGCAGGCCTCTTAACAATGCTTGCACCCGGGGACGGGACTATGTCCTATCA
GCTAGTTGGTAGGGTAATGGCCTACCAAGGCGATGACGGGTAGCCGACCTGNAGAGGGTGACCGGCCACA
CTGGGACTGAGACACTGCCCAGACTCCTACGGGAGGCTGCAGTCGAGAATCTTCCCGCAATGGGGGCAAC
CCTGACGGAGCGACGCCGCGTGCGGGATGAAGGCCTTCGGGTTGTAAACCGCTGTCACGCATTATGAAGG
GGCCGGCGTTAACAGCGCTGGACTTTGACAAAGGTGCGGGAGGAAGCCACGGCTAACTCTGTGCCAGCAG
CCGCGGTAAGACAGAGGTGGCGACCGTTGTTCGGAATCACTGGGCATAAAGCGCGTGTAGGCG

>gi|77997407|gb|DQ198375.1| Uncultured planctomycete clone CH9 16S ribosomal RNA gene, partial sequence
GGNNTAGGCATNGCAAGTCGTACGTGATCCTCGCTTCGGTGAGGTGAAAGTGGCGAACGGGTGAGTAATG
CATAGCTAACCTACCCTTGGGGCTGGGATAACCAGGAGAAATCTTGGCTAATACCGGATAGGCTCACGGA
GTTGCATAATTCTGTGAGTAAAGCAGGCCTCTTAACAATGCTTGCACCCGGGGACGGGACTATGTCCTAT
CAGCTAGTTGGTAGGGTAATGGCCTACCAAGGCGATGACGGGTAGCCGACCTGAGAGGGTGACCGGCCAC
ACTGGGACTGAGACACTGCCCAGACTCCTACGGGAGGCTGCAGTCGAGAATCTTNCCGCAATGGGGGCAA
CCCTNGACGGAGCGACGCCGCGTGTGGGATGAAGGCCTTCGGGTTGTAAACCACTGTCACGCATTATGAA
GGGCTCGGCGTTAACAGCGCTGGGCTTTGACAAAGGTGCGGGAGGAAGCCACGGCTAACTCTGTGCCAGC
AG
>gi|242200416|gb|GQ214254.1| Uncultured planctomycete clone ZS-Ana-D5-16 16S ribosomal RNA gene, partial sequence
GTAAGTAGAGTGGCGTAAGGGTGAGCAATACATAGGTAACCTGCCCGCGAGACTGGGATAACCCGCCGAA
AGGTGGGCTAATACCGGATATGATCACGGGGCCGCATGGCTCTGGGATAAAAGCGGGGGACCCTTCGGGG
CCTCGCACTTGCGGAGGGGCCTATGTCCTATTAGCTTGTTGGTGGGGTAACGGCCTACCAAGGCTACGAT
GGGTAGCCGATCTTGGAGGATGACCGGCCACACTGGAACTGAGATACTGTCCAGACTCCTACGGGAGGCT
GCAGTCGAGAATCTTCTGCAATGGGCGCAAGCCTGACAGAGCGGCGCCGCGTGGGGGAAGAAGGCTTTCG
AGTTGTAAACCCCTGTCACGGGTTAAGAAGGGTGTCCTGTCGAATAGATGGGGCATTCTGACAAAGGCCC
GAGAGGAAGCCACGGCTAACTCCGTGCCAGCAGCCGCGGTAATTCGGAGGTGGCAAGCGTTGTTCGGAAC
CACTGGGCGTAAAGGGCGCGTAGGCGGCATTGTAAGTCTGTGGTGAAGTCCCTCGGCTCAACCGAGGCAT
GGCTGCAGATACTGCTTTGCTAGAGTGTGAGAGGGGAGAGTGGAACTCCTGGTGGAGCGGTGAAATGCGT
AGATATCAGGAGGAACGCCGGAGGCGAAAGCGACTCTCTGGCTCACTACTAACGCTGAGGCGCGAAAGCT
AGGGGAGCAAAAGGGATTAGATACCCCTGTAGTCCTAGCTGTAAACGAT

>gi|242200417|gb|GQ214255.1| Uncultured planctomycete clone ZS-Ana-D5-17 16S ribosomal RNA gene, partial sequence
GTAAGTAGAGTGGCGTAAGGGTGAGCAATACATAGGTAACCTGCCCGCGAGACTGGGATAACCCGCCGAA
AGGTGGGCTAATACCGGATATGATCACGGGGCCGCATGGCTCTGGGATAAAAGCGGGGGACCCTTCGGGG
CCTCGCACTTGCGGAGGGGCCTATGTCCTATTAGCTTGTTGGTGGGGCAACGGCCTACCAAGGCTACGAT
GGGTAGCCGATCTTGGAGGATGACCGGCCACACTGGAACTGAGATACTGTCCAGACTCCTACGGGAGGCT
GCAGTCGAGAATCTTCTGCAATGGGCGCAAGCCTGACAGAGCGACGCCGCGTGGGGGAAGAAGGCTTTCG
AGTTGTAAACCCCTGTCACGGGTTAAGAAGGGTGTCCTGTCGAATAGATGGGGCATTCTGACAAAGGCCC
GAGAGGAAGCCACGGCTAACTCCGTGCCAGCAGCCGCGGTAATTCGGAGGTGGCAAGCGTTGTTCGGAAC
CACTGGGCGTAAAGGGCGCGTAGGCGGCATTGTAAGTCTGTGGTGAAATCCCTCGGCTCAACCGAGGCAT
GGCTGCAGATACTGCTTTGCTAGAGTGTGAGAGGGGAAAGTGGAACTCCTGGTGGAGCGGTGAAATGCGT
AGATATCAGGAGGAACGCCGGAGGCGAAAGCGACTCTCTGGCTCACTACTAACGCTGAGGCGCGAAAGCT
AGGGGAGCAAAAGGGATTAGATACCCCTGTAGTCCTAGCTGTAAACGAT

>gi|242200418|gb|GQ214256.1| Uncultured planctomycete clone ZS-Ana-D5-18 16S ribosomal RNA gene, partial sequence
GTAAGTAGAGTGGCGTAAGGGTGAGCAATACATAGGTAACCTGCCTGCGAGACTGGGATAACCCGCCGAA
AGGTGGGCTAATACCGGATATGATCACGGGGCCGCATGGCTCTGGGATAAAAGCGGGGGACCCTTCGGGG
CCTCGCACTTACGGAGGGGCCTATGTCCTATTAGCTTGTTGGTGGGGTAACGGCCTACCAAGGCTACGAT
GGGTAGCCGATCTTGGAGGATGACCGGCCACACTGGAACTGAGATACTGTCCAGACTCCTACGGGAGGCT
GCAGTCGAGAATCTTCTGCAATGGGCGCAAGCCTGACAGAGCGACGCCGCGTGGGGGAAGAAGGCTTTCG
AGTTGTAAGCCCCTGTCACGGGTTAAGAAGGGTGTCCTGTCGAATAGACGGGGCATTCTGACAAAGGCCC
GAGAGGAAGCCACGGCTAACTCCGTGCCAGCAGCCGCGGTAATTCGGAGGTGGCAAGCGTTGTTCGGAAC
CACTGGGCGTAAAGGGCGCGTAGGCGGCATGGTAAGTCTGTGGTGAAATCCCTCGGCTCAACCGAGGCAT
GGCTGCAGATACTGCTTTGCTAGAGTGTGAGAGGGGAGAGTGGAACTCCTGGTGGAGCGGTGAAATGCGT
AGATATCAGGAGGAACGCCGGAGGCGAAAGCGACTCTCTGGCTCACTACTAACGCTGAGGCGCGAAAGCT
AGGGGAGCAAAAGGGATTAGATACCCCTGTAGTCCTAGCTGTAAACGAT

>gi|242200419|gb|GQ214257.1| Uncultured planctomycete clone ZS-Ana-D5-19 16S ribosomal RNA gene, partial sequence
GTAAGTAGAGTGGCGTAAGGGTGAGCAATACATAGGTAACCTGCCCGCGAGACTGGGATAACCCGCCGAA
AGGTGGGCTAATACCGGATATGATCACGGGGCCGCATGGCTCTGGGATAAAAGCGGGGGACCCTTCGGGG
CCTCGCACTTGCGGAGGGGCCTATGTCCTATTAGCTTGTTGGTGGGGTAACGGCCTACCAAGGCTACGAT
GGGTAACCGATCTTGGAGGATGACCGGCCACACTGGAACTGAGATACTGTCCAGACTCCTACGGGAGGCT
GCAGTCGAGAATCTTCTGCAATGGGCGCAAGCCTGACAGAGCGACGCCGCGTGGGGGAAGAAGGCTTTCG
AGTTGTAAACCCCTGTCACGGGTTAAGAAGGGTGTCCTGTCGAATAGATGGGGCATTCTGACAAAGGCCC
GAGAGGAAGCCACGGCTAACTCCGTGCCAGCAGCCGCGGTAATTCGGAGGTGGCAAGCGTTGTTCGGAAC
CACTGGGCGTAAAGGGCGCGTAGGCGGCATTGTAAGTCTGTGGTGAAATCCCTCGGCTCAACCGAGGCAT
GGCTGCAGATACTGCTTTGCTAGAGTGTGAGAGGGGAGAGTGGAACTCCTGGTGGAGCGGTGAAATGCGT
AGATATCAGGAGGAACGCCGGAGGCGAAAGCGACTCTCTGGCTCACTACTAACGCTGAGGCGCGAAAGCT
AGGGGAGCAAAAGGGATTAGATACCCCTGTAGTCCTAGCTGTAAACGAT

>gi|242200420|gb|GQ214258.1| Uncultured planctomycete clone ZS-Ana-D5-20 16S ribosomal RNA gene, partial sequence
GTAAGTAGAGTGGCGTAAGGGTGAGCAATACATAGGTAACCTGCCCGCGAGACTGGGATAACCCGCCGAA
AGGTGGGCTAATACCGGATATGATCACGGGGCCGCATGGCTCTGGGATAAAAGCGGGGGACCCTTCGGGG
CCTCGCACTTGCGGAGGGGCCTATGTCCTATTAGCTTGTTGGTGGGGTAACGGCCTACCAAGGCTACGAT
GGGTAGCCGATCTTGGAGGATGACCGGCCACACTGGAACTGAGATACTGTCCAGACTCCTACGGGAGGCT
GCAGTCGAGAATCTTCTGCAATGGGCGCAAGCCTGACAGAGCGACGCCGCTTGGGGGAAGAAGGCTTTCG
AGTTGTAAACCCCTGTCACGGGTTAAGAAGGGTGTCCTGTCGAATAGATGGGGCATTCTGACAAAGGCCC
GAGAGGAAGCCACGGCTAACTCCGTGCCAGCAGCCGCGGTAATTCGGAGGTGGCAAGCGTTGTTCGGAAC
CACTGGGCGTAAAGGGCGCGTAGGCGGCATTGTAAGTCTGTGGTGAAATCCCTCGGCTCAACCGAGGCAT
GGCTGCAGATACTGCTTTGCTAGAGTGTGAGAGGGGAGAGTGGAACTCCTGGTGGAGCGGTGAAATGCGT
AGATATCAGGAGGAACGCCGGAGGCGAAAGCGACTCTCTGGCTCACTACTAACGCTGAGGCGCGAAAGCT
AGGGGAGCAAAAGGGATTAGATACCCCTGTAGTCCTAGCTGTAAACGAT

>gi|242200421|gb|GQ214259.1| Uncultured planctomycete clone ZS-Ana-D5-24 16S ribosomal RNA gene, partial sequence
GTAAGTAGAGTGGCGTAAGGGTGAGCAATACATAGGTAACCTGCCCGCGAGACTGGGATAACCCGCCGAA
AGGTGGGCTAATACCGGATATGATCACGGGGCCGCATGGCTCTGGGATAAAAGCGGGGGACCCTTCGGGG
CCTCGCACTTGCGGAGGGGCCTATGTCCTATTAGCTTGTTGGTGGGGTAACGGCCTACCAAGGCTACGAT
GGGTAGCCGATCTTGGAGGATGACCGGCCACACTGGAACTGAGATACTGTCCAGACTCCTACGGGAGGCT
GCAGTCGAGAATCTTCTGCAATGGGCGCAAGCCTGACAGAGCGACGCCGCGTGGGGGAAGAAGGCTTTCG
AGTTGTAAACCCCTGTCACGGGTTAAGAAGGGTGTCCTGTCGAATAGATGGGGCATTCTGACAAAGGCCC
GAGAGGAAGCCACGGCTAACTCCGTGCCAGCAGCCGCGGTAATTCGGAGGTGGCAAGCGTTGTTCGGAAC
CACTGGGCGTAAAGGGCGCGTAGGCGGCATTGTAAGTCTGTGGTGAAATCCCTCGGCTCAACCGAGGCAT
GGGTGCAGATACTGCTTTGCTAGAGTGTGAGAGGGGAGAGTGGAACTCCTGGTGGAGCGGTGAAATGCGT
AGATATCAGGAGGAACGCCGGAGGCGAAAGTGACTTTCTGGCTCACTACTAACGTTGAGGCGCGAAAGCT
AGGGGAGCAAAAGGGATTAGATACCCCTGTAGTCCTAGCTGTAATCGAT
>gi|302029721|gb|HM565015.1| Uncultured planctomycete clone Amx-PYS-2 16S ribosomal RNA gene, partial sequence
GGATTAGGCATGCAAGTCGAACGAGTGGCAGTATCCCGAAAGGGGTACAAACCGAGTGGCGTAAGGGTGA
GTAATGCATTGATAACCTACCTTTGAGATGGGAATAACAACGTTCCAAGCAATTGGAACTACCGAAAGGG
TTGCTAATACTCAATAAAACTATTGTTGCTTTGGTAATGATAGTCAAATAGGYGGAAYCGAAAGGTTCCA
TTTGCTTAGAGAGGGGTCAATGTCCTATCAGCTAGTTGGTAGGGTAATGGCCTACCAAGGCGAAGACGGG
TAGCCGGCCTGAGAGGGTGGTCGGCCACACTGGGACTGAGACACTGCCCAGACTCCTACGGGAGGCTGCA
GTCGAGAATCTTTCGCAATGCCCGAAAGGGTGACGAAGCGACGCCGCGTGYGGGAAGAAGGCCTTCGGGT
TGTAAACCACTGTCGGGAGTTAAGAAATGCAAGGGTGTTAATAGCGTCCTTGCTTGACTAAGGCTCCGGA
GGAAGCCACGGCTAACTCTGTGCCAGCAGCCGCGGTAATACAGAGGCGGCAAGCGTTGTTCGGAATTATT
GGGCGTAAAGAGCACGTAGGCGGCTGTGTAAGTCGGTTGTGAAAGCCTTCCGCTCAACGGAAGAACAGCA
TCCGATACTGCATGGCTTGAGTGCGGGAGGGGAGAGTGGAACTTCTGGTGGAGCGGTGAAATGCGTAGAT
ATCAGAAGGAACACCGGCGGCGAAAGCGACTCTCTGGCCCCGTAACTGACGCTGAGTGTGCGAAAGCTAG
GGGAGCAAACGGGATTAGATACCCCCGGTAGTCCTAGCTGTAACGATGGGCACTAAGTAGAGGGGTTTT

>gi|302029722|gb|HM565016.1| Uncultured planctomycete clone Amx-PYS-3 16S ribosomal RNA gene, partial sequence
GGATTAGGCATGCAAGTCGAACGAGGGAGTACCTCGAAAGGGGTACAAATCGAGTGGCGTAAGGGTGAGT
AATGCATTGATAACCTACCTTTGRGATGAGGAYAACAACGTTCCAAGCAATTGGAGCTACCGAAAGGGTT
GCTAATACTCAATAAAACTATTGATACTTCGGTATTGATAGTCAAATGTTTGGAGCCGTAAGGTTCCATT
TGCTCAGAGAGGGGTCAATGTCCTATCAGCTAGTTGGTGGGGTAATGGCCTACCAAGGCGAAGACGGGTA
GCCGGCCTGAGAGGGTGGTCGGCCACACTGGGACTGAGACACTGCCCAGACTCCTACGGGAGGCTGCAGT
CGAGAATCTTTCGCAATGCCCGAAAGGGTGACGAAGCGACGCCGCGTGTGGGAAGAAGGCCTTCGGGTTG
TAAACCACTGTCGGGAGTTAAGAAATGTAAGGGTGTTAATAGTATCCTTACTTGACTAAGGCTCCGGAGG
AAGCCACGGCTAACTCTGTGCCAGCAGCCGCGGTAATACAGAGGCGGCAAGCGTTGTTCGGAATTATTGG
GCGTAAAGAGCACGTAGGCGGCTATGTAAGTCGGTTGTGAAAGCCTTCCGCTCAACGGAAGAACAGCATC
CGATACTGCATGGCTTGAGTGCGGGAGGGGAGAGTGGAACTTCTGGTGGAGCGGTGAAATGCGTAGATAT
CAGAAGGAACGCCGGCGGCGAAAGCGACTCTCTGGCCCGTAACTGACGCTGAGTGTGCGAAAGCTAGGGG
AGCAAACGGGATTAGATACCCCGGTAGTCCTAGCCGTAAACGATGGGCACTAAGTAGAGGGGTTTT

>gi|302029723|gb|HM565017.1| Uncultured planctomycete clone Amx-PYS-1 16S ribosomal RNA gene, partial sequence
GGATTAGGCATGCAAGTCGAACGAGGGGAGTACCTTCGSGAAAGGGGTGCCAAMCCGAAGTKGGCGTAAG
GGTGAGTAATGCATTGATAACCTACCTTTGGGATGAGGGATAACAACGTTTCAAGTAATTGAAATTACCG
AAAGGGGTTGCTAATACTCAATAAAACTATTGTTGCTTTGGTGGCGATAGTCAAATAGGCGGAGTCGAAA
GGCTCCATTTGCTCAGAGAGGGGTCAATGTCCTATCAGCTAGTTGGTAGGGTAATGGCCTACCAAGGCGA
AGACGGGTAGCCGGCCTGAGAGGGTGGTCGGCCACACTGGGACTGAGACACTGCCCAGACTCCTACGGGA
GGCTGCAGTCGAGAATCTTTCGCAATGCCCGAAAGGGTGACGAAGCGACGCCGCGTGTGGGAAGAAGGCC
TTCGGGTTGTAAACCACTGTCGGGAGTTAAGAAATGCAAGGATGTTAATAGTGTCTTTGCTTGACTAAGG
CTCCGGAGGAAGCCACGGCTAACTCTGTGCCAGCAGCCGCGGTAATACAGAGGCGGCAAGCGTTGTTTGG
AATTATTGGGCGTAAAGAGCACGTAGGCGGCTATGTAAGTCGGTTGTGAAAGCCTTCCGCTCAACGGAAG
AACAGCATCCGATACTGCATGGCTTGAGTGCGGGAGGGGAGAGTGGAACTTCTGGTGGAGCGGTGAAATG
CGTAGATATCAGAAGGAACGCCGGCGGCGAAAGCGACTCTCTGGCCCATAACTGACGCTGAGTGTGCGAA
AGCTAGGGGAGCAAACGATTAGATACCCCGGTAGTCCTAGCCGTAAACGATGGGCACTAAGTAGAGGGGT
TTT

>gi|307714743|gb|HM573585.1| Uncultured planctomycete clone Amx-PAn2 16S ribosomal RNA gene, partial sequence
GGATTAGGCATGCAAGTCGAACGAGGGAGTACTCCGAAAGGGGTGCAAACCGAGTGGCGTAAGGGTGAGT
AAAGCATTGATAACCTACCTTTGGGATGAGGATAACAACGTTTCAAGTAATTGAAATTACCGAAAGGGTT
GCTAATACTCAATGAAACTATTGTTGCTTTAGCGGCGATAGTCAAATAGGCGGAGTCGAAAGGCTCCATT
TGCCCAGAGAGGGGTCAATGTCCTATCAGCTAGTTGGTAGGGTAAAGGCCTACCAAGGCAAAGACGGGTA
GCCGGCCTGAGAGGGTGGTCGGCCACACTGGGACTGAGACACTGCCCAGACTCCTACGGGAGGCTGCAGT
CGAGAATCTTTCGCAATGCCCGAAAGGGTGACGAAGCGACGCCGCGTGTGGGAAGAAGGCCTTCGGGCTG
TAAACCACTGTCGGGAGTTAAGAAATGCAAGGATATGAATAGTGTCTTTGCTTGACTAAGGCTCCGGAGG
AAGCCACGGCTAACTCTGTGCCAGCAGCCGCGGTAATACAGAGGCGGCAAGCGTTGTTCGGAATTATTGG
GCGTAAAGAGCACGTAGGCGGCTATGTAAGTCGGTTGTGAAAGCCTTCCGCTCAACGGGAGAACAGCATC
CGATACTACATGGCTTGAGTGCGGGAGGGGAGAGTGGAACTTCTGGTGGAGCGGTGAAATGCGTAGATAT
CAGAAGGAACACCGGCGGCGAAGGCGACTCTCTGGTCCGTAACTGACGCTGAGTGTGCGAAAGCTAGGGG
AGCAAACGGGATTAGATACCCCGGTAGTCCTAGCCGTAAACGATGGGCACTAAGTAGAGGGGTTTT

>gi|307714744|gb|HM573586.1| Uncultured planctomycete clone Amx-PAn1 16S ribosomal RNA gene, partial sequence
GGATTAGGCATGCAAGTCGAACGAGGGAGTATTCCGAAAGGGGTACAAATCGAGTGGCGTAAGGGTGAGT
AATGCATTGATAACCTACCTTTGAGATGAGGATAACGACGTTTCGAGCAATCGAAACTACCGAAAGGGTT
GCTAATACTCAATAATACTATCGGTGCTTCGGTACTGATAGTCAAACGTTTGGGGCCGTAAGGTTCCTAT
TGCTCAGAGAGGGGTCAATGTCCTATCAGCTAGTTGGTGGGGTAATGGCCTACCAAGGCAAAGACGGGTA
GTCGGCCTGAGAGGGTGGTCGGCCACACTGGGACTGAGACACTGCCCAGACTCCTACGGGAGGCTGCAGT
CGAGAATCTTTCGCAATGCCCGAAAGGGTGACGAAGCGACGCCGCGTGTGGGAAGAAGGCCTTCGGGTTG
TAAACCACTGTCGGGAGTTAGGAAATGTAAGGGTGCTAATAGTATCCTTACTTGACTAAGGCTCCGGAGG
AAGCCACGGCTAACTCTGTGCCAGCAGCCGCGGTAATACAGAGGCGGCAAGCGTTGTTCGGAATTATTGG
GCGTAAAGAGCACGTAGGCGGCTGTGTAAGTCGGTTGTGAAAGCCTTCCGCTTAACGGAAGAACGGCATC
CGATACTGCATAGCTTGAGTGCGGGAGGGGAGAGTGGAACTTCTGGTGGAGCGGTGAAATGCGTAGATAT
CAGAAGGAACACCGGCGGCGAAGGCGACTCTCTGGTCCGTAACTGACGCTGAGTGTGCGAAAGCTAGGGG
AGCAAACGGGATTAGATACCCCGGTAGTCCTAGCCGTAAACGATGGGCACTAAGTAGAGGGGTTTT

>gi|307714745|gb|HM573587.1| Uncultured planctomycete clone Amx-PAn15 16S ribosomal RNA gene, partial sequence
GGATTAGGCATGCAAGTCGAACGAGGGAGTATTCCGAAAGGGGTACAAACCGAGTGGCGTAAGGGTGAGT
AATGCATTGATAACCTGCCTTTGAGATGGGAACAACAGCGTTCCAGCAATTGGAGCTACCGAAAGGGCTG
CTAATACCCAATAAAACTATTATTGCTTGGTGATGATAGTCAAACGTGCGGAATCGAAAGGTTCCATTTG
CTCAAAGAGGGGTCAATGTCCTATCAGCTTGTTGGTGGGGTAATGGCCTACCAAGGCGAAGACGGGTAGC
CGGCCTGAGAGGGTGGTCGGCCACACTGGGACTGAGACACTGCCCAGACTCCTACGGGAGGCTGCAGTCG
AGAATCTTTCGCAATGCCCGAAAGGGTGACGAAGCGACGCCGCGTGCGGGAAGAAGGCCTTCGGGTTGTA
AACCGCTGTCGGGAGTTAGGAAGTGCAAGGATGTTAATAGCGTTCTTGCTTGACTAGGCTCCGAGGAAGC
ACGGCTAACTCTGTGCCAGCAGCCGCGGTAATACAGAGGCGTGCGAAGCGTTGTTCGGAATTATTGGGCG
TAAAGAGCACGTAGGCGGCTGTGATAAGTCAGGTTGTGAAAGCCTTCCGCTTAACGGAAGAACGGCATCC
GATACTGTCATAGCTTGAGTACAGGAGGGGAGAGTGGAATTCCTGGTGGAGCGGTGAAATGCGTAGATAT
CAGAAGGAACGCCGGCGGCGAAAGGACTCTCTGGTCCGTAACTGACGCTGAGTGTGCGAAAGCTAGGGGA
GCAAACGGGATTAGATACCCCGGTAGTCCTAGCCGTAAGCGATGGGCACTAAGTAGAGGGGTTTT

>gi|307714746|gb|HM573588.1| Uncultured planctomycete clone Amx-PAn30 16S ribosomal RNA gene, partial sequence
GGATTAGGCATGCAAGTCGAACGAGGGAGTACTCCGAAAGGGGTACAAATCGAGTGGCGTAAGGGTGAGT
AATGCATTGATAACCTACCTTTGAGATGGGAACAACAGCGTTCCAAGCAATTGGAGCTACCGAAAGGGCT
GCTAATACCCAATAAAACTGTTATTGCTTTGGTGATGATAGTCAAACGTGCGGAATCGAAAGGTTCCATT
TGCTCAAAGAGGGGTCAATGTCCTATCAGCTTGTTGGTGGGGTAATGGCCTACCAAGGCGAAGACGGGTA
GCCGGCCTGAGAGGGTGGTCGGCCACACTGGGACTGAGACACTGCCCAGACTCCTACGGGAGGCTGCAGT
CGAGAATCTTTCGCAATGCCCGCAAGGGTGACGAAGCGACGCCGCGTGCGGGAAGAAGGCCTTCGGGTTG
TAAACCGCTGTCGGGAGTTAGGAAGTGCAAGGATGTTAATAGCGTTCTTGCTTGACTAAGGCTCCGGAGG
AAGCCACGGCTAACTCTGTGCCAGCAGCCGCGGTAATACAGAGGCGGCAAGCGTTGTTCGGAATTATTGG
GCGTAAAGAGCACGTAGGCGGCTGTGTAAGTCGGTTGTGAAAGCCTTCCGCTTAACGGAAGAACGGCATC
CGATACTGCATAGCTTGAGTGCGGGAGGGGAGAGTGGAACTTCTGGTGGAGCGGTGAAATGCGTAGATAT
CAGAAGGAACACCGGCGGCGAAGGCGACTCTCTGGTCCGTAACTGACGCTGAGTGTGCGAAAGCTAGGGG
AGCAAACGGGATTAGATACCCCGGTAGTCCTAGCCGTAAACGATGGGCACTAAGTAGAGGGGTTTT

>gi|307714747|gb|HM573589.1| Uncultured planctomycete clone Amx-PAn31 16S ribosomal RNA gene, partial sequence
GGATTAGGCATGCAAGTCGAACGAGGGAGCGCCCCGAAAGGGGTGCAAACCGAGTGGCGTAAGGGTGAGT
AATGCATTGATAACCTACCTTTGAGATGGGAATAACAACGTTCCAAGCAATTGGGGCTACCGAAAGGGTT
GCTAATACTCAATAAAACTATTGTTGCTTCGGTAATAATAGTCAAATAGGCGGAATCGAAAGATTCCGCT
TGCTTAAGGAGGGGTCAATGTCCTATCAGCTTGTTGGTAGGGTAATGGCCTACCAAGGCGAAGACGGGTA
GCCGGCCTGAGAGGGTGGTCGGCCACACTGGGACTGAGACACTGCCCAGACTCCTACGGGAGGCTGCAGT
CGAGAATCTTTCGCAATGCCCGAAAGGGTGACGAAGCGACGCCGCGTGCGGGAAGAAGGCCTTCGGGTTG
TAAACCGCTGTCGGGAGTTAAGAAATGCAAGGGTGTTAACAGCGTCCTTGCTTGACAAAGGTGCGGGAGG
AAGCCACGGCTAACTCTGTGCCAGCAGCCGCGGTAATACAGAGGCGGCAAGCGTTGTTCGGAATCATTGG
GCGTAAAGAGCACGTAGGCGGCTGTGTAAGTCGGTTGTGAAAGCCTTCCGCTCAACGGAAGAAGCGCATC
CGATACTGCATAGCTCGAGTGCGGGAGGGGAGAGTGGGAACTTCTGGTGGAGCGGTGAAATGCGTAGATA
TCAGAAGGAACGCCGGCGGCGAAGGCGACTCTCTGGCCCATAACTGACGCTGAGTGTGCGAAAGCTAGGG
GAGCAAACGGGATTAGATACCCCGGTAGTCCTAGCCGTAAACGATGGGCACTAAGTAGAGGGGTTTT

>gi|307714748|gb|HM573590.1| Uncultured planctomycete clone Amx-PAn39 16S ribosomal RNA gene, partial sequence
GGATTAGGCATGCAAGTCGAACGAGGGAGTATTCCGAAAGGGGTACAAATCGAGTGGCGTAAGGGTGAGT
AATGCATTGATAACCTGCCTTTGAGATGGGAACAACAGCGTTCCAAGCAATTGGAGCTACCGAAAGGGCT
GCTAATACCCAATAAAACTATTATTGCTTCGGCGATGATAGTCAAACATGCGGAATCGAAAGGTTCCATT
TGCTCAAAGAGGGGTCAATGTCCTATCAGCTTGTTGGTGGGGTAACGGCCTACCAAGGCGAAGACGGGTA
GCCGGCCTGAGAGGGTGGTCGGCCACATTGGGACTGAGACACTGCCCAGACTCCTACGGGAGGCTGCAGT
CGAGAATCTTTCGCAATGCCCGAAAGGGTGACGAAGCGACGCCGCGTGTGGGAAGAAGGCCTTCGGGTTG
TAAACCACTGTCGGGAGTTAAGAAGTGTAGGGGTGTTAAGAGCATCCTTACTTGACGTTAGCTCCGGAGG
AAGCCACGGCTAACTCTGTGCCAGCAGCCGCGGTAATACAGAGGTGGCAAGCGTTGTTCGGAATTATTGG
GCGTAAAGAGCACGTAGGCGGGCCCTGCAAGTCAGCTGTGAAATCCTTCTGCTCAACGGAAGAACGGCAG
TTTGATACTATAGGGCTTGGAGTGCGGGAGGGGAGAGTGGAACTTCTGGTGGAGCGGTGAAATGCGTAGA
TATCAGAAGGAACATCGGCGGCGAAAGCGACTCTCTGGCCCGTAATTGACGCTGAGGTGCGAAAGCTAGG
GGAGCAAACGGGATTAGATACCCCGGTAGTCCTAGCCGTAAACGATGGGCACTAAGTAGAGGGGTTTT
