# Supplementary material for: Biogeography of anaerobic ammonia-oxidizing (anammox) bacteria
Source: Front Microbiol. 2014 Aug 6;5:399. doi: 10.3389/fmicb.2014.00399 (PMC4123730; doi:10.3389/fmicb.2014.00399)
Supplement: Supplementary file 1 [file DataSheet1.ZIP › Sonthiphand supp data files/10/Untrimmed Sequence Files/50.fasta]

>gi|456651494|gb|KC454442.1| Uncultured anaerobic ammonium-oxidizing bacterium clone Amx16S-DL-1 16S ribosomal RNA gene, partial sequence
TTTCGCAATGCCCGAAAGGGTGACGAAGCGACGCCGCGTGCGGGAAGAAGGCCTTCGGGTTGTAAACCGC
TGTCGGGAGTTAAGAAATGTAAGGATGTTAATAGCATCTTTGCTTGACTAAGGCTCCGGAGGAAGCCACG
GCTAACTCTGTGCCAGCAGCCGCGGTAATACAGAGGCGGCAAGCGTTGTTCGGAATTATTGGGCGTAAAG
AGCACGTAGGCGGCTATGTAAGTCGGTTGTGAAAGCCTTCCGCTCAACGGGAGAACAGCATCCGATACTG
CATGGCTTGAGTGCGGGAGGGGAGAGTGGAACTTCTGGTGGAGCGGTGAAATGCGTAGATATCAGAAGGA
ACGCCGGCAGCGAAAGCGGCTCTCTGGCCCATAACTGACGCTGAGTGTGCGAAAGCTAGGGGAGCAAACG
GGATTAGATACCCCGGTAGTCCTAGCCGTAAACGATGGGCACTAAGTAGAGGGGTTTT

>gi|456651496|gb|KC454443.1| Uncultured anaerobic ammonium-oxidizing bacterium clone Amx16S-DL-2 16S ribosomal RNA gene, partial sequence
TTTCGCAATGCCCGAAAGGGTGACGAAGCGACGCCGCGTGCGGGAAGAAGGCCTTCGGGTTGTAAACCGC
TGTCGGGAGTTAAGAAATGTAAGGATGTTAATAGCATCTTTGCTTGACTAAGGCTCCGGAGGAAGCCACG
GCTAACTCTGTGCCAGCAGCCGCGGTAATACAGAGGCGGCAAGCGTTGTTCGGAATTATTGGGCGTAAAG
AGCACGTAGGCGGCTATGTAAGTCGGTTGTGAAAGCCTTCCGCTCAACGGGAGAACAGCATCCGATACTG
CATGGCTTGAGTGCGGGAGGGGAGAGTGGAACTTCTGGTGGAGCGGTGAAATGCGTAGATATCAGAAGGA
ACGCCGGCGGCGAAAGCGGCTCTCTGGCCCATAACTGACGCTGAGTGTGCGAAAGCTAGGGGAGCAAACG
GGATTAGATACCCCGGTAGTCCTAGCCGTAAACGATGGGCACTAAGTAGAGGGGTTTT
>gi|456651500|gb|KC454444.1| Uncultured anaerobic ammonium-oxidizing bacterium clone Amx16S-DtL-1 16S ribosomal RNA gene, partial sequence
TTTCGCAATGCCCGAAAGGGTGACGAAGCGACGCCGCGTGCGGGAAGAAGGCCTTCGGGTTGTAAACCGC
TGTCGGGAGTTAAGAAATGTAAGGATGTTAATAGCGTCTTTACTTGACTAAGGCTCCGGAGGAAGCCACG
GCTAACTCTGTGCCAGCAGCCGCGGTAATACAGAGGCGGCAAGCGTTGTTCGGAATTATTGGGCGTAAAG
AGCACGTAGGCGGCTATGTAAGTCGGTTGTGAAAGCCTTCCGCTCAACGGGAGAACAGCATCCGATACTG
CATGGCTTGAGTGTGGGAGGGGAGAGTGGAACTTCTGGTGGAGCGGTGAAATGCGTAGATATCAGAAGGA
ACGCCGGCGGCGAAAGCGGCTCTCTGGCCCATAACTGACGCTGAGTGTGCGAAAGCTAGGGGAGCAAACG
GGATTAGATACCCCGGTAGTCCTAGCCGTAAACGATGGGCACTAAGTAGAGGGGTTTT

>gi|456651504|gb|KC454445.1| Uncultured anaerobic ammonium-oxidizing bacterium clone Amx16S-DtL-2 16S ribosomal RNA gene, partial sequence
TTTCGCAATGCCCGAAAGGGTGACGAAGCGACGCCGCGTGTGGGAAGAAGGCCTTCGGGTTGTAAACCAC
TGTCGGGAGTTAAGAAATGTAAGGATGTTAATAGTATCCTTACTTGACTAAGGCTCCGGAGGAAGCCACG
GCTAACTCTGTGCCAGCAGCCGCGGTAATACAGAGGCGGCAAGCGTTGTTCGGAATTATTGGGCGTAAAG
AGCACGTAGGCGGCTACGTAAGTCGGTTGTGAAAGCCTTCCGCTCAACGGAAGAACAGCAGTCGATACTG
CATGGCTTGAGTGCGGGAGGGGAGAGCGGAACTTCTGGTGGAGCGGTGAAATGCGTAGATATCAGAAGGA
ACGCCGGCGGCGAAAGCGACTCTCTGGCCCGTAACTGACGCTGAGTGTGCGAAAGCTAGGGGAGCAAACG
GGATTAGATACCCCGGTAGTCCTAGCCGTAAACGATGGGCACTAAGTAGAGGGGTTTT
>gi|456651587|gb|KC454470.1| Uncultured anaerobic ammonium-oxidizing bacterium clone WL5-5 16S ribosomal RNA gene, partial sequence
TTTCGCAATGCCCGAAAGGGTGACGAAGCGACGCCGCGTGTGGGAGGAAGGCCTTCGGGTTGTAAACCAC
TGTCGGGAGTTAGGAAATGTAAGGATGTTAACAGCGTCCTTACTTGACTAAGGCTCCGGAGGAAGCCACG
GCTAACTCTGTGCCAGCAGCCGCGGTAATACAGAGGCGGCAAGCGTTGTTCGGAATTATTGGGCGTAAAG
AGCACGTAGGCGGCATTGCAAGTCAGCTGTGAAATACTTTCGCTTAACGAAAGAACTGCAGCTGATACTA
CAAAGCTAGAGTGCGGAAGGGGAGAGTGGAACTTCTGGTGTAGCGGTGAAATGCGTAGATATCAGAAGGA
ACGCCGGCGGCGAAAGCGGCTCTCTGGTCCGTAACTGACGCTGAGTGTGCGAAAGCTAGGGGAGCAAACG
GGATTAGATACCCCGGTAGTCCTAGCCGTAAACGATGGGCACTAAGTAGAGGGGTTTT

>gi|456651588|gb|KC454471.1| Uncultured anaerobic ammonium-oxidizing bacterium clone WL5-8 16S ribosomal RNA gene, partial sequence
TTCGCAATGCCCGAAAGGGTGACGAAGCGACGCCGCGTGTGGGAAGAAGGCCTTCGGGTTGTAAACCGCT
GTTGGGAGTTAAGAAATGTGAGGGTGTTAATAGCGCCTTCACTTGACTAAAGCTCCAGAGGAAGCCACGG
CTAACTCTGTGCCAGCAGCCGCGGTAATACAGAGGCGGCAAGCGTTGTTCGGAATTATTGGGCGTAAAGA
GCACGTAGGCGGCCCTGCAAGTCAGTTGTGAAAGCCTTCTGCTTAACGGAAGAACAGCATCTGATACTAC
AGGGCTAGAGTGCGGGAGGGGAGAGCGGAACTTCTGGTGGAGCGGTGAAATGCGTAGATATCAGAAGGAA
CGCCGGCGGCGAAAGCGGCTCTCTGGTCCGTAACTGACGCTGAGTGTGCGAAAGCTAGGGGAGCAAACGG
GATTAGATACCCCGGTAGTCCTAGCCGTAAACGATGGGCACTAAGTAGAGGGGTT

>gi|456651589|gb|KC454472.1| Uncultured anaerobic ammonium-oxidizing bacterium clone WL5-27 16S ribosomal RNA gene, partial sequence
TTCGCAATGCCCGAAAGGGTGACGAAGCGACGCCGCGTGTGGGAAGAAGGCCTTCGGGTTGTAAACCGCT
GTTGGGAGTTAAGAAATGTGAGGGTGTTAATAGCGCCTTCACTTGACTAAAGCTCCAGAGGAAGCCACGG
CTAACTCTGTGCCAGCAGCCGCGGTAATACAGAGGCGGCAAGCGTTGTTCGGAATTATTGGGCGTAAAGA
GCACGTAGGCGGCCCTGCAAGTCAGTTGTGAAAGCCTTCTGCTTAACGGAAGAACAGCATCTGATACTAC
AGGGCTAGAGTGCGGGAGGGGAGAGCGGAACTTCTGGTGGAGCGGTGAAATGCGTAGATATCAGAAGGAA
CGCCGGCGGCGAAAGCGGCTCTCTGGTCCGTAACTGACGCTGAGTGTGCGAAAGCTAGGGGAGCAAACGG
GATTAGATACCCCGGTAGTCCTAGCCGTAAACGATGGGCACTAAGTAGAGGGGTT

>gi|456651590|gb|KC454473.1| Uncultured anaerobic ammonium-oxidizing bacterium clone WL5-28 16S ribosomal RNA gene, partial sequence
TTTCGCAATGCCCGAAAGGGTGACGAAGCGACGCCGCGTGTGGGAGGAAGGCCTTCGGGTTGTAAACCAC
TGTCGGGAGTTAAGAAATGTAAGGGTGTTAACAGCATCCTTACTTGACTAAGGCTCCGGAGGAAGCCACG
GCTAACTCTGTGCCAGCAGCCGCGGTAATACAGAGGCGGCAAGCGTTGTTCGGAATTATTGGGCGTAAAG
AGCACGTAGGCGGCATTGCAAGTCAGCTGTGAAATACTTTCGCTTAACGAAAGAACTGCAGCTGATACTA
CAAGGCCAGAGTGCGGAAGGGGAGAGTGGAACTTCTGGTGTAGCGGTGAAATGCGTAGATATCAGAAGGA
ACGCCGGCGGCGAAAGCGGCTCTCTGGTCCGTAACTGACGCTGAGTGTGCGAAAGCTAGGGGAGCAAACG
GGATTAGATACCCCGGTAGTCCTAGCCGTAAACGATGGGCACTAAGTAGAGGGGTTT

>gi|456651592|gb|KC454474.1| Uncultured anaerobic ammonium-oxidizing bacterium clone WL6-11 16S ribosomal RNA gene, partial sequence
TTTCGCAATGCCCGAAAGGGTGACGAAGCGACGCCGCGTGTGGGAAGAAGGCCTTCGGGTTGTAAACCAC
TGTCGGGAGTTAAGAAATGCAGGGGTGCTAATAGTATCCTTGCTTGACTAAGGCTCCGGAGGAAGCCACG
GCTAACTCTGTGCCAGCAGCCGCGGTAATACAGAGGCGGCAAGCGTTGTTCGGAATTATTGGGCGTAAAG
AGCACGTAGGCGGCTATGTAAGTCGGTTGTGAAAGCCTTCCGCTCAACGGGAGAACGGCAGCCGATACTG
CATAGCTTGAGTGCGGGAGGGGAGAGTGGAACTTCTGGTGGAGCGGTGAAATGCGTAGATATCAGAAGGA
ACGCCGGCGGCGAAAGCGGCTCTCTGGCCCATAACTGACGCTGAGTGTGCGAAAGCTAGGGGAGCAAACG
GGATTAGATACCCCGGTAGTCCTAGCCGTAAACGATGGGCACTAAGTAGAGGGGT

>gi|456651596|gb|KC454475.1| Uncultured anaerobic ammonium-oxidizing bacterium clone WL6-13 16S ribosomal RNA gene, partial sequence
TTTCGCAATGCCCGAAAGGGTGACGAAGCGACGCCGCGTGTGGGAAGAAGGCCTTCGGGTTGTAAACCAC
TGTCGGGAGTTAAGAAATGCAGGGGTGCTAATAGTATCCTTGCTTGACTAAGGCTCCGGAGGAAGCCACG
GCTAACTCTGTGCCAGCAGCCGCGGTAATACAGAGGCGGCAAGCGTTGTTCGGAATTATTGGGCGTAAAG
AGCACGTAGGCGGCTATGTAAGTCGGTTGTGAAAGCCTTCCGCTCAACGGGAGAACGGCAGCCGATACTG
CATAGCTTGAGTGCGGGAGGGGAGAGTGGAACTTCTGGTGGAGCGGTGAAATGCGTAGATATCAGAAGGA
ACGCCGGCGGCGAAAGCGGCTCTCTGGCCCATAACTGACGCTGAGTGTGCGAAAGCTAGGGGAGCAAACG
GGATTAGATACCCCGGTAGTCCTAGCCGTAAACGATGGGCACTAAGTAGAGGGGT

>gi|456651600|gb|KC454476.1| Uncultured anaerobic ammonium-oxidizing bacterium clone WL6-24 16S ribosomal RNA gene, partial sequence
TTTCGCAATGCCCGAAAGGGTGACGAAGCGACGCCGCGTGTGGGAAGAAGGCCTTCGGGTTGTAAACCAC
TGTCGGGAGTTAAGAAATGCAGGGGTGCTAATAGTATCCTTGCTTGACTAAGGCTCCGGAGGAAGCCACG
GCTAACTCTGTGCCAGCAGCCGCGGTAATACAGAGGCGGCAAGCGTTGTTCGGAATTATTGGGCGTAAAG
AGCACGTAGGCGGCTATGTAAGTCGGTTGTGAAAGCCTTCCGCTCAACGGGAGAACGGCAGCCGATACTG
CATAGCTTGAGTGCGGGAGGGGAGAGTGGAACTTCTGGTGGAGCGGTGAAATGCGTAGATATCAGAAGGA
ACGCCGGCGGCGAAAGCGGCTCTCTGGCCCATAACTGACGCTGAGTGTGCGAAAGCTAGGGGAGCAAACG
GGATTAGATACCCCGGTAGTCCTAGCCGTAAACGATGGGCACTAAGTAGAGGGGT

>gi|456651605|gb|KC454477.1| Uncultured anaerobic ammonium-oxidizing bacterium clone WL6-30 16S ribosomal RNA gene, partial sequence
TTTCGCAATGCCCGAAAGGGTGACGAAGCGACGCCGCGTGTGGGAAGAAGGCCTTCGGGTTGTAAACCAC
TGTCGGGAGTTAAGAAATGCAAGGATATGAATAGTGTCTTTGCTTGACTAAGGCTCCGGAGGAAGCCACG
GCTAACTCTGTGCCAGCAGCCGCGGTAATACAGAGGCGGCAAGCGTTGTTCGGAATTATTGGGCGTAAAG
AGCACGTAGGCGGCTATGTAAGTCGGTTGTGAAAGCCTTCCGCTCAACGGGAGAACAGCATCCGATACTG
CATGGCTTGAGTGCGGGAGGGGAGAGTGGAACTTCTGGTGGAGCGGTGAAATGCGTAGATATCAGAAGGA
ACGCCGGCGGCGAAAGCGGCTCTCTGGCCCATAACTGACGCTGAGTGTGCGAAAGCTAGGGGAGCAAACG
GGATTAGATACCCCGGTAGTCCTAGCCGTAAACGATGGGCACTAAGTAGAGGGGGTT

>gi|456651982|gb|KC454601.1| Uncultured anaerobic ammonium-oxidizing bacterium clone WLS1-2 16S ribosomal RNA gene, partial sequence
TTCGCAATGCCCGAAAGGGTGACAATGCGACGCCGCGTGAGCGATGAAGGCCTTCGGGTTGTAAAGCTCT
TTCAGCAGGGATGAAGGCAGAACGGTTAATAGCCGTTCTGCTTGACGGTACCTGCAGAGGAAGCGCCGGC
TAACTCCGTGCCAGCAGCCGCGGTAATACGGAGGGCGCAAGCGTTGTTCGGAATCACTGGGCATAAAGCG
CGCGTAGGCGGTTTTGTAAGTCATGTGTGAAATCCCTCGGCTTAACCGAGGAACTGCATTTGATACTGCA
AAGCTAGAGTACAGGAGGGGAGAGCGGAATTCCTGGTGGAGCGGTGAAATGCGTAGATATCAGGAGGAAC
GCCGGTGGCGAAAGCGGCTCTCTGGTCTGTCACTGACGCTGAGGCGCGAAAGCTAGGGGAGCAAACGGGA
TTAGATACCCCGGTAGTCCTAGCCCTAAACGATGGGCACTAAGTAGAGGGGTTTT

>gi|456651992|gb|KC454602.1| Uncultured anaerobic ammonium-oxidizing bacterium clone WLS1-8 16S ribosomal RNA gene, partial sequence
TTTCGCAATGCCCGAAAGGGTGACAATGCGACGCCGCGTGAGCGATGAAGGCCTTCGGGTTGTAAAGCTC
TGTCAGCCGGGATGAATACGGATATGTTAATAACATGTCCGGGTGACGTTACCGGCAAAGGAAGCCACGG
CTAACTCCGTGCCAGCAGCCGCGGTAATACGGAGGTGGCAAGCGTTGTTCGGATTCACTGGGTGTAAAGG
ACATGTAGGTGTCTTATTAAGTCGGTTGTGAAATCCCTTGGCTCAACCAAGGAACTGCTTCCGATACTGG
TAAGATTGAGTACGGGAGAGGTAAGCGGAATTCCAGAAGTAAGAGTGAAATCTGTAGATATCTGGAGGAA
CACCATTAGCGAAGGCGGCTTACTGGTCCGATACTGACACTGAAATGTGAAAGCTAGGGGAGCAAACAGG
ATTAGATACCCTGGTAGTCCTAGCTGTAAACGATGGGCACTAAGTAGAGGGGTTTT

>gi|456651996|gb|KC454603.1| Uncultured anaerobic ammonium-oxidizing bacterium clone WLS1-9 16S ribosomal RNA gene, partial sequence
TTTCGCAATGCCCGAAAGGGTGACAATGCGACGCCGCGTGAGCGATGAAGGCCTTCGGGTTGTAAAGCTC
TGTCAGCCGGGATGAATACGGATATGTTAATAACATGTCCGGGTGACGTTACCGGCAAAGGAAGCCACGG
CTAACTCCGTGCCAGCAGCCGCGGTAATACGGAGGTGGCAGGCGTTACTCGGATTGATTGGGTGTAAAGG
GCGTGTAGGTGGTGAATTAAGTCGATTGTGAAATCCCTTGGCTTAACCAAGGAACTGCATTCGAAACTAA
TTTGCTTGAGTGACAGAGAGGTAAGTGGAATTCCCGGTGTAACAGTGAAATGTGTAGATATCGGGAGGAA
CACCAGTGGCGAAGGCGACTTACTGGCTGTCTACTGACACTGAGGAGCGAAAGCCAGGGGAGCGAACGGG
ATTAGATACCCCGGTAGTCCTGGCCCTAAACGATGGGCACTAAGTAGAGGGGTTTT

>gi|456651998|gb|KC454604.1| Uncultured anaerobic ammonium-oxidizing bacterium clone WLS1-23 16S ribosomal RNA gene, partial sequence
TTTCGCAATGCCCGAAAGGGTGACTATGCGACGCCGCGTGTGCGATGAAGGTCTTCGGATCGTAAAGCAC
TGTCAGCCGGAAGGAATCTCTGGAGGCTTAATAAGCTTGCAGGGTGACAGTACCGGCAGAGGAAGCCACG
GCTAACTCCGTGCCAGCAGCCGCGGTAATACGGAGGTGGCAGGCGTTACTCGGATTGATTGGGTGTAAAG
GGTGTGTAGGTGGCGAGTTAAGTCGAATGTGAAAGCCCATGGCTCAACCATGGAACTGCGCTCGAAACTG
TCTGTCTTGAGTGGAGTAGGGGAGAGTGGAACTCCAGGTGGAGCGGTGAAATGCGTAGATACCAAGAGGA
ACGCCGGTGGCGAAAGCGACTCTCTGGCCTGCCTCTGACGCTGAGGTGCGAAAGCTAGGGGAGCAAACAG
GATTAGATACCCTGGTAGTCCTAGCCGTAAACGATGGGCACTAAGTAGAGGGGTTTT

>gi|456652002|gb|KC454605.1| Uncultured anaerobic ammonium-oxidizing bacterium clone WLS2-8 16S ribosomal RNA gene, partial sequence
TTTCGCAATGCCCGAAAGGCTGACGACGCGACGCCGCGTGGAGGATAAAGGCCCTCGGGTTGTAAACTCC
TGTCGAACCGGGAAGAAAAGCCGTTGGATAATATCCATCGGTCTTGACGGTACCGGTGAAGGAAGGTCCG
GCTAACTCCGTGCCAGCAGCCGCGGTAATACGGAGGGACCTAGCGTTGTTCGGAATCACTGGGCTTAAAG
GGCGCGTAGGCGGCCGCGTAAGTCAGGTGTGAAAGCCCCCGGCCTAACCGGGGAATTGCGCCTGATACTG
CGTCGCTTGAGGATGAGAGGGGAGAGTGGAACTTCTGGTGGAGCGGTGAAATGCGTAGATATCAGAAGGA
ACGCCGGAGGCGAAAGCGACTCTCTGGATCATTCCTGACGCTGAGGCGCGAAAGCTAGGGGAGCAAAAGG
GATTAGATACCCCTGTAGTCCTAGCCGTAAACGATGGGCACTAAGTAGAGGGGTTTT

>gi|456652006|gb|KC454606.1| Uncultured anaerobic ammonium-oxidizing bacterium clone WLS2-12 16S ribosomal RNA gene, partial sequence
TTTCGCAATGCCCGAAAGGGTGACGGAGCGACGCCGCGTGGAGGATGAAGGCCTTCGGGTTGTAAACTCC
TGTCACGGGTTATGAATTACGACGTGCTAATACCACGGCGTTTGACAAAGGCCCGAAAGGAAGCCACGGC
TAACTCCGTGCCAGCAGCCGCGGTAAGACGGAGGGGGCAAGCGTTGTTCGGAATTATTGGGCGTAAAGGG
CGCGTAGGCGGATTGGTAAGTCTGGCGTGAAATCTCCACCACTTAACGGGGAGAGGTCGCTGGAAACTGC
CGATCTGGAGTTCGGTAGAGGATCATGGAATTCCAGGTGTAGCGGTGGAATGCGTAGATATCTGGAAGAA
CACCGGTGGCGAAGGCGGTGATCTGGGCCGAAACTGACGCTGAGGCGCGAAAGCTAGGGGAGCAAACAGG
ATTAGATACCCTGGTAGTCCTAGCCGTAAACGATGGGCACTAAGTAGAGGGGTTTT

>gi|456652011|gb|KC454607.1| Uncultured anaerobic ammonium-oxidizing bacterium clone WLS2-13 16S ribosomal RNA gene, partial sequence
TTTCGCAATGCCCGAAAGGGTGACGGAGCGACGCCGCGTGGAGGATGAAGGCCTTCGGGTTGTAAACTCC
TGTCACGGGTTATGAATTACGACGTGCTAATACCACGGCGTTTGACAAAGGCCCGAAAGGAAGCCACGGC
TAACTCCGTGCCAGCAGCCGCGGTAAGACGGAGGGGGCAAGCGTTGTTCGGAATTATTGGGCGTAAAGGG
CGCGTAGGCGGATTGGTAAGTCTGGCGTGAAATCTCCACCACTTAACGGGGAGAGGTCGCTGGAAACTGC
CGATCTGGAGTTCGGTAGAGGATCATGGAATTCCAGGTGTAGCGGTGGAATGCGTAGATATCTGGAAGAA
CACCGGTGGCGAAGGCGGTGATCTGGGCCGAAACTGACGCTGAGGCGCGAAAGCTAGGGGAGCAAACAGG
ATTAGATACCCTGGTAGTCCTAGCCGTAAACGATGGGCACTAAGTAGAGGGGTTTT

>gi|456652014|gb|KC454608.1| Uncultured anaerobic ammonium-oxidizing bacterium clone WLS2-15 16S ribosomal RNA gene, partial sequence
TTTCGCAATGCCCGAAAGGGTGACAATGCGACGCCGCGTGAGCGATGAAGGCCTTCGGGTTGTAAAGCTC
TGTCAGCTGGGACGAATAGCAGAGTGTTAATATCACTTTGTCTGACGGTACCAGCAGAGGAAGCCACGGC
TAACTCCGTGCCAGCAGCCGCGGTAATACGGAGGTGGCGAGCGTTGTTCGGATTTACTGGGTGTAAAGGT
CATGTAGGCGTCCTATTAAGTCGGGTGTGAAATCCCTTGGCTCAACCAAGGAACTGCGCCCGATACTGGC
AGGATTGAGTACGAAAGAGGTAAGCGGAATTCCAGAAGTAAGGGTGAAATCTGTAGATATCTGGAAGAAC
ACCATTAGCGAAGGCGGCTTACTGGTTCGATACTGACGCTGAAATGAGAAAGCTAGGGGAGCAAACAGGA
TTAGATACCCTGGTAGTCCTAGCTGTAAACGATGGGCACTAAGTAGAGGGGTTTT

>gi|456652019|gb|KC454609.1| Uncultured anaerobic ammonium-oxidizing bacterium clone WLS2-19 16S ribosomal RNA gene, partial sequence
TTTCGCAATGCCCGAAAGGGTGACAATGCGACGCCGCGTGAGCGATGAAGGCCTTCGGGTTGTAAAGCTC
TTTCAGCAGGGATGAAGGCAGAACGGTTAATAGTCGTTCTGCTTGACGGTACCTGCAGAAGAAGCCACGG
CTAACTCCGTGCCAGCAGCCGCGGTAATACGGAGGTGGCAAGCGTTGTTCGGATTTACTGGGTGTAAAGG
ATGTGTAGGCGTCTTTTTAAGTCGGGTGTGAAATCCCATGGCTCAACCATGGAACTGCACTCGATACTGG
AAGGATTGAGTACGAGAGAGGTAAGCGGAATTCCAGAAGTAAGGGTGAAATCTGTAGATATCTGGAAGAA
CACCATTAGCGAAGGCGGCTTACTGGCTCGATACTGACGCTGAAATATGAAAGCTTGGGGAGCAAACAGG
ATTAGATACCCCGGTAGTCCACGCCGTAAACGATGGGCACTAAGTAGAGGGGTTTT

>gi|456652022|gb|KC454610.1| Uncultured anaerobic ammonium-oxidizing bacterium clone WLS2-33 16S ribosomal RNA gene, partial sequence
TTTCGCAATGCCCGAAAGGGTGAACGAGCGACGCCGCGTGCGGGATGAAGGGTTTCGGCTTGTAAACCGC
TTTTCTTTGGGAAGAAGGTCCGCCTCGTGCAGGCGGGTTTGACGGTACCAGAGGAATAAGCCTCGGCTAA
CTCCGTGCCAGCAGCCGCGGTAAGACGGAGGAGGCGAGCGTTGTTCGGAATTATTGGGCGTAAAGGGCGC
GTAGGCGGATCGGCATGTCTGGCGTGAAATCTCCACCGCTTAACGGGGAGAGGTCGCTGGAAACTACCGA
TCTGGAGTTCGGCAGAGGGTCATGGAATTCCAGGTGTAGCGGTGGAATGCGTAGATATCAGGAGGAACGC
CGGTGGCGAAAGCGACTCTCTGGACTGCTTCTGACACTGATGCGCGAAAGCTAGGGGAGCAAACAGGATT
AGATACCCTGGTAGTCCTAGCTGTAACCGATGGGCACTAAGTAGAGGGGTTTT

>gi|456652026|gb|KC454611.1| Uncultured anaerobic ammonium-oxidizing bacterium clone WLS4-1 16S ribosomal RNA gene, partial sequence
TTTCGCAATGCCCGAAAGGGTGACAATGCGACGCCGCGTGAGCGATGAAGGCCTTCGGGTTGTAAAGCTC
TGTCAGCTCGGATGAAGGCAGGAGGGCGAATAGCCTTTCTGATTGACGGTACCGGCGGAGGAAGCCACGG
CTAACTCCGTGCCAGCAGCCGCGGTAACACGGAGGTGGCTAGCGTTGTTCGGAATTACTGGGCATAAAGA
GCACGTAGGCGGCTTGGTCAGTCGGGTGTGAAATCCCTTGGCTCAACCAAGGAATTGCGCCCGAAACTAC
GGTGCTTGAGTGCAGGAGGGGAGAGTGGAATTCCTGGTGGAGCGGTGAAATGCTTAGATATCAGGAGGAA
CACCGGTGGCGAAGGCGACTCTCTGGTCTGCAACTGACGCTGAGGCGCGAAAGCCAGGGGAGCGAACGGG
ATTAGATACCCCGGTAGTCCTGGCCGTAAACGATGGGCACTAAGTAGAGGGGTTTT

>gi|456652031|gb|KC454612.1| Uncultured anaerobic ammonium-oxidizing bacterium clone WLS4-5 16S ribosomal RNA gene, partial sequence
TTTCGCAATGCCCGAAAGGGTGACAATGCGACGCCGCGTGAGCGATGAAGGCCTTCGGGTTGTAAAGCTC
TGTCAGCTCGGATGAAAGCAATCGGGCTAATATCCCGCTTGTCTGACGGTACGAGCAGAGGAAGCCACGG
CTAACTCCGTGCCAGCAGCCGCGGTAATACGGAGGTGGCAAGCGTTGTTCGGATTTACTGGGTGTAAAGG
GCATGTAGGCGTCCCCTTAAGTCGGGTGTGAAATCCCTTGGCTCAACCAAGGAACTGCATTCGATACTGG
GGGGATTGAGTACAAAAGAGGTAAGCGGAATTCCGGAAGTAAGGGTGAAATCTGTAGATATCCGGAAGAA
CACCATTAGCGAAGGCGGCTTACTGGTCTGATACTGACGCTGAAATGAGAAAGCTAGGGGATCAAACAGG
ATTAGATACCCTGGTAGTCCTAGCCGTAAACGATGGGCACTAAGTAGAGGGGTTTT

>gi|456652035|gb|KC454613.1| Uncultured anaerobic ammonium-oxidizing bacterium clone WLS4-6 16S ribosomal RNA gene, partial sequence
TTTCGCAATGCCCGAAAGGGTGACAATGCGACGCCGCGTGAGCGATGAAGGCCTTCGGGTTGTAAACTCC
TGTCAGAGGTTATGAAACGCACGTGTGCTAATATCACACGCGTTTGACAAAAGCCTCAGAGGAAGCTCCG
GCTAAATCCGTGCCAGCAGCCGCGGTAATACGGATGGAGCAAGCGTTGTTCGGATTCACTGGGCATAAAG
CGCATGTAGGCGGCCTTGCAAGTCAGGTGTGAAATACCCCGGCTCACCCGGGGAACTGCATTTGATACTG
CTTGGCTCGAGTGAAGAAGGGGAGATGGAACTCCTGGTGAAGCGGTAAAATGCGTAGATATCAGGAGGAA
CGCCGGTGGCGAAAGCGACTCTCTGGTCCGCAACTGACGCTGAGGCGCGAAAGCCAGGGGAGCAAACGGG
ATTAGATACCCCGGTAGTCCTGGCCCTAAACGATGGGCACTAAGTAGAGGGGTTTT

>gi|456652038|gb|KC454614.1| Uncultured anaerobic ammonium-oxidizing bacterium clone WLS4-7 16S ribosomal RNA gene, partial sequence
TTTCGCAATGCCCGAAAGGGTGACAATGCGACGCCGCGTGAGCGATGAAGGTCCTCGGATTGTAAAGCTC
TGTCAGCCGGGATGAATACAGAGAGGTGAATACCCTTTCTGTTTGACGGTACCGGCGGAGGAAGCCACGG
CTAACTCCGTGCCAGCAGCCGCGGTAATACAGAGGTGGCAAGCGTTGTTCGGATTCACTGGGTGTAAAGG
TCATGTAGGTGTCTTATTAAGTCAGATGTGAAATCCCTTGGCTCAACCAAGGAACTGCATTTGATACTGG
TAAGATTGAGTACGAGAGAGGTAAGCGGAATTCCGGAAGTAAGGGCGAAATCTGTAGATATCCGGAAGAA
CACCATTAGCGAAGGCGGCTTACTGGCTCGATACTGACACTGAAATGAGAAAGCTAGGGGAGCAAACGGG
ATTAGATACCCCGGTAGTCCTAGCCCTAAACGATGGGCACTAAGTAGAGGGGTTTT

>gi|456652042|gb|KC454615.1| Uncultured anaerobic ammonium-oxidizing bacterium clone WLS4-8 16S ribosomal RNA gene, partial sequence
TTCGCAATGCCCGAAAGGGTGACAATGCGACGCCGCGTGAGCGATGAAGGCCTTCGGGTTGTAAAGCTCT
GTCAGCCTGGATGAAAGTGTTCCGGTTAATATCCGGAATGCTTGACGGTACAGGCGAAGGAAGCCACGGC
TAACTCCGTGCCAGCAGCCGCGGTAATACGGAGGTGGCAAGCGTTGTTCGGATTTACTGGGTGTAAAGGT
CATGTAGGTGTCCTGCTAAGTCGGGTGTGAAATCCCTTGGCTCAACCAAGGAACTGCGCTCGATACTGAC
AGGATTGAGTACGGGAGAGGTAAGCGGAATTCCGGAAGTAAGGGTGAAATCTGTAGATATCCGGAAGAAC
ACCATTAGCGAAGGCGGCTTACTGGTCCGATACTGACACTGAGATGAGAAAGCTAGGGGAGCAAACAGGA
TTAGATACCCTGGTAGTCCTAGCTGTAAACGATGGGCACTAAGTAGAGGGGTTTTA

>gi|456652044|gb|KC454616.1| Uncultured anaerobic ammonium-oxidizing bacterium clone WLS4-9 16S ribosomal RNA gene, partial sequence
TTTCGCAATGCCCGAAAGGGTGAACGAGCGACGCCGCGTGCGGGATGAAGGGCTTCGGCTTGTAAACCGC
TTTTCTTTGGGAAGAAGGTCCGGGTCGTGAACCCGGGCTCGACGGTACCAGAGGAATAAGCCCCGGCTAA
CTCCGTGCCAGCAGCCGCGGTAAGACGGAGGGGGCGAGCGTTGTTCGGAATTATTGGGCGTAAAGGGCGC
GTAGGCGGACCGGCGGGTCCGGCGTGAAATCTCCACCGCTTAACGGGGAGAAGCCGCTGGAAACTACCGG
TCTGGAGTTTGGCAGAGGGTCATGGAATTCCAGGTGTAGCGGTGGAATGCGTAGATATCTGGAAGAACAC
CTGTGGCGAAGGCGGTGGCCTGGGCTAAAACTGACGCTGAGGCGTGAAAGCCAGGGGAGCGAACGGGATT
AGATACCCCGGTAGTCCTGGCCGTAAACGTTGGGCACTAAGTAGAGGGGTTTT

>gi|456652048|gb|KC454617.1| Uncultured anaerobic ammonium-oxidizing bacterium clone WLS4-10 16S ribosomal RNA gene, partial sequence
TTTCGCAATGCCCGAAAGGGTGACAATGCGACGCCGCGTGAGCGATGAAGGCCTTAGGGTTGTAAAGCTC
TGTCAGCAGGGATGAAAGCTCTTGAGCGAATAACTTGAGAGTCTGACGGTACTTGCAGAGGAAGCCACGG
CTAACTCCGTGCCAGCAGCCGCGGTAATACGGAGGTGGCAAGCGTTGTTCGGATTCACTGGGTGTAAAGG
TCATGTAGGTGTCTTATTAAGTCAGATGTGAAATCCCTTGGCTCAACCAAGGAACTGCATTTGATACTGG
TAAGATTGAGTACGAGAGAGGTAAGCGGAATTCCGGAAGTAAGGGTGAAATCTGTAGATATCCGGAAGAA
CACCATTAGCGAAGGCGGCTTACTGGCTCGATACTGACACTGAAATGAGAAAGCTAGGGTAGCAAACAGG
ATTAGATACCCTGGTAGTCCTAGCTGTAAACGATGGGCACTAAGTAGAGGGGTTTT

>gi|456652050|gb|KC454618.1| Uncultured anaerobic ammonium-oxidizing bacterium clone WLS4-11 16S ribosomal RNA gene, partial sequence
TTTCGCAATGCCCGAAAGGGTGACAATGCGACGCCGCGTGAGCGATGAAGGCCTTCGGGTTGTAAAGCTC
TGTCAGCTCGGATGAAGGCAGAAAGGCGAATAGCCTTTCTGATTGACGGTACGAGCGAAGGAAGCCACGG
CTAACTCTGTGCCAGCAGCCGCGGTAATACAGAGGTGGCAAGCGTTGTTCGGAATCACTGGGCATAAAGC
GCGCGTAGGCGGCATGGTAAGTCGGGTGTGAAATCCCTCGGCCCAACCGAGGAATTGCGCTCGAAACTAC
CGTGCTTGAGGACAGGAGGGGAGCCTGGAATTCCTGGTGGAGCGGTGAAATGCGTTGATATCAGGAGGAA
CACCGGCGGCGAAGGCGAGGCTCTGGCCTGTTTCTGACGCTGAGGCGCGAAAGCTAGGGGAGCAAACGGG
ATTAGATACCCCGGTAGTCCTAGCCGTAAACGATGGGCACTAAGTAGAGGGGTTTT

>gi|456652054|gb|KC454619.1| Uncultured anaerobic ammonium-oxidizing bacterium clone WLS4-12 16S ribosomal RNA gene, partial sequence
TTTCGCAATGCCCGAAAGGGTGACAATGCGACGCCGCGTGAGCGATGAAGGCCTTCGGGTTGTAAAGCTC
TGTCAGCTGGGACGAATAGCAGAGTGTTAATATCACTTTGTCTGACGGTACCAGCAGAGGAAGCCACGGC
TAACTCCGTGCCAGCAGCCGCGGTAATACGGAGGTGGCGAGCGTTGTTCGGATTTACTGGGTGTAAAGGT
CATGTAGGCGTCCTATTAAGTCGGGTGTGAAATCCCTTGGCTCAACCAAGGAACTGCGCCCGATACTGGC
AGGATTGAGTACGAAAGAGGTAAGCGGAATTCCAGAAGTAAGGGTGAAATCTGTAGATATCTGGAAGAAC
ACCATTAGCGAAGGCGGCTTACTGGTTCGATACTGACGCTGAAATGAGAAAGCTAGGGGAGCAAACAGGA
TTAGATACCCTGGTAGTCCTAGCTGTAAACGATGGGCACTAAGTGAGGGGTTTT

>gi|456652058|gb|KC454620.1| Uncultured anaerobic ammonium-oxidizing bacterium clone WLS4-13 16S ribosomal RNA gene, partial sequence
TTTCGCAATGCCCGAAAGGGTGACAATGCGACGCCGCGTGAGCGATGAAGGCCTTCGGGTTGTAAAGCTC
TTTCAGCAGGGATGAAGGCAGAACGGTTAATAGCCGTTCTGCTTGACGGTACCTGTAGAAGAAACCACGG
CTAACTCCGCGCCAGCAGCCGCGGTAATACGGAGGTGGCAAGCGTTGTTCGGATTTACTGGGTGTAAAGG
ATGTGTAGGCGTCTTTTTAAGTCGGGTGTGAAATCCCATGGCTCAACCATGGAACTGCACTCGATACTGG
AAGGATTGAGTACGAGAGAGGTAAGCGGAATTCCAGAAGTAAGGGTGAAATCTGTAGATATCTGGAAGAA
CACCATTAGCGAAGGCGGCTTACTGGCTCGATACTGACGCTGAAATATGAAAGCTTGGGGAGCAAACAGG
ATTAGATACCCTGGTAGTCCAAGCTGTAAACGATGGGCACTAAGTAGAGGGGTTTT

>gi|456652062|gb|KC454621.1| Uncultured anaerobic ammonium-oxidizing bacterium clone WLS4-14 16S ribosomal RNA gene, partial sequence
TTTCGCAATGCCCGAAAGGGTGACAATGCGACGCCGCGTGAGCGATGAAGGCCTTCGGGTTGTAAAGCTC
TTTCAGCAGGGATGAAGGCAGAACGGTTAATAGCCGTTCTGCTTGACGGTACCTGTAGAAGAAGCCACGG
CTAACTCCGTGCCAGCAGCCGCGGTAATACGGAGGTGGCAAGCGTTGTTCGGATTTACTGGGTGTAAAGG
ATGTGTAGGCGTCTTTTTAAGTCGGGTGTGAAATCCCATGGCTCAACCATGGAACTGCCGTTGAAACTGC
CTTGCTTGAGTGCAGGAGGGGAGAGTGGAATTCCTAGTGTAGCGGTGAAATGCGTAGATACTAGGAGGAA
CGCCGGAGGCGAAAGCGGCTCTCTGGACTGCAACTGACACTGAGGCGCGAAAGCTAGGGGAGCAAACAGG
ATTAGATACCCTGGTAGTCCTAGCCGTAAACGATGGGCACTAAGTAGAGGGGTTTT

>gi|456652066|gb|KC454622.1| Uncultured anaerobic ammonium-oxidizing bacterium clone WLS4-16 16S ribosomal RNA gene, partial sequence
TTCGCAATGCCCGAAAGGGTGACAATGCGACGCCGCGTGAGCGATGAAGGCCCTCGGGTTGTAAAGCTCT
GTCAGTCCGGATGAAGGTAACGGGGATAATACCTCCGTTGCTTGACGGTACGGGCGAAGGAAGCCACGGC
TAACTCTGTGCCAGCAGCCGCGGTAATACAGAGGTGGCAAGCGTTGTTCGGATTCACTGGGTGTAAAGGT
CATGTAGGCGTCTTGTTAAGTCGGGTGTGAAATCCCATGGCTCAACCATGGAACTGCACTCGATACTGGA
AGGATTGAGTACGAGAGAGGTAAGCGGAATTCCAGAAGTAAGGGTGAAATCTGTAGATATCTGGAAGAAC
ACCATTAGCGAAGGCGGCTTACTGGCTCGATACTGACGCTGAAATATGAAAGCTTGGGGAGCAAACAGGA
TTAGATACCCTGGTAGTCCAAGCTGTAAACGATGGGCACTAAGTAGAGGGGTTTTA

>gi|456652077|gb|KC454623.1| Uncultured anaerobic ammonium-oxidizing bacterium clone WLS4-22 16S ribosomal RNA gene, partial sequence
TTTCGCAATGCCCGAAAGGGTGACAATGCGACGCCGCGTGTGGGATGAAGGCCTTCGGGTTGTAAACCAC
TGTCAGCCCGGATGAAGTTGGAGGGGTTAATAACCCTTTCGATTGACGGTACGGGCGGAGGAAGCCACGG
CTAACTCTGTGCCAGCAGCCGCGGTAATACAGAGGTGGCAAGCGTTGTTCGGATTCACTGGGTGTAAAGG
TCATGTAGGCGTTTTGTTAAGTCGGGCGTGAAATCCTATGGCTCAACCATAGAACTGCGCTCGATACTGG
CAGGATTGAGTACGGGAGAGGTAAGCGGAATTCCAGAAGTAAGGGTGAAATCTGTAGATATCAGGAGGAA
CGCCGGTGGCGAAGGCGACTCCCTGGTCCATAACTGACGCTGAGTGCGCGAAAGCTAGGGGAGCAAACAG
GATTAGATACCCTGGTAGTCCTAGCCGTAAACGATGGGCACTAAGTAGAGGGGTTTT

>gi|456652081|gb|KC454624.1| Uncultured anaerobic ammonium-oxidizing bacterium clone WLS4-23 16S ribosomal RNA gene, partial sequence
AATGCCCGAAAGGGTGACAATGCGACGCCGCGTGAGCGATGAAGGCCTTCGGGTTGTAAAGCTCTGTCGG
CCCGGATGAAGGCAGTAGGGTGAATAACCTTACTGATTGACGGTACGGGCGAAGGAAGCCACGGCTAACT
CTGTGCCAGCAGCCGCGGTAATACAGAGGTGGCAAGCGTTGTTCGGATTCACTGGGCATAAAGAGCACGT
AGGCGGTCGGGCAAGTCCATTGTGAAATCCCCCGGCTTAACCGGGGAACTGCAATGGATACTACTCGGCT
TGAGTGCAGGAGGGGAGAGTGGAATTCCTGGTGGAGCGGTGAAATGCGTAGATATCAGGAGGAACGCCGG
CGGCGAAAGCGACTCTCTGGTCTGCTACTGACGCTGAGGTGCGAAAGCTAGGGGAGCAAACAGGATTAGA
TACCCTGGTAGTCCTAGCCGTAAACGATGGGCACTAAGTAGAGGGGTTTTAATCG
