# Supplementary material for: Biogeography of anaerobic ammonia-oxidizing (anammox) bacteria
Source: Front Microbiol. 2014 Aug 6;5:399. doi: 10.3389/fmicb.2014.00399 (PMC4123730; doi:10.3389/fmicb.2014.00399)
Supplement: Supplementary file 1 [file DataSheet1.ZIP › Sonthiphand supp data files/10/Untrimmed Sequence Files/52.fasta]

>gi|456651506|gb|KC454446.1| Uncultured anaerobic ammonium-oxidizing bacterium clone QL1-2 16S ribosomal RNA gene, partial sequence
TTCGCAATGCCCGAAAGGGTGACGAAGCGACGCCGCGTGCGGGAAGAAGGCCTTCGGGTTGTAAACCGCT
GTCGGGAGTTAGGAAATGCAAGGATGTTAATAGCGTCCTTGCTTGACTAAGGCTCCGGAGGAAGCCACGG
CTAACTCTGTATCAGCAGCCGCGGTAATACAGAGGCGGCAAGCGTTGTTCGGAATTATTGGGCGTAAAGA
GCACGTAGGCGGCTGTGTAAGTCGGTTGTGAAAGCCTTCCGCTTAACGGAAGAACGGCATCCGATACTGC
ATAGCTTGGGTGCGGGAGGGGAGAGTGGAACTTCTGGTGGAGCGGTGAAATGCGTAGATATCAGAAGGAA
CACCGGCGGCGAAGGCGACTCTCTGGTCCGTAACTGACGCTGAGTGTGCGAAAGCTAGGGGAGCAAACGG
GATTAGATACCCCGGTAGTCCTAGCCGTAAACGATGGGCACTAAGTAGAGGGGTTTTA

>gi|456651510|gb|KC454447.1| Uncultured anaerobic ammonium-oxidizing bacterium clone QL1-9 16S ribosomal RNA gene, partial sequence
TTTCGCAATGCCCGAAAGGGTGACGAAGCGACGCCGCGTGTGGGAAGAAGGCCTTCGGGTTGTAAACCAC
TGTCGGGAGTTAAGAAATGTAAGGATGTTAATAGCGTCCTTACTTGACTAAGGCTCCGGAGGAAGCCACG
GCTAACTCTGTGCCAGCAGCCGCGGTAATACAGAGGTGGCAAGCGTTGTTCGGAATTATTGGGCGTAAAG
AGCACGTAGGCGGCCTTGCAAGTCAGTTGTGAAAGCCTTCTGCTTAACGGAAGAACAGCATCTGATACTA
CAGGGCTAGAGTGCGGGAGGGGAGAGTGGAACTTCTGGTGGAGCGGTGAAATGCGTAGATATCAGAAGGA
ATGCCGGCGGCGAAAGCGACTCTCTGGCCCGTAACTGACGCTGAGTGTGCGAAAGCTAGGGGATCAAACG
GGATTAGATACCCCGGTAGTCCTAGCCGTAAACGATGGGCACTAAGTAGAGGGGTTTT

>gi|456651514|gb|KC454448.1| Uncultured anaerobic ammonium-oxidizing bacterium clone QL1-26 16S ribosomal RNA gene, partial sequence
TTTCGCAATGCCCGAAAGGGTGACGAAGCGACGCCGCGTGTGGGAAGAAGGCCTTCGGGTTGTAAACCAC
TGTCGGGAGTTAGGAAATGTAAGGGTGTTAATAGTATCCTTACTTGACTAAGGCTCCGGAGGAAGCCACG
GCTAACTCTGTGCCAGCAGCCGCGGTAATACAGAGGCGGCAAGCGTTGTTCGGAATTATTGGGCGTAAAG
AGCACGTAGGCGGCCTTGCAAGTCAGTTGTGAAAGCCTTCTGCTTAACGGAAGAACAGCAGCTGATACTG
CAAGACTAGAGTGCGGAAGGGGAGAGTGGAACTTCTGGTGGAGCGGTGAAATGCGTAGATATCAGAAGGA
ACACCGGCGGCGAAGGCGACTCTCTGGTCCGTAACTGACGCTGAGTGTGCGAAAGCTAGGGGAGCAAACG
GGATTAGATACCCCGGTAGTCCTAGCCGTAAACGATGGGCACTAAGTAGAGGGGTTTT

>gi|456651516|gb|KC454449.1| Uncultured anaerobic ammonium-oxidizing bacterium clone QL1-28 16S ribosomal RNA gene, partial sequence
TTCGCAATGCCCGAAAGGGTGACGAAGCGACGCCGCGTGCGGGAGGAAGGCCTTCGGGTTGTAAACCGCT
GTCGGGAGTTAGGAAATGCAAGGATGTTAATAGCGTCCTTGCTTGACTAAGGCTCCGGAGGAAGCCACGG
CTAACTCTGTACCAGCAGCCGCGGTAATACAGAGGCGGCAAGCGTTGTTCGGAATTATTGGGCGTAAAGA
GCACGTAGGCGGCTGTGTAAGTCGGTTGTGAAAGCCTTCCGCTTAACGGAAGAACGGCATCCGATACTGC
ATAGCTTGAGTGCGGGAGGGGAGAGTGGAACTTCTGGTGGAGCGGTGAAATGCGTAGATATCAGAAGGAA
CACCGGCGGCGAAGGCGACTCTCTGGTCCGTAACTGACGCTGAGTGTGCGAAAGCTAGGGGAGCAAACGG
GATTAGATACCCCGGTAGTCCTAGCCGTAAACGATGGGCACTAAGTAGAGGGGTTTTA

>gi|456651520|gb|KC454450.1| Uncultured anaerobic ammonium-oxidizing bacterium clone QL1-29 16S ribosomal RNA gene, partial sequence
TTTCGCAATGCCCGAAAGGGTGACGAAGCGACGCCGCGTGTGGGAGGAAGGCCTTCGGGTTGTAAACCAC
TGTCAGGAGTTAAGAAATGTAAGGATGTTAATAGCGTTCTTACTTGACTAAGGCTCCAGAGGAAGCCACG
GCTAACTCTGTGCCAGCAGCCGCGGTAATACAGAGGCGGCAAGTGTTGTTCGGAATTATTGGGCGTAAAG
AGCACGTAGGCGGCCCTGAAAGTCAGTTGTGAAAGCCTTCTGCCTAACGGAAGAACAGCAGCTGATACTG
CAAGACTAGAGTGCGGAAGGGGAGAGTGGAACTTCTGGTGGAGCGGTGAAATGCGTAGATATCAGAAGGA
ACGCCGGCGGCGAAAGCGGCTCTCGGGCCCGTAACTGACGCTGAGTGTGCGAAAGCTAGGGGATCAAACG
GGATTAGATACCCCGGTAGTCCTAGCCGTAAACGATGGGCACTAAGTAGAGGGGTTTT
>gi|456651658|gb|KC454492.1| Uncultured anaerobic ammonium-oxidizing bacterium clone YL2-26 16S ribosomal RNA gene, partial sequence
TTTCGCAATGCCCGAAAGGGTGACGAAGCGACGCCGCGTGTGGGAGGAAGGCCTTCGGGTTGTAAACCAC
TGTCAGGAGTTAAGAAATGTAAGGATGTTAATAGCGTTCTTACTTGACTAAGGCTCCAGAGGAAGCCACG
GCTAACTCTGTGCCAGCAGCCGCGGTAATACAGAGGCGGCAAGTGTTGTTCGGAATTATTGGGCGTAAAG
AGCACGTAGGCGGCCCTGAAAGTCAGTTGTGAAAGCCTTCTGCCTAACGGAAGAACAGCAGCTGATACTG
CAAGACTAGAGTGCGGAAGGGGAGAGTGGAACTTCTGGTGGAGCGGTGAAATGCGTAGATATCAGAAGGA
ACGCCGGCGGCGAAAGCGGCTCTCGGGCCCGTAACTGACGCTGAGTGTGCGAAAGCTAGGGGATCAAACG
GGATTAGATACCCCGGTAGTCCTAGCCGTAAACGATGGGCACTAAGTAGAGGGGTTTT

>gi|456651661|gb|KC454493.1| Uncultured anaerobic ammonium-oxidizing bacterium clone YL2-31 16S ribosomal RNA gene, partial sequence
TTTCGCAATGCCCGAAAGGGTGACGAAGCGACGCCGCGTGTGGGGAGAAGGCCTTCGGGTTGTAAACCAC
TGTCGGGAGTTAAGAAATGTAAGGATGTTAATAGCGTCCTTACTTGACTAAGGCTCCGGAGGAAGCCACG
GCTAACTCTGTGCCAGCAGCCGCGGTAATACAGAGGTGGCAAGCGTTGTTCGGAATTATTGGGCGTAAAG
AGCACGTAGGCGGCCCTGAAAGTCAGTTGTGAAAGCCTTCCGCTTAACGGAAGAACGGCATCCGATGCTG
CATAACTTGAGTGCGGGAGGGGAGAGTGGAACTTCTGGCGGAGCGGTGAAATGCGTAGATATCAGAAGGA
ACACCGGCGGCGAAGGCGACTCTCTGGTCCGTAACTGACGCTGAGTGTGCGAAAGCTAGGGGAGCAAACG
GGATTAGATACCCCGGTAGTCCTAGCCGTAAACGATGGGCACTAAGTAGAGGGGTTTT

>gi|456651664|gb|KC454494.1| Uncultured anaerobic ammonium-oxidizing bacterium clone YL2-32 16S ribosomal RNA gene, partial sequence
TTTCGCAATGCCCGAAAGGGTGACGAAGCGACGCCGCGTGCGGGAAGAAGGCCTTCGGGTTGTAAGCCGC
TGTCGGGAGTTAGGAAGTGCAAGGATGTTAATAGCGTTCTTGCTTGACTAAGGCTCCGGAGGAAGCCACG
GCTAACTCTGTGCCAGCAGCCGCGGTAATACAGAGGCGGCAAGCGTTGTTCGGAATTATTGGGCGTAAAG
AGCACGTAGGCGGCTGTGTAAGTCGGTTGTGAAAGCCTTCCGCTTAACGGAAGAACGGCATCCGATACTG
CATAGCTTGAGTGCGGGAGGGGAGAGTGGAACTTCTGGTGGAGCGGTGAAATGCGTAGATATCAGAAGGA
ACACCGGCGGCGAAGGCGACTCTCTGGTCCGTAACTGACGCTGAGTGTGCGAAAGCTAGGGGAGCAAACG
GGATTAGATACCCCGGTAGTCCTAGCCGTAAACGATGGGCACTAAGTAGAGGGGTTTT

>gi|456651665|gb|KC454495.1| Uncultured anaerobic ammonium-oxidizing bacterium clone YL2-33 16S ribosomal RNA gene, partial sequence
TTTCGCAATGCCCGAAAGGGTGACGAAGCGACGCCGCGTGTGGGAAGAAGGCCTTCGGGTTGTAAACCAC
TGTCAGGAGTTAAGAAATGTAAGGATGTTAATAGCGTTCTTACTTGACTAAGGCTCCAGAGGAAGCCACG
GCTAACTCTGTGCCAGCAGCCGCGGTAATACAGAGGCGGCAAGTGTTGTTCGGAATTATTGGGCGTAAAG
AGCACGTAGGCGGCCCTGAAAGTCAGTTGTGAAAGCCTTCTGCCTAACGGAAGAACAGCAGCTGATACTG
CAAGACTAGAGTGCGGAAGGGGAGAGTGGAACTTCTGGTGGAGCGGTGAAATGCGTAGATATCAGAAGGA
ACGCCGGCGGCGAAAGCGGCTCTCGGGCCCGTAACTGACGCTGAGTGTGCGAAAGCTAGGGGATCAAACG
GGATTAGATACCCCGGTAGTCCTAGCCGTAAACGATGGGCACTAAGTAGAGGGGTTTT

>gi|456651666|gb|KC454496.1| Uncultured anaerobic ammonium-oxidizing bacterium clone YL3-12 16S ribosomal RNA gene, partial sequence
TTTCGCAATGCCCGAAAGGGTGACGAAGCGACGCCGCGTGTGGGAAGAAGGCCTTCGGGTTGTAAACCAC
TGTCGGGAGTTAAGAAATGCAAGGATATTAATAGTGTCTTTGTTTGACTAAGGCTCCGGAGGAAGCCACG
GCTAACTCTGTGCCAGCAGCCGCGGTAATACAGAGGCGGCAAGCGTTGTTCGGAATTATTGGGCGTAAAG
AGCACGTAGGCGGCTATGTAAGTCGGCTGTGAAAGCCTTCCGCTCAACGGAAGAACAGCATCCGATACTA
CATGGCTTGAGTGCGGGAGGGGAGAGTGGAACTTCTGGTGGAGCGGTGAAATGCGTAGATATCAGAAGGA
ACGCCGGCGGCGAAAGCGGCTCTCTGGCCCATAACTGACGCTGAGTGTGCGAAAGCTAGGGGAGCAAACG
GGATTAGATACCCCGGTAGTCCTAGCCGTAAACGATGGGCACTAAGTAGAGGGGTTTT

>gi|456651667|gb|KC454497.1| Uncultured anaerobic ammonium-oxidizing bacterium clone YL3-19 16S ribosomal RNA gene, partial sequence
TTTCGCAATGCCCGAAAGGGTGACGAAGCGACGCCGCGTGTGGGAAGAAGGCCTTCGGGTTGTAAACCAC
TGTCAGGGGTTAGGAAGTGTAAGGGTGTTAAGAGCGTCCTTACTTGACTTAAGCCCCAGAGGAAGCCACG
GCTAACTCTGTGCCAGCAGCCGCGGTAATACAGAGGTGGCAAGCGTTGTTCGGAATTATTGGGCGTAAAG
AGCACGTAGGCGGCTATGTAAGTCGGTTGTGAAAGCCTTCCGCTCAACGGAAGAACAGCATCCGATACTA
CATGGCTTGAGTGCGGGAGGGGAGAGTGGAACTTCTGGTGGAGCGGTGAAATGCGTAGATATCAGAAGGA
ACGCCGGCGGCGAAAGCGGCTCTCTGGCCCATAACTGACGCTGAGTGTGCGAAAGCTAGGGGAGCAAACG
GGATTAGATACCCCGGTAGTCCTAGCCGTAAACGATGGGCACTAAGTAGAGGGGTTTT

>gi|456651668|gb|KC454498.1| Uncultured anaerobic ammonium-oxidizing bacterium clone YL3-21 16S ribosomal RNA gene, partial sequence
TTCGCAATGCCCGAAAGGGTGACGAAGCGACGCCGCGTGCGGGAAGAAGGCCTTCGGGCTGTAAACCGCT
GTCGGGAGTTAGGAAATGCAAGGATGTTAATAGCGTCCTTGCTTGACTAAGGCTCCGGAGGAAGCCACGG
CTAACTCTGTACCAGCAGCCGCGGTAATACAGAGGCGGCAAGCGTTGTTCGGAATTATTGGGCGTAAAGA
GCACGTAGGCGGCTGTGTAAGTCGGTTGTGAAAGCCTTCCGCTTAACGGAAGAACGGCATCCGATACTGC
ATAGCTTGAGTGCGGGAGGGGAGAGTGGAACTTCTGGTGGAGCGGTGAAATGCGTAGATATCAGAAGGAA
CACCGGCGGCGAAGGCGACTCTCTGGTCCGTAACTGACGCTGAGTGTGCGAAAGCTAGGGGAGCAAACGG
GATTAGATACCCTGGTAGTCCTAGCCGTAAACGATGGGCACTAAGTAGAGGGGTTTTA

>gi|456651672|gb|KC454499.1| Uncultured anaerobic ammonium-oxidizing bacterium clone YL3-25 16S ribosomal RNA gene, partial sequence
TTCGCAATGCCCGAAAGGGTGACGAAGCGACGCCGCGTGCGGGAAGAAGGCCTTCGGGCTGTAAACCGCT
GTCGGGAGTTAGGAAATGCAAGGATGTTAATAGCGTCCTTGCTTGACTAAGGCTCCGGAGGAAGCCACGG
CTAACTCTGTACCAGCAGCCGCGGTAATACAGAGGCGGCAAGCGTTGTTCGGAATTATTGGGCGTAAAGA
GCACGTAGGCGGCTGTGTAAGTCGGTTGTGAAAGCCTTCCGCTTAACGGAAGAACGGCATCCGATACTGC
ATAGCTTGAGTGCGGGAGGGGAGAGTGGAACTTCTGGTGGAGCGGTGAAATGCGTAGATATCAGAAGGAA
CACCGGCGGCGAAGGCGACTCTCTGGTCCGTAACTGACGCTGAGTGTGCGAAAGCTAGGGGAGCAAACGG
GATTAGATACCCTGGTAGTCCTAGCCGTAAACGATGGGCACTAAGTAGAGGGGTTTTA

>gi|456651676|gb|KC454500.1| Uncultured anaerobic ammonium-oxidizing bacterium clone YL3-27 16S ribosomal RNA gene, partial sequence
TTTCGCAATGCCCGAAAGGGTGACGAAGCGACGCCGCGTGTGGGAAGAAGGCCTTCGGGTTGTAAACCAC
TGTCGGGAGTTAAGAAATACAAGGATATTAATAATGTCTTTGTTTGACTAATGCTCCGGAGGAAGCCACG
GCTAACTCTGTGCCAGCAGCCGCGGTAATACAGAGGCGGCAAGCGTTGTTCGGAATTATTGGGCGTAAAG
AGCACGTAGGCGGCTATGTAAGTCGGTTGTGAAAGCCTTCCGCTCAACGGAAGAACAGCATCCGATACTA
CATGGCTTGAGTGCGGGAGGGGAGAGTGGAACTTCTGGTGGAACGGTGAAATGCGTAGATATCAGAAGGA
ACGCCGGCGGCGAAAGCGGCTCTCTGGCCCATAACTGACGCTGAGTGTGCGAAAGCTAGGGGAGCAAACG
GGATTAGATACCCCGGTAGTCCTAGCCGTAAACGATGGGCACTAAGTAGAGGGGTTTT
