# Supplementary material for: Biogeography of anaerobic ammonia-oxidizing (anammox) bacteria
Source: Front Microbiol. 2014 Aug 6;5:399. doi: 10.3389/fmicb.2014.00399 (PMC4123730; doi:10.3389/fmicb.2014.00399)
Supplement: Supplementary file 1 [file DataSheet1.ZIP › Sonthiphand supp data files/10/Untrimmed Sequence Files/61.fasta]

>gi|456651835|gb|KC454558.1| Uncultured anaerobic ammonium-oxidizing bacterium clone JX1-2 16S ribosomal RNA gene, partial sequence
TTTCGCAATGCCCGAAAGGGTGACGAAGCGACGCCGCGTGTGGGAAGAAGGCCTTCGGGTTGTAAACCAC
TGTCGGGAGTTAAGAAATGCAAGGATATGAATAGTATCTTTGCTTGACTAAGGCTCCGGAGGAAGCCACG
GCTAACTCTGTGCCAGCAGCCGCGGTAATACAGAGGCGGCAAGCGTTGTTCGGAATTATTGGGCGTAAAG
AGCACGTAGGCGGCTATGTAAGTCGGTTGTGAAAGCCTTCCGCTCAACGGGAGAACAGCATCCGATACTG
CATGGCTTGAGTGCGGGAGGGGAGAGTGGAACTTCTGGTGGAGCGGTGAAATGCGTAGATATCAGAAGGA
ACGCCGGCGGCGAAAGCGGCTCTCTGGCCCATAACTGACGCTGAGTGTGCGAAAGCTAGGGGAGCAAACG
GGATTAGATACCCCGGTAGTCCTAGCCGTAAACGATGGGCACTAAGTAGAGGGGTTTT

>gi|456651837|gb|KC454559.1| Uncultured anaerobic ammonium-oxidizing bacterium clone JX1-5 16S ribosomal RNA gene, partial sequence
TTTCGCAATGCCCGAAAGGGTGACGAAGCGACGCCGCGTGTGGGAAGAAGGCCTTCGGGTTGTAAACCAC
TGTCGGGAGTTAAGAAATGCAAGGATATGAATAGTGTCTTTGCTTGACTAAGGCTCCGGAGGAAGCCACG
GCTAACTCTGTGCCAGCAGCCGCGGTAATACAGAGGCGGCAAGCGTTGTTCGGAATTATTGGGCGTAAAG
AGCACGTAGGCGGCTATGTAAGTCGGTTGTGAAAGCCTTCCGCTCAACGGGAGAACAGCATCCGATACTG
CATGGCTTGAGTGCGGGAGGGGAGAGTGGAACTTCTGGTGGAGCGGTGAAATGCGTAGATATCAGAAGGA
ACGCCGGCGGCGAAAGCGGCTCTCTGGTCCATAACTGACGCTGAGTGTGCGAAAGCTAGGGGAGCAAACG
GGATTAGATACCCCGGTAGTCCTAGCCGTAAACGATGGGCACTAAGTAGAGGGGTTTT

>gi|456651850|gb|KC454560.1| Uncultured anaerobic ammonium-oxidizing bacterium clone JX1-9 16S ribosomal RNA gene, partial sequence
TTCGCAATGCCCGAAAGGGTGACGAAGCGACGCCGCGTGTGGGAAGAAGGCCTTCGGGTTGTAAACCACT
GTCGGGAGTTAAGAAATGCAAGGATATGAATAGTGTCTTTGCTTGACTAAGGCTCCGGAGGAAGCCACGG
CTAACTCTGTGCCAGCAGCCGCGGTAATACAGAGGCGGCAAGCGTTGTTCGGAATTATTGGGCGTAAAGA
GCACGTAGGCGGCTATGTAAGTCGGTTGTGAAAGCCTTCCGCTCAACGGGAGAACAGCATCCGATACTGC
ATGGCTTGAGTGCGGGAGGGGAGAGTGGAACTTCTGGTGGAGCGGTGAAGTGCGTAGATATCAGAAGGAA
CGCCGGCGGCGAAAGCGGCTCTCTGGCCCATAACTGACGCTGAGTGTGCGAAAGCTAGGGGAGCAAACGG
GATTAGATACCCCGGTAGTCCTAGCCGTAAACGATGGGCACTAAGTAGAGGGGTTTTA

>gi|456651853|gb|KC454561.1| Uncultured anaerobic ammonium-oxidizing bacterium clone JX1-13 16S ribosomal RNA gene, partial sequence
TTTCGCAATGCCCGAAAGGGTGACGAAGCGACGCCGCGTGTGGGAAGAAGGCCTTCGGGTTGTAAACCAC
TGTCGGGAGTTAAGAAATGCAAGGATATGAATAGTGTCTTTGCTTGACTAAGGCTCCGGAGGAAGCCACG
GCTAACTCTGTGCCAGCAGCCGCGGTAATACAGAGGCGGCAAGCGTTGTTCGGAATTATTGGGCGTAAAG
AGCACGTAGGCGGCTATGTAAGTCGGTTGTGAAAGCCTTCCGCTCAACGGGAGAACAGCATCCGATACTG
CATGGCTTGAGTGCGGGAGGGGAGAGTGGAACTTCTGGTGGAGCGGTGAAATGCGTAGATATCAGAAGGA
ACGCCGGCGGCGAAAGCGGCTCTCTGGCCCATAACTGACCTGAGTGTGCGAAAGCTAGGGGAGCAAACGG
GATTAGATACCCCGGTAGTCCTAGCCGTAAACGATGGGCACTAAGTAGAGGGGTTTT

>gi|456651857|gb|KC454562.1| Uncultured anaerobic ammonium-oxidizing bacterium clone JX1-16 16S ribosomal RNA gene, partial sequence
TTTCGCAATGCCCGAAAGGGTGACAATGCGACGCCGCGTGTGTGATGAAGGTCTTCGGATTGTAAAACAC
TGTCGGCCGGAAGGAATCTCCGGAGGTTTAACAAATCTTCGGGGTGACAGTACCGGCAAAGGAAGCCACG
GCTAACTCCGTGCCAGCAGCCGCGGTAATACGGAGGTGGCAGGCGTTACTCGGATTGATTGGGTGTAAAG
GGTGTGTAGGTGGCGGTTTAAGTCGAATGTGAAATCCCTTGGCTCAACCATGGAACTGTCCCCCGGACTG
CACGGCTCGAGGAAGGAAGGGGAGAATGGAATTCCCGGTGTAGCGGTGAAATGCGTAGATATCGGGAGGA
ACGCCGGTGGCGAAAGCGATTCTCTGGTCCTTTCCTGACACTGAGGCGCGAAAGCTAGGGGAGCAAACGG
GATTAGATACCCCGGTAGTCCTAGCCGTAAACGATGGGCACTAAGTAGAGGGGTTTT

>gi|456651861|gb|KC454563.1| Uncultured anaerobic ammonium-oxidizing bacterium clone JX1-25 16S ribosomal RNA gene, partial sequence
TCGCAATGCCCGAAAGGGTGACGAAGCGACGCCGCGTGTGGGAAGAAGGCCTTCGGGTTGTAAACCACTG
TCGGGAGTTAAGAAATGCAAGGATATGAATAGTATCTTTGCTTGACTAAGGCTCCGGAGGAAGCCACGGC
TAACTCTGTGCCAGCAGCCGCGGTAATACAGAGGCGGCAAGCGTTGTTCGGAATTATTGGGCGTAAAGAG
CACGTAGGCGGCTATGTAAGTCGGTTGTGAAAGCCTTCCGCTCAACGGGAGAACAGCATCCGATACTGCA
TGGCTTGAGTGCGGGAGGGGAGAGTGGAACTTCTGGTGGAGCGGTGAAATGCGTAGATATCAGAAGGAAC
GCCGGCGGCGAAAGCGGCTCTCTGGCCCATAACTGACGCTGAGTGTGCGAAAGCTAGGGGAGCAAACGGG
ATTAGATACCCCGGTAGTCCTAGCCGTAAACGATGGGCACTAAGTAGAGGGGTTTTA

>gi|456651865|gb|KC454564.1| Uncultured anaerobic ammonium-oxidizing bacterium clone JX1-29 16S ribosomal RNA gene, partial sequence
TTTCGCAATGCCCGAAAGGGTGACGAAGCGACGCCGCGTGTGGGAAGAAGGCCTTCGGGTTGTAAACCAC
TGTCGGGAGTTAAGAAATGCAAGGATATGAATAGTGTCTTTGCTTGACTAAGGCTCCGGAGGAAGCCACG
GCTAACTCTGTGCCAGCAGCCGCGGTAATACAGAGGCGGCAAGCGTTGTTCGGAATTATTGGGCGTAAAG
AGCACGTAGGCGGCTATGTAAGTCGGTTGTGAAAGCCTTCCGCTCAACGGGAGAACAGCATCCGATACTG
CATGGCTTGAGTGCGGGAGGGGAGAGTGGAACTTCTGGTGGAGCGGTGAAATGCGTAGATATCAGAAGGA
ACGCCGGCGGCGAAAGCGGCTCTCTGGCCCATAACTGACGCTGAGTGTGCGAAAGCTAGGGGAGCAAACG
GGATTAGATACCCCGGTAGTCCTAGCCGTAAACGATGGGCACTAAGTAGAGGGGTTTT

>gi|456651869|gb|KC454565.1| Uncultured anaerobic ammonium-oxidizing bacterium clone JX1-33 16S ribosomal RNA gene, partial sequence
TTTCGCAATGCCCGAAAGGGTGAACGAGCGACGCCGCGTGCGGGATGAAGGGCTTCGGCTTGTAAACCGC
TTTTCTTTGGAAAGAAGGCCCTGATCGTGAATCAGGGATTGACGGTACCAGGGGAATAAGCCCCGGCTAA
CTCCGTGCCAGCAGCCGCGGTAAGACGGAGGGGGCAAGCGTTGTTCGGAATTATTGGGCGTAAAGGGCTC
GTAGGCGGACCGGTGTGTCTGGCGTGAAATCTCCACTGCTTAACAGGGAGGGGCCGCTGGAAACTGCCGA
TCTTGAGTATGGTAGAGGACCATGGAATTCCGGGTGTAGCGGTGGAATGCGTAGATATCCGGAAGAACAC
CGGTGGCGAAGGCGGTGGTCTGGACCAAAACTGACGCTGAGGAGCGAAAGCCAGGGGAGCAAACGGGATT
AGATACCCCGGTAGTCCTGGCCGTAAACGATGGGCACTAAGTAGAGGGGTTTT

>gi|456651873|gb|KC454566.1| Uncultured anaerobic ammonium-oxidizing bacterium clone JX1-41 16S ribosomal RNA gene, partial sequence
TTTCGCAATGCCCGAAAGGGTGAACGAGCGACGCCGCGTGCGGGATGAAGGGCTTCGGCTTGTAAACCGC
TTTTCTTTGGAAAGAAGGCCCTGATCGTGAATCAGGGATTGACGGTACCAGGGGAATAAGCCCCGGCTAA
CTCCGTGCCAGCAGCCGCGGTAAGACGGAGGGGGCAAGCGTTGTTCGGAATTATTGGGCGTAAAGGGCTC
GTAGGCGGACCGGTGTGTCTGGCGTGAAATCTCCACTGCTTAACAGGGAGGGGCCGCTGGAAACTGCCGA
TCTTGAGTATGGTAGAGGACCATGGAATTCCGGGTGTAGCGGTGGAATGCGTAGATATCCGGAAGAACAC
CGGTGGCGAAGGCGGTGGTCTGGACCAAAACTGACGCTGAGGAGCGAAAGCCAGGGGAGCAAACGGGATT
AGATACCCCGGTAGTCCTGGCCGTAAACGATGGGCACTAAGTAGAGGGGTTTT

>gi|456651877|gb|KC454567.1| Uncultured anaerobic ammonium-oxidizing bacterium clone JX1-45 16S ribosomal RNA gene, partial sequence
TTCGCAATGCCCGAAAGGGTGACGAAGCGACGCCGCGTGTGGGAAGAAGGCCTTCGGGTTGTAAACCACT
GTCGGGAGTTAAGAAATGCAAGGATATGAATAGTGTCTTTGCTTGACTAAGGCTCCGGAGGAAGCCACGG
CTAACTCTGTGCCAGCAGCCGCGGTAATACAGAGGCGGCAAGCGTTGTTCGGAATTATTGGGCGTAAAGA
GCACGTAGGCGGCTATGTAAGTCGGTTGTGAAAGCCTTCCGCTCAACGGGAGAACAGCATCCGATACTGC
ATGGCTTGAGTGCGGGAGGGGAGAGTGGAACTTCTGGTGGAGCGGTGAAATGCGTAGATATCAGAAGGAA
CGCCGGCGGCGAAAGCGGCTCTCTGGCCCATAACTGACGCTGAGTGTGCGAAAGCTAGGGGAGCAAACGG
GATTAGATACCCCGGTAGTCCTAGCCGTAAACGATGGGCACTAAGTAGAGGGGTTTTA

>gi|456651880|gb|KC454568.1| Uncultured anaerobic ammonium-oxidizing bacterium clone JX1-48 16S ribosomal RNA gene, partial sequence
TTCGCAATGCCCGAAAGGGTGACGAAGCGACGCCGCGTGTGGGAAGAAGGCCTTCGGGTTGTAAACCACT
GTCGGGAGTTAAGAAATGCAAGGATATGAATAGTATCTTTGCTTGACTAAGGCTCCGGAGGAAGCCACGG
CTAACTCTGTGCCAGCAGCCGCGGTAAGACGAAGGTGGCAAGCGTTGCTCGGAATCACTGGGCATAAAGC
GCGCGTAGGTGGCCTTATAAGTCGGCGGTGAAATCCCATCGCTCACCGATGGAACTGCCGCCGATACTAT
AGGGCTTGAGGACGGTAGGGGAGAGTGGAACTCCTGGTGTAGCGGTGAAATGCGTAGATATCGGGAGGAA
CGCCGGTGGCGAAAGCGATTCTCTGGTCCTTTCCTGACACTGAGGCGCGAAAGCTAGGGGAGCAAACAGG
ATTAGATACCCTGGTAGTCCTAGCTGTAAACGATGGGCACTAAGTAGAGGGGTTTTA

>gi|456651884|gb|KC454569.1| Uncultured anaerobic ammonium-oxidizing bacterium clone JX3-1 16S ribosomal RNA gene, partial sequence
TTCGCAATGCCCGAAAGGGTGACGAAGCGACGCCGCGTGTGGGAAGAAGGCCTTCGGGTTGTAAACCACT
GTCGGGAGTTAAGAAATGCAAGGATATGAATAGTATCTTTGCTTGACTAAGGCCCCGGAGGAAGCCACGG
CTAACTCTGTGCCAGCAGCCGCGGTAATACAGAGGCGGCAAGCGTTGTTCGGAATTATTGGACGTAAAGA
GCACGTAGGCGGCTATGTAAGTCGGTTGTGAAAGCCTTCCGCTCAACGGGAGAACAGCATCCGATACTGC
ATGGCTTGAGTGCGGGAGGGGAGAGTGGAACTTCTGGTGGAGCGGTGAAATGCGTAGATATCAGAAGGAA
CGCCGGCGGCGAAAGCGGCTCTCTGGCCCATAACTGACGCTGAGTGTGCGAAAGCTAGGGGAGCAAACGG
GATTAGATACCCCGGTAGTCCTAGCCGTAAACGATGGGCACTAAGTAGAGGGGTTTTA

>gi|456651888|gb|KC454570.1| Uncultured anaerobic ammonium-oxidizing bacterium clone JX3-6 16S ribosomal RNA gene, partial sequence
TTTCGCAATGCCCGAAAGGGTGACGAAGCGACGCCGCGTGTGGGAAGAAGGCCTTCGGGTTGTAAACCAC
TGTCGGGAGTTAAGAAATGCAAGGATATGAATAGTATCTTTGCTTGACTAAGGCTCCGGAGGAAGCCACG
GCTAACTCTGTGCCAGCAGCCGCGGTAATACAGAGGCGGCAAGCGTTGTTCGGAATTATTGGGCGTAAAG
AGCACGTAGGCGGCTATGTAAGTCGGTTGTGAAAGCCTTCCGCTCAACGGGAGAACAGCATCCGATACTG
CATGGCTTGAGTGCGGGAGGGGAGAGTGGAACTTCTGGTGGAGCGGTGAAATGCGTAGATATCAGAAGGA
ACGCCGGCGGCGAAAGCGGCTCTCTGGCCCATAACTGACGCTGAGTGTGCGAAAGCTAGGGGAGCAAACG
GGATTAGATACCCCGGTAGTCCTAGCCGTAAACGATGGGCACTAAGTAGAGGGGTTTT

>gi|456651890|gb|KC454571.1| Uncultured anaerobic ammonium-oxidizing bacterium clone JX3-8 16S ribosomal RNA gene, partial sequence
TTCGCAATGCCCGAAAGGGTGACGAAGCGACGCCGCGTGTGGGAAGAAGGCCTTCGGGTTGTAAACCACT
GTCGGGAGTTAAGAAATGCAAGGATATGAATAGTATCTTTGCTTGACTAAGGCTCCGGAGGAAGCCACGG
CTAACTCTGTGCCAGCAGCCGCGGTAATACAGAGGCGGCAAGCGTTGTTCGGAATTATTGGGCGTAAAGA
GCACGTAGGCGGCTATGTAAGTCGGTTGTGAAAGCCTTCCGCTCAACGGGAGAACAGCATCCGATACTGC
ATGGCTTGAGTGCGGGAGGGGAGAGTGGAACTTCTGGTGGAGCGGTGAAATGCGTAGATATCAGAAGGAA
CGCCGGCGGCGAAAGCGGCTCTCTGGCCCATAACTGACGCTGAGTGTGCGAAAGCTAGGGGAGCAAACGG
GATTAGATACCCCGGTAGTCCTAGCCGTAAACGATGGGCACTAAGTAGAGGGGTTTTA

>gi|456651894|gb|KC454572.1| Uncultured anaerobic ammonium-oxidizing bacterium clone JX3-11 16S ribosomal RNA gene, partial sequence
TTTCGCAATGCCCGAAAGGGTGACGAAGCGACGCCGCGTGTGGGAAGAAGGCCTTCGGGTTGTAAACCAC
TGTCGGGAGTTAAGAAATGCAAGGATATGAATAGTATCTTTGCTTGACTAAGGCTCCGGAGGAAGCCACG
GCTAACTCTGTGCCAGCAGCCGCGGTAATACAGAGGCGGCAAGCGTTGTTCGGAATTATTGGGCGTAAAG
AGCACGTAGGCGGCTATGTAAGTCGGTTGTGAAAGCCTTCCGCTCAACGGGAGAACAGCATCCGATACTG
CATGGCTTGAGTGCGGGAGGGGAGAGTGGAACTTCTGGTGGAGCGGTGAAATGCGTAGATATCAGAAGGA
ACGCCGGCGGCGAAAGCGGCTCTCTGGCCCATAACTGACGCTGAGTGTGCGAAAGCTAGGGGAGCAAACG
GGATTAGATACCCCGGTAGTCCTAGCCGTAAACGATGGGCACTAAGTAGAGGGGTTTT

>gi|456651897|gb|KC454573.1| Uncultured anaerobic ammonium-oxidizing bacterium clone JX3-20 16S ribosomal RNA gene, partial sequence
TTTCGCAATGCCCGAAAGGGTGACGAAGCGACGCCGCGTGTGGGAAGAAGGCCTTCGGGTTGTAAACCAC
TGTCGGGAGTTAAGAAATGCAAGGATATGAATAGTATCTTTGCTTGACTAAGGCTCCGGAGGAAGCCACG
GCTAACTCTGTGCCAGCAGCCGCGGTAATACAGAGGCGGCAAGCGTTGTTCGGAATTATTGGGCGTAAAG
AGCACGTAGGCGGCTATGTAAGTCGGTTGTGAAAGCCTTCCGCTCAACGGGAGAACAGCATCCGATACTG
CATGGCTTGAGTGCGGGAGGGGAGAGTGGAACTTCTGGTGGAGCGGTGAAATGCGTAGATATCAGAAGGA
ACGCCGGCGGCGAAAGCGGCTCTCTGGCCCATAACTGACGCTGAGTGCGCGAAAGCTAGGGGAGCAAACG
GGATTAGATACCCCGGTAGTCCTAGCCGTAAACGATGGGCACTAAGTAGAGGGGTTTT

>gi|456651901|gb|KC454574.1| Uncultured anaerobic ammonium-oxidizing bacterium clone JX5-1 16S ribosomal RNA gene, partial sequence
TTCGCAATGCCCGAAAGGGTGACGAAGCGACGCCGCGTGTGGGAAGAAGGCCTTCGGGTTGTAAACCACT
GTCGGGAGTTAAGAAATGCAAGGATATTAATAGTGTCTTTGTTTGACTAAGGCTCCGGAGGAAGCCACGG
CTAACTCTGTGCCAGCAGCCGCGGTAATACAGAGGCGGCAAGCGTTGTTCGGAATTATTGGGCGTAAAGA
GCACGTAGGCGGCTATGTAAGTCGGTTGTGAAAGCCTTCCGCTCAACGGAAGAACAGCATCCGATACTGC
ATGGCTTGAGTGCGGGAGGGGAGAGTGGAACTTCTGGTGGAGCGGTGAAATGCGTAGATATCAGAAGGAA
CGCCGGCGGCGAAAGCGGCTCTCTGGCCCATAACTGACGCTGAGTGTGCGAAAGCTAGGGGAGCAAACGG
GATTAGATACCCCGGTAGTCCTAGCCGTAAACGATGGGCACTAAGTAGAGGGGTTTT

>gi|456651905|gb|KC454575.1| Uncultured anaerobic ammonium-oxidizing bacterium clone JX5-12 16S ribosomal RNA gene, partial sequence
TTCGCAATGCCCGAAAGGGTGACGAAGCGACGCCGCGTGTGGGAAGAAGGCCTTCGGGTTGTAAACCACT
GTCGGGAGTTAAGAAATGTAAGGGTGTTAATAGCGTTCTTACTTGACTAAGGCTCCGGAGGAAGCCACGG
CTAACTCTGTGCCAGCAGCCGCGGTAATACAGAGGCGGCAAGCGTTGTTCGGAATTATTGGGCGTAAAGA
GCACGTAGGCGGCTATGTAAGTCGGTTGTGAAAGCCTTCCGCTCAACGGGAGAACAGCATCCGATACTGC
ATGGCTTGAGTGCGGGAGGGGAGAGTGGAACTTCTGGTGGAGCGGTGAAATGCGTAGATATCAGAAGGAA
CGCCGGCGGCGAAAGCGGCTCTCTGGCCCGTAACTGACGCTGAGTGTGCGAAAGCTAGGGGAGCAAACGG
GATTAGATACCCCGGTAGTCCTAGCCGTAAACGATGGGCACTAAGTAGAGGGGTTTTA

>gi|456651909|gb|KC454576.1| Uncultured anaerobic ammonium-oxidizing bacterium clone JX5-48 16S ribosomal RNA gene, partial sequence
TTTCGCAATGCCCGAAAGGGTGACGAAGCGACGCCGCGTGTGGGAAGAAGGCCTTCGGGTTGTAAACCAC
TGTCGGGAGTTAAGAAATGTAAGGGTGTTAATAGTATCCTTACTTGACTAAGGCTCCGGAGGAAGCCACG
GCTAACTCTGTGCCAGCAGCCGCGGTAATACAGAGGCGGCAAGCGTTGTTCGGAATTATTGGGCGTAAAG
AGCACGTAGGCGGCTATGTAAGTCGGTTGTGAAAGCCTTCCGCTCAACGGAAGAACAGCAGTCGATACTG
CATGGCTTGAGTGCGGGAGGGGAGAGCGGAACTTCTGGTGGAGCGGTGAAATGCGTAGATATCAGAAGGA
ACGCCGGCGGCGAAAGCGACTCTCTGGCCCGTAACTGACGCTGAGTGTGCGAAAGCTAGGGGAGCAAACG
GGATTAGATACCCCGGTAGTCCTAGCCGTAAACGATGGGCACTAAGTAGAGGGGTTTT

>gi|456651910|gb|KC454577.1| Uncultured anaerobic ammonium-oxidizing bacterium clone JX7-8 16S ribosomal RNA gene, partial sequence
TTCGCAATGCCCGAAAGGGTGACGAAGCGACGCCGCGTGTGGGAAGAAGGCCTTCGGGTTGTAAACCACT
GTCGGGAGTTAAGAAATGTAAGGGTGTTAATAGTATCCTTACTTGACTAAGGCTCCGGAGGAAGCCACGG
CTAACTCTGTGCCAGCAGCCGCGGTAATACAGAGGCGGCAAGCGTTGTTCGGAATTATTGGGCGTAAAGA
GCACGTAGGCGGCTATGTAAGTCGGTTGTGAAAGCCTTCCGCTCACCGGAAGAACAGCAGTCGATACTGC
ATGGCTTGAGTGCGGGAGGGGAGAGCGGAACTTCTGGTGGAGCGGTGAAATGCGTAGATATCAGAAGGAA
CGCCGGCGGCGAAAGCGACTCTCTGGCCCGTAACTGACGCTGAGTGTGCGAAAGCTAGGGGAGCAAACGG
GATTAGATACCCCGGTAGTCCTAGCCGTAAACGATGGGCACTAAGTAGAGGGGTTTT

>gi|456651913|gb|KC454578.1| Uncultured anaerobic ammonium-oxidizing bacterium clone JX7-18 16S ribosomal RNA gene, partial sequence
TCGCAATGCCCGAAAGGGTGACGAAGCGACGCCGCGTGTGGGAAGAAGGCCTTCGGGTTGTAAACCACTG
TCGGGAGTTAAGAAATGTAAGGGTGTTAATAGTATCCTTACTTGACTAAGGCTCCGGAGGAAGCCACGGC
TAACTCTGTGCCAGCAGCCGCGGTAATACAGAGGCGGCAAGCGTTGTTCGGAATTATTGGGCGTAAAGAG
CACGTAGGCGGCTATGTAAGTCGGTTGTGAAAGCCTTCCGCTCAACGGAAGAACAGCAGTCGATACTGCA
TGGCTTGAGTGCGGGAGGGGAGAGCGGAACTTCTGGTGGAGCGGTGAAATGCGTAGATATCAGAAGGAAC
GCCGGCGGCGAAAGCGACTCTCTGGCCCGTAACTGACGCTGAGTGTGCGAAAGCTAGGGGAGCAAACGGG
ATTAGATACCCCGGTAGTCCTAGCCGTAAACGATGGGCACTAAGTAGAGGGGTTTT

>gi|456651916|gb|KC454579.1| Uncultured anaerobic ammonium-oxidizing bacterium clone JX7-28 16S ribosomal RNA gene, partial sequence
TTTCGCAATGCCCGAAAGGGTGACGAAGCGACGCCGCGTGTGGGAAGAAGGCCTTCGGGTTGTAAACCAC
TGTCGGGAGTTAAGAAATGTAAGGGTGTTAATAGTATCCTTACTTGACTAAGGCTCCGGAGGAAGCCACG
GCTAACTCTGTGCCAGCAGCCGCGGTAATACAGAGGCGGCAAGCGTTGTTCGGAATTATTGGGCGTAAAG
AGCACGTAGGCGGCTATGTAAGTCGGTTGTGAAAGCCTTCCGCTCAACGGAAGAACAGCAGTCGATACTG
CATGGCTTGAGTGCGGGAGGGGAGAGCGGAACTTCTGGTGGAGCGGTGAAATGCGTAGATATCAGAAGGA
ACGCCGGCGGCGAAAGCGACTCTCTGGCCCGTAACTGACGCTGAGTGTGCGAAAGCTAGGGGAGCAAACG
GGATTAGATACCCCGGTAGTCCTAGCCGTAAACGATGGGCACTAAGTAGAGGGGTTTT

>gi|456651918|gb|KC454580.1| Uncultured anaerobic ammonium-oxidizing bacterium clone JX9-1 16S ribosomal RNA gene, partial sequence
TTTCGCAATGCCCGAAAGGGTGACGAAGCGACGCCGCGTGTGGGAAGAAGGCCTTCGGGTTGTAAACCGC
TGTCGGGAGTTAAGAAATGTAAGGATGTTAATAGCGTCTTTGCTTGACTAAGGCTCCGGAGGAAGCCACG
GCTAACTCTGTGCCAGCAGCCGCGGTAATACAGAGGCGGCAAGCGTTGTTCGGAATTATTGGGCGTAAAG
AGCACGTAGGCGGCCGTGTAAGTCGGTTGTGAAAGCCTTCCGCTCAACGGGAGAACGGCATCCGATACTG
CATGGCTTGAGTGCGGGAGGGGAGAGTGGAACTTCTGGTGGAGCGGTGAAATGCGTAGATATCAGAAGGA
ACACCGGCGGCGAAGGCGACTCTCTGGCCCGTAACTGACGCTGAGTGTGCGAAAGCTAGGGGAGCAAACG
GGATTAGATACCCCGGTAGTCCTAGCCGTAAACGATGGGCACTAAGTAGAGGGGTTTT

>gi|456651919|gb|KC454581.1| Uncultured anaerobic ammonium-oxidizing bacterium clone JX9-12 16S ribosomal RNA gene, partial sequence
TTTCGCAATGCCCGAAAGGGTGACGAAGCGACGCCGCGTGTGGGAAGAAGGCCTTCGGGTTGTAAACCGC
TGTCGGGAGTTAAGAAATGTAAGGATGTTAATAGCGTCTTTGCTTGACTAAGGCTCCGGAGGAAGCCACG
GCTAACTCTGTGCCAGCAGCCGCGGTAATACAGAGGCGGCAAGCGTTGTTCGGAATTATTGGGCGTAAAG
AGCACGTAGGCGGCCGTGTAAGTCGGTTGTGAAAGCCTTCCGCTCAACGGGAGAACGGCATCCGATACTG
CATGGCTTGAGTGCGGGAGGGGAGAGTGGAACTTCTGGTGGAGCGGTGAAATGCGTAGATATCAGAAGGA
ACACCGGCGGCGAAGGCGACTCTCTGGCCCGTAACTGACGCTGAGTGTGCGAAAGCTAGGGGAGCAAACG
GGATTAGATACCCCGGTAGTCCTAGCCGTAAACGATGGGCACTAAGTAGAGGGGTTTT

>gi|456651921|gb|KC454582.1| Uncultured anaerobic ammonium-oxidizing bacterium clone JX9-28 16S ribosomal RNA gene, partial sequence
TTTCGCAATGCCCGAAAGGGTGACGAAGCGACGCCGCGTGTGGGGAGAAGGCCTTCGGGTTGTAAACCGC
TGTCGGGAGTTAAGAAATGTAGGGATGTTAATAGCATTCTTACTTGACTAAGGCTCCGGAGGAAGCCACG
GCTAACTCTGTGCCAGCAGCCGCGGTAATACAGAGGCGGCAAGCGTTGTTCGGAATTATTGGGCGTAAAG
AGCACGTAGGCGGCTGTGTAAGTCGGTTGTGAAAGCCTTCCGCTCAACGGAAGAACGGCAGCCGATACTG
CATAGCTTGAGTGCGGGAGGGGAGAGTGGAACTTCTGGTGGAGCGGTGAAATGCGTAGATATCAGAAGGA
ACGCCGGCGGCGAAAGCGGCTCTCTGGCCCGTAACTGACGCTGAGTGTGCGAAAGCTAGGGGAGCAAACG
GGATTAGATACCCCGGTAGTCCTAGCTGTAAACGATGGGCACTAAGTAGAGGGGTTTT
