# Supplementary material for: Biogeography of anaerobic ammonia-oxidizing (anammox) bacteria
Source: Front Microbiol. 2014 Aug 6;5:399. doi: 10.3389/fmicb.2014.00399 (PMC4123730; doi:10.3389/fmicb.2014.00399)
Supplement: Supplementary file 1 [file DataSheet1.ZIP › Sonthiphand supp data files/10/Untrimmed Sequence Files/7.fasta]

>gi|157824576|gb|EU039834.1| Uncultured anaerobic ammonium-oxidizing bacterium clone PD00250.A2 16S ribosomal RNA gene, partial sequence
GAACGAGGATATATCCTTCGGGATATAAGCCGAGTGGCACAAGGGTGAGCAATGCATAGATTACCTACCT
TTAGGATAAGGGCAACTTTGTGAAAACGGAGCTAATACTTAATAATACAAAAGAAAATAATTTTCTTTTG
TCAAAGGGAGGGTAGCAATACCTTTCGCCTAGAGAGGGGTTTATGTCCTATCAGCTTGTTGGTGGGGTAA
TGGCCTACCAAGGCGAAGACGGGTAGCCGGTCTTAGAGGATGGTCGGCCACACTGGGACTGAGACACTGC
CCAGACTTCTACGGAAGGCTGCAGTCGAGAATCTTTCGCAATGCCCGAAAGGGTGACGAAGCGACGCCGC
GTGAGTGAGGAAGGCCTTCGGGTTGTAAAGCTCTGTCAGGAGTTAAGAAATGTAAGTGTGCTAATACCAC
ATTTACTTGACGAAGGCTCCAAAGGAAGCCACGGCTAACTCTGTGCCAGCAGCCGCGGTAACACAGAGGT
GGCAAGCGTTGTTCGGAATTATTGGGCGTAAAGAGCACGTAGGTGGGTTTGTAAGTCAGATGTGAAAGCC
TTCTGTTCAACGGAAGAATTGCATCTGAAACTGCAAGTCTTGAGTGTAGGAGGGGGGAATGGAACTTCTG
GTGGAGCGGTGAAATGCGTAGATATCAGAAGGAACGCCGGCGGCGAAAGCGATTCTCTGGCCTATTACTG
ACACTCAGTGTGCGAAAGCTAGGGGAGCAAACGGGATTAGATACCCCGGTAGTCCTAGCCGTAAACGATG
GGCACTAAGTAGAGGGAATTACCGATGTTCTCTCTGCCGTAGCTAACGCATTAAGTGCCCCGCCTGGGGA
GTACGGCCGCAAGGCTAAAACTCAAAAGAATTGACGGGGGCTCGCACAAGCGGTGGAGCATGTGGCTTAA
TTCGATGCAACGCGAAAAACCTTACCGGGGCTTGACATGGTAGAAGTAGGAACCCGAAAGGGTAACGAAC
GGTATCCAGTCCGTAGCTATCACAGGTGTTGCATGGCTGTCGTCAGCTCGTGTCGTGAGACGTTGGGTTA
AGTCCCCTAACGAGCGAAACCCTTGTTTTTAGTTACCAGCGGGTTATGCCGGGTACTCTAGAAAGACTGC
CGTCGTCAAGACGGAGGAAGGTGGGGATGACGTCAAGTCATCATGGCCCTTATGCCCCGGGCTGCACACG
TGCTACAATGGTCGGTACAAACGGAAGCGAAGCCGAGAGGTGGAGCGAATCCTAAAAAGCCGATCTCAGT
TCGGATTGGAGGCTGAAATTCGCCTCTATGAAGTTGGAATCGCTAGTAATCGCGGATCAGCATTGCCGCG
GTGAATATGTTCCCGAGCCTTGTACACACCGCCCGTCAAGCCACCCAAGCAGGATGCACCCGAAAACATT
ATATCTAACCAGGCTTGCCTGGAGGAAAGTGTTGAAGGAGTGTTTTGTGAGGAGGACT

>gi|157824577|gb|EU039835.1| Uncultured anaerobic ammonium-oxidizing bacterium clone PD00250.H10 16S ribosomal RNA gene, partial sequence
GAACGAGGATATATCCTTCGGGATATAAGCCGAGTGGCGCAAGGGTGAGTAATGCATAGATTACCTACCT
CTAGGATAAGGACAACTTTGTGAAAACGAAGCTAATACTTAATAACACAAGAGAAAATAATTTTCTTTTG
TCAATGGGAGGGTAGCAATACCTTTTGCCTAGAGAGGGGTTTATGTCCTATCAGCTTGTTGGTGGGGTAA
TGGCCTACCAAGGCGAAGACGGGTAGCCGGTCTTAGAGGATGGTCGGCCACACTGGGACTGAGACACTGC
CCAGACTTCTACGGAAGGCTGCAGTCGAGAATCTTTCGCAATGCCCGAAAGGGTGACGAAGCGACGCCGC
GTGAGTGAGGAAGGCCTTCGGGTTGTAAAGCTCTGTCAGGAGTTAAGAAATGTAAGTGTGCTAATACCAC
ATTTACTTGACGAAGGCTCCAAAGGAAGCCACGGCTAACTCTGTGCCAGCAGCCGCGGTAATACAGAGGT
GGCAAGCGTTGTTCGGAATTATTGGGCGTAAAGAGCACGTAGGTGGGTTTGTAAGTCAGATGTGAAAGCC
TTCTGTTCAACGGAAGAATTGCATCTGAAACTGCAAGTCTTGAGTGCAGGAGGGGGGAATGGAACTTCTG
GTGGAGCGGTGAAATGCGTAGATATCAGAAGGAACGCCGGCGGCGAAAGCGATTCTCTGGCCTATTACTG
ACACTCAGTGTGCGAAAGCTAGGGGAGCAAACGGGATTAGATACCCCGGTAGTCCTAGCCGTAAACGATG
GGCACTAAGTAGAGGGAATTACCGATGTTCTCTCTGCCGTAGCTAACGCATTAAGTGCCCCGCCTGGGGA
GTACGGCCGCAAGGCTAAAACTCAAAAGAATTGACGGGGGCTCGCACAAGCGGTGGAGCATGTGGCTTAA
TTCGATGCAACGCGAAAAACCTTACCGGGGCTTGACATGGTAGAAGTAGGAACCCGAAAGGGTAACGAAC
GGTATCCAGTCCGTAGCTATCACAGGTGTTGCATGGCTGTCGTCAGCTCGTGTCGTGAGACGTTGGGTTA
AGTCCCCTAACGAGCGAAACCCTTGTTTTTAGTTACCAGCGGGTTATGCCGGGTACTCTAGAAAGACTGC
CGTCGTCAAGACGGAGGAAGGTGGGGATGACGTCAAGTCATCATGGCCCTTATGCCCCGGGCTGCACACG
TGCTACAATGGTCGGTACAAACGGAAGCGAAGCCGAGAGGTGGAGCGAATCCTAAAAAGCCGATCTCAGT
TCGGATTGGAGGCTGAAATTCGCCTCTATGAAGTTGGAATCGCTAGTAATCGCGGATCAGCATTGCTGCG
GTGAATATGTTCCCGAGCCTTGTACACACCGCCCGTCAAGCCACCCAAGCAGGATGCACCCGAAAACATT
ATATCTAACCAGGCTTGCCTGGAGGAAAGTGTTGAAGGAGTGTTTTGTGAGGAGGACT

>gi|157824578|gb|EU039836.1| Uncultured anaerobic ammonium-oxidizing bacterium clone PD00250.A9 16S ribosomal RNA gene, partial sequence
GAACGAGGATATATCCTTCGGGGTATAAGCCGAGTGGCGCAAGGGTGAGTAATGCATAGATTACCTGCCT
CTAGGATAAGGACAACTTTGTGAAAACGAAGCTAATACTTAATAATACAAAAGAAAATAATTTTCTTTTG
TCAATGGGAGGGTAGCAATACCTTTTGCCTAGAGAGGGGTTTATGTCCTATCAGCTTGTTGGTGGGGTAA
TGGCCTACCAAGGCGAAGACGGGTAGCCGGTCTTAGAGGATGGTCGGCCGCACTGGGACTGAGACACTGC
CCAGACTTCTACGGAAGGCTGCAGTCGAGAATCTTTCGCAATGCCCGAAAGGGTGACGAAGCGACGCCGC
GTGAGTGAGGAAGGCCTTAGGGTTGTAAAGCTCTGTCAGGAGTTAAGAAATATAAGTGTGTTAATACCAC
ATTTATTTGACGAAGGCTCCAAAGGAAGCCACGGCTAACTCTGTGCCAGCAGCCGCGGTAATACAGAGGT
GGCAAGCGTTGTTCGGAATTATTGGGCGTAAAGAGCACGTAGGTGGGTTTGTAAGTCAGATGTGAAAGCC
TTCTGTTCAACGGAAGAATTGCATCTGAAACTGCAAATCTTGAGTGTAGGAGGGGAGAATGGAACTTCTG
GTGGAGCGGTGAAATGCGTAGATATCAGAAGGAACGCCGGCGGCGAAAGCGATTCTCTGGCCTATTACTG
ACACTCAGTGTGCGAAAGCTAGGGGAGCAAACGGGATTAGATACCCCGGTAGTCCTAGCCGTAAACGATG
GGCACTAAGTAGAGGGGATTACCGATGTTCTCTCTGCCGTAGCTAACGCATTAAGTGCCCCGCCTGGGGA
GTACGGCCGCAAGGCTAAAACTCAAAAGAATTGACGGGGGCTCGCACAAGCGGTGGAGCATGTGGCTTAA
TTCGATGCAACGCGAAAAACCTTACCGGGGCTTGACATGGTAGAAGTAGGAACCCGAAAGGGTAACGAAC
GGTATCCAGTCCGTAGCTATCACAGGTGTTGCATGGCTGTCGTCAGCTCGTGTCGTGAGACGTTGGGTTA
AGTCCCCTAACGAGCGAAACCCTTGTTTTTAGTTACCAGCGGGTTATGCCGGGTACTCTAGAGAGACTGC
CGTCGTCAAGACGGAGGAAGGTGGGGATGACGTCAAGTCATCATGGCCCTTATGCCCCGGGCTGCACACG
TGCTACAATGGTCGGTACAAACGGAAGCGAAGCCGAGAGGTGAAGCGAATCCTAAAAAGCCGATCTCAGT
TCGGATTGGAGGCTGAAATTCGCCTCCATGAAGTTGGAATCGCTAGTAATCGCGGATCAGCAATGCCGCG
GTGAATATGTTCCCGAGCCTTGTACACACCGCCCGTCAAGCCACCCAAGCAGGATGCACCCGAAAACATT
ATATCTAACCAGGGCAACTTGGAGGAAAATGTTGAAGGAGTGTTTTGTGAGGAGGACT

>gi|157824579|gb|EU039837.1| Uncultured anaerobic ammonium-oxidizing bacterium clone PD00250.D10 16S ribosomal RNA gene, partial sequence
GAACGAGGATATATCCTTCGGGGTATAAGCCGAGTGGCGCAAGGGTGAGTAATGCATAGATTACCTGCCT
CTAGGATAAGGACAACTTTGTGAAAACGAAGCTAATACTTAATAATACAAAAGAAAATAATTTTCTTTTG
TCAATGGGAGGGTAGCAATACCTTTTGCCTAGAGAGGGGTTTATGTCCTATCAGCTTGTTGGTGGGGTAA
TGGCCTACCAAGGCGAAGACGGGTAGCCGGTCTTAGAGGATGGTCGGCCACACTGGGACTGAGACACTGC
CCAGACTTCTACGGAAGGCTGCAGTCGAGAATCTTTCGCAATGCCCGAAAGGGTGACGAAGCGACGCCGC
GTGAGTGAGGAAGGCCTTAGGGTTGTAAAGCTCTGTCAGGAGTTAAGAAATATAAGTGTGTTAATACCAC
ATTTATTTGACGAAGGCTCCAAAGGAAGCCACGGCTAACTCTGTGCCAGCAGCCGCGGTAATACAGAGGT
GGCAAGCGTTGTTCGGAATTATTGGGCGTAAAGAGCACGTAGGTGGGTTTGTAAGTCAGATGTGAAAGCC
TTCTGTTCAACGGAAGAATTGCATCTGAAACTGCAAATCTTGAGTGTAGGAGGGGAGAATGGAACTTCTG
GTGGAGCGGTGAAATGCGTAGATATCAGAAGGAACGCCGGCGGCGAAAGCGATTCTCTGGCCTATTACCG
ACACTCAGTGTGCGAAAGCTAGGGGAGCAAACGGGATTAGATACCCCGGTAGTCCTAGCCGTAAACGATG
GGCACTAAGTAGAGGGGATTACCGATGTTCTCTCTGCCGTAGCTAACGCATTAAGTGCCCCGCCTGGGGA
GTACGGCCGCAAGGCTAAAACTCAAAAGAATTGACGGGGGCTCGCACAAGCGGTGGAGCATGTGGCTTAA
TTCGATGCAACGCGAAAAACCTTACCGGGGCTTGACATGGTAGAAGTAGGAACCCGAAAGGGTAACGAAC
GGTATCCAGTCCGTAGCTATCACAGGTGTTGCATGGCTGTCGTCAGCTCGTGTCGTGAGACGTTGGGTTA
AGTCCCCTAACGAGCGAAACCCTTGTTTTTAGTTACCAGCGGGTTATGCCGGGTACTCTAGAAAGACTGC
CGTCGTCAAGACGGAGGAAGGTGGGGATGACGTCAAGTCATCATGGCCCTTATGCCCCGGGCTGCACACG
TGCTACAATGGTCGGTACAAACGGAAGCGAAGCCGAGAGGTGAAGCGAATCCTAAAAAGCCGATCTCAGT
TCGGATTGGAGGCTGAAATTCGCCTCCATGAAGTTGGAATCGCTAGTAATCGCGGATCAGCAATGCCGCG
GTGAATATGTTCCCGAGCCTTGTACACACCGCCCGTCAAGCCACCCAAGCAGGATGCACCCGAAAACATT
ATATCTAACCAGGGCAACTTGGAGGAAAGTGTTGAAGGAGTGTTTTGTGAGGAGGACT

>gi|157824580|gb|EU039838.1| Uncultured anaerobic ammonium-oxidizing bacterium clone PD00250.F2 16S ribosomal RNA gene, partial sequence
GAACGAGGATATATCCTTCGGGATATAAGCCGAGTGGCGCAAGGGTGAGTAATGCATAGATTACCTGCCT
CTAGGATAAGGACAACTTTGTGAAAACGAAGCTAATACTTAATAATACAAAAGAAAATAATTTTCTTTTG
TCAATGGGAGGGTAGCAATACCTTTTGCCTAGAGAGGGGTTTATGTCCTATCAGCTTGTTGGTGGGGTAA
TGGCCTACCAAGGCGAAGACGGGTAGCCGGTCTTAGAGGATGGTCGGCCACACTGGGACTGAGACACTGC
CCAGACTTCTACGGAAGGCTGCAGTCGAGAATCTTTCGCAATGCCCGAAAGGGTGACGAAGCGACGCCGC
GTGAGTGAGGAAGGCCTTAGGGTTGTAAAGCTCTGTCAGGAGTTAAGAAATATAAGTGTGTTAATACCAC
GTTTATTTGACGAAGGCTCCAAAGGAAGCCACGGCTAACTCTGTGCCAGCAGCCGCGGTAATACAGAGGT
GGCAAGCGTTGTTCGGAATTATTGGGCGTAAAGAGCACGTAGGTGGGTTTGTAAGTCAGATGTGAAAGCC
TTCTGTTCAACGGAAGAATTGCATCTGAAACTGCAAGTCTTGAGTGTAGGAGGGGAGAATGGAACTTCTG
GTGGAGCGGTGAAATGCGTAGATATCAGAAGGAACGCCGGCGGCGAAAGCGATTCTCTGGCCTATTACTG
ACGCTCAGTGTGCGAAAGCTAGGGGAGCAAACGGGATTAGATACCCCGGCAGTCCTAGCCGTAAACGATG
GGCACTAAGTAGAGGGAATTACCGATGTTCTCTCTGCCGTAGCTAACGCATTAAGTGCCCCGCCTGGGGA
GTACGGCCGCAAGGCTAAAACTCAAAAGAATTGACGGGGGCTCGCACAAGCGGTGGAGCATGTGGCTTAA
TTCGATGCAACGCGAAAAACCTTACCGGGGCTTGACATGGTAGAAGTAGGAACCCGAAAGGGTAACGAAC
GGTATCCAGTCCATAGCTATCACAGGTGTTGCATGGCTGTCGTCAGCTCGTGTCGTGAGACGTTGGGTTA
AGTCCCCTAACGAGCGAAACCCTTGTTTTTAGTTACCAGCGGGTTATGCCGGGTACTCTAGAAAGACTGC
CGTCGTCAAGACGGAGGAAGGTGGGGATGACGTCAAGTCATCATGGCCCTTATGCCCCGGGCTGCACACG
TGCTACAATGGTCGGTACAAACGGAAGCGAAGCCGAGAGGTGAAGCGAATCCTAAAAAGCCGATCTCAGT
TCGGATTGGAGGCTGAAATTCGCCTCCATGAAGTTGGAATCGCTAGTAATCGCGGATCAGCAATGCCGCG
GTGAATATGTTCCCGAGCCTTGTACACACCGCCCGTCAAGCCACCCAAGCAGGATGCACCCGAAAACATT
ATATCTAACCAGGGCAACTTGGAGGAAAGTGTTGAAGGAGTGTTTTGTGAGGAGGACT

>gi|157824581|gb|EU039839.1| Uncultured anaerobic ammonium-oxidizing bacterium clone PD00250.H12 16S ribosomal RNA gene, partial sequence
GAACGAGGATATATCCTTCGGGATATAAGCCGAGTGGCGCAAGGGTGAGTAATGCATAGATTACCTGCCT
CTAGGATAAGGACAACTTTGTGAAAACGAAGCTAATACTTAATAATACAAAAGAAAATAATTTTCTTTTG
TCAATGGGAGGGTAGCAATACCTTTTGCCTAGAGAGGGGTTTATGTCCTATCAGCTTGTTGGTGGGGTAA
TGGCCTACCAAGGCGAAGACGGGTAGCCGGTCTTAGAGGATGGTCGGCCACACTGGGACTGAGACACTGC
CCAGACTTCTACGGAAGGCTGCAGTCGAGAATCTTTCGCAATGCCCGAAAGGGTGACGAAGCGACGCCGC
GTGAGTGAGGAAGGCCTTAGGGTTGTAAAGCTCTGTCAGGAGTTAAGAAATATAAGTGTGTTAATACCAC
GTTTATTTGACGAAGGCTCCAAAGGAAGCCACGGCTAACTCTGTGCCAGCAGCCGCGGTAATACAGAGGT
GGCAAGCGTTGTTCGGAATTATTGGGCGTAAAGAGCACGTAGGTGGGTTTGTAAGCCAGATGTGAAAGCC
TTCTGTTCAACGGAAGAATTGCATCTGAAACTGCAAGTCTTGAGTGTAGGAGGGGAGAATGGAACTTCTG
GTGGAGCGGTGAAATGCGTAGATATCAGAAGGAACGCCGGCGGCGAAAGCGATTCTCTGGCCTATTACTG
ACACTCAGTGTGCGAAAGCTAGGGGAGCAAACGGGATTAGATACCCCGGTAGTCCTAGCCGTAAACGATG
GGCACTAAGTAGAGGGAATTACCGATGTTCTCTCTGCCGTAGCTAACGCATTAAGTGCCCCGCCTGGGGA
GTACGGCCGCAAGGCTAAAACTCAAAAGAATTGACGGGGGCTCGCACAAGCGGTGGAGCATGTGGCTTAA
TTCGATGCAACGCGAAAAACCTTACCGGGGCTTGACATGGTAGAAGTAGGAACCCGAAAGGGTAACGAAC
GGTATCCAGTCCATAGCTATCACAGGTGTTGCATGGCTGTCGTCAGCTCGTGTCGTGAGACGTTGGGTTA
AGTCCCCTAACGAGCGAAACCCTTGTTTTTAGTTACCAGCGGGTTATGCCGGGTACTCTAGAAAGACTGC
CGTCGTCAAGACGGAGGAAGGTGGGGATGACGTCAAGTCATCATGGCCCTTATGCCCCGGGCTGCACACG
TGCTACAATGGTCGGTACAAACGGAAGCGAAGCCGAGAGGTGAAGCGAATCCTAAAAAGCCGATCTCAGT
TCGGATTGGAGGCTGAAATTCGCCTCCATGAAGTTGGAATCGCTAGTAATCGCGGATCAGCAATGCCGCG
GTGAATATGTTCCCGAGCCTTGTACACACCGCCCGTCAAGCCACCCAAGCAGGATGCACCCGAAAACATT
ATATCTAACCAGGGCAACTTGGAGGAAAGTGTTGAAGGAGTGTTTTGTGAGGAGGACT

>gi|157824582|gb|EU039840.1| Uncultured anaerobic ammonium-oxidizing bacterium clone PD00250.F8 16S ribosomal RNA gene, partial sequence
GAACGAGGATATATCCTTCGGGATATAAGCCGAGTGGCGCAAGGGTGAGTAATGCATAGATTACCTGCCT
CTAGGATAAGGACAACTTTGTGAAAACGAAGCTAATACTTAATAATACAAAAGAAAATAATTTTCTTTTG
TCAATGGGAGGGTAGCAATACCTTTTGCCTAGAGAGGGGCTTATGTCCTATCAGCTTGTTGGTGGGGTAA
TGGCCTGCCAAGGCGAAGACGGGTAGCCGGTCTTAGAGGATGGTCGGCCACACTGGGACTGAGACACTGC
CCAGACTTCTACGGAAGGCTGCAGTCGAGAATCTTTCGCAATGCCCGAAAGGGTGACGAAGCGACGCCGC
GTGAGTGAGGAAGGCCTTAGGGTTGTAAAGCTCTGTCAGGAGTTAAGAAATATAAGTGTGTTAATACCAC
GTTTATTTGACGAAGGCTCCAAAGGAAGCCACGGCTAACTCTGTGCCAGCAGCCGCGGTAATACAGAGGT
GGCAAGCGTTGTTCGGAATTATTGGGCGTAAAGAGCACGTAGGTGGGTTTGTAAGTCAGATGTGAAAGCC
TTCTGTTCAACGGAAGAATTGCATCTGAAACTGCAAGTCTTGAGTGTAGGAGGGGAGAATGGAACTTCTG
GTGGAGCGGTGAAATGCGTAGATATCAGAAGGAACGCCGGCGGCGAAAGCGATTCTCTGGCCTATTACTG
ACGCTCAGTGTGCGAAAGCTAGGGGAGCAAACGGGATTAGATACCCCGGTAGTCCTAGCCGTAAACGATG
GGCACTAAGTAGAGGGAATTACCGATGTTCTCTCTGCCGTAGCTAACGCATTAAGTGCCCCGCCTGGGGA
GTACGGCCGCAAGGCTAAAACTCAAAAGAATTGACGGGGGCTCGCACAAGCGGTGGAGCATGTGGCTTAA
TTCGATGCAACGCGAAAAACCTTACCGGGGCTTGACATGGTAGAAGTAGGAACCCGAAAGGGTAACGAAC
GGTATCCAGTCCATAGCTATCACAGGTGTTGCATGGCTGTCGTCAGCTCGTGTCGTGAGACGTTGGGTTA
AGTCCCCTAACGAGCGAAACCCTTGTTTTTAGTTACCAGCGGGTTATGCCGGGTACTCTAGAAAGACTGC
CGTCGTCAAGACGGAGGAAGGTGGGGATGACGTCAAGTCATCATGGCCCTTATGCCCCGGGCTGCACACG
TGCTACAATGGTCGGTACAAACGGAAGCGAAGCCGAGAGGTGAAGCGAATCCTAAAAAGCCGATCTCAGT
TCGGATTGGAGGCTGAAATTCGCCTCCATGAAGTTGGAATCGCTAGTAATCGCGGATCAGCAATGCCGCG
GTGAATATGTTCCCGAGCCCTGTACACACCGCCCGTCAAGCCACCCAAGCAGGATGCACCCGAAAACATT
ATATCTAACCAGGGCAACTTGGAGGAAAGTGTTGAAGGAGTGTTTTGTGAGGAGGACT

>gi|157824583|gb|EU039841.1| Uncultured anaerobic ammonium-oxidizing bacterium clone PD00250.B3 16S ribosomal RNA gene, partial sequence
GAACGAGGATATATCCTTCGGGATATAAGCCGAGTGGCGCAAGGGTGAGTAATGCATAGATTACCTGCCT
CTAGGATAAGGACAACTTTGTGAAAACGAAGCTAATACTTAATAATACAAAAGATAATAATTTTCTTTTG
TCAATGGGAGGGTAGCAATACCTTTTGCCTAGAGAGGGGTTTATGTCCTATCAGCTTGTTGGTGGGGTAA
TGGCCTACCAAGGCGAAGACGGGTAGCCGGTCTTAGAGGATGGTCGGCCACACTGGGACTGAGACACTGC
CCAGACTTCTACGGAAGGCTGCAGTCGAGAATCTTTCGCAATGCCCGAAAGGGTGACGAAGCGACGCCGC
GTGAGTGAGGAAGGCCTTAGGGTTGTAAAGCTCTGTCAGGAGTTAAGAAATATAAGTGTGTTAATACCAC
GTTTATTTGACGAAGGCTCCAAAGGAAGCCACGGCTAACTCTGTGCCAGCAGCCGCGGTAATACAGAGGT
GGCAAGCGTTGTTCGGAATTATTGGGCGTAAAGAGCACGTAGGTGGGTTTGTAAGTCAGATGTGAAAGCC
TTCTGTTCAACGGAAGAATTGCATCTGAAACTGCAAGTCTTGAGTGTAGGAGGGGAGAATGGAACTTCTG
GTGGAGCGGTGAAATGCGTAGATATCAGAAGGAACGCCGGCGGCGAAAGCAATTCTCTGGCCTATTACTG
ACGCTCAGTGTGCGAAAGCTAGGGGAGCAAACTGGATTAGATACCCCGGTAGTCCTAGCCGTAAACGATG
GGCACTAAGTAGAGGGAATTACCGATGTTCTCTCTGCCGTAGCTAACGCATTAAGTGCCCCGCCTGGGGA
GTACGGCCGCAAGGCTAAAACTCAAAAGAATTGACGGGGGCTCGCACAAGCGGTGGAGCATGTGGCTTAA
TTCGATGCAACGCGAAAAACCTTACCGGGGCTTGACATGGTAGAAGTAGGAACCCGAAAGGGTAACGAAC
GGTATCCAGTCCGTAGCTATCACAGGTGTTGCATGGCTGTCGTCAGCTCGTGTCGTGAGACGTTGGGTTA
AGTCCCCTAACGAGCGAAACCCTTGTTTTTAGTTACCAGCGGGTTATGCCGGGTACTCTAGAAAGACTGC
CGTCGTCAAGACGGAGGAAGGTGGGGATGACGTCAAGTCATCATGGCCCTTATGCCCCGGGCTGCACACG
TGCTACAATGGTCGGTACAAACGGAAGCGAGGCCGAGAGGTGAAGCGAATCCTAAAAAGCCGATCTCAGT
TCGGATTGGAGGCTGAAATTCGCCTTCATGAAGTTGGAATCGCTAGTAATCGCGGATCAGCAATGCCGCG
GTGAATATGTTCCCGAGCCTTGTACACACCGCCCGTCAAGCCACCCAAGCAGGATGCACCCGAAAACATT
ATATCTAACCAGGGCAACTTGGAGGAAAGTGTTGAAGGAGTGTTTTGTGAGGAGGACT

>gi|157824584|gb|EU039842.1| Uncultured anaerobic ammonium-oxidizing bacterium clone PD00250.H8 16S ribosomal RNA gene, partial sequence
GAACGAGGATGTATCCTTCGGGATATAAGCCGAGTGGCGCAAGGGTGAGTAATGCATAGATTACCTGCCT
CTAGGATAAGGACAACTTTGTGAAAACGAAGCTAATACTTAATAATACAAAAGAAAATAATTTTCTTTTG
TCAATGGGAGGGTAGCAATACCTTTTGCCTAGAGAGGGGTTTATGTCCTATCAGCTTGTTGGTGGGGTAA
TGGCCTACCAAGGCGAAGACGGGTAGCCGGTCTTAGAGGATGGTCGGCCACACTGGGACTGAGACACTGC
CCAGACTTCTACGGAAGGCTGCAGTCGAGAATCTTTCGCAATGCCCGAAAGGGTGACGAAGCGACGCCGC
GTGAGTGAGGAAGGCCTTAGGGTTGTAAAGCTCTGTCAGGAGTTAAGAAATATAAGTGTGCTAATACCAC
GTTTATTTGACGAAGGCTCCAAAGGAAGCCACGGCTAACTCCGTGCCAGCAGCCGCGGTAATACAGAGGT
GGCAAGCGTTGTTCGGAATTATTGGGCGTAAAGAGCACGTAGGTGGGTTTGTAAGTCAGATGTGAAAGCC
TTCTGTTCAACGGAAGAATTGCATCTGAAACTGCAAGTCTTGAGTGTAGGAGGGGGGAATGGAACTTCTG
GTGGAGCGGTGAAATGCGTAGATATCAGAAGGAACGCCGGCGGCGAAAGCGATTCTCTGGCCTATTACTG
ACGCTCAGTGTGCGAAAGCTAGGGGAGCAAACGGGATTAGATACCCCGGTAGTCCTAGCCGTAAACGATG
GGCACTAAGTAGAGGGAATTGCCGATGTTCTCTCTGCCGTAGCTAACGCATTAAGTGCCCCGCCTGGGGA
GTACGGCCGCAAGGCTAAAACTCAAAAGAATTGACGGGGGCTCGCACAAGCGGTGGAGCATGTGGCTTAA
TTCGATGCAACGCGAAAAACCTTACCGGGGCTTGACATGGTAGAAGTAGGAACCCGAAAGGGTAACGAAC
GGTATCCAGTCCATAGCTATCACAGGTGTTGCATGGCTGTCGTCAGCTCGTGTCGTGAGACGTTGGGTTA
AGTCCCCTAACGAGCGAAACCCTTGTTTTTAGTTACCAGCGGGTTATGCCGGGTACTCTAGAAAGACTGC
CGTCGTCAAGACGGAGGAAGGTGGGGATGACGTCAAGTCATCATGGCCCTTATGCCCCGGGCTGCACACG
TGCTACAATGGTCGCTACAAACGGAAGCGAAGCCGAGAGGTGAAACGAATCCTAAAAAGCCGATCTCAGT
TCGGATTGGAGGCTGAAATTCGCCTCCATGAAGTTGGAATCGCTAGTAATCGCGGATCAGCAATGCCGCG
GTGAATATGTTCCCGAGCCTTGTACACACCGCCCGTCAAGCCACCCAAGCAGGATGCACCCGAAAACATT
ATATCTAACCAGGGCAACTTGGAGGAAAGTGTTGAAGGAGTGTTTTGTGAGGAGGACT

>gi|157824585|gb|EU039843.1| Uncultured anaerobic ammonium-oxidizing bacterium clone PD00250.B8 16S ribosomal RNA gene, partial sequence
GAACGAGGATATATCCTTCGGGATATAAGCCGAGTGGCGCAAGGGTGAGTAATGCATAGATTACCTGCCT
CTAGGATAAGGACAACTTTGTGAAAACGAAGCTAATACTTAATAATACAAAAGAAAATAATTTTCCTTTG
TCAAAGGGAGGGTAGCAATACCTTTTGCCTAGAGAGGGGTTTATGTCCTATCAGCTTGTTGGTGGGGTAA
TGGCCTACCAAGGCGAAGACGGGTAGCCGGTCTTAGAGGATGGTCGGCCACACTGGGACTGAGACACTGC
CCAGACTTCTACGGAAGGCTGCAGTCGAGAATCTTTCGCAATGCCCGAAAGGGTGACGAAGCGACGCCGC
GTGAGTGAGGAAGGCCTTAGGGTTGTAAAGCTCTGTCAGGAGTTAAGAAATATAAGTGTGTTAATACCAC
ATTTATTTGACGAAGGCTCCAAAGGAAGCCACGGCTAACTCTGTGCCAGCAGCCGCGGTAATACAGAGGT
GGCAAGCGTTGTTCGGAATTATTGGGCGTAAAGAGCACGTAGGTGGGTTTGTAAGTCAGATGTGAAAGCC
TTCTGTTCAACGGAAGAATTGCATCTGAAACTATAAGTCTTGAGTGTAGGAGGGGAGAATGGAACTTCTG
GTGGAGCGGTGAAATGCGTAGATATCAGAAGGAACGCCGGCGGCGAAAGCGATTCTCTGGCCTATTACTG
ACGCTCAGTGTGCGAAAGCTAGGGGAGCAAACGGGATTAGATACCCCGGTAGTCCTAGCTGTAAACGATG
GGCACTAAGTAGAGGGGATTACCGATGTTCTCTCTGCCGTAGCTAACGCATTAAGTGCCCCGCCTGGGGA
GTACGGCCGCAAGGCTAAAACTCAAAAGAATTGACGGGGGCTCGCACAAGCGGTGGAGCATGTGGCTTAA
TTCGATGCAACGCGAAAAACCTTACCGGGGCTTGACATGGTAGAAGTAGGAACCCGAAAGGGTAACGAAC
GGTATCCAGTCCGTAGCTATCACAGGTGTTGCATGGCTGTCGTCAGCTCGTGTCGTGAGACGTTGGGTTA
AGTCCCCTAACGAGCGAAACCCTTGTTTTTAGTTACCAGCGGGTTATGCCGGGTACTCTAGAAAGACTGC
CGTCGTCAAGACGGAGGAAGGTGGGGATGACGTCAAGTCATCATGGCCCTTATGCCCCGGGCTGCACACG
TGCTACAATGGTCGGTACAAACGGAAGCGAAGCCGAGAGGTGAAGCGAATCCTAAAAAGCCGATCTCAGT
TCGGATTGGAGGCTGAAATTCGCCTCCATGAAGTTGGAATCGCTAGTAATCGCGGATCAGCAATGCCGCG
GTGAATATGTTCCCGAGCCTTGTACACACCGCCCGTCAAGCCACCCAAGCAGGATGCACCCGAAAACATT
ATATCTAACCAGGGCAACTTGGAGGAAAGTGTTGAAGGAGTGTTTTGTGAGGAGGACT

>gi|157824586|gb|EU039844.1| Uncultured anaerobic ammonium-oxidizing bacterium clone PD00250.B7 16S ribosomal RNA gene, partial sequence
GAACGAGGATATATCCTTCGGGGTATAAGCCGAGTGGCGCAAGGGTGAGTAATGCATAGATTACCTGCCT
CTAGGATAAGGACAACTTTGTGAAAACGAAGCTAATACTTAATAATACAAAAGAAAATAATTTTCTTTTG
TCAATGGGAGGGTAGCAATACCTTTTGCCTAGAGAGGGGTTTATGTCCTATCAGCTTGTTGATGGGGTAA
TGGCCTACCAAGGCGAAGACGGGTAGCCGGTCTTAGAGGATGGTCGGCCACACTGGGACTGAGACACTGC
CCAGACTTCTACGGAAGGCTGCAGTCGAGAATCTTTCGCAATGCCCGAAAGGGTGACGAAGCGACGCCGC
GTGAGTGAGGAAGGCCTTAGGGTTGTAAAGCTCTGTCAGGAGTTAAGAAATATAAGTGTGTTAATACCAC
ATTTATTTGACGAAGGCTCCAAAGGAAGCCACGGCTAACTCTGTGCCAGCAGCCGCGGTAATACAGAGGT
GGCAAGCGTTGTTCGGAATTATTGGGCGTAAAGAGCACGTAGGTGGGTTTGTAAGTCAGATGTGAAAGCC
TTCTGTTCAACGGAAGAATTGCATCTGAAACTGCAAGTCTTGAGTGTAGGAGGGGAGAATGGAACTTCTG
GTGGAGCGGTGAAATGCGTAGATATCAGAAGGAACGCCGGCGGCGAAAGCGATTCTCTGGCCTATTACTG
ACACTCAGTGTGCGAAAGCTAGGGGAGCAAACGGGATTAGATACCCCGGTAGTCCTAGCCGTAAACGATG
GGCACTAAGTAGAGGGGATTACCGATGTTCTCTCTGCCGTAGCTAACGCATTAAGTGCCCCGCCTGGGGA
GTACGGCCGCAAGGCTAAAACTCAAAAGAATTGACGGGGGCTCGCACAAGCGGTGCAGCATGTGGCTTAA
TTCGATGCAACGCGAAAAACCTTACCGGGGCTTGACATGGTAGAAGTAGGAACCCGAAAGGGTAACGAAC
GGTATCCAGTCCGTAGCTATCACAGGTGTTGCATGGCTGTCGTCAGCTCGTGTCGTGAGACGTTGGGTTA
AGTCCCCTAACGAGCGAAACCCTTGTTTTTAGTTACCAGCGGGTTATGCCGGGTACTCTAGAAAGACTGC
CGTCGTCAAGACGGAGGAAGGTGGGGATGACGTCAAGTCATCATGGCCCTTATGCCCCGGGCTGCACACG
TGCTACAATGGTCGGTACAAACGGAAGCGAAGCCGAGAGGTGGAGCGAATCCTAAAAAGCCGATCTCAGT
TCGGATTGGAGGCTGAAATTCGCCTCCATGAAGTTGGAATCGCTAGTAATCGCGGATCAGCATTGCCGCG
GTGAATATGTTCCCGAGCCTTGTACACACCGCCCGTCAAGCCACCCAAGCAGGATGCACCCGAAAACATT
ATATCTAACCAGGTTTACCTGGAGGAAAGTGTTGAAGGAGTGTTTTGTGAGGAGGACT

>gi|157824587|gb|EU039845.1| Uncultured anaerobic ammonium-oxidizing bacterium clone PD00250.H7 16S ribosomal RNA gene, partial sequence
GAACGAGGATATATCCTTCGGGATATAAGCCGAGTGGCGCAAGGGTGAGTAATGCATAGATTACCTGCCT
CTAGGATAAGGACAACTTTGTGAAAACGAAGCTAATACTTAATAGCACAAGAGAAAATAATTTTCTTTTG
TCAGTGGGAGGGTAGCAATACCTTTTGCCTAGAGAGGGGTTTATGTCCTATCAGCTTGTTGGTGGGGTAA
TGGCCTACCAAGGCGAAGACGGGTAGCCGGTCTTAGAGGATGGTCGGCCACACTGGGACTGAGACACTGC
CCAGACTTCTACGGAAGGCTGCAGTCGAGAATCTTTCGCAATGCCCGAAAGGGTGACGAAGCGACGCCGC
GTGAGTGAGGAAGGCCTTCGGGTTGTAAAGCTCTGTCAGGAGTTAAGAAATGTAAGTGTGCTAATACCAC
ATTTACTTGACGAAGGCTCCAAAGGAAGCCACGGCTAACTCTGTGCCAGCAGCCGCGGTAATACAGAGGT
GGCAAGCGTTGTTCGGAATTATTGGGCGTAAAGAGCACGTAGGTGGGTTTGTAAGTCAGATGTGAAAGCC
TTCTGTTCAACGGAAGAATTGCATCTGAAACTGCAAGTCTTGAGTGTAGGAGGGGGGAATGGAACTTCTG
GTGGAGCGGTGAAATGCGTAGATATCAGAAGGAACGCCGGCGGCGAAAGCGATTCTCTGGCCTATTACTG
ACACTCAGTGTGCGAAAGCTAGGGGAGCAAACGGGATTAGATACCCCGGTGGTCCTAGCCGTAAACGATG
GGCACTAAGTAGAGGGAATTACCGATGTTCTCTCTGCCGTAGCTAACGCATTAAGTGCCCCGCCTGGGGA
GTACGGCCGCAAGGCTAAAACTCAAAAGAATTGACGGGGGCTCGCACAAGCGGTGGAGCATGTGGCTTAA
TTCGATGCAACGCGAAAAGCCTTACCGGGGCTTGACATGATAGAAGTAGGAACCTGAAAGGGGGACGAAC
GGTATCCAGTCCGTAGCTATTACAGGTGTTGCATGGCTGTCGTCAGCTCGTGTCGTGAGACGTTGGGTTA
AGTCCCCTAACGAGCGAAACCCTTGTTTTTAGTTACCAGCGGGTTATGCCGGGTACTCTAGAAAGACTGC
CGTCGTCAAGACGGAGGAAGGTGGGGGTGACGTCAAGTCATCATGGCCCTTATGCCCCGGGCTGCACACG
TGCTACAATGGTCGGTACAGACGGAAGCGAAGCCGAGAAGTGAAGCGAATCCTAAAAAGCCGATCTCAGT
TCGGATTGGAGGCTGAAATTCGCCTCCATGAAGTTGGAATCGCTAGTAATCGCGGATCAGCAATGTCGCG
GTGAATATGTTCCCGAGCCTTGTACACACCGCCCGTCAAGCCACCCAAGCAGGATGCACCCGAAAACATT
ATATCTAACCAGGGCAACTTGGAGGAAAATGTTGAAGGAGTGTTTTGTGAGGAGGACT

>gi|157824588|gb|EU039846.1| Uncultured anaerobic ammonium-oxidizing bacterium clone PD00250.A3 16S ribosomal RNA gene, partial sequence
GAACGAGGATATATCCTTCGGGATATAAGCCGAGTGGCACAAGGGTGAGCAATGCATAGATTACCTACCT
TTAGGATAAGGGCAACTTTGTGAAAACGGAGCTAATACTTAATAATACAAAAGAAAATAATTTTCTTTTG
TCAAAGGGAGGGTAGCAATACCTTTCGCCTAGAGAGGGGTTTATGTCCTATCAGCTTGTTGGTGGGGTAA
TAGCCCACCAAGGCGAAGACGGGTAGCCGGTTTAAGAGGATGGTCGGCCACACTGGGACTGAGACACTGC
CCAGACTTCTACGGAAGGCTGCAGTCGAGAATCTTTCGCAATGCCCGAAAGGGTGACGAAGCGACGCCGC
GTGGGTGAAGAAGGCCTTCGGGTTGTAAAGCCCTGTCAGGAGTTATGAAATGTAAGTGCGCTAATATCGT
GCTTATTTGACAAAGGCTCCAAAGGAAGCCACGGCTAACTCTGTGCCAGCAGCCGCGGTAATACAGAGGT
GGCGAGCGTTGTTCGGAATTATTGGGCGTAAAGAGCACGTAGGTGGGTTTGCAAGTCAGATGTGAAAGCC
TTCTGTTCAACGGAAGAATTGCATCTGAAACTGCTAATCTTGAGTATAGGAGGGGAGAATGGAACTTCTG
GTGGAGCGGTGAAATGCGTAGATATCAGAAGGAACGCCGGCGGCGAAAGCGATTCTCTGGCCTATTACTG
ACACTCAGTGTGCGAAAGCTAGGGGAGCAAACGGGATTAGATACCCCGGTAGTCCTAGCCGTAAACGATG
GGCACTAAGTAGAGGGAATTACCTATATTCTCTCTGCCGTAGCTAACGCATTAAGTGCCCCGCCTGGGGA
GTACGGCCGCAAGGCTAAAACTCAAAAGAATTGACGGGGGCTCGCACAAGCGGTGGAGCATGTGGCTTAA
TTCGATGCAACGCGAAAAACCTTACCGGGGCTTGACATGATAGAAGTAGGAACCTGAAAGGGGGACGAAC
GGTATCCAGTCCGTAGCTATCACAGGTGTTGCATGGCTGTCGTCAGCTCGTGTCGTGAGACGTTGGGTTA
AGTCCCCTAACGAGCGAAACCCTTGTTTTTAGTTACCAGCGGGTTATGCCGGGTACTCTAGAAAGACTGC
CGTCGTCAAGACGGAGGAAGGTGGGGATGACGTCAAGTCATCATGGCCCTTATGCCCCGGGCTGCACACG
TGCTACAATGGTCGGTACAGACGGAAGCGAAGCCGAGAGGTGAAGCGAATCCTAAAAAGCCGATCTCAGT
TCGGATTGGAGGCTGAAATTCGCCTCCATGAAGTTGGAATCGCTAGTAATCGCGGATCAGCAATGTCGCG
GTGAATATGTTCCCGAGCCTTGTACACACCGCCCGTCAAGCCACCCAAGCAGGATGCACCCGAAAACATT
ATATCTAACCAGGGCAACTTGGAGGAAAATGTTGAAGGAGTGTTTTGTGAGGAGGACT

>gi|157824589|gb|EU039847.1| Uncultured anaerobic ammonium-oxidizing bacterium clone PD00250.A12 16S ribosomal RNA gene, partial sequence
GAACGAGGATATATCCTTCGGGATGTAAGCCGAGTGGCACAAGGGTGAGCAATGCATAGATTACCTACCT
TTAGGATAAGGGCAACTTTGTGAAAACGGAGCTAATACTTAATAATACAAAAGAAAATAATTTTCTTTTG
TCAAAGGGAGGGTAGCAATACCTTTCGCCTAGAGAGGGGTTTATGTCCTATCAGCTTGTTGGTGGGGTAA
TAGCCCACCAAGGCGAAGACGGGTAGCCGGTTTAAGAGGATGGTCGGCCACACTGGGACTGAGACACTGC
CCAGACTTCTACGGAAGGCTGCAGTCGAGAATCTTTCGCAATGCCCGAAAGGGTGACGAAGCGACGCCGC
GTGGGTGAAGAAGGCCTTCGGGTTGTAAAGCCCTGTCAGGAGTTATGAAATGTAAGTGCGCTAATATCGT
GCTTATTTGACAAAGGCTCCAAAGGAAGCCACGGCTAACTCTGTGCCAGCAGCCGCGGTAATACAGAGGT
GGCGAGCGTTGTTCGGAATTATTGGGCGTAAAGAGCACGTAGGTGGGTTTGCAAGTCAGATGTGAAAGCC
TTCTGTTCAACGGAAGAATTGCATCTGAAACTGCTAATCTTGAGTATAGGAGGGGAGAATGGAACTTCTG
GTGGAGCGGTGAAATGCGTAGATATCAGAAGGAACGCCGGCGGCGAAAGCGATTCTCTGGCCTATTACTG
ACACTCAGTGTGCGAAAGCTAGGGGAGCAAACGGGATTAGATACCCCGGTAGTCCTAGCCGTAAACGATG
GGCACTAAGTAGAGGGAATTACCTATATTCTCTCTGCCGTAGCTAACGCATTAAGTGCCCCGCCTGGGGA
GTACGGCCGCAAGGCTAAAACTCAAAAGAATTGACGGGGGCTCGCACAAGCGGTGGAGCATGTGGCTTAA
TTCGATGCAACGCGAAAAACCTTACCGGGGCTTGACATGATAGAAGTAGGAACCTGAAAGGGGGACGAAC
GGTATCCAGTCCGTAGCTATCACAGGTGTTGCATGGCTGTCGTCAGCTCGTGTCGTGAGACGTTGGGTTA
AGTCCCCTAACGAGCGAAACCCTTGTTTTTAGTTACCAGCGGGTTATGCCGGGTACTCTAGAAAGACTGC
CGTCGTCAAGACGGAGGAAGGTGGGGATGACGTCAAGTCATCATGGCCCTTATGCCCCGGGCTGCACACG
TGCTACAATGGTCGGTACAGACGGAAGCGAAGCCGAGAGGTGAAGCGAATCCTAAAAAGCCGATCTCAGT
TCGGATTGGAGGCTGAAATTCGCCTCCATGAAGTTGGAATCGCTAGTAATCGCGGATCAGCAATGTCGCG
GTGAATATGTTCCCGAGCCTTGTACACACCGCCCGTCAAGCCACCCAAGCAGGATGCACCCGAAAACATT
ATATCTAACCAGGGCAACTTGGAGGAAAATGTTGAAGGAGTGTTTTGTGAGGAGGACT

>gi|157824590|gb|EU039848.1| Uncultured anaerobic ammonium-oxidizing bacterium clone PD00250.G3 16S ribosomal RNA gene, partial sequence
GAACGAGGATATATCCTTCGGGATGTAAGCCGAGTGGCACAAGGGTGAGCAATGCATAGATTACCTACCT
TTAGGATAAGGGCAACTTTGTGAAAACGGAGCTAATACTTAATAATACAAAAGAAAATAATTTTCTTTTG
TCAAAGGGAGGGTAGCAATACCTTTCGCCTAGAGAGGGGTTTATGTCCTATCAGCTTGTTGGTGGGGTAA
TAGCCCACCAAGGCGAAGACGGGTAGCCGGTTTAAGAGGATGGTCGGCCACACTGGGACTGAGACACTGC
CCAGACTTCTACGGAAGGCTGCAGTCGAGAATCTTTCGCAATGCCCGAAAGGGTGACGAAGCGACGCCGC
GTGGGTGAAGAAGGCCTTCGGGTTGTAAAGCCCTGTCAGGAGTTATGAAATGTAAGTGCGCTAATATCGT
GCTTATTTGACAAAGGCTCCAAAGGAAGCCACGGCTAACTCTGTGCCAGCAGCCGCGGTAATACAGAGGT
GGCGAGCGTTGTTCGGAATTATTGGGCGTAAAGAGCACGTAGGTGGGTTTGCAAGTCAGATGTGAAAGCC
TTCTGTTCAACGGAAGAATTGCATCTGAAACTGCTAATCTTGAGTATAGGAGGGGAGAATGGAACTTCTG
GTGGAGCGGTGAAATGCGTAGATATCAGAAGGAACGCCGGCGGCGAAAGCGATTCTCTGGCCTATTACTG
ACACTCAGTGTGCGAAAGCTAGGGGAGCAAACGGGATTAGATACCCCGGTAGTCCTAGCCGTAAACGATG
GGCACTAAGTAGAGGGAATTACCTATATTCTCTCTGCCGTAGCTAACGCATTAAGTGCCCCGCCTGGGGA
GTACGGCCGCAAGGCTAAAACTCAAAAGAATTGACGGGGGCTCGCACAAGCGGTGGAGCATGTGGCTTAA
TTCGATGCAACGCGAAAAACCTTACCGGGGCTTGACATGATAGAAGTAGGAACCTGAAAGGGGGACGAAC
GGTATCCAGTCCGTAGCTATCACAGGTGTTGCATGGCTGTCGTCAGCTCGTGTCGTGAGACGTTGGGTTA
AGTCCCCTAACGAGCGAAACCCTTGTTTTTAGTTACCAGCGGGTTATGCCGGGTACTCTAGAAAGACTGC
CGTCGTCAAGACGGAGGAAGGTGGGGATGACGTCAAGTCATCATGGCCCTTATGCCCCGGGCTGCACACG
TGCTACAATGGTCGGTACAGACGGAAGCGAAGCCGAGAGGTGAAGCGAATCCTAAAAAGCCGATCTCAGT
TCGGATTGGAGGCTGAAATTCGCCTCCATGAAGTTGGAATCGCTAGTAATCGCGGATCAGCAATGTCGCG
GTGAATATGTTCCCGAGCCTTGTACACACCGCCCGTCAAGCCACCCAAGCAGGATGCACCCGAAAACATT
ATATCTAACCAGGGCAACTTGGAGGAAAATGTTGAAGGAGTGTTTTGTGAGGAGGACT

>gi|157824591|gb|EU039849.1| Uncultured anaerobic ammonium-oxidizing bacterium clone PD00250.C3 16S ribosomal RNA gene, partial sequence
GAACGAGGATATATCCTTCGGGATGTAAGCCGAGTGGCACAAGGGTGAGCAATGCATAGATTACCTACCT
TTAGGATAAGGGCAACTTTGTGAAAACGGAGCTAATACTTAATAATACAAAAGAAAATAATTTTCTTTTG
TCAAAGGGAGGGTAGCAATACCTTTCGCCTAGAGAGGGGTTTATGTCCTATCAGCTTGTTGGTGGGGTAA
TAGCCCACCAAGGCGAAGACGGGTAGCCGGTTTAAGAGGATGGTCGGCCACACTGGGACTGAGACACTGC
CCAGACTTCTACGGAAGGCTGCAGTCGAGAATCTTTCGCAATGCCCGAAAGGGTGACGAAGCGACGCCGC
GTGGGTGAAGAAGGCCTTCGGGTTGTAAAGCCCTGTCAGGAGTTATGAAATGTAAGTGCGCTAATATCGT
GCTTATTTGACAAAGGCTCCAAAGGAAGCCACGGCTAACTCTGTGCCAGCAGCCGCGGTAATACAGAGGT
GGCGAGCGTTGTTCGGAATTATTGGGCGTAAAGAGCACGTAGGTGGGTTTGCAAGTCAGATGTGAAAGCC
TTCTGTTCAACGGAAGAATTGCATCTGAAACTGCTAATCTTGAGTATAGGAGGGGAGAATGGAACTTCTG
GTGGAGCGGTGAAATGCGTAGATATCAGAAGGAACGCCGGCGGCGAAAGCGATTCTCTGGCCTATTACTG
ACACTCAGTGTGCGAAAGCTAGGGGAGCAAACGGGATTAGATACCCCGGTAGTCCTAGCCGTAAACGATG
GGCACTAAGTAGAGGGAATTACCTATATTCTCTCTGCCGTAGCTAACGCATTAAGTGCCCCGCCTGGGGA
GTACGGCCGCAAGGCTAAAACTCAAAAGAATTGACGGGGGCTCGCACAAGCGGTGGAGCATGTGGCTTAA
TTCGATGCAACGCGAAAAACCTTACCGGGGCTTGACATGATAGAAGTAGGAACCTGAAAGGGGGACGAAC
GGTATCCAGTCCGTAGCTATCACAGGTGTTGCATGGCTGTCGTCAGCTCGTGTCGTGAGACGTTGGGTTA
AGTCCCCTAACGAGCGAAACCCTTGTTTTTAGTTACCAGCGGGTTATGCCGGGTACTCTAGAAAGGCTGC
CGTCGTCAAGACGGAGGAAGGTGGGGATGACGTCAAGTCATCATGGCCCTTATGCCCCGGGCTGCACACG
TGCTACAATGGTCGGTACAGACGGAAGCGAAGCCGAGAGGTGAAGCGAATCCTAAAAAGCCGATCTCAGT
TCGGATTGGAGGCTGAAATTCGCCTCCATGAAGTTGGAATCGCTAGTAATCGCGGATCAGCAATGTCGCG
GTGAATATGTTCCCGAGCCTTGTACACACCGCCCGTCAAGCCACCCAAGCAGGATGCACCCGAAAACATT
ATATCTAACCAGGGCAACTTGGAGGAAAATGTTGAAGGAGTGTTTTGTGAGGAGGACT

>gi|157824592|gb|EU039850.1| Uncultured anaerobic ammonium-oxidizing bacterium clone PD00250.G2 16S ribosomal RNA gene, partial sequence
GAACGAGGATATATCCTTCGGGATGTAAGCCGAGTGGCACAAGGGTGAGCAATGCATAGATTACCTACCT
TTAGGATAAGGGCAACTTTGTGAAAACGGAGCTAATACTTAATAATACAAAAGAAAATAATTTTCTTTTG
TCAAAGGGAGGGTAGCAATACCTTTCGCCTAGAGAGGGGTTTATGTCCTATCAGCTTGTTGGTGGGGTAA
TAGCCCACCAAGGCGAAGACGGGTAGCCGGTTTAAGAGGATGGTCGGCCACACTGGGACTGAGACACTGC
CCAGACTTCTACGGAAGGCTGCAGTCGAGAATCTTTCGCAATGCCCGAAAGGGTGACGAAGCGACGCCGC
GTGGGTGAAGAAGGCCTTCGGGTTGTAAAGCCCTGTCAGGAGTTATGAAATGTAAGTGCGCTAATATCGT
GCTTATTTGACAAAGGCTCCAAAGGAAGCCACGGCTAACTCTGTGCCAGCAGCCGCGGTAATACAGAGGT
GGCGAGCGTTGTTCGGAATTATTGGGCGTAAAGAGCACGTAGGTGGGTTTGCAAGTCAGATGTGAAAGCC
TTCTGTTCAACGGAAGAATTGCATCTGAAACTGCTAATCTTGAGTATAGGAGGGGAGAATGGAACTTCTG
GTGGAGCGGTGAAATGCGTAGATATCAGAAGGAACGCCGGCGGCGAAAGCGATTCTCTGGCCTATTACTG
ACACTCAGTGTGCGAAAGCTAGGGGAGCAAACGGGATTAGATACCCCGGTAGTCCTAGCCGTAAACGATG
GGCACTAAGTAGAGGGAATTACCTATATTCTCTCTGCCGTAGCTAACGCATTAAGTGCCCCGCCTGGGGA
GTACGGTCGCAAGGCTAAAACTCAAAAGAATTGACGGGGGCTCGCACAAGCGGTGGAGCATGTGGCTTAA
TTCGATGCAACGCGAAAAACCTTACCGGGGCTTGACATGATAGAAGTAGGAACCTGAAAGGGGGACGAAC
GGTATCCAGTCCGTAGCTATCACAGGTGTTGCATGGCTGTCGTCAGCTCGTGTCGTGAGACGTTGGGTTA
AGTCCCCTAACGAGCGAAACCCTTGTTTTTAGTTACCAGCGGGTTATGCCGGGTACTCTAGAAAGACTGC
CGTCGTCAAGACGGAGGAAGGTGGGGATGACGTCAAGTCATCATGGCCCTTATGCCCCGGGCTGCACACG
TGCTACAATGGTCGGTACAGACGGAAGCGAAGCCGAGAGGTGAAGCGAATCCTAAAAAGCCGATCTCAGT
TCGGATTGGAGGCTGAAATTCGCCTCCATGAAGTTGGAATCGCTAGTAATCGCGGATCAGCAATGTCGCG
GTGAATATGTTCCCGAGCCTTGTACACACCGCCCGTCAAGCCACCCAAGCAGGATGCACCCGAAAACATT
ATATCTAACCAGGGCAACTTGGAGGAAAATGTTGAAGGAGTGTTTTGTGAGGAGGACT

>gi|157824593|gb|EU039851.1| Uncultured anaerobic ammonium-oxidizing bacterium clone PD00250.H3 16S ribosomal RNA gene, partial sequence
GAACGAGGATATATCCTTCGGGATATAAGCCGAGTGGCACAAGGGTGAGCAATGCATAGATTACCTACCT
TTAGGATAAGGGCAACTTTGTGAAAACGGAGCTAATACTTAATAATACAAAAGAAAATAATTTTCTTTTG
TCAAAGGGAGGGTAGCAATACCTTTCGCCTAGAGAGGGGTTTATGTCCTATCAGCTTGTTGGTGGGGTAA
TAGCCCACCAAGGCGAAGACGGGTAGCCGGTTTAAGAGGATGGTCGGCCACACTGGGACTGAGACACTGC
CCAGACTTCTACGGAAGGCTGCAGTCGAGAATCTTTCGCAATGCCCGAAAGGGTGACGAAGCGACGCCGC
GTGGGTGAAGAAGGCCTTCGGGTTGTAAAGCCCTGTCAGGAGTTATGAAATGTAAGTGCGCTAATATCGT
GCTTATTTGACAAAGGCTCCAAAGGAAGCCACGGCTAACTCTGTGCCAGCAGCCGCGGTAATACAGAGGT
GGCGAGCGTTGTTCGGAATTATTGGGCGTAAAGAGCACGTAGGTGGGTTTGCAAGTCAGATGTGAAAGCC
TTCTGTTCAACGGAAGAATTGCATCTGAAACTGCTAATCTTGAGTATAGGAGGGGAGAATGGAACTTCTG
GTGGAGCGGTGAAATGCGTAGATATCAGAAGGAACGCCGGCGGCGAAAGCGATTCTCTGGCCTATTACTG
ACACTCAGTGTGCGAAAGCTAGGGGAGCAAACGGGATTAGATACCCCGGTAGTCCTAGCCGTAAACGATG
GGCACTAAGTAGAGGGAATTACCTATATTCTCTCTGCCGTAGCTAACGCATTAAGTGCCCCGCCTGGGGA
GTACGGCCGCAAGGCTAAAACTCAAAAGAATTGACGGGGGCTCGCACAAGCGGTGGAGCATGTGGCTTAA
TTCGATGCAACGCGAAAAACCTTACCGGGGCTTGACATGATAGAAGTAGGAACCTGAAAGGGGGACGAAC
GGTATCCAGTCCGTAGCTATCACAGGTGTTGCATGGCTGTCGTCAGCTCGTGTCGTGAGACGTTGGGTTA
AGTCCCCTAACGAGCGAAACCCTTGTTTTTAGTTACCAGCGGGTTATGCCGGGTACTCTAGAAAGACTGC
CGTCGTCAAGACGGAGGAAGGTGGGGATAACGTCAAGTCATCATGGCCCTTATGCCCCGGGCTGCACACG
TGCTACAATGGTCGGTACAGACGGAAGCGAAGCCGAGAGGTGAAGCGAATCCTAAAAAGCCGATCTCAGT
TCGGATTGGAGGCTGAAATTCGCCTCCATGAAGTTGGAATCGCTAGTAATCGCGGATCAGCAATGTCGCG
GTGAATATGTTCCCGAGCCTTGTACACACCGCCCGTCAAGCCACCCAAGCAGGATGCACCCGAAAACATT
ATATCTAACCAGGGCAACTTGGAGGAAAATGTTGAAGGAGTGTTTTGTGAGGAGGACT

>gi|157824594|gb|EU039852.1| Uncultured anaerobic ammonium-oxidizing bacterium clone PD00250.C10 16S ribosomal RNA gene, partial sequence
GAACGAGGATATATCCTTCGGGATGTAAGCCGAGTGGCACAAGGGTGAGCAATGCATAGATTACCTACCT
TTAGGATAAGGGCAACTTTGTGAAAACGGAGCTAATACTTAATAATACAAATGAAAATAATTTTCTTTTG
TCAAAGGGAGGGTAGCAATACCTTTCGCCTAGAGAGGGGTTTATGTCCTATCAGCTTGTTGGTGGGGTAA
TAGCCCACCAAGGCGAAGACGGGTAGCCGGTTTAAGAGGATGGTCGGCCACACTGGGACTGAGACACTGC
CCAGACTTCTACGGAAGGCTGCAGTCGAGAATCTTTCGCAATGCCCGAAAGGGTGACGAAGCGACGCCGC
GTGGGTGAAGAAGGCCTTCGGGTTGTAAAGCCCTGTCAGGAGTTATGAAATGTAAGTGCGCTAATATCGT
GCTTATTTGACAAAGGCTCCAAAGGAAGCCACGGCTAACTCTGTGCCAGCAGCCGCGGTAATACAGAGGT
GGCGAGCGTTGTTCGGAATTATTGGGCGTAAAGAGCACGTAGGTGGGTTTGCAAGTCAGATGTGAAAGCC
TTCTGTTCAACGGAAGAATTGCATCTGAAACTGCTAATCTTGAGTATAGGAGGGGAGAATGGAACTTCTG
GTGGAGCGGTGAAATGCGTAGATATCAGAAGGAACGCCGGCGGCGAAAGCGATTCTCTGGCCTATTACTG
ACACTCAGTGTGCGAAAGCTAGGGGAGCAAACGGGATTAGATACCCCGGTAGTCCTAGCCGTAAACGATG
GGCACTAAGTAGAGGGAATTACCTATATTCTCTCTGCCGTAGCTAACGCATTAAGTGCCCCGCCTGGGGA
GTACGGCCGCAAGGCTAAAACTCAAAAGAATTGACGGGGGCTCGCACAAGCGGTGGAGCATGTGGCTTAA
TTCGATGCAACGCGAAAAACCTTACCGGGGCTTGACATGATAGAAGTAGGAACCTGAAAGGGGGACGAAC
GGTATCCAGTCCGTAGCTATCACAGGTGTTGCATGGCTGTCGTCAGCTCGTGTCGTGAGACGTTGGGTTA
AGTCCCCTAACGAGCGAAACCCTTGTTTTTAGTTACCAGCGGGTTATGCCGGGTACTCTAGAAAGACTGC
CGTCGTCAAGACGGAGGAAGGTGGGGATGACGTCAAGTCATCATGGCCCTTATGCCCCGGGCTGCACACG
TGCTACAATGGTCGGTACAGACGGAAGCGAAGCCGAGAGGTGAAGCGAATCCTAAAAAGCCGATCTCAGT
TCGGATTGGAGGCTGAAATTCGCCTCCATGAAGTTGGAATCGCTAGTAATCGCGGATCAGCAATGTCGCG
GTGAATATGTTCCCGAGCCTTGTACACACCGCCCGTCAAGCCACCCAAGCAGGATGCACCCGAAAACATT
ATATCTAACCAGGGCAACTTGGAGGAAAATGTTGAAGGAGTGTTTTGTGAGGAGGACT
>gi|157824595|gb|EU039853.1| Uncultured anaerobic ammonium-oxidizing bacterium clone PD00250.B10 16S ribosomal RNA gene, partial sequence
GAACGAGGATATATCCTTCGGGATATAAGCCGAGTGGCACAAGGGTGAGCAATGCATAGATTACCTACCT
TTAGGATAAGGGCAACTTTGTGAAAACGGAGCTAATACTTAATAATACAAAAGAAAATAATATTCTTTTG
TCAAAGGGAGGGTAGCAATACCTTTCGCCTAGAGAGGGGTTTATGTCCTATCAGCTTGTTGGTGGGGTAA
TAGCCCACCAAGGCGAAGACGGGTAGCCGGTTTAAGAGGATGGTCGGCCACACTGGGACTGAGACACTGC
CCAGACTTCTACGGAAGGCTGCAGTCGAGAATCTTTCGCAATGCCCGAAAGGGTGACGAAGCGACGCCGC
GTGGGTGAAGAAGGCCTTCGGGTTGTAAAGCCCTGTCAGGAGTTATGAAATGTAAGTGCGCTAATATCGT
GCTTATTTGACAAAGGCTCCAAAGGAAGCCACGGCTAACTCTGTGCCAGCAGCCGCGGTAATACAGAGGT
GGCGAGCGTTGTTCGGAATTATTGGGCGTAAAGAGCACGTAGGTGGGTTTGCAAGTCAGATGTGAAAGCC
TTCTGTTCAACGGAAGAATTGCATCTGAAACTGCTAATCTTGAGTATAGGAGGGGAGAATGGAACTTCTG
GTGGAGCGGTGAAATGCGTAGATATCAGAAGGAACGCCGGCGGCGAAAGCGATTCTCTGGCCTATTACTG
ACACTCAGTGTGCGAAAGCTAGGGGAGCAAACGGGATTAGATACCCCGGTAGTCCTAGCCGTAAACGATG
GGCACTAAGTAGAGGGAATTACCTATATTCTCTCTGCCGTAGCTAACGCATTAAGTGCCCCGCCTGGGGA
GTACGGCCGCAAGGCTAAAACTCAAAAGAATTGACGGGGGCTCGCACAAGCGGTGGAGCATGTGGCTTAA
TTCGATGCAACGCGAAAAACCTTACCGGGGCTTGACATGATAGAAGTAGGAACCTGAAAGGGGGACGAAC
GGTATCCAGTCCGTAGCTATCACAGGTGTTGCATGGCTGTCGTCAGCTCGTGTCGTGAGACGTTGGGTTA
AGTCCCCTAACGAGCGAAACCCTTGTTTTTAGTTACCAGCGGGTTATGCCGGGTACTCTAGAAAGACTGC
CGTCGTCAAGACGGAGGAAGGTGGGGATGACGTCAAGTCATCATGGCCCTTATGCCCCGGGCTGCACACG
TGCTACAATGGTCGGTACAGACGGAAGCGAAGCCGAGAGGTGAAGCGAATCCTAAAAAGCCGATCTCAGT
TCGGATTGGAGGCTGAAATTCGCCTCCATGAAGTTGGAATCGCTAGTAATCGCGGATCAGCAATGTCGCG
GTGAATATGTTCCCGAGCCTTGTACACACCGCCCGTCAAGCCACCCAAGCAGGATGCACCCGAAAACATT
ATATCTAACCAGGGCAACTTGGAGGAAAATGTTGAAGGAGTGTTTTGTGAGGAGGACT

>gi|157824596|gb|EU039854.1| Uncultured anaerobic ammonium-oxidizing bacterium clone PD00250.D5 16S ribosomal RNA gene, partial sequence
GAACGAGGATATATCCTTCGGGATATAAGCCGAGTGGCACAAGGGTGAGCAATGCATAGATTACCTACCT
TTAGGATAAGGGCAACTTTGTGAAAACGGAGCTAATACTTAATAATACAAAAGAAAATAATTTTCTTTTG
TCAAAGGGAGGGTAGCAATACCTTTCGCCTAGAGAGGGGTTTATGTCCTATCAGCTTGTTGGTGGGGTAA
TAGCCTACCAAGGCGAAGACGGGTAGCCGGTTTAAGAGGATGGTCGGCCACACTGGGACTGAGACACTGC
CCAGACTTCTACGGAAGGCTGCAGTCGAGAATCTTTCGCAATGCCCGAAAGGGTGACGAAGCGACGCCGC
GTGGGTGAAGAAGGCCTTCGGGTTGTAAAGCCCTGTCAGGAGTTATGAAATGTAAGTGCGCTAATATCGT
GCTTATTTGACAAAGGCTCCAAAGGAAGCCACGGCTAACTCTGTGCCAGCAGCCGCGGTAATACAGAGGT
GGCGAGCGTTGTTCGGAATTATTGGGCGTAAAGAGCACGTAGGTGGGTTTGCAAGTCAGATGTGAAAGCC
TTCTGTTCAACGGAAGAATTGCATCTGAAACTGCTAATCTTGAGTATAGGAGGGGAGAATGGAACTTCTG
GTGGAGCGGTGAAATGCGTAGATATCAGAAGGAACGCCGGCGGCGAAAGCGATTCTCTGGCCTATTACTG
ACACTCAGTGTGCGAAAGCTAGGGGAGCAAACGGGATTAGATACCCCGGTAGTCCTAGCCGTAAACGATG
GGCACTAAGTAGAGGGAATTACCTATATTCTCTCTGCCGTAGCTAACGCATTAAGTGCCCCGCCTGGGGA
GTACGGCCGCAAGGCTAAAACTCAAAAGAATTGACGGGGGCTCGCACAAGCGGTGGAGCATGTGGCTTAA
TTCGATGCAACGCGAAAAACCTTACCGGGGCTTGACATGATAGAAGTAGGAACCTGAAAGGGGGACGAAC
GGTATCCAGTCCGTAGCTATCACAGGTGTTGCATGGCTGTCGTCAGCTCGTGTCGTGAGACGTTGGGTTA
AGTCCCCTAACGAGCGAAACCCTTGTTTTTAGTTACCAGCGGGTTATGCCGGGTACTCTAGAAAGACTGC
CGTCGTCAAGACGGAGGAAGGTGGGGATGACGTCAAGTCATCATGGCCCTTATGCCCCGGGCTGCACACG
TGCTACAATGGTCGGTACGGACGGAAGCGAAGCCGAGAGGTGAAGCGAATCCTAAAAAGCCGATCTCAGT
TCGGATTGGAGGCTGAAATTCGCCTCCATGAAGTTGGAATCGCTAGTAATCGCGGATCAGCAATGTCGCG
GTGAATATGTTCCCGAGCCTTGTACACACCGCCCGTCAAGCCACCCAAGCAGGATGCACCCGAAAACATT
ATATCTAACCAGGGCAACTTGGAGGAAAATGTTGAAGGAGTGTTTTGTGAGGAGGACT

>gi|157824597|gb|EU039855.1| Uncultured anaerobic ammonium-oxidizing bacterium clone PD00250.H2 16S ribosomal RNA gene, partial sequence
GAACGAGGATATATCCTTCGGGATATAAGCCGAGTGGCACAAGGGTGAGCAATGCATAGATTACCTACCT
TTAGGATAAGGGCAACTTTGTGAAAACGGAGCTAATACTTAATAATACAAAAGAAAATAATTTTCTTTTG
TCAAAGGGAGGGTAGCAATACCTTTCGCCTAGAGAGGGGTTTATGTCCTATCAGCTTGTTGGTGGGGTAA
TAGCCCACCAAGGCGAAGACGGGTAGCCGGTTTAAGAGGATGGTCGGCCACACTGGGACTGAGACACTGC
CCAGACTTCTACGGAAGGCTGCAGTCGAGAATCTTTCGCAATGCCCGAAAGGGTGACGAAGCGACGCCGC
GTGGGTGAAGAAGGCCTTCGGGTTGTAAAGCCCTGTCAGGAGTTATGAAATGTAAGTGCGCTAATATCGT
GCTTATTTGACAAAGGCTCCAAAGGAAGCCACGGCTAACTCTGTGCCAGCAGCCGCGGTAATACAGAGGT
GGCGAGCGTTGTTCGGAATTATTGGGCGTAAAGAGCACGTAGGTGGGTTTGCAAGTCAGATGTGAAAGCC
TTCTGTTCAACGGAAGAATTGCATCTGAAACTGCTAATCTTGAGTATAGGAGGGGAGAATGGAACTTCTG
GTGGAGCGGTGAAATGCGTAGATATCAGAAGGAACGCCGGCGGCGAAAGCGATTCTCTGGCCTATTACTG
ACACTCAGTGTGCGAAAGCTAGGGGAGCAAACGGGATTAGATACCCCGGTAGTCCTAGCCGTAAACGATG
GGCACTAAGTAGAGGGAATTACCTATATTCTCTCTGCCGTAGCTAACGCATTAAGTGCCCCGCCTGGGGA
GTACGGCCGCAAGGCTAAAACTCAAAAGAATTGACGGGGGCTCGCACAAGCGGTGGAGCATGTGGCTTAA
TTCGATGCAACGCGAAAAACCTTACCGGGGCTTGACATGATAGAAGTAGGAACCTGAAAGGGGGACGAAC
GGTATCCAGTCCGTAGCTATCACAGGTGTTGCATGGCTGTCGTCAGCTCGTGTCGTGAGACGTTGGGTTA
AGTCCCCTAACGAGCGAAACCCTTGTTTTTAGTTACCAGCGGGTTATGCCGGGTACTCTAGAAAGACTGC
CGTCGTCAAGACGGAGGAAGGTGGGGATGACGTCAAGTCATCATGGCCCTTATGCCCCGGGCTGCACACG
TGCTACAATGGTCGGTACAGACGGAAGCGAAGCCGAGAGGTGAAGCGAATCCTAAAAAGCCGATCTCAGT
TCGGATTGGAGGCTGAAATTCGCCTCCATGAAGTTGGAATCGCTAGTAATCGCGGACCAGCAATGTCGCA
GTGAATATGTTCCCGAGCCTTGTACACACCGCCCGTCAAGCCACCCAAGCAGGATGCACCCGAAAACATT
ATATCTAACCAGGGCAACTTGGAGGAAAATGTTGAAGGAGTGTTTTGTGAGGAGGACT

>gi|157824598|gb|EU039856.1| Uncultured anaerobic ammonium-oxidizing bacterium clone PD00250.H9 16S ribosomal RNA gene, partial sequence
GAACGAGGATATATCCTTCGGGATATAAGCCGAGTGGCACAAGGGTGAGCAATGCATAGATTACCTACCT
TTAGGATAAGGGCAACTTTGTGAAAACGGAGCTAATACTTAATAATACAAAAGAAAATAATTTTCTTTTG
TCAAAGGGAGGGTAGCAATACCTTTCGCCTAGAGAGGGGTTTATGTCCTATCAGCTTGTTGGTGGGGTAA
TAGCCCACCAAGGCGAAGACGGGTAGCCGGTTTAAGAGGATGGTCGGCCACACTGGGACTGAGACACTGC
CCAGACTTCTACGGAAGGCTGCAGTCGAGAATCTTTCGCAATGCCCGAAAGGGTGACGAAGCGACGCCGC
GTGGGTGAAGAAGGCCTTCGGGTTGTAAAGCCCTGTCAGGAGTTATGAAATGTAAGTGCGCTAATATCGT
GCTTATTTGACAAAGGCTCCAAAGGAAGCCACGGCTAACTCTGTGCCAGCAGCCGCGGTAATACAGAGGT
GGCGAGCGTTGTTCGGAATTATTGGGCGTAAAGAGCACGTAGGTGGGTTTGCAAGTCAGATGTGAAAGCC
TTCTGTTCAACGGAAGAATTGCATCTGAAACTGCTAATCTTGAGTATAGGAGGGGAGAATGGAACTTCTG
GTGGAGCGGTGAAATGCGTAGATATCAGAAGGAACGCCGGCGGCGAAAGCGATTCTCTGGCCTATTACTG
ACACTCAGTGTGCGAAAGCTAGGGGAGCAAACGGGATTAGATACCCCGGTAGTCCTAGCCGTAAACGATG
GGCACTAAGTAGAGGGAATTACCTATATTCTCTCTGCCGTAGCTAACGCATTAAGTGCCCCGCCTGGGGA
GTACGGCCGCAAGGCTAAAACTCAAAAGAATTGACGGGGGCTCGCACAAGCGGTGGAGCATGTGGCTTAA
TTCGATGCAACGCGAAAAACCTTACCGGGGCTTGACATGATAGAAGTAGGAACCTGAAAGGGGGACGAAC
GGTATCCAGTCCGTAGCTATCACAGGTGTTGCATGGCTGTCGTCAGCTCGTGTCGTGAGACGTTGGGTTA
AGTCCCCTAACGAGCGAAACCCTTGTTTTTAGTTACCAGCGGGTTATGCCGGGTACTCTAGAAAGACTGC
CGTCGTCAAGACGGAGGAAGGTGGGGATGACGTCAGGTCATCATGGCCCTTATGCCCCGGGCTGCACACG
TGCTACAATGGTCGGTACAGACGGAAGCGAAGCCGAGAGGTGAAGCGAATCCTAAAAAGCCGATCTCAGT
TCGGATTGGAGGCTGAAATTCGCCTCCATGAAGTTGGAACCGCTAGTAATCGCGGATCAGCAATGTCGCG
GTGAATATGTTCCCGAGCCTTGTACACACCGCCCGTCAAGCCACCCAAGCAGGATGCACCCGAAAACATT
ATATCTAACCAGGGCAACTTGGAGGAAAATGTTGAAGGAGTGTTTTGTGAGGAGGACT

>gi|157824599|gb|EU039857.1| Uncultured anaerobic ammonium-oxidizing bacterium clone PD00250.B5 16S ribosomal RNA gene, partial sequence
GAACGAGGATATATCCTTCGGGATATAAGCCGAGTGGCACAAGGGTGAGCAATGCATAGATTACCTACCT
TTAGGATAAGGGCAACTTTGTGAAAACGGAGCTAATACTTAATAATACAAAAGAAAATAATTTTCTTTTG
TCAAAGGGAGGGTAGCAATACCTTTCGCCTAGAGAGGGGTTTATGTCCTATCAGCTTGTTGGTGGGGTAA
TAGCCCACCAAGGCGAAGACGGGTAGCCGGTTTAAGAGGATGGTCGGCCACACTGGGACTGAGACACTGC
CCAGACTTCTACGGAAGGCTGCAGTCGAGAATCTTTCGCAATGCCCGAAAGGGTGACGAAGCGACGCCGC
GTGGGTGAAGAAGGCCTTCGGGTTGTAAAGCCCTGTCAGGGGTTATGAAATGTAAGTGCGCTAATATCGT
GCTTATTTGACAAAGGCTCCAAAGGAAGCCACGGCTAACTCTGTGCCAGCAGCCGCGGTAATACAGAGGT
GGCGAGCGTTGTTCGGAATTATTGGGCGTAAAGAGCACGTAGGTGGGTTTGCAAGTCAGATGTGAAAGCC
TTCTGTTCAACGGAAGAATTGCATCTGAAACTGCTAATCTTGAGTATAGGAGGGGAGAATGGAACTTCTG
GTGGAGCGGTGAAATGCGTAGATATCAGAAGGAACGCCGGCGGCGAAAGCGATTCTCTGGCCTATTACTG
ACACTCAGTGTGCGAAAGCTAGGGGAGCAAACGGGATTAGATACCCCGGTAGTCCTAGCCGTAAACGATG
GGCACTAAGTAGAGGGAATTACCTATATTCTCTCTGCCGTAGCTAACGCATTAAGTGCCCCGCCTGGGGA
GTACGGCCGCAAGGCTAAAACTCAAAAGAATTGACGGGGGCTCGCACAAGCGGTGGAGCATGTGGCTTAA
TTCGATGCAACGCGAAAAACCTTACCGGGGCTTGACATGATAGAAGTAGGAACCTGAAAGGGGGACGAAC
GGTATCCAGTCCGTAGCTATTACAGGTGTTGCATGGCTGTCGTCAGCTCGTGTCGTGAGACGTTGGGTTA
AGTCCCCTAACGAGCGAAACCCTTGTTTTTAGTTACCAGCGGGTTATGCCGGGTACTCTAGAAAGACTGC
CGTCGTCAAGACGGAGGAAGGTGGGGATGACGTCAAGTCATCATGGCCCTTATGCCCCGGGCTGCACACG
TGCTACAATGGTCGGTACAGACGGAAGCGAAGCCGAGAGGTGAAGCGAATCCTAAAAAGCCGATCTCAGT
TCGGATTGGAGGCTGAAATTCGCCTCCATGAAGTTGGAATCGCTAGTAATCGCGGATCAGCAATGTCGCG
GTGAATATGTTCCCGAGCCTTGTACACACCGCCCGTCAAGCCACCCAAGCAGGATGCACCCGAAAACATT
ATATCTAACCAGGGCAACTTGGAGGAAAATGTTGAAGGAGTGTTTTGCGAGGAGGACT

>gi|157824600|gb|EU039858.1| Uncultured anaerobic ammonium-oxidizing bacterium clone PD00250.G1 16S ribosomal RNA gene, partial sequence
GAACGAGGATATATCCTTCGGGATATAAGCCGAGTGGCACAAGGGTGAGCAATGCATAGATTACCTACCT
TTAGGATAAGGGCAACTTTGTGAAAACGGAGCTAATACTTAATAATACAAAAGGAAATAATTTTCTTTTG
TCAAAGGGAGGGTAGCAATACCTTTCGCCTAGAGAGGGGTTTATGTCCTATCAGCTTGTTGGTGGGGTAA
TAGCCCACCAAGGCGAAGACGGGTAGCCGGTTTAAGAGGATGGTCGGCCACACTGGGACTGAGACACTGC
CCAGACTTCTACGGAAGGCTGCAGTCGAGAATCTTTCGCAATGCCCGAAAGGGTGACGAAGCGACGCCGC
GTGGGTGAAGAAGGCCTTCGGGTTGTAAAGCCCTGTCAGGAGTTATGAAATGTAAGTGCGCTAATATCGT
GCTTATTTGACAAAGGCTCCAAAGGAAGCCACGGCTAACTCTGTGCCAGCAGCCGCGGTAATACAGAGGT
GGCGAGCGTTGTTCGGAATTATTGGGCGTAAAGAGCACGTAGGTGGGTTTGCAAGTCAGATGTGAAAGCC
TTCTGTTCAACGGAAGAATTGCATCTGAAACTGCTAATCTTGAGTATAGGAGGGGAGAATGGAACTTCTG
GTGGAGCGGTGAAATGCGTAGATATCAGAAGGAACGCCGGCGGCGAAAGCGATTCTCTGGCCTATTACTG
ACACTCAGTGTGCGAAAGCTAGGGGAGCAAACGGGATTAGATACCCCGGTAGTCCTAGCCGTAAACGATG
GGCACTAAGTAGAGGGAATTACCTATATTCTCTCTGCCGTAGCTAACGCATTAAGTGCCCCGCCTGGGGA
GTACGGCCGCAAGGCTAAAACTCAAAAGAATTGACGGGGGCTCGCACAAGCGGTGGAGCATGTGGCTTAA
TTCGATGCAACGCGGAAAACCTTACCGGGGCTTGACATGATAGAAGTAGGAACCTGAAAGGGGGACGAAC
GGTATCCAGTCCGTAGCTATTACAGGTGTTGCATGGCTGTCGTCAGCTCGTGTCGTGAGACGTTGGGTTA
AGTCCCCTAACGAGCGAAACCCTTGTTTTTAGTTACCAGCGGGTTATGCCGGGTACTCTAGAAAGACTGC
CGTCGTCAAGACGGAGGAAGGTGGGGATGACGTCAAGTCATCATGGCCCTTATGCCCCGGGCTGCACACG
TGCTACAATGGTCGGTACAGACGGAAGCGAAGCCGAGAGGTGAAGCGAATCCTAAAAAGCCGATCTCAGT
TCGGATTGGAGGCTGAAATTCGCCTCCATGAAGTTGGAATCGCTAGTAATCGCGGATCAGCAATGTCGCG
GTGAATATGTTCCCGAGCCTTGTACACACCGCCCGTCAAGCCACCCAAGCAGGATGCACCCGAAAACATT
ATATCTAACCGGGGCAACTTGGAGGAAAATGTTGAAGGAGTGTTTTGTGAGGAGGACT

>gi|157824601|gb|EU039859.1| Uncultured anaerobic ammonium-oxidizing bacterium clone PD00250.G11 16S ribosomal RNA gene, partial sequence
GAACGAGGATATATCCTTCGGGATATAAGCCGAGTGGCACAAGGGTGAGCAATGCATAGATTACCTACCT
TTAGGATAAGGGCAACTTTGTGAAAACGGAGCTAATACTTAATAATACAAAAGAAAATAATTTTCTTTTG
TCAAAGGGAGGGTAGCAATACCTTTCGCCTAGAGAGGGGTTTATGTCCTATCAGCTTGTTGGTGGGGTAA
TAGCCCACCAAGGCGAAGACGGGTAGCCGGTTTAAGAGGATGGTCGGCCACACTGGGACTGAGACACTGC
CCAGACTTCTACGGAAGGCTGCAGTCGAGAATCTTTCGCAATGCCCGAAAGGGTGACGAAGCGACGCCGC
GTGGGTGACGAAGGCCTTCGGGTTGTAAAGCCCTGTCAGGAGTTATGAAATGTAAGTGCGCTAATATCGT
GCTTATTTGACAAAGGCTCCAAAGGAAGCCACGGCTAACTCTGTGCCAGCAGCCGCGGTAATACAGAGGT
GGCGAGCGTTGTTCGGAATTATTGGGCGTAAAGAGCACGTAGGTGGGTTTGCAAGTCAGATGTGAAAGCC
TTCTGTTCAACGGAAGAATTGCATCTGAAACTGCTAATCTTGAGTATAGGAGGGGAGAATGGAACTTCTG
GTGGAGCGGTGAAATGCGTAGATATCAGAAGGAACGCCGGCGGCGAAAGCGATTCTCTGGCCTATTACTG
ACACTCAGTGTGCGAAAGCTAGGGGAGCAAACGGGATTAGATACCCCGGTAGTCCTAGCCGTAAACGATG
GGCACTAAGTAGAGGGAATTACCTATATTCTCTCTGCCGTAGCTAACGCATTAAGTGCCCCGCCTGGGGA
GTACGGCCGCAAGGCTAAAACTCAAAAGAATTGACGGGGGCTCGCACAAGCGGTGGAGCATGTGGCTTAA
TTCGATGCAACGCGAAAAACCTTACCGGGGCTTGACATGATAGAAGTAGGAACCTGAAAGGGGGACGAAC
GGTATCCAGTCCGTAGCTATTACAGGTGTTGCATGGCTGTCGTCAGCTCGTGTCGTGAGACGTTGGGTTA
AGTCCCCTAACGAGCGAAACCCTTGTTTTTAGTTACCAGCGGGTTATGCCGGGTACTCTAGAAAGACTGC
CGTCGTCAAGACGGAGGAAGGTGGGGATGACGTCAAGTCATCATGGCCCTTATGCCCCGGGCTGCACACG
TGCTACAATGGTCGGTACAGACGGAAGCGAAGCCGAGAGGTGAAGCGAATCCTAAAAAGCCGATCTCAGT
TCGGATTGGAGGCTGAAATTCGCCTCTATGAAGTTGGAATCGCTAGTAATCGCGGATCAGCAATGTCGCG
GTGAATATGTTCCCGAGCCTTGTACACACCGCCCGTCAAGCCACCCAAGCAGGATGCACCCGAAAACATT
ATATCTAACCAGGGCAACTTGGAGGAAAATGTTGAAGGAGTGTTTTGTGAGGAGGACT

>gi|157824602|gb|EU039860.1| Uncultured anaerobic ammonium-oxidizing bacterium clone PD00250.G10 16S ribosomal RNA gene, partial sequence
GAACGAGGATATATCCTTCGGGATATAAGCCGAGTGGCACAAGGGTGAGCAATGCATAGATTACCTACCT
TTAGGATAAGGGCAACTTTGTGAAAACGGAGCTAATACTTAATAATACAAAAGAAAATAATTTTCTTTTG
TCAAAGGGAGGGTAGCAATACCTTTCGCCTAGAGAGGGGTTTATGTCCTATCAGCTTGTTGGTGGGGTAA
TAGCCTACCAAGGCGAAGACGGGTAGCCGGTTTGAGAGGATGGTCGGCCACACTGGGACTGAGACACTGC
CCAGACTTCTACGGAAGGCTGCAGTCGAGAATCTTTCGCAATGCCCGAAAGGGTGACGAAGCGACGCCGC
GTGGGTGAAGAAGGCCTTCGGGTTGTAAAGCCCTGTCAGGAGTTATGAAATGTAAGTGCGCTAATATCGT
GCTTATTTGACAAAGGCTCCAAAGGAAGCCACGGCTAACTCTGTGCCAGCAGCCGCGGTAATACAGAGGT
GGCGAGCGTTGTTCGGAATTATTGGGCGTAAAGAGCACGTAGGTGGGTTTGCAAGTCAGATGTGAAAGCC
TTCTGGTCAACGGAAGAATTGCATCTGAAACTGCTAATCTTGAGTATAGGAGGGGAGAATGGAACTTCTG
GTGGAGCGGTGAAATGCGTAGATATCAGAAGGAACGCCGGCGGCGAAAGCGATTCTCTGGCCTATTACTG
ACACTCAGTGTGCGAAAGCTAGGGGAGCAAACGGGATTAGATACCCCGGTAGTCCTAGCCGTAAACGATG
GGCACTAAGTAGAGGGAATTACCTATATTCTCTCTGCCGTAGCTAACGCATTAAGTGCCCCGCCTGGGGA
GTACGGCCGCAAGGCTAAAACTCAAAAGAATTGACGGGGGCTCGCACAAGCGGTGGAGCATGTGGCTTAA
TTCGATGCAACGCGAAAAACCTTACCGGGGCTTGACATGATAGAAGTAGGAACCTGAAAGGGGGACGAAC
GGTATCCAGTCCGTAGCTATTACAGGTGTTGCATGGCTGTCGTCAGCTCGTGTCGTGAGACGTTGGGTTA
AGTCCCCTAACGAGCGAAACCCTTGTTTTTAGTTACCAGCGGGTTATGCCGGGTACTCTAGAAAGACTGC
CGTCGTCAAGACGGAGGAAGGTGGGGATGACGTCAAGTCATCATGGCCCTTATGCCCCGGGCTGCACACG
TGCTACAATGGTCGGTACAGACGGAAGCGAAGCCGAGAGGTGAAGCGAATCCTAAAAAGCCGATCTCAGT
TCGGATTGGAGGCTGAAATTCGCCTTCATGAAGTTGGAATCGCTAGTAATCGCGGATCAGCAATGTCGCG
GTGAATATGTTCCCGAGCCTTGTACACACCGCCCGTCAAGCCACCCAAGCAGGATGCACCCGAAAACATT
ATATCTAACCAGGGCAACTTGGAGGAAAATGTTGAAGGAGTGTTTTGTGAGGAGGACT

>gi|157824603|gb|EU039861.1| Uncultured anaerobic ammonium-oxidizing bacterium clone PD00250.E12 16S ribosomal RNA gene, partial sequence
GAACGAGGATATATCCTTCGGGATATAAGCCGAGTGGCACAAGGGTGAGCAATGCATAGATTACCTACCT
TTAGGATAAGAGCAACTTTGTGAAAACGGAGCTAATACTTAATGATACAAAAGAAAATAATTTTCTTTTG
TCAAAGGGAGGGTAGCAATACCTTTCGCCTGGAGAGGGGTTTATGTCCTATCAGCTTGTTGGTGGGGTAA
TAGCCTACCAAGGCGAAGACGGGTAGCCGGTTTAAGAGGATGGTCGGCCACACTGGGACTGAGACACTGC
CCAGACTTCTACGGAAGGCTGCAGTCGAGAATCTTTCGCAATGCCCGAAAGGGTGACGAAGCGACGCCGC
GTGGGTGAAGAAGGCCTTCGGGTTGTAAAGCCCTGTCAGGAGTTATGAAATGTAAGTGCGCTAATATCGT
GCTTATTTGACAAAGGCTCCAAAGGAAGCCACGGCTAACTCTGTGCCAGCAGCCGCGGTAATACAGAGGT
GGCGAGCGTTGTTCGGAATTATTGGGCGTAAAGAGCACGTAGGTGGGTTTGCAAGTCAGATGTGAAAGCC
TTCTGTTCAACGGAAGAATTGCATCTGAAACTGCTAATCTTGAGTATAGGAGGGGAGAATGGAACTTCTG
GTGGAGCGGTGAAATGCGTAGATATCAGAAGGAACGCCGGCGGCGAAAGCGATTCTCTGGCCTATTACTG
ACACTCAGTGTGCGAAAGCTAGGGGAGCAAACGGGATTAGATACCCCGGTAGTCCTAGCCGTAAACGATG
GGCACTAAGTAGAGGGAATTACCTATATTCTCTCTGCCGTAGCTAACGCATTAAGTGCCCCGCCTGGGGA
GTACGGCCGCAAGGCTAAAACTCAAAAGAATTGACGGGGGCTCGCACAAGCGGTGGAGCATGTGGCTTAA
TTCGATGCAACGCGTAAAACCTTACCGGGGCTTGACATGATAGAAGTAGGAACCTGAAAGGGGGACGAAC
GGTATCCAGTCCGTAGCTATCACAGGTGTTGCATGGCTGTCGTCAGCTCGTGTCGTGAGACGTTGGGTTA
AGTCCCCTAACGAGCGAAACCCTTGTTTTTAGTTACCAGCGGGTTATGCCGGGTACTCTAGAAAGACTGC
CGTCGTCAAGACGGAGGAAGGTGGGGATGACGTCAAGTCATCATGGCCCTTATGCCCCGGGCTGCACACG
TGCTACAATGGTCGGTACAGACGGAAGCGAAGCCGAGAGGTGAAGCGAATCCTAAAAAGCCGATCTCAGT
TCGGATTGGAGGCTGAAATTCGCCTCCATGAAGTTGGAATCGCTAGTAATCGCGGATCAGCAATGTCGCG
GTGAATATGTTCCCGAGCCTTGTACACACCGCCCGTCAAGCCACCCAAGCAGGATGCACCCGAAAACATT
ATATCTAACCAGGGCAACTTGGAGGAAAATGTTGAAGGAGTGTTTTGTGAGGAGGACT

>gi|157824604|gb|EU039862.1| Uncultured anaerobic ammonium-oxidizing bacterium clone PD00250.E10 16S ribosomal RNA gene, partial sequence
GAACGAGGATATATCCTTCGGGATATAAGCCGAGTGGCACAAGGGTGAGCAATGCATAGATTACCTACCT
TTAGGATAAGGGCAACTTTGTGAAAACGGAGCTAATACTTAATAATACAAAAGAAAATAATTTCCTTTTG
TCAAAGGGAGGGTAGCAATACCTTTCGCCTAGAGAGGGGTTTATGTCCTATCAGCTTGTTGGTGGGGTAA
TAGCCTACCAAGGCGAAGACGGGTAGCCGGTTTAAGAGGATGGTCGGCCACACTGGGACTGAGACACTGC
CCAGACTTCTACGGAAGGCTGCAGTCGAGAATCTTTCGCAATGCCCGAAAGGGTGACGAAGCGACGCCGC
GTGGGTGAAGAAGGCCTTCGGGTTGCAAAGCCCTGTCAGGAGTTATGAAATGTAAGTGCGCTAATATCGT
GCTTATTTGACAAAGGCTCCAAAGGAAGCCACGGCTAACTCTGTGCCAGCAGCCGCGGTAATACAGAGGT
GGCGAGCGTTGTTCGGAATTATTGGGCGTAAAGAGCACGTAGGTGGGTTTGCAAGTCAGATGTGAAAGCC
TTCTGTTCAACGGAAGAATTGCATCTGAAGCTGCTAATCTTGAGTATAGGAGGGGAGAATGGAACTTCTG
GTGGAGCGGTGAAATGCGTAGATATCAGAAGGAACGCCGGCGGCGAAAGCGATTCTCTGGCCTATTACTG
ACACTCAGTGTGCGAAAGCTAGGGGAGCAAACGGGATTAGATACCCCGGTAGTCCTAGCCGTAAACGATG
GGCACTAAGTAGAGGGAATTACCTATATTCTCTCTGCCGTAGCTAACGCATTAAGTGCCCCGCCTGGGGA
GTACGGCCGCAAGGCTAAAACTCAAAAGAATTGACGGGGGCTCGCACAAGCGGTGGAGCATGTGGCTTAA
TTCGATGCAACGCGAAAAACCTTACCGGGGCTTGACATGATAGAAGTAGGAACCTGAAAGGGGGACGAAC
GGTATCCAGTCCGTAGCTATTACAGGTGTTGCATGGCTGTCGTCAGCTCGTGTCGTGAGACGTTGGGTTA
AGTCCCCTAACGAGCGAAACCCTTGTTTTTAGTTACCAGCGGGTTATGCCGGGTACTCTAGAAAGACTGC
CGTCGTCAAGACGGAGGAAGGTGGGGATGACGTCAAGTCATCATGGCCCTTATGCCCCGGGCTGCACACG
TGCTACAATGGTCGGTACAGACGGAAGCGAAGCCGAGAGGTGAAGCGAATCCTAAAAAGCCGATCTCAGT
TCGGATTGGAGGCTGAAATTCGCCTCCATGAAGTTGGAATCGCTAGTAATCGCGGATCAGCAATGTCGCG
GTGAGTATGTTCCCGAGCCTTGTACACACCGCCCGTCAAGCCACCCAAGCAGGATGCACCCGAAAACATT
ATATCTGACCAGGGCAACTTGGAGGAAAATGTTGAAGGAGTGTTTTGTGAGGAGGACT

>gi|157824605|gb|EU039863.1| Uncultured anaerobic ammonium-oxidizing bacterium clone PD00250.C4 16S ribosomal RNA gene, partial sequence
GAACGAGGATATATCCTTCGGGATATAAGCCGAGTGGCACAAGGGTGAGCAATGCATAGATTACCTACCT
TTAGGATAAGGGCAACTTTGTGAAAACGGAGCTAATACTTAATAATACAAAAGAAAATAATTTTCTTTTG
TCAAAGGGAGGGTAGCAATACCTTTCGCCTAGAGAGGGGTTTATGTCCTATCAGCTCGTTGGTGGGGTAA
TAGCCTACCAAGGCGAAGACGGGTAGCCGGTTTAAGAGAATGGACGGCCACACTGGGACTGAGACACTGC
CCAGACTTCTACGGAAGGCTGCAGTCGAGAATCTTTCGCAATGCCCGAAAGGGTGACGAAGCGACGCCGC
GTGGGTGAAGAAGGCCTTCGGGTTGTAAAGCCCTGTCAGGAGTTATGAAATGTAAGTGCGCTAATATCGT
GCTTATTTGACAAAGGCTCCAAAGGAAGCCACGGCTAACTCTGTGCCAGCAGCCGCGGTAATACAGAGGT
AGCGAGCGTTGTTCGGAATTATTGGGCGTAAAGAGCACGTAGGTGGGTTTGCAAGTCAGATGTGAAAGCC
TTCTGTTCAACGGAAGAATTGCATCTGAAACTGCTAATCTTGAGTATAGGAGGGGAGAATGGAACTTCTG
GTGGAGCGGTGAAATGCGTAGATATCAGAAGGAACGCCGGCGGCGAAAGCGATTTTCTGGCCTATTACTG
ACACTCAGTGTGCGAAAGCTAGGGGAGCAAACGGGATTAGATACCCCGGTAGTCCTAGCCGTAAACGATG
GGCACTAAGTAGAGGGRATTACCTATATTCTCTCTGCCGTAGCTAACGCATTAAGTGCCCCGCCTGGGGA
GTACGGCCGCAAGGCTAAAACTCAAAAGAATTGACGGGGGCTCGCACAAGCGGTGGAGCATGTGGCTTAA
TTCGATGCAACGCGAAAAACCTTACCGGGGCTTGACATGATAGAAGTAGGAACCTGAAAGGGGGACGAAC
GGTATCCAGTCCGTAGCTATTACAGGTGTTGCATGGCTGTCGTCAGCTCGTGTCGTGAGACGTTGGGTTA
AGTCCCCTAACGAGCGAAACCCTTGTTTTTAGTTACCAGCGGGTTATGCCGGGTACTCTAGAAAGACTGC
CGTCGTCAAGACGGAGGAAGGTGGGGATGACGTCAAGTCATCATGGCCCTTATGCCCCGGGCTGCACACG
TGCTACAATGGTCGGTACAGACGGAAGCGAAGCCGAGAGGTGAAGCGAATCCTAAAAAGCCGATCTCAGT
TCGGATTGGAGGCTGAAATTCGCCTCCATGAAGTTGGAATCGCTAGTAATCGCGGATCAGCAATGTCGCG
GTGAATATGTTCCCGAGCCTTGTACACACCGCCCGTCAAGCCACCCAAGCAGGATGCACCCGAAAACATT
ATATCTAACCAGGGCAACTTGGAGGAAAATGTTGAAGGAGTGTTTTGTGAGGAGGACT

>gi|157824606|gb|EU039864.1| Uncultured anaerobic ammonium-oxidizing bacterium clone PD00250.G9 16S ribosomal RNA gene, partial sequence
GAACGAGGATATATCCTTCGGGATGTAAGCCGAGTGGCACAAGGGTGAGCAATGCATAGATTACCTACCT
TTAGGATAAGGGCAACTTTGTGAAAACGGAGCTAATACTTAATAATACAAAAGAAAATAATTTTCTTTTG
TCAAAGGGAGGGTAGCAATACCTTTCGCCTAGAGAGGGGTTTATGTCCTATCAGCTTGTTGGTGGGGTAA
TAGCCCACCAAGGCGAAGACGGGTAGCCGGTTTAAGAGGATGGTCGGCCACACTGGGACTGAGACACTGC
CCAGACTTCTACGGAAGGCTGCAGTCGAGAATCTTTCGCAATGCCCGAAAGGGTGACGAAGCGACGCCGC
GTGGGTGAAGAAGGCCTTCGGGTTGTAAAGCCCTGTCAGGAGTTATGAAATGTAAGTGCGCTAATATCGT
GCTTATTTGACAAAGGCTCCAAAGGAAGCCACGGCTAACTCTGTGCCAGCAGCCGCGGTAATACAGAGGT
GGCGAGCGTTGTTCGGAATTATTGGGCGTAAAGAGCACGTAGGTGGGTTTGCAAGTCAGATGTGAAAGCC
TTCTGTTCAACGGAAGAATTGCATCTGAAACTGCTAATCTTGAGTATAGGAGGGGAGAATGGAACTTCTG
GTGGAGCGGTGAAATGCGTAGATATCAGAAGGAACGCCGGCGGCGAAAGCGATTCTCTGGCCTATTACTG
ACACTCAGTGTGCGAAAGCTAGGGGAGCAAACGGGATTAGATACCCCGGTAGTCCTAGCCGTAAACGATG
GGCACTAAGTAGAGGGAATTACCTATATTCTCTCTGCCGTAGCTAATGCATTAAGTGCCCCGCCTGGGGA
GTACGGCCGCAAGGCTAAAACTCAAAAGAATTGACGGGGGCTCGCACAAGCGGTGGAGCATGTGGCTTAA
TTCGATGCAACGCGAAAAACCTTACCGGGGCTTGACATGATAGAAGTAGGAACCTGAAAGGGGGACGAAC
GGTATCCAGTCCGTAGCTATCACAGGTGTTGCATGGCTGTCGTCAGCTCGTGTCGTGAGACGTTGGGTTA
AGTCCCCTAACGAGCGAAACCCTTGTTTTTAGTTACCAGCGGGTTATGCCGGGTACTCTAGAAAGACTGC
CGTCGTCAAGACGGAGGAAGGTGGGGATGACGTCAAGTCATCATGGCCCTTATGCCCCGGGCTGCACACG
TGCTACAATGGTCGGTACAAACGGAAGCGAAGCCGAGAGGTGAAGCGAATCCTAAAAAGCCGATCTCAGT
TCGGATTGGAGGCTGAAATTCGCCTCCATGAAGTTGGAATCGCTAGTAATCGCGGATCAGCAATGCCGCG
GTGAATATGTTCCCGAGCCTTGTACACACCGCCCGTCAAGCCACCCAAGCAGGATGCACCCGAAAACATT
ATATCTAACCAGGGCAACTTGGAGGAAAGTGTTGTAGGAGTGTTTCGTGAGGAGGACT

>gi|157824607|gb|EU039865.1| Uncultured anaerobic ammonium-oxidizing bacterium clone PD00250.B6 16S ribosomal RNA gene, partial sequence
GAACGAGGATATATCCTTCGGGATATAAGCCGAGTGGCACAAGGGTGAGCAATGCATAGATTACCTACCT
TTAGGATAAGGGCAACTTTGTGAAAACGGAGCTAATACTTAATAATACAAAAGAAAATAATTTTCTTTTG
TCAAAGGGAGGGTAGCAATACCTTTCGCCTAGAGAGGGGTTTATGTCCTATCAGCTTGTTGGTGGGGTAA
TAGCCTACCAAGGCGAAGACGGGTAGCCGGTTTAAGAGGATGGTCGGCCACACTGGGACTGAGACACTGC
CCAGACTTCTACGGAAGGCTGCAGTCGAGAATCTTTCGCAATGCCCGAAAGGGTGACGAAGCGACGTCGC
GTGGGTGAAGAAGGCCTTCGGGTTGTAAAGCCCTGTCAGGAGTTATGAAATGTAAGAGCGCTAATAACGT
GCTTATTTGACAAAGGCTCCAAAGGAAGTCACGGCTAACTCTGTGCCAGCAGCCGCGGTAATACAGAGGT
GGCGAGCGTTGTTCGGAATTATTGGGCGTAAAGAGCACGTAGGTGGGTTTGCAAGTCAGATGTGAAAGCC
TTCTGTTCAACGGAAGAATTGCATCTGAAACTGCTAATCTTGAGTATAGGAGGGGAGAATGGAACTTCTG
GTGGAGCGGTGAAATGCGTAGATATCAGAAGGAACGCCGGCGGCGAAAGCGATTCTCTGGCCTATTACTG
ACACTCAGTGTGCGAAAGCTAGGGGAGCAAACGGGATTAGATACCCCGGTAGTCCTAGCCGTAAACGATG
GGCACTAAGTAGAGGGGATTACCTATATTCTCTCTGCCGTAGCTAACGCATTAAGTGCCCCGCCTGGGGA
GTACGGCCGCAAGGCTAAAACTCAAAAGAATTGACGGGGGCTCGCACAAGCGGTGGAGCATGTGGCTTAA
TTCGATGCAACGCGAAAAACCTTACCGGGGCTTGACATGATAGAAGTAGGAACCTGAAAGGGGGACGAAC
GGTATCCAGTCCGTAGCTATTACAGGTGTTGCATGGCTGTCGTCAGCTCGTGTCGTGAGACGTTGGGTTA
AGTCCCCTGACGAGCGAAACCCTTGTTTTTAGTTACCAGCGGGTTATGCCGGGTACTCTAGAAAGACTGC
CGTCGTCAAGACGGAGGAAGGTGGGGATGACGTCAAGTCATCATGGCCCTTATGCCCCGGGCTGCACACG
TGCTACAATGGTCGGTACAGACGGAAGCGAAGCCGAGAGGTGAAGCGAATCCTAAAAAGCCGATCTCAGT
TCGGATTGGAGGCTGAAATTCGCCTCCATGAAGTTGGAATCGCTAGTAATCGCGGATCAGCAATGTCGCG
GTGAATATGTTCCCGAGCCTTGTACACACCGCCCGTCAAGCCACCCAAGCAGGATGCACCCGAAAACATT
ATATCTAACCAGGGCAACTTGGAGGAAAATGTTGAAGGAGTGTTTTGTGAGGAGGACT

>gi|157824608|gb|EU039866.1| Uncultured anaerobic ammonium-oxidizing bacterium clone PD00250.E7 16S ribosomal RNA gene, partial sequence
GAACGAGGATATATCCTTCGGGATATAAGCCGAGTGGCACAAGGGTGAGCAATGCATAGATTACCTACCT
TTAGGATAAGGGCAACTTTGTGAAAACGGAGCTAATACTTAATAATACAAAAGAAAATAATTTCCTTTTG
TCAAAGGGAGGGTAGCAATACCTTTCGCCTAGAGAGGGGTTTATGTCCTATCAGCTTGTTGGTGGGGTAA
TAGCCTACCAAGGCGAAGACGGGTAGCCGGTTTAAGAGGATGGTCGGCCACACTGGGACTGAGACACTGC
CCAGACTTCTACGGAAGGCTGTAGTCGAGAATCTTTCGCAATGCCCGAAAGGGTGACGAAGCGACGTCGC
GTGGGTGAAGAAGGCCTTCGGGTTGTAAAGCCCTGTCAGGAGTTATGAAATGTAAGTGCGCTAATAACGT
GCTTATTTGACAAAGGCTCCAAAGGAAGCCACGGCTAACTCTGTGCCAGCAGCCGCGGTAATACAGAGGT
GGCGAGCGTTGTTCGGAATTATTGGGCGTAAAGAGCACGTAGGTGGGTTTGCAAGTCAGATGTGAAAGCC
TTCTGTTCAACGGAAGAATTGCATCTGAAACTGCTAATCTTGAGTATAGGAGGGGAGAATGGAACTTCTG
GTGGAGCGGTGAAATGCGTAGATATCAGAAGGAACGCCGGCGGCGAAAGCGATTCTCTGGCCTATTACTG
ACACTCAGTGTGCGAAAGCTAGGGGAGCAAACGGGATTAGATACCCCGGTAGTCCTAGCCGTAAACGATG
GGCACTAAGTAGAGGGGATTACCTATATCCTCTCTGCCGTAGCTAACGCATTAAGTGCCCCGCCTGGGGA
GTACGGCCGCAAGGCTAAAACTCAAAAGAATTGACGGGGGCTCGCACAAGCGGTGGAGCATGTGGCTTAA
TTCGATGCAACGCGAAAAACCTTACCGGGGCTTGACATGATAGAAGTAGGAACCTGAAAGGGGGACAAAC
GGTATCCAGTCCGTAGCTATTACAGGTGTTGCATGGCTGTCGTCAGCTCGTGTCGTGAGACGTTGGGTTA
AGTCCCCTAACGAGCGAAACCCTTGTTTTTAGTTACCATCGGGTTATGCCGGGTACTCTAGAAAGACTGC
CGTCGTCAAGACGGAGGAAGGTGGGGATGACGTCAAGTCATCATGGCCCTTATGCCCCGGGCTGCACACG
TGCTACAATGGTCGGTACAGACGGAAGCGAAGCCGAGAGGTGAAGCGAATCCTAAAAAGCCGATCTCAGT
TCGGATTGGAGGCTGAAATTCGCCTCCATGAAGTTGGAATCGCTAGTAATCGCGGATCAGCAATGTCGCG
GTGAATATGTTCCCGAGCCTTGTACACACCGCCCGTCAAGCCACCCAAGCAGGATGCACCCGAAAACATT
ATATCTAACCAGGGTAACTTGGAGGAAAATGTTGAAGGAGTGTTTTGTGAGGAGGACT
