# Supplementary material for: Biogeography of anaerobic ammonia-oxidizing (anammox) bacteria
Source: Front Microbiol. 2014 Aug 6;5:399. doi: 10.3389/fmicb.2014.00399 (PMC4123730; doi:10.3389/fmicb.2014.00399)
Supplement: Supplementary file 1 [file DataSheet1.ZIP › Sonthiphand supp data files/10/Untrimmed Sequence Files/70.fasta]

>gi|161407975|dbj|AB369866.1| Uncultured planctomycete gene for 16S ribosomal RNA, clone: Br20-2
GAGCACGTAGGTGGGTTTGTAAGTCAGATGTGAAAGCCTTCTGTTCAACGGGAGAATTGCATCTGAAACT
ACAGACCTTGAGTATAGGAGGGGAGAATGGAACTTCTGGTGGAGCGGTGAAATGCGTAGATATCAGAAGG
AACGCCCGGCGGCGAAAGCGATTCTCTGGCCTATTACTGACACTCAGTGTGCGAAAGCTAGGGGAGCAAA
CGGGATTAGATACCCCGGTAGTCCTAGCCGTAAACGATGGGCACTAAGTAGAGGGAATTACCGATGTTCT
CTCTGCCGTAGCTAACGCATTAAGTGCCCCGCCTGGGGAGTACGGCCGCAAGGCTAAAACTCAAAAGAAT
TGACGGGGGCTCGCACAAGCGGTGGAGCATGTGGCTTAATTCGATGCAACGCGAAAAACCTTACCGGGGC
TTGACATGGTAGAAGTAGGAACCCGAAAGGGTAACGAACGGTATCCAGTCCGTAGCTATCACAGGTGTTG
CATGGCTGTCGTCAGCTCGTGTCGTGAGACGTTGGGTTAAGTCCCCTAACGAGCGAAACCCTTGTTTTTA
GTTACCAGCGGGTTGTGCCGGGTACTCTAGAAAGACTGCCGTCGTCAAGACGGAGGAAGGTGGGGATGAC
GTCAAGTCATCATGGCCCTTATGCCCCGGGCTGCACACGTGCTACAATGGTCGGTACAAACGGAAGCGAA
GCCGAGAGGTGAAGCGAATCC

>gi|161407976|dbj|AB369867.1| Uncultured planctomycete gene for 16S ribosomal RNA, clone: Br20-8
GAGCACGTAGGTGGGTTTGTAAGTCAGATGTGAAAGCCTTCTGTTCAACGGGAGAATTGCATCTGAAACT
ACAGACCTTGAGTATAGGAGGGGAGAATGGAACTTCTGGTGGAGCGGTGAAATGCGTAGATATCAGAAGG
AACGCCGGCGGCGAAAGCGATTCTCTGGCCTATTACTGACACTCAGTGTGCGAAAGCTAGGGGAGCAAAC
GGGATTAGATACCCCGGTAGTCCTAGCCGTAAACGATGGGCACTAAGTAGAGGGAATTACCGATGTTCTC
TCTGCCGTAGCTAACGCATTAAGTGCCCCGCCTGGGGAGTACGGCCGCAAGGCTAAAACTCAAAAGAATT
GACGGGGGCTCGCACAAGCGGTGGAGCATGTGGCTTAATTCGATGCAACGCGAAAAACCTTACCGGGGCT
TGACATGGTAGAAGTAGGAACCCGAAAGGGTAACGAACGGTATCCAGTCCGTAGCTATCACAGGTGTTGC
ATGGCTGTCGTCAGCTCGTGTCGTGAGACGTTGGGTTAAGTCCCCTAACGAGCGAAACCCTTGTTTTTAG
TTACCAGCGGGTTGTGCCGGGTACTCTAGAAAGACTGCCGTCGTCAAGACGGAGGAAGGTGGGGATGACG
TCAAGTCATCATGGCTCTTATGCCCCGGGCTGCACACGTGCTACAATGGTCGGTACAAACGGAAGCGAAG
CCGAGAGGTGAAGCGAATCC

>gi|161407977|dbj|AB369868.1| Uncultured planctomycete gene for 16S ribosomal RNA, clone: Br20-25
GAGCACGTAGGTGGGTTTGTAAGTCAGATGTGAAAGCCTTCTGTTCAACGGGAGAATTGCATCTGAAACT
ACAGACCTTGAGTATAGGAGGGGAGAATGGAACTTCTGGTGGAGCGGTGAAATGCGTAGATATCAGAAGG
AACGCCGGCGGCGAAAGCGATTCTCTGGCCTATTACTGACACTCAGTGTGCGAAAGCTAGGGGAGCAAAC
GGGATTAGATACCCCGGTAGTCCTAGCCGTAAACGATGGGCACTAAGTAGAGGGAATTACCGATGTTCTC
TCTGCCGTAGCTAACGCATTAAGTGCCCCGCCTGGGGAGTACGGCCGCAAGGCTAAAACTCAAAAGAATT
GACGGGGGCTCGCACAAGCGGTGGAGCATGTGGCTTAATTCGATGCAACGCGAAAAACCTTACCGGGGCT
TGACATGGTAGAAGTAGGAACCCGAAAGGGTAACGAACGGTATCCAGTCCGTAGCTATCACAGGTGTTGC
ATGGCTGTCGTCAGCTCGTGTCGTGAGACGTTGGGTTAAGTCCCCTAACGAGCGAAACCCTTGTTTTTAG
TTACCAGCGGGTTGTGCCGGGTACTCTAGAAAGACTGCCGTCGTCAAGACGGAGGAAGGTGGGGATGACG
TCAAGTCATCATGGCCCTTATGCCCCGGGCTGCACACGTGCTACAATGGTCGGTACAAACGGAAGCGAAG
CCGAGAGGTGAAGCGAATCC

>gi|161407978|dbj|AB369869.1| Uncultured planctomycete gene for 16S ribosomal RNA, clone: BS20-1
GGATTAGGCATGCAAGTCGAGCGACGGGTCCTCCTTCGGGAGGAAGACCGAGCGGCGAAAGGGTGAGTAA
TATATAGGCAACCTACCTTTGGGACGGGGATAGCGTCGGGAAACCGGCGGTAATACCCGATGGCACATGC
GGGTCGCATGACCTGCTTGTTAAAGGGGGGGGATCCTTCGGGACCTTCCGCCCGTGGAGGGGCCTATATC
CTATTAGCTTGTTGGTGGGGTAACGGCCTACCAAGGCGATGATGGGTAGCCGGGCTGAGAGGTCGACCGG
TCACACTGGGACTGAGACACTGCCCAGACTTCTACGGAAGGCTGCAGTCGAGAATCATTCGCAATGGGCG
CAAGCCTGACGATGCGACGCCGCGTGCATGATGACGGCCCTCGGGTTGTAAAGTGCTGTCAGGTGTTAAG
AAAGGCGGTTGGCAGAATACGCCGGCCGTTTGACAAAGGCACCAGAGGAAGCCACGGCTAAATTCGTGCC
AGCAGCCGCGGTAACACGAATGTGGCAAGCGTTGTTCGGAATTATTGGGCATAAAGGGCACGTAGGCGGA
AGGGTAAGTTGGTGGTGAAAGCCCTCGGCTCAACCGAGGAATTGCCTCCAATACTGCCTTTCTGGAGTAC
AGGAGGGGAGAGTGGAACTCTTGGTGGAGCGGTGAAATGCGTTGATATCAAGGGGAACGCCGGCGGCGAA
AGCGGCTCTCTGGCCTGTTACTGACGCTGAGGTGCGAAAGCTAGGGGAGCAAACGGGATTAGATACCCCG
GTAGTCCTAGCCGTAAACGATGGGCACTAAGTAGAGGGAATTA

>gi|161407979|dbj|AB369870.1| Uncultured planctomycete gene for 16S ribosomal RNA, clone: BS20-30
GGATTAGGCATGCAAGTCGAACGAGGATATACTCTTCGGAGTATAAGCCGAGTGGCGAAAGGGTGAGTAA
TGCATAGATGACATACCTTTAGGATAAGAATAACTTTGTGAAAATGGAGTTAATACTTAATAATTACGAA
GCAAAATCAATTAGTTTCGTCAATGGGGGGGTAGCAATACCTCTCGCCTGAAGAGTGGTTTATGTCCTAT
CAGCTTGTTGGTGGGGTAATGGCCTACCAAGGCAAAGACGGGTAGCCGGTCTAAGAGGATGGTCGGCCAC
ACTGGGACTGAGACACTGCCCAGACTCCTACGGGAGGCTGCAGTCGAGAATCTTTCGCAATGCCCGAAAG
GGTGACGAAGCGACGCCGCGTGAGCGAAGAAGGCCTTAGGGTTGTAAAGCTCTGTCGAGGGTTATGAAAT
ATAGATAGGTTAATACCTTATCTATTTGACAAAGGCCCAAAAGGAAGCCACTGCTAACTCTGTGCCAGCA
GCCGCGGTAATACAGAGGTGGCAAGCGTTGTTCGGAATTATTGGGCGTAAAGAGCACGTAGGTGGTTTTG
TAAGTCAGGTGTGAAAGCCTTCTGTTCAAAGGAAGAACGGCATCTGAAACTGCGAATCTTGAGTGTAGGA
GGGGAGAGTGGAACTTCTGGTGGAGCGGTGAAATGCGTAGATATCAGAAGGAACGTCGGCGGCGAAAGCG
ACTCTCTGGCCTATTACTGACACTGAGGTGCGAAAGTTAGGGGAGCAAACGGGATTAGATACCCCGGTAG
TCCTAACCGTAAACGATGGGCACTAAGTAGAGGGAATTA

>gi|161407980|dbj|AB369871.1| Uncultured planctomycete gene for 16S ribosomal RNA, clone: BS20-38
GGATTACGGCATGCAAGTCGAGCGACGGGTCCTCCTTCGGGAGGAAGACCGAGCGGCGAAAGGGTGAGTA
ATATATAGGCAACCTACCTTTGGGACGGGGATAGCGTCGGGAAACCGGCGGTAATACCCGATGGCACATG
CGGGTCGCATGACCTGCTTGTTAAAGGGGGGGGGATCCTTCGGGACCTTCCGCCCGTGGAGGGGCCTATA
TCCTATTAGCTTGTTGGTGGGGTAACGGCCTACCAAGGCGATGATGGGTATCCGGGCTGAGAGGTCGACC
GGTCACACTGGGACTGAGACACTGCCCAGACTTCTACGGAAGGCTGCAGTCGAGAATCATTCGCAATGGG
CGCAAGCCTGACGATGCGACGCCGCGTGTATGATGACGGCCCTCGGGTTGTAAAGTGCTGTCAGGTGTTA
AGAAAGGCGGTTGGCAGAATACGCCGGCCGTTTGACAAAGGCACCAGAGGAAGCCACGGCTAAATTCGTG
CCAGCAGCCGCGGTAACACGAATGTGGCAAGCGTTGTTCGGAATTATTGGGCATAAAGGGCACGTAGGCG
GAAGGGTAAGTTGGTGGTGAAAGCCCTCGGCTCAACCGAGGAATTGCCTCCAATACTGCCTTTCTGGAGT
ACAGGAGGGGAGAGTGGAACTCTTGGTGGAGCGGTGAAATGCGTTGATATCAAGGGGAACGCCGGCGGCG
AAAGCGGCTCTCTGGCCTGTTACTGACGCTGAGGTGCGAAAGCTAGGGGAGCAAACGGGATTAGATACCC
CGGTAGTCCTAGCCGTAAACGATGGGCACTAAGTAGAGGGAATTA
>gi|166865429|dbj|AB378303.1| Uncultured planctomycete gene for 16S ribosomal RNA, partial sequence, clone: Am5-55
ATGCAAGTCGAGCGACGGATCCTCCTTCGGGAGGAAGACCGAGCGGCGAAAGGGTGAGTAATATATAGGC
AACCTACCCTTGGGACGGGGATAGCGTCGGGAAACCGGCGGTAATACCCGATGGCACATGCGGGTCGCAT
GACCTGCTTGTTAAAGGGGGGGGATCCTTCGGGACCTTCCGCCCGTGGAGGGGCCTATATCCTATTAGCT
TGTTGGTGGGGTAACGGCCTACCAAGGCGATGATGGGTAGCCGGGCTGAGAGGTCGACCGGTCACACTGG
GACTGAGACACTGCCCAGACTTCTACGGAAGGCTGCAGTCGAGAATCATTCGCAATGGGCGCAAGCCTGA
CGATGCGACGCCGCGTGCATGATGACGGCCCTCGGGTTGTAAAGTGCTGTCAGGTGTTAAGAAAGGCGGT
TGGCAGAATACGCCGGCCGTTTGACAAAGGCACCAGAGGAAGCCACGGCTAAATTCGTGCCAGCAGCCGC
GGTAACACGAATGTGGCAAGCGTTGTTCGGAATTATTGGGCATAAAGGGCACGTAGGCGGAAGGGTAAGT
TGGTGGTGAAAGCCCTCGGCTCAACCGAGGAATTGCCTCCAATACTGCCTTTCTGGAGTACAGGAGGGGA
GAGTGGAACTCCTGGTGGAGCGGTGAAATGCGTTGATATCAAGGGGAACGCCGGCGGCGAAAGCGGCTCT
CTGGCCTGTTACTGACGCTGAGGTGCGAAAGCTAGGGGAGCAAACGGGATTAGATACCCCGGTAGTCCTA
GCCGTAAACGATGGGCACTAAGTAGAGGGGTTTT

>gi|166865430|dbj|AB378304.1| Uncultured planctomycete gene for 16S ribosomal RNA, partial sequence, clone: Am6-57
ATGCAAGTCGAGCGACGGGCCCCAGCTTGCTGGGGAGACCGAGCGGCGAAAGGGTGAGTAATAAATAGGC
AACTTGCCCCTGGGACGGGGATAGCGTCCGGAAACGGGCGGTAATACCCGATGGTACACATGTGTTGTTA
GGATGTATGTGTTAAAGGAGGGGATCTTCGGACCTTCCGCCTGGGGAGAGGCCTATTTCCTATTAGTTTG
TTGGTGGGGTAACGGCCTACCAAGACGTTGATGGGTAGCCGGACTGAGAGGTTGACCGGTCACACTGGGA
CTGAGACACTGCCCAGACTTCTACGGAAGGCTGCAGTCGAGAATCATTCGCAATGGGCGAAAGCCTGACG
ATGCGACGCCGCGTGTATGATGAAGGCCCTCGGGTTGTAAAGTACTGTCAGGTGTTATGAACAGCGCTGG
GAGTAATACGCTCAGCGTTTGACAAAGGCACCAAAGGAAGCCACGGCTAACTTCGTGCCAGCAGCCGCGG
TAACACGAAGGTGGCGAGCGTTGTTCGGAATTATTGGGCATAAAGGGCACGTAGGCGGAAAGGTAAGTTG
GTGGGTGAAATCCCTCGGCTCAACCGAGGAACTGCCGCCAATACTGCCTATCTCGAGTGCAGGAGGGGAG
AGTGGAACTCTTGGTGGAGCGGTGAAATGCGTTGATATCAAGGGGAACGCCGGCGGCGAAAGCGGCTCTC
TGGCCTGTTACTGACGCTGATGTGCGAAAGCTAGGGGAGCAAACGGGATTAGATACCCCGGTAGTCCTAG
CCGTAAACGATGGGCACTAAGTAGAGGGGTTTT

>gi|166865431|dbj|AB378305.1| Uncultured planctomycete gene for 16S ribosomal RNA, partial sequence, clone: Am6-61
ATGCAAGTCGAGCGACGGGTCCTCCTTCGGGAGGAAGACCGAGCGGCGAAAGGGTGAGTAATATATAGGC
AGCCTACCTTTGGGACGGGGATAGCGTCGGGAAACCGGCGGTAATACCCGATGGCACATGCGGGTCGCAT
GACCTGCTTGTTAAAGGGGGGGGATCCTTCGGGACCTTCCGCCCGTGGAGGGGCCTATATCCTATTAGCT
TGTTGGTGGGGTAACGGCCTACCAAGGCGATGATGGGTAGCCGGGCTGAGAGGTCGACCGGTCACACTGG
GACTGAGACACTGCCCAGACTTCTACGGAAGGCTGCAGTCGAGAATCATTCGCAATGGGCGCAAGCCTGA
CGATGCGACGCCGCGTGCATGATGACGGCCCTCGGGTTGTAAAGTGCTGTCAGGTGTTAAGAAAGGCGGT
TGGCAGAATACGCCGGCCGTTTGACAAAGGCACCAGAGGAAGCCACGGCTAAATTCGTGCCAGCAGCCGC
GGTAACACGAATGTGGCAAGCGTTGTTCGGAATTATTGGGCATAAAGGGCACGTAGGCGGAAGGGTAAGT
TGGTGGTGAAAGCCCTCGGCTCAACCGAGGAATTGCCTCCAATACTGCCTATCTCGAGTGCAGGAGGGGA
GAGTGGAACTCTTGGTGGAGCGGTGAAATGCGTTGATATCAAGGGGAACGCCGGCGGCGAAAGCGGCTCT
CTGGCCTGTTACTGACGCTGATGTGCGAAAGCTAGGGGAGCGAACGGGATTAGATACCCCGGTAGTCCTA
GCCGTAAACGATGGGCACTAAGTAGAGGGGTTTT

>gi|166865432|dbj|AB378306.1| Uncultured planctomycete gene for 16S ribosomal RNA, partial sequence, clone: Am6-62
ATGCAAGTCGAGCGACGGGTCCTCCTTCGGGAGGAAGACCGAGCGGCGAAAGGGTGAGTAATATATAGGC
AACCTACCCTTGGGACGGGGATAGCGTCGGGAAACCGGCGGTAATACCCGATGGCACATGCGGGTCGCAT
GACCTGCTTGTTAAAGGGGGGGGATCCTTCGGGACCTTCCGCCCGTGGAGGGGCCTATATCCTATTAGCT
TGTTGGTGGGGTAACGGCCTACCAAGGGCGATGATGGGTAGCCGGGCTGAGAGGTCGACCGGTCACACTG
GGACTGAGACACTGCCCAGACTTCTACGGAAGGCTGCAGTCGAGAATCATTCGCAATGGGCGCAAGCCTG
ACGATGCGACGCCGCGTGCATGATGACGGCCCTCGGGTTGTAAAGTGCTGTCAGGTGTTAAGAAAGGCGG
TTGGCAGAATACGCCGGCCGTTTGACAAAGGCACCAGAGGAAGCCACGGCTAAATTCGTGCCAGCAGCCG
CGGTTAACACGAATGTGGCAAGCGTTGTTCGGAAATTATTGGGCATAAAGGGCACGTAGGCGGAAGGGTA
AGTTGGTGGTGAAAGCCCTCGGCTCAACCGAGGAATTGCCTCCAATACTGCCTTTCTGGAGTACAGGAGG
GGAGAGTGGAACTCTTGGTGGAGCGGTGAAATGCGTTGATATCAAGGGGAACGCCGGCGGCGAAAGCGGC
TCTCTGGCCTGTTACTGACGCTGAGGTGCGAAAGCTAGGGGAGCAAACGGGATTAGATACCCCGGTAGTC
CTAGCCGTAAACGATGGGCACTAAGTAGAGGGGTTTT

>gi|166865433|dbj|AB378307.1| Uncultured planctomycete gene for 16S ribosomal RNA, partial sequence, clone: Am6-63
ATGCAAGTCGAGCGACGGGTCCTCCTTCGGGAGGAAGACCGAGCGGCGAAAGGGTGAGTAATATATAGGC
AACCTACCTTTGGGACGGGGATAGCGTCGGGAAACCGGCGGTAATACCCGATGGCACATGCGGGTCGCAT
GACCTGCTTGTTAAAGGGGGGGGATCCTTCGGGACCTTCCGCCCGTGGAGGGGCCTATATCCTATTAGCT
TGTTGGTGGGGTAACGGCCTACCAAGGCGATGATGGGTAGCCGGGCTGAGAGGTCGACCGGTCACACTGG
GACTGAGACACTGCCCAGACTTCTACGGAAGGCTGCAGTCGAGAATCATTCGCAATGGGCGCAAGCCTGA
CGATGCGACGCCGCGTGCATGATGACGGCCCTCGGGTTGTAAAGTGCTGTCAGGTGTTAAGAAAGGCGGT
TGGCAGAATACGCCGGCCGTTTGACAAAGGCACCAGAGGAAGCCACGGCTAAATTCGTGCCAGCAGCCGC
GGTAACACGAATGTGGCAAGCGTTGTTCGGAATTATTGGGCATAAAGGGCACGTAGGCGGAAGGGTAAGT
TGGTGGTGAAAGCCCTCGGCTCAACCGAGGAATTGCCTCCAATACTGCCTTTCTGGAGTACAGGAGGGGA
GAGTGGAACTCTTGGTGGAGCGGTGAAATGCGTTGATATCAAGGGGAACGCCGGCGGCGAAAGCGGCTCT
CTGGCCTGTTACTGACGCTGAGGTGCGAAAGCTAGGGGAGCAAACGGGATTAGATACCCCGGTAGTCCTA
GCCGTAAACGATGGGCACTAAGTAGAGGGGTTTT

>gi|166865434|dbj|AB378308.1| Uncultured planctomycete gene for 16S ribosomal RNA, partial sequence, clone: Am4-34
ATGCAAGTCGCACGAGAAAAGGCCCTTCGGGGCCTGAGTACAGTGGCGGAAGGGTGAGTAATGCCTAGAC
AACCTACCCTCGTGTTGGGGATAACAGCTGGAAACGGCTGCTAATACCGAATGAGGCCGTAGAGTTGCAT
GACTTTTCGGTGAAAGGCGGGGATCCTTCGGGACCTGTCGCATGAGGAGGGGTCTAGGTCCTATCAGCCT
GTTGGTGAGGTGACGGCTCACCAAGGCTTTGACGGGTAGCCGGCCTGAGAGGGTGACCGGCCACACTGGG
ACTGAGACACTGCCCAGACTCCTACGGGAGGCTGCAGTCGAGAATCTTCGGCAATGGGCGCAAGCCTGAC
CGAGCGACGCCGCGTGGAGGATGAAGGCCTTCGGGTTGTAAACTCCTGTCACGGGTTATGAAATCCTGGG
GTGCCAATACCACCCTTGTGTTGACAAAGGCCCGAGAGGAAGTCATGGCTAACTCTGTGCCAGCAGCCGC
GGTAATACAGAGATGGCAAGCGTTGTTCGGAATTACTGGGCATAAAGGGCACGTAGGCGGACCTGTAAGT
CAGGTGTGAAATCCCTCGGCTTAACCGAGGAATTGCGCCTGATACTGCGGGCCTTGAGGGCAGGAGGGGA
GAGTGGAACTCTTGGTGGAGCGGTGAAATGCGTAGATACTAAGAGGAACGCCGGTGGCGAAAGCGACTCT
CTGGCCTGCTTCTGACGCTGAGGTGCGAAAGCTAGGGGAGCAAACAGGATTAGATACCCTGGTAGTCCTA
GCCGTAAACGATGGGCACTAAGTAGAGGGGTTTT

>gi|166865435|dbj|AB378309.1| Uncultured planctomycete gene for 16S ribosomal RNA, partial sequence, clone: Am6-82
ATGCAAGTCGAGCGACGGGCCCCCCTTCGGGGGGGAGACCGAGCGGCGAAAGGGTGAGTAATATATAGGC
AACTTACCCCCGGGACGGGGATAGCGTCGGGAAACCGGCGGTAATACCCGATAGAACACATTGATTGCAT
GATGTTTGTGTTAAAGGTGGGGATCTTCGGACCTTCCGCCTGGGGAGAGGCCTATGTCCTATTAGTTTGT
TGGTGGGGTAACGGCCCACCAAGGCGATGATGGGTAGCCGGGCTGAGAGGTTGGCCGGTCACACTGGGAC
TGAGACACTGCCCAGACTTCTACGGAAGGCTGCAGTCGAGAATCATTCGCAATGGGCGAAAGCCTGACGA
TGCGACGCCGCGTGGATGATGAAGGCCCTCGGGTTGTAAAGTCCTGTCAGGTGTTAGGAAAGGCGGCGGG
AGTAATAAGTCCGCCGTTTGACAAAGGCACCAGAGGAAGCCACGGCTAACTTCGTGCCAGCAGCCGCGGT
AACACGAAGGTGGCAAGCGTTGTTCGGAATTATTGGGCATAAAGGGCACGTAGGCGGAGAGGTAAGTTGG
TGGTGAAAGCCCCCGGCTCAACCGGGGAATTGCCTCCAAAACTGCCTTTCTGGAGTGCAGGAGGGGAGAG
TGGAACTCTTGGTGGAGCGGTGAAATGCGTTGATATCAAGGGGAACGCCGGCGGCGAAAGCGACTCTCTG
GCCTGCTACTGACGCTGATGTGCGAAAGCTAGGGGAGCAAACGGGATTAGATACCCCGGTAGTCCTAGCC
GTAAACGATGGGCACTAAGTAGAGGGGTTTT

>gi|166865438|dbj|AB378312.1| Uncultured planctomycete gene for 16S ribosomal RNA, partial sequence, clone: Am12-169
ATGCAAGTCGAGCGACGGGCCCCCCTTCGGGGGGGAGACCGAGCGGCGTAAGGGTGAGTAATATATAGGC
AACTTACCCCTGGGACGGGGATAGCGTCGGGAAACCGGCGGTAATACCCGATGGCACGCGCGCGGCACAT
GCCGCGTACGTTAAAGGGGGGGGACCTTTCGGGGCCTTCCGCCTGGGGAGAGGCCTGTATCCTATTAGCT
TGTTGGTGGGGTAACGGCCCACCAAGGCAATGATGGGTAGCCGGGCTGAGAGGTCGGCCGGTCACACTGG
GACTGAGACACTGCCCAGACTTCTACGGAAGGCTGCAGTCGAGAATCATTCGCAATGGGCGCAAGCCTGA
CGATGCGACGCCGCGTGGATGATGAAGGCCCTCGGGTTGTAAAGTCCTGTCAGGAGTTAGGAAATGCGGT
TGGCAGAATACGCCGGCCGTTTGACAAAGGCTCCAGAGGAAGCCACGGCTAACTTCGTGCCAGCAGCCGC
GGTAACACGAAGGTGGCAAGCGTTGTTCGGAATTATTGGGCATAAAGGGCACGTAGGCGGAGGGGTCAGT
CGGACGTGAAAGCCCCCGGCTCAACCGGGGAATTGCTTCCGATACTGCCTCTCTGGAGTGCAGGAGGGGA
GAGTGGAACTCTTGGTGGAGCGGTGAAATGCGTTGATATCAAGGGGAACGCCGGCGGCGAAAGCGACTCT
CTGGCCTGCTACTGACGCTGATGTGCGAAAGCCAGGGGAGCGAACGGGATTAGATACCCCGGTAGTCCTG
GCCGTAAACGATGGGCACTAAGTAGAGGGGTTTT

>gi|166865440|dbj|AB378314.1| Uncultured planctomycete gene for 16S ribosomal RNA, partial sequence, clone: Am20-225
ATGCAAGTCGAACGAGAAAGGGCCCTTCGGGGCCTGAGTACAGTGGCGGAAGGGTGAGTAATGCCTAGAT
AACCTACCCTCGTGTTGGGGACAACAGCTGGAAACGGCTGCTAATACCGAATGAGGCCGAGATTTCGCAT
GGAGTCTCGGTGAAAGGCGGGGATCCTTCGGGACCTGTCGCATGAGGAGGGATCTAGGTCCTATCAGCTT
GTTGGTGGGGTAACGGCCTACCAAGGCTTTGACGGGTAGCCGGCCTGAGAGGGTGAACGGCCACACTGGG
ACTGAGACACTGCCCAGACTCCTACGGGAGGCTGCAGTCGAGAATCTTCGGCAATGGGCGAAAGCCTGAC
CGAGCGACGCCGCGTGGAGGATGAAGGCCTTCGGGTTGTAAACTCCTGTCACGGGTTATGAAATCCATCG
TTGCTAATACCAGCGGTGGTTGACAAAGGTCCGAGAGGAAGTCATGGCTAACTCTGTGCCAGCAGCCGCG
GTAATACAGAGATGGCAAGCGTTGTTCGGAATTACTGGGCATAAAGGGCACGTAGGCGGGTTCATAAGTC
AGGTGTGAAATCCCTCGGCTCAACCGAGGAACTGCGCCTGAAACTGTGAGTCTTGAGGGCAGGAGGGGAG
AGTGGAACTCTTGGTGGAGCGGTGAAATGCGTAGATACTAAGAGGAACGCCGGTGGCGAAAGCGACTCTC
TGGCCTGCTTCTGACGCTGAGGTGCGAAAGCTAGGGGAGCAAACAGGATTAGATACCCTGGTAGTCCTAG
CCGTAAACGATGGACACTAAGTAGAGGGGTTTT

>gi|166865442|dbj|AB378316.1| Uncultured planctomycete gene for 16S ribosomal RNA, partial sequence, clone: Am20-229
ATGCAAGTCGAACGAGAAAGGGCCCTTCGGGGCCTGAGTACAGTGGCGGAAGGGTGAGTAATGCCTAGAT
AACCTACCCTCGTGTTGGGGACAACAGCTGGAAACGGCTGCTAATACCGAATGAGGCCGAGATTTCGCAT
GGAGTCTCGGTGAAAGGCGGGGATCCTTCGGGACCTGTCGCATGAGGAGGGATCTAGGTCCTATCAGCTT
GTTGGTGGGGTAACGGTCTACCAAGGCTTTGACGGGTAGCCGGCCTGAGAGGGTGAACGGCCACACTGGG
ACTGAGACACTGCCCAGACTCCTACGGGAGGCTGCAGTCGAGAATCTTCGGCAATGGGCGAAAGCCTGAC
CGAGCGACGCCGCGTGGAGGATGAAGGCCTTCGGGTTGTAAACTCCTGTCACGGGTTATGAAATCCATCG
TTGCTAATACCAGCGGTGGTTGACAAAGGTCCGAGAGGAAGTCATGGCTAACTCTGTGCCAGCAGCCGCG
GTAATACAGAGATGGCAAGCGTTGTTCGGAATTACTGGGCATAAAGGGCACGTAGGCGGGTTCATAAGTC
AGGTGTGAAATCCCTCGGCTCAACCGAGGAACTGCGCCTGAAACTGTGAGTCTTGAGGGCAGGAGGGGAG
AGTGGAACTCTTGGTGGAGCGGTGAAATGCGTAGATACTAAGAGGAACGCCGGTGGCGAAAGCGACTCTC
TGGCCTGCTTCTGACGCTGAGGTGCGAAAGCTAGGGGAGCAAACAGGATTAGATACCCTGGTAGTCCTAG
CCGTAAACGATGGACACTAAGTAGAGGGGTTTT

>gi|166865443|dbj|AB378317.1| Uncultured planctomycete gene for 16S ribosomal RNA, partial sequence, clone: Am20-232
ATGCAAGTCGAGCGCGAAAGCTCCCTTCGGGGAGTAAGTAGAGCGGCGAAAGGGTGAGTAACGCATAGGT
AACCTACCCCCAACTCTGGTATAGCGCCTGGAAACGGGCGGTAATCCCGGATGGTCCCGAGGACGGGAAT
CCGACCTCGGGCAAAGATTGGGATCTTCGGACCTTTCGGTCGGGGAGGGGCCTATGTCCCATCAGCTAGT
TGGTGAGGTTATGGCTCACCAAGGCAATGACGGGTAGCCGGACTGAGAGGTTGGCCGGTCACACTGGGAC
TGAGACACTGCCCAGACTCCTACGGGAGGCTGCAGTCGAGAATCATTCACAATGCGCGAAAGCGTGATGA
TGTGACGCCGCGTGGAGGATGAAGGCCTTAGGGTTGTAAACTCCTGTCACGGGTTATGAAACGCAGTGCG
TTAATAGCGTGCTGCCTGACAAAGGCCCGAGAGGAAGTCACGGCTAACTCCGTGCCAGCAGCCGCGGTAA
TACGGAGGTGGCAAGCGTTGCTCGGAATCACTGGGCATAAAGGGCGTCTAGGCGGATTGGTAAGTCGGCT
GTGAAATCCCTCGGCTCAACCGAGGAAGTGCAACCGATACTGCCGGTCTTGAGGGCGAGAGGGGAGAGTG
GAACTCCTGGTGGAGCGGTGAAATGCGTAGATATCAGGAGGAACGCCGGTGGCGAAAGCGACTCTCTGGC
TCGTCCCTGACGCTGAAGCGCGGAAGCTAGGGGAGCGAACGGGATTAGATACCCCGGTAGTCCTAGCCGT
AAACGATGGGCACTAAGTAGAGGGGTTTT

>gi|166865444|dbj|AB378318.1| Uncultured planctomycete gene for 16S ribosomal RNA, partial sequence, clone: Br20-2
GAGCACGTAGGTGGGTTTGTAAGTCAGATGTGAAAGCCTTCTGTTCAACGGGAGAATTGCATCTGAAACT
ACAGACCTTGAGTATAGGAGGGGAGAATGGAACTTCTGGTGGAGCGGTGAAATGCGTAGATATCAGAAGG
AACGCCCGGCGGCGAAAGCGATTCTCTGGCCTATTACTGACACTCAGTGTGCGAAAGCTAGGGGAGCAAA
CGGGATTAGATACCCCGGTAGTCCTAGCCGTAAACGATGGGCACTAAGTAGAGGGAATTACCGATGTTCT
CTCTGCCGTAGCTAACGCATTAAGTGCCCCGCCTGGGGAGTACGGCCGCAAGGCTAAAACTCAAAAGAAT
TGACGGGGGCTCGCACAAGCGGTGGAGCATGTGGCTTAATTCGATGCAACGCGAAAAACCTTACCGGGGC
TTGACATGGTAGAAGTAGGAACCCGAAAGGGTAACGAACGGTATCCAGTCCGTAGCTATCACAGGTGTTG
CATGGCTGTCGTCAGCTCGTGTCGTGAGACGTTGGGTTAAGTCCCCTAACGAGCGAAACCCTTGTTTTTA
GTTACCAGCGGGTTGTGCCGGGTACTCTAGAAAGACTGCCGTCGTCAAGACGGAGGAAGGTGGGGATGAC
GTCAAGTCATCATGGCCCTTATGCCCCGGGCTGCACACGTGCTACAATGGTCGGTACAAACGGAAGCGAA
GCCGAGAGGTGAAGCGAATCC

>gi|166865445|dbj|AB378319.1| Uncultured planctomycete gene for 16S ribosomal RNA, partial sequence, clone: Br20-8
GAGCACGTAGGTGGGTTTGTAAGTCAGATGTGAAAGCCTTCTGTTCAACGGGAGAATTGCATCTGAAACT
ACAGACCTTGAGTATAGGAGGGGAGAATGGAACTTCTGGTGGAGCGGTGAAATGCGTAGATATCAGAAGG
AACGCCGGCGGCGAAAGCGATTCTCTGGCCTATTACTGACACTCAGTGTGCGAAAGCTAGGGGAGCAAAC
GGGATTAGATACCCCGGTAGTCCTAGCCGTAAACGATGGGCACTAAGTAGAGGGAATTACCGATGTTCTC
TCTGCCGTAGCTAACGCATTAAGTGCCCCGCCTGGGGAGTACGGCCGCAAGGCTAAAACTCAAAAGAATT
GACGGGGGCTCGCACAAGCGGTGGAGCATGTGGCTTAATTCGATGCAACGCGAAAAACCTTACCGGGGCT
TGACATGGTAGAAGTAGGAACCCGAAAGGGTAACGAACGGTATCCAGTCCGTAGCTATCACAGGTGTTGC
ATGGCTGTCGTCAGCTCGTGTCGTGAGACGTTGGGTTAAGTCCCCTAACGAGCGAAACCCTTGTTTTTAG
TTACCAGCGGGTTGTGCCGGGTACTCTAGAAAGACTGCCGTCGTCAAGACGGAGGAAGGTGGGGATGACG
TCAAGTCATCATGGCTCTTATGCCCCGGGCTGCACACGTGCTACAATGGTCGGTACAAACGGAAGCGAAG
CCGAGAGGTGAAGCGAATCC

>gi|166865446|dbj|AB378320.1| Uncultured planctomycete gene for 16S ribosomal RNA, partial sequence, clone: Br20-25
GAGCACGTAGGTGGGTTTGTAAGTCAGATGTGAAAGCCTTCTGTTCAACGGGAGAATTGCATCTGAAACT
ACAGACCTTGAGTATAGGAGGGGAGAATGGAACTTCTGGTGGAGCGGTGAAATGCGTAGATATCAGAAGG
AACGCCGGCGGCGAAAGCGATTCTCTGGCCTATTACTGACACTCAGTGTGCGAAAGCTAGGGGAGCAAAC
GGGATTAGATACCCCGGTAGTCCTAGCCGTAAACGATGGGCACTAAGTAGAGGGAATTACCGATGTTCTC
TCTGCCGTAGCTAACGCATTAAGTGCCCCGCCTGGGGAGTACGGCCGCAAGGCTAAAACTCAAAAGAATT
GACGGGGGCTCGCACAAGCGGTGGAGCATGTGGCTTAATTCGATGCAACGCGAAAAACCTTACCGGGGCT
TGACATGGTAGAAGTAGGAACCCGAAAGGGTAACGAACGGTATCCAGTCCGTAGCTATCACAGGTGTTGC
ATGGCTGTCGTCAGCTCGTGTCGTGAGACGTTGGGTTAAGTCCCCTAACGAGCGAAACCCTTGTTTTTAG
TTACCAGCGGGTTGTGCCGGGTACTCTAGAAAGACTGCCGTCGTCAAGACGGAGGAAGGTGGGGATGACG
TCAAGTCATCATGGCCCTTATGCCCCGGGCTGCACACGTGCTACAATGGTCGGTACAAACGGAAGCGAAG
CCGAGAGGTGAAGCGAATCC
