# Supplementary material for: Biogeography of anaerobic ammonia-oxidizing (anammox) bacteria
Source: Front Microbiol. 2014 Aug 6;5:399. doi: 10.3389/fmicb.2014.00399 (PMC4123730; doi:10.3389/fmicb.2014.00399)
Supplement: Supplementary file 1 [file DataSheet1.ZIP › Sonthiphand supp data files/10/Untrimmed Sequence Files/78.fasta]

>gi|110226680|gb|DQ664509.1| Uncultured planctomycete clone Anam-02 16S ribosomal RNA gene, partial sequence
GGATTAGGCATGCAAGTCGTACGGCCAAGGTTTTCGGATCTTGGCAGTGGCGAAAGGGTGAGTAATGCAT
AGTCAACCTACCCTCGACTTCGGGATAACTGAGGGAAACTTCAGCTAATACCGGATAGGCTCGGAATTAG
GAATCTTTTGCCGAGTAAAGGGGGCCTCTTAACAATGCTCTCGGTTGAGGACGGGGCTATGTCCTATCAG
CTAGTTGGTGGGGTAACGGCCTACCAAGGCAATGACGGGTAGCCGACCTGAGAGGGTGACCGGCCACACT
GGGACTGAGACACTGCCCAGACTCCTACGGGAGGCTGCAGTCGAGAATCTTCCGCAATGGGGGCAACCCT
GACGGAGCGACGCCGCGTGCGGGAGGAAGGCCTTCGGATTGTAAACCGCTGTCACGGATTAAGAACTGGC
CGGGCGTTAATCGCGCTCGGTCTTGACAAAGGTCCGGGAAGAAGCCACGGCTAACTTCGTGCCAGCAGCC
GCGGTAAGACGAAGGTGGCGACCGTTGTTCGGAATTACTGGGCATAAAGCGCACGTAGGCGGCAATGTAA
GTCAGGTGTGAAATCCCTCGGCCTAACCGAGGAATTGCGCTTGATACTGTGTTGCTTGAGGGCAGGAGGG
GAGCGTGGAATTCCTGGTGGAGCGGTGAAATGCGTTGATATCAGGAGGAACACCGGCGGCGAAGGCGACG
CTCTGGCCTGCTTCTGACGCTGAGGTGCGAAAGCCAGGGGAGCAAACGGGATTAGATACCCCGGTAGTCC
TGGCCATAAACGATGGGCACTAAGTAGAGGGGTTTT

>gi|110226681|gb|DQ664510.1| Uncultured planctomycete clone Anam-03 16S ribosomal RNA gene, partial sequence
GGATTAGGCATGCAAGTCGTACGGCCAAGGTTTTCGGATCTTGGCAGTGGCGAAAGGGTGAGTAATGCAT
AGTCAACCTACCCTCGACTTCGGGATAACTGAGGGAAACTTCAGCTAATACCGGATAGGCTCGGAATTAG
GCATCTTTTGCCGAGTAAAGGGGGCCTCTTAACAATGCTCTCGGTTGAGGACGGGGCTATGTCCTATCAG
CTAGTTGGTGGGGTAACGGCCCACCAAGGCAATGACGGGTAGCCGACCTGAGAGGGTGACCGGCCACACT
GGGACTGAGACACTGCCCAGACTCCTACGGGAGGCTGCAGTCGAGAATCTTCCGCAATGGGGGCAACCCT
GACGGAGCGACGCCGCGTGCGGGAGGAAGGCCTTCGGGTTGTAAACCGCTGTCACGGATTAAGAACTGGC
CGGGCGTTAATCGCGCTCGGTCTTGACAAAGGTCCGGGAGGAAGCCACGGCTAACTTCGTGCCAGTAGCC
GCGGTAAGACGAAGGTGGCGACCGTTGTTCGGAATTACTGGGCATAAAGCGCACGTAGGCGGCAATGTAA
GTCAGGTGTGAAATCCCTCGGCCTAACCGAGGAATTGCGCTTGATACTGTGTTGCTTGAGGGCAGGAGGG
GAGCGTGGAATTCCTGGTGGAGCGGTGAAATGCGTTGATATCAGGAGGAACACCGGCGGCGAAGGCGACG
CTCTGGCCTGTTTCTGACGCTGAGGTGCGAAAGCCAGGGGAGCAAACGGGATTAGATACTCCGGTAGTCC
TGGCCGTAAACGAGGGGCACTAAGTAGAGGGGTTTT

>gi|110226682|gb|DQ664511.1| Uncultured planctomycete clone Anam-04 16S ribosomal RNA gene, partial sequence
GGATTAGGCATGCAAGTCGTACGGCCAAGGTTTTCGGATCTTGGCAGTGGCGAAAGGGTGAGTAATGCAT
AGTCAACCTACCCTCGACTTCGGGATAACTGAGGGAAACTTCAGCTAATACCGGATAGGCTCGGAATTAG
GCATCTTTTGCCGAGTAAAGGGGGCCTCTTAACAATGCTCTCGGTTGAGGACGGGGCTATGTCCTATCAG
CTAGTTGGTGGGGTAACGGCCCACCAAGGCAATGACGGGTAGCCGACCTGAGAGGGTGACCGGCCACACT
GGGACTGAGACACTGCCCAGACTCCTACGGGAGGCTGCAGTCGAGAATCTTCCGCAATGGGGGCAACCCT
GACGGAGCGACGCCGCGTGCGGGAGGAAGGCCTTCGGGTTGTAAACCGCTGTCACGGATTAAGAACTGGC
CGGGCGTTAATCGCGCTCGGTCTTGACAAAGGTCCGGGAGGAAGCCACGGCTAACTTCGTGCCAGCAGCC
GCGGTAAGACGAAGGTGGCGACCGTTGTTCGGAATTACTGGGCATAAAGCGCACGTAGGCGGCAATGTAA
GTCAGGTGTGAAATCCCTCGGCCTAACCGAGGAATTGCGCTTGATACTGTGTTGCTTGAGGGCAGGAGGG
GAGCGTGGAACTCCTGGTGGAGCGGTGAAATGCGTTGATATCAGGAGGAACACCGGCGGCGAAGGCGACG
CTCTGGCCTGTTTCTGACGCTGAGGTGCGAAAGCCAGGGGAGCAAACGGGATTAGATACCCCGGTAGTCC
TGGCCGTAAACGATGGGCACTAAGTAGAGGGGTTTT

>gi|110226683|gb|DQ664512.1| Uncultured planctomycete clone Anam-05 16S ribosomal RNA gene, partial sequence
GGATTAGGCATGCAAGTCGTACGGCCAAGGTTTTCGGATCTTGGCAGTGGCGAAAGGGTGAGTAATGCAT
AGTCAACCTACCCTCGACTTCGGGATAACTGAGGGAAACTTCAGCTAATACCGGATAGGCTCGGAATTAG
GCATCTTTTGCCGAGTAAAGGGGGCCTCTTAACAATGCTCTCGGTTGAGGACGGGGCTATGTCCTATCAG
CTAGTTGGTGGGGTAACGGCCCACCAAGGCAATGACGGGTAGCCGACCTGAGAGGGTGACCGGCCACACT
GGGACTGAGACACTGCCCAGACTCCTACGGGAGGCTGCAGTCGAGAATCTTCCGCAATGGGGGCAATCCT
GACGGAGCGACGCCGCGTGCGGGAGGAAGGCCTTCGGGTTGTAAACCGCTGTCACGGATTAAGAACTGGC
CGGGCGTTAATCGCGCTCGGTCTTGACAAAGGTCCGGGAGGAAGCCACGGCTAACTTCGTGCCAGCAGCC
GCGGTAAGACGAAGGTGGTGATTGTTGTTCGGAATTACTGGGCATAAAGCGCACGTAGGCGGCAATGTAA
GTCAGGTGTGAAATCCCTCGGCCTAATCGAGGAATTGCGCTTGATACTGTGTTGCTTGAGGGCAGGAGGG
GAGTGTGGAATTCCTGGTGGAGCGGTGAAATGCGTTGATATCAGGAGGAACACCGGCGGCGAAGGCGACG
CTCTGGCCTGTTTCTGACGCTGAGGTGCGAAAGCCAGGGGAGCAAACGGGATTAGATACCCCGGTAGTCC
TGGCCGTAAACGATGGGCACTAAGTAGAGGGGTTTT

>gi|110226684|gb|DQ664513.1| Uncultured planctomycete clone Anam-06 16S ribosomal RNA gene, partial sequence
GGATTAGGCATGCAAGTCGTACGGCCAAGGTTTTCGGATCTTGGCAGTGGCGAAAGGGTGAGTAATGCAT
AGTCAACCTACCCTCGACTTCGGGATAACTGAGGGAAACTTCAGCTAATACCGGATAGGCTCGGAATTAG
GCATCTTTTGCCGAGTAAAGGGGGCCTCTTAACAATGCTCTCGGTTGAGGACGGGGCTATGTCCTATCAG
CTAGTTGGTGGGGTAACGGCCCACCAAGGCAATGACGGGTAGCCGACCTGAGAGGGTGACCGGCCACACT
GGGACTGAGACACTGCCCAGACTCCTACGGGAGGCTGCAGTCGAGAATCTTCCGCAATGGGGGCAACCCT
GACGGAGCGACGCCGCGTGCGGGAGGAAGGCCTTCGGGTTGTAAACCGCTGTCACGGATTAAGAACTGGC
CGGGCGTTAATCGCGCTCGGTCTTGACAAAGGTCCGGGAGGAAGCCACGGCTAACTTCGTGCCAGCAGCC
GCGGTAAGACGAAGGTGGCGACCGTTGTTCGGAATTACTGGGCATAAAGCGCACGTAGGCGGCAATGTAA
GTCAGGTGTGAAATCCCTCGGCCTAACCGAGGAATTGCGCTTGATACTGTGTTGCTTGAGGGCAGGAGGG
GAGCGTGGAATTCCTGGTGGAGCGGTGAAATGCGTTGATATCAGGAGGAACACCGGCGGCGAAGGCGACG
CTCTGGCCTGTCTCTGACGCTGAGGTGCGAAAGCCAGGGGAGCAAACGGGATTAGATACCCCGGTAGTCC
TGGCCGTAAACGATGGGCACTAAGTAGAGGGGTTTT

>gi|110226685|gb|DQ664514.1| Uncultured planctomycete clone Anam-07 16S ribosomal RNA gene, partial sequence
GGATTAGGCATGCAAGTCGTACGTGATCCTTGCTTCGGTGAGGTGAAAGTGGCGAACGGGTGAGTAATGC
ATAGCTAACCTACCCCCGGCTCTGGGATAACCAGGAGAAATCTTGGCTAATACCGGATCGGTTCGCGGGA
CCGCATGGTCCTGCGAGTAAAGGAGGCCTCTTAACAATGCTTCCGGCTGGGGACGGGACTATGTCCTATC
AGTTAGTTGGTAGGGTAATGGCCTACTAAGGCGATGACGGGTAGCCGACCTGAGAGGGTGACCGGCCACA
CTGGGACTGAGATACTGCCCAGACTCCTACGGGAGGCTGCAGTCGAGAATCTTCCGCAATGGGGGAAACC
CTGACGGAGCGACGCCGCGTGCGGGATGAAGGCCTTCGGGTTGTAAACCGCTGTCACGGATTATGAAGGG
GCCGGCGTTAACAGCGCTGGACTTTGACAAAGGTCCGGAAGGAAGCCACGGCTAACTCTGTGCCAGCAGC
CGCGGTAAGACAGAGGTGGCGACCGTTGTTCGGAATCACTGGGCATAAAGCGCGTGTAGGCGGCATAGCA
AGTCGGGTGTGAAATCCCTCGGCCCAACCGAGGAATTGCGCTCGAAACTGCCGTGCTTGAGGACGGGAGG
GGAGTCTGGAATTCCTGGTGGAGCGGTGAAATGCGTTGATATCAGGAGGAACACCGGCGGCGAAGGCGAG
ACTCTGGCCCGTTACTGACGCTGAGACGCGAAAGCTAGGGGAGCAAACGGGATTAGATACCCCGGTAGTC
CTAGCCGTAAACGATGGGCACTAAGTAGAGGGGTTTT

>gi|110226686|gb|DQ664515.1| Uncultured planctomycete clone Anam-08 16S ribosomal RNA gene, partial sequence
GGATTAGGCATGCAAGTCGTACGTGATCCTTGCTTCGGTGAGGTGAAAGTGGCGAACGGGTGAGTAATGC
ATAGCTAACCTACCCCCGGCTCTGGGATAACCAGGAGAAATCTTGGCTAATACCGGATCGGTTCGCGGGA
CCGCATGGTCCTGCGAGTAAAGGAGGCCTCTTAACAATGCTTCCGGCTGGGGACGGGACTATGTCCTATC
AGCTAGTTGGTAGGGTAATGGCCTACCAAGGCGATGACGGGTAGCCGACCTGAGAGGGTGACCGGCCACA
CTGGGACTGAGATACTGCCCAGACTCCTACGGGAGGCTGCAGTCGAGAATCTTCCGCAATGGGGGAAACC
CTGACGGAGCGACGCCGCGTGCGGGATGAAGGCCTTCGGGTTGTAAACCGCTGTCACGGATTATGAAGGG
GCCGGCGTTAACAGCGCTGGACTTTGACAAAGGTCCGGAAGGAAGCCACGGCTAACTCTGTGCCAGCAGC
CGCGGTAAGACAGAGGTGGCGACCGTTGTTCGGAATCACTGGGCATAAAGCGCGTGTAGGCGGCATAGCA
AATCGGGTGTGAAATCCCTCGGCCCAACCGAGGAATTGCGCTCGAAGCTGCCGTGCTTGAGGACGGGAGG
GGAGTCTGGAATTCCTGGTGGAGCGGTGAAATGCGTTGATATCAGGAGGAACACCGGCGGCGAAGGCGAG
ACTCTGGCCCGTTACTGACGCTGAGACGCGAAAGCTAGGGGAGCAAACGGGATTAGATACCCCGGTAGTC
CTAGCCGTAAACGATGGGCACTAAGTAGAGGGGTTTT

>gi|110226687|gb|DQ664516.1| Uncultured planctomycete clone Anam-09 16S ribosomal RNA gene, partial sequence
GGATTAGGCATGCAAGTCGTACGGCCAAGGTTTTCGGATCTTGGCAGTGGCGAAAGGGTGAGTAATGTAT
AGTCGACCTATCCTCGACTTCGGGATAACTGAGGGAAACTTCAGCTAATACCGGATAGGCTCGGAATTAG
GAATCTTTTGCCGAGTAAAGGGGGCCTCTTAACAATGCTCTCGGTTGAGGACGGGGCTATGTCCTATCAG
CTAGTTGGTGGGGTAACGGCCTACCAAGGCAATGACGGGTAGCCGACCTGAGAGGGTGACCGGCCACACT
GGGACTGAGACACTGCCCAGACTCCTACGGGAGGCTGCAGTCGAGAATCTTCCGCAATGGGGGCAATCCT
GACGGAGCGATGCCGTGTGTGGGAGGAAGGCCTTCGGGTTGTAAACCGCTGTCACGGATTAAGAACTGGC
CGGGCGTTAATCGCGCTCGGTCTTGACAAAGGTCCGGGAGGAAGCCACGGCTAACTTCGTGCCAGCAGCC
GCGGTAAGACGAAGGTGGCGACCGTTGTTCGGAATTACTGGGCATAAAGCGCACGTAGGCGGCAATGTAA
GTCAGGTGTGAAATCCCTCGGCCTAACCGAGGAATTGCGCTTGATACTGTGTTGCTTGAGGGCAGGAGGG
GAGCGTGGAATTCCTGGTGGAGCGGTGAAATGCGTTGATATCAGGAGGAACACCGGCGGCGAAGGCGACG
CTCTGGCCTGCTTCTGACGCTGAGGTGCGAAAGCCAGGGGAGCAAACGGGATTAGATATCCCGGTAGTTC
TGGCCGTAAACGATGGGCACTAAGTAGAGGGGTTTT

>gi|110226688|gb|DQ664517.1| Uncultured planctomycete clone Anam-10 16S ribosomal RNA gene, partial sequence
GGATTAGGCATGCAAGTCGTACGGCCAAGGTTTTCGGATCTTGGCAGTGGCGAAAGGGTGAGTAATGCAT
AGTCAACCTACCCTCGACTTCGGGATAACTGAGGGAAACTTCAGCTAATACCGGATAGGCTCGGAATTAG
GCATCTTTTGCCGAGTAAAGGGGGCCTCTTAACAATGCTCTCGGTTGAGGACGGGGCTATGTCCTATCAG
CTAGTTGGTGGGGTAACGGCCCACCAAGGCAATGACGGGTAGCCGACCTGAGAGGGTGACCGGCCACACT
GGGACTGAGACACTGCCCAGACTCCTACGGGAGGCTGCAGTCGAGAATCTTCCGCAATGGGGGCAACCCT
GACGGAGCGACGCCGCGTGCGGGAGGAAGGCCTTCGGGTTGTAAACCGCTGTCACGGATTAAGAACTGGC
CGGGCGTTAATCGCGCTCGGTCTTGACAAAGGTCCGGGAGGAAGCCACGGCTAACTTCGTGCCAGCAGCC
GCGGTAAGACGAAGGTGGCGACCGTTGTTCGGAATTACTGGGCATAAAGCGCACGTAGGCGGCAATGTAA
GTCAGGTGTGAAATCCCTCGGCCTAACCGAGGAATTGCGCTTGATACTGTGTTGCTTGAGGGCAGGAGGG
GAGCGTGGAATTCCTAGTGGAGCGGTGAAATGCGTTGATATCAGGAGGACCACCGGCGGCGAAGGCGACG
CTCTGGCCTGTTTCTGACGCTGAGGTGCGAAAGCCAGGGGAGCAAACGGGATTAGATACCCCGGTAGTCC
TGGCCGTAAACGATGGGCACTAAGTAGAGGGGTTTT

>gi|110226689|gb|DQ664518.1| Uncultured planctomycete clone Anam-11 16S ribosomal RNA gene, partial sequence
GGATTAGGCATGCAAGTCGTACGTGATCCTTGCTTCGGTGAGGTGAAAGTGGCGAACGGGTGAGTAATGC
ATAGCTAACCTACCCCCGGCTCTGGGATAACCAGGAGAAATCTTGGCTAATACCGGATCGGTTCGCGGGA
CCGCATGGTCCTGCGAGTAAAGGAGGCCTCTTAACAATGCTTCCGGCTGGGGACGGGACTATGTCCTATC
AGCTAGTTGGTAGGGTAATGGCCTACCAAGGCGATGACGGGTAGCCGACCTGAGAGGGTGACCGGCCACA
CTGGGACTGAGATACTGCCCAGACTCCTACGGGAGGCTGCAGTCGAGAATCTTCCGCAATGGGGAAACCC
TGACGGAGCGACGCCGCGTGCGGGATGAAGGCCTTCGGGTTGTAAACCGCTGTCACGGATTATGAAGGGG
CCGGCGTTAACAGCGCTGGACTTTGACAAAGGTCCGGAAGGAAGCCACGGCTAACTCTGTGCCAGCAGCC
GCGGTAAGACAGAGGTGGCGACCGTTGTTCGGAATCACTGGGCATAAAGCGCGTGTAGGCGGCATAGCAA
GTCGGGTGTGAAATCCCTCGGCCCAACCGAGGAATTGCGCTCGAAACTGCCGTGCTTGAGGACGGGAGGG
GAGTCTGGAATTCCTGGTGGAGCGGTGAAATGCGTTGATATCAGGAGGAACACCGGCGGCGAAGGCGAGA
CTCTGGCCCGTTACTGACGCTGAGACGCGAAAGCTAGGGGAGCAAACGGGATTAGATACCCCGGTAGTCC
TAGCCGTAAACGATGGGCACTAAGTAGAGGGGTTTT

>gi|110226690|gb|DQ664519.1| Uncultured planctomycete clone Anam-12 16S ribosomal RNA gene, partial sequence
GGATTAGGCATGCAAGTCGTACGGCCCAAAGGTTTTCGGATCTTGGCAGCGGCGAAAGGGTGAGTAATGC
ATAGTCAACCTACCCTCGACTTCGGGATAACTGGGGGAAACTTCAGCTAATACCGGATAGGCTCGGAATT
AGGCATCTTTTGCCGAGTAAAGGGGGCCTCTTAACAATGCTCTCGGTTGAGGACGGGGCTATGTCCTATC
AGCTAGTTGGTGGGGTAACGGCCCACCAAGGCAATGACGGGTAGCCGACCTGAGAGGGTGACCGGCCACA
CTGGGACTGAGACACTGCCCAGACTCCTACGGGAGGCTGCAGTCGAGAATCTTCCGCAATGGGGGCAACC
CTGACGGAGCGACGCCGCGTGCGGGAGGAAGGCCTTCGGGTTGTAAACCGCTGTCACGGATTAAGAACTG
GCCGGGCGTTAATCGCGCTCGGTCTTGACAAAGGTCCGGGAGGAAGCCACGGCTAACTTCGTGCCAGCAG
CCGCGGTAAGACGAAGGTGGCGACCGTTGTTCGGAATTACTGGGCATAAAGCGCACGTAGGCGGCAATGT
AAGTCAGGTGTGAAATCCCTCGGCCTAACCGAGGAATTGCGCTTGATACTGTGTTGCTTGAGGGCAGGAG
GGGAGCGTGGAATTCCCGGTGGAGCGGTGAAATGCGTTGATATCAGGAGGAACACCGGCGGCGAAGGCGA
CGCTCTGGCCTGTTTCTGACGCTGAGGTGCGAAAGCCAGGGGAGCAAACGGGATTAGATACCCCGGTAGT
CCTGGCCGTAAACGATGGGCACTAAGTAGAGGGGTTTT

>gi|110226691|gb|DQ664520.1| Uncultured planctomycete clone Anam-13 16S ribosomal RNA gene, partial sequence
GGATTAGGCATGCAAGTCGTACGTGATCCTTGCTTCGGTGAGGTGAAAGTGGCGAACGGGTGAGTAATGC
ATAGCTAACCTACCCCCGGCTCTGGGATAACCAGGAGAAATCTTGGCTAATACCGGATCGGTTCGCGGGA
CCGCATGGTCCTGCGAGTAAAGGAGGCCTCTTAACAATGCTTCCGGCTGGGGACGGGACTATGTCCTATC
AGCTAGTTGGTAGGGTAATGGCCTACCAAGGCGATGACGGGTAGCCGACCTGAGAGGGTGACCGGCCACA
CTGGGACTGAGATACTGCCCAGACTCCTACGGGAGGCTGCAGTCGAGAATCTTCCGCAATGGGGGAAACC
CTGACGGAGCGACGCCGCGTGCGGGATGAAGGCCTTCGGGTTGTAAACCGCTGTCACGGATTATGAAGGG
GCCAGCGTTAACAGCGCTGGACTTTGACAAAGGTCCGGAAGGAAGCCACGGCTAACTCTGTGCCAGCAGC
CGCGGTAAGACAGAGGTGGCGACCGTTGTTCGGAATCACTGGGCATAAAGCGCGTGTAGGCGGCATAGCA
AGTCGGGTGTGAAATCCCTCGGCCCAACCGAGGAATTGCGCTCGAAACTGCCGTGCTTGAGGACGGGAGG
GGAGTCTGGAATTCCTGGTGGAGCGGTGAAATGCGTTGATATCAGGAGGAACACCGGCGGCGAAGGCGAG
ACTCTGGCCCGTTACTGACGCTGAGACGCGAAAGCTAGGGGAGCAAACGGGATTAGATACCCCGGTAGTC
CTAGCCGTAAACGATGGGCACTAAGTAGAGGGGTTTT

>gi|110226692|gb|DQ664521.1| Uncultured planctomycete clone Anam-14 16S ribosomal RNA gene, partial sequence
GGATTAGGCATGCAAGTCGTACGTGATCCTTGCTTCGGTGAGGTGAAAGTGGCGAACGGGTGAGTAATGC
ATAGCTAACCTACCCCCGGCTCTGGGATAACCAGGAGAAATCTTGGCTAATACCGGATCGGTTCGCGGGA
CCGCATGGTCCTGCGGGTAAAGGAGGCCTCTTAACAATGCTTCCGGCTGGGGACGGGACTATGTCCTATC
AGCTAGTTGGTAGGGTAATGGCCTACCAAGGCGATGACGGGTAGCCGACCTGAGAGGGTGACCGGCCACA
CTGGGACTGAGATACTGCCCAGACTCCTACGGGAGGCTGCAGTCGAGAATCTTCCGCAATGGGGGAAACC
CTGACGGAGCGACGCCGCGTGCGGGATGAAGGCCTTCGGGTTGTAAACCGCTGTCACGGATTATGAAGGG
GCCGGCGTTAACAGCGCTGGACTTTGACAAAGGTCCGGAAGGAAGCCACGGCTAACTCTGTGCCAGCAGC
CGCGGTAAGACAGAGGTGGCGACCGTTGTTCGGAATCACTGGGCATAAAGCGCGTGTAGGCGGCATAGCA
AGTCGGGTGTGAAATCCCTCGGCCCAACCGAGGAATTGCGCTCGAAACTGCCGTGCTTGAGGACGGGAGG
GGAGTCTGGAATTCCTGGTGGAGCGGTGAAATGCGTTGATATCAGGAGGAACACCGGCGGCGAAGGCGAG
ACTCTGGCCCGTTACTGACGCTGAGACGCGAAAGCTAGGGGAGCAAACGGGATTAGATACCCCGGTAGTC
CTAGCCGTAAACGATGGGCACTAAGTAGAGGGGTTTT

>gi|110226693|gb|DQ664522.1| Uncultured planctomycete clone Anam-15 16S ribosomal RNA gene, partial sequence
GGATTAGGCATGCAAGTCGTACGTGATCCTTGCTTCGGTGAGGTGAAAGTGGCGAACGGGTGAGTAATGC
ATAGCTAACCTACCCCCGGCTCTGGGATAACCAGGAGAAATCTTGGCTAATACCGGATCGGTTCGCGGGA
CCGCATGGTCCTGCGGGTAAAGGAGGCCTCTTAACAATGCTTCCGGCTGGGGACGGGACTATGTCCTATC
AGCTAGTTGGTAGGGTAATGGCCTACCAAGGCGATGACGGGTAGCCGACCTGAGAGGGTGACCGGCCACA
CTGGGACTGAGATACTGCCCAGACTCCTACGGGAGGCTGCAGTCGAGAATCTTCCGCAATGGGGGAAACC
CTGACGGAGCGACGCCGCGTGCGGGATGAAGGCCTTCGGGTTGTAAACCGCTGTCACGGATTATGAAGGG
GCCGGCGTTAACAGCGCTGGACTTTGACAAAGGTCCGGAAGGAAGCCACGGCTAACTCTGTGCCAGCAGC
CGCGGTAAGACAGAGGTGGCGACCGTTGTTCGGAATCACTGGGCATAAAGCGCGTGTAGGCGGCATAGCA
AGTCGGGTGTGAAATCCCTCGGCCCAACCGAGGAATTGCGCTCGAAACTGCCGTGCTTGAGGACGGGAGG
GGAGTCTGGAATTCCTGGTGGAGCGGTGAAATGCGTTGATATCAGGAGGAACACCGGCGGCGAAGGCGAG
ACTCTGGCCCGTTACTGACGCTGAGACGCGAAAGCTAGGGGAGCAAACGGGATTAGATACCCCGGTAGTC
CTAGCCGTAAACGATGGGCACTAAGTAGAGGGGTTTT

>gi|110226694|gb|DQ664523.1| Uncultured planctomycete clone Anam-16 16S ribosomal RNA gene, partial sequence
GGATTAGGCATGCAAGTCGTACGTGATCCTTGCTTCGGTGAGGTGAAAGTGGCGAACGGGTGAGTAATGC
ATAGCTAACCTACCCCCGGCTCTGGGATAACCAGGAGAAATCTTGGCTAATACCGGATCGGTTCGCGGGA
CCGCATGGTCCTGCGAGTAAAGGAGGCCTCTTAACAATGCTTCCGGCTGGGGACGGGACTATGTCCTATC
AGCTAGTTGGTAGGGTAATGGCCTACCAAGGCGATGACGGGTAGCCGACCTGAGAGGGTGACCGGCCACA
CTGGGACTGAGATACTGCCCAGACTCCTACGGGAGGCTGCAGTCGAGAATCTTCCGCAATGGGGGAAACC
CTGACGGAGCGACGCCGCGTGCGGGATGAAGGCCTTCGGGTTGTAAACCGCTGTCACGGATTATGAAGGG
GCCGGCGTTAACAGCGCTGGACTTTGACAAAGGTCCGGAAGGAAGCCACGGCTAACTCTGTGCCAGCAGC
CGCGGTAAGACAGAGGTGGCGACCGTTGTTCGGAATCACTGGGCATAAAGCGCGTGTAGGCGGCATAGCA
AGTCGGGTGTGAAATCCCTCGGCCCAACCGAGGAATTGCGCTCGAAACTGCCGTGCTTGAGGACGGGAGG
GGAGTCTGGAATTCCTGGTGGAGCGGTGAAATGCGTTGATATCAGGAGGAACACCGGCGGCGAAGGCGAG
ACTCTGGCCCGTTACTGACGCTGAGACGCGAAAGCTAGGGGAGCAAACGGGATTAGATACCCCGGTAGTC
CTAGCCGTAAACGATGGGCACTAAGTAGAGGGGTTTT

>gi|110226695|gb|DQ664524.1| Uncultured planctomycete clone Anam-17 16S ribosomal RNA gene, partial sequence
GTATTAGGCATGCAAGTCGTACGGCCAAGGTTTTCGGATCTTGGCAGTGGCGAAAGGGTGAGTAATGCAT
AGTCAACCTACCCTCGACCTCGGGATAACTGAGGGAAACTTCAGCTAATACCGGATAGGCTCGGAATTAG
GAATCTTTTGCCGAGTAAAGGGGGCCTCTTAACAATGCTCTCGGTTGAGGACGGGGCTATGTCCTATCAG
CTAGTTGGTGGGGTAACGGCCTACCAAGGCAATGACGGGTAGCCGACCTGAGAGGGTGACCGGCCACACT
GGGACTGAGACACTGCCCAGACTCCTACGGGAGGCTGCAGTCGAGAATCTTCCGCAATGGGGGCAACCCT
GACGGAGCGACGCCGCGTGCGGGAGGAAGGCCTTCGGGTTGTAAACCGCTGTCACGGATTAAGAACTGGC
CGGGCGTTAATCGCGCTCGGTCTTGACAAAGGTCCGGGAGGAAGCCACGGCTAACTTCGTGCCAGCAGCC
GCGGTAAGACGAAGGTGGCGACCGTTGTTCGGAATTACTGGGCATAAAGCGCACGTAGGCGGCAATGTAA
GTCAGGTGTGAAATCCCTCGGCCTAACCGAGGAATTGCGCTTGATACTGTGTTGCTTGAGGGCAGGAGGG
GAGCGTGGAATTCCTGGTGGAGCGGTGAAATGCGTTGATATCAGGAGGAACACCGGCGGCGAAGGCGACG
CTCTGGCCTGCTTCTGACGCTGAGGTGCGAAAGCCAGGGGAGCAAACGGGATTAGATACCCCGGTAGTCC
TGGCCGTAAACGAGGGGCACTAAGTAGAGGGGTTTT

>gi|110226696|gb|DQ664525.1| Uncultured planctomycete clone Anam-18 16S ribosomal RNA gene, partial sequence
GTATTAGGCATGCAAGTCGTACGGCCAAGGTTTTCGGATCTTGGCAGTGGCGAAAGGGTGAGTAATGCAT
AGTCAACCTACCCTCGACCTCGGGATAACTGAGGGAAACTTCAGCTAATACCGGATAGGCTCGGAATTAG
GAATCTTTTGCCGAGTAAAGGGGGCCTCTTAACAATGCTCTCGGTTGAGGACGGGGCTATGTCCTATCAG
CTAGTTGGTGGGGTAACGGCCTACCAAGGCAATGACGGGTAGCCGACCTGAGAGGGTGACCGGCCACACT
GGGACTGAGACACTGCCCAGACTCCTACGGGAGGCTGCAGTCGAGAATCTTCCGCAATGGGGGCAACCCT
GACGGAGCGACGCCGCGTGCGGGAGGAAGGCCTTCGGGTTGTAAACCGCTGTCACGGATTAAGAACTGGC
CGGGCGTTAATCGCGCTCGGTCTTGACAAAGGTCCGGGAGGAAGCCACGGCTAACTTCGTGCCAGCAGCC
GCGGTAAGACGAAGGTGGCGACCGTTGTTCGGAATTACTGGGCATAAAGCGCACGTAGGCGGCAATGTAA
GTCAGGTGTGAAATCCCTCGGCCTAACCGAGGAATTGCGCTTGATACTGTGTTGCTTGAGGGCAGGAGGG
GAGCGTGGAATTCCTGGTGGAGCGGTGAAATGCGTTGATATCAGGAGGAACACCGGCGGCGAAGGCGACG
CTCTGGCCTGCTTCTGACGCTGAGGTGCGAAAGCCAGGGGAGCAAACGGGATTAGATACCCCGGTAGTCC
TGGCCGTAAACGAGGGGCACTAAGTAGAGGGGTTTT

>gi|110226697|gb|DQ664526.1| Uncultured planctomycete clone Anam-19 16S ribosomal RNA gene, partial sequence
GGATTAGGCATGCAAGTCGTACGGCCAAGGTTTTCGGATCTTGGCAGTGGCGAAAGGGCGAGTAATGCAT
AGTCAACCTACCCTCGACTTCCTGGGATAACTGAGGGAAACTTCAGCTAATACCGGATAGGCTCGGTAGA
AGGAACCTTCATCCGAGTAAAGGAGGCCTCTTAACAATGCTTCCGGCCGAGGACGGGGCTATGTCCTATC
AGCTAGTTGGTGGGGTAACGGCCTACCAAGGCGATGACGGGTAGCCGACCTGAGAGGGTGACCGGCCACA
CTGGGACTGAGACACTGCCCAGACTCCTACGGGAGGCTGCAGTCGAGAATCTTCCGCAATGGGGGAAACC
CTGACGGAGCGACGCCGCGTGCGGGAGGAAGGCCTTCGGGTTGTGAACCGCTGTCACGGATTAAGAACTG
GCCGGGCGTTAATCGCGCTCGGTCTTGACAAAGGTCCGGGAGGAAGCCACGGCTAACTTCGTGCCAGCAG
CCGCGGTAAGACGAAGGTGGCGACCGTTGTTCGGAATTACTGGGCATAAAGCGCACGTAGGCGGCAATGT
AAGTCAGGTGTGAAATCCCTCGGCCTAACCGAGGAATTGCGCTTGATACTGTGTTGCTTGAGGGCAGGAG
GGGAGCGTGGAATTCCTGGTGGAGCGGTGAAATGCGTTGATATCAGGAGGAACACCGGCGGCGAAGGCGA
CGCTCTGGCCTGCTTCTGACGCTGAGGTGCGAAAGCCAGGGGAGCAAACGGGATTAGATACCCCGGTAGT
CCTGGCCGTAAACGATGGGCACTAAGTAGAGGGGTTTT

>gi|110226698|gb|DQ664527.1| Uncultured planctomycete clone Anam-20 16S ribosomal RNA gene, partial sequence
GGATTAGGCATGCAAGTCGTACGTGATCCTTGCTTCGGTGAGGTGAAAGTGGCGAACGGGTGAGTAATGC
ATAGCTAACCTACCCCCGGCTCTGGGATAACCAGGAGAAATCTTGGCTAATACCGGATCGGTTCGCGGGA
CCGCATGGTCCTGCGAGTAAAGGAGGCCTCTTAACAATGCTTCCGGCTGGGGACGGGACTATGTCCTATC
AGCTAGTTGGTAGGGTAATGGCCTACCAAGGCGATGACGGGTAGCCGACCTGAGAGGGTGACCGGCCACA
CTGGGACTGAGATACTGCCCAGACTCCTACGGGAGGCTGCAGTCGAGAATCTTCCGCAATGGGGGAAACC
CTGACGGAGCGACGCCGCGTGCGGGATGAAGGCCTTCGGGTTGTAAACCGCTGTCACGGATTATGAAGGG
GCCGGCGTTAACAGCGCTGGACTTTGACAAAGGTCCGGAAGGAAGCCACGGCTAACTCTGTGCCAGCAGC
CGCGGTAAGACAGAGGTGGCGACCGTTGTTCGGAATCACTGGGCATAAAGCGCGTGTAGGCGGCATAGCA
AGTCGGGTGTGAAATCCCTCGGCCCAACCGAGGAATTGCGCTCGAAACTGCCGTGCTTGAGGACGGGAGG
GGAGTCTGGAATTCCTGGTGGAGCGGTGAAATGCGTTGATATCAGGAGGAACACCGGCGGCGAAGGCGAG
ACTCTGGCCCGTTACTGACGCTGAGACGCGAAAGCTAGGGGAGCAAACGGGATTAGATACCCCGGTAGTC
CTAGCCGTAAACGATGGGCACTAAGTAGAGGGGTTTT

>gi|110226699|gb|DQ664528.1| Uncultured planctomycete clone Anam-21 16S ribosomal RNA gene, partial sequence
GGATTAGGCATGCAAGTCGTACGTGATCCTTGCTTCGGTGAGGTGAAAGTGGCGAACGGGTGAGTAATGC
ATAGCTAACCTACCCCCGGCTCTGGGATAACCAGGAGAAATCTTGGCTAATACCGGATCGGTTCGCGGGA
CCGCATGGTCCTGCGAGTAAAGGAGGCCTCTTAACAATGCTTCCGGCTGGGGACGGGACTATGTCCTATC
AGCTAGTTGGTAGGGTAATGGCCTACCAAGGCGATGACGGGTAGCCGACCTGAGAGGGTGACCGGCCACA
CTGGGACTGAGATACTGCCCAGACTCCTACGGGAGGCTGCAGTCGAGAATCTTCCGCAATGGGGGAAACC
CTGACGGAGCGACGCCGCGTGCGGGATGAAGGCCTTCGGGTTGTAAACCGCTGTCACGGATTATGAAGGG
GCCGGCGTTAACAGCGCTGGACTTTGACAAAGGTCCGGAAGGAAGCCACGGCTAACTCTGTGCCAGCAGC
CGCGGTAAGACAGAGGTGGCGACCGTTGTTCGGAATCACTGGGCATAAAGCGCGTGTAGGCGGCATAGCA
AGTCGGGTGTGAAATCCCTCGGCCCAACCGAGGAATTGCGCTCGAAACTGCCGTGCTTGAGGACGGGAGG
GGAGTCTGGAATTCCTGGTGGAGCGGTGAAATGCGTTGATATCAGGAGGAACACCGGCGGCGAAGGCGAG
ACTCTGGCCCGTTACTGACGCTGAGACGCGAAAGCTAGGGGAGCAAACGGGATTAGATACCCCGGTAGTC
CTAGCCGTAAACGATGGGCACTAAGTAGAGGGGTTTT

>gi|110226700|gb|DQ664529.1| Uncultured planctomycete clone Anam-22 16S ribosomal RNA gene, partial sequence
GGATTAGGCATGCAAGTCGTACGGCCAAGGTTTTCGGATCTTGGCAGTGGCGAAAGGGTGAGTAATGCAT
AGTCAACCTACCCTCGACTTCGGGATAACTGAGGGAAACTTCAGCTAATACCGGATAGGCTCGGAATTAG
GAATCTTTTGCCGAGTAAAGGGGGCCTCTTAACAATGCTCTCGGTTGAGGACGGGGCTATGTCCTATCAG
CTAGTTGGTGGGGTAACGGCCTACCAAGGCAATGACGGGTAGCCGACCTGAGAGGGTGACCGGCCACACT
GGGACTGAGACACTGCCCAGACTCCTACGGGAGGCTGCAGTCGAGAATCTTCCGCAATGGGGGCAACCCT
GACGGAGCGACGCCGCGTGCGGGAGGAAGGCCTTCGGGTTGTAAACCGCTGTCACGGATTAAGAACTGGC
CGGGCGTTAATCGCGCTCGGTCTTGACAAAGGTCCGGGAGGAAGCCACGGCTAACTTCGTGCCAGCAGCC
GCGGTAAGACGAAGGTGGCGACCGTTGTTCGGAATTACTGGGCATAAAGCGCACGTAGGCGGCAATGTAA
GTCAGGTGTGAAATCCCTCGGCCTAACCGAGGAATTGCGCTTGATACTGTGTTGCTTGAGGGCAGGAGGG
GAGCGTGGAATTCCTGGTGGAGCGGTGAAATGCGTTGATATCAGGAGGAACACCGGCGGCGAAGGCGACG
CTCTGGCCTGCTTCTGACGCTGAGGTGCGAAAGCCAGGGGAGCAAACGGGATTAGATACCCCGGTAGTCC
TGGCCGTAAACGATGGGCACTAAGTAGAGGGGTTTT

>gi|110226701|gb|DQ664530.1| Uncultured planctomycete clone Anam-23 16S ribosomal RNA gene, partial sequence
GGATTAGGCATGCAAGTCGTACGGCTAAGGTTTTCGGATCTTGGCAGTGGTGAAAGGGTGAGTAATGCAT
AGTTAACCTACCCTTGACTTCGGGATAACTGAGGGAAACTTCAGCTAATATTGGATAGGCTCGGAATTAG
GAATCTTTTGCCGAGTAAAGGGGGCCTCTTAACAATGCTCTCGGTTGAGGACGGGGTTATGTCCTATCAG
CTAGTTGGTGGGGTAACGGTCTACCAAGGCAATGATGGGTAGCCGATCTGAGAGGGTGACCGGCCACACT
GGGACTGAGACACTGCCCAGATTCCTACGGGAGGCTGCAGTCGAGAATCTTCCGCAATGGGGGCACAATC
CTGATGGAGTGACGCTGCGTGCGGGAGGAAGGCCTTCGGGTTGTAAACCGCTGTCACGGATTAAGAACTG
GCCGGGCGTTAATCGCGCTCGGTCTTGACAAAGGTCCGGGAGGAAGCCACGGCTAACTTCGTGCCAGCAG
CCGCGGTAAGACGAAGGTGGCGACCGTTGTTCGGAATTACTGGGCATAAAGCGCACGTAGGCGGCAATGT
AAGTCAGGTGTGAAATCCCTCGGCCTAACCGAGGAATTGCGCTTGATACTGTGTTGCTTGAGGGCAGGAG
GGGAGCGTGGAATTCCTGGTGGAGCGGTGAAATGCGTTGATATCAGGAGGAACACTGGCGGCGAAGGCGA
TGCTCTGGCCTGCTTCTGACGCTGAGGTGCGAAAGCCAGGGGAGCAAACGGGATTAGATATCTTGGTAGT
CTTGGCCGTAAACGATGGGCACTAAGTAGAGGGGTT

>gi|110226703|gb|DQ664532.1| Uncultured planctomycete clone Anam-25 16S ribosomal RNA gene, partial sequence
GGATTAGGCATGCAAGTCGTACGGCCAAGGTTTTCGGATCTTGGCAGTGGCGAAAGGGTGAGTAATGCAT
AGTCAACCTACCCTCGACTTCGGGATAACTGAGGGAAACTTCAGCTAATACCGGATAGGCTCGGAATTAG
GAATCTTTTGCCGAGTAAAGGGGGCCTCTTAACAATGCTCTCGGTTGAGGACGGGGCTATGTCCTATCAG
CTAGTTGGTGGGGTAACGGCCTACCAAGGCAATGACGGGTAGCCGACCTGAGAGGGTGACCGGCCACACT
GGGACTGAGACACTGCCCAGACTCCTACGGGAGGCTGCAGTCGAGAATCTTCCACAATGGGGGCAACCCT
GACGGAGCGACGCCGCGTGCGGGAAAAAGGCCTTCGGGTTGTAAACCGCTGTCACGGATTAAGAACTGGC
CGGGCGTTAATCGCGCTCGGTCTTGACAAAGGTCCGGGAGGAAGCCACGGCTAACTTCGTGCCAGCAGCC
GCGGTAAGACGAAGGTGGCGACCGTTGTTCGGAATTACTGGGCATAAAGCGCACGTAGGCGGTAATGTAA
GTCAGGTGTGAAATCCCTCGGCCTAACCGAGGAATTGCGCTTGATACTGTGTTGCTTGAGAGCAGGAGGG
GAGCGTGGAATTCCTGGTGGAGCGGTGAAATGCGTTGATATCAGGAGGAACACCGGCGGCGAAGGCGACG
CTCTGGCCTGCTTCTGACGCTGAGGTGCGAAAGCCGGGAGAGCAAACGGGATTAGATACCCCGGTAATCC
TGGCCGTAAACGATGGGCACTAAGTAGAGGGGTTTT

>gi|110226704|gb|DQ664533.1| Uncultured planctomycete clone Anam-26 16S ribosomal RNA gene, partial sequence
GGATTAGGCATGCAAGTCGTACGGCCAAGGTTTTCGGATCTTGGCAGTGGCGAAAGGGTGAGTAATGCAT
AGTCAACCTACCCTCGACTTCGGGATAACTGAGGGAAACTTCAGCTAATACCGGATAGGCTCGGAATTAG
GAATCTTTTGCCGAGTAAAGGGGGCCTCTTAACAATGCTCTCGGTTGAGGACGGGGCTATGTCCTATCAG
CTAGTTGGTGGGGTAACGGCCTACCAAGGCAATGACGGGTAGCCGACCTGAGAGGGTGACCGGCCACACT
GGGACTGAGACACTGCCCAGACTCCTACGGGAGGCTGCAGTCGAGAATCCTCCGCAATGGGGGCAACCCT
GACGGAGCGACGCCGCGTGCGGGAGGAAGGCCTTCGGGTTGTAAACCGCTGTCACGGATTAAGAACTGGC
CGGGCGTTAATCGCGCTCGGTCTTGACAAAGGTCCGGGAGGAAGCCACGGCTAACTTCGTGCCAGCAGCC
GCGGTAAGACGAAGGTGGCGACCGTTGTTCGGAATTACTGGGCATAAAGCGCACGTAGGCGGCAATGTAA
GTCAGGTGTGAAATCCCTCGGCCTAACCGAGGAATTGCGCTTGATACTGTGTTGCTTGAGGGCAGGAGGG
GAGCGTGGAATTCCTGGTGGAGCGGTGAAATGCGTTGATATCAGGTGGAACACCGGCGGCGAAGGCGACG
CTCTGGCCTGCTTCTGACGCTGAGGTGCGAAAGCCAGGGGAGCAAACGGGATTAGATACCCCGGTAGTCC
TGGCCGTAAACGATGGGCACTAAGTAGAGGGGTTTT
