# Supplementary material for: Biogeography of anaerobic ammonia-oxidizing (anammox) bacteria
Source: Front Microbiol. 2014 Aug 6;5:399. doi: 10.3389/fmicb.2014.00399 (PMC4123730; doi:10.3389/fmicb.2014.00399)
Supplement: Supplementary file 1 [file DataSheet1.ZIP › Sonthiphand supp data files/10/Untrimmed Sequence Files/8.fasta]

>gi|164683445|gb|EU366921.1| Uncultured bacterium clone BH_AMX92 16S ribosomal RNA gene, partial sequence
GGTTCGGATACTGGGCATAAGCGCGCGTAGGCGGCATGGTAAGTCGGGTGTGAAATCCCTCGGCCCAACC
GAGGAATTGCGCTCGAAACTACCGTGCTTGAGGACAGGAGGGGAGCCTGGAATTCCTGGTGGAGCGGTGA
AATGCGTTGATATCAGGAGGAACACCGGCGGCGAAGGCGAGGCTCTGGCCTGTTTCTGACGCTGAGGCGC
GAAAGCTAGGGGAGCAAACGGGATAGATACCCCGGTAGTCCTAGCCGTAAACGATGGGCACTAGGTAGGG
GGGTACCCAATGCCTCCCTGCTGGAGCAAATGTATTAAGTGCCCCGCCTGGGGAGTATAGTCGCAAGGCT
GAAACTCAAAGGAATTGACGGGGGCTCACACAAGCGGTGGAGCATGTTGTTTAATTCGAAGCAACGCGCA
GAACCTTACCTGGGCTTGACATGTTAGTGGTAGGAGCCTGAAAGGGTAACGACCCCGAAAGAGGGAGCTA
GCACAGGTGTTGCATGTCTGTCGTCAGCTCGTGTCGTGAGATGTCGGGTTAAGTTCCATAACGAGCGAAA
CCCTTGTCTTCAGTTGCCAGCGGGTAAAGCCGGGGACTCTGGAGAGACTGCCGGTGTTAAACCGGAGGAA
GGTGGGGATGACGTCAAGTCCTCATGGCCCTTACGCCCAGGGCTACGAACGTGCCACAATGGCCGGTACA
GAGGGACGCGAAACCGTGAGGTCAAGCAAATCCCAAAAAGCCGGTCTCAGTTCGGATTGAGGGCTGCAAC
TCGCCCTCATGAAGCTGGAATCGCTAGTAATCGGGGATCAGCTACGCCCCGGTGAATATGTTCCTGAGCC
TTGTAC

>gi|164683446|gb|EU366922.1| Uncultured bacterium clone BH_AMX27 16S ribosomal RNA gene, partial sequence
CGTGTCGGATTATTGGGCGTAAGAGCACGTAGGCGGCCTTGCAAGTCAGTTGTGAAAGCCTTCCGCTTAA
CGGAAGAACGGCATCTGATACTACAGGGCTTGAGTACGGGAGGGGAGAGTGGAACTTCTGGTGGAGCGGT
GAAATGCGTAGATATCAGAAGGAACGCCGGCGGCGAAAGCGACTCTCTGGTCCGAAACTGACGCTGAGGT
GCGAAAGCTAGGGGAGCAAACGGGATTAGATACCCCGGTAGTCCTAGCCGTAAACGATGGGCACTAAGTA
GAGGGGTTTTGATTATTTCTCTGCCGGAGCTAACGCATTAAGTGCCCCGCCTGGGGAGTACGGCCGCAAG
GCTAAAACTCAAAAGAATTGACGGGGGCTCGCACAAGCGGTGGAGCATGTGGCTTAATTCGATGCAACGC
GAAGAACCTTACCGGGGCTTGACATGGTAGAAGTAGAATCCTGAAAGGGTGACATCGGTCCAGTCCGAAG
CTATCACAGGTGTTGCATGGCTGTCGTCAGCTCGTGTCGTGAGACGTTGGGTTAAGTCCCCTAACGAGCG
AAACCCTTGTCTTTAGTTGCTAACGGGTAATGCTGAGCACTTTAGAGAGACTGCCGTCGTTAAGACGGAG
GAAGGTGGGGACGACGTCAAGTCATCATGGCCCTTATGTCCCGGGCTGCACACGTGCTACAATGGTCGGT
ACAAAGGGATGCTAAGTCGCGAGATGGTGCGAAACCTATAAAGCCGATCTCAGTTCAGATTGGAGGCTGA
AACTCGCCTCCATGAAGTTGGAATCGCTGGTAATCGCGGATCAGCTACGCCGCGGTGAATATGTTCCCGA
GCCTTGTAC

>gi|222546843|gb|FJ607413.1| Uncultured bacterium clone BH_B58 16S ribosomal RNA gene, partial sequence
TGGTCGGATTATTGGGCGTAAGAGCACGTAGGCGGCCTTGCAAGTCAGTTGTGAAAGCCTTCCGCTTAAC
GGAAGAACGGCATCTGATACTACAGGGCTTGAGTACGGGAGGGGAGAGTGGAACTTCTGGTGGAGCGGTG
AAATGCGTAGATATCAGAAGGAACGCCGGCGGCGAAAGCGACTCTCTGGTCCGAAACTGACGCTGAGTGT
GCGAAAGCTAGGGGAGCAAACGGGATTAGATACCCCGGTAGTCCTAGCCGTAAACGATGGGTACTAAGTA
GAGGGGTTTTGATTATTTCTCTGCCGGAGCTAACGCATTAAGTGCCCCGCCTGGGGAGTACGGCCGCAAG
GCTAAAACTCAAAAGAATTGACGGGGGCTCGCACAAGCGGTGGAGCATGTGGCTTAATTCGATGCAACGC
GAAGAACCTAACCGGGGCTTGACATGGTAGAAGTAGAATCCTGAAAGGGTGACGATCGGTATCCAGTCCG
AAGCTATCACAGGTGTTGCATGGCTGTCGTCAGCTCGTGTCGTGAGACGTTGGGTTAAGTCCCCTAACGA
GCGAAACCCTTGTCTTTAGTTGCTAACGGGTAATGCTGAGCACTTTAGAGAGACTGCCGTCGTTAAGACG
GAGGAAGGTGGGGACGACGTCAAGTCATCATGGCCCTTATGTCCCGGGCTGCACACGTGCTACAATGGTC
GGTACAAAGGGATGCTAAGTCGCGAGATTGTGCGAAACCTATAAAGCCGATCTCAGTTCAGATTGGAGGC
TGAAACTCGCCTCCATGAAGTTGGAATCGCTAGTAATCGCGGATCAGCTACGCCGCGGTGAATATGTTCC
CGAGCC

>gi|222546847|gb|FJ607417.1| Uncultured bacterium clone BH_B86 16S ribosomal RNA gene, partial sequence
GTGATCGGATTATTGGGCGTAAGAGCACGTAGGCGGCCTTGCAAGTCAGTTGTGAAAGCCTTCCGCTTAA
CGGAAGAACGGCATCTGATACTACAGGGCTTGAGTACGGGAGGGGAGAGTGGAACTTCTGGTGGAGCGGT
GAAATGCGTAGATATCAGAAGGAACGCCGGCGGCGAAAGCGACTCTCTGGTCCGAAACTGACGCTGAGTG
TGCGAAAGCTAGGGGAGCAAACGGGATTAGAGACCCCGGTAGTCCACGCCGTAAACGATGCCAACTCGAT
GTCGGTGCCGCGAAAGCGGTTTCGGTGTCCAAGTTAACGCGATAAGTTGGCCGCCTGGGGAGTACGGTCG
CAAGGCTAAAACTCAAAGGAATTGACGGGGGCCCGCACAAGCAGCGGAGCGTGTGGTTTAATTCGAGGCT
ACACGAAGAACCTTACCTGGGCTTGACATCATGGTGGTAGGGAACCGAAAGGGGACCGACCTTCGGGAGC
CGTGACAGGTGCTGCATGGCTGTCGTCAGCTCGTGTCGTGAGATGTTCGGTTAAGTCCATCAACGAGCGC
AACCCTCGTCCAATGTTACCAGCGATTCAAGTCGGGGACTCATTGAAGACCGCCGGTGTAAGCCGGAGGA
AGGTGGGGATGACGTCAAGTCAGCATGGCGGTTACGCCTGGGGCTTCACACATGCTACAATGGGCGAAAC
AAAGGGCAGCAACATCGCGAGATAGAGCTAATCCCAAAAATACGCCCCCAGTTCAGATAGCAGTCTGCAA
CTCGCCTGCATGAAGCCCGGAGTTGCTAGAAACCGCGCGTCAGCCACAGTGCGGTGAATACGTTCCCGGG
CC

>gi|187476450|gb|EU662945.1| Uncultured bacterium clone hybos-1 16S ribosomal RNA gene, partial sequence
TGCGGAGCTAACGCATTAAGTGCCCCGCCTGGGGAGTACGGCCGCAAGGCTAAAACTCAAAAGAATTGAC
GGGGGCTCGCACAAGCGGTGGAGCATGTGGCTTAATTCGATGCAACGCGAAGAACCTTACCGGGGCTTGA
CATGGTAGAAGTAGAATCCTGAAAGGGTGACGATCGGTATCCAGTCCGAAGCTATCACAGGTGTTGCATG
GCTGTCGTCAGCTCGTGTCGTGAGACGTTAA

>gi|353530639|gb|HQ696644.1| Uncultured bacterium clone A7 16S ribosomal RNA gene, partial sequence
GGATTAGGCATGCAAGTCGAACGAGGAAGTGCCCCGTAAGGGGCGCAAGCCTAGTGGCGAAAGGGTGAGT
AATGCATTGATAACCTGCCTTTGAGATGGGAATAACTGCGTTTCGAGCAATCGGAACTACCGAAAGGGCT
GCTAATACCCAATAATACTATAGGTGCAAAAGCACTTGTGGTCAAATGCTAGGAATTCTGTTCCTTGTGC
TTAAAGAGGGGTTAATGTCCTATCAGCTAGTTGGTGGGGTAATGGCCTACCAAGGCAAAGACGGGTAGCC
GGCTTGAGAGGGTGGTCGGCCACACTGGGACTGAGACACTGCCCAGACTCCTACGGGAGGCTGCAGTCGA
GAATCTTTCGCAATGCCCGAAAGGGTGACGAAGCGACGCCGCGTGTGGGAAGAAGGCCTTCGGGTTGTAA
ACCACTGTCGGGAGTTAGGAAATGCAGGTGCGTTAATAGCGCACTTGCTTGACTAAGGCTCCAGAGGAAG
CCACGGCTAACTCTGTGCCAGCAGCCGCGGTAATACAGAGGCGGCAAGCGTTGTTCGGAATTATTGGGCG
TAAAGAGCACGTAGGCGGCCTTGCAAGTCAGTTGTGAAAGCCTTCCGCTTAACGGAAGAACGGCATCTGA
TACTACAGGGCTTGAGTACGGGAGGGGAGAGTGGAACTTCTGGTGGAGCGGTGAAATGCGTAGATATCAG
AAGGAACGCCGGCGGCGAAAGCGACTCTCTGGTCCGAAACTGACGCTGAGTGTGCGAAAGCTAGGGGAGC
AAACGGGATTAGATACCCCGGTAGTCCTAGCCGTAAACGATGGGCACTAAGTAGAGGGGTTTT

>gi|353530640|gb|HQ696645.1| Uncultured bacterium clone A15 16S ribosomal RNA gene, partial sequence
GGATTAGGCATGCAAGTCGAACGAGGAAGTGCCCCGTAAGGGGCGCAAGCCTAGTGGCGAAAGGGTGAGT
AATGCATTGATAACCTGCCTTTGAGATGGGAATAACTGCGTTTCGAGCAATCGGAACTACCGAAAGGGCT
GCTAATACCCAATAATACTATAGGTGCAAAAGCACTTGTGGTCAAATGCTAGGAATTCTGTTCCTTGTGC
TTAAAGAGGGGTTAATGTCCTATCAGCTAGTTGGTGGGGTAATGGCCTACCAAGGCAAAGACGGGTAGCC
GGCTTGAGAGGGTGGTCGGCCACACTGGGACTGAGACACTGCCCAGACTCCTACGGGAGGCTGCAGTCGA
GAATCTTTCGCAATGCCCGAAAGGGTGACGAAGCGACGCCGCGTGTGGGAAGAAGGCCTTCGGGTTGTAA
ACCACTGTCGGGAGTTAGGAAATGCAGGTGCGTTAATAGCGCACTTGCTTGACTAAGGCTCCAGAGGAAG
CCACGGCTAACTCTGTGCCAGCAGCCGCGGTAATACAGAGGCGGCAAGCGTTGTTCGGAATTATTGGGCG
TAAAGAGCACGTAGGCGGCCTTGCAAGTCAGTTGTGAAAGCCTTCCGCTTAACGGAAGAACGGCATCTGA
TACTACAGGGCTTGAGTACGGGAGGGGAGAGTGGAACTTCTGGTGGAGCGGTGAAATGCGTAGATATCAG
AAGGAACGCCGGCGGCGAAAGCGACTCTCTGGTCCGAAACTGACGCTGAGTGTGCGAAAGCTAGGGGAGC
AAACGGGATTAGATACCCCGGTAGTCCTAGCCGTAAACGATGGGCACTAAGTAGAGGGGTTTT

>gi|353530641|gb|HQ696646.1| Uncultured bacterium clone A16 16S ribosomal RNA gene, partial sequence
GGATTAGGCATGCAAGTCGAACGAGGAAGTGCCCCGTAAGGGGCGCAAGCCTAGTGGCGAAAGGGTGAGT
AATGCATTGATAACCTGCCTTTGAGATGGGAATAACTGCGTTTCGAGCAATCGGAACTACCGAAAGGGCT
GCTAATACCCAATAATACTATAGGTGCAAAAGCACTTGTGGTCAAATGCTAGGAATTCTGTTCCTTGTGC
TTAAAGAGGGGTTAATGTCCTATCAGCTAGTTGGTGGGGTAATGGCCTACCAAGGCAAAGACGGGTAGCC
GGCTTGAGAGGGTGGTCGGCCACACTGGGACTGAGACACTGCCCAGACTCCTACGGGAGGCTGCAGTCGA
GAATCTTTCGCAATGCCCGAAAGGGTGACGAAGCGACGCCGCGTGTGGGAAGAAGGCCTTCGGGTTGTAA
ACCACTGTCGGGAGTTAGGAAATGCAGGTGCGTTAATAGCGCACTTGCTTGACTAAGGCTCCAGAGGAAG
CCACGGCTAACTCTGTGCCAGCAGCCGCGGTAATACAGAGGCGGCAAGCGTTGTTCGGAATTATTGGGCG
TAAAGAGCACGTAGGCGGCCTTGCAAGTCAGTTGTGAAAGCCTTCCGCTTAACGGAAGAACGGCATCTGA
TACTACAGGGCTTGAGTACGGGAGGGGAGAGTGGAACTTCTGGTGGAGCGGTGAAATGCGTAGATATCAG
AAGGAACGCCGGCGGCGAAAGCGACTCTCTGGTCCGAAACTGACGCTGAGTGTGCGAAAGCTAGGGGAGC
AAACGGGATTAGATACCCCGGTAGTCCTAGCCGTAAACGATGGGCACTAAGTAGAGGGGTTTT

>gi|353530642|gb|HQ696647.1| Uncultured bacterium clone c1 16S ribosomal RNA gene, partial sequence
GGATTAGGCATGCAAGTCGAACGAGGGAGTATTCCGAAAGGGGGTACAAACCGAGTGGCGTAAGGGTGAG
TAATGCATTGATAACCTACCTTTGAGATGGGAACAACAGCGTTCCAAGCAATTGGAGCTACCGAAAGGGC
TGCTAATACCCAATAAAACTATTATTGCTTTAGTGGTGATAGTCAAACATGCGGAATCGAAAGGTTCCAT
TTGCTCAAAGAGGGGTCAATGTCCTATCAGCTTGTTGGTGGGGTAACGGCCTACCAAGGCGAAGACGGGT
AGCCGGCCTGAGAGGGTGGTCGGCCACACTGGGACTGAGACACTGCCCAGACTCCTACGGGAGGCTGCAG
TCGAGAATCTTTCGCAATGCCCGAAAGGGTGCCGAAGCGACGCCGCGTGCGGGAAGAAGGCCTTCGGGTT
GTAAACCGCTGTCGGGAGTTAGGAAATGCAAGGATGTTAATAGCATTCTTGCTTGACTAAGGCTCCGGAG
GAAGCCACGGCTAACTCTGTGCCAGCAGCCGCGGTAATACAGAGGCGGCAAGCGTTGTTCGGAATTATTG
GGCGTAAAGAGCACGTAGGCGGCTGTGTAAGTCGGTTGTGAAAGCCTTCCGCTTAACGGAAGAACGGCAT
CCGATACTGCATAGCTTGAGTGCGGGAGGGGAGAGTGGAACTTCTGGTGGAGCGGTGAAATGCGTAGATA
TCAGAAGGAACACCGGCGGCGAAGGCGACTCTCTGGTCCGTAACTGACGCTGAGTGTGCGAAAGCTAGGG
GAGCAAACGGGATTAGATACCCCGGTAGTCCTAGCCGTAAACGATGGGCACTAAGTAGAGGGGTTTT

>gi|353530643|gb|HQ696648.1| Uncultured bacterium clone c2 16S ribosomal RNA gene, partial sequence
GATTCGTTTCGAGCAATCGGAACTACCGAAAGGGCTGCTAATACCCAATAATACTATAGGTGCAAAAGCA
CTTGTGGTCAAATGCTAGGAATTCTGTTCCTTGTGCTTAAAGAGGGGTTAATGTCCTATCAGCTAGTTGG
TGGGGTAATGGCCTACCAAGGCAAAGACGGGTAGCCGGCTTGAGAGGGTGGTCGGCCACACTGGGACTGA
GACACTGCCCAGACTCCTACGGGAGGCTGCAGTCGAGAATCTTTCGCAATGCCCGAAAGGGTGACGAAGC
GACGCCGCGTGTGGGAAGAAGGCCTTCGGGTTGTAAACCACTGTCGGGAGTTAGGAAATGCAGGTGCGTT
AATAGCGCACTTGCTTGACTAAGGCTCCAGAGGAAGCCACGGCTAACTCTGTGCCAGCAGCCGCGGTAAT
ACAGAGGCGGCAAGCGTTGTTCGGAATTATTGGGCGTAAAGAGCACGTAGGCGGCCTTGCAAGTCAGTTG
TGAAAGCCTTCCGCTTAACGGAAGAACGGCATCTGATACTACAGGGCTTGAGTACGGGAGGGGAGAGTGG
AACTTCTGGTGGAGCGGTGAAATGCGTAGATATCAGAAGGAACGCCGGCGGCGAAAGCGACTCTCTGGTC
CGAAACTGACGCTGAGTGTGCGAAAGCTAGGGGAGCAAACGGGATTAGATACCCCGGTAGTCCTAGCCGT
AAACGATGGGCACTAAGTAGAGGGGTTTT

>gi|353530644|gb|HQ696649.1| Uncultured bacterium clone c3 16S ribosomal RNA gene, partial sequence
GGATTAGGCATGCAAGTCGAACGAGGAAGTGCCCCGTAAGGGGCGCAAGCCTAGTGGCGAAAGGGTGAGT
AATGCATTGATAACCTGCCTTTGAGATGGGAATAACTGCGTTTCGAGCAATCGGAACTACCGAAAGGGCT
GCTAATACCCAATAATACTATAGGTGCAAAAGCACTTGTGGTCAAATGCTAGGAATTCTGTTCCTTGTGC
TTAAAGAGGGGTTAATGTCCTATCAGCTAGTTGGTGGGGTAATGGCCTACCAAGGCAAAGACGGGTAGCC
GGCTTGAGAGGGTGGTCGGCCACACTGGGACTGAGACACTGCCCAGACTCCTACGGGAGGCTGCAGTCGA
GAATCTTTCGCAATGCCCGAAAGGGTGACGAAGCGACGCCGCGTGTGGGAAGAAGGCCTTCGGGTTGTAA
ACCACTGTCGGGAGTTAGGAAATGCAGGTGCGTTAATAGCGCACTTGCTTGACTAAGGCTCCAGAGGAAG
CCACGGCTAACTCTGTGCCAGCAGCCGCGGTAATACAGAGGCGGCAAGCGTTGTTCGGAATTATTGGGCG
TAAAGAGCACGTAGGCGGCCTTGCAAGTCAGTTGTGAAAGCCTTCCGCTTAACGGAAGAACGGCATCTGA
TACTACAGGGCTTGAGTACGGGAGGGGAGAGTGGAACTTCTGGTGGAGCGGTGAAATGCGTAGATATCAG
AAGGAACGCCGGCGGCGAAAGCGACTCTCTGGTCCGAAACTGACGCTGAGTGTGCGAAAGCTAGGGGAGC
AAACGGGATTAGATACCCCGGTAGATCCTAGCCGTAAACGATGGGCACTAAGTAGAGGGGTTTT

>gi|353530645|gb|HQ696650.1| Uncultured bacterium clone c4 16S ribosomal RNA gene, partial sequence
GGATTAGGCATGCAAGTCGAACGAGGGAGCGCCCCGAAAGGGGTGCAAACCGAGTGGCGTAAGGGTGAGT
AATGCATTGATAACCTACCTTTGAGATGGGAATAACAACGTTCCAAGCAATTGGGACTACCGAAAGGGTT
GCTAATACTCAATAAAACTATTGTTGCTTTGGTAATAATAGTCAAATAGGCGGAATCGAAAGATTCCACT
TGCTTAAAGAGGGGTCAATGTCCTATCAGCTTGTTGGTAGGGTAATGGCCTACCAAGGCGAAGACGGGTA
GCCGGCCTGAGAGGGTGGTCGGCCACACTGGGACTGAGACACTGCCCAGACTCCTACGGGAGGCTGCAGT
CGAGAATCTTTCGCAATGCCCGAAAGGGTGACGAAGCGACGCCGCGTGCGGGAAGAAGGCCTTCGGGTTG
TAAACCGCTGTCGGGAGTTAAGAAATGCAAGGGTGTTAACAGCGTCCTTGCTTGACTAAGGCTCCGGAGG
AAGCCACGGCTAACTCTGTGCCAGCAGCCGCGGTAATACAGAGGCGGCAAGCGTTGTTCGGAATTATTGG
GCGTAAAGAGCACGTAGGCGGCTGTGTAAGTCGGTTGTGAAAGCCTTCCGCTCAACGGAAGAAGCGCATC
CGATACTGCATAGCTCGAGTGCGGGAGGGGAGAGTGGAACTTCTGGTGGAGCGGTGAAATGCGTAGATAT
CAGAAGGAACACCGGCGGCGAAGGCGACTCTCTGGTCCGTAACTGACGCTGAGTGTGCGAAAGCTAGGGG
AGCAAACGGGATTAGATACCCCGGTAGTCCTAGCCGTAAACGATGGGCACTAAGTAGAGGGGTTTT

>gi|353530646|gb|HQ696651.1| Uncultured bacterium clone c5 16S ribosomal RNA gene, partial sequence
ATTCGTTTCGAGCAATCGGAACTACCGAAAGGGCTGCTAATACCCAATAATACTATAGGTGCAAAAGCAC
TTGTGGTCAAATGCTAGGAATTCTGTTCCTTGTGCTTAAAGAGGGGTTAATGTCCTATCAGCTAGTTGGT
GGGGTAATGGCCTACCAAGGCAAAGACGGGTAGCCGGCTTGAGAGGGTGGTCGGCCACACTGGGACTGAG
ACACTGCCCAGACTCCTACGGGAGGCTGCAGTCGAGAATCTTTCGCAATGCCCGAAAGGGTGACGAAGCG
ACGCCGCGTGTGGGAAGAAGGCCTTCGGGTTGTAAACCACTGTCGGGAGTTAGGAAATGCAGGTGCGTTA
ATAGCGCACTTGCTTGACTAAGGCTCCAGAGGAAGCCACGGCTAACTCTGTGCCAGCAGCCGCGGTAATA
CAGAGGCGGCAAGCGTTGTTCGGAATTATTGGGCGTAAAGAGCACGTAGGCGGCCTTGCAAGTCAGTTGT
GAAAGCCTTCCGCTTAACGGAAGAACGGCATCTGATACTACAGGGCTTGAGTACGGGAGGGGAGAGTGGA
ACTTCTGGTGGAGCGGTGAAATGCGTAGATATCAGAAGGAACGCCGGCGGCGAAAGCGACTCTCTGGTCC
GAAACTGACGCTGAGTGTGCGAAAGCTAGGGGAGCAAACGGGATTAGATACCCCGGTAGTCCTAGCCGTA
AACGATGGGCACTAAGTAGAGGGGTTTT

>gi|117647106|dbj|AB281488.1| Anaerobic ammonium-oxidizing planctomycete JMK-1 gene for 16S ribosomal RNA, partial sequence
GGATTAGGCATGCAAGTCGAACGAGGATATATTCTTCGGAATATAAGCCGAGTGGCGAAAGGGTGAGTAA
TGCATTGATAACCCTGCCTTTGAGATGGGAATAACAACGTCTTGAGTAATCGAGGCTACCGAAAGGGTTG
CTAATGCCCAATGATACCATCGATATTTCGGTATTTATGGTCAAAAGTTTGGAGTCGTAAGATTTCATTC
GCTCAGAGAGGGGTCAATGTCCTATCAGCTAGTTGGTAGGGTAATGGCCTACCAAGGCTAAGACGGGTAG
CCGGCTTGAGAGGGTGGTCGGCCACACTGGGACTGAGACACTGCCCAGACTCCTACGGGAGGCTGCAGTC
GAGAATCTTTCGCAATGCCCGAAAGGGTGACGAAGCGACGCCGCGTGTGGGAAGAAGGCCCTAGGGTTGT
AAACCGCTGTCAGGAGTTAAGAAATATAGAGGCGTTAATAGCGCTTCTATTTGACGAAGGCTCCAGAGGA
AGCCACGGCTAACTCTGTGCCAGCAGCCGCGGTAATACAGAGGTGGCAAGCGTTGTTCGGAATTATTGGG
CGTAAAGAGCACGTAGGCGGCCCTGCAAGTCAGTTGTGAAAGCCTTCCGCTTAACGGGAGAACGGCAGCT
GATACTACGGGGCTAGAGTACGGGAGGGGAGAGTGGAACTTCTGGGTGGAGCGGTGAAATGCGTAAATAT
CAGAAGGAACGCCGGCGGCGAAAGCGACTCTCTGGACCGAAACTGACGCTGAGTGTGCGAAAGCTAGGGG
AGCAAACGGGATTAGATACCCCGGTAGTCCTAGCCGTAAACGATGGGCACTCAGTAGAGGGGTTTTGATT
ATCTCTCTGCCGGAGCTAACGCATTAAGTGCCCCGCCTGGGGAGTACGGCCGCAAGGCTAAAACTCAAAA
GAATTGACGGGGGCTCGCACAAGCGGTGGAGCATGTGGCTTAATTCGATGCAACGCGAAGAACCTTACCG
GGGGCTTGACATGATAGAAGTAGAAACCCGAAAAGGGCGACGAACGGTATCCAATCCGTAACTATCACAG
GTGTTGCATGGCTGTCGTCAGCTCGTGTCGTGAGACGTTGGGTTAAGTCCCCTAACGAGCGAAACCCTTG
TCTTTAGTTGCCATCAGGTTAAGCTGGGCACTCTAAAGAGACTGCCGTCGTTAAGACGGAGGAAGGTGGG
GATGACGTCAAGTCATCATGGCCCTTATGTCCCGGGCTGCACACGTGCTACAATGGTCGATACAAAGGGA
TGCTAAATCGTGAGATGGAGCGAAACCCATAAAGTCGATCCCAGTTCAGATTGGAGGCTGAAACTCGCCT
CCATGAAGCAGGAATCGCTAGTAATCGCGGATCAGCCTCGCCGCGGTGAATATGTTCCCGAGCCTTGTAC
ACACCGCCCGT

>gi|117647107|dbj|AB281489.1| Anaerobic ammonium-oxidizing planctomycete JMK-2 gene for 16S ribosomal RNA, partial sequence
TGGATTAGGCATGCAAGTCGAACGAGGATATACTCTTCGGAGTATAAGCCGAGTGGCGAAAGGGTGAGTA
ATGCATAGATGACATACCTTTAGGATAAGAATAACTTTGTGAAAATGGAGTTAATACTTAATAATTACGA
AGCAAAATCAATTAGTTTCGTCAATGGGGGGGTAGCAATACCTCTCGCCTGAAGAGTGGTTTATGTCCTA
TCAGCTTGTTGGTGGGGTAATGGCCTACCAAGGCAAAGACGGGTAGCCGGTCTAAGAGGATGGTCGGCCA
CACTGGGACTGAGACACTGCCCAGACTCCTACGGGAGGCTGCAGTCGAGAATCTTTCGCAATGCCCGAAA
GGGTGACAAAGCGACGCCGCGTGAGCGAAGAAGGCCTTAGGGTTGTAAAGCTCTGTCGAGGGTTATGAAA
TATAGATAGGTTAATACCTTATCTATTTGACAAAGGCCCAAAAGGAAGCCACGGCTAACTCTGTGCCAGC
AGCCGCGGTAATACAGAGGTGGCAAGCGTTGTTCGGAATTATTGGGCGTAAAGAGCACGTAGGTGGTTTT
GTAAGTCAGGTGTGAAAGCCTTCTGTTCAAAGGAAGAACGGCATCTGAAACTGCGAATCTTGAGTGTAGG
AGGGGAGAGTGGAACTTCTGGTGGAGCGGTGAAATGCGTAGATATCAGAAGGAACGTCGGCGGCGAAAGC
GACTCTCTGGCCTATTACTGACACTGAGGTGCGAAAGTTAGGGGAGCAAACGGGATTAGATACCCCGGTA
GTCCTAACCGTAAACGATGGGCACTAAGTAGAGGGAATTACCAATGTTCTCTCTGCCGTAGCTAACGCAT
TAAGTGCCCCGCCTGGGGAGTACGGCCGCAAGGCTAAAACTCAAAAGAATTGACGGGGGCTCGCACAAGC
GGTGGAGCATGTGGCTTAATTCGATGCAACGCGAAAAACCTTACCGGGGTTTGACATGGTAGAAGTAGGA
GCCCGAAAGGGGTAACCAACGGTATCCAGTCCGTAACTATCACAGGTGTTGCATGGCTGTCGTCAGCTCG
TGTCGTGAGACGTTGGGTTAAGTCCCCTAACGAGCGAAACCCTTGTTTTTAGTTACCATCGGGTTGTGCC
GGGTACTCTAAAAAGACTGCCGTCGTCAAGACGGAGGAAGGTGGGGATGACGTCAAGTCATCATGGCCCT
TATACCCCGGGCTGCACACGTGCTACAATGGTCGGTACAAAAGGAAGCAAGACCGAAAGGTGGAGCGAAT
CCTAAAAAGCCGATCTCAGTTCGGATTGGAGGCTGAAATTCGCCTCCATGAAGTTGGAATCGCTAGTAAT
CGCGGATCATCAGCGCCGCGGTGAATATGTTCCCGAGCCTTGTACACACCGCCCGT

>gi|224589941|gb|FJ710646.1| Uncultured Planctomycetales bacterium clone Dok1 16S ribosomal RNA gene, partial sequence
GGATTAGGCATGCAAGTCGAACGAGGGAGCATCCCGAAAGGGATGCAAACCGAGTGGCGTAAGGGTGAGT
AATACATTGATAACCTACCTCCAAGATGGGAATAACAACGTTCCAAGCAATTGGGGCTACCGAAAGGGTT
GCTAATACTCAATAAAATTATTGTTGCTTCGGCAATAATAGTCAAATAGGCGGAATCGAAAGATTCCGCT
TGCTTGAAGAGGGGTCAATGTCCTATCAGCTAGTTGGTGGGGTAATAGCCCACCAAGGCGAAGACGGGTA
GCCGGCCTGAGAGGGTGGTCGGCCACACTGGGACTGAGATACTGCCCAGACTCCTACGGGAGGCTGCAGT
CGAGAATCTTTCGCAATGCCCGAAAGGGTGACGAAGCGACGCCGCGTGCGGGAGGAAGGCCTTCGGGTTG
TAAACCGCTGTCGGGAGTTAAGAAATGCAAGAATGTTAATAGCGTTCTTGCTTGACTAAGGCTCCGGAGG
AAGCCACGGCTAACTCTGTGCCAGCAGCCGCGGTAATACAGAGGCGGCAAGCGTTGTTCGGAATTATTGG
GCGTAAAGAGCACGTAGGCGGCTGTGTAAGTCGGTTGTGAAAGCCTTCCGCTCAACGGAAGAACGGCATC
CGATACTGCATAGCTTGAGTGTGGGAGGGGAGAGTGGAACTTCTGGTGGAGCGGTGAAATGCGTAGATAT
CAGAAGGAACACCGGCGGCGAAGGCGACTCTCTGGTCCATAACTGACGCTGAGTGTGCGAAAGCTAGGGG
AGCAAACGGGATTAGATACCCCGGTAGTCCTAGCCGTAAACGATGGGCACTAAGTAGAGGGGTTTTGATT
ATCTCTCTGCCGGAGCTAACGCATTAAGTGCCCCGCCTGGGGAGTACGGCCGCAAGGCTAAAACTCAAAA
GAATTGACGGGGGCTCGCACAAGCGGTGGAGCATGTGGTTTAATTCGATGCAACGCGAAGAACCTTACCG
GGGTTTGACATGGTAGAAGTAGAAGCCTGAAAAGGTGACGAACGGTATCCAGTCCGTAACTATCACAGGT
GTTGCATGGCTGTCGTCAGCTCGTGTCGTGAGACGTTGGGTTAAGTCCCCTAACGAGCGAAACCCTTGTC
TTTAGTTGCCGACAGGTAATGCTGGGCACTCTAAAGAAACTGCCGTCGTCAAGACGGAGGAAGGTGGGGA
TGACGTCAAGTCATCATGGCCCTTATATCCCGGGCTGCACACGTGCTACAATGGTCGGTACAAAGGGATG
CTAAGCCGCAAGGTGGAGCGAAACCCAGAAAGCCGATCCCAGTTCAGATTGGAGGCTGAAACCCGCCTCC
ATGAAGTAGGAATCGCTAGTAATCGCGGATCAGCTACGCCGCGGTGAATATGTTCCCGAGCCTTGTACAC
ACCGCCCGTCAAGCCACCCAAGCAAGATGCACCCAAAATCACCGGCCTAACCTGAAAAGGAAGGAAGTGC
CTAAGGTGTGTTTTGTGAGGAGGACTAAGTCGTAACAAGGT

>gi|224589942|gb|FJ710647.1| Uncultured Planctomycetales bacterium clone Ge2 16S ribosomal RNA gene, partial sequence
GGATTAGGCATGCAAGTCGAACGAGGAAGTGCCCCGTAAGGGGCGCAAGCCTAGTGGCGAAAGGGTGAGT
AATGCATTGATAACCTGCCTTTGAGATGGGAATAACTGCGTTTCGAGCAATCGGAACTACCGAAAAAACT
GCTAATACCCAATAATACTATAGGTGCAAAAGCACTTGTGGTCAAATGCTAGGAATTCTGTTCCTTGTGC
TTAAAGGGGGGTTAATGTCCTATCAGCTAGTTGGTGGGGTAATGGCCTACCAAGGCAAAGACGGGTAGCC
GGCTTGAGAGGGTGGTCGGCCACACTGGGACTGAGACACTGCCCAGACTCCTACGGGAGGCTGCAGTCGA
GAATCTTTCGCAATGCCCGAAAGGGTGACGAAGCGACGCCGCGTGTGGGAAGAAGGCCTTCGGGTTGTAA
ACCACTGTCGGGAGTTAGGAAATGCAGGTGCGTTAATAGCGCACTTGCTTGACTAAGGCTCCAGAGGAAG
CCACGGCTAACTCTGTGCCAGCAGCCGCGGTAATACAGAGGCGGCAAGCGTTGTTCGGAATTATTGGGCG
TAAAGAGCACGTAGGCGGCCTTGCAAGTCAGTTGTGAAAGCCTTCCGCTTAACGGAAGAACGGCATCTGA
TACTACAGGGCTTGAGTACGGGAGGGGAGAGTGGAGCTTCTGGTGGAGCGGTGAAATGCGTAGATATCAG
AAGGAACGCCGGCGGCGAAAGCGACTCTCTGGTCCGAAACTGACGCTGAGTGTGCGAAAGCTAGGGGAGC
AAACGGGATTAGATACCCCGGTAGTCCTAGCCGTAAACGATGGGCACTAAGTAGAGGGGTTTTGATTATT
TCTCTGCCGGAGCTAACGCATTAAGTGCCCCGCCTGGGGAGTACGGCCGCAAGGCTAAAACTCAAAAGAA
TTGACGGGGCTCGCACAAGCGGTGGAGCATGTGGCTTAATTCGATGCAACGCGAAGAACCTTACCGGGGC
TTGACATGGTAGAAGTAGAATCCTGAAAGGGTGACGATCGGTATCCAGTCCGAAGCTATCACAGGTGTTG
CATGGCTGTCGTCAGCTCGTGTCGTGAGACGTTGGGTTAAGTCCCCTAACGAGCGAAACCCTTGTCTTTA
GTTGCTAACGGGTAATGCTGAGCACTTTAGAGAGACTGCCGTCGTTAAGACGGAGGAAGGTGGGGACGAC
GTCAAGTCATCATGGCCCTTATGTCCCGGGCTGCACACGTGCTACAATGGTCGGTACAAAGGGATGCTAA
GTCGCGAGATGGTGCGAAACCTATAAAGCCGATCTCAGTTCAGATTGGAGGCTGAAACTCGCCTCCATGA
AGTTGGAATCGCTAGTAATCGCGGATCAGCTACGCCGCGGTGAATATGTTCCCGAGCCTTGTACACACCG
CCCGTCAAGCCACCCAAGCAAGATGCACCCAAAATCGCCTGCCTAACCCGTAAGGGAGGGAAGTGCCTAA
GGTGTGTTTTGTGAGGAGGACTAAGTCGTAACAAGGT
>gi|451957769|dbj|AB701321.1| Uncultured planctomycete gene for 16S ribosomal RNA, partial sequence, clone: 3-16
GAACGAGGGAGCATTCCGAAAGGGGTGCAAACCGAGTGGCGTAAGGGTGAGTAATGCATTGATAACCTAC
CTTCGAGATGAGAATAACAACGTTCCAAGCAATTGGGGCTACCGAAAGGGTTGCTAATACTCAATGAAAC
TATTATTGCCTTGGTGATGATAGTCAAATAGGCGGAATCGAAAGGTTCCACTTGCTTGAGGAGGGGTCAA
TGTCCTATCAGCTAGTTGGCAGGGTAATGGCCTACCAAGGCGAAGACGGGTAGCCGGCCTGAGAGGGTGG
TCGGCCACACTGGGACTGAGACACTGCCCAGACTCCTACGGGAGGCTGCAGTCGAGAATCTTTCGCAATG
CCCGAAAGGGTGACGAAGCGACGCCGCGTGCGGGAAGAAGGCCTTCGGGTTGTAAACCGCTGTCGGGAGT
TAAGAAGTGCGGGGATGTTAATAGCGTCCTTGCTTGACTAAGGCTCCGGAGGAAGCCACGGCTAACTCTG
TG

>gi|451957770|dbj|AB701322.1| Uncultured planctomycete gene for 16S ribosomal RNA, partial sequence, clone: 4-13
GAACGAGGGAGTACTCCGAAAGGGGTACAAATCGAGTGGCGTAAGGGTGAGTAATGCATTGATAACCTAC
CTTTGAGATGGGAACAACAGCGTTCCAAGCAATTGGAGCTACCGAAAGGGCTGCTAATACCCAATAAAAC
TATTATTGCTTTGGTGATGATAGTCAAACGTGCGGAATCGAAAGGTTCCGTTTGCTCAAAGAGGGGTCAA
TGTCCTATCAGCTTGTTGGTGGGGTAATGGCCTACCAAGGCGAAGACGGGTAGCCGGCCTGAGAGGGTGG
TCGGCCACACTGGGACTGAGACACTGCCCAGACTCCTACGGGAGGCTGCAGTCGAGAATCTTTCGCAATG
CCCGCAAGGGTGACGAAGCGACGCCGCGTGCGGGAAGAAGGCCTTCGGGTTGTAAACCGCTGTCGGGAGT
TAGGAAGTGCAAGGATGTTAATAGCGTTCTTGCTTGACTAAGGCTCCGGAGGAAGCCACGGCTAACTCTG
TG
>gi|328750584|dbj|AB608055.1| Uncultured bacterium gene for 16S ribosomal RNA, partial sequence, clone: PVAan-01
AACGAACGCTGGCGGCGTGGATTAGGCATGCAAGTCGAACGAGGGAGTGTTCCGAAAGGGGCACAAACCG
AGTGGCGTAAGGGTGAGTAATGCATTGATAACCTACCTTTGAGACGGGGATAACAACGTTCCGCAAGGGA
CTCCCGAAAGGGTTGCTAATACCCGATAAAACTCATGGTGCTTCGGTATCGGGAGTCAAAGGTTTGGGGC
TGAAAGGTTCCATATGCTCAGAGAGGGGTCAATGTCCTATCAGCTAGTTGGCAGGGTAAAGGCCTACCAA
GGCGAAGACGGGTAGCCGGCCTGAGAGGGTGGTCGGCCACATTGGGACTGAGACACTGCCCAGACTCCTA
CGGGAGGCTGCAGTCGAGAATCTTTCGCAATGCCCGGAAGGGTGACGAAGCGACGCCGCGTGTGGGAAGA
AGGCCTTCGGGTTGTAAACCACTGTCGGGAGTTAAGAAGTGTAAGGGGGTGAATAGTCCTCTTACTTGAC
GTTAGCTCCGGAGGAAGCCACGGCTAACTCTGTGCCAGCAGCCGCGGTAATACAGAGGTGGCAAGCGTTG
TTCGGAATTATTGGGCGTAAAGAGCACGTAGGCGGCCCTACAAGTCAGCTGTGAAATCCTTCTGCTCAAC
GGAAGAACGGCAGTTGATACTATAGGGCTGGAGTGCGGGAGGGGAGAGTGGAACTTCTGGTGGAGCGGTG
AAATGCGTAGATATCAGAAGGAACATCGGCGGCGAAAGCGACTCTCTGGCCCGTAACTGACGCTGAGGTG
CGAAAGCTAGGGGAGCAAACGGGATTAGATACCCCGGTAGTCCTAGCCGTAAACGATGGGCACTCGGTAG
AGGGGTTTTGATTATCTCTCTGCCTGAGCTAACGCGTTAAGTGCCCCGCCTGGGGAGTACGGCCGCAAGG
CTAAAACTCAAAAGAATTGACGGGGGCTCGCACAAGCGGTGGAGCATGTGGCTTAATTCGATGCAACACG
AAGAACCTTACCGGGGCTTGACATGGTAGAAGTAGGAGCCCGAAAGGGTAACGAACGGTATCCAGTCCGT
AGCTATCACAGGTGTTGCATGGCTGTCGTCAGCTCGTGTCGTGAGACGTTGGGTTAAGTCCCCTAACGAG
CGAAACCCTTGTCTTTAGTTGCCAACAGGTCAAGCTGGGCACTCTAAAGAGACTGCTGTCGTCAAGACGG
AGGAAGGTGGGGATGACGTCAAGTCATCATGGTCCTTATGTCCCGGGCTGCACACGTGCTACAATGGTCG
GTACAAAGGGATGCCAAGTCGCAAGACGGAGCGAAACCCAAATAAAGCCGATCCCAGTTCAGATTGGAGG
CTGAAACCCGCCTCCATGAAGTAGGAATCGCTAGTAATCGCGGATCAGCTATGCCGCGGTGAATATGTTC
CCGAGCCTTGTACACACCGCCCGTCAAGCCACCCAAGCAAGATGCACCCGAAGCCACTGGCCTAACCCGC
AAGGGACGGAAGTGTCTAAGGTGTGTTTTGTGAGGAGGACTA

>gi|328750585|dbj|AB608056.1| Uncultured bacterium gene for 16S ribosomal RNA, partial sequence, clone: PVAan-02
AACGAACGCTGGCGGCGTGGATTAGGCATGCAAGTCGAACGAGGGAGTGTGCCGAAAGGTGCACAAACCG
AGTGGCGTAAGGGTGAGTAATGCATTGATAACCTACCTTTGAGACGGGGATAACAACGTTCCGCAAGGGA
CTCCCGAAAGGGTTGCTAATACCCGATAAAACTCTTGGTGCTTAGGTATCGGGAGTCAAAGGTTTGGGGC
TGAAAGGTTCCATATGCTCAGAGAGGGGTCAATGTCCTATCAGCTAGTTGGCAGGGTAAAGGCCTACCAA
GGCGAAGACGGGTAGCCGGCCTGAGAGGGTGGTCGGCCACATTGGGACTGAGACACTGCCCAGACTCCTA
CGGGAGGCTGCAGTCGAGAATCTTTCGCAATGCCCGGAAGGGTGACGAAGCGACGCCGCGTGTGGGAAGA
AGGCCTTCGGGTTGTAAACCACTGTCGGGAGTTAAGAAGTGTAAGGGGGTGAATAGCCCTCTTACTTGAC
GTTAGCTCCGGAGGAAGCCACGGCTAACTCTGTGCCAGCAGCCGCGGTAATACAGAGGTGGCAAGCGTTG
TTCGGAATTATTGGGCGTAAAGAGCACGTAGGCGGCCCTACAAGTCAGCTGTGAAATCCTTCTGCTCAAC
GGAAGAACGGCAGTTGATACTATAGGGCTGGAGTGCGGGAGGGGGAGAGTGGAACTTCTGGTGGAGCGGT
GAAATGCGTAGATATCAGAATGGAACATCGGCGGCGAAAGCGACTCTCTGGCCCGTAACTGACGCTGAGG
TGCGAAAGCTAGGGGAGCAAACGGGATTAGATACCCCGGTAGTCCTAGCCGTAAACGATGGGCACTCGGT
AGAGGGGTTTTGATTATCTCTCTGCCTGAGCTAACGCGTTAAGTGCCCCGCCTGGGGAGTACGGCCGCAA
GGCTAAAACTCAAAAGAATTGACGGGGGCTCGCACAAGCGGTGGAGCATGTGGCTTAATTCGATGCAACA
CGAAGAACCTTACCGGGGCTTGACATGGTAGAAGTAGGAGCCCGAAAGGGTAACGAACGGTATCCAGTCC
GTAGCTATCACAGGTGTTGCATGGCTGTCGTCAGCTCGTGTCGTGAGACGTTGGGTTAAGTCCCCTAACG
AGCGAAACCCTTGTCTTTAGTTGCCAACAGGTCAAGCTGGGCACTCTAAAGAGACTGCTGTCGTCAAGAC
GGAGGAAGGTGGGGATGACGTCAAGTCATCATGGTCCTTATGTCCCGGGCTGCACACGTGCTACAATGGT
CGGTACAAAGGGATGCCAAGTCGCAAGACGGAGCGAAACCCAAATAAAGCCGATCCCAGTTCAGATTGGA
GGCTGAAACCCGCCTCCATGAAGTAGGAATCGCTAGTAATCGCGGATCAGCTATGCCGCGGTGAATATGT
TCCCGAGCCTTGTACACACCGCCCGTCAAGCCACCCAAGCAAGATGCACCCGAAGCCACTGGCCTAACCC
GCAAGGGACGGAAGTGTCTAAGGTGTGTTTTGTGAGGAGGACTA

>gi|328750586|dbj|AB608057.1| Uncultured bacterium gene for 16S ribosomal RNA, partial sequence, clone: PVAan-03
AACGAACGCTGGCGGCGTGGATTAGGCATGCAAGTCGAACGAGGGAGTGTTCCGAAAGGGGCACAAACCG
AGTGGCGTAAGGGTGAGTAATGCATTGATAACCTACCTTTGAGACGGGGATAACAACGTTCCGCAAGGGA
CTCCCGAAAGGGTTGCTAATACCCGATAAAACTCATGGTGCTTCGGTATCGGGAGTCAAAGGTTTGGGGC
TGAAAGGTTCCATATGCTCAGAGAGGGGTCAATGTCCTATCAGCTAGTTGGCAGGGTAAAGGCCTACCAA
GGCGAAGACGGGTAGCCGGCCTGAGAGGGTGGTCGGCCACATTGGGACTGAGACACTGCCCAGACTCCTA
CGGGAGGCTGCAGTCGAGAATCTTTCGCAATGCCCGGAAGGGTGACGAAGCGACGCCGCGTGTGGGAAGA
AGGCCTTCGGGTTGTAAACCACTGTCGGGAGTTAAGAAGTGTAAGGGGGTGAATAGCCCTCTTACTTGAC
GTTAGCTCCGGAGGAAGCCACGGCTAACTCTGTGCCAGCAGCCGCGGTAATACAGAGGTGGCAAGCGTTG
TTCGGAATTATTGGGCGTAAAGAGCACGTAGGCGGCCCTACAAGTCAGCTGTGAAATCCTTCTGCTCAAC
GGAAGAACGGCAGTTGATACTATAGGGCTGGAGTGCGGGAGGGGAGAGTGGAACTTCTGGTGGAGCGGTG
AAATGCGTAGATATCAGAAGGAACATCGGCGGCGAAAGCGACTCTCTGGCCCGTAACTGACGCTGAGGTG
CGAAAGCTAGGGGAGCAAACGGGATTAGATACCCCGGTAGTCCTAGCCGTAAACGATGGGCACTCGGTAG
AGGGGTTTTGATTATCTCTCTGCCTGAGCTAACGCGTTAAGTGCCCCGCCTGGGGAGTACGGCCGCAAGG
CTAAAACTCAAAAGAATTGACGGGGGCTCGCACAAGCGGTGGAGCATGTGGCTTAATTCGATGCAACACG
AAGAACCTTACCGGGGCTTGACATGGTAGAAGTAGGAGCCCGAAAGGGTAACGAACGGTATCCAGTCCGT
AGCTATCACAGGTGTTGCATGGCTGTCGTCAGCTCGTGTCGTGAGACGTTGGGTTAAGTCCCCTAACGAG
CGAAACCCTTGTCTTTAGTTGCCAACAGGTCAAGCTGGGCACTCTAAAGAGACTGCTGTCGTCAAGACGG
AGGAAGGTGGGGATGACGTCAAGTCATCATGGCCCTTATGTCCCGGGCTGCACACGTGCTACAATGGTCG
GTACAAAGGGATGCCAAGTCGCAAGACGGAGCGAAACCCAAATAAAGCCGATCCCAGTTCAGATTGGAGG
CTGAAACCCGCCTCCATGAAGTAGGAATCGCTAGTAATCGCGGATCAGCTATGCCGCGGTGAATATGTTC
CCGAGCCTTGTACACACCGCCCGTCAAGCCACCCAAGCAAGATGCACCCGAAGCCACTGGCCTAACCCGC
AAGGGACGGAAGTGTCTAAGGTGTGTTTTGTGAGGAGGACTA

>gi|328750589|dbj|AB608060.1| Uncultured bacterium gene for 16S ribosomal RNA, partial sequence, clone: PVAan-06
AACGAACGCTGGCGGCGTGGATTAGGCATGCAAGTCGCACGAGGGAGCGTCCCGAAAGGGGCGCAAACCG
AGTGGCGTAAGGGTGAGTAATGCATTGATAACCTACCTTTGAGATGGGAACAACAACGTTCCAAGTAATT
GGGGCTACCGAAAGGGTTGCTAATTCTCAATAAAAATGCTGACACTTTGGTGTCGGCAGTCAAAGAAATG
GATCTGAAAAGGTCCATTTGCTCAGAGAGGGGTCAATGTCCTATCAGCTAGTTGGTAGGGTAATGGCCTA
CCAAGGCGAAGACGGGTAGCCGGCCTGAGAGGGTGGTCGGCCACACTGGGACTGAGACACTGCCCAGACT
CCTACGGGAGGCTGCAGTCGAGAATCTTTCGCAATGCCCGAAAGGGTGACGAAGCGACGCCGCGTGTGGG
ATGAAGGCCTTCGGGTTGTAAACCACTGTCGGGAGTTAAGAATTGTAGGAATGCTAATAGTATTTCTACT
TGACTAAGGCTCCGGAGGAAGCCACGGCTAACTCTGTGCCAGCAGCCGCGGTAATACAGAGGCGGCAAGC
GTTGTTCGGAATTATTGGGCGTAAAGAGCATGTAGGCGGCTATGTAAGTCGGTTGTGAAAGCCTTCCGCT
TAACGGAAGAATGGCGGTCGAAACTGCATGGCTTGAGTGCGGGAGGGGAGAGTGGAACTTCTGGTGGAGC
GGTGAAATGCGTAGATATCAGAAGGAACGTCGGCGGCGAAAGCGACTCTCTAGACCGTAACTGACGCTGA
GTGTGCGAAAGCTAGGGGAGCAAACGGGATTAGATACCCCGGTAGTCCTAGCCGTAAACGATGGGCACTA
AGTAGAGGGGTTTTGATTATCTCTCTGCCGGAGCTAACGCATTAAGTGCCCCGCCTGGGGAGTACGGCCG
CAAGGCTAAAACTCAAAAGAATTGACGGGGGCTCGCACAAGCGGTGGAGCATGTGGCTTAATTCGATGCA
ACGCGAAGAACCTTACCGGGGCTTGACATGATAGAAGTAGGAACCCGAAAGGGCGACGAACGGTATCCAG
CCCGAAACTATCACAGGTGTTGCATGGCTGTCGTCAGCTCGTGTCGTGAGACGTTGGGTTAAGTCCCCTA
ACGAGCGAAACCCTTGTCTTTAGTTGCCATCAGGTTATGCTGGGCACTCTAAAGAGACTGCTGTCGTCAA
GACGGAGGAAGGTGGGGATGACGTCAAGTCATCATGGCCCTTATGTCCCGGGCTGCACACGTGCTACAAT
GGTTGGTACAAAGGGATGCTAAACTGTAAAGCGGAGCGAAACCCATAAAACCGATCTCAGTTCAGATTGG
AGGCTGAAACCCGCCTCCATGAAGTAGGAATCGCTAGTAATCGCGGATCAGCTACGCCGCGGTGAATATG
TTCCCGAGCCTTGTACACACCGCCCGTCAAGCCACCCAAGCAAGATGCACCCAAAATCGCTGGCCAAACC
CGTAAGGGATGGAAGTGCTTAAGGTGTGTTTTGTGAGGAGGACTA

>gi|328750590|dbj|AB608061.1| Uncultured bacterium gene for 16S ribosomal RNA, partial sequence, clone: PVAan-07
AACGAACGCTGGCGGCGTGGATTAGGCATGCAAGTCGCACGAGGGAGCGTCCCGAAAGGGGCGCAAACCG
AGTGGCGTAAGGGTGAGTAATGCATTGATAACCTACCTTTGAGATGGGAACAACAACGTTCCAAGTAATT
GGGGCTACCGAAAGGGTTGCTAATTCTCAATAAAAATGCTGACACTTTGGTGTCGGCAGTCAAAGAAATG
GATCTGAAAAGGTCCATTTGCTCAGAGAGGGGTCAATGTCCTATCAGCTAGTTGGTAGGGTAATGGCCTA
CCAAGGCGAAGACGGGTAGCCGGCCTGAGAGGGTGGTCGGCCACACTGGGACTGAGACACTGCCCAGACT
CCTACGGGAGGCTGCAGTCGAGAATCTTTCGCAATGCCCGAAAGGGTGACGAAGCGACGCCGCGTGTGGG
ATGAAGGCCTTCGGGTTGTAAACCACTGTCGGGAGTTAAGAATTGTAGGAATGCTAATAGTATTTCTACT
TGACTAAGGCTCCGGAGGAAGCCACGGCTAACTCTGTGCCAGCAGCCGCGGTAATACAGAGGCGGCAAGC
GTTGTTCGGAATTATTGGGCGTAAAGAGCATGTAGGCGGCTATGTAAGTCGGTTGTGAAAGCCTTCCGCT
TAACGGAAGAATGGCGGTCGAAACTGCATGGCTTGAGTGCGGGAGGGGAGAGTGGAACTTCTGGTGGAGC
GGTGAAATGCGTAGATATCAGAAGGAACGTCGGCGGCGAAAGCGACTCTCTAGACCGTAACTGACGCTGA
GTGTGCGAAAGCTAGGGGAGCAAACGGGATTAGATACCCCGGTAGTCCTAGCCGTAAACGATGGGCACTC
GGTAGAGGGGTTTTGATTATCTCTCTGCCTGAGCTAACGCGTTAAGTGCCCCGCCTGGGGAGTACGGCCG
CAAGGCTAAAACTCAAAAGAATTGACGGGGGCTCGCACAAGCGGTGGAGCATGTGGCTTAATTCGATGCA
ACACGAAGAACCTTACCGGGGCTTGACATGGTAGAAGTAGGAGCCCGAAAGGGTAACGAACGGTATCCAG
TCCGTAGCTATCACAGGTGTTGCATGGCTGTCGTCAGCTCGTGTCGTGAGACGTTGGGTTAAGTCCCCTA
ACGAGCGAAACCCTTGTCTTTAGTTGCCAACAGGTCAAGCTGGGCACTCTAAAGAGACTGCTGTCGTCAA
GACGGAGGAAGGTGGGGATGACGTCAAGTCATCATGGCCCTTATGTCCCGGGCTGCACACGTGCTACAAT
GGTCGGTACAAAGGGATGCCAAGTCGCAAGACGGAGCGAAACCCAAATAAAGCCGATCCCAGTTCAGATT
GGAGGCTGAAACCCGCCTCCATGAAGTAGGAATCGCTAGTAATCGCGGATCAGCTATGCCGCGGTGAATA
TGTTCCCGAGCCTTGTACACACCGCCCGTCAAGCCACCCAAGCAAGATGCACCCGAAGCCACTGGCCTAA
CCCGCAAGGGACGGAAGTGTCTAAGGTGTGTTTTGTGAGGAGGACTA
>gi|167888446|gb|EU381120.1| Uncultured bacterium clone amx-th-1 16S ribosomal RNA gene, partial sequence
GTTTCCGAAAAGGGGGTCAAATCGAGTGGCGTAAGGGTGAGTAATGCATTGATAACCTACCTTTGAGATG
GGAACAACAGCGTTCCAAGCAATTGGAGCTACCGAAAGGGCTGCTAATACTCCAATAAAACTATTATTAC
TTTGGTGGTGATAGTCAAACATGCGGAATCGAAAGGTTCCATTTGCTCAAAGAGGGGTCAATGTCCTATC
AGCTTGTTGGTGGGGTAACGGCCTACCAAGGCGAAGACGGGTAGCCGGCCTGAGAGGGTGGTCGGCCACA
CTGGGACTGAGACACTGCCCAGACTCCTACGGGAGGCTGCAGTCGAGAATCTTTCGCAATGCCCGAAAGG
GTGACGAAGCGACGCCGCGTGCGGGAAGAAGGCCTTCGGGTTGTAAACCGCTGTCGGGAGTTAGGAAATG
CAAGGATGTTAATAGCATTCTTGCTTGACTAAGGCTCCGGAGGAAGCCACGGCTAACTCTGTGCCAGCAG
CCGCGGTAATACAGAGGCGGCAAGCGTTGTTCGGAATTATTGGGCGTAAAGAGCACGTAGGCGGCTGTGT
AAGTCGGTTGTGAAAGCCTTCCGCTTAACGGAAGAACGGCATCCGATACTGCATGGCTTGAGTGCGGGAG
GGGAGAGTGGAACTTCTGGTGGAGCGGTGAAATGCGTAGATATCAGAAGGAACACCGGCGGCGAAGGCGA
CTCTCTGGTCCGTAACTGACGCTGAGTGTGCGAAAGCTAGGGGAGCAAACGGGATTAGATACCCCGGTAG
TCC

>gi|328550468|gb|JF487828.1| Candidatus Brocadia caroliniensis strain NRRL_B-50286 16S ribosomal RNA gene, partial sequence
ATGCAAGTCGAACGAGGGAGCATTCCGAAAGGGGTGCAAACCGAGTGGCGTAAGGGTGAGTAATGCATTG
ATAACCTACCTTCGAGTATGAGAATAACAACGTTCCAAGCAATTGGGGCTACCGAAAGGGTTGCTAATAC
TCAATAAAACTATTATTGCTTCGGTGGTGATAGTCAAATAGGCGGAATCGAAAGGTTCCACTTGCTTGAG
GAGGGGTCAATGTCCTATCAGCTAGTTGGCAGGGTAATGGCCTACCAAGGCGAAGACGGGTAGCCGGCCT
GAGAGGGTGGGTCGGCCACACTGGGACTGAGACACTGCCCAGACTCCTACGGGAGGCTGCAGTCGAGAAT
CTTTCGCATGCCCGAAAGGGTGACGAAGCGACGCCGCGCTGCGGGAAGAAGGCCTTCGGGTTGTAAACCG
CTGTCGGGAGTTAAGAAGTGCAGGGATGTTAATAGCATCCCTGCTTGACTAAGGCTCCGGAGGAAGCCAC
GGCTAACTCTGTGCCAGCAGCCGCGGTAATACAGAGGCGGCAAGCGTTGTTCGGAATTATTGGGCGTAAA
GAGCACGTAGGCGGCCGTGTAAGTCGGTTGTGAAAGCCTTCCGCTCAACGGAAGGACGGCATCCGATACT
GCATGGCTCGAGTGCGGGAGGGGAGAGTGGAACTTCTGGTGGAGCGGTGAAATGCGTAGATATCAGAAGG
AACACCGGCGGCGAAGGCGACTCTCTGGTCCGTAACTGACGCTGAGTGTGCGAAAGCTAGGGGAGCAAAC
GGGATTAGATACCCCGGTAGTCCTAGCCGTAAACGATGGGCACTAAGTAGAGGGGTTTTGATTATCTCTC
TGCCGGAGCTAACGCATTAAGTGCCCCGCCTGGGGAGTACGGCCGCAAGGCTAAAACTCAAAAGAATTGA
CGGGGGCTCGCACAAGCGGTGGAGCATGTGGCTTAATTCGATGCAACGCGAAGAACCTTACCGGGGTTTG
ACATGGTAGAAGTAGGAGCCCGAAAGGGTAACGAACGGTATCCAGTCCGTAACTATCACAGGTGTTGCAT
GGCTGTCGTCAGCTCGTGTCGTGAGACGTTGGGTTAAGTCCCCTAACGAGCGAAACCCTTGTCTTTAGTT
GCCAACGGTCATGCTGGGCACTCTAAAGAGACTGCCGTCGTCAAGACGGAGGAAGGTGGGGATGACGTCA
AGTCATCATGGCCCTTATATCCCGGGCTGCACACGTGCTACAATGGTCGATACAAAGGGATGCTAAGCCG
TAAGGCGGAGCGAAACCCAGAAAGTCGATCCCAGTTCAGATTGGAGGCTGAAACCCGCCTCCATGAAGTA
GGAATCGCTAGTAATCGCGGATCAGCTACGCCGCGGTGAATATGTTCCCGAGCCTTGTACACACCGCCCG
TCAAGCCACCCAAGCAAGATGCACCCAAAATCACCGGCCTAACCTGCAAAGGAGGGAAGTGCTTAAGGTG
TGTTTTGTGAGGAGGACTA
>gi|328550468|gb|JF487828.1| Candidatus Brocadia caroliniensis strain NRRL_B-50286 16S ribosomal RNA gene, partial sequence
ATGCAAGTCGAACGAGGGAGCATTCCGAAAGGGGTGCAAACCGAGTGGCGTAAGGGTGAGTAATGCATTG
ATAACCTACCTTCGAGTATGAGAATAACAACGTTCCAAGCAATTGGGGCTACCGAAAGGGTTGCTAATAC
TCAATAAAACTATTATTGCTTCGGTGGTGATAGTCAAATAGGCGGAATCGAAAGGTTCCACTTGCTTGAG
GAGGGGTCAATGTCCTATCAGCTAGTTGGCAGGGTAATGGCCTACCAAGGCGAAGACGGGTAGCCGGCCT
GAGAGGGTGGGTCGGCCACACTGGGACTGAGACACTGCCCAGACTCCTACGGGAGGCTGCAGTCGAGAAT
CTTTCGCATGCCCGAAAGGGTGACGAAGCGACGCCGCGCTGCGGGAAGAAGGCCTTCGGGTTGTAAACCG
CTGTCGGGAGTTAAGAAGTGCAGGGATGTTAATAGCATCCCTGCTTGACTAAGGCTCCGGAGGAAGCCAC
GGCTAACTCTGTGCCAGCAGCCGCGGTAATACAGAGGCGGCAAGCGTTGTTCGGAATTATTGGGCGTAAA
GAGCACGTAGGCGGCCGTGTAAGTCGGTTGTGAAAGCCTTCCGCTCAACGGAAGGACGGCATCCGATACT
GCATGGCTCGAGTGCGGGAGGGGAGAGTGGAACTTCTGGTGGAGCGGTGAAATGCGTAGATATCAGAAGG
AACACCGGCGGCGAAGGCGACTCTCTGGTCCGTAACTGACGCTGAGTGTGCGAAAGCTAGGGGAGCAAAC
GGGATTAGATACCCCGGTAGTCCTAGCCGTAAACGATGGGCACTAAGTAGAGGGGTTTTGATTATCTCTC
TGCCGGAGCTAACGCATTAAGTGCCCCGCCTGGGGAGTACGGCCGCAAGGCTAAAACTCAAAAGAATTGA
CGGGGGCTCGCACAAGCGGTGGAGCATGTGGCTTAATTCGATGCAACGCGAAGAACCTTACCGGGGTTTG
ACATGGTAGAAGTAGGAGCCCGAAAGGGTAACGAACGGTATCCAGTCCGTAACTATCACAGGTGTTGCAT
GGCTGTCGTCAGCTCGTGTCGTGAGACGTTGGGTTAAGTCCCCTAACGAGCGAAACCCTTGTCTTTAGTT
GCCAACGGTCATGCTGGGCACTCTAAAGAGACTGCCGTCGTCAAGACGGAGGAAGGTGGGGATGACGTCA
AGTCATCATGGCCCTTATATCCCGGGCTGCACACGTGCTACAATGGTCGATACAAAGGGATGCTAAGCCG
TAAGGCGGAGCGAAACCCAGAAAGTCGATCCCAGTTCAGATTGGAGGCTGAAACCCGCCTCCATGAAGTA
GGAATCGCTAGTAATCGCGGATCAGCTACGCCGCGGTGAATATGTTCCCGAGCCTTGTACACACCGCCCG
TCAAGCCACCCAAGCAAGATGCACCCAAAATCACCGGCCTAACCTGCAAAGGAGGGAAGTGCTTAAGGTG
TGTTTTGTGAGGAGGACTA
>gi|354549848|gb|JN043327.1| Uncultured bacterium clone p2 16S ribosomal RNA gene, partial sequence
GGATTAGGCATGCAAGTCGAACGAGGGAGTATTCTGAAAGGGGTACGAATCGAGTGGCGTAAGGGTGAGT
AATGCATTGATAACCTACCTTTGAGATGGGAACGACAGCGTTCCAAGCAATTGGGGCTACCGAAAGGGCT
GCTAATACCCAATAAAACTACTATTGCTTTGGTGGTAGTAGTCAAACGTGCGGGATCGAAAGGTTCCATT
TGCTCAAAGAGGGGTCAATGTCCTATCAGCTTGTTGGTGGGGTAACGGCCTACCAAGGCGAAGACGGGTA
GCCGGCCTGAGAGGGTGGTCGGCCACGCTGGGACTGAGACACTGCCCAGACTCCTACGGGAGGCTGCAGT
CGAGAATCTTTCGCAATGCCCGAAAGGGTGACGAAGCGACGCCGCGTGCGGGAAGAAGGCCTTCGGGTTG
TAAACCGCTGTCGGGAGTTAGGAAGTGCAAGGATGTTAATAGCGTTCTTGCTTGACTAAGGCTCCGGAGG
AAGCCACGGCTAACTCTGTGCCAGCAGCCGCGGTAATACAGAGGCGGCAAGCGTTGTTCGGAATTATTGG
GCGTAAAGAGCACGTAGGCGGCTGTGTAAGTCGGTTGTGAAAGCCTTCCGCTTAACGGAAGAACGGCATC
CGATACTGCATAGCTTGAGTGCGGGAGGGGAGAGTGGAACTTCTGGTGGAGCGGTGAAATGCGTAGATAT
CAGAAGGAACACCGGCGGCGAAGGCGACTCTCTGGTCCGTAACTGACGCTGAGTGTGCGAAAGCTAGGGG
AGCAAACGGGATTAGATACCCCGGTAGTCCTAGCCGTAAACGATGGGCACTAAGTAGAGGGGTTTT

>gi|354549849|gb|JN043328.1| Uncultured bacterium clone p3 16S ribosomal RNA gene, partial sequence
GGATTAGGCATGCAAGTCGAACGAGGAAGTGCCCCGTAAGGGGCGCAAGCCTAGTGGCGAAAGGGTGAGT
AATGCATTGATAACCTGCCTTTGAGATGGGAATAACTGCGTTTCGAGCAATCGGAACTACCGAAAGGGCT
GCTAATACCCAATAATACTATAGGTGCAAAAGCACTTGTGGTCAAATGCTAGGAATTCTGTTCCTTGTGC
TTAAAGAGGGGTTAATGTCCTATCAGCTAGTTGGTGGGGTAATGGCCTACCAAGGCAAAGACGGGTAGCC
GGCTTGAGAGAGTGGTCGGCCACACTGGGACTGAGACACTGCCCAGACTCCTACGGGAGGCTGCAGTCGA
GAATCTTTCGCAATGCCCGAAAGGGTGACGAAGCGACGCCGCGTGTGGGAAGAAGGCCTTCGGGTTGTAA
ACCACTGTCGGGAGTTAGGAAATGCAGGTGCGTTAATAGCGCACTTGCTTGACTAAGGCTCCAGAGGAAG
CCACGGCTAACTCTGTGCCAGCAGCCGCGGTAATACAGAGGCGGCAAGCGTTGTTCGGAATTATTGGGCG
TAAAGAGCACGTAGGCGGCCTTGCAAGTCAGTTGTGAAAGCCTTCCGCTTAACGGAAGAACGGCATCTGA
TACTACAGGGCTTGAGTACGGGAGGGGAGAGTGGAACTTCTGGTGGAGCGGTGAAATGCGTAGATATCAG
AAGGAACGCCGGCGGCGAAAGCGACTCTCTGGTCCGAAACTGACGCTGAGTGTGCGAAAGCTAGGGGAGC
AAACGGGATTAGATACCCCGGTAGTCCTAGCCGTAAACGATGGGCACTAAGTAGAGGGGTTTT

>gi|354549850|gb|JN043329.1| Uncultured bacterium clone p4 16S ribosomal RNA gene, partial sequence
GGATTAGGCATGCAAGTCGAACGAGGGAGTATTCCGAAAGGAGTACAAATCGAGTGGCGTAAGGGTGAGT
AATGCATTGATAACCTGCCTCTGAGATGAGGATAACAACGTTTCAAGTAATTGAAACTACCGAAAGGGTT
GCTAATACTCAATAAAACTATTGTTACTTTTGTAGCGATAGTCAAATAGAAGGAGATGAAAGTTTCCATT
TGCTTAGAGAGGGGTCAATGTCCTATCAGCTAGTTGGTAAGGTAATGGCTTACCAAGGCGAAGACGGGTA
GCCGGCCTGAGAGGGTGGTCGGCCACACTGGGACTGAGACACTGCCCAGACTCCTACGGGAGGCTGCAGT
CGAGAATCTTTCGCAATGCCCGAAAGGGTGACGAAGCGACGCCGCGTGCGGGAAGAAGGCCTTCGGGTTG
TAAACCGCTGTCGGGAGTTAAGAAATGCAAGGATATTAATAGTGTCTTTGCTTGACTAAGGCTCCGGAGG
AAGCCACGGCTAACTCTGTGCCAGCAGCCGCGGTAATACAGAGGCGGCAAGCGTTGTTCGGAATTATTGG
GCGTAAAGAGCACGTAGGCGGCTATGTAAGTCGGTTGTGAAAGCCTTCCGCTCAACGGGAGAACAGCATC
CGATACTGCATGGCTTGAGTGCGGGAGGGGAGAGTGGAACTTCTGGTGGAGCGGTGAAATGCGTAGATAT
CAGAAGGAACGCCGGCGGCGAAAGCGGCTCTCTGGCCCGTAACTGACGCTGAGTGTGCGAAAGCTAGGGG
AGCAAACGGGATTAGATACCCCGGTAGTCCTAGCCGTAAACGATGGGCACTAAGTAGAGGGGTTTT

>gi|354549851|gb|JN043330.1| Uncultured bacterium clone p48 16S ribosomal RNA gene, partial sequence
GGATTAGGCATGCAAGTCGAACGAGGAAGTGCCCCGTAAGGGGCGCAAGCCTAGTGGCGAAAGGGTGAGT
AATGCATTGATAACCTGCCTTTGAGATGGGAATAACTGCGTTTCGAGCAATCGGAACTACCGAAAGGGCT
GCTAATACCCAATAATACTATAGGTGCAAAAGCACTTGTGGTCAAATGCTAGGAATTCTGTTCCTTGTGC
TTAAAGAGGGGTTAATGTCCTATCAGCTAGTTGGTGGGGTAATGGCCTACCAAGGCAAAGACGGGTAGCC
GGCTTGAGAGGGTGGTCGGCCACACTGGGACTGAGACACAGCCCAGACTCCTACGGGAGGCTGCAGTCGA
GAATCTTTCGCAATGCCCGAAAGGGTGACGAAGCGACGCCGCGTGTGGGAAGAAGGCCTTCGGGTTGTAA
ACCACTGTCGGGAGTTAGGAAATGCAGGTGCGTTAATAGCGCACTTGCTTGACTAAGGCTCCAGAGGAAG
CCACGGCTAACTCTGTGCCGGCAGCCGCGGTAATACAGAGGCGGCAAGCGTTGTTCGGAATTATTGGGCG
TAAAGAGCACGTAGGCGGCCTTGCAAGTCAGTTGTGAAAGCCTTCCGCTTAACGGAAGAACGGCATCTGA
TACTACAGGGCTTGAGTACGGGAGGGGAGAGTGGAACTTCTGGTGGAGCGGTGAAATGCGTAGATATCAG
AAGGAACGCCGGCGGCGAAAGCGACTCTCTGGTCCGAAACTGACGCTGAGTGTGCGAAAGCTAGGGGAGC
AAACGGGATTAGATACCCCGGTAGTCCTAGCCGTAAACGATGGGCACTAAGTAGAGGGGTTTT
>gi|145245180|gb|EF515083.1| Uncultured bacterium clone KIST-JJY001 16S ribosomal RNA gene, partial sequence
AGAGTTTGATCCTGGCTCAGAACGAACGCTGGCGGCGTGGATTAGGCATGCAAGTCGAACGAGGGAGTGT
TCCGAAAGGGGCACAAACCGAGTGGCGTAAGGGTGAGTAATGCATTGATAACCTACCTTTGAGACGGGGA
TAACAACGTTCCGCAAGGGACTCCCGAAAGGGTTGCTAATACCCGATAAAACTCATGGTGCTTCGGTATC
GGGAGTCAAAGGTTTGGGGCTGAAAGGTTCCATATGCTCAGAGAGGGGTCAATGTCCTATCAGCTAGTTG
GCAGGGTAAAGGCCTACCAAGGCGAAGACGGGTAGCCGGCCTGAGAGGGTGGTCGGCCACATTGGGACTG
AGACACTGCCCAGACTCCTACGGGAGGCTGCAGTCGAGAATCTTTCGCAATGCCCGGAAGGGTGACGAAG
CGACGCCGCGTGTGGGAAGAAGGCCTTCGGGTTGTAAACCACTGTCGGGAGTTAAGAAGTGTAAGGGGGT
GAATAGCCCTCTTACTTGACGTTAGCTCCGGAGGAAGCCACGGCTAACTCTGTGCCAGCAGCCGCGGTAA
TACAGAGGTGGCAAGCGTTGTTCGGAATTATTGGGCGTAAAGAGCACGTAGGCGGCCCTACAAGTCAGCT
GTGAAATCCTTCTGCTCAACGGAAGAACGGCAGTTGATACTATAGGGCTGGAGTGCGGGAGGGGAGAGTG
GAACTTCTGGTGGAGCGGTGAAATGCGTAGATATCAGAAGGAACATCGGCGGCGAAAGCGACTCTCTGGC
CCGTAACTGACGCTGAGGTGCGAAAGCTAGGGGAGCAAACGGGATTAGATACCCCGGTAGTCCTAGCCGT
AAACGATGGGCACTCGGTAGAGGGGTTTTGATTATCTCTCTGCCTGAGCTAACGCGTTAAGTGCCCCGCC
TGGGGAGTACGGCCGCAAGGCTAAAACTCAAAAGAATTGACGGGGGCTCGCACAAGCGGTGGAGCATGTG
GCTTAATTCGATGCAACACGAAGAACCTTACCGGGGCTTGACATGGTAGAAGTAGGAGCCCGAAAGGGTA
ACGAACGGTATCCAGTCCGTAGCTATCACAGGTGTTGCATGGCTGTCGTCAGCTCGTGTCGTGAGACGTT
GGGTTAAGTCCCCTAACGAGCGAAACCCTTGTCTTTAGTTGCCAACAGGTCAAGCTGGGCACTCTAAAGA
GACTGCTGTCGTCAAGACGGAGGAAGGTGGGGATGACGTCAAGTCATCATGGCCCTTATGTCCCGGGCTG
CACACGTGCTACAATGGTCGGTACAAAGGGATGCCAAGTCGCAAGACGGAGCGAAACCCAAATAAAGCCG
ATCCCAGTTCAGATTGGAGGCTGAAACCCGCCTCCATGAAGTAGGAATCGCTAGTAATCGCGGATCAGCT
ATGCCGCGGTGAATATGTTCCCGAGCCTTGTACACACCGCCCGTCAAGCCACCCAAGCAAGATGCACCCG
AAGCCACTGGCCTAACCCGCAAGGGACGGAAGTGTCTAAGGTGTGTTTTGTGAGGAGGACTAAGTCGTAA
CAAGGTA

>gi|145245199|gb|EF515084.1| Uncultured bacterium clone GR45 16S ribosomal RNA gene, partial sequence
AGAGTTTGATCCTGGCTCAGAACGAACGCTGGCGGCGTGGATTAGGCATGCAAGTCGAACGAGGGAGTGT
TCCGAAAGGGGCACAAACCGAGTGGCGTAAGGGTGAGTAATGCATTGATAACCTACCTTTGAGACGGGGA
TAACAACGTTCCGCAAGGGACTCCCGAAAGGGTTGCTAATACCCGATAAAACTCATGGTGCTTCGGTATC
GGGAGTCAAAGGTTTGGGGCTGAAAGGTTCCATATGCTCAGAGAGGGGTCAATGTCCTATCAGCTAGTTG
GCAGGGTAAAGGCCTACCAAGGCGAAGACGGGTAGCCGGCCTGAGAGGGTGGTCGGCCACATTGGGACTG
AGACACTGCCCAGACTCCTACGGGAGGCTGCAGTCGAGAATCTTTCGCAATGCCCGGAAGGGTGACGAAG
CGACGCCGCGTGTGGGAAGAAGGCCTTCGGGTTGTAAACCACTGTCGGGAGTTAAGAAGTGTAAGGGGGT
GAATAGTCCTCTTACTTGACGTTAGCTCCGGAGGAAGCCACGGCTAACTCTGTGCCAGCAGCCGCGGTAA
TACAGAGGTGGCAAGCGTTGTTCGGAATTATTGGGCGTAAAGAGCACGTAGGCGGCCCTACAAGTCAGCT
GTGAAATCCTTCTGCTCAACGGAAGAACGGCAGTTGATACTATAGGGCTGGAGTGCGGGAGGGGAGAGTG
GAACTTCTGGTGGAGCGGTGAAATGCGTAGATATCAGAAGGAACATCGGCGGCGAAAGCGACTCTCTGGC
CCGTAACTGACGCTGAGGTGCGAAAGCTAGGGGAGCAAACGGGATTAGATACCCCGGTAGTCCTAGCCGT
AAACGATGGGCACTCGGTAGAGGGGTTTTGATTATCTCTCTGCCTGAGCTAACGCGTTAAGTGCCCCGCC
TGGGGAGTACGGCCGCAAGGCTAAAACTCAAAAGAATTGACGGGGGCTCGCACAAGCGGTGGAGCATGTG
GCTTAATTCGATGCAACACGAAGAACCTTACCGGGGCTTGACATGGTAGAAGTAGGAGCCCGAAAGGGTA
ACGAACGGTATCCAGTCCGTAGCTATCACAGGTGTTGCATGGCTGTCGTCAGCTCGTGTCGTGAGACGTT
GGGTTAAGTCCCCTAACGAGCGAAACCCTTGTCTTTAGTTGCCAACAGGTCAAGCTGGGCACTCTAAAGA
GACTGCTGTCGTCAAGACGGAGGAAGGTGGGGATGACGTCAAGTCATCATGGCCCTTATGTCCCGGGCTG
CACACGTGCTACAATGGTCGGTACAAAGGGATGCCAAGTCGCAAGACGGAGCGAAACCCAAATAAAGCCG
ATCCCAGTTCAGATTGGAGGCTGAAACCCGCCTCCATGAAGTAGGAATCGCTAGTAATCGCGGATCAGCT
ATGCCGCGGTGAATATGTTCCCGAGCCTTGTACACACCGCCCGTCAAGCCACTCAAGCAAGATGCACCCG
AAGCCACTGGCCTAACCCGCAAGGGACGGA

>gi|288899227|gb|GU294779.1| Uncultured planctomycete clone KT1 16S ribosomal RNA gene, partial sequence
CGGAATTATTGGGCGTAAAGAGCACGTAGGCGGCCTTGCAAGTCAGTTGTGAAAGCCTTCCGCTTAACGG
AAGAACGGCATCTGATACTACAGGGCTTGAGTACGGGGGGGGAGAGTGGAACTTCTGGTGGAGCGGTGAA
ATGCGTAGATATCAGAAGGAACGCCGGCGGCGAAAGCGACTCTCTGGTCCGAAACTGACGCTGAGTGTGC
GAAAGCTAGGGGAGCAAACGGGATTAGATACCCCGGTAGTCCTAGCCGTAAACGATGGGCACTAAGTAGA
GGGGTTTTGATTATTTCTCTGCCGGAGCTAACGCATTAAGTGCCCCGCCTGGGGAGTACGGCCGCAAGGC
TAAAACTCAAAAGAATTGACGGGGGCTCGCACAAGCGGTGGAGCATGTGGCTTAATTCGATGCAACGCGA
AGAACCTTACCGGGGCTTGACATGGTAGAAGTAGAATCCTGAAAGGGTGACGATCGGTATCCAGTCCGAA
GCTATCACAGGTGTTGCATGGCTGTCGTCAGCTCGTGTCGTGAGACGTTGGGTTAAGTCCCCTAACGAGC
GAAACCCTTGTCTTTAGTTGCTAACGGGTAATGCTGAGCACTTTAGAGAGACTGCCGTCGTTAAGACGGA
GGAAGGTGGGGACGACGTCAAGTCATCATGGCCCTTATGTCCCGGGCTGCACACGTGCTACAATGGTCGG
TACAAAGGGATGCTAAGTCGCGAGATGGTGCGAAACCTATAAAGCCGATCTCAGTTCAGATTGGAGGCTG
AAACTCGCCTCCATGAAGTTGGAATCGCTAGTAATCGCGGATCAGCTACGCCGCCGTGATTATGTTCCCG
AGCCTTGTACACACCGCCCGTCAGCCACCCAGCAGATGCACCCA

>gi|288899228|gb|GU294780.1| Uncultured planctomycete clone KT2 16S ribosomal RNA gene, partial sequence
GTCCGGAATCACTGGGCGTAAAGGGCGTGTAGGCGGGCGACCGAGTCAGGTGTAAAAGGCGACGGCTTAA
CCGTAGTATGTCATCTGATACTGGTTGTCTTGAGTTCGAGAGAGGGTGGTGGAATTCCCGGTGTAGCGGT
GAAATGCGTAGATATCGGGAAGAACACCGGAAGCGAAGGCGGCCACCTGGATCGATACTGACGCTGAGGC
GCGAAAGCGTGGGGAGCAAACAGGATTAGATACCCTGGTAGTCCACGCTGTAAACGATGGGCACTAGGTG
TTGATTTCGCCACGGGCGGGATCGGTGCCGCAGCTAACGCATTAAGTGCCCCGCCTGGGGAGTACGCTCG
CAAGGGTGAAACTCAAAGGAATTGACGGGGGCCCGCACAAGCGGTGGAGCATGTGGTTTAATTCGATGCA
ACGCGAAGAACCTTACCGGGGCTTGACATGGTAGAAGTAGAATCCTGAAAGGGTGACGATCGGTATCCAG
TCCGAAGCTATCACAGGTGTTGCATGGCTGTCGTCAGCTCGTGTCGTGAGACGTTGGGTTAAGTCCCCTA
ACGAGCGAAACCCTTGTCTTTAGTTGCTAACGGGTAATGCTGAGCACTTTAGAGAGACTGCCGTCGTTAA
GACGGAGGAAGGTGGGGACGACGTCAAGTCATCATGGCCCTTATGTCCCGGGCTGCACACGTGCTACAAT
GGTCGGTACAAAGGGATGCTAAGTCGCGAGATGGTGCGAAACCTATAAAGCCGATCTCAGTTCAGATTGG
AGGCTGAAACTCGCCTCCATGAAGTTGGAATCGCTAGTAATCGCGGATCAGCTACGCCGCGGTGAATATG
TTCCCGAGCCTTGTACACAC

>gi|288899229|gb|GU294781.1| Uncultured planctomycete clone KT3 16S ribosomal RNA gene, partial sequence
GCGGCAAGCGTTGTTCGGAATTATTGGGCGTAAAGAGCACGTAGGCGGCCTTGCAAGTCAGTTGTGAAAG
CCTTCCGCTTAACGGAAGAACGGCATCTGATACTACAGGGCTTGAGTACGGGAGGGGAGAGTGGAACTTC
TGGTGGAGCGGTGAAATGCGTAGATATCAGAAGGAACGCCGGCGGCGAAAGCGACTCTCTGGTCCGAAAC
TGACGCTGAGTGTGCGAAGCTAGGGGAGCAAACGGGATTAGATACCCCGGTAGTCCTAGCCGTAAACGAT
GGGCACTAAGTAGAGGGGTTTTGATTATTTCTCTGCCGGAGCTAACGCATTAAGTGCCCCGCCTGGGGAG
TACGGCCGCAAGGCTAAAACTCAAAAGAATTGACGGGGGCTCGCACAAGCGGTGGAGCATGTGGCTTAAT
TCGATGCAACGCGAAGAACCTTACCGGGGCTTGACATGGTAGAAGTAGAATCCTGAAAGGGTGACGATCG
GTATCCAGTCCGAAGCTATCACAGGTGTTGCATGGCTGTCGTCAGCTCGTGTCGTGAGACGTTGGGTTAA
GTCCCCTAACGAGCGAAACCCTTGTCTTTAGTTGCTAACGGGTAATGCTGAGCACTTTAGAGAGACTGCC
GTCGTTAAGACGGAGGAAGGTGGGGACGACGTCAAGTCATCATGGCCCTTATGTCCCGGGCTGCACACGT
GCTACAATGGTCGGTACAAAGGGATGCTAAGTCGCGAGATGGTGCGAAACCTATAAAGCCGATCTCAGTT
CAGATTGGAGGCTGAAACTCGCCTCCATGAAGTTGGAATCGCTAGTAATCGCGGATCAGCTACGCCGCGG
TGAATATGTTCCCGAGCCTTGTACACACCGCCCGTCAGCCACCCAAGCAAGATGCACCCAAAATCGCCTG
CTA
