# Supplementary material for: Biogeography of anaerobic ammonia-oxidizing (anammox) bacteria
Source: Front Microbiol. 2014 Aug 6;5:399. doi: 10.3389/fmicb.2014.00399 (PMC4123730; doi:10.3389/fmicb.2014.00399)
Supplement: Supplementary file 1 [file DataSheet1.ZIP › Sonthiphand supp data files/10/Untrimmed Sequence Files/86.fasta]

>gi|167765608|gb|EU310463.1| Uncultured planctomycete clone CB1 16S ribosomal RNA gene, partial sequence
TTCGCAATGCCCGAAAGGGTGACGAAGCGACGCCGCGTGCGGGAAGAAGGCCCTAGGGTTGTAAACCGCT
GTCAGGAGTTAAGAAATATAGAGGTGTTAATAGCGCTTCTATTTGACGAAAGCTCCAGAGGAAGCCACGG
CTAACTCTGTGCCAGCAGCCGCGGTAATACAGAGGTGGCAAGCGTTGTTCGGAATTGTTGGGCGTAAAGA
GCACGTAGGCGGCCCTGCAAGTCAGTTGTGAAAGCCTTCCGCTTAACGGGAGAACGGCAGCTGATACTAC
GGGGCTAGAGTACGGGAGGGGAGAGTGGAACTTCTGGTGGAGCGGTGAAATGCGTAGATATCAGAAGGAA
CGCCGGCGGCGAAAGCGACTCTCTGGACCGAAACTGACGCTGAGTGTGCGAAAGCTAGGGGAGCAAACGG
GATTAGATACCCCGGTAGTCCTAGCCGTAAACGATGGGCACTAAGTAGAGGGGTTTTGATTATCTCTCTG
CCGGAGCTAACGCATTAAGTGCCCCGCCTGGGGAGTACGGCCGCAAGGCTAAAACTCAAAAGAATTGACG
GGGGCTCGCACAAGCGGTGGAGCATGTGGCTTAATTCGATGCAACGCGAAGAACCTTACCGGGGCTTGAC
ATGATAGAAGTAGAAACCCGAAAGGGCGACGAACGGTATCCAATCCGTAACTATCACAGGTGTTGCATGG
CTGTCGTCAGCTCGTGTCGTGAGACGTTGGGTTAAGTCCCCTAACGAGCGAAACCCTTGTCTTTAGTTGC
CATCAGGTTAAGCTGGGCACTCTAAAGAGACTGCCGTCGTTAAGACGGAGGAAGGTGGGGATGACGTCAA
GTCATCATGGCCCTTATGTCCCGGGCTGCACACGTGCTACAATGGTCGATACAAAGGGATGCTAAATCGT
GAGATGGAGCGAAACTCATAAAGTCGATCCCAGTTCAGATTGGAGGCTGAAACTCGCCTCCATGAAGTAG
GAATCGCTAGTAATCGCGGATCAGCCTCGCCGCGGTGAATATGTTCCCGAGCCTTGTACACACCGCCCGT
G

>gi|167765609|gb|EU310464.1| Uncultured planctomycete clone CB2 16S ribosomal RNA gene, partial sequence
TTCGCAATGCCCGAAAGGGTGACGAAGCGACGCCGCGTGTGGGAAGAAGGCCCTAGGGTTGTAAACCGCT
GTCAGGAGTTAAGAAATATAGAGGTGTTAATAGCGCTTCTATTTGACGGAAGCTCCAGAGGAAGCCACGG
CTAACTCTGTGCCAGCAGCCGCGGTAATACAGAGGTGGCAAGCGTTGTTCGGAATTATTGGGCGTAAAGA
GCACGTAGGCGGCCCTGCAAGTCAGTTGTGAAAGCCTTCCGCTTAACGGGAGAACGGCAGCTGATACTAC
GGGGCTAGAGTACGGGAGGGGAGAGTGGAACTTCTGGTGGAGCGGTGAAATGCGTAGATATCAGAAGGAA
CGCCGGCGGCGAAAGCGACTCTCTGGACCGAAACTGACGCTGAGTGTGCGAAAGCTAGGGGAGCAAACGG
GATTAGATACCCCGGTAGTCTTAGCCGTAAACGATGGGCACTAAGTAGAGGGGTTTTGATTATCTCTCTG
CCGGAGCTAACGCATTAAGTGCCCCGCCTGGGGAGTACGGCCGCAAGGCTAAAACTCAAAAGAATTGACG
AGGGCTCGCACAAGCGGTGGAGCATGTGGCTTAATTCGATGCAACGCGAAGAACCTTACCGGGGCTTGAC
ATGATAGAAGTAGAAACCCGAAAGGACGACGAACGGTATCCAATCCGTAACTATCGCAGGTGTTGCATGG
CTGTCGTCAGCTCGTGTCGTGAGACGTTGGGTTAAGTCCCCTAACGAGCGGAACCCTTGTCTTTAGTTGC
CATCAGGTTAAGCTGGGCACTCTAAAGAGACTGCCGTCGTTAAGACGGAGGAAGGTGGGGATGACGTCAA
GTCATCATGGCCCTTATGTCCCGGGCTGCACACGTGCTACAATGGTCGATACAAAGGGATGCTAAATCGT
GAGATGGAGCGAAACTCATAAAGTCGATCCCAGTTCAGATTGGAGGCTGAAACTCGCCTCCATGAAGTAG
GAATCGCTAGTAATCGCGGATCAGCCTCGCCGCGGTGAATATGTTCCCGAGCCTTGTACACACCGCCCGT
G

>gi|167765610|gb|EU310465.1| Uncultured planctomycete clone CB3 16S ribosomal RNA gene, partial sequence
TTCGCAATGCCCGAAAGGGTGACGAAGCGACGCCGCGTGTGGGAAGAAGGCCCTAGGGTTGTAAACCGCT
GTCAGGAGTTAAGAAATATAGAGGTGTTAATAGCGCTTCTATTTGGCGGAAGCTCCAGAGGAAGCCACGG
CTAACTCTGTGCCAGCAGCCGCGGTAATACAGAGGTGGCAAGCGTTGTTCGGAATTATTGGGCGTAAAGA
GCACGTAGGCGGCCCTGCAAGTCAGTTGTGAAAGCCTTCCGCTTAACGGGAGAACGGCAGCTGATACTAC
GGGGCTAGAGTACGGGAGGGGAGAGTGGAACTTCTGGTGGAGCGGTGAAATGCGTAGATATCAGAAGGAA
CGCCGGCGGCGAAAGCGACTCTCTGGACCGAAACTGACGCTGAGTGTGCGAAAGCTAGGGGAGCAAACGG
GATTAGATACCCCGGTAGTCTTAGCCGTAAACGATGGGCACTAAGTAGAGGGGTTTTGATTATCTCTCTG
CCGGAGCTAACGCATTAAGTGCCCCGCCTGGGGAGTACGGCCGCAAGGCTAAAACTCAAAAGAATTGACG
GGGGCTCGCACAAGCGGTGGAGCATGTGGCTTAATTCGATGCAACGCGAAGAACCTTACCGGGGCTTGAC
ATGATAGAAGTAGAAACCCGAAAGGACGACGAACGGTATCCAATCCGTAACTATCGCAGGTGTTGCATGG
CTGTCGTCAGCTCGTGTCGTGAGACGTTGGGTTAAGTCCCCTAACGAGCGAAACCCTTGTCTTTAGTTGC
CATCAGGTTAAGCTGGGCGCTCTAAAGAGACTGCCGTCGTTAAGACGGAGGAAGGTGGGGATGACGTCAA
GTCATCATGGCCCTTATGTCCCGGGCTGCACACGTGCTACAATGGTCGATACAAAGGGATGCTAAATCGT
GAGATGGAGCGAAACCCATAAAGTCGATCCCAGTTCAGATTGGAGGCTGAAACCCGCCTCCATGAAGTAG
GAATCGCTAGTAATCGCGGATCAGCCTCGCCGCGGTGAATATGTTCCCGAGCCTTGTACACACCGCCCGT
G

>gi|167765611|gb|EU310466.1| Uncultured planctomycete clone CB4 16S ribosomal RNA gene, partial sequence
TTCGCAATGCCCGAAAGGGTGACGAAGCGACGCCGCGTGCGGGAAGAAGGCCCTAGGGTTGTAAACCGCT
GTCAGGAGTTAAGAAATATAGAGGTGTTAATAGCGCTTCTATTTGACGAAAGCTCCAGAGGAAGCCACGG
CTAACTCTGTGCCAGCAGCCGCGGTAATACAGGGGTGGCAAGCGTTGTTCGGAATTATTGGGCGTAAAGA
GCACGTAGGCGGCCCTGCAAGTCAGTTGTGAAAGCCTTCCGCTTAACGGGAGAACGGCAGCTGATACTAC
GGGGCTAGAGTACGGGAGGGGAGAGTGGAACTTCTGGTGGAGCGGTGAAATGCGTAGATATCAGAAGGAG
CGCCGGCGGCGAAAGCGACTCTCTGGACCGAAACTGACGCTGAGTGTGCGAAAGCTAGGGGAGCAAACGG
GATTAGATACCCCGGTAGTCTTAGCCGTAAACGATGGGCACTAAGTAGAGGGGTTTTGATTATCTCTCTG
CCGGAGCTAACGCATTAAGTGCCCCGCCTGGGGAGTACGGCCGCAAGGCTAAAACTCAAAAGAATTGACG
GGGGCTCGCACAAGCGGTGGAGCATGTGGCTTAATTCGATGCAACGCGAAGAACCTTACCGGGGCTTGAC
ATGATAGAAGTAGAAACCCGAAAGGACGACGAACGGTATCCAATCCGTAACTATCGCAGGTGTTGCATGG
CTGTCGTCAGCTCGTGTCGTGAGACGTTGGGTTAAGTCCCCTAACGAGCGAAACCCTTGTCTTTAGTTGC
CATCAGGTTAAGCTGGGCACTCTAAAGAGACTGCCGTCGTTAAGACGGAGGAAGGTGGGGATGACGTCAA
GTCATCATGGCCCTTATGTCCCGGGCTGCACACGTGCTACAATGGTCGATACAAAGGGATGCTAAATCGT
GAGATGGAGCGAAACCCATAAAGTCGATCCCAGTTCAGATTGGAGGCTGAAACTCGCCTCCATGAAGTAG
GAATCGCTAGTAATCGCGGATCAGCCTCGCCGCGGTGAATATGTTCCCGAGCCTTGTACACACCGCCCGT
G

>gi|167765612|gb|EU310467.1| Uncultured planctomycete clone CB5 16S ribosomal RNA gene, partial sequence
TTCGCAATGCCCGAAAGGGTGACGAAGCGACGCCGCGTGCGGGAAGAAGGCCCTAGGGTTGTAAACCGCT
GTCAGGAGTTAAGAAATATAGAGGTGTTAATAGCGCTTCTATTTGACGAAAGCTCCAGAGGAAGCCACGG
CTAACTCTGTGCCAGCAGCCGCGGTAATACAGAGGTGGCAAGCGTTGTTCGGAATTATTGGGCGTAAAGA
GCACGTAGGCGGCCCTGCAAGTCAGTTGTGAAAGCCTTCCGCTTAACGGGAGAACGGCAGCTGATACTAC
GGGGCTAGAGTACGGGAGGGGAGAGTGGAACTTCTGGTGGAGCGGTGAAATGCGTAGATATCAGAGGGAA
CGCCGGCGGCGAAAGCGACTCTCTGGACCGAAACTGACGCTGAGTGTGCGAAAGCTAGGGGAGTAAACGG
GATTAGATACCCCGGTAGTCTTAGCCGTAAACGATGGGCACTAAGTAGAGGGGTTTTGATTATCTCTCTG
CCGGAGCTAACGCATTAAGTGCCCCGCCTGGGGAGTACGGCCGCAAGGCTAAAACTCAAAAGAATTGACG
GGGGCTCGCACGAGCGGTGGAGCATGTGGCTTAATTCGATGCAACGCGAAGAACCTTACCGGGGCTTGAC
ATGATAGAAGTAGAAACCCGAAAGGACGACGAACGGTATCCAATCTGTAACTATCGCAGGTGTTGCATGG
CTGTCGTCAGCTCGTGTCGTGAGACGTTGGGTTAAGTCCCCTAACGAGCGAAACCCTTGTCTTTAGTTGC
CATCAGGTTAAGCTGGGCACTCTAAAGAGACTGCCGTCGTTAAGACGGAGGAAGGTGGGGATGACGTCAA
GTCATCATGGCCCTTATGTCCCGGGCTGCACACGTGCTACAATGGTCGATACAAAGGGATGCAAAATCGT
GAGATGGAGCGAAACCCATAAAGTCGATCCCAGTTCAGATTGGAGGCTGAAACTCGCCTCCATGAAGTAG
GAATCGCTAGTAATCGCGGATCAGCCTCGCCGCGGTGAATATGTTCCCGAGCCTTGTACACACCGCCCGT
G

>gi|167765613|gb|EU310468.1| Uncultured planctomycete clone SB1 16S ribosomal RNA gene, partial sequence
TTCGCAATGCCCGAAAGGGTGACGAAGCGACGCCGCGTGTGGGAAGAAGGCCCTAGGGTTGTAAACCGCT
GTCAGGAGTTAAGAAATATAGAGGTGTTAATAGCGCTTCTATTTGACGAAAGCTCCAGAGGAAGCCACGG
CTAACTCTGTGCCAGCAGCCGCGGTAATACAGAGGTGGCAAGCGTTGCTCGGAATTATTGGGCGTAAAGA
GCACGTAGGCGGCCCTGCAAGTCAGTTGTGAAAGCCTTCCGCTTAACGGGAGAACGGCAGCTGATACTAC
GGGGCTAGAGTACGGGAGGGGAGAGTGGAACTTCTGGTGGAGCGGTGAAATGCGTAGATATCAGAAGGAA
CGCCGGCGGCGAAAGCGACTCTCTGGACCGAAACTGACGCTGAGTGTGCGAAAGCTAGGGGAGCAAACGG
GATTAGATACCCCGGTAGTCCTAGCCGTAAACGATGGGCACTAAGTAGAGGGGTTTTGATTATCTCTCTG
CCGGAGCTAACGCATTAAGTGCCCCGCCTGGGGAGTACGGCCGCAAGGCTAAAACTCAAAAGAATTGACG
GGGGCTCGCACAAGCGGTGGAGCATGTGGCTTAATTCGATGCAACGCGAAGAACCTTACCGGGGCTTGAC
ATGATAGAAGTAGAAACCCGAAAGGGCGACGAACGGTATCCAATCCGTAACTATCACAGGTGTTGCATGG
CTGTCGTCGGCTCGTGTCGTGAGACGTTGGGTTAAGTCCCCTAACGAGCGAAACCCCTGTCTTTAGTTGC
CATCAGGTTAAGCTGGGCACTCTAAAGAGACTGCCGTCGTTAAGACGGAGGAAGGTGGGGATGACGTCAA
GTCATCATGGCCCTTATGTCCCGGGCTGCACACGTGCTACAATGGTCGATACAAAGGGATGCTAAATCGT
GAGATGGAGCGAAACCCATAAAGTCGATCCCAGTTCAGATTGGAGGCTGAAACTCGCCTCCATGAAGTAG
GAATCGCTAGTAATCGCGGATCAGCCTCGCCGCGGTGAATATGTTCCCGAGCCTTGTACACACCGCCCGT
G

>gi|167765614|gb|EU310469.1| Uncultured planctomycete clone SB4 16S ribosomal RNA gene, partial sequence
TTCGCAATGCCCGAAAGGGTGACGAAGCGACGCCGCGTGTGGGAAGAAGGCCCTAGGGTTGTAAACCGCT
GTCAGGAGTTAAGAAATATAGAGGTGTTAATAGCGCTTCTATTTGACGAAAGCTCCAGAGGAAGCCACGG
CTAACTCTGTGCCAGCAGCCGCGGTAATACAGAGGTGGCAAGCGTTGTTCGGAATTATTGGGCGTAAAGA
GCACGTAGGCGGCCCTGCAAGTCAGTTGTGAAAGCCTTCCGCTTAACGGGAGGACGGCAGCTGATACTAC
GGGGCTAGAGTACGGGAGGGGAGAGTGGAACTTCTGGTGGAGCGGTGAAATGCGTAGATACCAGAAGGAA
CGCCGGCGGCGAAAGCGACTCTCCGGACCGAAACTGACGCTGAGTGTGCGAAAGCTAGGGGAGCAAACGG
GATTAGATACCCCGGTAGTCCTAGCCGTAAACGATGGGCACTAAGTAGAGGGGTTTTGATTATCTCTCTG
CCGGAGCTAACGCATTAAGTGCCCCGCCTGGGGAGTACGGCCGCAAGGCTAAAACTCAAAAGAATTGACG
GGGGCTCGCACAAGCGGTGGAGCATGTGGCTTAATTCGATGCAACGCGAAGAACCTTACCGGGGCTTGAC
ATGATAGAAGTAGAAACCCGAAAGGGCGACGAACGGTATCCAATCCGTAACTATCACAGGTGTTGCATGG
CTGTCGTCAGCTCGTGTCGTGAGACGTTGGGTTAAGTCCCCTAACGAGCGAAACCCTTGTCTTTAGTTGC
CATCAGGTTAAGCTGGGCACTCTAAAGAGACTGCTGTCGTTAAGACGGAGGAAGGTGGGGATGACGTCAA
GTCATCATGGCCCTTATGTCCCGGGCTGCACACGTGCTACAATGGTCGATACAAAGGGATGCTAAATCGT
GAGATGGAGCGAAACCCATAAGGTCGATCCCAGTTCAGATTGGAGGCTGAAACTCGCCTCCATGAAGTAG
GAATCGCTAGTAATCGCGGATCAGCCTCGCCGCGGTGAATATGTTCCCGAGCCTTGTACACACCGCCCGT
G

>gi|167765615|gb|EU310470.1| Uncultured planctomycete clone SB10 16S ribosomal RNA gene, partial sequence
TTCGCAATGCCCGAAAGGGTGACGAAGCGACGCCGCGTGTGGGAAGAAGGCCCTAGGGTTGTAAACCGCT
GTCAGGAGTTAAGAAATATAGAGGTGTTAATAGCGCTTCTATTTGACGAAAGCTCCAGAGGAAGCCACGG
CTAACTCTGTGCCAGCAGCCGCGGTAATACAGAGGTGGCAAGCGTTGTTCGGAATTATTGGGCGTAAAGA
GCACGTAGGCGGCCCTGCAAGTCAGTTGTGAAAGCCTTCCGCTTAACGGGAGAACGGCAGCTGATACTAC
GGGGCTAGAGTACGGGAGGGGAGAGTGGAACTTCTGGTGGAGCGGTGAAATGCGTAGATATCAGAAGGAA
CGCCGGCGGCGAAAGCGACTCTCTGGACCGAAACTGACGCTGAGTGTGCGAAAGCTAGGGGAGCAAACGG
GATTAGATACCCCGGTAGTCCTAGCCGTAAACGATGGGCACTAAGTAGAGGGGTTTTGATTATCTCCCTG
CCGGAGCTAACGCATTAAGTGCCCCGCCTGGGGAGTACGGCCGCAAGGCTAAAACTCAAAAGAATTGACG
GGGGCTCGCACAAGCGGTGGAGCATGTGGCTTAATTCGATGCAACGCGAAGAACCTTACCGGGGCTTGAC
ATGATAGAAGTAGAAACCCGAAAGGGCGACGAACGGTATCCAATCCGTAACTATCACAGGTGTTGCATGG
CTGTCGTCAGCTCGTGTCGTGAGACGTTGGGTTAAGTCCCCTAACGAGCGAAACCCTTGTCTTTAGTTGC
CATCAGGTTAAGCTGGGCACTCTAAAGAGACTGCCGTCGTTAAGACGGAGGGAGGTGGGGATGACGTCAA
GTCATCATGGCCCTTATGTCCCGGGCTGCACACGTGCTACAATGGTCGATACAAAGGGATGCTAAATCGT
GAGATGGAGCGAAACCCATAAAGTCGATCCCAGTTCAGATTGGAGGCTGAAACTCGCCTCCATGAAGTAG
GAATCGCTAGTAATCGCGGATCAGCCTCGCCGCGGTGAATATGTTCCCGAGCCTTGTACACACCGCCCGT
G

>gi|167765616|gb|EU310471.1| Uncultured planctomycete clone ST1 16S ribosomal RNA gene, partial sequence
TTCGCAATGCCCGAAAGGGTGACGAAGCGACGCCGCGTGTGGGAAGAAGGCCCTAGGGTTGTAAACCGCT
GTCAGGAGTTAAGAAATATAGAGGTGTTAATAGCGCTTCTATTTGACGAAAGCTCCAGAGGAAGCCACGG
CTAACTCTGTGCCAGCAGCCGCGGTAATACAGAGGTGGCAAGCGTTGTTCGGAATTATTGGGCGTAAAGA
GCACGTAGGCGGCCCTGCAAGTCAGTTGTGAAAGCCTTCCGCTTAACGGGAGAACGGCAGCTGATACTAC
GGGGCTAGAGTACGGGAGGGGAGAGTGGAACTTCTGGTGGAGCGGTGAAATGCGTAGATATCAGAAGGAA
CGCCGGCGGCGAAAGCGACTCTCTGGACCGAAACTGACGCTGAGTGTGCGAAAGCTAGGGGAGCAAACGG
GATTAGATACCCCGGTAGTCCTAGCCGTAAACGATGGGCACTAAGTAGAGGGGCTTTGATTATCTCTCTG
CCGGAGCTAACGCATTAAGTGCCCCGCCTGGGGAGTACGGCCGCAGGGCTAAAACTCAAAAGAATTGACG
GGGGCTCGCACAAGCGGTGGAGCATGTGGCTTAATTCGATGCAACGCGAAGAACCTTACCGGGGCTTGAC
ATGATAGAAGTAGAAACCCGAAAGGGCGACGAACGGTATCCAATCCGTAACTATCACAGGTGTTGCATGG
CTGTCGTCAGCTCGTGTCGTGAGACGTTGGGTTAAGTCCCCTAACGAGCGAAACCCTTGTCTTTAGTTGC
CATCAGGTTAAGCTGGGCACTCTAAAGAGACTGCCGTCGTTAAGACGGAGGAAGGTGGGGATGACGTCAA
GTCATCATGGCCCTTATGTCCCGGGCTGCGCACGTGCTACAATGGTCGATACAAAGGGATGCTAAATCGT
GAGATGGAGCGAAACCCATAAAGTCGATCCCAGTTCAGATTGGAGGCTGAAACTCGCCTCCATGAAGTAG
GAATCGCTAGTAATCGCGGATCAGCCTCGCCGCGGTGAATATGTTCCCGAGCCTTGTACACACCGCCCGT
G

>gi|167765617|gb|EU310472.1| Uncultured planctomycete clone ST10 16S ribosomal RNA gene, partial sequence
TTCGCAATGCCCGAAAGGGTGACGAAGCGACGCCGCGTGGGTGAGGAAGGCCTTCGGGTTGTAAAGCCCT
GTCAGGAGTTAAGAAATGCAGGTATGCTAATATCATGCCTGCTTGACAAAGGCTCCAAAGGAAGCCACGG
CTAACTCTGTGCCAGCAGCCGCGGTAATACAGAGGTGGCAAGCGTTGTTCGGAATTATTGGGCGTAAAGA
GCACGTAGGTGGATTTGTAAGTCAGATGTGAAAGCCTTCTGTTCAACGGAAGAATTGCATCTGAAACCAC
AGACCTTGAGTATAGGAGGGGAGAATGGAACTTCTGGTGGAGCGGTGAAATGCGTAGATATCAGAAGGAA
CGCCGGCGGCGAAAGCGACTCTCTGGACCGAAACTGACGCTGAGTGTGCGAAAGCTAGGGGAGCAAACGG
GATTAGATACCCCGGTAGTCCTAGCCGTAAACGATGGGCACTAAGTAGAGGGGTTTTGATTATCTCTCTG
CCGGAGCTAACGCATTAAGTGCCCCGCCTGGGGAGTACGGCCGCAAGGCTAAAACTCAAAAGAATTGACG
GGGGCTCGCACAAGCGGTGGAGCATGTGGCTTAATTCGATGCAACGCGAAGAACCTTACCGGGGCTTGAC
ATGATAGAAGTAGAAACCCGAAAGGGCGACGAACGGTATCCAATCCGTAACTATCACAGGTGTTGCATGG
CTGTCGTCAGCTCGTGTCGTGAGACGTTGGGTTAAGTCCCCTAACGAGCGAAACCCTTGTCTTTAGTTGC
CATCAGGTTAAGCTGGGCACTCTAAAGAGACTGCCGTCGTTAAGACGGAGGAAGGTGGGGATGACGTCAA
GTCATCATGGCCCTTATATCCAGGGCTACACACGTGCTACAATGGCCGGTACAATGTGTTGCGAGACAGC
GATGTCAAGCCAATCACAAAAAGCCGGTCTAAGTTCGGATTGGAGTCTGCAACTCGACTCCATGAAGCTG
GAATCGCTAGTAATCGCGTGTCAGCATAACGCGGTGAATACGTTCCCGGGCCTTGTACACACCGCCCGTG

>gi|167765618|gb|EU310473.1| Uncultured planctomycete clone ST4 16S ribosomal RNA gene, partial sequence
TTCGCAATGCCCGAAAGGGTGACGAAGCGACGCCGCGTGTGGGAAGAAGGCCCTAGGGTTGTAAACCGCT
GTCAGGAGTTAAGAAATATAGAGGTGTTAATAGCGCTTCTATTTGACGAAAGCTCCAGAGGAAGCCACGG
CTAACTCTGTGCCAGCAGCCGCGGTAATACAGAGGTGGCAAGCGTTGTTCGGAATTATTGGGCGTAAAGG
GCACGTAGGCGGCCCTGCAAGTCAGTTGTGAAAGCCTTCCGCTTAACGGGAGAACGGCAGCTGATACTAC
GGGGCTAGAGTACGGGAGGGGAGAGTGGAACTTCTGGTGGAGCGGTGAAATGCGTAGATATCAGAAGGAA
CGCCGGCGGCGAAAGCGATTCTCTGGCCTATAACTGACACTCAGTGTGCGAAAGCTAGGGGAGCAAACGG
GATTAGATACCCCGGTAGTCCTAGCCGTAAACGATGGGCACTAAGTAGAGGGAATTACCGATGTTCTCTC
TGCCGTAGCTAACGCATTAAGTGCCCCGCCTGGGGAGTACGGCCGCAAGGCTAAAACTCAAAAGAATTGA
CGGGGGCTCGCACAAGCGGTGGAGCACGTGGCTTAATTCGATGCAGCGCGAAAAACCTTACCGGGGCTTG
ACATGATAGAAGTAGGAACCCGAAAGGGCAACGAACGGTATCCAGTCCGTAGCTATCACAGGTGTTGCAT
GGCTGTCGTCAGCTCGTGTCGTGAGACGCTGGGTTAAGTCCCCTAACGAGCGAAACCCTTGTTTTTAGTT
ACCAGCGGGTTGTGCCGGGTACTCTAGAAAGACTGCCGTCGTCAAGACGGAGGAAGGTGGGGATGACGTC
AAGTCATCATGGCCCTTATGTCCCGGGCTGCACACGTGCTACAATGGTCGATACAAAGGGATGCTAAATC
GTGAGATGGAGCGAAACCCATAAAGTCGATCCCAGTTCAGATTGGAGGCTGAAACTCGCCTCCATGAAGT
AGGAATCGCTAGTAATCGCGGATCAGCCTCGCCGCGGTGAATATGTTCCCGAGCCTTGTACACACCGCCC
GTG
