# Supplementary material for: Biogeography of anaerobic ammonia-oxidizing (anammox) bacteria
Source: Front Microbiol. 2014 Aug 6;5:399. doi: 10.3389/fmicb.2014.00399 (PMC4123730; doi:10.3389/fmicb.2014.00399)
Supplement: Supplementary file 1 [file DataSheet1.ZIP › Sonthiphand supp data files/10/Untrimmed Sequence Files/91.fasta]

>gi|170659932|gb|EU394239.1| Uncultured planctomycete clone H1 16S ribosomal RNA gene, partial sequence
GAGCACGTAGGTGGGTTTGTAAGTCAGACGTGAAAGCCTTCTGTTCAACGGAAGAATTGCATCTGAAACT
ACAAACCTTGAGTGTAGGAGGGGAGAATGGAACTTCTGGTGGAGCGGTGAAATGCGTAGATATCAGAAGG
AACGCCGGCGGCGAAAGCGATTCTCTGGCCTATTACTGACACTCAGTGTGCGAAGGCTAGGGGAGCAAAC
GGGATTAGATACCCCGGTAGTCCTAGCCGTAAACGATGGGCACTAAGTAGAGGGAATTACCGATGTTCTC
TCTGCCGTAGCTAACGCATTAAGTGCCCCGCCTGGGGAGTACGGCCGCAAGGCTAAAACTCAAAAGAATT
GACGGGGGCTCGCACAAGCGGTGGAGCATGTGGCTTAATTCGATGCAACGCGAAAAACCTTACCGGGGCT
TGACATGGTAGAAGTAGGAACCCGAAAGGGTAACGAACGGTATCCAGTCCGTGACTATCACAGGTGTTGC
ATGGCTGTCGTCAGCTCGTGTCGTGAGACGTTGGGTTAAGTCCCCTAACGAGCGAAACCCTTGTTTTTAG
TTGCCAGCGGGTTGTGCCGGGCACTCTAGAAAGACTGCCGTCGTCAAGACGGAGGAAGGTGGGGATGACG
TCAAGTCATCATGGCCCTTATGCCCCGGGCTGCACACGTGCTACAATGGCCGGTACAAACGGAAGCGAAG
CCGAGAGGTGAAGCGAATC

>gi|170659933|gb|EU394240.1| Uncultured planctomycete clone H2 16S ribosomal RNA gene, partial sequence
GAGCACGTAGGTGGGTTTGTAAGTCAGGTGTGAAAGCCTTCTGTTCAAAGGAAGAACGGCATCTGAAACC
GCAGATCTTGAGTGTAGGAGGGGAGAGTGGAACTTCTGGTGGAGCGGTGAAATGCGTAGATATCAGAAGG
AACGTCGGCGGCGAAAGCGACTCTCTGGCCTATTACTGACACTGAGGTGCGAAAGTTAGGGGAGCAAACG
GGATTAGATACCCCGGTAGTCCTAACCGTAAACGATGGGCACTAAGTAGAGGGAATTACCAATGTTCTCT
CTGCCGTAGCTAACGCATTAAGTGCCCCGCCTGGGGAGTACGGCCGCAAGGCTAAAACTCAAAAGAATTG
ACGGGGGCTCGCACAAGCGGTGGAGCATGTGGCTTAATTCGATGCAACGCGAAAAACCTTACCGGGGTTT
GACATGGTAGAAGTAGGAACCCGAAAGGGCAACCAACGGTATCCAGTCCGTAGCTATCACAGGTGTTGCA
TGGCTGTCGTCAGCTCGTGTCGTGAGACGTTGGGTTAAGTCCCCTAACGAGCGAAACCCTTGTTTTTAGT
TACCATCGGGTAGTGCCGGGTACTCTAAAAAGACTGCCGTCGTCAAGACGGAGGAAGGTGGGGATGACGT
CAAGTCATCATGGCCCTTATACCCCGGGCTGCACACGTGCTACAATGGTCGGTACAAAAGGATGCAAGAC
CGAGAGGTGAAGCGAATCC

>gi|170659934|gb|EU394241.1| Uncultured planctomycete clone H3 16S ribosomal RNA gene, partial sequence
GAGCACGTAGGTGGGTTTGTAAGTCAGACGTGAAAGCCTTCTGTTCAACGGAAGAATTGCATCTGAAACT
GCGAGTCTTGAGTATAGGAGGGGAGAATGGAACTTCTGGTGGAGCGGTGAAATGCGTAGATATCAGAAGG
AACGCCGGCGGCGAAAGCGATTCTCTGGCCTATTACTGACACTCAGTGTGCGAAAGCTAGGGGAGCAAAC
GGGATTAGATACCCCGGTAGTCCTAGCCGTAAACGATGGGCACTAAGTAGAGGGAATTACCGATATTCTC
TCTGCCGTAGCTAACGCATTAAGTGCCCCGCCTGGGGAGTACGGCCGCAAGGCTAAAACTCAAAAGAATT
GACGGGGGCTCGCACAAGCGGTGGAGCATGTGGCTTAATTCGATGCAACGCGAAAAACCTTGCCGGGGCT
TGACATGGTAGAAGTAGGAACCCGAAAGGGTAACGAACGGTATCCAGTCCGTAGCTATTACAGGTGTTGC
ATGGCTGTCGTCAGCTCGTGTCGTGAGACGTTGGGTTAAGTCCCCTAACGAGCGAAACCCTTGTTTTTAG
TTGCCATCGGGTTGTGCCGGGCACTCTAGAAAGACTGCCGTCGTCAAGACGGAGGAAGGTGGGGACGACG
TCAAGTCATCATGGCCCTTATGCCCCGGGCTGCACACGTGCTACAATGGTCGGTACAAACGGAAGCGAAG
CCGAGAGGTGAAGCGAATCC

>gi|170659935|gb|EU394242.1| Uncultured planctomycete clone H4 16S ribosomal RNA gene, partial sequence
GAGCACGTAGGTGGGTTTGTAAGTCAGACGTGAAAGCCTCCTGTTCAACGGGAGAATTGCATCTGAAACT
GCAGATCTTGAGTATAGGAGGGGAGAATGGAACTTCTGGTGGAGCGGTGAAATGCGTAGATATCAGAAGG
AACGCCGGCGGCGAAAGCGATTCTCTGGCCTATTACTGACACTCAGTGTGCGAAAGCTAGGGGAGCAAAC
GGGATTAGATACCCCGGTAGTCCTAGCCGTAAACGATGGGCACTAAGTAGAGGGAATTACCGATATTCTC
TCTGCCGTAGCTAACGCATTAAGTGCCCCGCCTGGGGAGTACGGCCGCAAGGCTAAAACTCAAAAGAATT
GACGGGGGCTCGCACAAGCGGTGGAGCATGTGGCTTAATTCGATGCAACGCGAAAAACCTTACCGGGGCT
TGACATGATAGAAGTAGGAACCCGAAAGGGTAACGAACGGTATCCAGTCCGTAGCTATTACAGGTGTTGC
ATGGCTGTCGTCAGCTCGTGTCGTGAGACGTTGGGTTAAGTCCCCTAACGAGCGAAACCCTTGTTTTTAG
TTGCCAGCGGGTTATGCCGGGCACTCTAGAAAGACTGCCGTCGTCAAGACGGAGGAAGGTGGGGATGACG
TCAAGTCATCATGGCCCTTATGCCCCGGGCTGCACACGTGCTACAATGGTCGGTACAAACGGAAGCGAAG
CCGAGAGGTGAAGCGAATCC

>gi|170659936|gb|EU394243.1| Uncultured planctomycete clone H5 16S ribosomal RNA gene, partial sequence
AGCACGTAGGTGGGTTTGTAAGTCAGACGTGAAAGCCTTCTGTTCAACGGAAGAATTGCATCTGAAACTA
CAAACCTTGAGTGTAGGAGGGGAGAATGGAACTTCTGGTGGAGCGGTGAAATGCGTAGATATCAGAAGGA
ACGCCGGCGGCGAAAGCGATTCTCTGGCCTATTACTGACACTCAGTGTGCGAAAGCTAGGGGAGCAAACG
GGATTAGATACCCCGGTAGTCCTAGCCGTAAACGATGGGCACTAAGTAGAGGGAATTACCGATGTTCTCT
CTGCCGTAGCTAACGCATTAAGTGCCCCGCCTGGGGAGTACGGCCGCAAGGCTAAAACTCAAAAGAATTG
ACGGGGGCTCGCACAAGCGGTGGAGCATGTGGCTTAATTCGATGCAACGCGAAAAACCTTACCGGGGCTT
GACATGGTAGAAGTAGGAACCCGAAAGGGTAACGAACGGTATCCAGTCCGTGACTATCACAGGTGTTGCA
TGGCTGTCGTCAGCTCGTGTCGTGAGACGTTGGGTTAAGTCCCCTAACGAGCGAAACCCTTGTTTTTAGT
TGCCAGCGGGTTGTGCCGGGCACTCTAGAAAGACTGCCGTCGTCAAGACGGAGGAAGGTGGGGATGACGT
CAAGTCATCATGGCCCTTATGCCCCGGGCTGCACACGTGCTACAATGGCCGGTACAAACGGAAGCGAAGC
CGAGAGGTGAAGCGAATC

>gi|170659937|gb|EU394244.1| Uncultured planctomycete clone H6 16S ribosomal RNA gene, partial sequence
AGCACGTAGGTGGGTTTGTAAGTCAGACGTGAAAGCCTTCTGTTCAACGGAAGAATTGCATCTGAAACTA
CAAACCTTGAGTGTAGGAGGGGAGAATGGAACTTCTGGTGGAGCGGTGAAATGCGTAGATATCAGAAGGA
ACGCCGGCGGCGAAAGCGATTCTCTGGCCTATTACTGACACTCAGTGTGCGAAAGCTAGGGGAGCAAACG
GGATTAGATACCCCGGTAGTCCTAGCCGTAAACGATGGGCACTAAGTAGAGGGAATTACCGATGTTCTCT
CTGCCGTAGCTAACGCATTAAGTGCCCCGCCTGGGGAGTACGGCCGCAAGGCTAAAACTCAAAAGAATTG
ACGGGGGCTCGCACAAGCGGTGGAGCATGTGGCTTAATTCGATGCAACGCGAAAAACCTTACCGGGGCTT
GACATGGTAGAAGTAGGAACCCGAAAGGGTAACGAACGGTATCCAGTCCGTGACTATCACAGGTGTTGCA
TGGCTGTCGTCAGCTCGTGTCGTGAGACGTTGGGTTAAGTCCCCTAACGAGCGAAACCCTTGTTTTTAGT
TGCCAGCGGGTTGTGCCGGGCACTCTAGAAAGACTGCCGTCGTCAAGACGGAGGAAGGTGGGGATGACGT
CAAGTCATCATGGCCCTTATGCCCCGGGCTGCACACGTGCTACAATGGCCGGTACAAACGGAAGCGAAGC
CGAGAGGTGAAGCGAATC

>gi|170659938|gb|EU394245.1| Uncultured planctomycete clone H7 16S ribosomal RNA gene, partial sequence
AGCACGTAGGTGGGTTTGTAAGTCAGACGTGAAAGCCTTCTGTTCAACGGAAGAATTGCATCTGAAACTA
CAAACCTTGAGTGTAGGAGGGGAGAATGGAACTTCTGGTGGAGCGGTGAAATGCGTAGATATCAGAAGGA
ACACCGGCGGCGAAAGCGATTCTCTGGCCTATTACTGACACTCAGTGTGCGAAAGCTAGGGGAGCAAACG
GGATTAGATACCCCGGTAGTCCTAGCCGTAAACGATGGGCACTAAGTAGAGGGAATTACCGATGTTCTCT
CTGCCGTAGCTAACGCATTAAGTGCCCCGCCTGGGGAGTACGGCCGCAAGGCTAAAACTCAAAAGAATTG
ACGGGGGCTCGCACAAGCGGTGGAGCATGTGGCTTAATTCGATGCAACGCGAAAAACCTTACCGGGGCTT
GACATGGTAGAAGTAGGAACCCGAAAGGGTAACGAACGGTATCCAGTCCGTGACTATCACAGGTGTTGCA
TGGCTGTCGTCAGCTCGTGTCGTGAGACGTTGGGTTAAGTCCCCTAACGAGCGAAACCCTTGTTTTTAGT
TGCCAGCGGGTTATGCCGGGCACTCTAGAAAGACTGCCGTCGTCAAGACGGAGGAAGGTGGGGATGACGT
CAAGTCATCATGGCCCTTATGCCCCGGGCTGCACACGTGCTACAATGGCCGGTACAAACGGAAGCGAAGC
CGAGAGGTGAAGCGAATC

>gi|170659939|gb|EU394246.1| Uncultured planctomycete clone H8 16S ribosomal RNA gene, partial sequence
GAGCACGTAGGTGGGTTTGTAAGTCAGACGTGAAAGCCTTCTGTTCAACGGAAGAATTGCATCTGAAACT
ACAAACCTTGGGTGTAGGAGGGGAGAATGGAACTTCTGGTGGAGCGGTGAAATGCGTAGATATCAGAAGG
AACGCCGGCGGCGAAAGCGATACTCTGGCCTATTACTGACACTCAGTGTGCGAAAGCTAGGGGAGCAAAC
GGGATTAGATACCCCGGTAGTCCTAGCCGTAAACGATGGGCACTAAGTAGAGGGAATTACCGATGTTCTC
TCTGCCGTAGCTAACGCATTAAGTGCCCCGCCTGGGGAGTACGGCCGCAAGGCTAAAACTCAAAAGAATT
GACGGGGGCTCGCACAAGCGGTGGAGCATGTGGCTTAATTCGATGCAACGCGAAAAACCTTACCGGGGCT
TGACATGGTAGAAGTAGGAACCCGAAAGGGTAACGAACGGTATCCAGTCCGTGACTATCACAGGTGTTGC
ATGGCTGTCGTCAGCTCGTGTCGTGAGACGTTGGGTTAAGTCCCCTAACGAGCGAAACCCTTGTTTTTAG
TTGCCAGCGGGTTATGCCGGGCACTCTAGAAAGACTGCCGTCGTCAAGACGGAGGAAGGTGGGGATGACG
TCAAGTCATCATGGCCCTTATGCCCCGGACTGCACACGTGCTACAATGGCCGGTACAAACGGAAGCGAAG
CCGAGAGGTGAAGCGAATC

>gi|170659940|gb|EU394247.1| Uncultured planctomycete clone H9 16S ribosomal RNA gene, partial sequence
AGCACGTAGGTGGGTTTGTAAGTCAGACGTGAAAGCCTTCTGTTCAACGGAAGAATTGCATCTGAAACTA
CAAACCTTGAGTGTAGGAGGGGAGAATGGAACTTCTGGTGGAGCGGTGAAATGCGTAGATATCAGAAGGA
ACGCCGGCGGCGAAAGCGATTCTCTGGCCTATTACTGACACTCAGTGTGCGAAAGCTAGGGGAGCAAACG
GGATTAGATACCCCGGTAGTCCTAGCCGTAAACGATGGGCACTAAGTAGAGGGAATTACCGATGTTCTCT
CTGCCGTAGCTAACGCATTAAGTGCCCCGCCTGGGGAGTACGGCCGCAAGGCTAAAACTCAAAAGAATTG
ACGGGGGCTCGCACAAGCGGTGGAGCATGTGGCTTAATTCGATGCAACGCGAAAAACCTTACCGGGGCTT
GACATGGTAGAAGTAGGAACCCGAAAGGGTAACGAACGGTATCCAGTCCGTGACTATCACAGGTGTTGCA
TGGCTGTCGTCAGCTCGTGTCGTGAGACGTTGGGTTAAGTCCCCTAACGAGCGAAACCCTTGTTTTTAGT
TGCCAGCGGGTTGTGCCGGGCACTCTAGAAAGACTGCCGTCGTCAAGACGGAGGAAGGTGGGGATGACGT
CAAGTCATCATGGCCCTTATGCCCCGGGCTGCACACGTGCTACAATGGCCGGTACAAACGGAAGCGAAGC
CGAGAGGTGAAGCGAATC

>gi|170659941|gb|EU394248.1| Uncultured planctomycete clone H10 16S ribosomal RNA gene, partial sequence
GAGCACGTAGGTGGGTTTGTAAGTCAGACGTGAAAGCCTTCTGTTCAACGGAAGAATTGCATCTGAAACT
ACAAACCTTGAGTGTAGGAGGGGAGAATGGAACTTCTGGTGGAGCGGTGAAATGCGTAGATATCAGAAGG
AACGCCGGCGGCGAAAGCGATTCTCTGGCCTATTACTGACACTCAGTGTGCGAAAGCTAGGGGAGCAAGC
GGGATTAGATACCCCGGTAGTCCTAGCCGTAAACGATGGGCACTAAGTAGAGGGAATTACCGATGTTCTC
TCTGCCGTAGCTAACGCATTAAGTGCCCCGCCTGGGGAGTACGGCCGCAAGGCTAAAACTCAAAAGAATT
GACGGGGGCTCGCACAAGCGGTGGAGCATGTGGCTTAATTCGATGCAACGCGAAAAACCTTACCGGGGCT
TGACATGGTAGAAGTAGGAACCCGAAAGGGTAACGAACGGTATCCAGTCCGTGACTATCACAGGTGTTGC
ATGGCTGTCGTCAGCTCGTGTCGTGAGACGTTGGGTTAAGTCCCCTAACGAGCGAAACCCTTGTTTTTAG
TTGCCAGCGGGTTGTGCCGGGCACTCTAGAAAGACTGCCGTCGTCAAGACGGAGGAAGGTGGGGATGACG
TCAAGTCATCATGGCCCTTATGCCCCGGGCTGCACACGTGCTACAATGGCCGGTACAAACGGAAGCGAAG
CCGAGAGGTGAAGCGAATCC

>gi|170659942|gb|EU394249.1| Uncultured planctomycete clone H11 16S ribosomal RNA gene, partial sequence
AGCACGTAGGTGGGTTTGTAAGTCAGACGTGAAAGCCTTCTGTTCAACGGAAGAATTGCATCTGAAACTA
CAAACCTTGAGTGTAGGAGGGGAGAATGGAACTTCTGGTGGAGCGGTGAAATGCGTAGATATCAGAAGGA
GCGCCGGCGGCGAAAGCGATTCTCTGGCCTATTACTGACACTCAGTGTGCGAAAGCTAGGGGAGCAAACG
GGATTAGATACCCCGGTAGTCCTAGCCGTAAACGATGGGCACTAAGTAGAGGGAATCACCGATGTTCTCT
CTGCCGTAGCTAACGCATTAAGTGCCCCGCCTGGGGAGTACGGCCGCAAGGCTAAAACTCAAAAGAATTG
ACGGGGGCTCGCACAAGCGGTGGAGCATGTGGCTTAATTCGATGCAACGCGAAAAACCTTACCGGGGCTT
GACATGGTAGAAGTAGGAACCCGAAAGGGTAACGAACGGTATCCAGTCCGTGACTATCACAGGTGTTGCA
TGGCTGTCGTCAGCTCGTGTCGTGAGACGTTGGGTTAAGTCCCCTAACGAGCGAAACCCTTGTTTTTAGT
TGCCAGCGGGTTGTGCCGGGCACTCTAGAAAGACTGCCGTCGTCAAGACGGAGGAAGGTGGGGATGACGT
CAAGTCATCATGGCCCTTATGCCCCGGGCTGCACACGTGCTACAATGGCCGGTACAAACGGAAGCGAAGC
CGAGAGGTGAAGCGAATCC

>gi|170659943|gb|EU394250.1| Uncultured planctomycete clone H12 16S ribosomal RNA gene, partial sequence
GAGCACGTAGGTGGGTTTGTAAGTCAGACGTGAAAGCCTTCTGTTCAACGGAAGAATTGCATCTGAAACT
GCGAGTCTTGAGTATAGGAGGGGAGAATGGAACTTCTGGTGGAGCGGTGAAATGCGTAGATATCAGAAGG
AACGCCGGCGGCGAAAGCGATTCTCTGGCCTATTACTGACACTCAGTGTGCGAAAGCTAGGGGAGCAAAC
GGGATTAGATACCCCGGTAGTCCTAGCCGTAAACGATGGGCACTAAGTAGAGGGAATTACCGATATTCTC
TCTGCCGTAGCTAACGCATTAAGTGCCCCGCCTGGGGAGTACGGCCGCAAGGCTAAAACTCAAAAGAATT
GACGGGGGCTCGCACAAGCGGTGGAGCATGTGGCTTAATTCGATGCAACGCGAAAAACCTTACCGGGGCT
TGACATGGTAGAAGTAGGAACCCGAAAGGGTAACGAACGGTATCCAGTCCGTAGCTATTACAGGTGTTGC
ATGGCTGTCGTCAGCTCGTGTCGTGAGACGTTGGGTTAAGTCCCCTAACGAGCGAAACCCTTGTTTTTAG
TTGCCATCGGGTTGTGCCGGGCACTCTAGAAAGACTGCCGTCGTCAAGACGGAGGAAGGTGGGGACGACG
TCAAGTCATCATGGCCCTTATGCCCCGGGCTGCACACGTGCTACAATGGTCGGTACAAACGGAAGCGAAG
CCGAGAGGTGAAGCGAATC

>gi|170659944|gb|EU394251.1| Uncultured planctomycete clone H13 16S ribosomal RNA gene, partial sequence
GAGCACGTAGGTGGGTTTGTAAGTCAGACGTGAAAGCCTTCTGTTCAACGGAAGAATTGCATCTGAAACT
ACAAACCTTGAGTGTAGGAGGGGAGAATGGAACTTCTGGTGGAGCGGTGAAATGCGTAGATATCAGAAGG
AACGCCGGCGGCGAAAGCGATTCTCTGGCCTATTACTGACACTCAGTGTGCGAAAGCTAGGGGAGCAAAC
GGGATTAGATACCCCGGTAGTCCTAGCCGTAAACGATGGGCACTAAGTAGAGGGAATTACCGATGTTCTC
TCTGCCGTAGCTAACGCATTAAGTGCCCCGCCTGGGGAGTACGGCCGCAAGGCTAAAACTCAAAAGAATT
GACGGGGGCTCGCACAAGCGGTGGAGCATGTGGCTTAATTCGATGCAACGCGAAAAACCTTACCGGGGCT
TGACATGGTAGAAGTAGGAACCCGAAAGGGTAACGAACGGTATCCAGTCCGTGACTATCACAGGTGTTGC
ATGGCTGTCGTCAGCTCGTGTCGTGAGACGTTGGGTTAAGTCCCCTAACGAGCGAAACCCTTGTTTTTAG
TTGCCAGCGGGTTGTGCCGGGCACTCTAGAAAGACTGCCGTCGTCAAGACGGAGGAAGGTGGGGATGACG
TCAAGTCATCATGGCCCTTATGCCCCGGGCTGCACACGTGCTACAATGGCCGGTACAAACGGAAGCGAAG
CCGAGAGGTGAAGCGAATC

>gi|170659945|gb|EU394252.1| Uncultured planctomycete clone H14 16S ribosomal RNA gene, partial sequence
AGCACGTAGGTGGGTTTGTAAGTCAGACGTGAAAGCCTTCTGTTCAACGGAAGAATTGCATCTGAAACTA
CAAACCTTGAGTGTAGGAGGGGAGAATGGAACTTCTGGTGGAGCGGTGAAATGCGTAGATATCAGAAGGA
ACGCCGGCGGCGAAAGCGATTCTCTGGCCTATTACTGACACTCAGTGTGCGAAAGCTAGGGGAGCAAACG
GGATTAGATACCCCGGTAGTCCTAGCCGTAAACGATGGGCACTAAGTAGAGGGAATTACCGATGTTCTCT
CTGCCGTAGCTAACGCATTAAGTGCCCCGCCTGGGGAGTACGGCCGCAAGGCTAAAACTCAAAAGAATTG
ACGGGGGCTCGCACAAGCGGTGGAGCATGTGGCTTAATTCGATGCAACGCGAAAAACCTTACCGGGGCTT
GACATGGTAGAAGTAGGAACCCGAAAGGGTAACGAACGGTATCCAGTCCGTGACTATCACAGGTGTTGCA
TGGCTGTCGTCAGCTCGTGTCGTGAGACGTTGGGTTAAGTCCCCTAACGAGCGAAACCCTTGTTTTTAGT
TGCCAGCGGGTTGTGCCGGGCACTCTAGAAAGACTGCCGTCGTCAAGACGGAGGAAGGTGGGGATGACGT
CAAGTCATCATGGCCCTTATGCCCCGGGCTGCACACGTGCTACAAATGGCCGGTACAACGGAAGCGAAGC
CGAGAGGTGAAGCGAATCC

>gi|170659946|gb|EU394253.1| Uncultured planctomycete clone H15 16S ribosomal RNA gene, partial sequence
GAGCACGTAGGTGGGTTTGTAAGTCAGACGTGAAAGCCTTCTGTTCAACGGAAGAATTGCATCTGAAACT
ACAAACCTTGAGTGTAGGAGGGGAGAATGGAACTTCTGGTGGAGCGGTGAAATGCGTAGATATCAGAAGG
AACGCCGGCGGCGAAAGCGATTCTCTGGCCTATTACTGACACTCAGTGTGCGAAAGCTAGGGGAGCAAAC
GGGATTAGATACCCCGGTAGTCCTAGCCGTAAACGATGGGCACTAAGTAGGGGGAATTACCGATGTTCTC
TCTGCCGTAGCTAACGCATTAAGTGCCCCGCCTGGGGAGTACGGCCGCAAGGCTAAAACTCAAAAGAATT
GACGGGGGCTCGCACAAGCGGTGGAGCATGTGGCTTAATTCGATGCAACGCGAAAAACCTTACCGGGGCT
TGACATGGTAGAAGTAGGAACCCGAAAGGGTAACGAACGGTATCCAGTCCGTGACTATCACAGGTGTTGC
ATGGCTGTCGTCAGCTCGTGTCGTGAGACGTTGGGTTAAGTCCCCTAACGAGCGAAACCCTTGTTTTTAG
TTGCCAGCGGGTTGTGCCGGGCACTCTAGAAAGACTGCCGTCGTCAAGACGGAGGAAGGTGGGGATGACG
TCAAGTCATCATGGCCCTTATGCCCCGGGCTGCACACGTGCTACAATGGCCGGTACAAACGGAAGCGAAG
CCGAGAGGTGAAGCGAATCC

>gi|170659947|gb|EU394254.1| Uncultured planctomycete clone H16 16S ribosomal RNA gene, partial sequence
AGCACGTAGGTGGGTTTGTAAGTCAGACGTGAAAGCCTCCTGTTCAACGGGAGAATTGCATCTGAAACTG
CAGATCTTGAGTATAGGAGGGGAGAATGGAACTTCTGGTGGAGCGGTGAAATGCGTAGATATCAGAAGGA
ACGCCGGCGGCGAAAGCGATTCTCTGGCCTATTACTGACACTCAGTGTGCGAAAGCTAGGGGAGCAAACG
GGATTAGATACCCCGGTAGTCCTAGCCGTAAACGATGGGCACTAAGTAGAGGGAATTACCGATATTCTCT
CTGCCGTAGCTAACGCATTAAGTGCCCCGCCTGGGGAGTACGGCCGCAAGGCTAAAACTCAAAAGAATTG
ACGGGGGCTCGCACAAGCGGTGGAGCATGTGGCTTAATTCGATGCAACGCGAAAAACCTTACCGGGGCTT
GACATGGTAGAAGTAGGAACCCGAAAGGGTAACGAACGGTATCCAGTCCGTAGCTATTACAGGTGTTGCA
TGGCTGTCGTCAGCTCGTGTCGTGAGACGTTGGGTTAAGTCCCCTAACGAGCGAAACCCTTGTTTTTAGT
TGCCAGCGGGTTATGCCGGGCACTCTAGAAAGACTGCCGTCGTCAAGACGGAGGAAGGTGGGGATGACGT
CAAGTCATCATGGCCCTTATGCCCCGGGCTGCACACGTGCTACAATGGTCGGTACAAACGGAAGCGAAGC
CGAGAGGTGAAGCGAATCC

>gi|170659948|gb|EU394255.1| Uncultured planctomycete clone H17 16S ribosomal RNA gene, partial sequence
GAGCACGTAGGTGGGTTTGTAAGTCAGGTGTGAAAGCCTTCTGTTCAACGGAAGAATTGCATCTGAAACT
GTAAATCTTGAGTGTAGGAGGGGAGAATGGAACTTCTGGTGGAGCGGTGAAATGCGTAGATATCAGAAGG
AACGCCGGCGGCGAAAGCGATTCTCTGGCCTATTACTGACACTCAGTGTGCGAAAGCTAGGGGAGCAAAC
GGGATTAGATACCCCGGTAGTCCTAGCCGTAAACGATGGGCACTAAGTAGAGGGAATTACCGATGTCCTC
TCTGCCGTAGCTAACGCATTAAGTGCCCCGCCTGGGGAGTACGGCCGCAAGGCTAAAACTCAAAAGAATT
GACGGGGGCTCGCACAAGCGGTGGAGCATGTGGCTTAATTCGATGCAACGCGAAAAACCTTACCGGGGCT
TGACATGGTAGAAGTAGGAACCTGAAAGGGTAACGAACGGTATCCAGTCCGTAGCTATCACAGGTGTTGC
ATGGCTGTCGTCAGCTCGTGTCGTGAGACGTTGGGTTAAGTCCCCTAACGAGCGAAACCCTTGTTTTTAG
TTACCAGCGGGTTGTGCCGGGTACTCTAGAAAGACTGCCGTCGTCAAGACGGAGGAAGGTGGGGATGACG
TCAAGTCATCATGGCCCTTATGCCCCGGGCTGCACACGTGCTACAATGGCCGGTACAAACGGAAGCGAAG
CCGAGAGGTGAAGCGAATCC

>gi|170659949|gb|EU394256.1| Uncultured planctomycete clone H18 16S ribosomal RNA gene, partial sequence
AGCACGTAGGTGGGTTTGTAAGTCAGGTGTGAAAGCCTTCTGTTCAAAGGAAGAACGGCATCTGAAACTG
CAGATCTTGAGTGTAGGAGGGGAGAGTGGAACTTCTGGTGGAGCGGTGAAATGCGTAGATATCAGAAGGA
ACGTCGGCGGCGAAAGCGACTCTCTGGCCTATTACTGACACTGAGGTGCGAAAGTTAGGGGAGCAAACGG
GATTAGATACCACGGTAGTCCTAACCGTAAACGATGGGCACTAAGTAGAGGGAATTACCAATGTTCTCTC
TGCCGTAGCTAACGCATTAAGTGCCCCGCCTGGGGAGTACGGCCGCAAGGCTAAAACTCAAAAGAATTGA
CGGGGGCTCGCACAAGCGGTGGAGCATGTGGCTTAATTCGATGCAACGCGAAAAACCTTACCGGGGTTTG
ACATGGTAGAAGTAGGAACCCGAAAGGGCAACCAACGGTATCCAGTCCGTAGCTATCACAGGTGTTGCAT
GGCTGTCGTCAGCTCGTGTCGTGAGACGTTGGGTTAAGTCCCCTAACGAGCGAAACCCTTGTTTTTAGTT
ACCATCGGGTAGTGCCGGGTACTCTAAAAAGACTGCCGTCGTCAAGACGGAGGAAGGTGGGGATGACGTC
AAGTCATCATGGCCCTTATACCCCGGGCTGCACACGTGCTACAATGGTCGGTACAAAAGGATGCAAGACC
GAGAGATGAAGCGAATCC

>gi|170659950|gb|EU394257.1| Uncultured planctomycete clone H19 16S ribosomal RNA gene, partial sequence
AGCACGTAGGTGGGTTTGTAAGTCAGACGTGAAAGCCTTCTGTTCAACGGAAGAATTGCATCTGAAACTA
CAAACCTTGAGTGTAGGAGGGGAGAATGGAACTTCTGGTGGAGCGGTGAAATGCGTAGATATCAGAAGGA
ACGCCGGCGGCGAAAGCGATTCTCTGGCCTATTACTGACACTCAGTGTGCGAAAGCTAGGGGAGCAAACG
GGATTAGATACCCCGGTAGTCCTAGCCGTAAACGATGGGCACTAAGTAGAGGGAATTACCGATGTTCTCT
CTGCCGTAGCTAACGCATTAAGTGCCCCGCCTGGGGGGTACGGCCGCAAGGCTAAAACTCAAAAGAATTG
ACGGGGGCTCGCACAAGCGGTGGAGCATGTGGCTTAATTCGATGCAACGCGAAAAACCTTACCGGGGCTT
GACATGGTAGAAGTAGGAACCCGAAAGGGTAACGAACGGTATCCAGTCCGTGACTATCACAGGTGTTGCA
TGGCTGTCGTCAGCTCGTGTCGTGAGACGTTGGGTTAAGTCCCCTAACGAGCGAAACCCTTGTTTTTAGT
TGCCAGCGGGTTATGCCGGGCACTCTAGAAAGACTGCCGTCGTCAAGACGGAGGAAGGTGGGGATGACGT
CAAGTCATCATGGCCCTTATGCCCCGGGCTGCACACGTGCTACAATGGCCGGTACAAACGGAAGCGAAGC
CGAGAGGTGAAGCGAATCC

>gi|170659951|gb|EU394258.1| Uncultured planctomycete clone H21 16S ribosomal RNA gene, partial sequence
GAGCACGTAGGTGGGTTTGTAAGTCAGACGTGAAAGCCTTCTGTTCAACGGAAGAATTGCATCTGAAACT
ACAAACCTTGAGTGTAGGAGGGGAGAATGGAACTTCTGGTGGAGCGGTGAAATGCGTAGATATCAGAAGG
AACGCCGGCGGCGAAAGCGATTCTCTGGCCTATTACTGACACTCAGTGTGCGAAAGCTAGGGGAGCAAAC
GGGATTAGATACCCCGGTAGTCCTAGCCGTAAACGATGGGCACTAAGTAGAGGGAATTACCGATGTTCTC
TCTGCCGTAGCTAACGCATTAAGTGCCCCGCCTGGGGAGTACGGCCGCAAGGCTAAAACTCAAAAGAATT
GACGGGGGCTCGCACAAGCGGTGGAGCATGTGGCTTAATTCGATGCAACGCGAAAAACCTTACCGGGGCT
TGACATGGTAGAAGTAGAAACCCGAAAGGGTAACGAACGGTATCCAGTCCGTGACTATCACGGGTGTTGC
ATGGCTGTCGTCAGCTCGTGTCGTGAGACGTTGGGTTAAGTCCCCTAACGAGCGAAACCCTTGTTTTTAG
TTGCCAGCGGGTTGTGCCGGGCACTCTAGAAAGACTGCCGTCGTCAAGACGGAGGAAGGTGGGGATGACG
TCAAGTCATCATGGCCCTTATGCCCCGGGCTGCACACGTGCTACAATGGCCGGTACAAACGGAAGCGAAG
CCGAGAGGTGAAGCGAATCC

>gi|170659952|gb|EU394259.1| Uncultured planctomycete clone H22 16S ribosomal RNA gene, partial sequence
GAGCACGTAGGTGGGTTTGTAAGTCAGACGTGAAAGCCTCCTGTTCAACGGGAGAATTGCATCTGAAACT
GCAGATCTTGAGTATAGGAGGGGAGAATGGAACTTCTGGTGGAGCGGTGAAATGCGTAGATATCAGAGGG
AACGCCGGCGGCGAAAGCGATTCTCTGGCCTATTACTGACACTCAGTGTGCGAAAGCTAGGGGAGCAAAC
GGGATTAGATACCCCGGTAGTCCTAGCCGTAAACGATGGGCACTAAGTAGAGGGAATTACCGATATTCTC
TCTGCCGTAGCTAACGCATTAAGTACCCCGCCTGGGGAGTACGGCCGCAAGGCTAAAACTCAAAAGAATT
GACGGGGGCTCGCACAAGCGGTGGAGCATGTGGCTTAATTCGATGCAACGCGAAAAACCTTACCGGGGCT
TGACATGATAGAAGTAGGAACCCGAAAGGGTAACGAACGGTATCCAGTCCGTAGCTATTACAGGTGTTGC
ATGGCTGTCGTCAGCTCGTGTCGTGAGACGTTGGGTTAAGTCCCCTAACGAGCGAAACCCTTGTTTTTAG
TTGCCAGCGGGTTATGCCGGGCACTCTAGAAAGACTGCCGTCGTCAAGACGGAGGAAGGTGGGGATGACG
TCAAGTCATCATGGCCCTTATGCCCCGGGCTGCACACGTGCTACAATGGTCGGTACAAACGGAAGCGAAG
CCGAGAGGTGAAGCGAATCC

>gi|170659953|gb|EU394260.1| Uncultured planctomycete clone H23 16S ribosomal RNA gene, partial sequence
GAGCACGTAGGTGGGTTTGTAAGTCAGACGTGAATGCCTTCTGTTCAACGGAAGAATTGCATCTGAAACT
ACAAACCTTGAGTGTAGGAGGGGAGAATGGAACTTCTGGTGGAGCGGTGAAATGCGTAGATATCAGAAGG
AACGCCGGCGGCGAAAGCGATTCTCTGGCCTATTACTGACACTCAGTGTGCGAAAGCTAGGGGAGCAAAC
GGGATTAGATACCCCGGTAGTCCTAGCCGTAAACGATGGGCACTAAGTAGAGGGAATTACCGATGTTCTC
TCTGCCGTAGCTAACGCATTAAGTGCCCCGCCTGGGGAGTACGGCCGCAAGGCTAAAACTCAAAAGAATT
GACGGGGGCTCGCACAAGCGGTGGAGCATGTGGCTTAATTCGATGCAACGCGAAAAACCTTACCGGGGCT
TGACATGGTAGAAGTAGGAACCCGAAAGGGTAACGAACGGTATCCAGTCCGTGACTATCACAGGTGTTGC
ATGGCTGTCGTCAGCTCGTGTCGTGAGACGTTGGGTTAAGTCCCCTAACGAGCGAAACCCTTGTTTTTAG
TTGCCAGCGGGTTGTGCCGGGCACTCTAGAAAGACTGCCGTCGTCAAGACGGAGGAAGGTGGGGATGACG
TCAAGTCATCATGGCCCTTATGCCCCGGGCTGCACACGTGCTACAATGGCCGGTACAAACGGAAGCGAAG
CCGAGAGGTGAAGCGAATCC

>gi|170659954|gb|EU394261.1| Uncultured planctomycete clone H24 16S ribosomal RNA gene, partial sequence
GAGCACGTAGGTGGGTTTGTAAGTCAGACGTGAAAGCCTTCTGTTCAACGGAAGAATTGCATCTGAAACT
ACAAACCTTGAGTGTAGGAGGGGAGAATGGAACTTCTGGTGGAGCGGTGAAATGCGTAGATATCAGAAGG
GACGCCGGCGGCGAAAGCGATTCTCTGGCCTATTACTGACACTCAGTGTGCGAAAGCTAGGGGAGCAAAC
GGGATTAGATACCCCGGTAGTCCTAGCCGTAAACGATGGGCACTAAGTAGAGGGAATTACCGATGTTCTC
TCTGCCGTAGCTAACGCATTAAGTGCCCCGCCTGGGGAGTACGGCCGCAAGGCTAAAACTCAAAAGAATT
GACGGGGGCTCGCACAAGCGGTGGAGCATGTGGCTTAATTCGATGCAACGCGAAAAACCTTACCGGGGCT
TGACATGGTAGAAGTAGGAACCCGAAAGGGTAACGAACGGTATCCAGTCCGTGACTATCACAGGTGTTGC
ATGGCTGTCGTCAGCTCGTGTCGTGAGACGTTGGGTTAAGTCCCCTAACGAGCGAAACCCTTGTTTTTAG
TTGCCAGCGGGTTGTGCCGGGCACTCTAGAAAGACTGCCGTCGTCAAGACGGAGGAAGGTGGGGATGACG
TCAAGTCATCATGGCCCTTATGCCCCGGGCTGCACACGTGCTACAATGGCCGGTACAAACGGAAGCGAAG
CCGAGAGGTGAAGCGAATCC

>gi|170659955|gb|EU394262.1| Uncultured planctomycete clone H25 16S ribosomal RNA gene, partial sequence
TTAGCACGTAGGTGGGTTTGTAAGTCAGACGTGAAAGCCTTCTGTTCAACGGAAGAATTGCATCTGAAAC
TACAAACCTTGAGTGTAGGAGGGGAGAATGGAACTTCTGGTGGAGCGGTGAAATGCGTAGATATCAGAAG
GAACGCCGGCGGCGAAAGCGATTCTCTGGCCTATTACTGACACTCAGTGTGCGAAAGCTAGGGGAGCAAA
CGGGATTAGATACCCCGGTAGTCCTAGCCGTAAACGATGGGCACTAAGTAGAGGGAATTACCGATGTTCT
CTCTGCCGTAGCTAACGCATTAAGTGCCCCGCCTGGGGAGTACGGCCGCAAGGCTAAAACTCAAAAGAAT
TGACGGGGGCTCGCACAAGCGGTGGAGCATGTGGCTTAATTCGATGCAACGCGAAAAACCTTACCGGGGC
TTGACATGGTAGAAGTAGGAACCCGAAAGGGTAACGAACGGTATCCAGTCCGTGACTATCACAGGTGTTG
CATGGCTGTCGTCAGCTCGCGTCGTGAGACGTTGGGTTAAGCCCCCTAACGAGCGAAACCCTTGTTTTTA
GTTGCCAGCGGGTTGTGCCGGGCACTCTAGAAAGACTGCCGTCGTCAAGACGGAGGAAGGTGGGGATGAC
GTCAAGTCATCATGGCCCTTATGCCCCGGGCTGCACACGTGCTACAATGGCCGGTACAAACGGAAGCGAA
GCCGAGAGGTGAAGCGAATCC

>gi|170659956|gb|EU394263.1| Uncultured planctomycete clone H26 16S ribosomal RNA gene, partial sequence
GAGCACGTAGGTGGGTTTGTAAGTCAGACGTGAGAGCCTTCTGTTCAACGGAAGAATTGCATCTGAAACT
ACAAACCTTGAGTGTAGGAGGGGAGAATGGAACTTCTGGTGGAGCGGTGAAATGCGTAGATATCAGAAGG
AACGCCGGCGGCGAAAGCGGTTCTCTGGCCTATTACTGACACTCAGTGTGCGAAAGCTAGGGGAGCAAAC
GGGATTAGATACCCCGGTAGTCCTAGCCGTAAACGATGGGCACTAAGTAGAGGGAATTACCGATGTTCTC
TCTGCCGTAGCTAACGCATTAAGTGCCCCGCCTGGGGAGTACGGCCGCAAGGCTAAAACTCAAAAGAATT
GACGGAGGCTCGCACAAGCGGTGGAGCATGTGGCTTAATTCGATGCAACGCGAAAAACCTTACCGGGGCT
TGACATGGTAGAAGTAGGAACCCGAAAGGGTAACGAACGGTATCCAGTCCGTGACTATCACAGGTGTTGC
ATGGCTGTCGTCAGCTCGTGTCGTGAGACGTTGGGTTAAGTCCCCTAACGAGCGAAACCCTTGTTTTTAG
TTGCCAGCGGGTTGTGCCGGGCACTCTAGAAAGACTGCCGTCGTCAAGACGGAGGAAGGTGGGGATGACG
TCAAGTCATCATGGCCCTTATGCCCCGGGCTGCACACGTGCTACAATGGCCGGTACAAACGGAAGCGAAG
CCGAGAGGTGAAGCGAATCC

>gi|170659957|gb|EU394264.1| Uncultured planctomycete clone H28 16S ribosomal RNA gene, partial sequence
GAGCACGTAGGTGGGTTTGTAAGTCAGACGTGAAAGCCTTCTGTTCAACGGAAGAATTGCATCTGAAACT
ACAAACCTTGAGTGTAGGAGGGGAGAATGGAACTTCTGGTGGAGCGGTGAAATGCGTAGATATCAGAAGG
AACGCCGGCGGCGAAAGCGATTCTCTGGCCTATTACTGACACTCAGTGTGCGAAAGCTAGGGGAGCAAAC
GGGATTAGATACCCCGGTAGTCCTAGCCGTAAACGATGGGCACTAAGTGGAGGGAATTACCGATGTTCTC
TCTGCCGTAGCTAACGCATTAAGTGCCCCGCCTGGGGAGTACGGCCGCAAGGCTAAAACTCAAAAGAATT
GACGGGGGCTCGCACAAGCGGTGGAGCATGTGGCTTAATTCGATGCAACGCGGAAAACCTTACCGGGGCT
TGACATGGTAGAAGTAGGAACCCGAAAGGGTAACGAACGGTATCCAGTCCGTGACTATCACAGGTGTTGC
ATGGCTGTCGTCAGCTCGTGTCGTGAGACGTTGGGTTAAGTCCCCTAACGAGCGAAACCCTTGTTTTTAG
TTGCCAGCGGGTTGTGCCGGGCACTCTAGAAAGACTGCCGTCGTCAAGACGGAGGAAGGTGGGGATGACG
TCAAGTCATCATGGCCCTTATGCCCCGGGCTGCACACGTGCTACAATGGCCGGTACAAACGGAAGCGAAG
CCGAGAGGTGAAGCGAATCC

>gi|170659958|gb|EU394265.1| Uncultured planctomycete clone H29 16S ribosomal RNA gene, partial sequence
GAGCACGTAGGTGGGTTTGTAAGTCAGACGTGAAAGCCTCCTGTTCAACGGGAGAATTGCATCTGAAACT
GCAGATCTTGAGTATAGGAGGGGAGAATGGAACTTCTGGTGGAGCGGTGAAATGCGTAGATATCAGAAGG
AACGCCGGCGGCGAAAGCGATTCTCTGGCCTATTACTGACACTCAGTGTGCGAAAGCTAGGGGAGCAAAC
GGGATTAGATACCCCGGTAGTCCTAGCCGTAAACGATGGGCACTAAGTAGAGGGAATTACCGATATTCTC
TCTGCCGTAGCTAACGCATTAAGTGCCCCGCCTGGGGAGTACGGCCGCAAGGCTAAAACTCAAAAGAATT
GACGGGGGCTCGCACAAGCGGTGGAGCATGTGGCTTAATTCGATGCAACGCGAAAAACCTTACCGGGGCT
TGACATGGTAGAAGTAGGAACCCGAAAGGGTAACGAACGGTATCCAGTCCGTAGCTATTACAGGTGTTGC
ATGGCTGTCGTCAGCTCGTGTCGTGAGACGTTGGGTTAAGTCCCCTAACGAGCGAAACCCTTGTTTTTAG
TTGCCAGCGGGTTATGCCGGGCACTCTAGAAAGACTGCCGTCGTCAAGACGGAGGAAGGTGGGGATGACG
TCAAGTCATCATGGCCCTTATGCCCCGGGCTGCACACGTGCTACAATGGTCGGTACAAACGGAAGCGAAG
CCGAGAGGTGAAGCGAATCC

>gi|170659959|gb|EU394266.1| Uncultured planctomycete clone H30 16S ribosomal RNA gene, partial sequence
GAGCACGTAGGTGGGTTTGTAAGTCAGGTGTGAAAGCCTTCTGTTCAAAGGAAGAACGGCATCTGAAACT
GCAGATCTTGAGTGTAGGAGGGGAGAGTGAAACTTCTGGTGGAGCGGTGAAATGCGTAGATATCAGAAGG
AACGTCGGCGGCGAAAGCGACTCTCTGGCCTATTACTGACACTGAGGTGCGAAAGTTAGGGGAGCAAACG
GGATTAGATACCCCGGTAGTCCTAACCGTAAACGATGGGCACTAAGTAGAGGGAATTACCAATGTTCTCT
CTGCCGTAGCTAACGCATTAAGTGCCCCGCCTGGGGAGTACGGCCGCAAGGCTAAAACTCAAAAGAATTG
ACGGGGGCTCGCACAAGCGGTGGAGCATGTGGCTTAATTCGATGCAACGCGAAAAACCTTACCGGGGTTT
GACATGATAGAAGTAGGAACCCGAAAGGGCAACCAACGGTATCCAGCCCGTAGCTATCACAGGTGTTGCA
TGGCTGTCGTCAGCTCGTGTCGTGAGACGTTGGGTTAAGTCCCCTAACGAGCGAAACCCTTGTTTTTAGT
TACCATCGGGTAGTGCCGGGTACTCTAAAAAGACTGCCGTCGTCAAGACGGAGGAAGGTGGGGATGACGT
CAAGTCATCATGGCCCTTATACCCCGGGCTGCACACGTGCTACAATGGTCGGTACAAAAGGATGCAAGAC
CGAGAGGTGAAGCGAATCC

>gi|170659960|gb|EU394267.1| Uncultured planctomycete clone H31 16S ribosomal RNA gene, partial sequence
GAGCACGTAGGTGGGTTTGTAAGTCAGACGTGAAAGCCTTCTGTTCAACGGAAGAATTGCATCTGAAACT
ACAAACCTTGAGTGTAGGAGGGGAGAATGGAACTTCTGGTGGAGCGGTGAAATGCGTAGATATCAGAAGG
AACGCCGGCGGCGAAAGCGATTCTCTGGCCTATTACTGACACTCAGTGTGCGAAAGCTAGGGGAGCAAAC
GGGATTAGATACCCCGGTAGTCCTAGCCGTAAACGATGGGCACTAAGTAGAGGGAATTACCGATGTTCTC
TCTGCCGTAGCTAACGCATTAAGTGCCCCGCCTGGGGAGTACGGCCGCAAGGCTAAAACTCAAAAGAATT
GACGGGGGCTCGCACAAGCGGTGGAGCATGTGGCTTAATTCGATGCAACGCGAAAAACCTTACCGGGGCT
TGACATGGTAGAAGTAGGAACCCGAAAGGGTAACGAACGGTATCCAGTCCGTGACTATCACAGGTGTTGC
ATGGCTGTCGTCAGCTCGTGTCGTGAGACGTTGGGTTAAGTCCCCTAACGAGCGAAACCCTTGTTTTTAG
TTGCCAGCGGGTTGTGCCGGGCACTCTAGAAAGACTGCCGTCGTCAAGACGGAGGAAGGTGGGGATGACG
TCAAGTCATCATGGCCCTTATGCCCCGGGCTGCACACGTGCTACAATGGCCGGTACAAACGGAAGCGAAG
CCGAGAGGTGAAGCGAATCC

>gi|170659961|gb|EU394268.1| Uncultured planctomycete clone H33 16S ribosomal RNA gene, partial sequence
GAGCACGTAGGTGGGTTTGTAAGTCAGACGTGAAAGCCTTCTGTTCAACGGAAGAATTGCATCTGAAACT
ACAAACCTTGAGTGTAGGAGGGGGGAATGGAACTTCTGGTGGAGCGGTGAAATGCGTAGATATCAGAAGG
AACGCCGGCGGCGAAAGCGATTCTCTGGCCTATTACTGACACTCAGTGTGCGAAAGCTAGGGGAGCAAAC
GGGATTAGATACCCCGGTAGTCCTAGCCGTAAACGATGGGCACTAAGTAGAGGGAATTACCGATGTTCTC
TCTGCCGTAGCTAACGCATTAAGTGCCCCGCCTGGGGAGTACGGCCGCAAGGCTAAAACTCAAAAGAATT
GACGGGGGCTCGCACAAGCGGTGGAGCATGTGGCTTAATTCGATGCAACGCGAAAAACCTTACCGGGGCT
TGACATGGTAGAAGTAGGAACCCGAAAGGGTAACGAACGGTATCCAGTCCGTGACTATCACAGGTGTTGC
ATGGCTGTCGTCAGCTCGTGTCGTGAGACGTTGGGTTAAGTCCCCTAACGAGCGAAACCCTTGTTTTTAG
TTGCCAGCGGGTTGTGCCGGGCACTCTAGAAAGACTGCCGTCGTCAAGACGGAGGAAGGTGGGGATGACG
TCAAGTCATCATGGCCCTTATGCCCCGGGCTGCACACGTGCTACAATGGCCGGTACAAACGGAAGCGAAG
CCGAGAGGTGAAGCGAATCC

>gi|170659962|gb|EU394269.1| Uncultured planctomycete clone H34 16S ribosomal RNA gene, partial sequence
GAGCACGTAGGTGGGTTTGTAAGTCAGACGTGAAAGCCTTCTGTTCAACGGAAGAATTGCATCTGAAACT
ACAAACCTTGAGTGTAGGAGGGGAGAATGGAACTTCTGGTGGAGCGGTGAAATGCGTAGATATCAGAAGG
AACGCCGGCGGCGAAAGCGATTCTCTGGCCTATTACTGACACTCAGTGTGCGAAAGCTAGGGGAGCAAAC
GGGATTAGATACCCCGGTAGTCCTAGCCGTAAACGATGGGCACTAAGTAGAGGGAATTACCGATGTTCTC
TCTGCCGTARCTAACGCATTAAGTGCCCCGCCTGGGGAGTACGGCCGCAAGGCTAAAACTCAAAAGAATT
GACGGGGGCTCGCACAAGCGGTGGAGCATGTGGCTTAATTCGATGCAACGCGAAAAACCTTACCGGGGCT
TGACATGGTAGAAGTAGGAACCCGAAAGGGTAACGAACGGTATCCAGTCGGTGACTATCACAGGTGTTGC
ATGGCTGTCGTCAGCTCGTGTCGTGAGACGTTGGGTTAAGTCCCCTAACGAGCGAAACCCTTGTTTTTAG
TTGCCAGCGGGTTGTGCCGGGCACTCTAGAAAGACTGCCGTCGTCAAGACGGAGGAAGGTGGGGATGACG
TCAAGTCATCATGGCCCTTATGCCCCGGGCTGCACACGTGCTACAATGGCCGGTACAAACGGAACSAAGC
CGAGGGTGAAGCGAATCC

>gi|170659963|gb|EU394270.1| Uncultured planctomycete clone H35 16S ribosomal RNA gene, partial sequence
GAGCACGTAGGTGGGTTTGTAAGTCAGGTGTGAAAGCCTTCTGTTCAAAGGAAGAACGGCATCTGAAACT
GCAGATCTTGAGTGTAGGAGGGGAGAGTGGAACTTCTGGTGGAGCGGTGAAATGCGTAGATATCAGAAGG
AACGTCGGCGGCGAAAGCGACTCTCTGGCCTATTACTGACACTGAGGTGCGAAAGTTAGGGGAGCAAACG
GGATTAGATACCCCGGTAGTCCTAACCGTAAACGATGGGCACTAAGTAGAGGGAATTACCAATGTTCTCT
CTGCCGTAGCTAACGCATTAAGTGCCCCGCCTGGGGAGTACGGCCGCAGGGCTAAAACTCAAAAGAATTG
ACGGGGGCTCGCACAAGCGGTGGAGCATGTGGCTTAATTCGATGCAACGCGAAAAACCTTACCGGGGTTT
GACATGGTAGAAGTAGGAGCCCGAAAGGGTAACCAACGGTATCCAGTCCGTAACTATCACAGGTGTTGCA
TGGCTGTCGTCAGCTCGTGTCGTGAGACGTTGGGTTAAGTCCCCTAACGAGCGAAACCCTTGTTTTTAGT
TACCATCGGGTTATGCCGGGTACTCTAGAAAGACTGCCGTCGTCAAGACGGAGGAAGGTGGGGATGACGT
CAAGTCATCATGGCCCTTATACCCCGGGCTGCACACGTGCTACAATGGTCGGTACAAAAGGAAGCAAGAC
CGAGAGGTGAAGCGAATCC

>gi|170659964|gb|EU394271.1| Uncultured planctomycete clone H36 16S ribosomal RNA gene, partial sequence
GAGCACGTAGGTGGGTTTGTAAGTCAGACGTGAAAGCCTTCTGTTCAACGGAAGAATTGCATCTGAAACT
ACAAACCTTGAGTGTAGGAGGGGAGAATGGAACTTCTGGTGGAGCGGTGAAATGCGTAGATATCAGAAGG
AACGCCGGCGGCGAAAGCGATTCTCTGGCCTATTACTGACACTCAGTGTGCGAAAGCTAGGGGAGCAAAC
GGGATTAGATACCCCGGTAGTCCTAGCCGTAAACGATGGGCACTAAGTAGAGGGAATTACCGATGTTCTC
TCTGCCGTAGCTAACGCATTAAGTGCCCCGCCTGGGGAGTACGGCCGCAAGGCTAAAACTCAAAAGAATT
GACGGGGGCTCGCACAAGCGGTGGAGCATGTGGCTTAATTCGATGCAACGCGAAAAACCTTACCGGGGCT
TGACATGGTAGAAGTAGGAACCCGAAAGGGTAACGAACGGTATCCAGTCCGTGACTATCACAGGTGTTGC
ATGGCTGTCGTCAGCTCGTGTCGTGAGACGTTGGGTTAAGTCCCCTAACGAGCGAAACCCTTGTTTTTAG
TTGCCAGCGGGTTGTGCCGGGCACTCTAGAAAGACTGCCGTCGTCAAGACGGAGGAAGGTGGGGATGACG
TCAAATCATCATGGCCCTTATGCCCCGGGCTGCACACGTGCTACAATGGCCGGTACAAACGGAAGCGAAG
CCGAGAGGTGAAGCGAATCC

>gi|170659965|gb|EU394272.1| Uncultured planctomycete clone H37 16S ribosomal RNA gene, partial sequence
GAGCACGTAGGTGGGTTTGTAAGTCAGACGTGAAAGCCTTCTGTTCAACGGAAGAATTGCATCTGAAACT
ACAAACCTTGAGTGTAGGAGGGGAGAATGGAACTTCTGGTGGAGCGGTGAAATGCGTAGATATCAGAAGG
AACGCCGGCGGCGAAAGCGATTCTCTGGCCTATTACTGACACTCAGTGTGCGAAAGCTAGGGGAGCAAAC
GGGATTAGATACCCCGGTAGTCCTAGCCGTAAACGATGGGCACTAAGTAGAGGGAATTACCGATGTTCTC
TCTGCCGTAGCTAACGCATTAAGTGCCCCGCCTGGGGAGTACGGCCGCAAGGCTAAAACTCAAAAGAATT
GACGGGGGCTCGCACAAGCGGTGGAGCATGTGGCTTAATTCGATGCAACGCGAAAAACCTTACCGGGGCT
TGACATGGTAGAAGTAGGAACCCGAAAGGGTAACGAACGGTATCCAGTCCGTGACTATCACAGGTGTTGC
ATGGCTGTCGTCAGCTCGTGTCGTGAGACGTTGGGTTAAGTCCCCTAACGAGCGAAACCCTTGTTTTTAG
TTGCCAGCGGGCTGTGCCGGGCACTCTAGAAAGACTGCCGTCGTCAAGACGGAGGAAGGTGGGGATGACG
TCAAGTCATCATGGCCCTTATGCCCCGGGCTGCACACGTGCTACAATGGCCGGTACAAACGGAAGCGAAG
CCGAGAGGTGAAGCGAATCC

>gi|170659966|gb|EU394273.1| Uncultured planctomycete clone H40 16S ribosomal RNA gene, partial sequence
GAGCACGTAGGTGGGTTTGTAAGTCAGACGTGAAAGCCTTCTGTTCAACGGAAGAATTGCATCTGAAACT
ACAAACCTTGAGTGTAGGAGGGGAGAATGGAACTTCTGGTGGAGCGGTGAAATGCGTAGATATCAGAGGG
AACGCCGGCGGCGAAAGCGATTCTCTGGCCTATTACTGACACTCAGTGTGCGGAAGCTAGGGGAGCAAAC
GGGATTAGATACCCCGGTAGTCCTAGCCGTAAACGATGGGCACTAAGTAGAGGGAATTACCGATGTTCTC
TCTGCCGTAGCTAACGCATTAAGTGCCCCGCCTGGGGAGTACGGCCGCAAGGCTAAAACTCAAAAGAATT
GACGGGGGCTCGCACAAGCGGTGGAGCATGTGGCTTAATTCGATGCAACGCGAAAAACCTTACCGGGGCT
TGACATGGTAGAAGTAGGAACCCGAAAGGGTAACGAACGGTATCCAGTCCGTGACTATCACAGGTGTTGC
ATGGCTGTCGTCAGCTCGTGTCGTGAGACGTTGGGTTAAGTCCCCTAACGAGCGGAACCCTTGTTTTTAG
TTGCCAGCGGGTTGTGCCGGGCACTCTAGAAAGACTGCCGTCGTCAAGACGGAGGAAGGTGGGGATGACG
TCAAGTCATCATGGCCCTTATGCCCCGGGCTGCACACGTGCTACAATGGCCGGTACAAACGGAAGCGAAG
CCGAGAGGTGAAGCGAATCC

>gi|170659967|gb|EU394274.1| Uncultured planctomycete clone H41 16S ribosomal RNA gene, partial sequence
GAGCACGTAGGTGGGTTTGTAAGTCAGACGTGAAAGCCTTCTGTTCAACGGAAGAATTGCATCTGAAACT
ACAAACCTTGAGTGTAGGAGGGGAGAATGGAACTTCTGCTGGAGCGGTGAAATGCGTAGATATCAGAAGG
AACGCCGGCGGCGAAAGCGATTCTCTGGCCTATTACTGACACTCAGTGTGCGAAAGCTAGGGGAGCAAAC
GGGATTAGATACCCCGGTAGTCCTAGCCGTAAACGATGGGCACTAAGTAGAGGGAATTACCGATGTTCTC
TCTGCCGTAGCTAACGCATTAAGTGCCCCGCCTGGGGAGTACGGCCGCAAGGCTAAAACTCAAAAGAATT
GACGGGGGCTCGCACAAGCGGTGGAGCATGTGGCTTAATTCGATGCAACGCGAAAAACCTTACCGGGGCT
TGACATGGTAGAAGTAGGAACCCGAAAGGGTAACGAACGGTATCCAGTCCGTGACTATCACAGGTGTCGC
ATGGCTGTCGTCAGCTCGTGTCGTGAGACGTTGGGTTAAGTCCCCTAACGAGCGAAACCCTTGTTTTTAG
TTGCCAGCGGGTTGTGCCGGGCACTCT

>gi|170659968|gb|EU394275.1| Uncultured planctomycete clone H43 16S ribosomal RNA gene, partial sequence
GAGCACGTAGGTGGGTTTGTAAGTCAGACGTGAAAGCCTTCTGTTCAACGGAAGAATTGCATCTGAAACT
ACAAACCTTGAGTGTAGGAGGGGAGAATGGAACTTCTGGTGGAGCGGTGAAATGCGTAGATATCAGAAGG
AACGCCGGCGGCGAAAGCGATTCTCTGGCCTATTACTGACACTCAGTGTGCGAAAGCTAGGGGAGCAAAC
GGGATTAGATACCCCGGTAGTCCTAGCCGTAAACGATGGGCACTAAGTAGAGGGAATTACCGATGTTCTC
TCTGCCGTAGCTAACGCATTAAGTGCCCCGCCTGGGGAGTACGGCCGCAAGGCTAAAACTCAAAAGAATT
GACGGGGGCTCGCACAAGCGGTGGAGCATGTGGCTTAATTCGATGCAACGCGAAAAACCTTACCGGGGCT
TGACATGGTAGAAGTAGGAACCCGAAAGGGTAACGAACGGTATCCAGTCCGTGACTATCACAGGTGTTGC
ATGGCTGTCGTCAGCTCGTGTCGTGAGACGTTGGGTTAAGTCCCCTAACGAGCGAAACCCTTGTTTTTAG
TTGCCAGCGGGTTGTGCCGGGCACTCTAGAAAGACTGCCGTCGTCAAGACAGAGGAAGGTGGGGATGACG
TCAAGTCATCATGGCCCTTATGCCCCGGGCTGCACACGTGCTACAATGGCCGGTACAAACGGAAGCGAAG
CCGAGAGGTGAAGCGAATCC

>gi|170659969|gb|EU394276.1| Uncultured planctomycete clone H44 16S ribosomal RNA gene, partial sequence
GAGCACGTAGGTGGGTTTGTAAGTCAGACGTGAAAGCCTTCTGTTCAACGGAAGAATTGCATCTGAAACT
ACAAACCTTGAGTGTAGGAGGGGAGAATGGAACTTCTGGTGGAGCGGTGAAATGCGTAGATATCAGAAGG
AACGCCGGCGGCGAAAGCGATTCTCTGGCCTATTACTGACACTCAGTGTGCGAAAGCTAGGGGAGCAAAC
GGGATTAGATACCCCGGTAGTCCTAGCCGTAAACGATGGGCACTAAGTAGAGGGAATTACCGATGTTCTC
TCTGCCGTAGCTAACGCATTAAGTGCCCCGCCTGGGGAGTACGGCCGCAAGGCTAAAACTCAAAAGAATT
GACGGGGGCTCGCACAAGCGGTGGAGCATGTGGCTTAATTCGATGCAACGCGAAAAACCTTACCGGGGCT
TGACATGGTAGAAGTAGAAACCCGAAAGGGTAACGAACGGTATCCAGTCCGTGACTATCACAGGTGTTGC
ATGGCTGTCGTCAGCTCGTGTCGTGAGACGTTGGGTTAAGTCCCCTAACGAGCGAAACCCTTGTTTTTAG
TTGCCAGCGGGTTGTGCCGGGCACTCTAGAAAGACTGCCGTCGTCAAGACGGAGGAAGGTGGGGATGGCG
TCAAGTCATCATGGCCCTTATGCCCCGGGCTGCACACGTGCTACAATGGCCGGTACAAACGGAAGCGAAG
CCGAGAGGTGAAGCGAATCC

>gi|170659970|gb|EU394277.1| Uncultured planctomycete clone H45 16S ribosomal RNA gene, partial sequence
GAGCACGTAGGTGGGTTTGTAAGTCAGACGTGAAAGCCTTCTGTTCAACGGAAGAATTGCATCTGAAACT
ACAAACCTTGAGTGTAGGAGGGGAGAATGGAACTTCTGGTGGAGCGGTGAAATGCGTAGATATCAGAAGG
AACGCCGGCGGCGAAAGCGATTCTCTGGCCTATTACTGACACTCAGTGTGCGAAAGCTAGGGGAGCAAAC
GGGATTAGATACCCCGGTAGTCCTAGCCGTAAACGATGGGCACTAAGTAGAGGGAATTACCGATGTTCTC
TCTGCCGTAGCTAACGCATTAAGTGCCCCGCCTGGGGAGTACGGCCGCAAGGCTAAAACTCAAAAGAATT
GACGGGGGCTCGCACAAGCGGTGGAGCATGTGGCTTAATTCGATGCAACGCGAAAAACCTTACCGGGGCT
TGACATGGTAGAAGTAGGAACCCGAAAGGGTAACGAACGGTATCCAGTCCGTGACTATCACAGGTGTTGC
ATGGCTGTCGTCAGCTCGTGTCGTGAGACGTTGGGTTAAGTCCCCTAACGAGCGAAACCCTTGTTTTTAG
TTGCCAGCGGGTTATGCCGGGCACTCTAGAAAGACTGCCGTCGTCAAGACGGAGGAAGGTGGGGAT

>gi|170659971|gb|EU394278.1| Uncultured planctomycete clone H46 16S ribosomal RNA gene, partial sequence
GAGCACGTAGGTGGGTTTGTAAGTCAGACGTGAAAGCCTTCTGTTCAACGGAAGAATTGCATCTGAAACT
ACAAACCTTGAGTGTAGGAGGGGAGAATGGAACTTCTGGTGGAGCGGTGAAATGCGTAGATATCAGAAGG
AACGCCGGCGGCGAAAGCGATTCTCTGACCTATTACTGACACTCAGTGTGCGAAAGCTAGGGGAGCAAAC
GGGATTAGATACCCCGGTAGTCCTAGCCGTAAACGATGGGCACTAAGTAGAGGGAATTACCGATGTTCTC
TCTGCCGTAGCTAACGCATTAAGTGCCCCGCCTGGGGAGTACGGCCGCAAGGCTAAAACTCAAAAGAATT
GACGGGGGCTCGCACAAGCGGTGGAGCATGTGGCTTAATTCGATGCAACGCGAAAAACCTTGCCGGGGCT
TGACATGGTAGAAGTAGGAACCCGAAAGGGTAACGAACGGTATCCAGTCCGTGACTATCACAGGTGTTGC
ATGGCTGTCGTCAGCTCGTGTCGTGAGACGTTGGGTTAAGTCCCCTAACGAGCGAAACCCTTGTTTTTAG
TTGCCAGCGGGTTGTGCCGGGCACTCTAGAAAGACTGCCGTCGTCAAGACGGAGGAAGGTGGGGATGACG
TCAAGTCATCATGGCCCTTATGCCCCGGGCTGCACACGTGCTACAATGGCCGGTACAAACGGAAGCGAAG
CCGAGAGGTGAAGCGAATCC

>gi|170659972|gb|EU394279.1| Uncultured planctomycete clone H47 16S ribosomal RNA gene, partial sequence
GAGCACGTAGGTGGGTTTGTAAGTCAGGTGTGAAAGCCTTCTGTTCAAAGGAAGAACGGCATCTGAAACT
GCAGATCTTGAGTGTAGGAGGGGAGAGTGGAACTTCTGGTGGAGCGGTGAAATGCGTAGATATCAGAAGG
AACGTCGGCGGCGAAAGCGACTCTCTGGCCTATTACTGACACTGAGGTGCGAAAGTTAGGGGAGCAAACG
GGATTAGATACCCCGGTAGTCCTAACCGTAAACGATGGGCACTAAGTAGAGGGAATTACCAATGTTCTCT
CTGCCGTAGCTAGCGCATTAAGTGCCCCGCCTGGGGAGTACGGCCGCAAGGCTAAAACTCAAAAGAATTG
ACGGGGGCTCGCACAAGCGGTGGAGCATGTGGCTTAATTCGATGCAACGCGAAAAACCTTACCGGGGTTT
GACATGGTAGAAATAGGAACCCGAAAGGGCAACCAACGGTATCCAGTCCGTAGCTATCACAGGTGTTGCA
TGGCTGTCGTCAGCTCGTGTCGTGAGACGTTGGGTTAAGTCCCCTAACGAGCGAAACCCTTGTTTTTAGT
TACCATCGGGTAGTGCCGGGTACTCTAAAAAGACTGCCGTCGTCAAGACGGAGGAAGGTGGGGATGACGT
CAAGTCATCATGGCCCTTATACCCCGGGCTGCACACGTGCTACAATGGTCGGTACAAAAGGATGCAAGAC
CGAGAGGTGAAGCGAATCC
