# Supplementary material for: Biogeography of anaerobic ammonia-oxidizing (anammox) bacteria
Source: Front Microbiol. 2014 Aug 6;5:399. doi: 10.3389/fmicb.2014.00399 (PMC4123730; doi:10.3389/fmicb.2014.00399)
Supplement: Supplementary file 1 [file DataSheet1.ZIP › Sonthiphand supp data files/10/Untrimmed Sequence Files/95.fasta]

>gi|188011200|gb|EU682458.1| Uncultured planctomycete clone M1-03 16S ribosomal RNA gene, partial sequence
GGATTAGGCATGCAAGTCGAACGAGGATATGTCCTTCGGGATATAAGCCGAGTGGCGCAAGGGTGAGTAA
TGCATAGATTACCTGCCTTTAGGATAAGGACAACTTTGTGAGAACGAAGCTAATACTTAATAACACAAAA
GGGAATAATTTTCTTTTGTCAAATAGAGGGTAGCAATATCTTTCGCCTAAAGAGGGGTTTATGTCCTATC
AGCTTGTTGGTGGGGTAATGGCCTACCAAGGCGAAGACGGGTAGCCGGCCTTAGAGGGTGGTCGGCCACA
CTGGGACTGAGACACTGCCCAGACTTCTACGGAAGGCTGCAGTCGAGAATCTTTCGCAATGCCCGAAAGG

>gi|188011201|gb|EU682459.1| Uncultured planctomycete clone M1-04 16S ribosomal RNA gene, partial sequence
GGATTAGGCATGCAAGTCGAACGAGGATATATTCTTCGGGATATAAGCCGAGTGGCGCAAGGGTGAGTAA
TACATAGATTACCTACCTCTGGGATAAGGACAACTTTGTGAAAACGGAGCTAATACTTAATAAAACAAAA
GAAAATAATATCCTTTTGTCAATGGGAGGGTAGCGATACCTTTTGCCTGGAGAGGGGTTTATGTCCTATC
AGCTTGTTGGTGGGGTAATGGCCTACCAAGGCAAAGACGGGTAGCCGGCCTTAGTGGGTGGTCGGCCACA
CTGGGACTGAGACACTGCCCAGACTTCTACGGAAGGCTGCAGTCGAGAATCTTTCGCAATGCCCGAAAGG

>gi|188011203|gb|EU682461.1| Uncultured planctomycete clone M1-09 16S ribosomal RNA gene, partial sequence
GGATTAGGCATGCAAGTCGAACGAGGATGTATCCTTCGGGATATAAGCCGAGTGGCGCAAGGGTGAGTAA
TGCATAGATTACCTACCTCTAGGATAAGGACAACTTTGCGAAAGTGGAGCTAATACTTAATAATACAAAA
GTGAATAATTCTTTTTTGTCAAAGGGAGGGTAGCAATACCTTTTGCCTAGAGAGGGGTTTATGTCCTATC
AGCTTGTTGGTGGGGTAAAGGCCTACCAAGGCAAAGACGGGTAGCCGGCCTTAGTGGGTGGTCGGCCACA
CTGGGACTGAGACACTGCCCAGACTTCTACGGAGGCTGCAGTCGAGAATCATTCGCAATGCCCGAAAGG

>gi|188011204|gb|EU682462.1| Uncultured planctomycete clone M1-11 16S ribosomal RNA gene, partial sequence
GGATTAGGCATGCAAGTCGAACGAGGATATATCCTTCGGGATATAAGCCGAGTGGCGCAAGGGTGAGTAA
TGCATAGATTACCTGCCTCTAGGATAAGGACAACTTTGTGAAAACGGAGCTAATACTTAATAATACAGAA
GAAAATAATTATCTTTTGTCAAAAGGAGGGTAGCAATACCTTTTGCCTAGAGAGGGGTTTATGTCCTATC
AGCTTGTTGGTGGGGTAATGGCCTACCAAGGCACAGACGGGTAGCCGGCCTTAGAGGGTGGTCGGCCACA
CTGGGACTGAGACACTGCCCAGACTTCTACGGAAGGCTGCAGTCGAGAATCTTTCGCAATGCCCGAAAGG

>gi|188011207|gb|EU682465.1| Uncultured planctomycete clone M1-16 16S ribosomal RNA gene, partial sequence
GGATTAGGCATGCAAGTCGAACGAGGATATGCCCTTCGGGGTGTAAGCCGAGTGGCGCAAGGGTGAGTAA
TGCATAGATTACCTGCCTCTAGGATAAGAACAACTTTGTGAAAACGGAGCTAATACTTAATAATACAAAA
GGGGATAATTTTCTTTTGTCAAATGAAGGGTAGCAATACCTTTCGCCTGGAGAGGGGTTTATGTCCTATC
AGCTTGTTGGTGGGGTAATGGCCTACCAAGGCATAGACGGGTAGCCGGCCTTAGAGGGTGGTCGGCCACA
CTGGGACTGAAACACTGCCCAGACTTCTACGGAAGGCTGCAGTCGAGAATCTTTCGCAATGCCCGAAAGG

>gi|188011209|gb|EU682467.1| Uncultured planctomycete clone M1-25 16S ribosomal RNA gene, partial sequence
GGATTAGGCATGCAACTCGAACGAGGATCTATTTATCGGAATATAAACCAAGTAGCGCAAGGGTGGGTAA
TACATAGATAACCTACCTCTGGGATAAGGACAACTTTGTGAAAACGGAGCTAATACTTAATAAAACAAAA
GAAAATAATATCCTTTTCCAATGTGAGGGTCCCGATACCTTTTGCCTGGAGAGGGGTTTATGTCCTATCA
GCTTGTTGGTGGGGTAATGGCCTACCAAGGCACAGACGGGTAGCCGGCCTTAGAGGGTGGTCGGCCACAC
TGGGGCTGAGACACTGCCCAGACTTCTACGGAAGGCAGCAGTCGAGAATCTTTCGTAATGCCCGAAAGG

>gi|188011213|gb|EU682471.1| Uncultured planctomycete clone M1-40 16S ribosomal RNA gene, partial sequence
GGATTAGGCATGCAAGTCGAACGAGGATATATTTTTCGGAATATAAGCCGAGTGGCGCAAGGGTGAGTAA
TGCATAGATTATCTACCTTTAGGATAAGGGCAACTTTGTGAAAACGGAGCTAATACTTAATAATACAAAA
GGGAATAATTCTTTTTTGTCAAATGGAGGGTAGCAATACCTTTCGCCTAGAGAGGGGTTTATGTCCTATC
AGCTTGTTGGTGGGGTAATGGCCTACCAAGGCAAAGACGGGTAGCCGGCCTTAGAGGGTGGTCGGCCACA
CTGGGACTGAGACACTGCCCAGACTCCTACGGAAGGCTGCAGTCGAGAATCTTTCGCAATGCCCGAAAGG

>gi|188011215|gb|EU682473.1| Uncultured planctomycete clone M2-0 16S ribosomal RNA gene, partial sequence
GGATTAGGCATGCAAGTCGAACGCGCGAAGCCCTTCGGGGCCGAGCGAGTGGCGAACGGGTGAGTAATGC
ATGAATACCTACCCCGATGACTGGGATAACTACTCGAAAGGGTAGCTAATACCGGATGTGGTCCTCACGG
ACCAAAGCTGGCCTCTGAATATGCTGGCGCATCGGGAGGGGTTCATGTGCTATTAGCTTGTTGGTGAGGT
AACGGCTCACCAAGGCGATGATGGCTAGCCGGCCTGAGAGGGTGTCCGGCCACACTGGGACTGAGACACT
GCCCAGACTCCTACGGGAGGCTGCAGTCGAGAATCTTCCACCAATGCGCGAAAGCGTGATGGAGCGACGC
CGCGTGGGCGATGAAGGCCTTCGGGTTGTAAAGCCCTGTTGGATGGGCGTAATCCCCTCGGGTTAATACC
CCTGAGGGTTGAACTCCCATCGGAGGAAGCACCGGCTAAATTCGTGCCAGCAGCCGCGGTAATACGAATG
GTGCGAGCGTTGTTCGGAATCACTGGGCATAAAGAGCACGTAGGCGGCCTCGTAAGTCAGCTGTGAAATC
CCCCGGCTCAACCGGGGAACTGCAGCTGATACTGCGGGGCTAGAGTGCGCGAGGGGAGAGCGGAATTCCT
GGTGGAGCGGTGATATGCGTAGATATCAGGAGGAACGCCGGAGGCGAAAGCGGCTCTCTGGCGCGCAACT
GACGCTGAGGTGCGAAAGCTAGGGGAGCGAACAGGATTAGATACCCTGGTAGTCCTAGCCGTAAACGATG
GGCACTAAGTAGAGGGGTTTT

>gi|188011217|gb|EU682475.1| Uncultured planctomycete clone M2-5 16S ribosomal RNA gene, partial sequence
GGATTAGGCATGCAAGTCGAACGCGCGAAGCCCTTCGGGGCCGAGCGAGTGGCGAACGGGTGAGTAATGC
ATGAATACCTACCCCGATGACTGGGATAACTACTCGAAAGGGTAGCTAATACCGGATGTGGTCCTCACGG
ACCAAAGCTGGCCTCTGAATATGCTGGCGCATCGGGAGGGGTTCATGTGCTATTAGCTTGTTGGTGAGGT
AACGGCTCACCAAGGCGATGATGGCTAGCCGGCCTGAGAGGGTGTCCGGCCACACTGGGACTGAGACACT
GCCCAGGCTCCTACGGGAGGCTGCAGTCGAGAGTCTTTCGCAATGCCCGAAAGGGTGACGAAGCGACGCC
GCGTGGGTGAGGAAGGCCCTCGGGTTGTAAAGCCCTGTCAGGAGTTAAGAAATGTAGGTGTGCTAATATC
ACGCCTATTTGACGAAGGCTCCAAAGGAAGTCACGGCTAACTCTGTGCCAGCAGCCGCGGTAATACAGAG
GTGGCAAGCGTTGTTCGGAATTATTGGGCGTAAAGAGCACGTAGGTGGGTTTGTAAGTCAGATGTGAAAG
CCTCCTGTTCAACGGGAGAATTGCATCTGAAACTACTGATCTTGAGTGTAGGAGGGGAGAATGGAACTTC
TGGTGGAGCGGTGAAATGCGTAGATATCAGAAGGGACGCCGGCGGCGAAAGCGATTCTCTGGCCTATTAC
TGACGCTCAGTGTGCGAAAGCTAGGGGAGCAAACGGGATTAGATACCCCGGTAGTCCTAGCCGTAAACGA
TGGGCACTAAGTAGAGGGGTTTT

>gi|188011218|gb|EU682476.1| Uncultured planctomycete clone M2-30 16S ribosomal RNA gene, partial sequence
GGATTAGGCATGCCAAGTCGAACGAGGATATATCCTTCCGGGATATAAGCCGAGTGGCGCAAGGGTGAGT
AATGCATAGATTACCTGCCTCTAGGATAAGGACAACTTTGCGAAAGTGGAGCTAATACTTAATAATACAA
AAGTGAATAATTCTTTTTTGTCAAATGGAGGGTAGCAATACCTTTCGCCTGGAGAGGGGTTTATGTCCTA
TCAGCTTGTTGGTAGGGTAATGGCCTACCAAGGCAAAGACGGGTAGCCGGCCTTAGTGGGTGGTCGGCCA
CACTGGGACTGAGACACTGCCCAGACTTCTACGGAAGGCTGCAGTCGAGAATCTTTCGCAATGCCCGAAA
GGGTGACGAAGCGACGCCGCGTGGGTGAGGAAGGCCCTCGGGTTGTAAAGCCCTGTCAGGAGATAAGAAA
ATGTAGGTGTGCTAATATCACGCCTATTTGACGAAGGCTCCAAAGGAAGTCACGGCTAACTCTGTGCCAG
CAGCCGCGGTAATACAGAGGTGGCAAGCGTTGTTCGGAATTATTGGGCGTAAGAGCACGTAGGTGGGTTT
GTAAGTCAGATGTGAAAGCCTCCTGTTCAACGGGAGAATTGCATCTGAAACTACTGATCTTGAGTGTAGG
AGGGGAGAATGGAACTTCTAGTGGAGCGGTGAAATGCGTAGATATCAGAAGGAACGCCGGCGGCGAAAGC
GATTCTCTGGCCTATTACTGACGCGCAGTGTGCGAAAGCTAGGGGAGCAAACGGGACTCGCCCCCGGTAG
TCCTAGCCGTAAACGATGGCACTAAGTAGAGGGGTTTT

>gi|188011219|gb|EU682477.1| Uncultured planctomycete clone M2-32 16S ribosomal RNA gene, partial sequence
GGATTAGGCATGCAAGTCGACGCGCGAAGCCCTTCGGGGCCGAGGAGAGGCGAACGGGTGAGTAATGCAT
GAATACCTACCCCGATGACTGGGATAACTACTCGAAAGGGTAGCTAATACCGGATGTGGTCCTCACGGAC
CAAAGCTGGCCTCTGAATATGCTGGCGCATCGGGAGGGGTTCATGTGCTATTAGCTTGTTGGTGAGGTAA
CGGCTCACCAAGGCGATGATGGCTAGCCGGCCTGAGAGGGTGTCCGGCCACACTGGGACTGAGACACTGC
CCAGGCTCCTACGGGAGGCTGCAGTCGAGAGTCTTTCGCAATGCCCGAAAGGGTGACGAAGCGACGCCGC
GTGGGTGAGGAAGGCCCTCGGGTTGTAAAGCCCTGTCAGGAGTTAAGAAATGTAGGTGTGCTAATATCAC
GCCTATTTGACGAAGGCTCCAAAGGAAGTCACGGCTAACTCTGTGCCAGCAGCCGCGGTAATACAGAGGT
GGCAAGCGTTGTTCGGAATTATTGGGCGTAAAGAGCACGTAGGTGGGTTTGTAAGTCAGATGTGAAAGCC
TCCTGTTCAACGGGAGAATTGCATCTGAAACTACTGATCTTGAGTGTAGGAGGGGAGAATGGAACTTCTG
GTGGAGCGGTGAAATGCGTAGATATCAGAAGGGACGCCGGCGGCGAAAGCGATTCTCTGGCCTATTACTG
ACGCTCAGTGTGCGAAAGCTAGGGGAGCAAACGGGATTAGATACCCCGGGTAGTCCTAGCCGTAAACGAT
GGGCACTAAGTAGAGGGGTTTT

>gi|188011220|gb|EU682478.1| Uncultured planctomycete clone M2-34 16S ribosomal RNA gene, partial sequence
GGATTAGGCATGCAAGTCGAACGAGGATATATCCTTCGGGATATAAGGGAGGGCGCAAGGGTGAGTAATG
CATAGATTACCTGCCTCTAGGATAAGGACAACTTTGCGAAAGTGGAGCTAATACTTAATAATACAAAAGT
GAATAATTCTTTTTTGTCAATTCGAGGGTAGCAATACCTTTCGCCTGGAGAGGGGTTTATGTCCTATCAG
CTTGTTGGTAGGGTAATGGCCTACCAAGGCAAAGACGGGTAGCCGGCCTTAGTGGGTGGTCGGCCACACT
GGGACTGAGACACTGCCCAGACTTCTACGGAAGGCTGCAGTCGAGAATCTTTCGCAATGCCCGAAAGGGT
GACGAAGCGACGCCGCGTGGGTGAGGAAGGCCCTCGGGTTGTTATTTTTCTGTCAGGAGTTAAGAAATGT
AGGTGTGCTAATATCACGCCTATTTGACGAAGGCTCCAAAGGAAGTCACGGCTAACTCTGTGCCAGCAGC
CGCGGTAATACAGAGGTGGCAAGCGTTGTTCGGAATTATTGGGCGTAAAGAGCACGTAGGTGGGTTTGTA
AGTCAGATGTGAAAGCCTCCTGTTCAACGGGAGAATTGCATCTGAAACTACTGATCTTGAGTGCAGGAGG
GGAGAATGGAAACTTCTGGTGGAGCGGTGAAATGCGTAGATATCAGAAGGGAACGCCGGGCGGCGAAAGC
GATTCTCTGGGCCTATTACTGACACTCAGTGTGTGAAAGCTAGGGGAGCAAACGGGGTTAGATACCCCGG
TAGTCCTAGCCGTAAACGATGGGCACTAAGTAGAGGGGTTTT

>gi|188011222|gb|EU682480.1| Uncultured planctomycete clone M2-36 16S ribosomal RNA gene, partial sequence
GGATTAGGCATGCAAGTCGAACGAGGATATGTCCTTCGGGATATAAGCGAGGGGCGCAAGGGTGAGTAAT
GCATAGATTACCTGCCTTTAGGATAAGGACAACTTTGTGAAAACGAAGCTAATACTTAATAACACAAAAG
GGAATAATTTTCTTTTGTCAAATGGAGGGTAGCAATATCTTTCGCCTAAAGAGGGGTTTATGTCCTATCA
GCTTGTTGGTGGGGTAATGGCCTACCAAGGCGAAGACGGGTAGCCGGCCTTAGAGGGTGGTCGGCCACAC
TGGGACTGAGACACTGCCCAGACTTCTACGGAAGGCTGCAGTCGAGAATCTTTCGCAATGCCCGAAAGGG
TGACGAAGCGACGCCGCGTGGGTGAGGAAGGCCTTCGGGTTGTTTTGCCCTGTCAGGAGTTAAGAAATGT
AGACTCGCTAACATCGGGTCTATTTGACAAAGGCCCCAAAGGAAGCCACGGCTAACTCTGTGCCAGCAGC
CGCGGTAATACAGAGGTGGCAAGCGTTGTTCGGAATTATTGGGCGTAAAGAGCACGTAGGTGGATTTGTA
AGTCAGACGTGAAAGCCTTCTGTTCAACGGAAGAATTGCATCTGAAACTACAAACCTTGAGTGTAGGAGG
GGAGAATGGAACTTCTGGTGGAGCGGTGAAATGCGTAGATATCAGAAGGGAACGCCGGCGGCGAAAGCGA
TTCTCTGGCCTATTACTGACACTCAGTGTGCGAAAGCTAGGGGAGCAAACGGGATTAGATACCCCGGGTA
GTCCTAGCCGTAACGATGGGCACTAGTAGGGGTTTT

>gi|188011223|gb|EU682481.1| Uncultured planctomycete clone M2-37 16S ribosomal RNA gene, partial sequence
GGATTAGGCATGCAAGTCGAACGAGGATATGTCCTTCGGGATATAAGCCGAGTGGCGCAAGGGTGAGTAA
TGCATAGATTACCTGCCTTTAGGATAAGGACAACTTTGTGAAAACGAAGCTAATACTTAATAACACAAAA
GGGAATAATTTTCTTTTGTCAAATGGAGGGTAGCAATATCTTTCGCCTAAAGAGGGGTTTATGTCCTATC
AGCTTGTTGGTGGGGTAATGGCCTACCAAGGCGAAGACGGGTAGCCGGCCTTAGAGGGTGGTCGGCCACA
CTGGGACTGAGACACTGCCCAGACTTCTACGGAAGGCTGCAGTCGAGAATCTTCCACCAATGCGCGAAAG
CGTGATGGAGCGACGCCGCGTGGGCGATGAAGGCCTTCGGGTTGTAAAGCCCTGTTGGATGGGCGTAATC
CCCTCGGGTTAATACCCCTGAGGGTTGAACTCCCATCGGAGGAAGCACCGGCTAAATTCGTGCCAGCAGC
CGCGGTAATACGAATGGTGCGAGCGTTGTTCGGAATCACTGGGCATAAAGAGCACGTAGGCGGCCTCGTA
AGTCAGCTGTGAAATCCCCCGGCTCAACCGGGGAACTGCAGCTGATACTGCGGGGCTAGAGTGCGCGAGG
GGAGAGCGGAATTCCTGGTGGAGCGGTGATATGCGTAGATATCAGGAGGAACGCCGGAGGCGAAAGCGGC
TCTCTGGCGCGCAACTGACGCTGAGGTGCGAAAGCTAGGGGAGCGAACAGGATTAATTACCCTGGTAGTC
CTAGCCGTAAACGATGGGCACTAAGTAGAGGGGTTTT

>gi|188011224|gb|EU682482.1| Uncultured planctomycete clone M3-1 16S ribosomal RNA gene, partial sequence
GAGCACGTAGGTGGGTTTGTAAGTCAGACGTGAAAGCCTTCTGTTCAACGGAAGAATTGCATCTGAAACT
ACAAACCTTGAGTGTAGGAGGGGAGAATGGAACTTCTGGTGGAGCGGTGAAATGCGTAGATATCAGAAGG
AACGCCGGCGGCGAAAGCGATTCTCTGGCCTATTACTGACACTCAGTGTGCGAAAGCTAGGGGAGCAAAC
GGGATTAGATACCCCGGTAGTCCTAGCCGTAAACGATGGGCACTAAGTAGAGGGAATTACCGATATTCTC
TCTGCCGTAGCTAACGCATTAAGTGCCCCGCCTGGGGAGTACGGCCGCAAGGCTAAAACTCAAAAGAATT
GACGGGGGCTCGCACAAGCGGTGGAGCATGTGGCTTAATTCGATGCAACGCGAAAAACCTTACCGGGGCT
TGACATGGTAGAAGTAGGAACCCGAAAGGGTAACGAACGGTATTCAGTCCGTGGCTATCACAGGTGTTGC
ATGGCTGTCGTCAGCTCGTGTCGTGAGACGTTGGGTTAAGTCCCCTAACGAGCGAAACCCTTGTTTTTAG
TTGCCAGCGGGTTATGCCGGGCACTCTAGAAAGACTGCCGTCGTCAAGACGGAGGAAGGTGGGGATGACG
TCAAGTCATCATGGCCCTTATGCCCCGGGCTGCACACGTGCTACAATGGTCGGTACAAACGGAAGCGAAG
CCGAGAGGTGAAGCGAATCC

>gi|188011225|gb|EU682483.1| Uncultured planctomycete clone M3-2 16S ribosomal RNA gene, partial sequence
GAGCACGTAGGTGGGTTTGTAAGTCAGATGTGAAAGCCTCCTGTTCAACGGGAGAATTGCATCTGAAACT
ACTGATCTTGAGTGTAGGAGGGGAGAATGGAACTTCTGGTGGAGCGGTGAAATGCGTAGATATCAGAAGG
AACGCCGGCGGCGAAAGCGATTCTCTGGCCTATTACTGACGCTCAGTGTGCGAAAGCTAGGGGAGCAAAC
GGGATTAGATACCCCGGTAGTCCACGCCGTAAACGATGGGCACTAAGTAGAGGGAATTACCGATGTTCTC
TCTGCCGTAGCTAACGCATTAAGTGCCCCGCCTGGGGAGTACAGCCGCAAGGCTAAAACTCAAAAGAATT
GACGGGGGCTCGCACAAGCGGTGGAGCATGTGGCTTAATTCGATGCAACGCGAAAAACCTTACCGGGGCT
TGACATGGTAGAAGTAGGAACCCGAAAGGGTAACGAACGGTATTCAGTCCGTGGCTATCACAGGTGTTGC
ATGGCTGTCGTCAGCTCGTGTCGTGAGACGTTGGGTTAAGTCCCCTAACGAGCGAAACCCTTATTTTTAG
TTGCCAGCGGGTTGTGCCGGGCACTCTAGAAAGACTGCCGTCGTCAAGACGGAGGAAGGTGGGGATGACG
TCAAGTCATCATGGCCCTTATGCCCCGGGCTGCACACGTGCTACAATGGCCGGTACAAACGGAAGCGAAG
CCGAGAGGTGAAGCGAATTA

>gi|188011226|gb|EU682484.1| Uncultured planctomycete clone M3-17 16S ribosomal RNA gene, partial sequence
GAGCACGTATGTGGGTTTGTAAGTCAAATGTGAAAGCCTCCTGTTCAACGAGAGAATTGCATCTGAAACT
ACGGATCTTGAGTGTAAGAGGGGAGAATGGAACTTCTGGTGGAGCGGTGAAATGCGTAGATATCAGAAGG
AGCGCCGGCGGCGAAAGCGATTCTCTGGCCTATTACTGACACTCAGTGTGCGAAAGCTAGGGGAGCAAAC
GGGATTAGATACCCCGGTAGTCCTAGCCGTAAACGATGGGCACTAAATAGAGGGAATTACCGATATTCTC
TCTGCCGTAGCTAACGCATTAAGTGCCCCGCCTGGGTAGTACGGCCGCAAGGCTAAAACTCAAAAGAATT
GACGGGGGCTCGCACAAGCGGTGGAGCATGTGGCTTAATTCGATGCAACGCGAAAAACCCTACCGGGGCT
TGACATGATAGAAATAGGAACCCGAAAGGTTAACGAACGGTATCCAGTCCGTAGCTATTACAGGTGTTGC
ATGACTGTCGTCATCTCGTGTCGTGAGACGTTGGCTAAGTCCCCTAACGAGCGAAACCCTTGTTTTAGTT
ACCAGCGTGTTATGCCGGGCACTCTAGAACGACTGCTGTCGTCAGGACGGAGGAAGGTGGGGGATGAGGT
CAGTCATATGGCCTTATTTCCCGGGCGTCCACCCGTTACAAGAGACTATTATATAGGTGTAGA

>gi|188011231|gb|EU682489.1| Uncultured planctomycete clone M3-30 16S ribosomal RNA gene, partial sequence
GAGCACGTAGGTGGGTTTGTAAGTCAGACGTGAAAGCCTTCTGTTCAACGGAAGAATTGCATCTGAAACT
ACAAACCTTGAGTGTAGGAGGGGAGAATGGAACTTCTGGTGGAGCGGTGAAATGCGTAGATATCAGAAGG
AACGCCGGCGGCGAAAGCGATTCTCTGGCCTATTACTGACACTCAGTGTGCGAAAGCTAGGGGAGCAAAC
GGGATTAGGTACCCCGGTAGTCCTAGCCGTAAACGATGGGCACTAAGTAGAGGGAATTACCGATGTTCTC
TCTGCCGTAGCTAACGCATTAAGTGCCCCGCCTGGGGAGTACGGCCGCAAGGCTAAAACTCAAAAGAATT
GACGGGGGCTCGCACAAGCGGTGGAGCATGTGGCTTAATTCGATGCAACGCGAAAAACCTTACCGGGGCT
TGACATGGTAGAAGTAGGAACCCGAAAGGGTAACGAACGGTATTCAGTCCATGGCTATCACAGGTGTTGC
ATGGCTGTCGTCAGCTCGCGTCGTGAGACGTTGGGTTAAGTCCCCTAACGAGCGAAACCCTTATTTTTAG
TTGCCAGCGGGTTGTGCCGGGCACTCTAGAAAGACTGCCGTCGTCAAGACGGAGGAAGGTGGGGATGACG
TCAAGTCATCATGGCCCTTATGCCCCGGGCTGCACACGTGCTACAATGGCCGGTACAAACGGAAGCGAAG
CCGAGAGGTGAAGCGAATTC

>gi|188011233|gb|EU682491.1| Uncultured planctomycete clone M4-4 16S ribosomal RNA gene, partial sequence
TAATTAGGCATGCAGTCGAGCGATGGGCCCTCCCTCGGGAGGGAGACCGAGCGGCGAAAGGGTGAGTAAT
ATATAGGCAACTTACCCCCGGGACGGGGATAGCGTCGGGAAACCGGCGGTAATACCCGATGGCACATGTT
TTTCGCATGGGTGGCATGTTAAAGGGTGGGGATCCTTCGGGACCTTCCGCCCGGGGAGAGGCCTATATCC
TATTAGCTTGTTGGTGGGGTAACGGCCCACCAAGGCTGTGATGGGTAGCCGGACTGAGAGGTTGGCCGGT
CACACTGGGACTGAGACACTGCCCAGACTTCTACGGAAGGCTGCAGTCGAGAATCATTCGCAATGGGCGC
AAGCCTGACGATGCGACGCCGCGTGGATGATGAAGGCCCTCGGGTTGTAAAGTCCTGTCAGGTGTTAAGA
AATGCGGTGGGGGAAATATTCCCACCGTTTGACGAAGGCACCAGAGGAAGCCACGGCTAACTTCGTGCCA
GCAGCCGCGGTAACACGAAGGTGGCAAGCGTTGTTCGGAATTATTGGGCATAAAGGGCACGTAGGCGGGA
TGGTAAGTCGGTAGTGAAAGCCCTCGGCTCAACCGAGGAATTGCTTCCGATACTGCCTTCCTCGAGTACA
GGAGGGGGAGAGTGGAACTCTTGGTGGAGCGGTGAAATGCGTTGATATCAAGGGGAACGCCGGCGGCGAA
AGCGACTCTCTGGCCTGTTACTGACGCTGAGGTGCGAAAGCCAGGTGAGCAACGGGATTAGATACCCCGG
TAGTCCTGGCCGTAACGATGGGCACTAAGTAGAGGGGTTTAAT
