# Supplementary material for: Biogeography of anaerobic ammonia-oxidizing (anammox) bacteria
Source: Front Microbiol. 2014 Aug 6;5:399. doi: 10.3389/fmicb.2014.00399 (PMC4123730; doi:10.3389/fmicb.2014.00399)
Supplement: Supplementary file 1 [file DataSheet1.ZIP › Sonthiphand supp data files/100/Untrimmed Sequence Files/25.fasta]

>gi|315573134|gb|HQ610833.1| Uncultured anaerobic ammonium-oxidizing bacterium clone SA08-15 16S ribosomal RNA gene, partial sequence
TTCGCAATGCCCGAAAGGGTGACGAAGCGACGCCGCGTGTGGGAAGAAGGCCTTCGGGTTGTAAACCACT
GTCGGGAGTTAAGAAGTGTAAGGGTGTTAAGAGCATCCTTGCTTGACGTTAGCTCCGGAGGAAGCCACGG
CTAACTCTGTGCCAGCAGCCGCGGTAATACAGAGGTGGCAAGCGTTGTTCGGAATTATTGGGCGTAAAGA
GCACGTAGGCGGCCCTGCAAGTCAGCTGTGAAATCCTTCTGCTCAACGGAAGAACGGCAGTTGATACTAC
AGGGCTCGAGTGCGGGAGGGGAGAGTGGAACTTCTGGTGGAGCGGTGAAATGCGTAGATATCAGAAGGAA
CATCGGCGGCGAAAGCGACTCTCTGGCCCGTAACTGACGCTGAGGTGCGAAAGCTAGGGGAGCAAACGGG
ATTAGATACCCCGGTAGTCCTAGCCGTAAACGATGGGCACTAAGTAGAGGGGTTTTA

>gi|315573135|gb|HQ610834.1| Uncultured anaerobic ammonium-oxidizing bacterium clone SA08-10 16S ribosomal RNA gene, partial sequence
TTCGCAATGCCCGAAAGGGTGACGAAGCGACGCCGCGTGTGGGAAGAAGGCCTTCGGGTTGTAAACCACT
GTCGGGAGTTAAGAAATACAAGGATATTAATAGTGTCTTTGTTTGACTAAGGCTCCGGAGGAAGCACGGC
TAACTCTGTGCCAGCAGCCGCGGTAATACAGAGGCGGCAAGCGTTGTTCGGAATTATTGGGCGTAAAGAG
CACGTAGGCGGCTATGTAAGTCGGTTGTGAAAGCCTTCCGCTCAACGGAAGAACAGCATCCGATACTACA
TGGCTTGAGTGCGGGAGGGGAGAGTGGAACTTCTGGTGGAGCGGTGAAATGCGTAGATATCAGAAGGAAC
GCCGGCGGCGAAAGCGRCTCTCTGGCCCATAACTGACGCTGAGTGTGCGAAAGCTAGGGGAGCAAACGGG
ATTAGATGCCCCGGTAGTCCTAGCCGTAAACGATGGGCACTAAGTAGAGGGGTTTTA
>gi|315573136|gb|HQ637487.1| Uncultured anaerobic ammonium-oxidizing bacterium clone HB5-009 16S ribosomal RNA gene, partial sequence
CAATGCCCGAAAGGGTGACGAAGCGACGCCGCGTGTGGGAAGAAGGCCTTCGGGTTGTAAACCACTGTCG
GGAGTTAGGAAATGTAAGGGTGCTAATAGTATCCTTACTTGACTAAGGCTCCGGAGGAAGCCACGGCTAA
CTCTGTGCCAGCAGCCGCGGTAATACAGAGGCGGCAAGCGTTGTTCGGAATTATTGGGCGTAAAGAGCAC
GTAGGCGGCCTTGTAAGTCAGTTGTGAAAGCCTTCTGCTTAACGGAAGAACAGCAGCTGATACTGCAAGG
CTAGAGTGCGGAAGGGGAGAGTGGAACTTCTGGTGGAGCGGTGAAATGCGTAGATATCAGAAGGAACACC
GGCGGCGAAGGCGACTCTCTGGTCCGTAACTGACGCTGAGTGTGCGAAAGCTAGGGGAGCAAACGGGATT
AGATACCCCGGTAGTCCTAGCCGTAAACGATGGGCACT

>gi|315573137|gb|HQ637488.1| Uncultured anaerobic ammonium-oxidizing bacterium clone HB5-002 16S ribosomal RNA gene, partial sequence
CAATGCCCGAAAGGGTGACGAAGCGACGCCGCGTGCGGGAGGAAGGCCTTCGGGTTGTAAACCGCTGTCG
GGAGTTAAGAAATGCAAGGATGTTAATAGCGTTCTTGCTTGACTAAGGCTCCGGAGGAAGCCACGGCTAA
CTCTGTGCCAGCAGCCGCGGTAATACAGAGGCGGCAAGCGTTGTTCGGAATTATTGGGCGTAAAGAGCAC
GTAGGCGGCTGTGTAAGTCGGTTGTGAAAGCCTTCCGCTCAACGGAAGAACGGCATCCGATACTGCATGG
CTTGAGTGTGGGAGGGGAGAGTGGAACTCCTGGTGGAGCGGTGAAATGCGTAGATATCAGAAGGAACACC
GGCGGCGAAGGCGACTCTCTGGTCCATAACTGACGCTGAGTGTGCGAAAGCTAGGGGAGCAAACGGGATT
AGATACCCCGGTAGTCCTAGCCGTAAACGATGGGCACT

>gi|315573138|gb|HQ637489.1| Uncultured anaerobic ammonium-oxidizing bacterium clone HB5-003 16S ribosomal RNA gene, partial sequence
CAATGCCCGAAAGGGTGACGAAGCGACGCCGCGTGTGGGAAGAAGGCCTTCGGGTTGTAAACCACTGTCG
GGAGTTAGGAAATGCAGGTGCGTTAATAGCGCACTTGCTTGACTAAGGCTCCAGAGGAAGCCACGGCTAA
CTCTGTGCCAGCAGCCGCGGTAATACAGAGGCGGCAAGCGTTGTTCGGAATTATTGGGCGTAAAGAGCAC
GTAGGCGGCCTTGTAAGTCAGTTGTGAAAGCCTTCTGCTCAACGGAAGAACAGCATCTGATACTGCAAGG
CTAGAGTGCGGAAGGGGAGAGTGGAACTTCTGGTGGAGCGGTGAAATGCGTAGATATCAGAAGGAACACC
GGCGGCGAAGGCGACTCTCTGGTCCGTAACTGACGCTGAGTGTGCGAAAGCTAGGGGAGCAAACGGGATT
AGATACCCCGGTAGTCCTAGCCGTAAACGATGGGCACT
>gi|317120530|gb|HQ010208.1| Uncultured planctomycete clone btl1_D7 16S ribosomal RNA gene, partial sequence
AAGCGCACGTAGGCGGTCTCGTAAGTCGGGTGTGAAATCCCACAGCTTAACTGTGGAACTGCGCCCGATA
CTGCGGGGCTTGAGGATGGGAGGGGAGAGTGGAATTCCTGGTGGAGCGGTGAAATGCGTAGATATCAGGA
GGAACACCGGTGGCGAAGGCGACTCTCTGGTCCATTCCTGACGCTGAGGTGCGAGAGCTAGGGGAGCAAA
CGGGATTAGATACCCCGGTAGTCCTAGCTGTAAACGATGGGCACTAGATAGAGGGATTCTATGCATCTCT
CTGTCGGAGCTAACGCGTTAAGTGCCCCGCCTGGGGAGTATGCTCGCAAGGGTAAAACTCAAAGGAATTG
ACGGGGGCTCACACAAGCGGAGGAGCATGTGGTTCAATTCGACGCAACGCGAAGAACCTTACCCAGGCTT
GACATGGATGGATTAGTCGGCGGAGACGTTGATGACACTCGCAAGAGCGGAACATTCACAGGTGCTGCAT
GGCTGTCGTCAGCTCGTGTCGTGAGATGTTGGGTTAAGTCCCGTAACGAGCGAAACCCTTGCCCCAAGTT
GCGACCAGGTAAAGCTGAGCACTCTTAGGGGACTGCCGTTGTCAAAACGGAGGAAGGTGGGGACGACGTC
AAGTCATCATGGCCTTTATGCCTGGGGCTACACACGTGCTTACAATGGCCGGTACAAAGGGTTCCGAGGG
CGCAAGCCGGAGGCAATCCCATAAAGCCGGTCTCAGTTCGGATTGGAGGCTGCAACTCGCCTCCATGAAG
CCGGAATCGCTAGTAATCGCGGATCA

>gi|319997671|gb|HQ652082.1| Uncultured planctomycete isolate DGGE gel band 5GA_1 16S ribosomal RNA gene, partial sequence
AAAGGGTGACGAAGCGACGCCGCGTGTGGGAAGAAGGCCTTCGGGTTGTAAACCACTGTCGGGAGTTAAG
AAGTGTAAGGGTGTTAAGAGCATCCTTGCTTGACGTTAGCTCCGGAGGAAGCCACGGCTAACTCTGTGCC
AGCAGCCGCGGTAATACAGAGGTGGCAAGCGTTGTTCGGAATTATTGGGCGTAAAGAGCACGTAGGCGGC
CCTGCAAGTCAGCTGTGAAATCCTTCTGCTCAACGGAAGAACGGCAGTTGATACTACAGGGCTCGAGTGC
GGGAGGGGAGAGTGGAACTTCTGGTGGAGCGGTGAAATGCGTAGATATCAGAAGGAACATCGGCGGCGAA
AGCGACTCTCTGGCCCGTAACTGACGCTGAGGTGCGAAAGCTAGGGGAGCAAACGGGATTAGATACCCCG
GTAGTCCTAGCCGTAAACGATGGGCACTAAGTAGAGGGGTTT

>gi|319997672|gb|HQ652083.1| Uncultured planctomycete isolate DGGE gel band 5GA_4 16S ribosomal RNA gene, partial sequence
AAAGGGTGACGAAGCGACGCCGCGTGTGGGAAGAAGGCCTTCGGGTTGTAAACNNCTGTCGGGAGTTAAG
AAGTGTAAGGGTGTTAAGAGCATCCTTGCTTGACGTTAGCTCCGGAGGAAGCCACGGCTAACTCTGTGCC
AGCAGCCGCGGTAATACAGAGGTGGCAAGCGTTGTTCGGAATTATTGGGCGTAAAGAGCACGTAGGCGGC
CCTGCAAGTCAGCTGTGAAATCCTTCTGCTCAACGGAAGAACGGCAGTTGATACTACAGGGCTCGAGTGC
GGGAGGGGAGAGTGGAACTTCTGGTGGAGCGGTGAAATGCGTAGATATCAGAAGGAACATCGGCGGCGAA
AGCGACTCTCTGGCCCGTAACTGACGCTGAGGTGCGAAAGCTAGGGGAGCAAACGGGATTAGATACCCCG
GTAGTCCTAGCCGTAAACGATGGGCACTAAGTAGAGGGGTTT

>gi|319997673|gb|HQ652084.1| Uncultured planctomycete isolate DGGE gel band 5GA_6 16S ribosomal RNA gene, partial sequence
AAAGGGTGACGAAGCGACGCCGCGTGTGGGAAGAAGGCCTTCGGGTTGTAAACCACTGTCGGGAGTTAAG
AAGTGTAAGGGTGTTAAGAGCATCCTTGCTTGACGTTAGCTCCGGAGGAAGCCACGGCTAACTCTGTGCC
AGCAGCCGCGGTAATACAGAGGTGGCAAGCGTTGTTCGGAATTATTGGGCGTAAAGAGCACGTAGGCGGC
CCTGCAAGTCAGCTGTGAAATCCTTCTGCTCAACGGAAGAACGGCAGTTGATACTACAGGGCTCGAGTGC
GGGAGGGGAGAGTGGAACTTCTGGAGGAGCGGTGAAGTGCGTAGATATCAGAAGGAACATCGGCGGCGAA
AGCGACTCTCTGGCCCGTAACTGACGCTGAGGTGCGAAAGCTAGGGGAGCAAACGGGATTAGATACCCCG
GTAGTCCNAGCCGTAAACGATGGGCACTAAGTAGAGGGGTTT

>gi|319997674|gb|HQ652085.1| Uncultured planctomycete isolate DGGE gel band 5GA_7 16S ribosomal RNA gene, partial sequence
AAAGGGTGACGAAGCGACGCCGCGTGTGGGAAGAAGGCCTTCGGGTTGTAAACNACTGTCGGGAGTTAAG
AAGTGTAAGGGTGTTAAGAGCATCCTTGCTTGACGTTAGCTCCGGAGGAAGCCACGGCTAACTCTGTGCC
AGCAGCCGCGGTAATACAGAGGTGGCAAGCGTTGTTCGGAATTATTGGGCGTAAAGAGCACGTAGGCGGC
CCTGCAAGTCAGCTGTGAAATCCTTCTGCTCAACGGAAGAACGGCAGTTGATACTACAGGGCTCGAGTGC
GGGAGGGGAGAGTGGAACTTCTGGTGGAGCGGTGAAATGCGTAGATATCAGAAGGAACATCGGCGGCGAA
AGCGACTCTCTGGCCCGTAACTGACGCTGAGGTGCGAAAGCTAGGGGAGCAAACGGGATTAGATACCCCG
GTAGTCCTAGCCGTAAACGATGGGCACTAAGTAGAGGGGTTT

>gi|319997675|gb|HQ652086.1| Uncultured planctomycete isolate DGGE gel band 5GA_9 16S ribosomal RNA gene, partial sequence
AAAGGGTGACGAAGCGACGCCGCGTGTGGGAAGAAGGCCTTCGGGTTGTAAACCACTGTCGGGAGTTAAG
AAGTGTAAGGGTCTTAAGAGCATCCTTGCTTGACGTTAGCTCCGGAGGAAGCCACGGCTAACTCTGTGCC
AGCAGCCGCGGTAATACAGAGGTGGCAAGCGTTGTTCGGAATTATTGGGCGTAAAGAGCACGTAGGCGGC
CCTGCAAGTCAGCTGTGAAATCCTTCTGCTCAACGGAAGAACGGCAGTTGATACTACAGGGCTCGAGTGC
GGGAGGGGAGAGTGGAACTTCTGGTGGAGCGGTGAAATGCGTAGATATCAGAAGGAACATCGGCGGCGAA
AGCGACTCTCTGGCCCGTAACTGACGCTGAGGTGCGAAAGCTAGGGGAGCAAACGGGATTAGATACCCCG
GNAGTCCNAGCCGTAAACGATNGGCACTAAGTAGAGGGGTTT

>gi|319997676|gb|HQ652087.1| Uncultured planctomycete isolate DGGE gel band 5GB_12 16S ribosomal RNA gene, partial sequence
AAAGGGTGACGAAGCGACGCCGCGTGTGGGAAGAAGGCCTTCGGGTTGTAAACCACTGTCGGGAGTTAAG
AAGTGTAAGGGTGTTAAGAGCATCCTTGCTTGACGTTAGCTCCGGAGGAAGCCACGGCTAACTCTGTGCC
AGCAGCCGCGGTAATACAGAGGTGGCAAGCGTTGTTCGGAATTATTGGGCGTAAAGAGCACGTAGGCGGC
CCTGCAAGTCAGCTGTGAAATCCTTCTGCTCAACGGAAGAACGGCAGTTGATACTACAGGGCTCGAGTGC
GGGAGGGGAGAGTGGAACTTCTGGTGGAGCGGTGAAATGCGTAGATATCAGAAGGAACATCGGCGGCGAA
AGCGACTCTCTGGCCCGTAACTGACGCTGAGGTGCGAAAGCTAGGGGAGCAAACGGGATTAGATACCCCG
GNAGTCCTAGCCGTAAACGATGGGCACTAAGTAGAGGGGTTT

>gi|319997677|gb|HQ652088.1| Uncultured planctomycete isolate DGGE gel band 5GB_14 16S ribosomal RNA gene, partial sequence
AANGGGTGACGAAGCGACGCCGCGTGTGGGAAGAAGGCCTTCGGGTTGTAAACCACTGTCGGGAGTTAAG
AAGTGTAAGGGTGTTAAGAGCATCCTTGCTTGACGTTAGCTCCGGAGGAAGCCACGGCTAACTCTGTGCC
AGCAGCCGCGGTAATACAGAGGTGGCAAGCGTTGTTCGGAATTATTGGGCGTAAAGAGCACGTAGGCGGC
CCTGCAAGTCAGCTGTGAAATCCTTCTGCTCAACGGAAGAACGGCAGTTGATACTACAGGGCTCGAGTGC
GGGAGGGGAGAGTGGAACTTCTGGTGGAGCGGTGAAATGCGTAGATATCAGAAGGAACATCGGCGGCGAA
AGCGACTCTCTGGCCCGTAACTGACGCTGAGGTGCGAAAGCTAGGGGAGCAAACGGGATTAGATACCCCG
GTAGTCCTAGCCGTAAACGATGGGCACTAAGTAGAGGGGTTT

>gi|319997678|gb|HQ652089.1| Uncultured planctomycete isolate DGGE gel band 5GB_15 16S ribosomal RNA gene, partial sequence
AAAGGGTGACGAAGCGACGCCGCGTGTGGGAAGAAGGCCTTCGGGTTGTAAACCACTGTCGGGAGTTAAG
AAGTGTAAGGGTGTTAAGAGCATCCTTGCTTGACGTTAGCTCCGGAGGAAGCCACGGCTAACTCTGTGCC
AGCAGCCGCGGTAATACAGAGGTGGCAAGCGTTGTTCGGAATTATTGGGCGTAAAGAGCACGTAGGCGGC
CCTGCAAGTCAGCTGTGAAATCCTTCTGCTCAACGGAAGAACGGCAGTTGATACTACAGGGCTCGAGTGC
GGGAGGGGAGAGTGGAACTTCTGGTGGAGCGGTGAAATGCGTAGATATCAGAAGGAACATCGGCGGCGAA
AGCGACTCTCTGGCCCGTAACTGACGCTGAGGTGCGAAAGCTAGGGGAGCAAACGGGATTAGATACCCCG
GTAGTCCNAGCCGTAAACGATGGGCACTAAGTAGAGGGGTTT

>gi|319997679|gb|HQ652090.1| Uncultured planctomycete isolate DGGE gel band 5GB_19 16S ribosomal RNA gene, partial sequence
AANGGGTGACGAAGCGACGCCGCGTGTGGGAAGAAGGCCTTCGGGTTGTAAACCACTGTCGGGAGTTAAG
AAGTGTAAGGGTGTTAAGAGCATCCTTGCTTGACGTTAGCTCCGGAGGAAGCCACGGCTAACTCTGTGCC
AGCAGCCGCGGTAATACAGAGGTGGCAAGCGTTGTTCGGAATTATTGGGCGTAAAGAGCACGTAGGCGGC
CCTGCAAGTCAGCTGTGAAATCCTTCTGCTCAACGGAAGAACGGCAGTTGATACTACAGGGCTCGAGTGC
GGGAGGGGAGAGTGGAACTTCTGGTGGAGCGGTGAAATGCGTAGATATCAGAAGGAACATCGGCGGCGAA
AGCGACTCTCTGGCCCGTAACTGACGCTGAGGTGCGAAAGCTAGGGGAGCAAACGGGATTAGATACCCCG
GTAGTCCTAGCCGTAAACGATGGGCACTAAGTAGAGGGGTTT
>gi|391225846|gb|JQ861342.1| Uncultured planctomycete clone JZ44 16S ribosomal RNA gene, partial sequence
ATTAGAGTTTGATCCTGGCTCAGAACGAACGCTGGCGGCGTGGTTTAGGCATGCAAGTCGAACGAGAAAC
AGGGGGCAACTCCTGAAGTACAGTGGCGAAAGGGTGAGTAATACCTAGACAATCTACCCTCGAGTTCGGG
ACAACAGCTGGAAACGGCTGCTAATACCGGGTGGTAAGCGTGTGGCTCTGGCCGTGCGCTTTAAAGACGG
GGACCCTTCGGGGCCTGTCGCTCGAGGAGGGGTTTAGGCTCCATCAGCTAGTTGGTAGGGTAACGGCCTA
CCAAGGCAACGACGGATAGCCGGCCTGAGAGGGTGTCCGGCCACACTGGGACTGAGACACTGCCCAGACT
CCTACGGGAGGCCGCAGTCGTGAATCTTCGGCAATGGGCGCAAGCCTGACCGAGCGACGCCGCGTGGAGG
ATGAAGGCCTTCGGGTTGTAAACTCCTTTTACCTGGCAAGAAAGCCGGAAACCCAACACGTTTTCGGTTG
ACGCAACCAGGAGAAAAAGCCACGGCTAACTCTGTGCCAGCAGCCGCGGTAATACAGAGGTGGCAAGCGT
TGTTCGGAATCACTGGGCATAAAGGGCGCGTAGGCGGCGAGGCAAGTCGGGTGTGAAATCCCTCAGCTCA
ACTGAGGAACTGCGCCCGAAACTACCTTGCTAGAGTGCAGGAGAGGAGAGTGGAACTCCTAGTGGAGCGG
TGAAATGCGTAGAGATTAGGAGGAACGCCGGTGGCGAAAGCGACTCTCTGGCCTGTAACTGACGCTGAGG
CGCGAAAGCTAGGGGAGCAAACGGGATTAGATACCCCGGTAGTCCTAGCCGTAAACGATGGGCACTAAGT
AGGGGGGTCTCCGATGACCTCTCTGCCGGAGCTAATGTATTAAGTGCCCCGCCTGGGGAGTATGGTCGCA
AGGCTGAAACTCAAAGGAATTGACGGGGGCCCACACAAGCGGTGGAGCATGTGGTTCAATTCGAAGCAAC
GCGCAGAACCTTACCTGGGCTTGACATGCTCGGATTAGCTTCCTGAAAGGGGAGTGACACCTCTTTGAGG
TGGAACGAGCACAGGTGTTGCATGGCTGTCGTCAGCTCGTGTCGTGAGATGTTGGGTTAAGTCCCGTAAC
GAGCGAAACCCTTGTCGCTAGTTGCCAGCGGGTAAAGCCGGGAACTCTAGCGAGACTGCCGTTCAAAAAA
CGGAGGAAGGTGGGGATGACGTCAAGTCCTCATGGCCTTTATGCCCAGGGCTACACACGTGCCACAATGG
CCGGTACAAAGGGAAGCGAGACCGCAAGGTGGAGCAAATCTCAAAAAACCGGTCCCAGTTCGGATTGAGG
GCTGAAATTCGCCCTCATGAAGTCGGAATCGCTAGTAATCGCGGATCAGCTACGCCGCGGTGAATATGTT
CCTGAGCCTTGTACACACCGCCCGTCAAGCCACGAAAGCTGGGAATACCCGAAGTCACTCACCCAACCCG
CAAGGGAGGGATGTGCCGAAGGTAGAATCAGTGATTGGGACTAAGTCGTAACAAGGTAACCAAT
>gi|471185554|gb|JX898237.1| Uncultured Planctomycetales bacterium clone A438-LW-01 16S ribosomal RNA gene, partial sequence
GGAGTTAAGTAATGTACGGGGACGTATACTCCTCGTGCTTGACAAAGGCTCCTAAAGAAGCCACGGCTAA
ATCCGTGCCAGCAGCCGCGGTAATACGGATGTGGCGAGCGTTATTCGGAATCACTGGGCTTAAAGGGCAC
GTAGGCGGCTTGGCAAGCGGATGGTGAAAGCCCTCGGTTCAACCGAGGAATTGCCGTCCGAACTGCCTGG
CTTGAGGACGG
>gi|219381991|gb|FJ213940.1| Uncultured anaerobic ammonium-oxidizing bacterium clone Pasture-A1 16S ribosomal RNA gene, partial sequence
AGAATCTTTCGCAATGCCCGAAAGGGTGACGAAGCGACGCCGCGTGTGGGAAGAAGGCCTTCGGGTTGTA
AACCACTGTCGGGAGTTAGGAAATGTAAGGGTGTTAATAGTATCCTTACTTGACTAAGGCTCCGGAGGAA
GCCACGGCTAACTCTGTGCCAGCAGCCGCGGTAATACAGAGGCGGCAAGCGTTGTTCGGAATTATTGGGC
GTAAAGAGCACGTAGGCGGCCTTGTAAGTCAGTTGTGAAAGCCTTCTGCTTAACGGAAGAACAGCAGCTG
ATACTGCAAGGCTAGAGTGCGGAAGGGGAGAGTGGAATTTCTGGTGGAGCGGTGAAATGCGTAGATATCA
GAAGGAACACCGGCGGCGAAGGCGACTCTCTGGTCCGTAACTGACGCTGAGTGTGCGAAAGCTAGGGGAG
CAAACGGGATTAGATACCCCGGTAGTCCTAGCCGTAAACGATGGGCACTAAGTAGAGGGGTTTTGATTAT
CTCTCTGCCGGAGCTAACGCATTAAGTGCCCCGCCTGGGGAGTACGGCCGCAAGGCTAAAACTCAAAAGA
ATTGACGGGGGCTCGCACAAGCGGTGGAGCATGTGGCTTAATTCGATGCAACGCGAAGAACCTTACCGGG
GTTTGACATGGTAGAAGTAGGAGCCTGAAAGGGTGACGAACGGTATCCAGTCCGTGACTATCACAGGTGT
TGCATGGCTG

>gi|219381992|gb|FJ213941.1| Uncultured anaerobic ammonium-oxidizing bacterium clone Pasture-A2 16S ribosomal RNA gene, partial sequence
AGAATCTTTCGCAATGCCCGAAAGGGTGACGAAGCGACGCCGCGTGTGGGAAGAAGGCCTTCGGGTTGTA
AACCACTGTCGGGAGTTAGGAAATGTAAGGGTGTTAATAGTATCCTTACTTGACTAAGGCTCCGGAGGAA
GCCACGGCTAACTCTGTGCCAGCAGCCGCGGTAATACGGAGGCGGCAAGCGTTGTTCGGAATTATTGGGC
GTAAAGAGCACGTAGGCGGCCTTGTAAGTCAGTTGTGAAAGCCTTCTGCTTAACGGAAGAACAGCAGCTG
ATACTGCAAGGCTAGAGTGCGGAAGGGGAGAGTGGAACTTCTGGTGGAGCGGTGAAATGCGTAGATATCA
GAAGGAACACCGGCGGCGAAGGCGACTCTCTGGTCCGTAACTGACGCTGAGTGTGCGAAAGCTAGGGGAG
CAAACGGGATTAGATACCCCGGTAGTCCTAGCCGTAAACGATGGGCACTAAGTAGAGGGGTTTTGATTAT
CTCTCTGCCGGAGCTAACGCATTAAGTGCCCCGCCTGGGGAGTACGGCCGCAAGGCTAAAACTCAAAAGA
ATTGACGGGGGCTCGCACAAGCGGTGGAGCATGTGGCTTAATTCGATGCAACGCGAAGAACCTTACCGGG
GTTTGACATGGTAGAAGTAGGAGCCTGAAAGGGTGACGAACGGTATCCAGTCCGTGACTATCACAGGTGT
TGCATGGCTG

>gi|219381993|gb|FJ213942.1| Uncultured anaerobic ammonium-oxidizing bacterium clone Pasture-A3 16S ribosomal RNA gene, partial sequence
AGAATCTTTCGCAATGCCCGAAAGGGTGACGAAGCGACGCCGCGTGTGGGAAGAAGGCCTTCGGGTTGTA
AACCACTGTCGGGAGTTAGGAAATGTAAGGGTGCGAATGGCATTCTTATTTGACAAAAGCTCTAGAGGAA
GCCACGGCTAACTCTGTGCCAGCAGCCGCGGTAATACAGAGGTGGCAAGCGTTGTTCGGAATTATTGGGC
GTAAAGAGCACGTAGGCGGCCTTGCAAGTCAGCTGTGAAAGCCTTCTGCTTAACGGAAGAACAGCAGTTG
ATACTACAGGGCTTGAGTGCGGGAGGGGAGAGTGGAACTTCTGGTGGAGCGGTGAAATGCGTAGATATCA
GAAGGAACGCCGGCGGCGAAAGCGGCTCTCTGGCCCGTAACTGACGCTGAGTGTGCGAAAGCTAGGGGAG
CAAACGGGATTAGATACCCCGGTAGTCCTAGCCGTAAACGATGGGCACTAAGTAGAGGGGTTTTGATTAT
CTCTCTGCCGGAGCTAACGCATTAAGTGCCCCGCCTGGGGAGTACGGCCGCAAGGCTAAAACTCAAAAGA
ATTGACGGGGGCTCGCACAAGCGGTGGAGCATGTGGCTTAATTCGATGCAACGCGAAGAACCTTACCGGG
GTTTGACATGGTAGAAGTAGAAACCTGAAAGGGTGACGAACGGTATCCAGTCCGTAACTATCACAGGTGT
TGCATGGCTG

>gi|219381994|gb|FJ213943.1| Uncultured anaerobic ammonium-oxidizing bacterium clone Pasture-A4 16S ribosomal RNA gene, partial sequence
AGAATCTTTCGCAATGCCCGAAAGGGTGACGAAGCGACGCCGCGTGTGGGAAGAAGGCCTTCGGGTTGTA
AACCACTGTCGGGAGTTAAGAAATGTAAGGGTGTGAATAGCATTCTTATTTGACAAAAGCTCTAGAGGAA
GCCACGGCTAACTCTGTGCCAGCAGCCGCGGTAATACAGAGGTGGCAAGCGTTGTTCGGAATTATTGGGC
GTAAAGAGCACGTAGGCGGCCTTGCAAGTCAGCTGTGAAAGCCTTCTGCTTAACGGAAGAACAGCAGTTG
ATACTACAGGGCTTGAGTGCGGGAGGGGAGAGTGGAACTTCTGGTGGAGCGGTGAAATGCGTAGATATCA
GAAGGAACGCCGGCGGCGAAAGCGGCTCTCTGGCCCGTAACTGACGCTGAGTGTGCGAAAGCTAGGGGAG
CAAACGGGATTAGATACCCCGGTAGTCCTAGCCGTAAACGATGGGCACTAAGTAGAGGGGTTTTGATTAT
CTCTCTGCCGGAGCTAACGCATTAAGTGCCCCGCCTGGGGAGTACGGCCGCAAGGCTAAAACTCAAAAGA
ATTGACGGGGGCTCGCACAAGCGGTGGAGCATGTGGCTTAATTCGATGCAACGCGAAGAACCTTACCGGG
GTTTGACATGGTAGAAGTAGAAACCTGAAAGGGTGACGAACGGTATCCAGTCCGTAACTATCACAGGTGT
TGCATGGCTG

>gi|219381995|gb|FJ213944.1| Uncultured anaerobic ammonium-oxidizing bacterium clone Pasture-A5 16S ribosomal RNA gene, partial sequence
AGAATCTTTCGCAATGCCCGAAAGGGTGACGAAGCGACGCCGCGTGTGGGAAGAAGGCCTTCGGGTTGTA
AACCACTGTCGGGAGTTAAGAAATGTAAGGGTGTGAATAGCATTCTTATTTGACAAAAGCTCTAGAGGAA
GCCACGGCTAACTCTGTGCCAGCAGCCGCGGTAATACAGAGGTGGCAAGCGTTGTTCGGAATTATTGGGC
GTAAAGAGCACGTAGGCGGCCTTGCAAGTCAGCTGTGAAAGCCTTCTGCTTAACGGAAGAACAGCAGTTG
ATACTACAGGGCTTGAGTGCGGGAGGGGAGAGTGGAACTTCTGGTGGAGCGGTGAAATGCGTAGATATCA
GAAGGAACGCCGGCGGCGAAAGCGGCTCTCTGGCCCGTAACTGACGCTGAGTGTGCGAAAGCTAGGGGAG
CAAACGGGATTAGATACCCCGGTAGTCCTAGCCGTAAACGATGGGCACTAAGTAGAGGGGTTTTGATTAT
CTCTCTGCCGGAGCTAACGCATTAAGTGCCCCGCCTGGGGAGTACGGCCGCAAGGCTAAAACTCAAAAGA
ATTGACGGGGGCTCGCACAAGCGGTGGAGCATGTGGCTTAATTCGATGCAACGCGAAGAACCTTACCGGG
GTTTGACATGGTAGAAGTAGAAACCTGAAAGGGTGACGAACGGTATCCAGTCCGTAACTATCACAGGTGT
TGCATGGCTG

>gi|219381996|gb|FJ213945.1| Uncultured anaerobic ammonium-oxidizing bacterium clone Pasture-A6 16S ribosomal RNA gene, partial sequence
AGAATCTTTCGCAATGCCCGAAAGGGTGACGAAGCGACGCCGCGTGTGGGAAGAAGGCCTTCGGGTTGTA
AACCACTGTCGGGAGTTAAGAAATGTAAGGGTGTGAATAGCATTCTTATTTGACAAAAGCTCTAGAGGAA
GCCACGGCTAACTCTGTGCCAGCAGCCGCGGTAATACAGAGGTGGCAAGCGTTGTTCGGAATTATTGGGC
GTAAAGAGCACGTAGGCGGCCTTGCAAGTCAGCTGTGAAAGCCTTCTGCTTAACGGGAGAACAGCAGTTG
ATACTACGGGGCTTGAGTGCGGGAGGGGAGAGTGGAACTTCTGGTGGAGCGGTGAAATGCGTAGATATCA
GAAGGAACGCCGGCGGCGAAAGCGGCTCTCTGGCCCGTAACTGACGCTGAGTGTGCGGAAGCTAGGGGAG
CAAACGGGATTAGATACCCCGGTAGTCCTAGCCGTAAACGATGGGCACTAAGTAGAGGGGTTTTGATTAT
CTCTCTGCCGGAGCTAACGCATTAAGTGCCCCGCCTGGGGAGTACGGCCGCAAGGCTAAAACTCAAAAGA
ATTGACGGGGGCTCGCACAAGCGGTGGAGCATGTGGCTTAATTCGATGCAACGCGAAGAACCTTACCGGG
GTTTGACATGGTAGAAGTAGAAACCTGAAAGGGTGACGAACGGTATCCAGTCCGTAACTATCACAGGTGT
TGCATGGCTG

>gi|219381997|gb|FJ213946.1| Uncultured anaerobic ammonium-oxidizing bacterium clone Pasture-A7 16S ribosomal RNA gene, partial sequence
AGAATCTTTCGCAATGCCCGAAAGGGTGACGAAGCGACGCCGCGTGTGGGAAGAAGGCCTTCGGGTTGTA
AACCACTGTCGGGAGTTAGGAAATGTAAGGGTGTTAATAGTATCCTTACTTGACTAAGGCTCCGGAGGAA
GCCACGGCTAACTCTGTGCCAGCAGCCGCGGTAATACAGAGGCGGCAAGCGTTGTTCGGAATTATTGGGC
GTAAGGAGCACGTAGGCGGCCTTGTAAGTCAGTTGTGAAAGCCTTCTGCTTAACGGAAGAACAGCAGCTG
ATACTGCAAGGCTAGAGTGCGGAAGGGGAGAGTGGAACTTCTGGTGGAGCGGTGAAATGCGTAGATATCA
GAAGGAACACCGGCGGCGAAGGCGACTCTCTGGTCCGTAACTGACGCTGAGTGTGCGAAAGCTAGGGGAG
CAAACGGGATTAGATACCCCGGTAGTCCTAGCCGTAAACGATGGGCACTAAGTAGAGGGGTTTTGATTAT
CTCTCTGCCGGAGCTAACGCATTAAGTGCCCCGCCTGGGGAGTACGGCCGCAAGGCTAAAACTCAAAAGA
ATTGACGGGGGCTCGCACAAGCGGTGGAGCATGTGGCTTAATTCGATGCAACGCGAAGAACCTTACCGGG
GTTTGACATGGTAGAAGTAGGAGCCTGAAAGGGTGACGAACGGTATCCAGTCCGTGACTATCACAGGTGT
TGCATGGCTG

>gi|219381998|gb|FJ213947.1| Uncultured anaerobic ammonium-oxidizing bacterium clone Pasture-A8 16S ribosomal RNA gene, partial sequence
AGAATCTTTCGCAATGCCCGAAAGGGTGACGAAGCGACGCCGCGTGTGGGAAGAAGGCCTTCGGGTTGTA
AACCACTGTCGGGAGTTAGGAAATGTAAGGGTGTTAATAGTATCCTTACTTGACTAAGGCTCCGGAGGAA
GCCACGGCTAACTCTGTGCCAGCAGCCGCGGTAATACAGAGGCGGCAAGCGTTGTTCGGAATTATTGGGC
GTAAAGAGCACGTAGGCGGCCTTGTAAGTCAGTTGTGAAAGCCTTCTGCTTAACGGAAGAACAGCAGCTG
ATACTGCAAGGCTAGAGTGCGGAAGGGGAGAGTGGAACTTCTGGTGGAGCGGTGAAATGCGTAGATATCA
GAAGGAACACCGGCGGCGAAGGCGACTCTCTGGTCCGTAACTGACGCTGAGTGTGCGAAAGCTAGGGGAG
CAAACGGGATTAGATACCCCGGTAGTCCTAGCCGTAAACGATGGGCACTAAGTAGAGGGGTTTTGATTAT
CTCTCTGCCGGAGCTAACGCATTAAGTGCCCCGCCTGGGGAGTACGGCCGCAAGGCTAAAACTCAAAAGA
ATTGACGGGGGCTCGCACAAGCGGTGGAGCATGTGGCTTAATTCGATGCAACGCGAAGAACCTTACCGGG
GTTTGACATGGTAGAAGTAGGAGCCTGAAAGGGTGACGAACGGTATCCAGTCCGTGACTATCACAGGTGT
TGCATGGCTG

>gi|219381999|gb|FJ213948.1| Uncultured anaerobic ammonium-oxidizing bacterium clone Pasture-A9 16S ribosomal RNA gene, partial sequence
AGAATCTTTCGCAATGCCCGAAAGGGTGACGAAGCGACGCCGCGTGTGGGAAGAAGGCCTTCGGGTTGTA
AACCACTGTCGGGAGTTAGGAAATGTAAGGGTGTTAATAGTATCCTTACTTGACTAAGGCTCCGGAGGAA
GCCACGGCTAACTCTGTGCCAGCAGCCGCGGTAATACAGAGGCGGCAAGCGTTGTTCGGAATTATTGGGC
GTAAAGAGCACGTAGGCGGCCTTGTAAGTCAGTTGTGAAAGCCTTCTGCTTAACGGAAGAACAGCAGCTG
ATACTGCAAGGCTAGAGTGCGGAAGGGGAGAGTGGAACTTCTGGTGGAGCGGTGAAATGCGTAGATATCA
GAAGGAACACCGGCGGCGAAGGCGACTCTCTGGTCCGTAACTGACGCTGAGTGTGCGAAAGCTAGGGGAG
CAAACGGGATTAGATACCCCGGTAGTCCTAGCCGTAAACGATGGGCACTAAGTAGAGGGGTTTTGATTAT
CTCTCTGCCGGAGCTAACGCATTAAGTGCCCCGCCTGGGGAGTACGGCCGCAAGGCTAAAACTCAAAAGA
ATTGACGGGGGCTCGCACAAGCGGTGGAGCATGTGGCTTAATTCGATGCAACGCGAAGAACCTTACCGGG
GTTTGACATGGTAGAAGTAGGAGCCTGAAAGGGTGACGAACGGTATCCAGTCCGTGACTATCACAGGTGT
TGCATGGCTG

>gi|219382000|gb|FJ213949.1| Uncultured anaerobic ammonium-oxidizing bacterium clone Pasture-A10 16S ribosomal RNA gene, partial sequence
AGAATCTTTCGCAATGCCCGAAAGGGTGACGAAGCGACGCCGCGTGTGGGAAGAAGGCCTTCGGGTTGTA
AACCACTGTCGGGAGTTAGGAAATGTAAGGGTGTTAATAGTATCCTTACTTGACTAAGGCTCCGGAGGAA
GCCACGGCTAACTCTGTGCCAGCAGCCGCGGTAATACAGAGGCGGCAAGCGTTGTTCGGAATTATTGGGC
GTAAAGAGCACGTAGGCGGCCTTGTAAGTCAGTTGTGAAAGCCTTCTGCTTAACGGAAGAACAGCAGCTG
ATACTGCAAGGCTAGAGTGCGGAAGGGGAGAGTGGAACTTCTGGTGGAGCGGTGAAATGCGTAGATATCA
GAAGGAACACCGGCGGCGAAGGCGACTCTCTGGTCCGTAACTGACGCTGAGTGTGCGAAAGCTAGGGGAG
CAAACGGGATTAGATACCCCGGTAGTCCTAGCCGTAAACGATGGGCACTAAGTAGAGGGGTTTTGATTAT
CTCTCTGCCGGAGCTAACGCATTAAGTGCCCCGCCTGGGGAGTACGGCCGCAAGGCTAAAACTCAAAAGA
ATTGACGGGGGCTCGCACAAGCGGTGGAGCATGTGGCTTAATTCGATGCAACGCGAAGAACCTTACCGGG
GTTTGACATGGTAGAAGTAGGAGCCTGAAAGGGTGACGAACGGTATCCAGTCCGTGACTATCACAGGTGT
TGCATGGCTG

>gi|219382001|gb|FJ213950.1| Uncultured anaerobic ammonium-oxidizing bacterium clone Pasture-B1 16S ribosomal RNA gene, partial sequence
AGAATCTTTCGCAATGCCCGAAAGGGTGACGAAGCGACGCCGCGTGTGGGAAGAAGGCCTTCGGGTTGTA
AACCACTGTCGGGAGTTAAGAAATGTAAGGATGTTAATAGCGTCCTTACTTGACTAAGGCTCCGGAGGAA
GCCACGGCTAACTCTGTGCCAGCAGCCGCGGTAATACAGAGGCGGCAAGCGTTGTTCGGAATTATTGGGC
GTAAAGAGCACGTAGGCGGCCTTGAAAGTCAGTTGTGAGAGCCTTCTGCTTAACGGAAGAACAGCATCTG
ATACTACAGGGCTTGAGTGCGGGAGGGGAGAGTGGAACTTCTGGTGGAGCGGTGAAATGCGTAGATATCA
GAAGGAACGCCGGCGGCGAAAGCGGCTCTCTGGCTCGTAACTGACGCTGAGTGTGCGAAAGCTAGGGGAT
CAAACGGGATTAGATACCCCGGTAGTCCTAGCCGTAAACGATGGGCACTAAGTAGAGGGGTTTTGATTAT
CTCTCTGCCGGAGCTAACGCATTAAGTGCCCCGCCTGGGAAGTACGGCCGCAAGGCTAAAACTCAAAAGA
ATTGACGGGGGCTCGCACAAGCGGTGGAGCATGTGGCTTAATTCGATGCAACGCGAAGAACCTTACCGGG
GTTTGACATGGTAGAAGTAGGAACCAGAAACGGTAACGAACGGTATCCAGTCCGTAACTATCACAGGTGT
TGCATGGCTG

>gi|219382002|gb|FJ213951.1| Uncultured anaerobic ammonium-oxidizing bacterium clone Pasture-B2 16S ribosomal RNA gene, partial sequence
AGAATCTTTCGCAATGCCCGAAAGGGTGACGAAGCGACGCCGCGTGTGGGAAGAAGGCCTTCGGGTTGTA
AACCACTGTCGGGAGTTAGGAAATGTAAGGGTGTTAATAGTATCCTTACTTGACTAAGGCTCCGGAGGAA
GCCACGGCTAACTCTGTGCCAGCAGCCGCGGTAATACAGAGGCGGCAAGCGTTGTTCGGAATTATTGGGC
GTAAAGAGCACGTAGGCGGCCTTGTAAGTCAGTTGTGAAAGCCTTCTGCTTAACGGAAGAACAGCAGCTG
ATACTGCAAGGCTAGAGTGCGGAAGGGGAGAGTGGAACTTCTGGTGGAGCGGTGAAATGCGTAGATATCA
GAAGGAACACCGGCGGCGAAGGCGACTCTCTGGTCCGTAACTGACGCTGAGTGTGCGAAAGCTAGGGGAG
CAAACGGGATTAGATACCCCGGTAGTCCTAGCCGTAAACGATGGGCACTAAGTAGAGGGGTTTTGATTAT
CTCTCTGCCGGAGCTAACGCATTAAGTGCCCCGCCTGGGGAGTACGGCCGCAAGGCTAAAACTCAAAAGA
ATTGACGGGGGCTCGCACAAGCGGTGGAGCATGTGGCTTAATTCGATGCAACGCGAAGAACCTTACCGGG
GTTTGACATGGTAGAAGTAGGAGCCTGAAAGGGTGACGAACGGTATCCAGTCCGTGACTATTACAGGTGT
TGCATGGCTG

>gi|219382003|gb|FJ213952.1| Uncultured anaerobic ammonium-oxidizing bacterium clone Pasture-B3 16S ribosomal RNA gene, partial sequence
AGAATCTTTCGCAATGCCCGAAAGGGTGACGAAGCGACGCCGCGTGTGGGAAGAAGGCCTTCGGGTTGTA
AACCACTGTCGGGAGTTAGGAAATGTAAGGGTGTTAATAGTATCCTTACTTGACTAAGGCTCCGGAGGAA
GCTACGGCTAACTCTGTGCCGGCAGCCGCGGTAATACAGAGGCGGCAAGCGTTGTTCGGAATTATTGGGC
GTAAAGAGCACGTAGGCGGCCTTGTAAGTCAGTTGTGAAAGCCTTCTGCTTAACGGAAGAACAGCAGCTG
ATACTGCAAGGCTAGAGTGCGGAAGGGGAGAGTGGAACTTCTGGTGGAGCGGTGAAATGCGTAGATATCA
GAAGGAACGCCGGCGGCGAAGGCGACTCTCTGGTCCGTAACTGACGCTGAGTGTGCGAAAGCTAGGGGAG
CAAACGGGATTAGATACCCCGGTAGTCCTAGCCGTAAACGATGGGCACTAAGTAGAGGGGTTTTGATTAT
CTCTCTGCCGGAGCTAACGCATTAAGTGCCCCGCCTGGGGAGTACGGCCGCAAGGCTAAACCTCAAAAGA
ATTGACGGGGGCTCGCACAAGCGGTGGAGCATGTGGCTTAATTCGATGCAACGCGAAGAACCTTACCGAG
GTTTGACATGGTAGAAGTAGGAGCCTGAAAGGGTGACGAACGGTATCCAGTCCGTGACTATCACAGGTGT
TGCATGGCTG

>gi|219382004|gb|FJ213953.1| Uncultured anaerobic ammonium-oxidizing bacterium clone Pasture-B4 16S ribosomal RNA gene, partial sequence
AGAATCTTTCGCAATGCCCGAAAGGGTGACGAAGCGACGCCGCGTGTGGGAAGAAGGCCTTCGGGTTGTA
AACCACTGTTGGGAGTTAGGAAGTGTGGGAGTGTTAATAGCGCTTCCGCTTGACTAAAGCTCCAGAGGAA
GCCACGGCTAACTCTGTGCCAGCAGCCGCGGTAATACAGAGGCGGCAAGCGTTGTTCGGAATTATTGGGC
GTAAAGAGCACGTAGGCGGCTCTGCAAGTCAGCTGTGAAAGCCTTCTGCTTAACGGAAGAACAGCAGTTG
AAACTACAGGGCTTGAGTGCGGGAGGGGAGAGTGGAACTTCTGGTGGAGCGGTGAAATGCGTAGATATCA
GAAGGAACGCCGGCGGCGAAAGCGGCTCTCTGGTCCACAACTGACGCTGAGTGTGCGAAAGCTAGGGGAG
CAAACGGGATTAGATACCCCGGTAGTCCTAGCCGTAAACGATGGGTACTAAGTAGAGGGGTCTTGGTTAT
CTCTCTGCCGGAGCTAACGCATTAAGTACCCCGCCTGGGGAGTACGGCCGCAAGGCTAAAACTCAAAAGA
ATTGACGGGGGCTCGCACAAGCGGTGGAGCATGTGGCTTAATTCGATGCAACGCGAAGAACCTTACCGGG
GTTTGACATGGTAGAAGTAGAAGCCTGAAAGGGTAACGAGCGGTATCCAATCCGTTACTATCACAGGTGT
TGCATGGCTG

>gi|219382005|gb|FJ213954.1| Uncultured anaerobic ammonium-oxidizing bacterium clone Pasture-B5 16S ribosomal RNA gene, partial sequence
AGAATCTTTCGCAATGCCCGAAAGGGTGACGAAGCGACGCCGCGTGTGGGAAGAAGGCCTTCGGGTTGTA
AACCACTGTTGGGAGTTAGGAAGTGTGGGAGTGTTAATAGCGCTTCCGCTTGACTAAAGCTCCAGAGGAA
GCCACGGCTAACTCTGTGCCAGCAGCCGCGGTAATACAGAGGCGGCAAACGTTGTTCGGAATTATTGGGC
GTAAAGAGCACGTAGGCGGCTCTGCAAGTCAGCTGTGAAAGCCTTCTGCTTAACGGAAGAACAGCAGTTG
AAACTACAGGGCTTGAGTGCGGGAGGGGAGAGTGGAACTTCTGGTGGAGCGGTGAAATGCGTAGATATCA
GAAGGAACGCCGGCGGCGAAAGCGGCTCTCTGGTCCACAACTGACGCTGAGTGTGCGAAAGCTAGGGGAG
CAAACGGGATTAGATACCCCGGTAGTCCTAGCCGTAAACGATGGGCACTAAGTAGAGGGGTTTTGATTAT
CTCTCTGCCGGAGCTAACGCATTAAGTGCCCCGCCTGGGGAGTACGGCCGCAAGGCTAAAACTCAAAAGA
ATTGACGGGGGCTCGCACAAGCGGTGGAGCATGTGGCTTAATTCGATGCAACGCGAAGAACCTTACCGGG
GTTTGACATGGTAGAAGTAGGAGCCTGAAAGGGTGACGAACGGTATCCAGTCCGTGACTATTACAGGTGT
TGCATGGCTG

>gi|219382006|gb|FJ213955.1| Uncultured anaerobic ammonium-oxidizing bacterium clone Pasture-B6 16S ribosomal RNA gene, partial sequence
AGAATCTTTCGCAATGCCCGAAAGGGTGACGAAGCGACGCCGCGTGTGGGAAGAAGGCCTTCGGGTTGTA
AACCACTGTTGGGAGTTAGGAAGTGTGGGAGTGTTAATAGCGCTTCCGCTTGACTAAAGCTCCAGAGGAA
GCCACGGCTAACTCTGTGCCAGCAGCCGCGGTAATACAGAGGCGGCAAGCGTTGTTCGGAATTATTGGGC
GTAAAGAGCACGTAGGCGGCTCTGCAAGTCAGCTGTGAAAGCCTTCTGCTTAACGGAAGAACAGCAGTTG
AAACTACAGGGCTTGAGTGCGGGAGGGGAGAGTGGAACTTCTGGTGGAGCGGTGAAATGCGTAGATATCA
GAAGGAACGCCGGCGGCGAAAGCGGCTCTCTGGTCCACAACTGACGCTGAGTGTGCGAAAGCTAGGGGAG
CAAACGGGATTAGATACCCCGGTAGTCCTAGCCGTAAACGATGGGTACTAAGTAGAGGGGTCTTGGTTAT
CTCTCTGCCGGAGCTAACGCATTAAGTACCCCGCCTGGGGAGTACGGCCGCAAGGCTAAAACTCAAAAGA
ATTGACGGGGGCTCGCACAAGCGGTGGAGCATGTGGCTTAATTCGATGCAACGCGAAGAACCTTACCGGG
GTTTGACATGGTAGAAGTAGAAGCCTGAAAGGGTAACGAGCGGTATCCAATCCGTTACTATCACAGGTGT
TGCATGGCTG

>gi|219382007|gb|FJ213956.1| Uncultured anaerobic ammonium-oxidizing bacterium clone Pasture-B7 16S ribosomal RNA gene, partial sequence
AGAATCTTTCGCAATGCCCGAAAGGGTGACGAAGCGACGCCGCGTGTGGGAAGAAGGCCTTCGGGTTGTA
AACCACTGTCGGGAGTTAAGAAATGTAAGGATGTTAATAGCGTCCTTACTTGACTAAGGCTCCGGAGGAA
GCCACGGCTAACTCTGTGCCAGCAGCCGCGGTAATACAGAGGCGGCAAGCGTTGTTCGGAATTATTGGGC
GTAAAGAGCACGTAGGCGGCCTTGAAAGTCAGTTGTGAAAGCCTTCTGCTTAACGGAAGAACAGCATCTG
ATACTACAGGGCTTGAGTGCGGGAGGGGAGAGTGGAACTTCTGGTGGAGCGGTGAAATGCGTAGATATCA
GAAGGAACGCCGACGGCGAAAGCGGCTCTCTGGCTCGTAACTGACGCTGAGTGTGCGAAAGCTAGGGGAT
CAAACGGGATTAGATACCCCGGTAGTCCTAGCCGTAAACGATGGGCACTAAGTAGAGGGGTTTTGATTAT
CTCTCTGCCGGAGCTAACGCATTAAGTGCCCCGCCTGGGAAGTACGGCCGCAAGGCTAAAACTCAAAAGA
ACTGACGGGGGCTCGCACAAGCGGTGGAGCATGTGGCTTAATTCGATGCAACGCGAAGAACCTTACCGGG
GTTTGACATGGTAGAAGTAGGAACCAGAAACGGTAACGAACGGTATCCAGTCCGTAACTATCACAGGTGT
TGCATGGCTG

>gi|219382008|gb|FJ213957.1| Uncultured anaerobic ammonium-oxidizing bacterium clone Pasture-B8 16S ribosomal RNA gene, partial sequence
AGAATCTTTCGCAATGCCCGAAAGGGTGACGAAGCGACGCCGCGTGTGGGAAGAAGGCCTTCGGGTTGTA
AACCACTGTCGGGAGTTAGGAAATGTAAGGGTGTTAATAGTATCCTTACTTGACTAAGGCTCCGGAGGAA
GCCACGGCTAACTCTGTGCCAGCAGCCGCGGTAATACAGAGGCGGCAAGCGTTGTTCGGAATTATTGGGC
GTAAAGAGCACGTAGGCGGCCTTGTAAGTCAGTTGTGAAAGCCTTCTGCTTAACGGAAGAACAGCAGCTG
ATACTGCAAGGCTAGAGTGCGGAAGGGGAGAGTGGAACTTCTGGTGGAGCGGTGAAATGCGTAGATATCA
GAAGGAACACCGGCGGCGAAGGCGACTCTCTGGTCCGTAACTGACGCTGAGTGTGCGAAAGCTAGGGGAG
CAAACGGGATTAGATACCCCGGTAGTCCTAGCCGTAAACGATGGGCACTAAGTAGAGGGGTTTTGATTAT
CTCTCTGCCGGAGCTAACGCATTAAGTGCCCCGCCTGGGGAGTACGGCCGCAAGGCTAAAACTCAAAAGA
ATTGACGGGGGCTCGCACAAGCGGTGGAGCATGTGGCTTAATTCGATGCAACGCGAAGAACCTTACCGGG
GTTTGACATGGTAGAAGTAGGAGCCTGAAAGGGTGACGAACGGTATCCAGTCCGTGACTATTACAGGTGT
TGCATGGCTG

>gi|219382009|gb|FJ213958.1| Uncultured anaerobic ammonium-oxidizing bacterium clone Pasture-B9 16S ribosomal RNA gene, partial sequence
AGAATCTTTCGCAATGCCCGAAAGGGTGACGAAGCGACGCCGCGTGTGGGAAGAAGGCCTTCGGGTTGTA
AACCACTGTCGGGAGTTAGGAAATGTAAGGGTGTTAATAGTATCCTTACTTGACTAAGGCTCCGGAGGAA
GCCACGGCTAACTCTGTGCCAGCAGCCGCGGTAATACAGAGGCGGCAAGCGTTGTTCGGAATTATTGGGC
GTAAAGAGCACGTAGGCGGCCTTGTAAGTCAGTTGTGAAAGCCTTCTGCTTAACGGAAGAACAGCAGCTG
ATACTGCAAGGCTAGAGTGCGGAAGGGGAGAGTGAAACTTCTGGTGGAGCGGTGAAATGCGTAGATATCA
GAAGGAACACCGGCGGCGAAGGCGACTCTCTGGTCCGTAACTGACGCTGAGTGTGCGAAAGCTAGGGGAG
CAAACGGGATTAGATACCCCGGTAGTCCTAGCCGTAAACGATGGGCACTAAGTAGAGGGGTTTTGATTAT
CTCTCTGCCGGAGCTAACGCATTAAGTGCCCCGCCTGGGGAGTACGGCCGCAAGGCTAAAACTCAAAAGA
ATTGACGGGGGCTCGCACAAGCGGTGGAGCATGTGGCTTAATTCGATGCAACGCGAAGAACCTTACCSGG
GKTTKACATGGTAGAAGTAGGAGCCTGAAAGGGTGACGAACGGTATCCAGTCCGTGACTATCACAGGTGT
TGCATGGCTG

>gi|219382010|gb|FJ213959.1| Uncultured anaerobic ammonium-oxidizing bacterium clone Pasture-B10 16S ribosomal RNA gene, partial sequence
AGAATCTTTCGCAATGCCCGAAAGGGTGACGAAGCGACGCCGCGTGTGGGAAGAAGGCCTTCGGGTTGTA
AACCACTGTCGGGAGTTAAGAAATGTAAGGATGTTAATAGCGTCCTTACTTGACTAAGGCTCCGGAGGAA
GCCACGGCTAACTCTGTGCCAGCAGCCGCGGTAATACAGAGGCGGCAAGCGTTGTTCGGAATTATTGGGC
GTAAAGAGCACGTAGGCGGCCTTGAAAGTCAGTTGTGAAAGCCTTCTGCTTAACGGAAGAACAGCATCTG
ATACTACAGGGCTTGAGTGCGGGAGGGGAGAGTGGAACTTCTGGTGGAGCGGTGAAATGCGTAGATATCA
GAAGGAACGCCGGCGGCGAAAGCGGCTCTCTGGCTCGTAACTGACGCTGAGTGTGCGAAAGCTAGGGGAT
CAAACGGGATTAGATACCCCGGTAGTCCTAGCCGTAAACGATGGGCACTAAGTAGAGGGGTTTTGATTAT
CTCTCTGCCGGAGCTAACGCATTAAGTGCCCCGCCTGGGAAGTACGGCCGCAAGGCTAAAACTCAAAAGA
ATTGACGGGGGCTCGCACAAGCGGTGGAGCATGTGGCTTAATTCGATGCAACGCGAAGAACCTTACCGGG
GTTTGACATGGTAGAAGTAGGAACCAGAAACGGTAACGAACGGTATCCAGTCCGTAACTATCACAGGTGT
TGCATGGCTG

>gi|219382011|gb|FJ213960.1| Uncultured anaerobic ammonium-oxidizing bacterium clone Pasture-C1 16S ribosomal RNA gene, partial sequence
AGAATCTTTCGCAATGCCCGAAAGGGTGACGAAGCGACGCCGCGTGTGGGAAGAAGGCCTTCGGGTTGTA
AACCACTGTCGGGAGTTAGGAAATGTAAGGGTGTTAATAGTATCCTTACTTGACTAAGGCTCCGGAGGAA
GCCACGGCTAACTCTGTGCCAGCAGCCGCGGTAATACAGAGGCGGCAAGCGTTGTTCGGAATTATTGGGC
GTAAAGAGCACGTAGGCGGCCTTGTAAGTCAGTTGTGAAAGCCTTCTGCTTAACGGAAGAACAGCAGCTG
ATACTGCAAGGCTAGAGTGCGGAAGGGGAGAGTGGAACTTCTGGTGGAGCGGTGAAATGCGTAGATATCA
GAAGGAACACCGGCGGCGAAGGCGACTCTCTGGTCCGTAACTGACGCTGAGTGTGCGAAAGCTAAGGGAG
CAAACGGGATTAGATACCCCGGTAGTCCTAGCCGTAAACGATGGGCACTAAGTAGAGGGGTTTTGATTAT
CTCTCTGCCGGAGCTAACGCATTAAGTGCCCCGCCTGGGGAGTACGGCCGCAAGGCTAAAACTCAAAAGA
ATTGACGGGGGCTCGCACAAGCGGTGGAGCATGTGGCTTAATTCGATGCAACGCGAAGAACCTTACCGGG
GTTTGACATGGTAGAAGTAGGAGCCTGAAAGGGTGACGAACGGTATCCAGTCCGTGACTATTACAGGTGT
TGCATGGCTG

>gi|219382012|gb|FJ213961.1| Uncultured anaerobic ammonium-oxidizing bacterium clone Pasture-C2 16S ribosomal RNA gene, partial sequence
AGAATCTTTCGCAATGCCCGAAAGGGTGACGAAGCGACGCCGCGTGTGGGAAGAAGGCCTTCGGGTTGTA
AACCACTGTCGGGAGTTAGGAAATGTAAGGGTGTTAATAGTATCCTTACTTGACTAAGGCTCCGGAGGAA
GCCACGGCTAACTCTGTGCCAGTAGCCGCGGTAATACAGAGGCGGCAAGCGTTGTTCGGAATTATTGGGC
GTAAAGAGCACGTAGGCGGCCTTGTAAGTCAGTTGTGAAAGCCTTCTGCTTAACGGAAGAACAGCAGCTG
ATACTGCAAGGCTAGAGTGCGGAAGGGGAGAGTGGAACTTCTGGTGGAGCGGTGAAATGCGTAGATATCA
GAAGGAACACCGGCGGCGAAGGCGACTCTCTGGTCCGTAACTGACGCTGAGTGTGCGAAAGCTAGGGGAG
CAAACGGGATTAGATACCCCGGTAGTCCTAGCCGTAAACGATGAGCACTAAGTAGAGGGGTTTTGATTAT
CTCTCTGCCGGAGCTAACGCATTAAGTGCCCCGCCTGGGGAGTACGGCCGCAAGGCTAAAACTCAAAAGA
ATTGACGGGGGCTCGCACAAGCGGTGGAGCATGTGGCTTAATTCGATGCAACGCGGAGAACCTTACCGGG
GTTTGACATGGTAGAAGTAGGAGCCTGAAAGGGTGACGAACGGTATCCAGTCCGTGACTATCACAGGTGT
TGCATGGCTG

>gi|219382013|gb|FJ213962.1| Uncultured anaerobic ammonium-oxidizing bacterium clone Pasture-C3 16S ribosomal RNA gene, partial sequence
AGAATCTTTCGCAATGCCCGAAAGGGTGACGAAGCGACGCCGCGTGGGGGAAGAAGGCCTTCGGGTTGTA
AACCACTGTCGGGAGTTAAGAAATGTAAGGGTGTGAATAGCATTCTTATTTGACAAAAGCTCTAGAGGAA
GCCACGGCTAACTCTGTGCCAGCAGCCGCGGTAATACAGAGGTGGCAAGCGTTGTTCGGAATTATTGGGC
GTAAAGAGCACGTAGGCGGCCTTGCAAGTCAGCTGTGAAAGCCTTCTGCTTAACGGAAGAACAGCAGTTG
ATACTACAGGGCTTGAGTGCGGGAGGGGAGAGTGGAACTTCTGGTGGAGCGGTGAAATGCGTAGATATCA
GAAGGAACGCCGGCGGCGAAAGCGGCTCTCTGGCCCGTAACTGACGCTGAGTGTGCGAAAGCTAGGGGAG
CAAACGGGATTAGATACCCCGGTAGTCCTAGCCGTAAACGATGGGCACTAAGTAGAGGGGTTTTGATTAT
CTCTCTGCCGGAGCTAACGCATTAAGTGCCCCGCCTGGGGAGTACGGCCGCAAGGCTAAAACTCAAAAGA
ATTGACGGGGGCTCGCACAAGCGGTGGAGCATGTGGCTTAATTCGATGCAACGCGAAGAACCTTACCGGG
GTTTGACATGGTAGAAGTAGAAACCTGAAAGGGTGACGAACGGTATCCAGTCCGTAACTATCACAGGTGT
TGCATGGCTG

>gi|219382014|gb|FJ213963.1| Uncultured anaerobic ammonium-oxidizing bacterium clone Pasture-C4 16S ribosomal RNA gene, partial sequence
AGAATCTTTCGCAATGCCCGAAAGGGTGACGAAGCGACGCCGCGTGTGGGAAGAAGGCCTTCGGGTTGTA
AACCACTGTCGGGAGTTAGGAAATGTAAGGGTGTTAATAGTATCCTTACTTGACTAAGGCTCCGGAGGAA
GCCACGGCTAACTCTGTGCCAGCAGCCGCGGTAATACAGAGGCGGCAAGCGTTGTTCGGAATTATTGGGC
GTAAAGAGCACGTAGGCGGCCTTGTAAGTCAGTTGTGAAAGCCTTCTGCTTAACGGAAGAACAGCAGCTG
ATACTGCAAGGCTAGAGTGCGGAAGGGGAGAGTGGAACTTCTGGTGGAGCGGTGAAATGCGTAGATATCA
GAAGGAACACCGGCGGCGAAGGCGACTCTCTGGTCCGTAACTGACGCTGAGTGTGCGAAAGCTAAGGGAG
CAAACGGGATTAGATACCCCGGTAGTCCTAGCCGTAAACGATGGGCACTAAGTAGAGGGGTTTTGATTAT
CTCTCTGCCGGAGCTAACGCATTAAGTGCCCCGCCTGGGGAGTACGGCCGCAAGGCTAAAACTCAAAAGA
ATTGACGGGGGCTCGCACAAGCGGTGGAGCATGTGGCTTAATTCGATGCAACGCGAAGAACCTTACCGGG
GTTTGACATGGTAGAAGTAGGAGCCTGAAAGGGTGACGAACGGTATCCAGTCCGTGACTATTACAGGTGT
TGCATGGCTG

>gi|219382015|gb|FJ213964.1| Uncultured anaerobic ammonium-oxidizing bacterium clone Pasture-C5 16S ribosomal RNA gene, partial sequence
AGAATCTTTCGCAATGCCCGAAAGGGTGACGAAGCGACGCCGCGTGTGGGAAGAAGGCCTTCGGGTTGTA
AACCACTGTCGGGAGTTAAGAAATGTAAGGGTGTGAATAGCATTCTTATTTGACAAAAGCTCTAGAGGAA
GCCACGGCTAACTCTGTGCCAGCAGCCGCGGTAATACAGAGGTGGCAAGCGTTGTTCGGAATTATTGGGC
GTAAAGAGCACGTAGGCGGCCTTGCAAGTCAGCTGTGAAAGCCTTCTGCTTAACGGAAGAACAGCAGTTG
ATACTACAGGGCTTGAGTGCGGGAGGGGAGAGTGGAACTTCTGGTGGGGCGGTGAAATGCGTAGATATCA
GAAGGAACGCCGGCGGCGAAAGCGGCTCTCTGGCCCGTAACTGACGCTGAGTGTGCGAAAGCTAGGGGAG
CAAACGGGATTAGATACCCCGGTAGTCCTAGCCGTAAACGATGGGCACTAAGTAGAGGGGTTTTGATTAT
CTCTCTGCCGGAGCTAACGCATTAAGTGCCCCGCCTGGGGAGTACGGCCGCAAGGCTAAAACTCAAAAGA
ATTGACGGGGGCTCGCACAAGCGGTGGAGCATGTGGCTTAATTCGATGCAACGCGAAGAACCTTACCGGG
GTTTGACATGGTAGAAGTAGAAACCTGAAAGGGTGACGAACGGTATCCAGTCCGTAACTATCACAGGTGT
TGCATGGCTG
>gi|219382016|gb|FJ213965.1| Uncultured anaerobic ammonium-oxidizing bacterium clone Pasture-C6 16S ribosomal RNA gene, partial sequence
AGAATCTTTCGCAATGCCCGAAAGGGTGACGAAGCGACGCCGCGTGTGGGAAGAAGGCCTTCGGGTTGTA
AACCACTGTCGGGAGTTAGGAAATGTAAGGGTGTTAATAGTATCCTTACTTGACTAAGGCTCCGGAGGAA
GCCACGGCTAACTCTGTGCCAGCAGCCGCGGTAATACAGAGGCGGCAAGCGTTGTTCGGAATTATTGGGC
GTAAAGAGCACGTAGGCGGCCTTGTAAGTCAGTTGTGAAAGCCTTCTGCTTAACGGAAGAACAGCAGCTG
ATACTGCAAGGCTAGAGTGCGGAAGGGGAGAGTGGAACTTCTGGTGGAGCGGTGAAATGCGTAGATATCA
GAAGGAACACCGGCGGCGAAGGCGACTCTCTGGTCCGTAACTGACGCTGAGTGTGCGAAAGCTAGGGGAG
CAAACGGGATTAGATACCCCGGTAGTCCTAGCCGTAAACGATGGGCACTAAGTAGAGGGGTTTTGATTAT
CTCTCTGCCGGAGCTAACGCATTAAGTGCCCCGCCTGGGGAGTACGGCCGCGAGGCTAAAACTCAAAAGA
ATTGACGGGGGCTCGCACAAGCGGTGGAGCATGTGGCTTAATTCGATGCAACGCGAAGAACCTTACCGGG
GTTTGACATGGTAGAAGTAGGAGCCTGAAAGGGTGGCGAACGGTATCCAGTCCGTGACTATCACAGGTGT
TGCATGGCTG

>gi|219382017|gb|FJ213966.1| Uncultured anaerobic ammonium-oxidizing bacterium clone Pasture-C7 16S ribosomal RNA gene, partial sequence
AGAATCTTTCGCAATGCCCGAAAGGGTGACGAAGCGACGCCGCGCATGGGAAGAAGGCCTTCGGGTTGTA
AACCACTGTCGGGAGTTAAGAAATGTAAGGGTGTGAATAGCATTCTTATTTGACAAAAGCTCTAGAGGAA
GCCACGGCTAACTCTGTGCCAGCAGCCGCGGTAATACAGAGGTGGCAAGCGTTGTTCGGAATTATTGGGC
GTAAAGAGCACGTAGGCGGCCTTGCAAGTCAGCTGTGAAAGCCTTCTGCTTAACGGAAGAACAGCAGTTG
ATACTACAGGGCTTGAGTGCGGGAGGGGAGAGTGGAACTTCTGGTGGAGCGGTGAAATGCGTAGATATCA
GAAGGAACGCCGGCGGCGAAAGCGGCTCTCTGGCCCGTAACTGACGCTGAGTGTGCGAAAGCTAGGGGAG
CAAACGGGATTAGATACCCCGGTAGTCCTAGCCGTAAACGATGGGCACTAAGTAGAGGGGTTTTGATTAT
CTCTCTGCCGGAGCTAACGCATTAAGTGCCCCGCCTGGGGAGTACGGCCGCAAGGCTAAAACTCAAAAGA
ATTGACGGGGGCTCGCACAAGCGGTGGAGCATGTGGCTTAATTCGATGCAACGCGAAGAACCTTACCGGG
GTTTGACATGGTAGAAGTAGAAACCTGAAAGGGTGACGAACGGTATCCAGTCCGTAACTATCACAGGTGT
TGCATGGCTG

>gi|219382018|gb|FJ213967.1| Uncultured anaerobic ammonium-oxidizing bacterium clone Pasture-C8 16S ribosomal RNA gene, partial sequence
AGAATCTTTCGCAATGCCCGAAAGGGTGACGAAGCGACGCCGCGTGTGGGAAGAAGGCCTTCGGGTTGTA
AACCACTGTCGGGAGTTAGGAAATGTAAGGGTGTTAATAGTATCCTTACTTGACTAAGGCTCCGGAGGAA
GCCACGGCTAACTCTGTGCCAGCAGCCGCGGTAATACAGAGGCGGCAAGCGTTGTTCGGAATTATTGGGC
GTAAAGAGCACGTAGGCGGCCTTGTAAGTCAGTTGTGAAAGCCTTCTGCTTAACGGAAGAACAGCAGCTG
ATACTGCAAGGCTAGAGTGCGGAAGGGGAGAGTGGAACTTCTGGTGGAGCGGTGAAATGCGTAGATATCA
GAAGGAACACCGGCGGCGAAGGCGACTCTCTGGTCCGTAACTGACGCTGAGTGTGCGAAAGCTAGGGGAG
CAAACGGGATTAGATACCCCGGTAGTCCTAGCCGTAAACGATGGGCACTAAGTAGAGGGGTTTTGATTAT
CTCTCTGCCGGAGCTAACGCATTAAGTGCCCCGCCTGGGGAGTACGGCCGCAAGGCTAAAACTCAAAAGA
ATTGACGGGGGCTCGCACAAGCGGTGGAGCATGTGGCTTAATTCGATGCAACGCGAAGAACCTTACCGGG
GTTTGACATGGTAGAAGTAGGAACCTGAAAGGGTGACGAACGGTATCCAGTCCGTAACTATCACAGGTGT
TGCATGGCTG

>gi|219382019|gb|FJ213968.1| Uncultured anaerobic ammonium-oxidizing bacterium clone Pasture-C9 16S ribosomal RNA gene, partial sequence
AGAATCTTTCGCAATGCCCGAAAGGGTGACGAAGCGACGCCGCGTGTGGGAAGAAGGCCTTCGGGTTGTA
AACCACTGTCGGGAGTTAAGAAATGTAAGGGTGTGAATAGCATTCTTATTTGACAAAAGCTCTAGAGGAA
GCCACGGCTAACTCTGTGCCAGCAGCCGCGGTAATACAGAGGTGGCAAGCGTTGCTCGGAATTATTGGGC
GTAAAGAGCACGTAGGCGGCCTTGCAAGTCAGCTGTGAAAGCCTTCTGCTTAACGGAAGAACAGCAGTTG
ATACTACAGGGCTTGAGTGCGGGAGGGGAGAGTGGAACTTCTGGTGGAGCGGTGAAATGCGTAGATATCA
GAAGGAACGCCGGCGGCGAAAGCGGCTCTCTGGCCCGTAACTGACGCTGAGTGTGCGAAAGCTAGGGGAG
CAAACGGGATTAGATACCCCGGTAGTCCTAGCCGTAAACGATGGGCACTAAGTAGAGGGGTTTTAATTAT
CTCTCTGCCGGAGCTAACGCATTAAGTGCCCCGCCTGGGGAGTACGGCCGCAAGGCTAAAACTCAAAAGA
ATTGACGGGGGCTCGCACAAGCGGTGGAGCATGTGGCTTAATTCGATGCAACGCGAAGAACCTTACCGGG
GTTTGACATGGTAGAAGTAGAAACCTGAAAGGGTGACGAACGGTATCCAGTCCGTAACTATCACAGGTGT
TGCATGGCTG

>gi|219382020|gb|FJ213969.1| Uncultured anaerobic ammonium-oxidizing bacterium clone Pasture-C10 16S ribosomal RNA gene, partial sequence
AGAATCTTTCGCAATGCCCGAAAGGGTGACGAAGCGACGCCGCGTGTGGGAAGAAGGCCTTCGGGTTGTA
AACCACTGTCGGGAGTTAGGAAATGTAAGGGTGTTAATAGTATCCTTACTTGACTAAGGCTCCGGAGGAA
GCCACGGCTAACTCTGTGCCAGCAGCCGCGGTAATACAGAGGCGGCAAGCGTTGTTCGGAATTATTGGGC
GTAAAGAGCACGTAGGCGGCCTTGTAAGTCAGTTGTGAAAGCCTTCTGCTTAACGGAAGAACAGCAGCTG
ATACTGCAAGGCTAGAGTGCGGAAGGGGAGAGTGGAACTTCTGGTGGAGCGGTGAAATGCGTAGATATCA
GAAGGAACACCGGCGGCGAAGGCGACTCTCTGGTCCGTAACTGACGCTGAGTGTGCGAAAGCTAGGGGAG
CAAACGGGATTAGATACCCCGGTAGTCCTAGCCGTAAACGATGGGCACTAAGTAGAGGGGTTTTGATTAT
CTCTCTGCCGGAGCTAACGCATTAAGTGCCCCGCCTGGGGAGTACGGCCGCAAGGCTAAAACTCAAAAGA
ATTGACGGGGGCTCGCACAAGCGGTGGAGCATGTGGCTTAATTCGATGCAACGCGAAGAACCTTACCGGG
GTTTGACATGGTAGAAGTAGGAGCCTGAAAGGGTGACGAACGGTATCCAGTCCGTGACTATCACAGGTGT
TGCATGGCTG
>gi|219382069|gb|FJ214014.1| Uncultured anaerobic ammonium-oxidizing bacterium clone Wetland-A1 16S ribosomal RNA gene, partial sequence
AGAATCTTTCGCAATGCCCGAAAGGGTGACGAAGCGACGCCGCGTGTGGGAAGAAGGCCTTCGGGTTGTA
AACCACTGTCGGGAGTTAAGAAATGTAAGGGTGTGAATAGCATTCTTATTTGACAAAAGCTCTAGAGGAA
GCCACGGCTAACTCTGTGCCAGCAGCCGCGGTAATACAGAGGTGGCAAGCGTTGTTCGGAATTATTGGGC
GTAAAGAGCACGTAGGCGGCCTTGCAAGTCAGCTGTGAAAGCCTTCTGCTTAACGGAAGAACAGCAGTTG
ATACTACAGGGCTTGAGTGCGGTAGGGGAGAGTGGAACTTCTGGTGGAGCGGTGAAATGCGTAGATATCA
GAAGGAACGCCGGCGGCGAAAGCGGCTCTCTGGCCCGTAACTGACGCTGAGTGTGCGAAAGCTAGGGGAG
CAAACGGGATTAGATACCCCGGTAGTCCTAGCCGTAAACGATGGGCACTAAGTAGAGGGGTTTTGATTAT
CTCTCTGCCGGAGCTAACGCATTAAGTGCCCCGCCTGGGGAGTACGGCCGCAAGGCTAAAACTCAAAAGA
ATTGACGGGGGCTCGCACAAGCGGTGGAGCATGTGGCTTAATTCGATGCAACGCGAAGAACCTTACCGGG
GTTTGACATGGTAGAAGTAGAAACCTGAAAGGGTGACGAACGGTATCCAGTCCGTAACTATCACAGGTGT
TGCATGGCTG

>gi|219382070|gb|FJ214015.1| Uncultured anaerobic ammonium-oxidizing bacterium clone Wetland-A2 16S ribosomal RNA gene, partial sequence
AGAATCTTTCGCAATGCCCGAAAGGGTGACGAAGCGACGCCGCGTGTGGGAAGAAGGCCTTCGGGTTGTA
AACCACTGTCGGGAGTTAAGAAATGTAAGGGTGTGAATAGCATTCTTATTTGACAAAAGCTCTAGAGGAA
GCCACGGCTAACTCTGTGCCAGCAGCCGCGGTAATACAGAGGTGGCAAGCGTTGTTCGGAATTATTGGGC
GTAAAGAGCACGTAGGCGGCCTTGCAAGTCAGCTGTGAAAGCCTTCTGCTTAACGGAAGAACAGCAGTTG
ATACTACAGGGCTTGAGTGCGGTAGGGGAGAGTGGAACTTCTGGTGGAGCGGTGAAATGCGTAGATATCA
GAAGGGACGCCGGCGGCGAAAGCGGCTCTCTGGCCCGTAACTGATGCTGAGTGTGCGAAAGCTAGGGGAG
CAAACGGGATTAGATACCCCGGTAGTCTTAGCCGTAAACGATGGGCACTAAGTAGAGGGGTTTTGATTAT
CTCTCTGCCGGAGCTAACGCATTAAGTGCCCCGCCTGGGGAGTACGGCCGCAAGGCTAAAACTCAAAAGA
ATTGACGGGGGCTCGCACAAGCGGTGGAGCATGTGGCTTAATTCGATGCAACGCGAAGAACCTTACCGGC
GTTTGACATGGTAGAAGTAGAAACCTGAAAGGGTGACGAACGGTATCCAGTCCGTAACTATTACAGGTGT
TGCATGGCTG

>gi|219382071|gb|FJ214016.1| Uncultured anaerobic ammonium-oxidizing bacterium clone Wetland-A3 16S ribosomal RNA gene, partial sequence
AGAATCTTTCGCAATGCCCGAAAGGGTGACGAAGCGACGCCGCGTGTGGGAAGAAGGCCTTCGGGTTGTA
AACCACTGTCGGGAGTTAAGAAATGTAAGGGTGTGAATAGCATTCTTATTTGACAAAAGCTCTAGAGGAA
GCCACGGCTAACTCTGTGCCAGCAGCCGCGGTAATACAGAGGTGGCAAGCGTTGTTCGGAATTATTGGGC
GTAAAGAGCACGTAGGCGGCCTTGCAAGTCAGCTGTGAAAGCCTTCTGCTTAACGGAAGAACAGCAGTTG
ATACTACAGGGCTTGAGTGCGGTAGGGGAGAGTGGGACTTCTGGTGGAGCGGTGAAATGCGTAGATATCA
GAAGGAACGCCGGCGGCGAAAGCGGCTCTTTGGCCCGTAACTGACGCTGAGTGTGCGAAAGCTAGGGGAG
CAAACGGGATTAGATACCCCGGTAGTCCTAGCCGTAAACGATGGGCACTAAGTAGAGGGGTTTTGATTAT
CTCTCTGCCGGAGCTAACGCATTAAGTGCCCCGCCTGGGGGGTACGGCCGCAAGGCTAAAACTCAAAAGA
ATTGACGGGGGCTCGCACAAGCGGTGGAGCATGTGGCTTAATTCGATGCAACGCGAAGAACCTTACCGGG
GTTTGACATGGTAGAAGTAGAAACCTGAAAGGGTGACGAACGGTATCCAGTCCGTAACTATCACAGGTGT
TGCATGGCTG

>gi|219382072|gb|FJ214017.1| Uncultured anaerobic ammonium-oxidizing bacterium clone Wetland-A4 16S ribosomal RNA gene, partial sequence
AGAATCTTTCGCAATGCCCGAAAGGGTGACGAAGCGACGCCGCGTGTGGGAAGAAGGCCTTCGGGTTGTA
AACCACTGTCGGGAGTTAAGAAATGTAAGGGTGTGAATAGCATTCTTATTTGACAAAAGCTCTAGAGGAA
GCCACGGCTAACTCTGTGCCAGCAGCCGCGGTAATACAGAGGTGGCAAGCGTTGTTCGGAATTATTGGGC
GTAAAGAGCACGTAGGCGGCCTTGCAAGTCAGCTGTGAAAGCCTTCTGCTTAACGGAAGAACAGCAGTTG
ATACTACAGGGCTTGAGTGCGGTAGGGGAGAGTGGAACTTCTGGTGGAGCGGTGAAATGCGTAGATATCA
GAAGGAACGCCGGCGGCGAAAGCGGCTCTCTGGCCCGTAACTGACGCTGAGTGTGCGAAAGCTAGGGGAG
CAAACGGGATTAGATACCCCGGTAGTCCTAGCCGTAAACGATGGGCACTAAGTAGAGGGGTTTTGATTAT
CTCTCTGCCGGAGCTAACGCATTAAGTGCCCCGCCTGGGGAGTACGGCCGCAAGGCTAAAACTCAAAAGA
ATTGACGGGGGCTCGCACAAGCGGTGGAGCATGTGGCTTAATTCGATGCAACGCGAAGAACCTTACCGGG
GTTTGACATGGTAGAAGTAGAAACCTGAAAGGGTGACGAACGGTATCCAGTCCGTAACTATCACAGGTGT
TGCATGGCTG

>gi|219382073|gb|FJ214018.1| Uncultured anaerobic ammonium-oxidizing bacterium clone Wetland-A5 16S ribosomal RNA gene, partial sequence
AGAATCTTTCGCAATGCCCGAAAGGGTGACGAAGCGACGCCGCGTGTGGGAAGAAGGCCTTCGGGTTGTA
AACCACTGTCGGGAGTCAAGAAATGTAAGGGTGTGAATAGCATTCTTATTTGACAAAAGCTCTAGAGGAA
GCCACGGCTAACTCTGTGCCAGCAGCCGCGGTAATACAGAGGTGGCAAGCGTTGTTCGGAATTATTGGGC
GTAAAGAGCACGTAGGCGGCCTTGCAAGTCAGCTGTGAAAGCCTTCTGCTTAACGGAAGAACAGCAGTTG
ATACTACAGGGCTTGAGTGCGGTAGGGGAGAGTGGAACTTCTGGTGGAGCGGTGAAATGCGTAGATATCA
GAAGGAACGCCGGCGGCGAAAGCGGCTCTCTGGCCCGTAACTGACGCTGAGTGTGCGAAAGCTAGGGGAG
CAAACGGGATTAGATACCCCGGTAGTCCTAGCCGTAAACGATGGGCACTAAGTAGAGGGGTTTTGATTAT
CTCTCTGCCGGAGCTAACGCATTAAGTGCCCCGCCTGGGGAGTACGGCCGCAAGGCTAAAACTCAAAAGA
ATTGACGGGGGCTCGCACAAGCGGTGGAGCATGTGGCTTAATTCGATGCAACGCGAAGAACCTTACCGGG
GTTTGACATGGTAGAAGTAGAAACCTGAAAGGGTGACGAACGGTATCCAGTCCGTAACTATCACAGGTGT
TGCATGGCTG

>gi|219382074|gb|FJ214019.1| Uncultured anaerobic ammonium-oxidizing bacterium clone Wetland-A6 16S ribosomal RNA gene, partial sequence
AGAATCTTTCGCAATGCCCGAAAGGGTGACGAAGCGACGCCGCGTGTGGGAAGAAGGCCTTCGGGTTGTA
AACCACTGTCGGGAGTTAAGAAATGTAAGGGTGTGAATAGCATTCTTATTTGACAAAAGCTCTAGAGGAA
GCCACGGCTAACTCTGTGCCAGCAGCCGCGGTAATACAGAGGTGGCAAGCGTTGTTCGGAATTATTGGGC
GTAAAGAGCACGTAGGCGGCCTTGCAAGTCAGCTGTGAAAGCCTTCTGCTTAACGGAAGAACAGCAGTTG
ATACTACAGGGCTTGAGTGCGGTAGAGGAGAGTGGAACTTCTGGTGGAGCGGTGAAATGCGTAGATATCA
GAAGGAACGCCGGCGGCGAAAGCGGCTCTCTGGCCCGTAACTGACGCTGAGTGTGCGAAAGCTAGGGGAG
CAAACGGGATTAGATACCCCGGTAGTCCTAGCCGTAAACGATGGGCACTAAGTAGAGGGGTTTTGATTAT
CTCTCTGCCGGAGCTAACGCATTAAGTGCCCCGCCTGGGGAGTACGGCCGCAAGGCTAAAACTCAAAAGA
ATTGACGGGGGCTCGCACAAGCGGTGGAGCATGTGGCTTAATTCGATGCAACGCGAAGAACCTTACCGGG
GTTTGACATGGTAGAAGTAGAAACCTGAAAGGGTGACGAACGGTATCCAGTCCGTAACTATCACAGGTGT
TGCATGGCTG

>gi|219382075|gb|FJ214020.1| Uncultured anaerobic ammonium-oxidizing bacterium clone Wetland-A7 16S ribosomal RNA gene, partial sequence
AGAATCTTTCGCAATGCCCGAAAGGGTGACGAAGCGACGCCGCGTGTGGGAAGAAGGCCTTCGGGTTGTA
AACCACTGTCGGGAGTTAAGAAATGTAAGGATGTTAATAGCGTCCTTACTTGACTAAGGCTCCGGAGGAA
GCCACGGCTAACTCTGTGCCAGCAGCCGCGGTAATACAGAGGCGGCAAGCGTTGTTCGGAATTATTGGGC
GTAAAGAGCACGTAGGCGGCCTTGAAAGTCAGTTGTGAAAGCCTTCTGCTTAACGGAAGAACAGCATCTG
ATACTACAGGGCTTGAGTGCGGGAGGGGAGAGTGGAACTTCTGGTGGAGCGGTGAAATGCGTAGATATCA
GAAGGAACGCCGGCGGCGAAAGCGGCTCTCTGGCTCGTAACTGACGCTGAGTGTGCGAAAGCTAGGGGAT
CAAACGGGATTAGATACCCCGGTAGTCCTAGCCGTAAACGATGGGCACTAAGTAGAGGGGTTTTGATTAT
CTCTCTGCCGGAGCTAACGCATTAAGTGCCCCGCCTGGGAAGTACGGCCGCAAGGCTAAAACTCAAAAGA
ATTGACGGGGGCTCGCACAAGCGGTGGAGCATGTGGCTTAATTCGATGCAACGCGAAGAACCTTACCGGG
GTTTGACATGGTAGAAGTAGGAACCAGAAACGGTAACGAACGGTATCCAGTCCGTAACTATNACAGGTGT
TGCATGGCTG

>gi|219382076|gb|FJ214021.1| Uncultured anaerobic ammonium-oxidizing bacterium clone Wetland-A8 16S ribosomal RNA gene, partial sequence
AGAATCTTTCGCAATGCCCGAAAGGGTGACGAAGCGACGCCGCGTGTGGGAAGAAGGCCTTCGGGTTGTA
AACCACTGTCGGGAGTTAAGAAATGTAAGGATGTTAATAGCGTCCTTACTTGACTAAGGCTCCGGAGGAA
GCCACGGCTAACTCTGTGCCAGCAGCCGCGGTAATACAGAGGCGGCAAGCGTTGTTCGGAATTATTGGGC
GTAAAGAGCACGTAGGCGGCCTTGAAAGTCAGTTGTGAAAGCCTTCTGCTTAACGGAAGAACAGCATCTG
ATACTACAGGGCTTGAGTGCGGGAGGGGAGAGTGGAACTCCTGGTGGAGCGGTGAAATGCGTAGATATCA
GAAGGAACGCCGGCGGCGAAAGCGGCTCTCTGGCTCGTAACTGACGCTGAGTGTGCGAAAGCTAGGGGAT
CAAACGGGATTAGATACCCCGGTAGTCCTAGCCGTAAACGATGGGCACTAAGTAGAGGGGTTTTGATTAT
CTCTCTGCCGGAGCTAACGCATTAAGTGCCCCGCCTGGGAAGTACGGCCGCAAGGTTAAAACTCAAAAGA
ATTGACGGGGGCTCGCACAAGCGGTGGAGCATGTGGCTTAATTCGATGCAACGCGAAGAACCTTACCGGG
GTTTGACATGGTAGAAGTAGGAACCAGAAACGGTAACGAACGGTATCCAGTCCGTAACTATCACAGGTGT
TGCATGGCTG

>gi|219382077|gb|FJ214022.1| Uncultured anaerobic ammonium-oxidizing bacterium clone Wetland-A9 16S ribosomal RNA gene, partial sequence
AGAATCTTTCGCAATGCCCGAAAGGGTGACGAAGCGACGCCGCGTGTGGGAAGAAGGCCTTCGGGTTGTA
AACCACTGTCGGGAGTTAAGAAATGTAAGGGTGTGAATAGCATTCTTATTTGACAAAAGCTCTAGAGGAA
GCCACGGCTAACTCTGTGCCAGCAGCCGCGGTAATACAGAGGTGGCAAGCGTTGTTCGGAATTATTGGGC
GTAAAGAGCACGTAGGCGGCCTTGCAAGTCAGCTGTGAAAGCCTTCTGCTTAACGGAAGAACAGCAGTTG
ATACTACAGGGCTTGAGTGCGGTAGGGGAGAGTGGAACTTCTGGTGGAGCGGTGAAATGCGTAGATATCA
GAAGGAACGCCGGCGGCGAAAGCGGCTCTCTGGCCCGTAACTGACGCTGAGTGTGCGAAAGCTAGGGGAG
CAAACGGGATTAGATACCCCGGTAGTCCTAGCCGTAAACGATGGGCACTAAGTAGAGGGGTTTTGATTAT
CTCTCTGCCGGAGCTAACGCATTAAGTGCCCCGCCTGGGGAGTACGGCCGCAAGGCTAAAACTCAAAAGA
ATTGACGGGGGCTCGCACAAGCGGTGGAGCATGTGGCTTAATTCGATGCAACGCGAAGAACCTTACCGGG
GTTTGACATGGTAGAAGTAGAAACCAGAAACGGTAACGAACGGTATCCAGTCCGTAACTATCACAGGTGT
TGCATGGCTG

>gi|219382078|gb|FJ214023.1| Uncultured anaerobic ammonium-oxidizing bacterium clone Wetland-A10 16S ribosomal RNA gene, partial sequence
AGAATCTTTCGCAATGCCCGAAAGGGTGACGAAGCGACGCCGCGTGTGGGAAGAAGGCCTTCGGGTTGTA
AACCACTGTCGGGAGTTAAGAAATGTAAGGATGTTAATAGCGTCCTTACTTGACTAAGGCTCCGGAGGAA
GCCACGGCTAACTCTGTGCCAGCAGCCGCGGTAATACAGAGGCGGCAAGCGTTGTTCGGAATTATTGTGC
GTAAAGAGCACGTAGGCGGCCTTGAAAGTCAGTTGTGAAAGCCTTCTGCTTAACGGAAGAACAGCATCTG
ATACTACAGGGCTTGAGTGCGGGAGGGGAGAGTGGAACTTCTGGTGGAGCGGTGAAATGCGTAGATATCA
GAAGGAACGCCGGCGGCGAAAGCGGCTCTCTGGCTCGTAACTGACGCTGAGTGTGCGAAAGCTAGGGGAT
CAAACGGGATTAAATACCCCGGTAGTCCTAGCCGTAAACGATGGGCACTAAGTAGAGGGGTTTTGATTAT
CTCTCTGCCGGAGCTAACGCATTAAGTGCCCCGCCTGGGAAGTACGGCCGCAAGGCTAAAACTCAAAAGA
ATTGGCGGGGGCTCGCACAAGCGGTGGAGCATGTGGCTTAATTCGATGCAACGCGAAGAACCTTACCGGG
GTTTGACATGGTAGAAGTAGGAACCAGAAACGGTAACGAACGGTATCCAGTCCGTAACTATCACAGGTGT
TGCATGGCTG

>gi|219382079|gb|FJ214024.1| Uncultured anaerobic ammonium-oxidizing bacterium clone Wetland-B1 16S ribosomal RNA gene, partial sequence
AGAATCTTTCGCAATGCCCGAAAGGGTGACGAAGCGACGCCGCGTGTGGGAAGAAGGCCTTCGGGTTGTA
AACCACTGTCGGGAGTTAAGAAATGTAAGGGTGTGAATAGCATTCTTATTTGACAAAAGCTCTAGAGGAA
GCCACGGCTAACTCTGTGCCAGCAGCCGCGGTAATACAGAGGTGGCAAGCGTTGTTCGGAATTATTGGGC
GTAAAGAGCACGTAGGCGGCCTTGCAAGTCAGCTGTGAAAGCCTTCTGCTTAACGGAGGAACAGCAGTTG
ATACTACAGGGCTTGAGTGCGGGAGGGGAGAGTGGAACTTCTGGTGGAGCGGTGAAATGCGTAGATATCA
GAAGGAACGCCGGCGGCGAAAGCGGCTCTCTGGCCCGTAACTGACGCTGAGTGTGCGAAAGCTAGGGGAG
CAAACGGGATTAGATACCCCGGTAGTCCTAGCCGTAAACGATGGGCACTAAGTAGAGGGGTTTTGATTAT
CTCTCTGCCGGAGCTAACGCATTAAGTGCCCCGCCTGGGGAGTACGGCCGCAAGGCTAAAACTCAAAAGA
ATTGACGGGGGCTCGCACAAGCAGTGGAGCATGTGGCTTAATTCGATGCAACGCGAAGAACCTTACCGGG
GTTTGACATGGTAGAAGTAGAAACCTGAAAGGGTGACGAACGGTATCCAGTCCGTAACTATTACAGGTGT
TGCATGGCTG

>gi|219382080|gb|FJ214025.1| Uncultured anaerobic ammonium-oxidizing bacterium clone Wetland-B2 16S ribosomal RNA gene, partial sequence
AGAATCTTTCGCAATGCCCGAAAGGGTGACGAAGCGACGCCGCGTGTGGGAAGAAGGCCTTCGGGTTGTA
AACCACTGTCGGGAGTTAAGAAATGTAAGGGTGTGAATAGCATTCTTATTTGACAAAAGCTCTAGAGGAA
GCCACGGCTAACTCTGTGCCAGCAGCCGCGGTAATACAGAGGTGGCAAGCGTTGTTCGGAATTATTGGGC
GTAAAGAGCACGTAGGCGGCCTTGCAAGTCAGCTGTGAAAGCCTTCTGCTTAACGGAAGAACAGCAGTTG
ATACTACAGGGCTTGAGTGCGGTAGGGGAGAGTGGAACTTCTGGTGGGGCGGTGAAATGCGTAGATATCA
GAAGGAACGCCGGCGGCGAAAGCGGCTCTCTGGCCCGTAACTGACGCTGAGTGTGCGAAAGCTAGGGGAG
CAAACGGGATTAGATACCCCGGTAGTCCTAGCCGTAAACGATGGGCACTAAGTAGAGGGGTTTTGATTAT
CTCTCTGCCGGAGCTAACGCATTAAGTGCCCCGCCTGGGGAGTACGGCCGCAAGGCTAAAACTCAAAAGA
ATTGACGGGGGCTCGCACAAGCGGTGGAGCATGTGGCTTAATTCGATGCAACGCGAAGAACCTTACCGGG
GTTTGACATGGTAGAAGTAGAAACCTGAAAGGGTGACGAACGGTATCCAGTCCGTAACTATTACAGGTGT
TGCATGGCTG

>gi|219382081|gb|FJ214026.1| Uncultured anaerobic ammonium-oxidizing bacterium clone Wetland-B3 16S ribosomal RNA gene, partial sequence
AGAATCTTTCGCAATGCCCGAAAGGGTGACGAAGCGACGCCGCGTGTGGGAAGAAGGCCTTCGGGTTGTA
AACCACTGTCGGGAGTTAAGAAATGTAAGGGTGTGAATAGCATTCTTATTTGACAAAAGCTCTAGAGGAA
GCCACGGCTAACTCTGTGCCAGCAGCCGCGGTAATACAGAGGTGGCAAGCGTTGTTCGGAATTATTGGGC
GTAAAGAGCACGTAGGCGGCCTTGCAAGTCAGCTGTGAAAGCCTTCTGCTTAACGGAAGAACAGCAGTTG
ATACTACAGGGCTTGAGTGCGGTAGGGGAGAGTGGAACTTCTGGTGGAGCGGTGAAATGCGTAGATATCA
GAAGGAACGCCGGCGGCGAAAGCGGCTCTCTGGCCCGTAACTGACGCTGAGTGTGCGAAAGCTAGGGGAG
CAAACGGGATTAGATACCCCGGTAGTCCTAGCCGTAAACGATGGGCACTAAGTAGAAGGGTTTTGATTAT
CTCTCTGCCGGAGCTAACGCATTAAGTGCCCCGCCTGGGGAGTACGGCCGCAAGGCTAAAACTCAAAAGA
ATTGACGGGGGCTCGCACAAGCGGTGGAGCATGTGGCTTAATTCGATGCAACGCGAAGAACCTTACCGGG
GTTTGACATGGTAGAAGTAGAAACCTGAAAGGGTGACGAACGGTATCCAGTCCGTAACTATCACAGGTGT
TGCATGGCTG

>gi|219382082|gb|FJ214027.1| Uncultured anaerobic ammonium-oxidizing bacterium clone Wetland-B4 16S ribosomal RNA gene, partial sequence
AGAATCTTTCGCAATGCCCGAAAGGGTGACGAAGCGACGCCGCGTGTGGGAAGAAGGCCTTCGGGTTGTA
AACCACTGTCGGGAGTTAAGAAATGTAAGGGTGTGAATAGCATTCTTATTTGACAAAAGCTCTAGAGGAA
GCCACGGCTAACTCTGTGCCAGCAGCCGCGGTAATACAGAGGTGGCAAGCGTTGTTCGGAATTATTGGGC
GTAAAGAGCACGTAGGCGGCCTTGCAAGTCAGCTGTGAAAGCCTTCTGCTTAACGGAAGAACAGCAGTTG
ATACTACAGGGCTTGAGTGCGGTAGGGGAGAGTGGAACTTCTGGTGGAGCGGTGAAATGCGTAGATATCA
GAAGGAACGCCGGCGGCGAAAGCGGCTCTCTGGCCCGTAACTGACGCTGAGTGTGCGAAAGCTAGGGGAG
CAAACGGGATTAGATACCCCGGTAGTCCTAGCCGTAAACGATGGGCACTAAGTAGAGGGGTTTTGATTAT
CTCTCTGCCGGAGCTAACGCATTAAGTGCCCCGCCTGGGGAGTACGGCCGCAAGGCTAAAACTCAAAAGA
ATTGACGGGGGCTCGCACAAGCGGTGGAGCATGTGGCTTAATTCGATGCAACGCGAAGAACCTTACCGGG
GTTTGACATGGTAGAAGTAGAAACCTGAAAGGGTGACGAACGGTATCCAGTCCGTAACTATCACAGGTGT
TGCATGGCTG

>gi|219382083|gb|FJ214028.1| Uncultured anaerobic ammonium-oxidizing bacterium clone Wetland-B5 16S ribosomal RNA gene, partial sequence
AGAATCTTTCGCAATGCCCGAAAGGGTGACGAAGCGACGCCGCGTGTGGGAAGAAGGCCTTCGGGTTGTA
AACCACTGTCGGGAGTTAAGAAATGTAAGGGTGTGAATAGCATTCTTATTTGACAAAAGCTCTAGAGGAA
GCCACGGCTAACTCTGTGCCAGCAGCCGCGGTAATACAGAGGTGGCAAGCGTTGTTCGGAATTATTGGGC
GTAAAGAGCACGTAGGCGGCCTTGCAAGTCAGCTGTGAAAGCCTTCTGCTTAACGGAAGAACAGCAGTTG
ATACTACAGGGCTTGAGTGCGGGAGGGGAGAGTGGAACTTCTGGTGGAGCGGTGAAATGCGTAGATATCA
GAAGGAACGCCGGCGGCGAAAGCGGCTCTCTGGCCCGTAACTGACGCTGAGTGTGCGAAAGCTAGGGGAG
CAAACGGGATTAGATACCCCGGTGGTCCTAGCCGTAAACGATGGGCACTAAGTAGAGGGGTTTTGATTAT
CTCTCTGCCGGAGCTAACGCATTAAGTGCCCCGCCTGGGGAGTACGGCCGCAAGGCTAAAACTCAAAAGA
ATTGACGGGGGCTCGCACAAGCGGTGGAGCATGTGGCTTAATTCGATGCAACGCGAAGAACCTTACCGGG
GTTTGACATGGTAGAAGTAGAAACCTGAAAGGGTGACGGACGGTATCCAGTCCGTAACTATCACAGGTGT
TGCATGGCTG

>gi|219382084|gb|FJ214029.1| Uncultured anaerobic ammonium-oxidizing bacterium clone Wetland-B6 16S ribosomal RNA gene, partial sequence
AGAATCTTTCGCAATGCCCGAAAGGGTGACGAAGCGACGCCGCGTGTGGGAAGAAGGCCTTCGGGTTGTA
AACCACTGTCGGGAGTTAAGAAATGTAAGGATGTTAATAGCGTCCTTACTTGACTAAGGCTCCGGAGGAA
GCCACGGCTAACTCTGTGCCAGCAGCCGCGGTAATACAGAGGCGGCAAGCGTTGTTCGGAATTATTGGGC
GTAAAGAGCACGTAGGCGGCCTTGMAAGTCAGYTGTGAAAGCCTTCTGCTTAACGGAAGAACAGCATCTG
ATACTACAGGGCTTGAGTGCGGGAGGGGAGAGTGGAACTTCTGGTGGAGCGGTGAAATGCGTAGATATCA
GAAGGAACGCCGGCGGCGAAAGCGGCTCTCTGGCCCGTAACTGACGCTGAGTGTGCGAAAGCTAGGGGAT
CAAACGGGATTAGATACCCCGGTAGTCCTAGCCGTAAACGATGGGCACTAAGTAGAGGGGTTTTGATTAT
CTCTCTGCCGGAGCTAACGCATTAAGTGCCCCGCCTGGGAAGTACGGCCGCAAGGCTAAAACTCAAAAGA
ATTGACGGGGGCTCGCACAAGCGGTGGAGCATGTGGCTTAATTCGATGCAACGCGAAGAACCTTACCGGG
GTTTGACATGGTAGAAGTAGAAACCTGAAAGGGTGACGAACGGTATCCAGTCCGTAACTATCACAGGTGT
TGCATGGCTG

>gi|219382085|gb|FJ214030.1| Uncultured anaerobic ammonium-oxidizing bacterium clone Wetland-B7 16S ribosomal RNA gene, partial sequence
AGAATCTTTCGCAATGCCCGAAAGGGTGACGAAGCGACGCCGCGTGTGGGAAGAAGGCCTTCGGGTTGTA
AACCTCTGTCGGGAGTTAAGAAATGTAAGGGTGTGAATAGCATTCTTATTAGACAAAAGCTCTAGAGGAA
GCCACGGCTAACTCTGTGCCAGCAGCCGCGGTAATACAGAGGTGGCAAGCGTTGTTCGGAATTATTGGGC
GTAAAGAGCACGTAGGCGGCCTTGCAAGTCAGCTGTGAAAGCCTTCTGCTTAACGGAAGAACAGCAGTTG
ATACTACAGGGCTTGAGTGCGGGAGGGGAGAGTGGAACTTCTGGTGGAGCGGTGAAATGCGTAGATATCA
GAAGGAACGCCGGCGGCGAAAGCGGCTCTCTGGCCCGTAACTGACGCTGAGTGTGCGAAAGCTAGGGGAG
CAAACGGGATTAGATACCCCGGTAGTCCTAGCCGTAAACGATGGGCACTAAGTAGAGGGGTTTTGATTAT
CTCTCTGCCGGAGCTAACGCATTAAGTGCCCCGCCTGGGGAGTACGGCCGCAAGGCTAAAACTCAAAAGA
ATTGACGGGGGCTCGCACAAGCGGTGGAGCATGTGGCTTAATTCGATGCAACGCGAAGAACCTTACCGGG
GTTTGACATGGTAGAAGTAGAAACCTGAAAGGGTGACGAACGGTATCCAGTCCGTAACTATCACAGGTGT
TGCATGGCTG

>gi|219382086|gb|FJ214031.1| Uncultured anaerobic ammonium-oxidizing bacterium clone Wetland-B8 16S ribosomal RNA gene, partial sequence
AGAATCTTTCGCAATGCCCGAAAGGGTGACGAAGCGACGCCGCGTGTGGGAAGAAGGCCTTCGGGTTGTA
AACCACTGTCGGGAGTTAAGAAATGTAAGGATGTTAATAGCGTCCTTACTTGACTAAGGCTCCGGAGGAA
GCCACGGCTAACTCTGTGCCAGCAGCCGCGGTAATACAGAGGCGGCAAGCGTTGTTCGGAATTATTGGGC
GTAAAGAGCACGTAGGCGGCCCTGAAAGTCAGTTGTGAAAGCCTTCTGCTTAACGGAAGAACAGCATCTG
ATACTACAGGGCTTGAGTGCGGGAGGGGAGAGTGGAACTTCTGGTGGAGCGGTGAAATGCGTAGATATCA
GAAGGAACGCCGGCGGCGAAAGCGGCTCTCTGGCCCGTAACTGACGCTGAGTGTGCGAAAGCTAGGGGAT
CAAACGGGATTAGATACCCCGGTAGTCCTAGCCGTAAACGATGGGCACTAAGTAGAGGGGTTTTGATTAT
CTCTCTGCCGGAGCTAACGCATTAAGTGCCCCGCCTGGGAGGTACGGCCGCAAGGCTAAAACTCAAAAGA
ATTGACGGGGGCTCGCACAAGCGGTGGAGCATGTGGCTTAATTCGATGCAACGCGAAGAACCTTACCGGG
GTTTGACATGGTAGAAGTAGGAACCAGAAATGGTAACGAACGGTATCCAGTCCGTAACTATCACAGGTGT
TGCATGGCTG

>gi|219382087|gb|FJ214032.1| Uncultured anaerobic ammonium-oxidizing bacterium clone Wetland-B9 16S ribosomal RNA gene, partial sequence
AGAATCTTTCGCAATGCCCGAAAGGGTGACGAAGCGACGCCGCGTGTGGGAAGAAGGCCTTCGGGTTGTA
AACCACTGTCGGGAGTTAAGAAATGTAAGGGTGTGAATAGCATTCTTATTTGACAAAAGCTCTAGAGGAA
GCCACGGCTAACTCTGTGCCAGCAGCCGCGGTAATACAGAGGTGGCAAGCGTTGTTCGGAATTATTGGGC
GTAAAGAGCACGTAGGCGGCCTTGCAAGTCAGCTGTGAAAGCCTTCTGCTTAACGGAAGAACAGCAGTTG
ATACTACAGGGCTTGAGTGCGGTAGGGGAGAGTGGAACTTCTGGTGGAGCGGTGAAATGCGTAGATATCA
GAAGGAACGCCGGCGGCGAAAGCGGCTCTCTGGCCTGTAACTGACGCTGAGTGTGCGAAAGCTAGGGGAG
CAAACGGGATTAGATACCCCGGTAGTCCTAGCCGTAAACGATGGGCACTAAGTAGAGGGGTTTTGATTAT
CTCTCTGCCGGAGCTAACGCATTAAGTGCCCCGCCTGGGGAGTACGGCCGCAAGGCTAAAACTCAAAAGA
ATTGACGGGGGCTCGCACAAGCGGTGGAGCATGTGGCTTAATTCGATGCAACGCGAAGAACCTTACCGGG
GTTTGACATGGTAGAAGTAGAAACCTGAAAGGGTGACGAACGGTATCCAGTCCGTAACTATCACAGGTGT
TGCATGGCTG

>gi|219382088|gb|FJ214033.1| Uncultured anaerobic ammonium-oxidizing bacterium clone Wetland-B10 16S ribosomal RNA gene, partial sequence
AGAATCTTTCGCAATGCCCGAAAGGGTGACGAAGCGACGCCGCGTGTGGGAAGAAGGCCTTCGGGTTGTA
AACCACTGTCGGAAGTTAAGAAATGTAAGGGTGTGAATAGCATTCTTATTTGGCAAAAGCTCTAGAGGAA
GCCACGGCTAACTCTGTGCCAGCAGCCGCGGTAATACAGAGGTGGCAAGCGTTGTTCGGAATTATTGGGC
GTAAAGAGCACGTAGGCGGCCTTGCAAGTCAGCTGTGAAAGCCTTCTGCTTAACGGAAGAACAGCAGTTG
ATACTACAGGGCTTGAGTGCGGTAGGGGAGAGTGGAACTTCTGGTGGAGCGGTGAAATGCGTAGATATCA
GAAGGAACGCCGGCGGCGAAAGCGGCTCTCTGGCCCGTAACTGACGCTGAGTGTGCGAAAGCTAGGGGAG
CAAACGGGATTAGATACCCCGGTAGTCCTAGCCGTAAACGATGGGCACTAAGTAGAGGGGTTTTGATTAT
CTCTCTGCCGGAGCTAACGCATTAAGTGCCCCGCCTGGGGAGTACGGCTGCAAGGCTAAAACTCAAAAGA
ATTGACGGGGGCTCGCACAAGCGGTGGAGCATGTGGCTTAATTCGATGCAACGCGAAGAACCTTACCGGG
GTTTGCCATGGTAGAAGTAGAAACCTGAAAGGGTGACGAACGGTATCCAGTCCGTAACTATCACAGGTGT
TGCATGGCTG

>gi|219382089|gb|FJ214034.1| Uncultured anaerobic ammonium-oxidizing bacterium clone Wetland-C1 16S ribosomal RNA gene, partial sequence
AGAATCTTTCGCAATGCCCGAAAGGGTGACGAAGCGACGCCGCGTGTGGGAAGAAGGCCTTCGGGTTGTA
AACCACTGTCGGGAGTTAAGAAATGCAAGGGTGTTAATAGCGCCCTTGCTTGACTAAGGCTCCGGAGGAA
GCTACGGCTAACTCTGTGCCAGCAGCCGCGGTAATACAGAGGTGGCAAGCGTTGTTCGGAATTATTGGGC
GTAAAGAGCACGTAGGCGGCCTTGAAAGTCAGTTGTGAAATCCTTCCGCTTAACGGAAGAACTGCATCTG
ATACTCCAGGGCTCGAGTGCGGGAGGGGAGAGTGGAACTTCTGGTGGAGCGGTGAAATGCGTAGATATCA
GAAGGAACGCCGGCGGCGAAAGCGGCTCTCTGGTCCGTAACTGACGCTGAGTGTGCGAAAGCTAGGGGAT
CAAACGGGATTAGATACCCCGGTAGTCCTAGCCGTAAACGATGGGCACTAAGTAGAGGGGTTTTGATTAT
CTCTCTGCCGGAGCTAACGCATTAAGTGCCCCGCCTGGGAAGTACGGCCGCAAGGCTAAAACTCAAAAGA
ATTGACGGGGGCTCGCACAAGCGGTGGAGCATGTGGCTTAATTCGATGCAACGCGAAGAACCTTACCGGG
GTTTGACATGGTAGAAGTAGGAACCCGAAAGGGTAACGAACGGTATCCAGTCCGTAACTATCACAGGTGT
TGCATGGCTG

>gi|219382090|gb|FJ214035.1| Uncultured anaerobic ammonium-oxidizing bacterium clone Wetland-C2 16S ribosomal RNA gene, partial sequence
AGAATCTTTCGCAATGCCCGAAAGGGTGACGAAGCGACGCCGCGTGTGGGAAGAAGGCCTTCGGGTTGTA
AACCACTGTCGGGAGTTAAGAAATGCAAGGGTGTTAATAGCGCCCTTGCTTGACTAAGGCTCCGGAGGAA
GCTACGGCTAACTCTGTGCCAGCAGCCGCGGTAATACAGAGGTGGCAAGCGTTGTTCGGAATTATTGGGC
GTAAAGAGCACGTAGGCGGCCTTGAAAGTCAGTTGTGAAATCCTTCCGCTTAACGGAAGAACTGCATCTG
ATACTCCAGGGCTCGAGTGCGGGAGGGGAGAGTGGAACTTCTGGTGGAGCGGTGAAATGCGTAGATATCA
GAAGGAACGCCGGCGGCGAAAGCGGCTCTCTGGTCCGTAACTGACGCTGAGTGTGCGAAAGCTAGGGGAT
CAAACGGGATTAGATACCCCGGTAGTCCTAGCCGTAAACGATGGGCACTAAGTAGAGGGGTTTTGATTAT
CTCTCTGCCGGAGCTAACGCATTAAGTGCCCCGCCTGGGAAGTACGGCCGCAAGGCTAAAACTCAAAAGA
ATTGACGGGGGCTCGCACAAGCGGTGGAGCATGTGGCTTAATTCGATGCAACGCGAAGAACCTTACCGGG
GTTTGACATGGTAGAAGTAGGAACCCGAAAGGGTAACGAACGGTATCCAGTCCGTAGCTATCACAGGTGT
TGCATGGCTG

>gi|219382091|gb|FJ214036.1| Uncultured anaerobic ammonium-oxidizing bacterium clone Wetland-C3 16S ribosomal RNA gene, partial sequence
AGAATCTTTCGCAATGCCCGAAAGGGTGACGAAGCGACGCCGCGTGTGGGAAGAAGGCCTTCGGGTTGTA
AACCACTGTCGGGAGTTAAGAAATGCAAGGGTGTTAATAGCGCCCTTGCTTGACTAAGGCTCCGGAGGAA
GCTACGGCTAACTCTGTGCCAGCAGCCGCGGTAATACAGAGGTGGCAAGCGTTGTTCGGAATTATTGGGC
GTAAAGAGCACGTAGGCGGCCTTGAAAGTCAGTTGTGAAATCCTTCCGCTTAACGGAAGAACTGCATCTG
ATATTCCAGGGCTCGAGTGCGGGAGGGGAGAGTGGAACTTCTGGTGGAGCGGTGAAATGCGTAGATATCA
GAAGGAACGCCGGCGGCGAAAGCGGCTCTCTGGTCCGTAACTGACGCTGAGTGTGCGAAAGCTAGGGGAT
CAAACGGGATTAGATACCCCGGTAGTCCTAGCCGTAAACGATGGGCACTAAGTAGAGGGGTTTTGATTAT
CTCTCTGCCGGAGCTAACGCATTAAGTGCCCCGCCTGGGAAGTACGGCCGCAAGGCTAAAACTCAAAAGA
ATTGACGGGGGCTCGCACAAGCGGTGGAGCATGTGGCTTAATTCGATGCAACGCGAAGAACCTTACCGGG
GTTTGGCATGGTAGAAGTAGGAACCCGAAAGGGTAACGAACGGTATCCAGTCCGTAACTATCACAGGTGT
TGCATGGCTG

>gi|219382092|gb|FJ214037.1| Uncultured anaerobic ammonium-oxidizing bacterium clone Wetland-C4 16S ribosomal RNA gene, partial sequence
AGAATCTTTCGCAATGCCCGAAAGGGTGACGAAGCGACGCCGCGTGTGGGAAGAAGGCCTTCGGGTTGTA
AACCACTGTCGGGAGTTAAGAAATGCAAGGGTGTTAATAGCGCCCTTGCTTGACTAAGGCCCCGGAGGAA
GCTACGGCTAACTCTGTGCCAGCAGCCGCGGTAATACAGAGGTGGCAAGCGTTGTTCGGAATTATTGGGC
GTAAAGAGCACGTAGGCGGCCTTGAAAGTCAGTTGTGAAATCCTTCCGCTTAACGGAAGAACTGCATCTG
ATACTCCAGGGCTCGAGTGCGGGAGGGGAGAGTGGAACTTCTGGTGGAGCGGTGAAATGCGTAGATATCA
GAAGGAACGCCGGCGGCGAAAGCGGCTCTCTGGTCCGCAACTGACGCTGAGTGTGCGAAAGCCAGGGGAT
CAAACGGGATTAGATACCCCGGTAGTCCTAGCCGTAAACGATGGGCACTAAGTAGAGGGGTTTTGATTAT
CTCTCTGCCGGAGCTAACGCATTAAGTGCCCCGCCTGGGAAGTACGGCCGCAAGGCTAAAACTCAAAAGA
ATTGACGGGGGCTCGCACAAGCGGTGGAGCATGTGGCTTAATTCGATGCAACGCGAAGAACCTTACCGGG
GTTTGACATGGTAGAAGTAGGAACCCGAAAGGGTAACGAACGGTATCCAGTCCGTAACTATCACAGGTGT
TGCATGGCTG

>gi|219382093|gb|FJ214038.1| Uncultured anaerobic ammonium-oxidizing bacterium clone Wetland-C5 16S ribosomal RNA gene, partial sequence
AGAATCTTTCGCAATGCCCGAAAGGGTGACGAAGCGACGCCGCGTGTGGGAAGAAGGCCTTCGGGTTGTG
AACCACTGTCGGGAGTTAAGAAATGTAAGGGTGTGAATAGCATTCTTATTTGACAAAAGCTCTAGAGGAA
GCCACGGCTAACTCTGTGCCAGCAGCCGCGGTAATACAGAGGTGGCAAGCGTTGTTCGGAATTATTGGGC
GTAAAGAGCACGTAGGCGGCCTTGCAAGTCAGCTGTGAAAGCCTTCTGCTTAACGGAAGAACAGCAGTTG
ATACTACAGGGCTTGAGTGCGGTAGGGGAGAGTGGAACTTCTGGTGGAGCGGTGAAATGCGTAGATATCA
GAAGGAACGCCGGCGGCGAAAGCGGCTCTCTGGCCCGTAACTGACGCTGAGTGTGCGAAAGCTAGGGGAG
CAAACGGGATTAGATACCCCGGTAGTCCTAGCCGTAAACGATGGGCACTAAGTAGAGGGGTTTTGATTAT
CTCTCTGCCGGAGCTAACGCATTAAGTGCCCCGCCTAGGGAGTACGGCCGCAAGGCTAAAACTCAAAAGA
ATTGACGGGGGCTCGCACAAGCGGTGGAGCATGTGGCTTAATTCGATGCAACGCGAAGAACCTTACCGGG
GTTTGACATGGTAGAAGTAGAAACCTGAAAGGGTGACGAACGGTATCCAGTCCGTAACTATCACAGGTGT
TGCATGGCTG

>gi|219382094|gb|FJ214039.1| Uncultured anaerobic ammonium-oxidizing bacterium clone Wetland-C6 16S ribosomal RNA gene, partial sequence
AGAATCTTTCGCAATGCCCGAAAGGGTGACGAAGCGACGCCGCGTGTGGGAAGAAGGCCTTCGGGTTGTA
AACCACTGTCGGGAGTTAAGAAATGTAAGGGTGTGAATAGCATTCTTATTTGACAAAAGCTCTAGAGGAA
GCCACGGCTAACTCTGTGCCAGCAGCCGCGGTAATACAGAGGTGGCAAGCGTTGTTCGGAATTATTGGGC
GTAAAGAGCACGTAGGCGGCCTTGCAAGTCAGCTGTGAAAGCCTTCTGCTTAACGGAAGAACAGCAGTTG
ATACTACAGGGCTTGAGTGCGGTAGGGGAGAGTGGAACTTCTGGTGGAGCGGTGAAATGCGTAGATATCA
GAAGGAACGCCGGCGGCGAAAGCGGCTCTCTGGCCCGTAACTGACGCTGAGTGTGCGAAAGCTAGGGGAG
CAAACGGGATTAGATACCCCGGTAGTCCTAGCCGTAAACGATGGGCACTAAGTAGAGGGGTTTTGATTAT
CTCTCTGCCGGAGCTAACGCATTAAGTGCCCCGCCTGGGGAGTACGGCCGCAAGGCTAAAACTCAAAAGA
ATTGACGGGGGCTCGCACAAGCGGTGAAGCATGTGGCTTAATTCGATGCAACGCGAAGAACCTTACCGGG
GTTTGACATGGTAGAAGTAGAAACCTGAAAGGGTGACGAACGGTATCCAGTCCGTAACTATCACAGGTGT
TGCATGGCTG

>gi|219382095|gb|FJ214040.1| Uncultured anaerobic ammonium-oxidizing bacterium clone Wetland-C7 16S ribosomal RNA gene, partial sequence
AGAATCTTTCGCAATGCCCGAAAGGGTGACGAAGCGACGCCGCGTGTGGGAAGAAGGCCTTCGGGTTGTA
AACCACTGTCGGGAGTTAAGAAATGCAAGGGTGTTAATAGCGCCCTTGCTTGACTAAGGCTCCGGAGGAA
GCTACGGCTAACTCTGTGCCAGCAGCCGCGGTAATACAGAGGTGGCAAGCGTTGTTCGGAATTATTGGGC
GTAAAGAGCACGTAGGCGGCCTTGAAAGTCAGTTGTGAAATCCTTCCGCTTAACGGAAGAGCTGCATCTG
ATACTCCAGGGCTCGAGTGCGGGAGGGGAGAGTGGAACTTCTGGTGGAGCGGTGAAATGCGTAGATATCA
GAAGGAACGCCGGCGGCGAAAGCGGCTCTCTGGTCCGTAACTGACGCTGAGTGTGCGAAAGCTAGGGGAT
CAAACGGGATTAGATACCCCGGTAGTCCTAGCCGTAAACGATGGGCACTAAGTAGAGGGGTTTTGATTAT
CTCTCTGCCGGAGCTAACGCATTAAGTGCCCCGCCTGGGAAGTACGGCCGCAAGGCTAAAACTCAAAAGA
ATTGACGGGGGCTCGCACAAGCGGTGGAGCATGTGGCTTAATTCGATGCAACGCGAAGAACCTTACCGGG
GTTTGACATGGTAGAAGTAGGAACCCGAAAGGGTAACGAACGGTATCCAGTCCGTAACTATCACAGGTGT
TGCATGGCTG

>gi|345522559|gb|JF999870.1| Uncultured anaerobic ammonium-oxidizing bacterium clone S12-D10 16S ribosomal RNA gene, partial sequence
CGCAATGCCCGAAAGGGTGACGAAGCGACGCCGCGTGAGTGAGGAAGGCCTTCGGGTTGTAAAGCTCTGT
CAGGAGTTAAGAAATGTAAGTGTGCTAATACCACATTTATTTGACAAAAGCTCCAAAGGAAGCCACGGCT
AACTCTGTGCCAGCAGCCGCGGTAATACAGAGGTGGCAAGCGTTGTTCGGAATTATTGGGCGTAAAGAGC
ACGTAGGTGGGTTTGTAAGTCAGATGTGAAAGCCTTCTGTTCAACGGAAGAATTGCATCTGAAACTGCGA
GTCTTGAGTGTAGGAGGGGAGAATGGAACTTCTGGTGGAGCGGTGAAATGCGTAGATATCAGAAGGAACG
CCGGCGGCGAAAGCGATTCTCTGGCCTATTACTGACACTCAGTGTGCGAAAGCTAGGGGAGCAAACGGGA
TTAGATACCCCGGTAGTCCTAGCCGTAAACGGTGGGCACTAAGTAGAGGG

>gi|345522560|gb|JF999871.1| Uncultured anaerobic ammonium-oxidizing bacterium clone S13-A1 16S ribosomal RNA gene, partial sequence
CGCAATGCCCGAAAGGGTGACGAAGCGACGCCGCGTGGGTGAAGAAGGCCTTCGGGTTGTAAAGCTCTGT
CAGGAGTTAAGAAATGTAGGTTCGAAAATATTGGACTTATTTGACAAAAGCTCCAAAGGAAGCCACGGCT
AACTCTGTGCCAGCAGCCGCGGTAATACAGAGGTGGCAAGCGTTGTTCGGAATTATTGGGCGTAAAGAGC
ACGTAGGTGGATTTGTAAGTTAGATGTGAGAGCCTTCTGTTCAACGGAGGAACTGCATCTAAAACTGCAG
ACCTTGAGTATAGGAGGGGAGAGTGGAACTTCTGGTGGAGCGGTGAAATGCGTAGATATCAGAAGGAACG
CCGGCGGCGAAAGCGGCTCTCTGGTCTATAACTGACACTGAGGTGCGAAAGCTAGGGGAGCAAACGGGAT
TAGATACCCCGGTAGTCCTAGCCGTAAACGATGGGCACTAAGTAGAGGG

>gi|345522561|gb|JF999872.1| Uncultured anaerobic ammonium-oxidizing bacterium clone S14-B2 16S ribosomal RNA gene, partial sequence
CGCAATGCCCGAAAGGGTGACGAAGCGACGCCGCGTGAGTGAGGAAGGCCTTCGGGTTGTAAAGCTCTGT
CAGGAGTTAAGAAATGTAAGTGTGCTAATACCACATTTATTTGACAAAAGCTCCAAAGGAAGCCACGGCT
AACTCTGTGCCAGCAGCCGCGGTAATACAGAGGTGGCAAGCGTTGTTCGGAATTATTGGGCGTAAAGAGC
ACGTAGGTGGGTTTGTAAGTCAGATGTGAAAGCCTTCTGTTCAACGGAAGAATTGCATCTGAAACTGCAA
GTCTTGAGTGTAGGAGGGGAGAATGGAACTTCTGGTGGAGCGGTGAAATGCGTAGATATCAGAAGGAACG
CCGGCGGCGAAAGCGATTCTCTGGCCTATTACTGACACTCAGTGTGCGAAAGCTAGGGGAGCAAACGGGA
TTAGATACCCCGGTAGTCCTAGCCGTAAACGATGGGCACTAAGTAGAGGG

>gi|345522562|gb|JF999873.1| Uncultured anaerobic ammonium-oxidizing bacterium clone S14-B3 16S ribosomal RNA gene, partial sequence
CGCAATGCCCGAAAGGGTGACGAAGCGACGCCGCGTGGATGAAGAAGGCCTTCGGGTTGTAAAATCCCGT
CAGGAGTTAAGAAATATAGGTACGATAATACCGTGTCTATTTGACAAAGGCTCCAAAGGAAGCCACGGCT
AACTCTGTGCCAGCAGCCGCGGTAATACAGAGGTGGCAAGCGTTGTTCGGAATTATTGGGCGTAAAGAGC
ACGTAGGTGGATTTGTTAGTCAGATGTGAAAGCCTTCTGTTCAACGGAAGAATTGCATCTGAAACTACAA
ACCTTGAGTATAGGAGGGGAGAGTGGAACTTCTGGTGGAGCGGTGAAATGCGTAGATATCAGAAGGAACG
CCGGCGGCGAAAGCGACTCTCTGGCCTATAACTGACACTGAGTGTGCGAAAGCTAGGGGAGCAAACGGGA
TTAGATACCCCGGTAGTCCTAGCCGTAAACGATGGGCACTAAGTAGAGGG

>gi|345522563|gb|JF999874.1| Uncultured anaerobic ammonium-oxidizing bacterium clone S15-C6 16S ribosomal RNA gene, partial sequence
CGCAATGCCCGAAAGGGTGACGAAGCGACGCCGCGTGAGTGAGGAAGGCCTTCGGGTTGTAAAGCTCTGT
CAGGAGTTAAGAAATGTAGGTGTGCTAATACCACATTTATTTGACAAAAGCTCCAAAGGAAGCCACGGCT
AACTCTGTGCCAGCAGCCGCGGTAATACAGAGGTGGCAAGCGTTGTTCGGAATTATTGGGCGTAAAGAGC
ACGTAGGTGGGTTTGTAAGTCAGATGTGAAAGCCTTCTGTTCAACGGAAGAATTGCATCTGAAACTGCGA
GTCTTGAGTGTAGGAGGGGAGAATGGAACTTCTGGTGGAGCAGTGAAATGCGTAGATATCAGAAGGAACG
CCGGCGGCGAAAGCGATTCTCTGGCCTATTACTGACACTCAGTGTGCGAAAGCTAGGGGAGCAAACGGGA
TTAGATACCCCGGTAGTCCTAGCAATCTCTAGAGGAATACCGCGACTCGAG

>gi|345522564|gb|JF999875.1| Uncultured anaerobic ammonium-oxidizing bacterium clone S13-B8 16S ribosomal RNA gene, partial sequence
CGCAATGCCCGAAAGGGTGACGAAGCGACGCCGCGTGGATGAAGAAGGCCTTCGGGTTGTAAAATCCTGT
CAGGAGTTAAGAAATATAGGTACGATAATACCGTGTCTATTTGACAAAGGCTCCAAAGGAAGCCACGGCT
AACTCTGTGCCAGCAGCCGCGGTAATACAGAGGTGGCAAGCGTTGTTCGGAATTATTGGGCGTAAAGAGC
ACGTAGGTGGGTTTGTAAGTCAGATGTGAAAGCCTTCTGTTCAACGGAAGAATTGCATCTGAAACTGCGA
GTCTTGAGTGTAGGAGGGGAGAATGGAACTTCTGGTGGAGCGGTGAAATGCGTAGATATCAGAAGGAACG
CCGGCGGCGAAAGCGATTCTCTGGCCTATTACTGACACTCAGTGTGCGAAAGCTAGGGGAGCAAACGGGA
TTAGATACCCCGGTAGTCCTAGCCGTAAACGATGGGCACTAAGTAGAGGG

>gi|345522565|gb|JF999876.1| Uncultured anaerobic ammonium-oxidizing bacterium clone S17-B8 16S ribosomal RNA gene, partial sequence
CGCAATGCCCGAAAGGGTGACGAAGCGACGCCGCGTGGATGAAGAAGGCCTTCGGGTTGTAAAATCCTGT
CAGGAGTTAAGAAATATAGGTACGATAATACCGTGTCTATTTGACAAAGGCTCCAAAGGAAGCCACGGCT
AACTCTGTGCCAGCAGCCGCGGTAATACAGAGGTGGCAAGCGTTGTTCGGAATTATTGGGCGTAAAGAGC
ACGTAGGTGGATTTGTAAGTTAGATGTGAAAGCCTTCTGTTCAACGGAAGAACTGCATCTAAAACTGCAA
ACCTTGAGTATAGGAGGGGAGAGTGGAACTTCTGGTGGAGCGGTGAAATGCGTAGATATCAGAAGGAACG
CCGGCGGCGAAAGCGGCTCTCTGGTCTATAACTGACACTGAGGTGCGAAAGCTAGGGGAGCAAACGGGAT
TAGATACCCCGGTAGTCCTAGCCGTGAACGATGGGCACTAAGTAGAGGG

>gi|345522566|gb|JF999877.1| Uncultured anaerobic ammonium-oxidizing bacterium clone S18-D7 16S ribosomal RNA gene, partial sequence
CGCAATGCCCGAAAGGGTGACGAAGCGACGCCGCGTGAGTGAGGAAGGCCTTCGGGTTGTAAAGCTCTGT
CAGGAGTTAAGAAATGTAAGTGTGCTAATACCACATTTATTTGACAAAAGCTCCAAAGGAAGCCACGGCT
AACTCTGTGCCAGCAGCCGCGGTAATACAGAGGTGGCAAGCGTTGTTCGGAATTATTGGGCGTAAAGAGC
ACGTAGGTGGGTTTGTAAGTCAGATGTGAAAGCCTTCTGTTCAACGGAAGAATTGCATCTGAAACTGCGA
GTCTTGAGTGCAGGAGGGGAGAATGGAACTTCTGGTGGAGCGGTGAAATGCGTAGATATCAGAAGGAACG
CCGGCGGCGAAAGCGATTCTCTGGCCTATTACTGACACTCAGTGTGCGAAAGCTAGGGGAGCAAACGGGA
TTAGATACCCCGGTAGTCCTAGCCGTAAACGATGGGCACTAAGTAGAGGG

>gi|345522567|gb|JF999878.1| Uncultured anaerobic ammonium-oxidizing bacterium clone S18-D3 16S ribosomal RNA gene, partial sequence
CGCAATGCCCGAAAGGGTGACGAAGCGACGCCGCGTGGATGAAGAAGGCCTTCGGGTTGTAAAATCCTGT
CAGGAGTTAAGAAATATAGGTACGATAATACCGTGTCTATTTGACAAAGGCTCCAAAGGAAGCCACGGCT
AACTCTGTGCCAGCAGCCGCGGTAATACAGGGGTGGCAAGCGTTGTTCGGAATTATTGGGCGTAAAGAGC
ACGTAGGTGGATTTGTTAGTCAGATGTGAAAGCCTTCTGTTCAACGGAAGAATTGCATCTGAAACTACAA
ACCTTGAGTATAGGAGGGGAGAGTGGAACTTCTGGTGGAGCGGTGAAATACGTAGATATCAGAAGGAACG
CCGGCGGCGAAAGCGACTCTCTGGCCTATAACTGACACTGAGTGTGCGAAAGCTAGGGGAGCAAACGGGA
TTAGATACCCCGGTAGTCCTAGCCGTAAACGATGGGCACTAAGTAGAGGG

>gi|345522568|gb|JF999879.1| Uncultured anaerobic ammonium-oxidizing bacterium clone S19-K1 16S ribosomal RNA gene, partial sequence
CGCAATGCCCGAAAGGGTGACGAAGCGACGCCGCGTGGATGAAGAAGGCCTTCGGGTTGTAAAATCCTGT
CAGGAGTTAAGAAATATAGGTACGATAATACCGTGTCTATTTGACAAAGGCTCCAAAGGAAGCCACGGCT
AACTCTGTGCCAGCAGCCGCGGTAATACAGAGGTGGCAAGCGTTGTTCGGAATTATTGGGCGTAAAGAGC
ACGTAGGTGGGTTTGTAAGTCAGATGTGAAAGCCTTCTGTTCAACGGAAGAATTGCATCTGAAACTGCGA
GTCTTGAGTGTAGGAGGGGAGAATGGAACTTCTGGTGGAGCGGTGAAATGCGTAGATATCAGAAGGAACG
CCGGCGGCGAAAGCGATTCTCTGGCCTATTACTGACACTCAGTGTGCGAAAGCTAGGGGGGCAAACGGGA
TTAGATACCCCGGTGGTCCTAGCCGTAAACGATGGGCACTAAGTAGAGGG

>gi|345522569|gb|JF999880.1| Uncultured anaerobic ammonium-oxidizing bacterium clone S20-I8 16S ribosomal RNA gene, partial sequence
CGCAATGCCCGAAAGGGTGGCGAAGCGACGCCGCGTGGGTGAAGAAGGCCTTCGGGTTGTAAAGCTCTGT
CAGGAGTTAAGAAATGTAGGTTCGAAAATATTGGACTTATTTGACAAAAGCTCCAAAGGAAGCCACGGCT
AACTCTGTGCCAGCAGCCGCGGTGATACAGAGGTGGCAAGCGTTGTTCGGAATTATTGGGCGTAAAGAGC
ACGTAGGTGGATTTGTAAGTTAGATGTGAAAGCCTTCTGTTCAACGGAAGAACTGCATCTAAAACTGCAA
ACCTTGAGTATAGGAGGGGAGAGTGGAACTTCTGGTGGAGCGGTGAAATGCGTAGATATCAGAAGGAACG
CCGGCGGCGAAAGCGATTTTCTGGCCTATTACTGACACTCAGTGTACGAAAGCTAGGGGAGCAAACGGGA
TTAGATACCCCGGTAGTCCTAGCCGTAAACGATGGGCACTAAGTAGAGGG
>gi|345522742|gb|JF965466.1| Uncultured bacterium clone S10-A4 16S ribosomal RNA gene, partial sequence
AAGTCAGATGTGAAAGCCTTCTGTTCAACGGAAGAACTGCATCTAAAACTGCAAACCTTGAGTACAGGAG
GGGAGAGTGGAACTTCTGGTGGAGCGGTGAAATGCGTAGATATCAGAAGGAACGCCGGCGGAAAGGATTC
TCTGGCCTATTACTGACACTGAGTGTGCGAAAGTAGGGGAGCAAACGGGATTAGATACCCCGGTAGTCCT
AGCCGTAAACGAT

>gi|345522743|gb|JF965467.1| Uncultured bacterium clone S11-B8 16S ribosomal RNA gene, partial sequence
AAGTCAGATGTGAAAGCCTTCTGTTCAACGGAAGAATTGCATCTGAAACTGCGAGTCTTGAGTGTAGGAG
GGGAGAATGGAACTTCTGGTGGAGCGGTGAAATGCGTAGATATCAGAAGGAACGCCGGCGGCGAAAGCGA
TTCTCTGGCCTATTACTGACACTCAGTGTGCGAAAGCTAGGGGAGCAAACGGGATTAGATACCCCGGTAG
TCCTAGCTGTAAACGAT

>gi|345522744|gb|JF965468.1| Uncultured bacterium clone S12-B2 16S ribosomal RNA gene, partial sequence
AAGTCAGATGTGAAAGCCTTCTGTTCAAAGGAAGAACGGCATCTGAAACTGCAGATCTTGAGTGTAGGAG
GGGAGAGTGGAACTTCTGGTGGAGCGGTGAAATGCGTAGATATCAGAAGGAACGTCGGCGGCGAAAGCGA
CTCTCTGGCCTATTACTGACACTGAGTGTGCGAAAGTTAGGGGAGCAAACGGGATTAGATACCCCGGTAG
TCCTAACTGTAAACGAT

>gi|345522745|gb|JF965469.1| Uncultured bacterium clone S12-C6 16S ribosomal RNA gene, partial sequence
AAGTCAGATGTGAAAGCCTTCTGTTCAACGGAAGAATTGCATCTGAAACTGCGAGTCTTGAGTGTAGGAG
GGGAGAATGGAACTCCTGGTGGAGCGGTGAAATGCGTAGATATCAGAAGGAACGCCGGCGGAAAGGATTC
TCTGGCCTATTACTGACACTCAGTGTGCGAAAGTAGGGGAGCAAACGGGATTAGATACCCCGGTAGTCCT
AGCCGTAAACGAT

>gi|345522746|gb|JF965470.1| Uncultured bacterium clone S12-E2 16S ribosomal RNA gene, partial sequence
AAGTCAGATGTGAAAGCCTTCTGTTCAACGGAAGAATTGCATCTGAAACTGCGAGTCTTGAGTGTAGGAG
GGGAGAATGGAACTTCTGGTGGAGCGGTGAAATGCGTAGATATCAGAAGGAACGCCGGCGGCGAAAGCGA
TTCTCTGGCCTATTACTGACGCTGAGGAGCGAAAGCATGGGGAGCGAACAGGATTAGATACCCTGGTAGT
CCATGCCGTAAACGTT

>gi|345522747|gb|JF965471.1| Uncultured bacterium clone S13-D2 16S ribosomal RNA gene, partial sequence
TAGTCAGATGTGAAAGCCTTCTGTTCAACGGGAGAATTGCATCTGAAACTACAAACCTTGAGTATAGGAG
GGGAGGGTGGAACTTCTGGTGGAGCGGTGAAATGCGTAGATATCAGAAGGAACGCCGGCGGCGAAAGCGA
CTCTCTGGCCTATAACTGACACTGAGTGTGCGAAAGCTAGGGGAGCAAACGGGATTAGATACCCCGGTAG
TCCTAGCCGTAAACGAT

>gi|345522748|gb|JF965472.1| Uncultured bacterium clone S14-C4 16S ribosomal RNA gene, partial sequence
CAGTCAGATGTGAAAGCCTCCTGTTCAACGGGAGAATTGCATCTGAAACTACTGATCTTGAGTGTAGGAG
GGGAGAATGGAACTTCTGGTGGAGCGGTGAAATGCGTAGATATCAGAAGGAACGCCGGCGGCGAAAGCAA
TTCTTTGGCCTATTACTGACACTTCGTGTGCGCACCTAAGGGAGAAAACGGGATTAGATACCCCGTCAGT
CCTAGCGGAAAACGAT

>gi|345522749|gb|JF965473.1| Uncultured bacterium clone S14-H1 16S ribosomal RNA gene, partial sequence
AGTCAGATGTGAAAGCCTTCTGTTCAACGGAAGAATTGCATCTGAAACTACGAATCTTGAGTGTAGGAGG
GGAGAATGGAACTTCTGGTGGAGCGGTGAAATGCGTAGATATCAGGAGGAACACCGATGGCGAAGGCAGG
CCTCTGGGCTGTTACTGACGCTGAGGAGCGAAAGCATGGGGAGCGAACAGGATTAGATACCCTGGTAGTC
CATGCCGTAAACGTT

>gi|345522750|gb|JF965474.1| Uncultured bacterium clone S15-C11 16S ribosomal RNA gene, partial sequence
AAGTCAGATGTGAAGGCCTTCTGTTCAACGGAAGAATTGCATCTGAAACTGCGAGTCTTGAGTGTAGGAG
GGGAGAATGGAACTTCTGGTGGAGCGGTGAAATGCGTAGATATCAGAAGGAACGCCGGCGGAGAAAGCAA
TTCTCTGGCCTATTACTGACACTCAGTGTGCGAACGTAAGGGGGAGCAAACGGGATTAGATACCCGGGTA
GTCCTAGCCGTAAACGAT

>gi|345522751|gb|JF965475.1| Uncultured bacterium clone S15-I7 16S ribosomal RNA gene, partial sequence
AAGTCAGATGTGAAAGCCTCCTGTTCAACGGGAGAATTGCATCTGAAACTACTGATCTTGAGTGTAGGAG
GGGAGAATGGAACTTCTGGTGGAGCGGTGAAATGCGTAGATATCAGAAGGAACGCCGGCGGCGAAAGCGA
TTCTCTGGCCTATTACTGACACTCAGTGTGCGAAAGCTAGGGGAGCAAACGGGATTAGATACCCCGGTAG
TCCTAGCCGTAAACGAT

>gi|345522752|gb|JF965476.1| Uncultured bacterium clone S16-E2 16S ribosomal RNA gene, partial sequence
AAGTCAGATGTGAAAGCCTTCTGTTCAACGGAAGAATTGCATCTGAAACTGCGAGTCTTGAGTGTAGGAG
GGGAAAATGGAACTTCTGGTGGAGCGGTGAAATGCGTAGATATCAGAAGGAACGCCGGCGGCGAAAGCGA
TTCTCTGGCCTATTACTGACACTCAGTGTGCGAAAGCTAGGGGAGCAAACGGGATTAGATACCCCGGTAG
TCCTAGCCGTAAACGAT

>gi|345522753|gb|JF965477.1| Uncultured bacterium clone S16-E8 16S ribosomal RNA gene, partial sequence
AAGTCAGATGTGAAAGCCTTCTGTTCAACGGAAGAATTGCATCTGAAACTGCGAGTCTTGAGTGTAGGAG
GGGAGAATGGAACTTCTGGTGGAGCGGTGAAACGCGTAGATATCAGAAGGAACGCCGGCGGAGAAAGCAA
TTCTCTGGCCTATTACTGACACTCAGTGTGCGAAAGCAGAGGGGCAAACGGGATTAGATACCCCGGTAGC
CCTAGCCGTAAACGAT

>gi|345522754|gb|JF965478.1| Uncultured bacterium clone S16-F9 16S ribosomal RNA gene, partial sequence
AAGTCAGATGTGAAAGCCTTCTGTTCAACGGAAGAATTGCATCTGAAACTGCGAGTCTTGAGTGTAGGAG
GGGAGAGTGGAACTTCTGGTGGAGCGGTGAAATGCGTAGATATCAGAAGGAACGTCGGCGGCGAAAGCGA
CTCTCTGGCCTATTACTGACACTGAGTGTGCGAAAGTTAGGGGAGCAAACGGGATTAGATACCCCGGTAG
TCCTAGCCGTAAACGAT

>gi|345522755|gb|JF965479.1| Uncultured bacterium clone S17-B9 16S ribosomal RNA gene, partial sequence
AAGTCAGATGTGAAAGCCTTCTGTTCAACGGAAGAATTGCATCTGAAACTGCGAGTCTTGAGTGTAGGAG
GGGAGAATGGAACTTCTGGTGGAGCGGTGAAATGCGTAGATATCAGAAGGAACGCCGGCGGAGAAAGCAA
TTCTCTGGCCTATTTACTGACACTCAGTGTGCGAAAGTAAGGGGAGGCAAACGGAATTAGATACCCCGGT
AGTCCTAGCCGAAAACGAT

>gi|345522756|gb|JF965480.1| Uncultured bacterium clone S17-H4 16S ribosomal RNA gene, partial sequence
TAGTCAGATGTGAAAGCCTTCTGTTCGACGGAAGAATTGCATCTGAAACTACAAACCCTGAGTATAGGAG
GGGAGAGTGGAACTTCTGGTGGAGCGGTGAAATGCGTAGATATCAGAAGGAACGCCGGCGGCGAAAGCGA
TTCTCTGGCCTATTACTGACACTCAGTGTGCGAAAGCTAGGGGAGCAAACGGGATTAGATACCCCGGTAG
TCCTAGCCGTAAACGAT

>gi|345522757|gb|JF965481.1| Uncultured bacterium clone S18-D3 16S ribosomal RNA gene, partial sequence
AAGTCAGGGGTGAAAGCCCCCGGCCCAACCGGGGAACGGCCTTTGAAACTGCGGACCTTGAGTGGAGCAG
AGGGGAGTGGAACTCTCGGTGGAGCGGTGAAATGCGTTGATATCGAGGGGAACACCAGCGGCGAAGGCGA
CTCCCCATGCTTCTACTGACGCTGAGGTGCGAAAGCCAGGGGAGCGAACGGGATTAGATACCCCGGTAGT
CCTGGCCCTAAACGGT

>gi|345522758|gb|JF965482.1| Uncultured bacterium clone S18-E11 16S ribosomal RNA gene, partial sequence
AAGTCAGATGTGAAAGCCTTCTGTTTAACGGAAGAATTGCATCTGAAACTGCGAGTCTTGAGTGTAGGAG
GGGAGAATGGAACTTCTGGTGGAGCGGTGAAATGCGTAGATATCAGAAGGAACGCCGGCGGCGAAAGCAA
TTCTCTGGCCTATTACTGACACTCAGTGTGCGAACGTAGGGGGAGCAAACGGGATTAGATACCCTGGTAG
TCCATGCCGTAAACGTT

>gi|345522759|gb|JF965483.1| Uncultured bacterium clone S19-C9 16S ribosomal RNA gene, partial sequence
TAGTCAGATGTGAAAGCCTTCTGTTCAACGGAAGAATTGCATCTGAAACTACAAACCTTGAGTATAGGAG
GGGAGAGTGGAACTTCTGGTGGAGCGGTGAAATGCGTAGATATCAGAAGGAACGCCGGCGGCGAAAGCGA
CTCTCTGGCCTATAACTGACACTGAGTGTGCGAAAGCTAGGGGAGCAAACGGGATTAGATACCCCGGTAG
TCCTAGCCGTAAACGAT

>gi|345522760|gb|JF965484.1| Uncultured bacterium clone S19-F3 16S ribosomal RNA gene, partial sequence
AAGTCAGATGTGGAAGCCTCCTGTTCAACGGGAGAATTGCATCTGAAACTACTGATCTTGAGCGTAGGAG
GGGAGAATGGAACTTCTGGTGGAGCGGTGAAATGCGTAGATATCAGAAGGAACGCCGGCGGCGAAAGCGA
CTCTCTGGCCTATTACTGACACTCAGTGTGCGAAAGCTAGGGGAGCAAACGGGATTAGATACCCCGGTAG
TCCTAGCTGTAAACGAT

>gi|345522761|gb|JF965485.1| Uncultured bacterium clone S19-H5 16S ribosomal RNA gene, partial sequence
AAGTCGGATGTGAAAGCCTTCTGTTCAACGGAAGAGTTGCATCTGAAACTGCGAGTCTTGAGTGCAGGAG
GGGAGAATGGAACTTCTGGTGGAGCGGTGAAATGCGTAGATATCAGGAGGAACGCCGACGGCGAAAGCGA
TTCTCTGGTCCGTTACTGACGCTCAGGGCCGAAAGCTAGGGGAGCGAACGGGATTAGATACCCCGGTAGT
CCTAGCCCTAAACGAT

>gi|345522762|gb|JF965486.1| Uncultured bacterium clone S19-G9 16S ribosomal RNA gene, partial sequence
AAGTCAGATGTGAAAGCCTTCTGTTCAACGGAAGAATTGCATCTGAAACTGCGAGTCTTGAGTGTAGGAG
GGGAGAATGGAACTTCTGGTGGAGCGGTGAAATGCGTAGATATCAGAAGGAACGCCGGCGGCAAAAAGCA
ATTCTCTGGCCTATTACTGACACTCAGTGTGCGAACGTAGGGGGAGCAAACGGAATTAGATACCCCGTTA
GTCCTAGCCGAAAACGAT

>gi|345522763|gb|JF965487.1| Uncultured bacterium clone S20-A6 16S ribosomal RNA gene, partial sequence
AAGTCAGATGTGAAATCCCTCGGCTCAACCGAGGAATTGCGTTTGATACTGCAGTCCTTGAGTGCAGGAG
GGGAGAGTGGAATTCCTGGTGGAGCGGTGAAATGCGTAGATATCAGGAAGAACGCCGGAGGCGAAAGCGA
CTCTCTGGCCTGTTACTGACGCTGAGGTGCGAAAGCCAAGGGAGCGAACAGGATTAGATACCCTGGTAGT
CTTGGCTGTAAACGAT

>gi|345522764|gb|JF965488.1| Uncultured bacterium clone S20-L2 16S ribosomal RNA gene, partial sequence
AAGTCAGATGTGAAAGCCTTCTGTTCAACGGGAGAATTGCATCTGAAACTACAGACCTTGAGTATAGGAG
GGGAGAGTGGAACTTCTGGTGGAGCGGTGAAATGCGTAGATATCAGAAGGAACACCGGCGGCGAAAGCGA
TTCTCTGGCCTATTACTGACACTCAGTGTGCGAAAGCTAGGGGAGCAAACGGGATTAGATACCCCGGTAG
TCCTAGCCGTAAGCGAT

>gi|456651506|gb|KC454446.1| Uncultured anaerobic ammonium-oxidizing bacterium clone QL1-2 16S ribosomal RNA gene, partial sequence
TTCGCAATGCCCGAAAGGGTGACGAAGCGACGCCGCGTGCGGGAAGAAGGCCTTCGGGTTGTAAACCGCT
GTCGGGAGTTAGGAAATGCAAGGATGTTAATAGCGTCCTTGCTTGACTAAGGCTCCGGAGGAAGCCACGG
CTAACTCTGTATCAGCAGCCGCGGTAATACAGAGGCGGCAAGCGTTGTTCGGAATTATTGGGCGTAAAGA
GCACGTAGGCGGCTGTGTAAGTCGGTTGTGAAAGCCTTCCGCTTAACGGAAGAACGGCATCCGATACTGC
ATAGCTTGGGTGCGGGAGGGGAGAGTGGAACTTCTGGTGGAGCGGTGAAATGCGTAGATATCAGAAGGAA
CACCGGCGGCGAAGGCGACTCTCTGGTCCGTAACTGACGCTGAGTGTGCGAAAGCTAGGGGAGCAAACGG
GATTAGATACCCCGGTAGTCCTAGCCGTAAACGATGGGCACTAAGTAGAGGGGTTTTA

>gi|456651510|gb|KC454447.1| Uncultured anaerobic ammonium-oxidizing bacterium clone QL1-9 16S ribosomal RNA gene, partial sequence
TTTCGCAATGCCCGAAAGGGTGACGAAGCGACGCCGCGTGTGGGAAGAAGGCCTTCGGGTTGTAAACCAC
TGTCGGGAGTTAAGAAATGTAAGGATGTTAATAGCGTCCTTACTTGACTAAGGCTCCGGAGGAAGCCACG
GCTAACTCTGTGCCAGCAGCCGCGGTAATACAGAGGTGGCAAGCGTTGTTCGGAATTATTGGGCGTAAAG
AGCACGTAGGCGGCCTTGCAAGTCAGTTGTGAAAGCCTTCTGCTTAACGGAAGAACAGCATCTGATACTA
CAGGGCTAGAGTGCGGGAGGGGAGAGTGGAACTTCTGGTGGAGCGGTGAAATGCGTAGATATCAGAAGGA
ATGCCGGCGGCGAAAGCGACTCTCTGGCCCGTAACTGACGCTGAGTGTGCGAAAGCTAGGGGATCAAACG
GGATTAGATACCCCGGTAGTCCTAGCCGTAAACGATGGGCACTAAGTAGAGGGGTTTT

>gi|456651514|gb|KC454448.1| Uncultured anaerobic ammonium-oxidizing bacterium clone QL1-26 16S ribosomal RNA gene, partial sequence
TTTCGCAATGCCCGAAAGGGTGACGAAGCGACGCCGCGTGTGGGAAGAAGGCCTTCGGGTTGTAAACCAC
TGTCGGGAGTTAGGAAATGTAAGGGTGTTAATAGTATCCTTACTTGACTAAGGCTCCGGAGGAAGCCACG
GCTAACTCTGTGCCAGCAGCCGCGGTAATACAGAGGCGGCAAGCGTTGTTCGGAATTATTGGGCGTAAAG
AGCACGTAGGCGGCCTTGCAAGTCAGTTGTGAAAGCCTTCTGCTTAACGGAAGAACAGCAGCTGATACTG
CAAGACTAGAGTGCGGAAGGGGAGAGTGGAACTTCTGGTGGAGCGGTGAAATGCGTAGATATCAGAAGGA
ACACCGGCGGCGAAGGCGACTCTCTGGTCCGTAACTGACGCTGAGTGTGCGAAAGCTAGGGGAGCAAACG
GGATTAGATACCCCGGTAGTCCTAGCCGTAAACGATGGGCACTAAGTAGAGGGGTTTT

>gi|456651516|gb|KC454449.1| Uncultured anaerobic ammonium-oxidizing bacterium clone QL1-28 16S ribosomal RNA gene, partial sequence
TTCGCAATGCCCGAAAGGGTGACGAAGCGACGCCGCGTGCGGGAGGAAGGCCTTCGGGTTGTAAACCGCT
GTCGGGAGTTAGGAAATGCAAGGATGTTAATAGCGTCCTTGCTTGACTAAGGCTCCGGAGGAAGCCACGG
CTAACTCTGTACCAGCAGCCGCGGTAATACAGAGGCGGCAAGCGTTGTTCGGAATTATTGGGCGTAAAGA
GCACGTAGGCGGCTGTGTAAGTCGGTTGTGAAAGCCTTCCGCTTAACGGAAGAACGGCATCCGATACTGC
ATAGCTTGAGTGCGGGAGGGGAGAGTGGAACTTCTGGTGGAGCGGTGAAATGCGTAGATATCAGAAGGAA
CACCGGCGGCGAAGGCGACTCTCTGGTCCGTAACTGACGCTGAGTGTGCGAAAGCTAGGGGAGCAAACGG
GATTAGATACCCCGGTAGTCCTAGCCGTAAACGATGGGCACTAAGTAGAGGGGTTTTA

>gi|456651520|gb|KC454450.1| Uncultured anaerobic ammonium-oxidizing bacterium clone QL1-29 16S ribosomal RNA gene, partial sequence
TTTCGCAATGCCCGAAAGGGTGACGAAGCGACGCCGCGTGTGGGAGGAAGGCCTTCGGGTTGTAAACCAC
TGTCAGGAGTTAAGAAATGTAAGGATGTTAATAGCGTTCTTACTTGACTAAGGCTCCAGAGGAAGCCACG
GCTAACTCTGTGCCAGCAGCCGCGGTAATACAGAGGCGGCAAGTGTTGTTCGGAATTATTGGGCGTAAAG
AGCACGTAGGCGGCCCTGAAAGTCAGTTGTGAAAGCCTTCTGCCTAACGGAAGAACAGCAGCTGATACTG
CAAGACTAGAGTGCGGAAGGGGAGAGTGGAACTTCTGGTGGAGCGGTGAAATGCGTAGATATCAGAAGGA
ACGCCGGCGGCGAAAGCGGCTCTCGGGCCCGTAACTGACGCTGAGTGTGCGAAAGCTAGGGGATCAAACG
GGATTAGATACCCCGGTAGTCCTAGCCGTAAACGATGGGCACTAAGTAGAGGGGTTTT
>gi|456651658|gb|KC454492.1| Uncultured anaerobic ammonium-oxidizing bacterium clone YL2-26 16S ribosomal RNA gene, partial sequence
TTTCGCAATGCCCGAAAGGGTGACGAAGCGACGCCGCGTGTGGGAGGAAGGCCTTCGGGTTGTAAACCAC
TGTCAGGAGTTAAGAAATGTAAGGATGTTAATAGCGTTCTTACTTGACTAAGGCTCCAGAGGAAGCCACG
GCTAACTCTGTGCCAGCAGCCGCGGTAATACAGAGGCGGCAAGTGTTGTTCGGAATTATTGGGCGTAAAG
AGCACGTAGGCGGCCCTGAAAGTCAGTTGTGAAAGCCTTCTGCCTAACGGAAGAACAGCAGCTGATACTG
CAAGACTAGAGTGCGGAAGGGGAGAGTGGAACTTCTGGTGGAGCGGTGAAATGCGTAGATATCAGAAGGA
ACGCCGGCGGCGAAAGCGGCTCTCGGGCCCGTAACTGACGCTGAGTGTGCGAAAGCTAGGGGATCAAACG
GGATTAGATACCCCGGTAGTCCTAGCCGTAAACGATGGGCACTAAGTAGAGGGGTTTT

>gi|456651661|gb|KC454493.1| Uncultured anaerobic ammonium-oxidizing bacterium clone YL2-31 16S ribosomal RNA gene, partial sequence
TTTCGCAATGCCCGAAAGGGTGACGAAGCGACGCCGCGTGTGGGGAGAAGGCCTTCGGGTTGTAAACCAC
TGTCGGGAGTTAAGAAATGTAAGGATGTTAATAGCGTCCTTACTTGACTAAGGCTCCGGAGGAAGCCACG
GCTAACTCTGTGCCAGCAGCCGCGGTAATACAGAGGTGGCAAGCGTTGTTCGGAATTATTGGGCGTAAAG
AGCACGTAGGCGGCCCTGAAAGTCAGTTGTGAAAGCCTTCCGCTTAACGGAAGAACGGCATCCGATGCTG
CATAACTTGAGTGCGGGAGGGGAGAGTGGAACTTCTGGCGGAGCGGTGAAATGCGTAGATATCAGAAGGA
ACACCGGCGGCGAAGGCGACTCTCTGGTCCGTAACTGACGCTGAGTGTGCGAAAGCTAGGGGAGCAAACG
GGATTAGATACCCCGGTAGTCCTAGCCGTAAACGATGGGCACTAAGTAGAGGGGTTTT

>gi|456651664|gb|KC454494.1| Uncultured anaerobic ammonium-oxidizing bacterium clone YL2-32 16S ribosomal RNA gene, partial sequence
TTTCGCAATGCCCGAAAGGGTGACGAAGCGACGCCGCGTGCGGGAAGAAGGCCTTCGGGTTGTAAGCCGC
TGTCGGGAGTTAGGAAGTGCAAGGATGTTAATAGCGTTCTTGCTTGACTAAGGCTCCGGAGGAAGCCACG
GCTAACTCTGTGCCAGCAGCCGCGGTAATACAGAGGCGGCAAGCGTTGTTCGGAATTATTGGGCGTAAAG
AGCACGTAGGCGGCTGTGTAAGTCGGTTGTGAAAGCCTTCCGCTTAACGGAAGAACGGCATCCGATACTG
CATAGCTTGAGTGCGGGAGGGGAGAGTGGAACTTCTGGTGGAGCGGTGAAATGCGTAGATATCAGAAGGA
ACACCGGCGGCGAAGGCGACTCTCTGGTCCGTAACTGACGCTGAGTGTGCGAAAGCTAGGGGAGCAAACG
GGATTAGATACCCCGGTAGTCCTAGCCGTAAACGATGGGCACTAAGTAGAGGGGTTTT

>gi|456651665|gb|KC454495.1| Uncultured anaerobic ammonium-oxidizing bacterium clone YL2-33 16S ribosomal RNA gene, partial sequence
TTTCGCAATGCCCGAAAGGGTGACGAAGCGACGCCGCGTGTGGGAAGAAGGCCTTCGGGTTGTAAACCAC
TGTCAGGAGTTAAGAAATGTAAGGATGTTAATAGCGTTCTTACTTGACTAAGGCTCCAGAGGAAGCCACG
GCTAACTCTGTGCCAGCAGCCGCGGTAATACAGAGGCGGCAAGTGTTGTTCGGAATTATTGGGCGTAAAG
AGCACGTAGGCGGCCCTGAAAGTCAGTTGTGAAAGCCTTCTGCCTAACGGAAGAACAGCAGCTGATACTG
CAAGACTAGAGTGCGGAAGGGGAGAGTGGAACTTCTGGTGGAGCGGTGAAATGCGTAGATATCAGAAGGA
ACGCCGGCGGCGAAAGCGGCTCTCGGGCCCGTAACTGACGCTGAGTGTGCGAAAGCTAGGGGATCAAACG
GGATTAGATACCCCGGTAGTCCTAGCCGTAAACGATGGGCACTAAGTAGAGGGGTTTT

>gi|456651666|gb|KC454496.1| Uncultured anaerobic ammonium-oxidizing bacterium clone YL3-12 16S ribosomal RNA gene, partial sequence
TTTCGCAATGCCCGAAAGGGTGACGAAGCGACGCCGCGTGTGGGAAGAAGGCCTTCGGGTTGTAAACCAC
TGTCGGGAGTTAAGAAATGCAAGGATATTAATAGTGTCTTTGTTTGACTAAGGCTCCGGAGGAAGCCACG
GCTAACTCTGTGCCAGCAGCCGCGGTAATACAGAGGCGGCAAGCGTTGTTCGGAATTATTGGGCGTAAAG
AGCACGTAGGCGGCTATGTAAGTCGGCTGTGAAAGCCTTCCGCTCAACGGAAGAACAGCATCCGATACTA
CATGGCTTGAGTGCGGGAGGGGAGAGTGGAACTTCTGGTGGAGCGGTGAAATGCGTAGATATCAGAAGGA
ACGCCGGCGGCGAAAGCGGCTCTCTGGCCCATAACTGACGCTGAGTGTGCGAAAGCTAGGGGAGCAAACG
GGATTAGATACCCCGGTAGTCCTAGCCGTAAACGATGGGCACTAAGTAGAGGGGTTTT

>gi|456651667|gb|KC454497.1| Uncultured anaerobic ammonium-oxidizing bacterium clone YL3-19 16S ribosomal RNA gene, partial sequence
TTTCGCAATGCCCGAAAGGGTGACGAAGCGACGCCGCGTGTGGGAAGAAGGCCTTCGGGTTGTAAACCAC
TGTCAGGGGTTAGGAAGTGTAAGGGTGTTAAGAGCGTCCTTACTTGACTTAAGCCCCAGAGGAAGCCACG
GCTAACTCTGTGCCAGCAGCCGCGGTAATACAGAGGTGGCAAGCGTTGTTCGGAATTATTGGGCGTAAAG
AGCACGTAGGCGGCTATGTAAGTCGGTTGTGAAAGCCTTCCGCTCAACGGAAGAACAGCATCCGATACTA
CATGGCTTGAGTGCGGGAGGGGAGAGTGGAACTTCTGGTGGAGCGGTGAAATGCGTAGATATCAGAAGGA
ACGCCGGCGGCGAAAGCGGCTCTCTGGCCCATAACTGACGCTGAGTGTGCGAAAGCTAGGGGAGCAAACG
GGATTAGATACCCCGGTAGTCCTAGCCGTAAACGATGGGCACTAAGTAGAGGGGTTTT

>gi|456651668|gb|KC454498.1| Uncultured anaerobic ammonium-oxidizing bacterium clone YL3-21 16S ribosomal RNA gene, partial sequence
TTCGCAATGCCCGAAAGGGTGACGAAGCGACGCCGCGTGCGGGAAGAAGGCCTTCGGGCTGTAAACCGCT
GTCGGGAGTTAGGAAATGCAAGGATGTTAATAGCGTCCTTGCTTGACTAAGGCTCCGGAGGAAGCCACGG
CTAACTCTGTACCAGCAGCCGCGGTAATACAGAGGCGGCAAGCGTTGTTCGGAATTATTGGGCGTAAAGA
GCACGTAGGCGGCTGTGTAAGTCGGTTGTGAAAGCCTTCCGCTTAACGGAAGAACGGCATCCGATACTGC
ATAGCTTGAGTGCGGGAGGGGAGAGTGGAACTTCTGGTGGAGCGGTGAAATGCGTAGATATCAGAAGGAA
CACCGGCGGCGAAGGCGACTCTCTGGTCCGTAACTGACGCTGAGTGTGCGAAAGCTAGGGGAGCAAACGG
GATTAGATACCCTGGTAGTCCTAGCCGTAAACGATGGGCACTAAGTAGAGGGGTTTTA

>gi|456651672|gb|KC454499.1| Uncultured anaerobic ammonium-oxidizing bacterium clone YL3-25 16S ribosomal RNA gene, partial sequence
TTCGCAATGCCCGAAAGGGTGACGAAGCGACGCCGCGTGCGGGAAGAAGGCCTTCGGGCTGTAAACCGCT
GTCGGGAGTTAGGAAATGCAAGGATGTTAATAGCGTCCTTGCTTGACTAAGGCTCCGGAGGAAGCCACGG
CTAACTCTGTACCAGCAGCCGCGGTAATACAGAGGCGGCAAGCGTTGTTCGGAATTATTGGGCGTAAAGA
GCACGTAGGCGGCTGTGTAAGTCGGTTGTGAAAGCCTTCCGCTTAACGGAAGAACGGCATCCGATACTGC
ATAGCTTGAGTGCGGGAGGGGAGAGTGGAACTTCTGGTGGAGCGGTGAAATGCGTAGATATCAGAAGGAA
CACCGGCGGCGAAGGCGACTCTCTGGTCCGTAACTGACGCTGAGTGTGCGAAAGCTAGGGGAGCAAACGG
GATTAGATACCCTGGTAGTCCTAGCCGTAAACGATGGGCACTAAGTAGAGGGGTTTTA

>gi|456651676|gb|KC454500.1| Uncultured anaerobic ammonium-oxidizing bacterium clone YL3-27 16S ribosomal RNA gene, partial sequence
TTTCGCAATGCCCGAAAGGGTGACGAAGCGACGCCGCGTGTGGGAAGAAGGCCTTCGGGTTGTAAACCAC
TGTCGGGAGTTAAGAAATACAAGGATATTAATAATGTCTTTGTTTGACTAATGCTCCGGAGGAAGCCACG
GCTAACTCTGTGCCAGCAGCCGCGGTAATACAGAGGCGGCAAGCGTTGTTCGGAATTATTGGGCGTAAAG
AGCACGTAGGCGGCTATGTAAGTCGGTTGTGAAAGCCTTCCGCTCAACGGAAGAACAGCATCCGATACTA
CATGGCTTGAGTGCGGGAGGGGAGAGTGGAACTTCTGGTGGAACGGTGAAATGCGTAGATATCAGAAGGA
ACGCCGGCGGCGAAAGCGGCTCTCTGGCCCATAACTGACGCTGAGTGTGCGAAAGCTAGGGGAGCAAACG
GGATTAGATACCCCGGTAGTCCTAGCCGTAAACGATGGGCACTAAGTAGAGGGGTTTT
>gi|456651835|gb|KC454558.1| Uncultured anaerobic ammonium-oxidizing bacterium clone JX1-2 16S ribosomal RNA gene, partial sequence
TTTCGCAATGCCCGAAAGGGTGACGAAGCGACGCCGCGTGTGGGAAGAAGGCCTTCGGGTTGTAAACCAC
TGTCGGGAGTTAAGAAATGCAAGGATATGAATAGTATCTTTGCTTGACTAAGGCTCCGGAGGAAGCCACG
GCTAACTCTGTGCCAGCAGCCGCGGTAATACAGAGGCGGCAAGCGTTGTTCGGAATTATTGGGCGTAAAG
AGCACGTAGGCGGCTATGTAAGTCGGTTGTGAAAGCCTTCCGCTCAACGGGAGAACAGCATCCGATACTG
CATGGCTTGAGTGCGGGAGGGGAGAGTGGAACTTCTGGTGGAGCGGTGAAATGCGTAGATATCAGAAGGA
ACGCCGGCGGCGAAAGCGGCTCTCTGGCCCATAACTGACGCTGAGTGTGCGAAAGCTAGGGGAGCAAACG
GGATTAGATACCCCGGTAGTCCTAGCCGTAAACGATGGGCACTAAGTAGAGGGGTTTT

>gi|456651837|gb|KC454559.1| Uncultured anaerobic ammonium-oxidizing bacterium clone JX1-5 16S ribosomal RNA gene, partial sequence
TTTCGCAATGCCCGAAAGGGTGACGAAGCGACGCCGCGTGTGGGAAGAAGGCCTTCGGGTTGTAAACCAC
TGTCGGGAGTTAAGAAATGCAAGGATATGAATAGTGTCTTTGCTTGACTAAGGCTCCGGAGGAAGCCACG
GCTAACTCTGTGCCAGCAGCCGCGGTAATACAGAGGCGGCAAGCGTTGTTCGGAATTATTGGGCGTAAAG
AGCACGTAGGCGGCTATGTAAGTCGGTTGTGAAAGCCTTCCGCTCAACGGGAGAACAGCATCCGATACTG
CATGGCTTGAGTGCGGGAGGGGAGAGTGGAACTTCTGGTGGAGCGGTGAAATGCGTAGATATCAGAAGGA
ACGCCGGCGGCGAAAGCGGCTCTCTGGTCCATAACTGACGCTGAGTGTGCGAAAGCTAGGGGAGCAAACG
GGATTAGATACCCCGGTAGTCCTAGCCGTAAACGATGGGCACTAAGTAGAGGGGTTTT

>gi|456651850|gb|KC454560.1| Uncultured anaerobic ammonium-oxidizing bacterium clone JX1-9 16S ribosomal RNA gene, partial sequence
TTCGCAATGCCCGAAAGGGTGACGAAGCGACGCCGCGTGTGGGAAGAAGGCCTTCGGGTTGTAAACCACT
GTCGGGAGTTAAGAAATGCAAGGATATGAATAGTGTCTTTGCTTGACTAAGGCTCCGGAGGAAGCCACGG
CTAACTCTGTGCCAGCAGCCGCGGTAATACAGAGGCGGCAAGCGTTGTTCGGAATTATTGGGCGTAAAGA
GCACGTAGGCGGCTATGTAAGTCGGTTGTGAAAGCCTTCCGCTCAACGGGAGAACAGCATCCGATACTGC
ATGGCTTGAGTGCGGGAGGGGAGAGTGGAACTTCTGGTGGAGCGGTGAAGTGCGTAGATATCAGAAGGAA
CGCCGGCGGCGAAAGCGGCTCTCTGGCCCATAACTGACGCTGAGTGTGCGAAAGCTAGGGGAGCAAACGG
GATTAGATACCCCGGTAGTCCTAGCCGTAAACGATGGGCACTAAGTAGAGGGGTTTTA

>gi|456651853|gb|KC454561.1| Uncultured anaerobic ammonium-oxidizing bacterium clone JX1-13 16S ribosomal RNA gene, partial sequence
TTTCGCAATGCCCGAAAGGGTGACGAAGCGACGCCGCGTGTGGGAAGAAGGCCTTCGGGTTGTAAACCAC
TGTCGGGAGTTAAGAAATGCAAGGATATGAATAGTGTCTTTGCTTGACTAAGGCTCCGGAGGAAGCCACG
GCTAACTCTGTGCCAGCAGCCGCGGTAATACAGAGGCGGCAAGCGTTGTTCGGAATTATTGGGCGTAAAG
AGCACGTAGGCGGCTATGTAAGTCGGTTGTGAAAGCCTTCCGCTCAACGGGAGAACAGCATCCGATACTG
CATGGCTTGAGTGCGGGAGGGGAGAGTGGAACTTCTGGTGGAGCGGTGAAATGCGTAGATATCAGAAGGA
ACGCCGGCGGCGAAAGCGGCTCTCTGGCCCATAACTGACCTGAGTGTGCGAAAGCTAGGGGAGCAAACGG
GATTAGATACCCCGGTAGTCCTAGCCGTAAACGATGGGCACTAAGTAGAGGGGTTTT

>gi|456651857|gb|KC454562.1| Uncultured anaerobic ammonium-oxidizing bacterium clone JX1-16 16S ribosomal RNA gene, partial sequence
TTTCGCAATGCCCGAAAGGGTGACAATGCGACGCCGCGTGTGTGATGAAGGTCTTCGGATTGTAAAACAC
TGTCGGCCGGAAGGAATCTCCGGAGGTTTAACAAATCTTCGGGGTGACAGTACCGGCAAAGGAAGCCACG
GCTAACTCCGTGCCAGCAGCCGCGGTAATACGGAGGTGGCAGGCGTTACTCGGATTGATTGGGTGTAAAG
GGTGTGTAGGTGGCGGTTTAAGTCGAATGTGAAATCCCTTGGCTCAACCATGGAACTGTCCCCCGGACTG
CACGGCTCGAGGAAGGAAGGGGAGAATGGAATTCCCGGTGTAGCGGTGAAATGCGTAGATATCGGGAGGA
ACGCCGGTGGCGAAAGCGATTCTCTGGTCCTTTCCTGACACTGAGGCGCGAAAGCTAGGGGAGCAAACGG
GATTAGATACCCCGGTAGTCCTAGCCGTAAACGATGGGCACTAAGTAGAGGGGTTTT

>gi|456651861|gb|KC454563.1| Uncultured anaerobic ammonium-oxidizing bacterium clone JX1-25 16S ribosomal RNA gene, partial sequence
TCGCAATGCCCGAAAGGGTGACGAAGCGACGCCGCGTGTGGGAAGAAGGCCTTCGGGTTGTAAACCACTG
TCGGGAGTTAAGAAATGCAAGGATATGAATAGTATCTTTGCTTGACTAAGGCTCCGGAGGAAGCCACGGC
TAACTCTGTGCCAGCAGCCGCGGTAATACAGAGGCGGCAAGCGTTGTTCGGAATTATTGGGCGTAAAGAG
CACGTAGGCGGCTATGTAAGTCGGTTGTGAAAGCCTTCCGCTCAACGGGAGAACAGCATCCGATACTGCA
TGGCTTGAGTGCGGGAGGGGAGAGTGGAACTTCTGGTGGAGCGGTGAAATGCGTAGATATCAGAAGGAAC
GCCGGCGGCGAAAGCGGCTCTCTGGCCCATAACTGACGCTGAGTGTGCGAAAGCTAGGGGAGCAAACGGG
ATTAGATACCCCGGTAGTCCTAGCCGTAAACGATGGGCACTAAGTAGAGGGGTTTTA

>gi|456651865|gb|KC454564.1| Uncultured anaerobic ammonium-oxidizing bacterium clone JX1-29 16S ribosomal RNA gene, partial sequence
TTTCGCAATGCCCGAAAGGGTGACGAAGCGACGCCGCGTGTGGGAAGAAGGCCTTCGGGTTGTAAACCAC
TGTCGGGAGTTAAGAAATGCAAGGATATGAATAGTGTCTTTGCTTGACTAAGGCTCCGGAGGAAGCCACG
GCTAACTCTGTGCCAGCAGCCGCGGTAATACAGAGGCGGCAAGCGTTGTTCGGAATTATTGGGCGTAAAG
AGCACGTAGGCGGCTATGTAAGTCGGTTGTGAAAGCCTTCCGCTCAACGGGAGAACAGCATCCGATACTG
CATGGCTTGAGTGCGGGAGGGGAGAGTGGAACTTCTGGTGGAGCGGTGAAATGCGTAGATATCAGAAGGA
ACGCCGGCGGCGAAAGCGGCTCTCTGGCCCATAACTGACGCTGAGTGTGCGAAAGCTAGGGGAGCAAACG
GGATTAGATACCCCGGTAGTCCTAGCCGTAAACGATGGGCACTAAGTAGAGGGGTTTT

>gi|456651869|gb|KC454565.1| Uncultured anaerobic ammonium-oxidizing bacterium clone JX1-33 16S ribosomal RNA gene, partial sequence
TTTCGCAATGCCCGAAAGGGTGAACGAGCGACGCCGCGTGCGGGATGAAGGGCTTCGGCTTGTAAACCGC
TTTTCTTTGGAAAGAAGGCCCTGATCGTGAATCAGGGATTGACGGTACCAGGGGAATAAGCCCCGGCTAA
CTCCGTGCCAGCAGCCGCGGTAAGACGGAGGGGGCAAGCGTTGTTCGGAATTATTGGGCGTAAAGGGCTC
GTAGGCGGACCGGTGTGTCTGGCGTGAAATCTCCACTGCTTAACAGGGAGGGGCCGCTGGAAACTGCCGA
TCTTGAGTATGGTAGAGGACCATGGAATTCCGGGTGTAGCGGTGGAATGCGTAGATATCCGGAAGAACAC
CGGTGGCGAAGGCGGTGGTCTGGACCAAAACTGACGCTGAGGAGCGAAAGCCAGGGGAGCAAACGGGATT
AGATACCCCGGTAGTCCTGGCCGTAAACGATGGGCACTAAGTAGAGGGGTTTT

>gi|456651873|gb|KC454566.1| Uncultured anaerobic ammonium-oxidizing bacterium clone JX1-41 16S ribosomal RNA gene, partial sequence
TTTCGCAATGCCCGAAAGGGTGAACGAGCGACGCCGCGTGCGGGATGAAGGGCTTCGGCTTGTAAACCGC
TTTTCTTTGGAAAGAAGGCCCTGATCGTGAATCAGGGATTGACGGTACCAGGGGAATAAGCCCCGGCTAA
CTCCGTGCCAGCAGCCGCGGTAAGACGGAGGGGGCAAGCGTTGTTCGGAATTATTGGGCGTAAAGGGCTC
GTAGGCGGACCGGTGTGTCTGGCGTGAAATCTCCACTGCTTAACAGGGAGGGGCCGCTGGAAACTGCCGA
TCTTGAGTATGGTAGAGGACCATGGAATTCCGGGTGTAGCGGTGGAATGCGTAGATATCCGGAAGAACAC
CGGTGGCGAAGGCGGTGGTCTGGACCAAAACTGACGCTGAGGAGCGAAAGCCAGGGGAGCAAACGGGATT
AGATACCCCGGTAGTCCTGGCCGTAAACGATGGGCACTAAGTAGAGGGGTTTT

>gi|456651877|gb|KC454567.1| Uncultured anaerobic ammonium-oxidizing bacterium clone JX1-45 16S ribosomal RNA gene, partial sequence
TTCGCAATGCCCGAAAGGGTGACGAAGCGACGCCGCGTGTGGGAAGAAGGCCTTCGGGTTGTAAACCACT
GTCGGGAGTTAAGAAATGCAAGGATATGAATAGTGTCTTTGCTTGACTAAGGCTCCGGAGGAAGCCACGG
CTAACTCTGTGCCAGCAGCCGCGGTAATACAGAGGCGGCAAGCGTTGTTCGGAATTATTGGGCGTAAAGA
GCACGTAGGCGGCTATGTAAGTCGGTTGTGAAAGCCTTCCGCTCAACGGGAGAACAGCATCCGATACTGC
ATGGCTTGAGTGCGGGAGGGGAGAGTGGAACTTCTGGTGGAGCGGTGAAATGCGTAGATATCAGAAGGAA
CGCCGGCGGCGAAAGCGGCTCTCTGGCCCATAACTGACGCTGAGTGTGCGAAAGCTAGGGGAGCAAACGG
GATTAGATACCCCGGTAGTCCTAGCCGTAAACGATGGGCACTAAGTAGAGGGGTTTTA

>gi|456651880|gb|KC454568.1| Uncultured anaerobic ammonium-oxidizing bacterium clone JX1-48 16S ribosomal RNA gene, partial sequence
TTCGCAATGCCCGAAAGGGTGACGAAGCGACGCCGCGTGTGGGAAGAAGGCCTTCGGGTTGTAAACCACT
GTCGGGAGTTAAGAAATGCAAGGATATGAATAGTATCTTTGCTTGACTAAGGCTCCGGAGGAAGCCACGG
CTAACTCTGTGCCAGCAGCCGCGGTAAGACGAAGGTGGCAAGCGTTGCTCGGAATCACTGGGCATAAAGC
GCGCGTAGGTGGCCTTATAAGTCGGCGGTGAAATCCCATCGCTCACCGATGGAACTGCCGCCGATACTAT
AGGGCTTGAGGACGGTAGGGGAGAGTGGAACTCCTGGTGTAGCGGTGAAATGCGTAGATATCGGGAGGAA
CGCCGGTGGCGAAAGCGATTCTCTGGTCCTTTCCTGACACTGAGGCGCGAAAGCTAGGGGAGCAAACAGG
ATTAGATACCCTGGTAGTCCTAGCTGTAAACGATGGGCACTAAGTAGAGGGGTTTTA

>gi|456651884|gb|KC454569.1| Uncultured anaerobic ammonium-oxidizing bacterium clone JX3-1 16S ribosomal RNA gene, partial sequence
TTCGCAATGCCCGAAAGGGTGACGAAGCGACGCCGCGTGTGGGAAGAAGGCCTTCGGGTTGTAAACCACT
GTCGGGAGTTAAGAAATGCAAGGATATGAATAGTATCTTTGCTTGACTAAGGCCCCGGAGGAAGCCACGG
CTAACTCTGTGCCAGCAGCCGCGGTAATACAGAGGCGGCAAGCGTTGTTCGGAATTATTGGACGTAAAGA
GCACGTAGGCGGCTATGTAAGTCGGTTGTGAAAGCCTTCCGCTCAACGGGAGAACAGCATCCGATACTGC
ATGGCTTGAGTGCGGGAGGGGAGAGTGGAACTTCTGGTGGAGCGGTGAAATGCGTAGATATCAGAAGGAA
CGCCGGCGGCGAAAGCGGCTCTCTGGCCCATAACTGACGCTGAGTGTGCGAAAGCTAGGGGAGCAAACGG
GATTAGATACCCCGGTAGTCCTAGCCGTAAACGATGGGCACTAAGTAGAGGGGTTTTA

>gi|456651888|gb|KC454570.1| Uncultured anaerobic ammonium-oxidizing bacterium clone JX3-6 16S ribosomal RNA gene, partial sequence
TTTCGCAATGCCCGAAAGGGTGACGAAGCGACGCCGCGTGTGGGAAGAAGGCCTTCGGGTTGTAAACCAC
TGTCGGGAGTTAAGAAATGCAAGGATATGAATAGTATCTTTGCTTGACTAAGGCTCCGGAGGAAGCCACG
GCTAACTCTGTGCCAGCAGCCGCGGTAATACAGAGGCGGCAAGCGTTGTTCGGAATTATTGGGCGTAAAG
AGCACGTAGGCGGCTATGTAAGTCGGTTGTGAAAGCCTTCCGCTCAACGGGAGAACAGCATCCGATACTG
CATGGCTTGAGTGCGGGAGGGGAGAGTGGAACTTCTGGTGGAGCGGTGAAATGCGTAGATATCAGAAGGA
ACGCCGGCGGCGAAAGCGGCTCTCTGGCCCATAACTGACGCTGAGTGTGCGAAAGCTAGGGGAGCAAACG
GGATTAGATACCCCGGTAGTCCTAGCCGTAAACGATGGGCACTAAGTAGAGGGGTTTT

>gi|456651890|gb|KC454571.1| Uncultured anaerobic ammonium-oxidizing bacterium clone JX3-8 16S ribosomal RNA gene, partial sequence
TTCGCAATGCCCGAAAGGGTGACGAAGCGACGCCGCGTGTGGGAAGAAGGCCTTCGGGTTGTAAACCACT
GTCGGGAGTTAAGAAATGCAAGGATATGAATAGTATCTTTGCTTGACTAAGGCTCCGGAGGAAGCCACGG
CTAACTCTGTGCCAGCAGCCGCGGTAATACAGAGGCGGCAAGCGTTGTTCGGAATTATTGGGCGTAAAGA
GCACGTAGGCGGCTATGTAAGTCGGTTGTGAAAGCCTTCCGCTCAACGGGAGAACAGCATCCGATACTGC
ATGGCTTGAGTGCGGGAGGGGAGAGTGGAACTTCTGGTGGAGCGGTGAAATGCGTAGATATCAGAAGGAA
CGCCGGCGGCGAAAGCGGCTCTCTGGCCCATAACTGACGCTGAGTGTGCGAAAGCTAGGGGAGCAAACGG
GATTAGATACCCCGGTAGTCCTAGCCGTAAACGATGGGCACTAAGTAGAGGGGTTTTA

>gi|456651894|gb|KC454572.1| Uncultured anaerobic ammonium-oxidizing bacterium clone JX3-11 16S ribosomal RNA gene, partial sequence
TTTCGCAATGCCCGAAAGGGTGACGAAGCGACGCCGCGTGTGGGAAGAAGGCCTTCGGGTTGTAAACCAC
TGTCGGGAGTTAAGAAATGCAAGGATATGAATAGTATCTTTGCTTGACTAAGGCTCCGGAGGAAGCCACG
GCTAACTCTGTGCCAGCAGCCGCGGTAATACAGAGGCGGCAAGCGTTGTTCGGAATTATTGGGCGTAAAG
AGCACGTAGGCGGCTATGTAAGTCGGTTGTGAAAGCCTTCCGCTCAACGGGAGAACAGCATCCGATACTG
CATGGCTTGAGTGCGGGAGGGGAGAGTGGAACTTCTGGTGGAGCGGTGAAATGCGTAGATATCAGAAGGA
ACGCCGGCGGCGAAAGCGGCTCTCTGGCCCATAACTGACGCTGAGTGTGCGAAAGCTAGGGGAGCAAACG
GGATTAGATACCCCGGTAGTCCTAGCCGTAAACGATGGGCACTAAGTAGAGGGGTTTT

>gi|456651897|gb|KC454573.1| Uncultured anaerobic ammonium-oxidizing bacterium clone JX3-20 16S ribosomal RNA gene, partial sequence
TTTCGCAATGCCCGAAAGGGTGACGAAGCGACGCCGCGTGTGGGAAGAAGGCCTTCGGGTTGTAAACCAC
TGTCGGGAGTTAAGAAATGCAAGGATATGAATAGTATCTTTGCTTGACTAAGGCTCCGGAGGAAGCCACG
GCTAACTCTGTGCCAGCAGCCGCGGTAATACAGAGGCGGCAAGCGTTGTTCGGAATTATTGGGCGTAAAG
AGCACGTAGGCGGCTATGTAAGTCGGTTGTGAAAGCCTTCCGCTCAACGGGAGAACAGCATCCGATACTG
CATGGCTTGAGTGCGGGAGGGGAGAGTGGAACTTCTGGTGGAGCGGTGAAATGCGTAGATATCAGAAGGA
ACGCCGGCGGCGAAAGCGGCTCTCTGGCCCATAACTGACGCTGAGTGCGCGAAAGCTAGGGGAGCAAACG
GGATTAGATACCCCGGTAGTCCTAGCCGTAAACGATGGGCACTAAGTAGAGGGGTTTT

>gi|456651901|gb|KC454574.1| Uncultured anaerobic ammonium-oxidizing bacterium clone JX5-1 16S ribosomal RNA gene, partial sequence
TTCGCAATGCCCGAAAGGGTGACGAAGCGACGCCGCGTGTGGGAAGAAGGCCTTCGGGTTGTAAACCACT
GTCGGGAGTTAAGAAATGCAAGGATATTAATAGTGTCTTTGTTTGACTAAGGCTCCGGAGGAAGCCACGG
CTAACTCTGTGCCAGCAGCCGCGGTAATACAGAGGCGGCAAGCGTTGTTCGGAATTATTGGGCGTAAAGA
GCACGTAGGCGGCTATGTAAGTCGGTTGTGAAAGCCTTCCGCTCAACGGAAGAACAGCATCCGATACTGC
ATGGCTTGAGTGCGGGAGGGGAGAGTGGAACTTCTGGTGGAGCGGTGAAATGCGTAGATATCAGAAGGAA
CGCCGGCGGCGAAAGCGGCTCTCTGGCCCATAACTGACGCTGAGTGTGCGAAAGCTAGGGGAGCAAACGG
GATTAGATACCCCGGTAGTCCTAGCCGTAAACGATGGGCACTAAGTAGAGGGGTTTT

>gi|456651905|gb|KC454575.1| Uncultured anaerobic ammonium-oxidizing bacterium clone JX5-12 16S ribosomal RNA gene, partial sequence
TTCGCAATGCCCGAAAGGGTGACGAAGCGACGCCGCGTGTGGGAAGAAGGCCTTCGGGTTGTAAACCACT
GTCGGGAGTTAAGAAATGTAAGGGTGTTAATAGCGTTCTTACTTGACTAAGGCTCCGGAGGAAGCCACGG
CTAACTCTGTGCCAGCAGCCGCGGTAATACAGAGGCGGCAAGCGTTGTTCGGAATTATTGGGCGTAAAGA
GCACGTAGGCGGCTATGTAAGTCGGTTGTGAAAGCCTTCCGCTCAACGGGAGAACAGCATCCGATACTGC
ATGGCTTGAGTGCGGGAGGGGAGAGTGGAACTTCTGGTGGAGCGGTGAAATGCGTAGATATCAGAAGGAA
CGCCGGCGGCGAAAGCGGCTCTCTGGCCCGTAACTGACGCTGAGTGTGCGAAAGCTAGGGGAGCAAACGG
GATTAGATACCCCGGTAGTCCTAGCCGTAAACGATGGGCACTAAGTAGAGGGGTTTTA

>gi|456651909|gb|KC454576.1| Uncultured anaerobic ammonium-oxidizing bacterium clone JX5-48 16S ribosomal RNA gene, partial sequence
TTTCGCAATGCCCGAAAGGGTGACGAAGCGACGCCGCGTGTGGGAAGAAGGCCTTCGGGTTGTAAACCAC
TGTCGGGAGTTAAGAAATGTAAGGGTGTTAATAGTATCCTTACTTGACTAAGGCTCCGGAGGAAGCCACG
GCTAACTCTGTGCCAGCAGCCGCGGTAATACAGAGGCGGCAAGCGTTGTTCGGAATTATTGGGCGTAAAG
AGCACGTAGGCGGCTATGTAAGTCGGTTGTGAAAGCCTTCCGCTCAACGGAAGAACAGCAGTCGATACTG
CATGGCTTGAGTGCGGGAGGGGAGAGCGGAACTTCTGGTGGAGCGGTGAAATGCGTAGATATCAGAAGGA
ACGCCGGCGGCGAAAGCGACTCTCTGGCCCGTAACTGACGCTGAGTGTGCGAAAGCTAGGGGAGCAAACG
GGATTAGATACCCCGGTAGTCCTAGCCGTAAACGATGGGCACTAAGTAGAGGGGTTTT

>gi|456651910|gb|KC454577.1| Uncultured anaerobic ammonium-oxidizing bacterium clone JX7-8 16S ribosomal RNA gene, partial sequence
TTCGCAATGCCCGAAAGGGTGACGAAGCGACGCCGCGTGTGGGAAGAAGGCCTTCGGGTTGTAAACCACT
GTCGGGAGTTAAGAAATGTAAGGGTGTTAATAGTATCCTTACTTGACTAAGGCTCCGGAGGAAGCCACGG
CTAACTCTGTGCCAGCAGCCGCGGTAATACAGAGGCGGCAAGCGTTGTTCGGAATTATTGGGCGTAAAGA
GCACGTAGGCGGCTATGTAAGTCGGTTGTGAAAGCCTTCCGCTCACCGGAAGAACAGCAGTCGATACTGC
ATGGCTTGAGTGCGGGAGGGGAGAGCGGAACTTCTGGTGGAGCGGTGAAATGCGTAGATATCAGAAGGAA
CGCCGGCGGCGAAAGCGACTCTCTGGCCCGTAACTGACGCTGAGTGTGCGAAAGCTAGGGGAGCAAACGG
GATTAGATACCCCGGTAGTCCTAGCCGTAAACGATGGGCACTAAGTAGAGGGGTTTT

>gi|456651913|gb|KC454578.1| Uncultured anaerobic ammonium-oxidizing bacterium clone JX7-18 16S ribosomal RNA gene, partial sequence
TCGCAATGCCCGAAAGGGTGACGAAGCGACGCCGCGTGTGGGAAGAAGGCCTTCGGGTTGTAAACCACTG
TCGGGAGTTAAGAAATGTAAGGGTGTTAATAGTATCCTTACTTGACTAAGGCTCCGGAGGAAGCCACGGC
TAACTCTGTGCCAGCAGCCGCGGTAATACAGAGGCGGCAAGCGTTGTTCGGAATTATTGGGCGTAAAGAG
CACGTAGGCGGCTATGTAAGTCGGTTGTGAAAGCCTTCCGCTCAACGGAAGAACAGCAGTCGATACTGCA
TGGCTTGAGTGCGGGAGGGGAGAGCGGAACTTCTGGTGGAGCGGTGAAATGCGTAGATATCAGAAGGAAC
GCCGGCGGCGAAAGCGACTCTCTGGCCCGTAACTGACGCTGAGTGTGCGAAAGCTAGGGGAGCAAACGGG
ATTAGATACCCCGGTAGTCCTAGCCGTAAACGATGGGCACTAAGTAGAGGGGTTTT

>gi|456651916|gb|KC454579.1| Uncultured anaerobic ammonium-oxidizing bacterium clone JX7-28 16S ribosomal RNA gene, partial sequence
TTTCGCAATGCCCGAAAGGGTGACGAAGCGACGCCGCGTGTGGGAAGAAGGCCTTCGGGTTGTAAACCAC
TGTCGGGAGTTAAGAAATGTAAGGGTGTTAATAGTATCCTTACTTGACTAAGGCTCCGGAGGAAGCCACG
GCTAACTCTGTGCCAGCAGCCGCGGTAATACAGAGGCGGCAAGCGTTGTTCGGAATTATTGGGCGTAAAG
AGCACGTAGGCGGCTATGTAAGTCGGTTGTGAAAGCCTTCCGCTCAACGGAAGAACAGCAGTCGATACTG
CATGGCTTGAGTGCGGGAGGGGAGAGCGGAACTTCTGGTGGAGCGGTGAAATGCGTAGATATCAGAAGGA
ACGCCGGCGGCGAAAGCGACTCTCTGGCCCGTAACTGACGCTGAGTGTGCGAAAGCTAGGGGAGCAAACG
GGATTAGATACCCCGGTAGTCCTAGCCGTAAACGATGGGCACTAAGTAGAGGGGTTTT

>gi|456651918|gb|KC454580.1| Uncultured anaerobic ammonium-oxidizing bacterium clone JX9-1 16S ribosomal RNA gene, partial sequence
TTTCGCAATGCCCGAAAGGGTGACGAAGCGACGCCGCGTGTGGGAAGAAGGCCTTCGGGTTGTAAACCGC
TGTCGGGAGTTAAGAAATGTAAGGATGTTAATAGCGTCTTTGCTTGACTAAGGCTCCGGAGGAAGCCACG
GCTAACTCTGTGCCAGCAGCCGCGGTAATACAGAGGCGGCAAGCGTTGTTCGGAATTATTGGGCGTAAAG
AGCACGTAGGCGGCCGTGTAAGTCGGTTGTGAAAGCCTTCCGCTCAACGGGAGAACGGCATCCGATACTG
CATGGCTTGAGTGCGGGAGGGGAGAGTGGAACTTCTGGTGGAGCGGTGAAATGCGTAGATATCAGAAGGA
ACACCGGCGGCGAAGGCGACTCTCTGGCCCGTAACTGACGCTGAGTGTGCGAAAGCTAGGGGAGCAAACG
GGATTAGATACCCCGGTAGTCCTAGCCGTAAACGATGGGCACTAAGTAGAGGGGTTTT

>gi|456651919|gb|KC454581.1| Uncultured anaerobic ammonium-oxidizing bacterium clone JX9-12 16S ribosomal RNA gene, partial sequence
TTTCGCAATGCCCGAAAGGGTGACGAAGCGACGCCGCGTGTGGGAAGAAGGCCTTCGGGTTGTAAACCGC
TGTCGGGAGTTAAGAAATGTAAGGATGTTAATAGCGTCTTTGCTTGACTAAGGCTCCGGAGGAAGCCACG
GCTAACTCTGTGCCAGCAGCCGCGGTAATACAGAGGCGGCAAGCGTTGTTCGGAATTATTGGGCGTAAAG
AGCACGTAGGCGGCCGTGTAAGTCGGTTGTGAAAGCCTTCCGCTCAACGGGAGAACGGCATCCGATACTG
CATGGCTTGAGTGCGGGAGGGGAGAGTGGAACTTCTGGTGGAGCGGTGAAATGCGTAGATATCAGAAGGA
ACACCGGCGGCGAAGGCGACTCTCTGGCCCGTAACTGACGCTGAGTGTGCGAAAGCTAGGGGAGCAAACG
GGATTAGATACCCCGGTAGTCCTAGCCGTAAACGATGGGCACTAAGTAGAGGGGTTTT

>gi|456651921|gb|KC454582.1| Uncultured anaerobic ammonium-oxidizing bacterium clone JX9-28 16S ribosomal RNA gene, partial sequence
TTTCGCAATGCCCGAAAGGGTGACGAAGCGACGCCGCGTGTGGGGAGAAGGCCTTCGGGTTGTAAACCGC
TGTCGGGAGTTAAGAAATGTAGGGATGTTAATAGCATTCTTACTTGACTAAGGCTCCGGAGGAAGCCACG
GCTAACTCTGTGCCAGCAGCCGCGGTAATACAGAGGCGGCAAGCGTTGTTCGGAATTATTGGGCGTAAAG
AGCACGTAGGCGGCTGTGTAAGTCGGTTGTGAAAGCCTTCCGCTCAACGGAAGAACGGCAGCCGATACTG
CATAGCTTGAGTGCGGGAGGGGAGAGTGGAACTTCTGGTGGAGCGGTGAAATGCGTAGATATCAGAAGGA
ACGCCGGCGGCGAAAGCGGCTCTCTGGCCCGTAACTGACGCTGAGTGTGCGAAAGCTAGGGGAGCAAACG
GGATTAGATACCCCGGTAGTCCTAGCTGTAAACGATGGGCACTAAGTAGAGGGGTTTT
>gi|262223234|gb|GU083845.1| Uncultured Planctomycetales bacterium clone BL19-71 16S ribosomal RNA gene, partial sequence
TTTCGCAATGCCCGAAAGGGTGACGAAGCGACGCCGCGTGTGGGAAGAAGGCCTTCGGGTTGTAAACCAC
TGTCGGGAGTTAAGAAATACAAGGATATTAATAGTGTCTTTGTTTGACTAAGGCTCCGGAGGAAGCCACG
GCTAACTCTGTGCCAGCAGCCGCGGTAATACAGAGGCGGCAAGCGTTGTTCGGAATTATTGGGCGTAAAG
AGCACGTAGGCGGCTATGTAAGTCGGTTGTGAAAGCCTTCCGCTCAACGGAAGAACAGCATCCGATACTA
CATGGCTTGAGTGCGGGAGGGGAGAGTGGAACTTCTGGTGGAGCGGTGAAATGCGTAGATATCAGAAGGA
ACGCCGGCGGCGAAAGCGGCTCTCTGGCCCATAACTGACGCTAGAGTGTGCGAAAGCTAGGGGAGCAAAC
GGGATTAGATACCCCGGTAGTCCTAGCCGTAAACGATGGGCACTAAGTAGAGGGGTTT

>gi|262223235|gb|GU083846.1| Uncultured Planctomycetales bacterium clone BL19-46 16S ribosomal RNA gene, partial sequence
TTCGCAATGCCCGAAAGGGTGACGAAGCGACGCCGCGTGTGGGAAGAAGGCCTTCGGGTTGTAAACCACT
GTCGGGAGTTAAGAAATACAAGGATATTAATAGTGTCTTTGTTTGACTAAGGCTCCGGAGGAAGCCACGG
CTAACTCTGTGCCAGCAGCCGCGGTAATACAGAGGCGGCAAGCGTTGTTCGGAATTATTGGGCGTAAAGA
GCACGTAGGCGGCTATGTAAGTCGGTTGTGAAAGCCTTCCGCTCAACGGAAGAACAGCATCCGATACTAC
ATGGCTTGAGTGCGGGAGGGGAGAGTGGAACTTCTGGTGGAGCGGTGAAATGCGTAGATATCAGAAGGAA
CGCCGGCGGCGAAAGCGGCTCTCTGGCCCATAACTGACGCTGAGTGTGCGAAAGCTAGGGGAGCAAACGG
GATTAGATACCCCGGTAGTCCTAGCCGTAAACGATGGGCACTAAGTAGAGGGGTTTTA

>gi|262223236|gb|GU083847.1| Uncultured Planctomycetales bacterium clone BL19-67 16S ribosomal RNA gene, partial sequence
TTTCGCAATGCCCGAAAGGGTGACGAAGCGACGCCGCGTGTGGGAAGAAGGCCTTCGGGTTGTAAACCAC
TGTCGGGAGTTAAGAAATACAAGGATATTAATAGTGTCTTTGTTTGACTAAGGCTCCGGAGGAAGCCACG
GCTAACTCTGTGCCAGCAGCCGCGGTAATACAGAGGCGGCAAGCGTTGTTCGGAATTATTGGGCGTAAAG
AGCACGTAGGCGGCTATGTAAGTCGGTTGTGAAAGCCTTCCGCTCAACGGAAGAACAGCATCCGATACTA
CATGGCTTGAGTGCGGGAGGGGAGAGTGGAACTTCTGGTGGAGCGGTGAAATGCGTAGATATCAGAAGGA
ACGCCGGCGGCGAAAGCGGCTCTCTGGCCCATAACTGACGCTGAGTGTGCGAAAGCTAGGGGAGCAAACG
GGATTAGATACCCCGGTAGTCCTAGCCGTAAACGATGGGCACTAAGTAGAGGGGTTTT

>gi|262223237|gb|GU083848.1| Uncultured Planctomycetales bacterium clone BL2-41 16S ribosomal RNA gene, partial sequence
TTCGCAATGCCCGAAAGGGTGGCGAAGCGACGCCGCGTGTGGGAAGAAGGCCTTCGGGTTGTAAACCACT
GTTGGGAGTTAAGAAATGTAGAGGTGTTAATAGCGCCTTTACTTGACTAAAGCTCCAGAGGAAGCCACGG
CTAACTCTGTGCCAGCAGCCGCGGTAATACAGAGGCGGCAAGCGTTGTTCGGAATTATTGGGCGTAAAGA
GCACGTAGGCGGCTCTGTAAGTCAGCTGTGAAAGCCTTCTGCTTAACGGAAGAACAGCAGTTGAAACTAC
AGGGCTTGAGTGCGGGAGGGGAGAGTGGAACTTCTGGTGGAGCGGTGAAATGCGTAGATATCAGAAGGAA
CGCCGGCGGCGAAAGCGGCTCTCTGGTCCGTAACTGACGCTGAGTGTGCGAAAGCTAGGGGAGCAAACGG
GATTAGATACCCCGGTAGTCCTAGCCGTAAACGATGGGCACTAAGTAGAGGGGTTTTA

>gi|262223238|gb|GU083849.1| Uncultured Planctomycetales bacterium clone BL2-74 16S ribosomal RNA gene, partial sequence
TTCGCAATGCCCGAAAGGGTGACGAAGCGACGCCGCGTGTGGGAAGAAGGCCTTCGGGTTGTAAACCACT
GTTGGGAGTTAGGAAGTGTGGAGGTGTTAATAGCGCTTTCGCTTGACTAAAGCTCCAGAGGAAGCCACGG
CTAACTCTGTGCCAGCAGCCGCGGTAATACAGAGGCGGCAAGCGTTGTTCGGAATTATTGGGCGTAAAGA
GCACGTAGGCGGCTCTGCAAGTCAGCTGTGAAAGCCTTCTGCTTAACGGAAGAACGGCAGTTGAAACTAC
AGGGCTTGAGTGCGGGAGGGGAGAGTGGAACTTCTGGTGGAGCGGTGAAATGCGTAGATATCAGAAGGAA
CGCCGGCGGCGAAAGCGGCTCTCTGGTCCGTAACTGACGCTGAGTGTGCGAAAGCTAGGGGAGCAAACGG
GATTAGATACCCCGGTAGTCCTAGCCGTAAACGATGGGCACTAAGTAGAGGGGTTTTA

>gi|262223239|gb|GU083850.1| Uncultured Planctomycetales bacterium clone BL2-89 16S ribosomal RNA gene, partial sequence
TTCGCAATGCCCGAAAGGGTGACGAAGCGACGCCGCGTGTGGGAAGAAGGCCTTCGGGTTGTAAACCACT
GTCGGGAGTTAAGAAATGTAAGGGTGTTGATAGTATCCTTACTTGACTAAGGCTCCGGAGGAAGCCACGG
CTAACTCTGTGCCAGCAGCCGCGGTAATACAGAGGCGGCAAGCGTTGTTCGGAATTATTGGGCGTAAAGA
GCACGTAGGCGGCTATGTAAGTCGGTTGTGAAAGCCTTCCGCTCAACGGAAGAACAGCAGTCGATACTGC
ATGGCTTGAGTGCGGGAGGGGAGAGCGGAACTTCTGGTGGAGCGGTGAAATGCGTAGATATCAGAAGGAA
CGCCGGCGGCGAAAGCGACTCTCTGGCCCGTAACTGACGCTGAGTGTGCGAAAGCTAGGGGAGCAAACGG
GATTAGATACCCCGGTAGTCCTAGCCGTAAACGATGGGCACTAAGTAGAGGGGTTTTA

>gi|262223240|gb|GU083851.1| Uncultured Planctomycetales bacterium clone BL2-07 16S ribosomal RNA gene, partial sequence
TTCGCAATGCCCGAAAGGGCGACGAAGCGACGCCGCGTGTGGGAAGAAGGCCTTCGGGTTGTAAACCAGT
GTCGGGAGTTAAGAAATGTAAGGGTGTTAATAGTATCCTTACTTGACTAAGGCTCCGGAGGAAGCCACGG
CTAACTCTGTGCCAGCAGCCGCGGTAATACAGAGGCGGCAAGCGTTGTTCGGAATTATTGGGCGTAAAGA
GCACGTAGGCGGCTATGTAAGTCGGTTGTGAGAGCCTTCCGCTCAACGGAAGAACAGCAGTCGATACTGC
ATGGCTTGAGTGCGGGAGGGGAGAGCGGAACTTCTGGTGGAGCGGTGAAATGCGTAGATATCAGAAGGAA
CGCCGGCGGCGAAAGCGACTCTCTGGCCCGTAACTGACGCTGAGTGTGCGAAAGCTAGGGGAGCAAACGG
GATTAGATACCCCGGTAGTCCTAGCCGTAAACGATGGGCACTAAGTAGAGGGGTTTTA

>gi|262223241|gb|GU083852.1| Uncultured Planctomycetales bacterium clone BL2-08 16S ribosomal RNA gene, partial sequence
TTCGCAATGCCCGAAAGGGTGACGAAGCGACGCCGCGTGTGGGAAGAAGGCCTTCGGGTTGTAAACCACT
GTCGGGAGTTAAGAAATGTAAGGGTGTTAATAGTATCCTTACTTGACTAAGGCTCCGGAGGAAGCCACGG
CTAACTCTGTGCCAGCAGCCGCGGTAATACAGAGGCGGCAAGCGTTGTTCGGAATTATTGGGCGTAAAGA
GCACGTAGGCGGCTATGTAAGTCGGTTGTGAAAGCCTTCCGCTCAACGGAAGAACAGCAGTCGATACTGC
ATGGCTTGAGTGCGGGAGGGGAGAGCGGAACTTCTGGTGGAGCGGTGAAATGCGTAGATATCAGAAGGAA
CGCCGGCGGCGAAAGCGACTCTCTGGCCCGTAACTGACGCTGAGTGTGCGAAAGCTAGGGGAGCAAACGG
GATTAGATACCCCGGTAGTCCTAGCCGTAAACGATGGGCACTAAGTAGAGGGGTTTTA

>gi|262223242|gb|GU083853.1| Uncultured Planctomycetales bacterium clone BL2-10 16S ribosomal RNA gene, partial sequence
TTCGCAATGCCCGAAAGGGTGACGAAGCGACGCCGCGTGTGGGAAGAAGGCCTTCGGGTTGTAAACCACT
GTTGGGAGTTAGGAAATGTGGAGGTGTTAATAGCGCTTTCACTTGACTAAAGCTCCAGAGGAAGCCACGG
CTAACTCTGTGCCAGCAGCCGCGGTAATACAGAGGCGGCAAGCGTTGTTCGGAATTATTGGGCGTAAAGA
GCACGTAGGCGGCTCTGCAAGTCAGCTGTGAAAGCCTTCTGCTTAACGGAAGAACGGCAGTTGAAACTAC
AGGGCTTGAGTGCGGGAGGGGAGAGTGGAACTTCTGGTGGAGCGGTGAAATGCGTAGATATCAGAAGGAA
CGCCGGCGGCGAAAGCGGCTCTCTGGTCCGTAACTGACGCTGAGTGTGCGAAAGCTAGGGGAGCAAACGG
GATTAGATACCCCGGTAGTCCTAGCCGTAAACGATGGGCACTAAGTAGAGGGGTTTTA

>gi|262223243|gb|GU083854.1| Uncultured Planctomycetales bacterium clone BL2-25 16S ribosomal RNA gene, partial sequence
TTCGCAATGCCCGAAAGGGTGACGAAGCGACGCCGCGTGTGGGAAGAAGGCCTTCGGGTTGTAAACCACT
GTTGGGAGTTAGGAAATGTGGAGGTGTTAATAGCGCTTTCACTTGACTAAAGCTCCAGAGGAAGCCACGG
CTAACTCTGTGCCAGCAGCCGCGGTAATACAGAGGCGGCAAGCGTTGTTCGGAATTATTGGGCGTAAAGA
GCACGTAGGCGGCTCTGCAAGTCAGCTGTGAAAGCCTTCTGCTTAACGGAAGAACGGCAGTTGAAACTAC
AGGGCTTGAGTGCGGGAGGGGAGAGTGGAACTTCTGGTGGAGCGGTGAAATGCGTAGATATCAGAAGGAA
CGCCGGCGGCGAAAGCGGCTCTCTGGTCCGTAACTGACGCTGAGTGTGCGAAAGCTAGGGGAGCAAACGG
GATTAGATACCCCGGTAGTCCTAGCCGTAAACGATGGGCACTAAGTAGAGGGGTTTTA

>gi|262223244|gb|GU083855.1| Uncultured Planctomycetales bacterium clone BL2-26 16S ribosomal RNA gene, partial sequence
TTCGCAATGCCCGAAAGGGTGACGAAGCGACGCCGCGTGTGGGAAGAAGGCCTTCGGGTTGTAAACCACT
GTTGGGAGTTAAGAAATGTAGAGGTGTTAATAGCGCCTTTACTTGACTAAAGCTCCAGAGGAAGCCACGG
CTAACTCTGTGCCAGCAGCCGCGGTAATACAGAGGCGGCAAGCGTTGTTCGGAATTATTGGGCGTAAAGA
GCACGTAGGCGGCTCTGTAAGTCAGCTGTGAAAGCCTTCTGCTTAACGGAAGAACAGCAGTTGAAACTAC
AGGGCTTGAGTGCGGGAGGGGAGAGTGGAACTTCTGGTGGAGCGGTGAAATGCGTAGATATCAGAAGGAA
CGCCGGCGGCGAAAGCGGCTCTCTGGTCCGTAACTGACGCTGAGTGTGCGAAAGCTAGGGGAGCAAACGG
GATTAGATACCCCGGTAGTCCTAGCCGTAAACGATGGGCACTAAGTAGAGGGGTTTTA

>gi|262223245|gb|GU083856.1| Uncultured Planctomycetales bacterium clone BL19-72 16S ribosomal RNA gene, partial sequence
TTTCGCAATGCCCGAAAGGGTGACGAAGCGACGCCGCGTGTGGGAAGAAGGCCTTCGGGTTGTAAACCAC
TGTCGGGAGTTAAGAAATACAAGGATATTAATAGTGTCTTTGTTTGACTAAGGCTCCGGAGGAAGCCACG
GCTAACTCTGTGCCAGCAGCCGCGGTAATACAGAGGCGGCAAGCGTTGTTCGGAATTATTGGGCGTAAAG
AGCACGTAGGCGGCTATGTAAGTCGGTTGTGAAAGCCTTCCGCTCAACGGAAGAACAGCATCCGATACTA
CATGGCTTGAGTGCGGGAGGGGAGAGTGGAACTTCTGGTGGAGCGGTGAAATGCGTAGATATCAGAAGGA
ACGCCGGCGGCGAAAGCGGCTCTCTGGCCCATAACTGACGCTGAGTGTGCGAAAGCTAGGGGAGCAAACG
GGATTAGATACCCCGGTAGTCCTAGCCGTAAACGATGGGCACTAGTAGAGGGGTTTT

>gi|262223246|gb|GU083857.1| Uncultured Planctomycetales bacterium clone BL19-28 16S ribosomal RNA gene, partial sequence
TTCGCAATGCCCGAAAGGGTGACGAAGCGACGCCGCGTGTGGGAAGAAGGCCTTCGGGTTGTAAACCACT
GTCGGGAGTTAAGAAATACAAGGATATTAATAGTGTCTTTGTTTGACTAAGGCTCCGGAGGAAGCCACGG
CTAACTCTGTGCCAGCAGCCGCGGTAATACAGAGGCGGCAAGCGTTGTTCGGAATTATTGGGCGTAAAGA
GCACGTAGGCGGCTATGTAAGTCGGTTGTGAAAGCCTTCCGCTCAACGGAAGAACAGCATCCGATACTAC
ATGGCTTGAGTGCGGGAGGGGAGAGTGGAACTTCTGGTGGAGCGGTGAAATGCGTAGATATCAGAAGGAA
CGCCGGCGGCGAAAGCGGCTCTCTGGCCCATAACTGACGCTGAGTGTGCGAAAGCTAGGGGAGCAAACGG
GATTAGATACCCCGGTAGTCCTAGCCGTAAACGATGGGCACTAAGTAGAGGGGTTTTA

>gi|262223247|gb|GU083858.1| Uncultured Planctomycetales bacterium clone BL19-19 16S ribosomal RNA gene, partial sequence
TTCGCAATGCCCGAAAGGGTGACGAAGCGACGCCGCGTGTGGGAAGAAGGCCTTCGGGTTGTAAACCACT
GTCGGGAGTTAAGAAATACAAGGATATTAATAGTGTCTTTGTTTGACTAAGGCTCCGGAGGAAGCCACGG
CTAACTCTGTGCCAGCAGCCGCGGTAATACAAAGGCGGCAAGCGTTGTTCGGAATTATTGGGCGTAAAGA
GCACGTAGGCGGCTATGTAAGTCGGTTGTGAAAGCCTTCCGCTCAACGGAAGAACAGCATCCGATACTAC
ATGGCTTGAGTGCGGGAGGGGAGAGTGGAACTTCTGGTGGAGCGGTGAAATGCGTAGATATCAGAAGGAA
CGCCGGCGGCGAAAGCGGCTCTCTGGCCCATAACTGACGCTGAGTGTGCGAAAGCTAGGGGAGCAAACGG
GATTAGATACCCCGGTAGTCCTAGCCGTAAACGATGGGCACTAAGTAGAGGGGTTTTA

>gi|262223248|gb|GU083859.1| Uncultured Planctomycetales bacterium clone BL19-27 16S ribosomal RNA gene, partial sequence
TTCGCAATGCCCGAAAGGGTGACGAAGCGACGCCGCGTGTGGGAAGAAGGCCTTCGGGTTGTAAACCACT
GTCGGGAGTTAAGAAATACAAGGATATTAATAGTGTCTTTGTTTGACTAAGGCTCCGGAGGAAGCCACGG
CTAACTCTGTGCCAGCAGCCGCGGTAATACAGAGGCGGCAAGCGTTGTTCGGAATTATTGGGCGTAAAGA
GCACGTAGGCGGCTATGTAAGTCGGTTGTGAAAGCCTTCCGCTCAACGGAAGAACAGCATCCGATACTAC
ATGGCTTGAGTGCGGGAGGGGAGAGTGGAACTTCTGGTGGAGCGGTGAAATGCGTAGATATCAGAAGGAA
CGCCGGCGGCGAAAGCGGCTCTCTGGCCCATAACTGACGCTGAGTGTGCGAAAGCTAGGGGAGCAAACGG
GATTAGATACCCCGGTAGTCCTAGCCGTAAACGATGGGCACTAAGTAGAGGGGTTTT

>gi|262223249|gb|GU083860.1| Uncultured Planctomycetales bacterium clone BL19-69 16S ribosomal RNA gene, partial sequence
TTTCGCAATGCCCGAAAGGGTGACGAAGCGACGCCGCGTGTGGGAAGAAGGCCTTCGGGTTGTAAACCAC
TGTCGGGAGTTAAGAAATACAAGGATATTAATAGTGTCTTTGTTTGACTAAGGCTCCGGAGGAAGCCACG
GCTAACTCTGTGCCAGCAGCCGCGGTAATACAGAGGCGGCAAGCGTTGTTCGGAATTATTGGGCGTAAAG
AGCACGTAGGCGGCTATGTAAGTCGGTTGTGAAAGCCTTCCGCTCAACGGAAGAACAGCATCCGATACTA
CATGGCTTGAGTGCGGGAGGGGAGAGTGGAACTTCTGGTGGAGCGGTGAAATGCGTAGATATCAGAAGGA
ACGCCGGCGGCGAAAGCGGCTCTCTGGCCCATAACTGACGCTGAGTGTGCGAAAGCTAGGGGAGCAAACG
GGATTAGATACCCCGGTAGTCCTAGCCGTAAACGATGGGCACTAAGTAGAGGGGTTTT

>gi|262223250|gb|GU083861.1| Uncultured Planctomycetales bacterium clone BL19-51 16S ribosomal RNA gene, partial sequence
TTTCGCAATGCCCGAAAGGGTGACGAAGCGACGCCGCGTGTGGGAAGAAGGCCTTCGGGTTGTAAACCAC
TGTCGGGAGTTAAGAAATACAAGGGTATTAATAGTGTCTTTGTTTGACTAAGGCTCCGGAGGAAGCCACG
GCTAACTCTGTGCCAGCAGCCGCGGTAATACAGAGGCGGCAAGCGTTGTTCGGAATTATTGGGCGTAAAG
AGCACGTAGGCGGCTATGTAAGTCGGTTGTGAAAGCCTTCCGCTCAACGGAAGAACAGCATCCGATACTA
CATGGCTTGAGTGCGGGAGGGGAGAGTGGAACTTCTGGTGGAGCGGTGAAATGCGTAGATATCAGAAGGA
ACGCCGGCGGCGAAAGCGGCTCTCTGGCCCATAACTGACGCTGAGTGTGCGAAAGCTAGGGGAGCAAACG
GGATTAGATACCCCGGTAGTCCTAGCCGTAAACGATGGGCACTAAGTAGAGGGGTTTT

>gi|262223251|gb|GU083862.1| Uncultured Planctomycetales bacterium clone BL19-68 16S ribosomal RNA gene, partial sequence
TTCGCAATGCCCGAAAGGGTGACGAAGCGACGCCGCGTGTGGGAAGAAGGCCTTCGGGTTGTAAACCACT
GTCGGGAGTTAAGAAATACAAGGATATTAATAGTGTCTTTGTTTGACTAAGGCTCCGGAGGAAGCCACGG
CTAACTCTGTGCCAGCAGCCGCGGTAATACAGAGGCGGCAAGCGTTGTTCGGAATTATTGGGCGTAAAGA
GCACGTAGGCGGCTATGTAAGTCGGTTGTGAAAGCCTTCCGCTCAACGGAAGAACAGCATCCGATACTAC
ATGGCTTGAGTGCGGGAGGGGAGAGTGGAACTTCTGGTGGAGCGGTGAAATGCGTAGATATCAGAAGGAA
CGCCGGCGGCGAAAGCGGCTCTCTGGCCCATAACTGACGCTGAGTGTGCGAAAGCTAGGGGAGCAAACGG
GATTAGATACCCCGGTAGTCCTAGCCGTAAACGATGGGCACTAAGTAGAGGGGTTTTA
>gi|456651923|gb|KC454583.1| Uncultured anaerobic ammonium-oxidizing bacterium clone JX1-2-31 16S ribosomal RNA gene, partial sequence
TTCGCAATGCCCGAAAGGGTGACGAAGCGACGCCGCGTGTGGGAAGAAGGCCTTCGGGTTGTAAACCACT
GTCGGGAGTTAAGAAATGTAGGGATGTTAATAGCATTCTTGCTTGACTAAGGCTCCGGAGGAAGCCACGG
CTAACTCTGTGCCAGCAGCCGCGGTAATACAGAGGCGGCAAGCGTTGTTCGGAATTATTGGGCGTAAAGA
GCACGTAGGCGGCTGTGTAAGTCGGTTGTGAAAGCCTTCCGCTCAACGGAAGAACGGCAGCCGATACTGC
ATGGCTTGAGTGCGGGAGGGGAGAGTGGAACTTCTGGTGGAGCGGTGAAATGCGTAGATATCAGAAGGAA
CGCCGGCGGCGAAAGCGGCTCTCTGGCCCATAACTGACGCTGAGTGTGCGAAAGCTAGGGGAGCAAACGG
GATTAGATACCCCGGTAGTCCTAGCCGTAAACGATGGGCACTAAGTAGAGGGGTTTTA

>gi|456651927|gb|KC454584.1| Uncultured anaerobic ammonium-oxidizing bacterium clone JX1-5-19 16S ribosomal RNA gene, partial sequence
TTTCGCAATGCCCGAAAGGGTGACGAAGCGACGCCGCGTGTGGGAAGAAGGCCTTCGGGTTGTAAACCAC
TGTCGGGAGTTAGGAAGTGTAGGGGTGTTAATAGCGCCTCTACTTGACTAAGGCTCCGGAGGAAGCCACG
GCTAACTCTGTGCCAGCAGCCGCGGTAATACAGAGGCGGCAAGCGTTGTTCGGAATTATTGGGCGTAAAG
AGCACGTAGGCGGCCGTGTAAGTCGGTTGTGAAAGCCTTCCGCTCAACGGGAGAACGGCATCCGATACTG
CATGGCTTGAGTGCGGGAGGGGAGAGTGGAACTTCTGGTGGAGCGGTGAAATGCGTAGATATCAGAAGGA
ACACCGGCGGCGAAGGCGACTCTCTGGCCCGTAACTGACGCTGAGTGTGCGAAAGCTAGGGGAGCAAACG
GGATTAGATACCCCGGTAGTCCTAGCCGTAAACGATGGGCACTAAGTAGAGGGGTTTT

>gi|456651929|gb|KC454585.1| Uncultured anaerobic ammonium-oxidizing bacterium clone JX1-6-21 16S ribosomal RNA gene, partial sequence
TTCGCAATGCCCGAAAGGGTGACGAAGCGACGCCGCGTGCGGGAAGAAGGCCTTCGGGTTGTAAACCGCT
GTCGGGAGTTAGGAAATGCAAGGATGTTAATAGCGTCTTTGCTTGACTAAGGCTCCGGAGGAAGCCACGG
CTAACTCTGTGCCAGCAGCCGCGGTAATACAGAGGCGGCAAGCGTTGTTCGGAATTATTGGGCGTAAAGA
GCACGTAGGCGGCCGTGTAAGTCGGTTGTGAAAGCCTTCCGCTCAACGGGAGAACGGCATCCGATACTGC
ATGGCTCGAGTGCGGGAGGGGAGAGTGGAACTTCTGGTGGAGCGGTGAAATGCGTAGATATCAGAAGGAA
CGCCGGCGGCGAAAGCGGCTCTCTGGCCCGTAACTGACGCTGAGTGTGCGAAAGCTAGGGGAGCAAACGG
GATTAGATACCCCGGTAGTCCTAGCCGTAAACGATGGGCACTAAGTAGAGGGGTTTT

>gi|456651931|gb|KC454586.1| Uncultured anaerobic ammonium-oxidizing bacterium clone JX1-6-26 16S ribosomal RNA gene, partial sequence
TTTCGCAATGCCCGAAAGGGTGACGAAGCGACGCCGCGTGTGGGAAGAAGGCCTTCGGGTTGTAAACCAC
TGTCAGGAGTTAAGAAGTGTAATGGTGCGAATAGCGCCATTACTTGACTAAGGCTCCAGAGGAAGCCACG
GCTAACTCTGTGCCAGCAGCCGCGGTAATACAAAGGTGGCAAGCGTTGTTCGGAATTATTGGGCGTAAAG
AGCACGTAGGCGGTTCTGCAAGTCGGCTGTGAAAGCCTTCCGCTCAACGGAAGAACAGCAGTTGATACTA
CAGGACTAGAGTGCGGGAGGGGAGAGTGGAACTTCTGGTGGAGCGGTGAAATGCGTAGATATCAGAAGGA
ACGCCGGCGGCGAAAGCGACTCTCTGGCCCGTAACTGACGCTGAGTGTGCGAAAGCTAGGGGAGCAAACG
GGATTAGATACCCCGGTAGTCCTAGCCGTAAACGATGGGCACTAAGTAGAGGGGTTTT

>gi|456651933|gb|KC454587.1| Uncultured anaerobic ammonium-oxidizing bacterium clone JX1-8-24 16S ribosomal RNA gene, partial sequence
TTCGCAATGCCCGAAAGGGTGACGAAGCGACGCCGCGTGTGGGAAGAAGGCCTTCGGGTTGTAAACCACT
GTCGGGAGTTAGGAAGTGTAGGGGTGTTAATAGCGCCTCTACTTGACTAAGGCTCCGGAGGAAGCCACGG
CTAACTCTGTGCCAGCAGCCGCGGTAATACAGAGGCGGCAAGCGTTGTTCGGAATTATTGGGCGTAAAGA
GCACGTAGGCGGCCTAGTAAGTCAGTTGTGAAAGCCTTCTGCTTAACGGAAGAACAGCATCTGATACTGC
GAGGCTAGAGTGCGGGAGGGGAGAGTGGAACTTCTGGTGGAGCGGTGAAATGCGTAGATATCAGAAGGAA
CACCGGCGGCGAAGGCGACTCTCTGGCCCGTAACTGACGCTGAGTGTGCGAAAGCTAGGGGAGCAAACGG
GATTAGATACCCCGGTAGTCCTAGCCGTAAACGATGGGCACTAAGTAGAGGGGTTTT

>gi|456651937|gb|KC454588.1| Uncultured anaerobic ammonium-oxidizing bacterium clone JX1-10-16 16S ribosomal RNA gene, partial sequence
TTTCGAATGCCCGAAAGGGTGACGAAGCGACGCCGCGTGCGGGAAGAAGGCCTTCGGGTTGTAAACCACT
GTCGGGAGTTAGGAAATGCAAGGGTGTTAATAGCATCTTTGCTTGACTAAGGCTCCGGAGGAAGCCACGG
CTAACTCTGTGCCAGCAGCCGCGGTAATACAGAGGCGGCAAGCGTTGTTCGGAATTATTGGGCGTAAAGA
GCACGTAGGCGGCTGTGTAAGTCGGTTGTGAAAGCCTTCCGCTCAACGGAAGAACGGCAGCCGATACTGC
ATGGCTTGAGTGCGGGAGGGGAGAGTGGAACTTCTGGTGGAGCGGTGAAATGCGTAGATATCAGAAGGAA
CGCCGGCGGCGAAAGCGGCTCTCTGGCCCGTAACTGACGCTGAGTGTGCGAAAGCTAGGGGAGCAAACGG
GATTAGATACCCCGGTAGTCCTAGCCGTAAACGATGGGCACTAAGTAGAGGGGTTTT

>gi|456651939|gb|KC454589.1| Uncultured anaerobic ammonium-oxidizing bacterium clone JX1-10-21 16S ribosomal RNA gene, partial sequence
TTCGCAATGCCCGAAAGGGTGACGAAGCGACGCCGCGTGTGGGAAGAAGGCCTTCGGGTTGTAAACCACT
GTCGGGAGTTAAGAAATGCAAGGATGTTAATAGCGTCTTTGCTTGACTAAGGCTCCGGAGGAAGCCACGG
CTAACTCTGTGCCAGCAGCCGCGGTAATACAGAGGCGGCAAGCGTTGTTCGGAATTATTGGGCGTAAAGA
GCACGTAGGCGGCCTAGTAAGTCAGTTGTGAAAGCCTTCTGCTTAACGGAAGAACAGCATCTGATACTGC
GAGGCTAGAGTGCGGGAGGGGAGAGTGGAACTTCTGGTGGAGCGGTGAAATGCGTAGATATCAGAAGGAA
CACCGGCGGCGAAAGCGACTCTCTGGCCCGTAACTGACGCTGAGTGTGCGAAAGCTAGGGGAGCAAACGG
GATTAGATACCCCGGTAGTCCTAGCCGTAAACGATGGGCACTAAGTAGAGGGGTTTTA

>gi|456651943|gb|KC454590.1| Uncultured anaerobic ammonium-oxidizing bacterium clone JX2-1-38 16S ribosomal RNA gene, partial sequence
TTCGCAATGCCCGAAAGGGTGACGAAGCGACGCCGCGTGTGGGAAGAAGGCCTTCGGGTTGTAAACCACT
GTCAGGAGTTAAGAAGTGTAGTGGTGCGAATAGCGCCACTACTTGACTAAGGCTCCAGAGGAAGCCACGG
CTAACTCTGTGCCAGCAGCCGCGGTAATACAGAGGTGGCAAGCGTTGTTCGGAATTATTGGGCGTAAAGA
GCACGTAGGCGGTTCTGCAAGTCGGCTGTGAAAGCCTTCCGCTCAACGGAAGAACAGCAGTTGATACTAC
AGGACTCGAGTGCGGGAGGGGAGAGTGGAACTTCTGGTGGAGCGGTGAAATGCGTAGATATCAGAAGGAA
CGCCGGCGGCGAAAGCGACTCTCTGGCCCGTAACTGACGCTGAGTGTGCGAAAGCTAGGGGAGCAAACGG
GATTAGATACCCCGGTAGTCCTAGCCGTAAACGATGGGCACTAAGTAGAGGGGTTTT

>gi|456651947|gb|KC454591.1| Uncultured anaerobic ammonium-oxidizing bacterium clone JX2-1-48 16S ribosomal RNA gene, partial sequence
TTCGCAATGCCCGAAAGGGTGACGAAGCGACGCCGCGTGTGGGAAGAAGGCCTTCGGGTTGTAAACCACT
GTCAGGAGTTAAGAAGTGTAGTGGTGCGAATAGCGCCACTACTTGACTAAGGCTCCAGAGGAAGCCACGG
CTAACTCTGTGCCAGCAGCCGCGGTAATACAGAGGTGGCAAGCGTTGTTCGGAATTATTGGGCGTAAAGA
GCACGTAGGCGGTTCTGCAAGTCGGCTGTGAAAGCCTTCCGCTCAACGGAAGAACAGCAGTTGATACTAC
AGGACTCGAGTGCGGGAGGGGAGAGTGGAACTTCTGGTGGAGCGGTGAAATGCGTAGATATCAGAAGGAA
CGCCGGCGGCGAAAGCGACTCTCTGGCCCGTAACTGACGCTGAGTGTGCGAAAGCTAGGGGAGCAAACGG
GATTAGATACCCCGGTAGTCCTAGCCGTAAACGATGGGCACTAAGTAGAGGGGTTTTA

>gi|456651951|gb|KC454592.1| Uncultured anaerobic ammonium-oxidizing bacterium clone JX2-2-13 16S ribosomal RNA gene, partial sequence
TTCGCAATGCCCGAAAGGGTGACGAAGCGACGCCGCGTGTGGGAAGAAGGCCTTCGGGTTGTAAACCACT
GTCGGGAATTAAGAAATGTAAGGATGCTAATAGTATTCTTACTTGACTAAGGCTCCGGAGGAAGCCACGG
CTAACTCTGTGCCAGCAGCCGCGGTAATACAGAGGCGGCAAGCGTTGTTCGGAATTATTGGGCGTAAAGA
GCACGTAGGCGGCTATGTAAGTCGGTTGTGAAAGCCTTCCGCTCAACGGGAGAACAGCATCCGATACTGC
ATGGCTTGAGTGCGGGAGGGGAGAGTGGAACTTCTGGTGGAGCGGTGAAATGCGTAGATATCAGAAGGAA
CGCCGGCGGCGAAAGCGGCTCTCTGGCCCGTAACTGACGCTGAGTGTGCGAAAGCTAGGGGAGCAAACGG
GATTAGATACCCCGGTAGTCCTAGCCGTAAACGATGGGCACTAAGTAGAGGGGTTTTA

>gi|456651955|gb|KC454593.1| Uncultured anaerobic ammonium-oxidizing bacterium clone JX2-5-9 16S ribosomal RNA gene, partial sequence
TTCGCAATGCCCGAAAGGGTGACGAAGCGACGCCGCGTGTGGGAAGAAGGCCTTCGGGTTGTAAACCACT
GTCGGGGGTTAAGAAATGCAAGGATATGAATAGTATCTTTGCTTGACTAAGGCTCCGGAGGAAGCCACGG
CTAACTCTGTGCCAGCAGCCGCGGTAATACAGAGGCGGCAAGCGTTGTTCGGAATTATTGGGCGTAAAGA
GCACGTAGGCGGCTATGTAAGTCGGTTGTGAAAGCCTTCCGCTCAACGGGAGAACAGCATCCGATACTGC
ATGGCTTGAGTGCGGGAGGGGAGAGTGGAACTTCTGGTGGAGCGGTGAAATGCGTAGATATCAGAAGGAA
CGCCGGCGGCGAAAGCGGCTCTCTGGCCCATAACTGACGCTGAGTGTGCGAAAGCTAGGGGAGCAAACGG
GATTAGATACCCCGGTAGTCCTAGCCGTAAACGATGGGCACTAAGTAGAGGGGTTTT

>gi|456651957|gb|KC454594.1| Uncultured anaerobic ammonium-oxidizing bacterium clone JX2-5-19 16S ribosomal RNA gene, partial sequence
TTTCGCAATGCCCGAAAGGGTGACGAAGCGACGCCGCGTGCGGGAAGAAGGCCTTCGGGTTGTAAACCGC
TGTCGGGAGTTAAGAAATGCAAGGGTGTTAACAGCATCCTTGCTTGACTAAGGCTCCGGAGGAAGCCACG
GCTAACTCTGTGCCAGCAGCCGCGGTAATACAGAGGCGGCAAGCGTTGTTCGGAATTATTGGGCGTAAAG
AGCACGTAGGCGGCTGTGTAAGTCGGTTGTGAAAGCCTTCCGCTCAACGGAAGAACGGCAGCCGATACTG
CATGGCTTGAGTGCGGGAGGGGAGAGTGGAACTTCTGGTGGAGCGGTGAAATGCGTAGATATCAGAAGGA
ACGCCGGCGGCGAAAGCGGCTCTCTGGCCCGTAACTGACGCTGAGTGTGCGAAAGCTAGGGGAGCAAACG
GGATTAGATACCCCGGTAGTCCTAGCCGTAAACGATGGGCACTAAGTAGAGGGGTTTT

>gi|456651960|gb|KC454595.1| Uncultured anaerobic ammonium-oxidizing bacterium clone JX2-5-24 16S ribosomal RNA gene, partial sequence
TTTCGAATGCCCGAAAGGGTGACGAAGCGACGCCGCGTGTGGGAAGAAGGCCTTCGGGTTGTAAACCACT
GTCGGGAGTTAAGAAATGCAAGGATATGAATAGTATCTTTGCTTGACTAAGGCTCCGGAGGAAGCCACGG
CTAACTCTGTGCCAGCAGCCGCGGTAATACAGAGGCGGCAAGCGTTGTTCGGAATTATTGGGCGTAAAGA
GCACGTAGGCGGCTATGTAAGTCGGTTGTGAAAGCCTTCCGCTCAACGGGAGAACAGCATCCGATACTGC
ATGGCTTGAGTGCGGGAGGGGAGAGTGGAACTTCTGGTGGAGCGGTGAAATGCGTAGATATCAGAAGGAA
CGCCGGCGGCGAAAGCGGCTCTCTGGCCCATAACTGACGCTGAGTGTGCGAAAGCTAGGGGAGCAAACGG
GATTAGATACCCCGGTAGTCCTAGCCGTAAACGATGGGCACTAAGTAGAGGGGTTTT

>gi|456651962|gb|KC454596.1| Uncultured anaerobic ammonium-oxidizing bacterium clone JX2-6-20 16S ribosomal RNA gene, partial sequence
TTCGCAATGCCCGAAAGGGTGACGAAGCGACGCCGCGTGTGGGAAGAAGGCCTTCGGGTTGTAAACCACT
GTCGGGAGTTAAGAAATGTAAGGGTGTTAATAGTATCCTTACTTGACTAAGGCTCCGGAGGAAGCCACGG
CTAACTCTGTGCCAGCAGCCGCGGTAATACAGAGGCGGCAAGCGTTGTTCGGAATTATTGGGCGTAAAGA
GCACGTAGGCGGCTGTGTAAGTCGGTTGTGAAAGCCTTCCGCTCAACGGAAGAACGGCAGCCGATACTGC
ATGGCTTGAGTGCGGGAGGGGAGAGTGGAACTTCTGGTGGAGCGGTGAAATGCGTAGATATCAGAAGGAA
CGCCGGCGGCGAAAGCGGCTCTCTGGCCCATAACTGACGCTGAGTGTGCGAAAGCTAGGGGAGCAAACGG
GATTAGATACCCCGGTAGTCCTAGCCGTAAGCGATGGGCACTAAGTAGAGGGGTTTTA

>gi|456651964|gb|KC454597.1| Uncultured anaerobic ammonium-oxidizing bacterium clone JX2-6-21 16S ribosomal RNA gene, partial sequence
TTCGCAATGCCCGAAAGGGTGACGAAGCGACGCCGCGTGTGGGAAGAAGGCCTTCGGGTTGTAAACCACT
GTCGGGAGTTAAGAAATGTAAGGGTGTTAATAGTATCCTTACTTGACTAAGGCTCCGGAGGAAGCCACGG
CTAACTCTGTGCCAGCAGCCGCGGTAATACAGAGGCGGCAAGCGTTGTTCGGAATTATTGGGCGTAAAGA
GCACGTAGGCGGCTGTGTAAGTCGGTTGTGAAAGCCTTCCGCTCAACGGAAGAACGGCAGCCGATACTGC
ATGGCTTGAGTGCGGGAGGGGAGAGTGGAACTTCTGGTGGAGCGGTGAAATGCGTAGATATCAGAAGGAA
CGCCGGCGGCGAAAGCGGCTCTCTGGCCCATAACTGACGCTGAGTGTGCGAAAGCTAGGGGAGCAAACGG
GATTAGATACCCCGGTAGTCCTAGCCGTAAGCGATGGGCACTAAGTAGAGGGGTTTTA

>gi|456651966|gb|KC454598.1| Uncultured anaerobic ammonium-oxidizing bacterium clone JX2-6-24 16S ribosomal RNA gene, partial sequence
TTTCGCAATGCCCGAAAGGGTGACGAAGCGACGCCGCGTGTGGGAAGAAGGCCTTCGGGTTGTAAACCAC
TGTCGGGAGTTAGGAAATGTAAGGGTGTTAATAGTATCCTTACTTGACTAAGGCTCCGGAGGAAGCCACG
GCTAACTCTGTGCCAGCAGCCGCGGTAATACAGAGGCGGCAAGCGTTGTTCGGAATTATTGGGCGTAAAG
AGCACGTAGGCGGCCTTGCAAGTCAGTTGTGAAAGCCTTCTGCTTAACGGAAGAACAGCAGCTGATACTG
CAAGACTAGAGTGCGGAAGGGGAGAGTGGAACTTCTGGTGGAGCGGTGAAATGCGTAGATATCAGAAGGA
ACACCGGCGGCGAAGGCGACTCTCTGGTCCGTAACTGACGCTGAGTGTGCGAAAGCTAGGGGAGCAAACG
GGATTAGATACCCCGGTAGTCCTAGCCGTAAACGATGGGCACTAAGTAGAGGGGTTTT

>gi|456651970|gb|KC454599.1| Uncultured anaerobic ammonium-oxidizing bacterium clone JX2-8-31 16S ribosomal RNA gene, partial sequence
TTCGCAATGCCCGAAAGGGTGACGAAGCGACGCCGCGTGTGGGAAGAAGGCCTTCGGGTTGTAAACCACT
GTCAGGAGTTAAGAAGTGTAGTGGTGCGAATAGCGCCACTACTTGACTAAGGCTCCAGAGGAAGCCACGG
CTAACTCTGTGCCAGCAGCCGCGGTAATACAGAGGTGGCAAGCGTTGTTCGGAATTATTGGGCGTAAAGA
GCACGTAGGCGGTTCTGCAAGTCGGCTGTGAAAGCCTTCCGCTCAACGGAAGAACAGCAGTTGATACTAC
AGGACTCGAGTGCGGGAGGGGAGAGTGGAACTTCTGGTGGAGCGGTGAAATGCGTAGATATCAGAAGGAA
CGCCGGCGGCGAAAGCGACTCTCTGGCCCGTAACTGACGCTGAGTGTGCGAAAGCTAGGGGAGCAAACGG
GATTAGATACCCCGGTAGTCCTAGCCGTAAACGATGGGCACTAAGTAGAGGGGTA

>gi|456651974|gb|KC454600.1| Uncultured anaerobic ammonium-oxidizing bacterium clone JX2-10-38 16S ribosomal RNA gene, partial sequence
TTTCGCAATGCCCGAAAGGGTGACGAAGCGACGCCGCGTGTGGGAAGAAGGCCTTCGGGTTGTAAACCAC
TGTCGGGAGTTAAGAAATGTAAGGGTGTTAATAGTATCCTTACTTGACTAAGGCTCCGGAGGAAGCCACG
GCTAACTCTGTGCCAGCAGCCGCGGTAATACAGAGGCGGCAAGCGTTGTTCGGAATTATTGGGCGTAAAG
AGCACGTAGGCGGCTTTGTAAGTCGGTTGTGAAAGCCTTCCGCTCAACGGGAGAACGGCAGCCGATACTG
CATAGCTTGAGTGCGGGAGGGGAGAGTGGAACTTCTGGTGGAGCGGTGAAATGCGTAGATATCAGAAGGA
ACGCCGGCGGCGAAAGCGACTCTCTGGCCCGTAACTGACGCTGAGTGTGCGAAAGCTAGGGGAGCAAACG
GGATTAGATACCCCGGTAGTCCTAGCCGTAAACGATGGGCACTAAGTAGAGGGGTTTT
>gi|329132759|gb|JF346202.1| Uncultured Planctomycetales bacterium clone cw-2-1 16S ribosomal RNA gene, partial sequence
TTTCGCAATGCCCGAAAGGGTGACGAAGCGACGCCGCGTGTGGGAAGAAGGCCTTCGGGTTGTAAACCAC
TGTCAGAGGTTAGGAAGTGTAAGGGTGTTAAGAGCATCTTTACTTGACTTAAGCCTCAGAGGAAGCCACG
GCTAACTCTGTGCCAGCAGCCGCGGTAATACAGAGGTGGCAAGCGTTGTTCGGAATTATTGGGCGTAAAG
AGCACGTAGGCGGCTCTGCAAGTCAGCTGTGAAAGCCTTCTGCTTAACGGAAGAACAGCAGTTGATACTA
CAGGGCTTGAGTGCGGGAGGGGAGAGTGGAACTTCTGGTGGAGCGGTGAAATGCGTAGATATCAGAAGGA
ACGCCGGCGGCGAAAGCGACTCTCTGGTCCGTAACTGACGCTGAGTGTGCGAAAGCTAGGGGAGCAAACG
GGATTAGATACCCCGGTAGTCCTAGCCGTAAACGATGGGCACTAAGTAGAGGGGTTTT

>gi|329132760|gb|JF346203.1| Uncultured Planctomycetales bacterium clone cw-2-2 16S ribosomal RNA gene, partial sequence
TTCGCAATGCCCGAAAGGGTGACGAAGCGACGCCGCGTGTGGGAAGAAGGCCTTCGGGTTGTAAACCACT
GTCGGGAGTTAAGAAATGTAAGGGTGTTAATAGCATTCTTACTTGACGTTAGCTCCGGAGGAAGCCACGG
CTAACTCTGTGCCAGCAGCCGCGGTAATACAGAGGCGGCAAGCGTTGTTCGGAATTATTGGGCGTAAAGA
GCACGTAGGCGGCTATGTAAGTCGGTTGTGAAAGCCTTCCGCTCAACGGAAGAACAGCATCCGATACTAC
ATGGCTTGAGTGCGGGAGGGGAGAGTGGAACTTCTGGTGGAGCGGTGAAATGCGTAGATATCAGAAGGAA
CGCCGGCGGCGAAAGCGGCTCTCTGGCCCATAACTGACGCTGAGTGTGCGAAAGCTAGGGGAGCAAACGG
GATTAGATACCCCGGTAGTCCTAGCCGTAAACGATGGGCACTAAGTAGAGGGGTTTTA

>gi|329132761|gb|JF346204.1| Uncultured Planctomycetales bacterium clone cw-2-3 16S ribosomal RNA gene, partial sequence
TTTCGCAATGCCCGAAAGGGTGACGAAGCGACGCCGCGTGTGGGAAGAAGGCCTTCGGGTTGTAAACCAC
TGTCGGGAGTTAAGAAATGTAAGGGTGTTAATAGCGTTCTTACTTGACTTTAGCTCCGGAGGAAGCCACG
GCTAACTCTGTGCCAGCAGCCGCGGTAATACAGAGGCGGCAAGCGTTGTTCGGAATTATTGGGCGTAAAG
AGCACGTAGGCGGCTATGTAAGTCGGTTGTGAAAGCCTTCCGCTCAACGGGAGAACAGCATCCGACACTA
CATGGCTTGAGTGCGGGAGGGGAGAGTGGAACTTCTGGTGGAGCGGTGAAATGCGTAGATATCAGAAGGA
ACGCCGGCGGCGAAAGCGGCTCTCTGGCCCATAACTGACGCTGAGTGTGCGAAAGCTAGGGGAGCAAACG
GGATTAGATACCCCGGTAGTCCTAGTCGTAAACGATGGGCACTAAGTAGAGGGGTTTT

>gi|329132762|gb|JF346205.1| Uncultured Planctomycetales bacterium clone cw-4-1 16S ribosomal RNA gene, partial sequence
TTCGCAATGCCCGAAAGGGTGACGAAGCGACGCCGCGTGTGGGAAGAAGGCCTTCGGGTTGTAAACCACT
GTCGGGAGTTAAGAAATGCAAGGATATTAATAGTGTCTTTGTTTGACTAAGGCTCCGGAGGAAGCCACGG
CTAACTCTGTGCCAGCAGCCGCGGTAATACAGAGGCGGCAAGCGTTGTTCGGAATTATTGGGCGTAAAGA
GCACGTAGGCGGCTATGTAAGTCGGTTGTGAAAGCCTTCCGCTCAACGGAAGAACAGCATCCGATACTAC
ATGGCTTGAGTGCGGGAGGGGAGAGTGGAACTTCTGGTGGAGCGGTGAAATGCGTAGATATCAGAAGGAA
CGCCGGCGGCGAAAGCGGCTCTCTGGCCCATAACTGACGCTGAGTGTGCGAAAGCTAGGGGAGCAAACGG
GATTAGATACCCCGGTAGTCCTAGCCGTAAACGATGGGCACTAAGTAGAGGGGTTTTA

>gi|329132763|gb|JF346206.1| Uncultured Planctomycetales bacterium clone cw-4-2 16S ribosomal RNA gene, partial sequence
TTCGCAATGCCCGAAAGGGTGACGAAGCGACGCCGCGTGTGGGAAGAAGGCCTTCGGGTTGTAAACCACT
GTCAGGGGTTAGGAAGTGTAAGGGTGTTAAGAGCGTCCTTACTTGACTTAAGCCCCAGAGGAAGCCACGG
CTAACTCTGTGCCAGCAGCCGCGGTAATACAGAGGTGGCAAGCGTTGTTCGGAATTATTGGGCGTAAAGA
GCACGTAGGCGGCTCTGCAAGTCAGCTGTGAAAGCCTTCTGCTTAACGGAAGAACAGCAGTTGATACTAC
AGGGCTTGAGTGCGGGAGGGGAGAGTGGAACTTCCGGTGGAGCGGTGAAATGCGTAGATATCAGAAGGAA
CGCCGGCGGCGAAAGCGACTCTCTGGTCCGTAACTGACGCTGAGTGTGCGAAAGCTAGGGGAGCAAACGG
GATTAGATACCCCGGTAGTCCTAGCCGTAAACGATGGGCACTAAGTAGAGGGGTTTTA

>gi|329132764|gb|JF346207.1| Uncultured Planctomycetales bacterium clone cw-4-3 16S ribosomal RNA gene, partial sequence
TTCGCAATGCCCGAAAGGGTGACGAAGCGACGCCGCGTGTGGGAAGAAGGCCTTCGGGTTGTAAGCCACT
GTCAGGGGTTAGGAAGTGTAAGGGTGTTAAGAGCGTCCTTACTTGACTTAAGCCCCAGAGGAAGCCACGG
CTAACTCTGTGCCAGCAGCCGCGGTAATACAGAGGTGGCAAGCGTTGTTCGGAATTATTGGGCGTAAAGA
GCACGTAGGCGGCTCTGCAAGTCAGCTGTGAAAGCCTTCTGCTTAACGGAAGAACAGCAGTTGATACTAC
AGGGCTTGAGTGCGGGAGGGGAGAGTGGAACTTCTGGTGGAGCGGTGAAATGCGTAGATATCAGAAGGAA
CGCCGGCGGCGAAAGCGACTCTCTGGTCCGTAACTGACGCTGAGTGTGCGAAGGCTAGGGGAGCAAACGG
GATTAGATACCCCGGTAGTCCTAGCCGTAAACGATGGGCACTAAGTAGAGGGGTTTTA

>gi|329132765|gb|JF346208.1| Uncultured Planctomycetales bacterium clone cw-8-1 16S ribosomal RNA gene, partial sequence
TTCGCAATGCCCGAAAGGGTGACGAAGCGACGCCGCGTGTGGGAAGTAGGCCTTCGGGTTGTAAACCACT
GTCAGGGGTTAGGAAGTGTAAGGGTGTTAAGAGCGTCCTTACTTGACTTAAGCCCCAGAGGAAGCCACGG
CTAACTCTGTGCCAGCAGCCGCGGTAATACAGAGGTGGCAAGCGTTGTTCGGAATTATTGGGCGTAAAGA
GCACGTAGGCGGCTCTGCAAGTCAGCTGTGAAAGCCTTCTGCTTAACGGAAGAACAGCAGTTGATACTAC
AGGGCTTGAGTGCGGGAGGGGAGAGTGGAACTTCTGGTGGAGCGGTGAAATGCGTAGATATCAGAAGGAA
CGCCGGCGGCGAAAGCGGCTCTCTGGCCCATAACTGACGCTGAGTGTGCGAAAGCTAGGGGAGCAAACGG
GATTAGATACCCCGGTAGTCCTAGCCGTAAACGATGGGCACTAAGTAGAGGGGTTTTA

>gi|329132766|gb|JF346209.1| Uncultured Planctomycetales bacterium clone cw-8-2 16S ribosomal RNA gene, partial sequence
TTCGCAATGCCCGAAAGGGTGACGAAGCGACGCCGCGTGTGGGAAGAAGGCCTTCGGGTTGTAAACCACG
GTCAGAGGTTAGGAAGTGTAAGGGTGTTAAGAGCATCTTTACTTGACTTAAGCCTCAGAGGAAGCCACGG
CTAACTCTGTGCCAGCAGCCGCGGTAATACAGAGGTGGCAAGCGTTGTTCGGAATTATTGGGCGTAAAGA
GCACGTAGGCGGCTCTGCAAGTCAGCTGTGAAAGCCTTCTGCTTAACGGAAGAACAGCAGTTGATACTAC
AGGGCTTGAGTGCGGGAGGGGAGAGTGGAACTTCTGGTGGAGCGGTGAAATGCGTAGATATCAGAAGGAA
CGCCGGCGGCGAAAGCGACTCTCTGGCCCGTAACTGACGCTGAGTGTGCGAAAGCTAGGGGAGCAAACGG
GATTAGATACCCCGGTAGTCCTAGCCGTAAACGATGGGCACTAAGTAGAGGGGTTTTA

>gi|329132767|gb|JF346210.1| Uncultured Planctomycetales bacterium clone cw-8-3 16S ribosomal RNA gene, partial sequence
TTTCGCAATGCCCGAAAGGGTGACGAAGCGACGCCGCGTGTGGGAAGAAGGCCTTCGGGTTGTAAACCAC
TGTCGGGAGTTAAGAAATACAAGGATATTAATAGTGTCTTTGTTTGACTAAGGCTCCGGAGGAAGCCACG
GCTAACTCTGTGCCAGCAGCCGCGGTAATACAGAGGCGGCAAGCGTTGTTCGGAATTATTGGGCGTAAAG
AGCACGTAGGCGGCTATGTAAGTCGGTTGTGAAAGCCTTCCGCTCAACGGAAGAACAGCATCCGATACTA
CATGGCTTGAGTGCGGGAGGGGAGAGTGGAACTTCTGGTGGAGCGGTGAAATGCGTAGATATCAGAAGGA
ACGCCGGCGGCGAAAGCGGCTCTCTGGCCCATAACTGACGCTGAGTGTGCGAAAGCTAGGGGAGCAAACG
GGATTAGATACCCCGGTAGTCCTAGCCGTAAACGATGGGCACTAAGTAGAGGGGTTTT

>gi|329132768|gb|JF346211.1| Uncultured Planctomycetales bacterium clone cw-9-2 16S ribosomal RNA gene, partial sequence
TTTCGCAATGCCCGAAAGGGTGACGAAGCGACGCCGCGTGTGGGAAGAAGGCCTTCGGGTTGTAAACCAC
TGTCAGAGGTTAGGAAGTGTAAGGGTGTTAAGAGCATCTTTACTTGACTTAAGCCTCAGAGGAAGCCACG
GCTAACTCTGTGCCAGCAGCCGCGGTAATACAGAGGTGGCAAGCGTTGTTCGGAATTATTGGGCGTAAAG
AGCACGTAGGCGGCTCTGCAAGTCAGCTGTGAAAGCCTTCTGCTTAACGGAAGAACAGCAGTTGATACTA
CAGGGCTTGAGTGCGGGAGGGGAGAGTGGAACTTCTGGTGGAGCGGTGAAATGCGTAGATATCAGAAGGA
ACGCCGGCGGCGAAAGCGACTCTCTGGTCCGTAACTGACGCTGAGTGTGCGAAAGCTAGGGGAGCAAACG
GGATTAGATACCCCGGTAGTCCTAGCCGTAAACGATGGGCACTAAGTAGAGGGGTTTT

>gi|329132769|gb|JF346212.1| Uncultured Planctomycetales bacterium clone cw-9-3 16S ribosomal RNA gene, partial sequence
TTTCGCAATGCCCGAAAGGGTGACGAAGCGACGCCGCGTGTGGGAAGAAGGCCTTCGGGTTGTAAACCAC
TGTCGGGAGTTAAGAAATGCAAGGATATTAATAGTGTCTTTGCTTGACTAAGGCTCCGGAGGAAGCCACG
GCTAACTCTGTGCCAGCAGCCGCGGTAATACAGAGGCGGCAAGCGTTGTTCGGAATTATTGGGCGTAAAG
AGCACGTAGGCGGCTATGTAAGTCGGTTGTGAAAGCCTTCCGCTCAACGGGAGAACAGCATCCGATACTA
CATGGCTTGAGTGCGGGAGGGGAGAGTGGAACTTCTGGTGGAGCGGTGAAATGCGTAGATATCAGAAGGA
ACGCCGGCGGCGAAAGCGGCTCTCTGGCCCATAACTGACGCTGAGTGTGCGAAAGCTAGGGGAGCAAACG
GGATTAGATACCCCGGTAGTCCTAGCCGTAAACGATGGGCACTAAGTAGAGGGGTTTT

>gi|329132770|gb|JF346213.1| Uncultured Planctomycetales bacterium clone cw-11-1 16S ribosomal RNA gene, partial sequence
TTTCGCAATGCCCGAAAGGGTGACGAAGCGACGCCGCGTGTGGGAAGAAGGCCTTCGGGTCGTAAACCAC
TGTCAGAGGTTAGGAAGTGTAAGGGTGTTAAGAGCATCTTTACCTGACTTAAGCCTCAGAGGAAGCCACG
GCTAACTCTATGCCAGCAGCCGCGGTAATACAGAGGTGGCAAGCGTTGTTCGGAATTATTGGGCGTAAAG
AGCACGTAGGCGGCTCTGCAAGTCAGCTGTGAAAGCCTTCTGCTTAACGGAAGAACAGCAGTTGATACTA
CAGGGCTTGAGTGCGGGAGGGGAGAGTGGAACTTCTGGTGGAGCGGTGAAATGCGTAGATATCAGAAGGA
ACGCCGGCGGCGAAAGCGACTCTCTGGTCCGTAACTGACGCTGAGTGTGCGAAAGCTAGGGGAGCAAACG
GGATTAGATACCCCGGTAGTCCTAGCCGTAAACGATGGGCACTAAGTAGAGGGGTTTT

>gi|329132771|gb|JF346214.1| Uncultured Planctomycetales bacterium clone cw-11-3 16S ribosomal RNA gene, partial sequence
TTCGCAATGCCCGAAAGGGTGACGAAGCGACGCCGCGTGTGGGAAGAAGGCCTTCGGGTTGTAAACCACT
GTCAGAGGTTAGGAAGTGTAAGGGTGTTAAGAGCATCTTTACTTGACTTAAGCCTCAGAGGAAGCCACGG
CTAACTCTGTGCCAGCAGCCGCGGTAATACAGAGGTGGCAAGCGTTGTTCGGAATTATTGGGCGTAAAGA
GCACGTAGGCGGCTCTGCAAGTCAGCTGTGAAAGCCTTCTGCTTAACGGAAGAACAGCAGTTGATACTAC
AGGGCTTGAGTGCGGGAGGGGAGAGTGGAACTTCTGGTGGAGCGGTGAAATGCGTAGATATCAGAAGGAA
CGCCGGCGGCGAAAGCGACTCTCTGGTCCGTAACTGACGCTGAGTGTGCGAAAGCTAGGGGAGCAAACGG
GATTAGATACCCCGGTAGTCCTAGCCGTAAACGATGGGCACTAAGTAGAGGGGTTTTA

>gi|329132772|gb|JF346215.1| Uncultured Planctomycetales bacterium clone cw-19-1 16S ribosomal RNA gene, partial sequence
TTCGCAATGCCCGAAAGGGTGACGAAGCGACGCCGCGTGTGGGAAGAAGGCCTTCGGGTTGTAAACCACT
GTCGGGAGTTAAGAAGTGTAGGGGTGTTAAGAGCATCCTTACTTGACGTTAGCTCCGGAGGAAGCCACGG
CTAACTCTGTGCCAGCAGCCGCGGTAATACAGAGGTGGCAAGCGTTGTTCGGAATTATTGGGCGTAAAGA
GCACGTAGGCGGCCCTGCAAGTCAGCTGTGAAATCCTTCTGCTCAACGGAAGAACGGCAGTTGATACTAT
AGGGCTTGGAGTGCGGGAGGGGAGAGTGGAACTTCTGGTGGAGCGGTGAAATGCGTAGATATCAGAAGGA
ACATCGGCGGCGAAAGCGACTCTCTGGCCCGTAACTGACGCTGAGGTGCGAAAGCTAGGGGAGCAAACGG
GATTAGATACCCCGGTAGTCCTAGCCGTAAACGATGGGCACTAAGTAGAGGGGTTTTA

>gi|329132773|gb|JF346216.1| Uncultured Planctomycetales bacterium clone cw-19-2 16S ribosomal RNA gene, partial sequence
TTCGCAATGCCCGAAAGGGTGACGAAGCGACGCCGCGTGTGGGAAGAAGGCCTTCGGGTTGTAAACCACT
GTCGGGAGTTAAGAAGTGTAGGGGTGTTAAGAGCATCCTTACTTGACGTTAGCTCCGGAGGAAGCCACGG
CTAACTCTGTGCCAGCAGCCGCGGTAATACAGAGGTGGCAAGCGTTGTTCGGAATTATTGGGCGTAAAGA
GCACGTAGGCGGCCCTGCAAGTCAGCTGTGAAATCCTTCTGCTCAACGGAAGAACGGCAGTTGATACTAT
AGGGCTTGGAGTGCGGGAGGGGAGAGTGGAACTTCTGGTGGAGCGGTGAAATGCGTAGATATCAGAAGGA
ACATCGGCGGCGAAAGCGACTCTCTGGCCCGTAACTGACGCTGAGGTGCGAAAGCTAGGGGAGCAAACGG
GATTAGATACCCCGGTAGTCCTAGCCGTAAACGATGGGCACTAAGTAGAGGGGTTTTA

>gi|329132774|gb|JF346217.1| Uncultured Planctomycetales bacterium clone cw-19-3 16S ribosomal RNA gene, partial sequence
TTTCGCAATGCCCGAAAGGGTGACGAAGCGACGCCGCGTGTGGGAAGAAGGCCTTCGGGTTGTAAACCAC
TGTCAGAGGTTAGGAAGTGTAAGGGTGTTAAGAGCATCTTTACTTGACTTAAGCCTCAGAGGAAGCCACG
GCTAACTCTGTGCCAGCAGCCGCGGTAATACAGAGGTGGCAAGCGTTGTTCGGAATTATTGGGCGTAAAG
AGCACGTAGGCGGCTCTGCAAGTCAGCTGTGAAAGCCTTCTGCTTAACGGAAGAACAGCAGTTGATACTA
CAGGGCTTGAGTGCGGGAGGGGAGAGTGGAACTTCTGGTGGAGCGGTGAAATGCGTAGATATCAGAAGGA
ACGCCGGCGGCGAAAGCGACTCTCTGGTCCGTAACTGACGCTGAGTGTGCGAAAGCTAGGGGAGCAAACG
GGATTAGATACCCCGGTAGTCCTAGCCGTAAACGATGGGCACTAAGTAGAGGGGTTTT

>gi|329132775|gb|JF346218.1| Uncultured Planctomycetales bacterium clone cw-21-1 16S ribosomal RNA gene, partial sequence
TTTCGCAATGCCCGAAAGGGTGACGAAGCGACGCCGCGTGTGGGAAGAAGGCCTTCGGGTTGTAAACCAC
TGTCGGGAGTTAAGAAATGCAAGGATATGAATAGTGTCTTTGCTTGACTAAGGCTCCGGAGGAAGCCACG
GCTAACTCTGTGCCAGCAGCCGCGGTAATACAGAGGCGGCAAGCGTTGTTCGGAATTATTGGGCGTAAAG
AGCACGTAGGCGGCTATGTAAGTCGGTTGTGAAAGCCTTCCGCTCAACGGGAGAACAGCATCCGATACTA
CATGGCTTGAGTGCGGGAGGGGAGAGTGGAACTTCTGGTGGAGCGGTGAAATGCGTAGATATCAGAAGGA
ACGCCGGCGGCGAAAGCGGCTCTCTGGCCCATAACTGACGCTGAGTGTGCGAAAGCTAGGGGAGCAAACG
GGATTAGATACCCCGGTAGTCCTAGCCGTAAACGATGGGCACTAAGTAGAGGGGTTTT

>gi|329132776|gb|JF346219.1| Uncultured Planctomycetales bacterium clone cw-21-2 16S ribosomal RNA gene, partial sequence
TTTCGCAATGCCCGAAAGGGTGACGAAGCGACGCCGCGTGTGGGAAGAAGGCCTTCGGGTTGTAAACCAC
TGTCGGGAGTTAAGAAATGCAAGGATATTAATAGTGTCTTTGCTTGACTAAGGCTCCGGAGGAAGCCACG
GCTAACTCTGTGCCAGCAGCCGCGGTAATACAGAGGCGGCAAGCGTTGTTCGGAATTATTGGGCGTAAAG
AGCACGTAGGCGGCTGTGCAAGTCGGTTGTGAAAGCCTTCCGCTTAACGGAAGAACAGCGACCGATACTG
CATAGCTAGAGTGCGGGAGGGGAGAGTGGAACTTCTGGTGGAGCGGTGAAATGCGTAGATATCAGAAGGA
ACGCCGGCGGCGAAAGCGGCTCTCTGGACCGTAACTGACGCTGAGTGTGCGAAAGCTAGGGGAGCAAACG
GGATTAGATACCCCGGTAGTCCTAGCCGTAAACGATGGGCACTAAGTAGAGGGGTTTT

>gi|329132777|gb|JF346220.1| Uncultured Planctomycetales bacterium clone cw-21-3 16S ribosomal RNA gene, partial sequence
TTCGCAATGCCCGAAAGGGTGACGAAGCGACGCCGCGTGTGGGAAGAAGGCCTTCGGGTTGTAAACCACT
GTCGGGAGTTAAGAAATGCAAGGATATTAATAGTGCCTTTGCTTGACTAAGGCTCCGGAGGAAGCCACGG
CTAACTCTGTGCCAGCAGCCGCGGTAATACAGAGGCGGCAAGCGTTGTTCGGAATTATTGGGCGTAAAGA
GCACGTAGGCGGCTATGTAAGTCGGTTGTGAAAGCCTTCCGCTCAACGGGAGAACAGCATCCGATACTAC
ATGGCTTGAGTGCGGGAGGGGAGAGTGGAACTTCTGGTGGAGCGGTGAAATGCGTAGATATCAGAAGGAA
CGCCGGCGGCGAAAGCGGCTCTCTGGCCCATAACTGACGCTGAGTGTGCGAAAGCTAGGGGAGCAAACGG
GATTAGATACCCCGGTAGTCCTAGCCGTAAACGATGGGCACTAAGTAGAGGGGTTTTA

>gi|329132778|gb|JF346221.1| Uncultured Planctomycetales bacterium clone cw-23-1 16S ribosomal RNA gene, partial sequence
TTTCGCAATGCCCGAAAGGGTGACGAAGCGACGCCGCGTGTGGGAAGAAGGCCTTCGGGTTGTAAACCAC
TGTCGGGAGTTAAGAAATGTAAGGGTGTTAATAGCATTCTTACTTGACGTTAGCTCCGGAGGAAGCCACG
GCTAACTCTGTGCCAGCAGCCGCGGTAATACAGAGGTGGCAAGCGTTGTCCGGAATTATTGGGCGTAAAG
AGCACGTAGGCGGCCCTGCAAGTCAGCTGTGAAATCCTTCTGCTCAACGGAAGAACGGCAGTTGATACTA
CAGGGCTCGAGTGCGGGAGGGGAGAGTGGAACTTCTGGTGGAGCGGTGAAATGCGTAGATATCAGAAGGA
ACATCGGCGGCGAAAGCGACTCTCTGGCCCGTAACTGACGCTGAGGTGCGAAAGCTAGGGGAGCAAACGG
GATTAGATACCCCGGTAGTCCTAGCCGTAAACGATGGGCACTAAGTAGAGGGGTTTT

>gi|329132779|gb|JF346222.1| Uncultured Planctomycetales bacterium clone cw-23-3 16S ribosomal RNA gene, partial sequence
TTTCGCAATGCCCGAAAGGGTGACGAAGCGACGCCGCGTGTGGGAAGAAGGCCTTCGGGTTGTAAACCAC
TGTCAGAGGTTAGGAAGTGTAAGGGTGTTAAGAGCATCTTTACTTGACTTAAGCCTCAGAGGAAGCCACG
GCTAACTCTGTGCCAGCAGCCGCGGTAATACAGAGGTGGCAAGCGTTGTTCGGAGTTATTGGGCGTAAAG
AGCACGTAGGCGGCTCTGCAAGTCAGCTGTGAAAGCCTTCTGCTTAACGGAAGAACAGCAGTTGATACTA
CAGGGCTTGAGTGCGGGAGGGGAGAGTGGAACTTCTGGTGGAGCGGTGAAATGCGTAGATATCAGAAGGA
ACGCCGGCGGCGAAAGCGACTCTCTGGTCCGTAACTGACGCTGAGTGTGCGAAAGCTAGGGGAGCAAACG
GGATTAGATACCCCGGTAGTCCTAGCCGTAAACGATGGGCACTAAGTAGAGGGGTTTT

>gi|329132780|gb|JF346223.1| Uncultured Planctomycetales bacterium clone cw-11-11 16S ribosomal RNA gene, partial sequence
TTTCGCAATGCCCGAAAGGGTGACGAAGCGACGCCGCGTGTGGGAAGAAGGCCTTCGGGTCGTAAACCAC
TGTCAGAGGTTAGGAAGTGTAAGGGTGTTAAGAGCATCTTTACCTGACTTAAGCCTCAGAGGAAGCCACG
GCTAACTCTATGCCATCAGCCGCGGTAATACAGAGGTGGCAAGCGTTGTTCGGAATTATTGGGCGTAAAG
AGCACGTAGGCGGCTCTGCAAGTCAGCTGTGAAAGCCTTCTGCTTAACGGAAGAACAGCAGTTGATACTA
CAGGGCTTGAGTGCGGGAGGGGAGAGTGGAACTTCTGGTGGAGCGGTGAAATGCGTAGATATCAGAAGGA
ACGCCGGCGGCGAAAGCGACTCTCTGGTCCGTAACTGACGCTGAGTGTGCGAAAGCTAGGGGAGCAAACG
GGATTAGATACCCCGGTAGTCCTAGCCGTAAACGATGGGCACTAAGTAGAGGGGTTTT

>gi|329132781|gb|JF346224.1| Uncultured Planctomycetales bacterium clone cw-11-31 16S ribosomal RNA gene, partial sequence
TTCGCAATGCCCGAAAGGGTGACGAAGCGACGCCGCGTGTGGGAAGAAGGCCTTCGGGTTGTAAACCACT
GTCAGAGGTTAGGAAGTGTAAGGGTGTTAAGAGCATCTTTACTTGACTTAAGCCTCAGAGGAAGCCACGG
CTAACTCTGTGCCAGCAGCCGCGGTAATACAGAGGTGGCAAGCGTTGTTCGGAATTATTGGGCGTAAAGA
GCACGTAGGCGGCTCTGCAAGTCAGCTGTGAAAGCCTTCTGCTTAACGGAAGAACAGCAGTTGATACTAC
AGGGCTTGAGTGCGGGAGGGGAGAGTGGAACTTCTGGTGAAGCGGTGAAATGCGTAGATATCAGAAGGAA
CGCCGGCGGCGAAAGCGACTCTCTGGTCCGTAACTGACGCTGAGTGTGCGAAAGCTAGGGGAGCAAACGG
GATTAGATACCCCGGTAGTCCTAGCCGTAAACGATGGGCACTAAGTAGAGGGGTTTTA

>gi|329132782|gb|JF346225.1| Uncultured Planctomycetales bacterium clone cw-19-11 16S ribosomal RNA gene, partial sequence
TTCGCAATGCCCGAAAGGGTGACGAAGCGACGCCGCGTGTGGGAAGAAGGCCTTCGGGTTGTAAACCACT
GTCGGGAGTTAAGAAGTGTAGGGGTGTTAAGAGCATCCTTACTTGACGTTAGCTCCGGAGGAAGCCACGG
CTAACTCTGTGCCAGCAGCCGCGGTAATACAGAGGTGGCAAGCGTTGTTCGGAATTATTGGACGTAAAGA
GCACGTAGGCGGCCCTGCAAGTCAGCTGTGAAATCCTTCTGCTCAACGGAAGAACGGCAGTTGATACTAT
AGGGCTTGGAGTGCGGGAGGGGAGAGTGGAACTTCTGGTGGAGCGGTGAAATGCGTAGATATCAGAAGGA
ACATCGGCGGCGAAAGCGACTCTCTGGCCCGTAACTGACGCTGAGGTGCGAAAGCTAGGGGAGCAAACGG
GATTAGATACCCCGGTAGTCCTAGCCGTAAACGATGGGCACTAAGTAGAGGGGTTTTA

>gi|329132783|gb|JF346226.1| Uncultured Planctomycetales bacterium clone cw-19-21 16S ribosomal RNA gene, partial sequence
TTCGCAATGCCCGAAAGGGTGACGAAGCGACGCCGCGTGTGGGAAGAAGGCCTTCGGGTTGTAAACCACT
GTCGGGAGTTAAGAAGTGTAGGGGTGTTAAGAGCATCCTTACTTGACGTTAGCTCCGGAGGAAGCCACGG
CTAACTCTGTGCCAGCAGCCGCGGTAATACAGAGGTGGCAAGCGTTGTTCGGAATTATTGGGCGTAAAGA
GCACGTAGGCGGCCCTGCAAGTCAGCTGTGAAATCCTTCTGCTCAACGGAAGAACGGCAGTTGATACTAT
AGGGCTTGGAGTGCGGGAGGGGAGAGTGGAACTTCTGATGGAGCGGTGAAATGCGTAGATATCAGAAGGA
ACATCGGCGGCGAAAGCGACTCTCTGGCCCGTAACTGACGCTGAGGTGCGAAAGCTAGGGGAGCAAACGG
GATTAGATACCCCGGTAGTCCTAGCCGTAAACGATGGGCACTAAGTAGAGGGGTTTTA

>gi|329132784|gb|JF346227.1| Uncultured Planctomycetales bacterium clone cw-19-31 16S ribosomal RNA gene, partial sequence
TTTCGCAATGCCCGAAAGGGTGACGAAGCGACGCCGCGTGTGGGAAGAAGGCCTTCGGGTTGTAAACCAC
TGTCAGAGGTTAGGAAGTGTAAGGGTGTTAAGAGCATCTTTACTTGACTTAAGCCTCAGAGGAAGCCACG
GCTAACTCTGTGTCAGCAGCCGCGGTAATACAGAGGTGGCAAGCGTTGTTCGGAATTATTGGGCGTAAAG
AGCACGTAGGCGGCTCTGCAAGTCAGCTGTGAAAGCCTTCTGCTTAACGGAAGAACAGCAGTTGATACTA
CAGGGCTTGAGTGCGGGAGGGGAGAGTGGAACTTCTGGTGGAGCGGTGAAATGCGTAGATATCAGAAGGA
ACGCCGGCGGCGAAAGCGACTCTCTGGTCCGTAACTGACGCTGAGTGTGCGAAAGCTAGGGGAGCAAACG
GGATTAGATACCCCGGTAGTCCTAGCCGTAAACGATGGGCACTAAGTAGAGGGGTTTT

>gi|329132785|gb|JF346228.1| Uncultured Planctomycetales bacterium clone cw-21-11 16S ribosomal RNA gene, partial sequence
TTTCGCAATGCCCGAAAGGGTGACGAAGCGACGCCGCGTGTGGGAAGAAGGCCTTCGGGTTGTAAACCAC
TGTCGGGAGTTAAGAAATGCAAGGATATGAATAGTGTCTTTGCTTGACTAAGGCTCCGGAGGAAGCCACG
GCTAACTCTGTGCCAGCAGCCGCGGTAATACAGAGGCGGCAAGCGTTGTTCGGAATTATTGGGCGTAAAG
AGCACGTAGGCGGCTATGTAAGTCGGTTGTGAAAGCCTTCCGCTCAACGGGAGAACATCATCCGATACTA
CATGGCTTGAGTGCGGGAGGGGAGAGTGGAACTTCTGGTGGAGCGGTGAAATGCGTAGATATCAGAAGGA
ACGCCGGCGGCGAAAGCGGCTCTCTGGCCCATAACTGACGCTGAGTGTGCGAAAGCTAGGGGAGCAAACG
GGATTAGATACCCCGGTAGTCCTAGCCGTAAACGATGGGCACTAAGTAGAGGGGTTTT

>gi|329132786|gb|JF346229.1| Uncultured Planctomycetales bacterium clone cw-21-21 16S ribosomal RNA gene, partial sequence
TTTCGCAATGCCCGAAAGGGTGACGAAGCGACGCCGCGTGTGGGAAGAAGGCCTTCGGGTTGTAAACCAC
TGTCGGGAGTTAAGAAATGCAAGGATATTAATAGTGTCTTTGCTTGACTAAGGCTCCGGAGGAAGCCACG
GCTAACTCTGTGCCAGCAGCCGCGGTAATACAGAGGCGGCAAGCGTTGTTCGGAATTATTGGGCGTAAAG
AGTACGTAGGCGGCTGTGCAAGTCGGTTGTGAAAGCCTTCCGCTTAACGGAAGAACAGCGACCGATACTG
CATAGCTAGAGTGCGGGAGGGGAGAGTGGAACTTCTGGTGGAGCGGTGAAATGCGTAGATATCAGAAGGA
ACGCCGGCGGCGAAAGCGGCTCTCTGGACCGTAACTGACGCTGAGTGTGCGAAAGCTAGGGGAGCAAACG
GGATTAGATACCCCGGTAGTCCTAGCCGTAAACGATGGGCACTAAGTAGAGGGGTTTT

>gi|329132787|gb|JF346230.1| Uncultured Planctomycetales bacterium clone cw-21-31 16S ribosomal RNA gene, partial sequence
TTCGCAATGCCCGAAAGGGTGACGAAGCGACGCCGCGTGTGGGAAGAAGGCCTTCGGGTTGTAAACCACT
GTCGGGAGTTAAGAAATGCAAGGATATTAATAGTGCCTTTGCTTGACTAAGGCTCCGGAGGAAGCCACGG
CTAACTCTGTGCCAGCAGCCGCGGTAATACAGAGGCGGCAAGCGTTGTTCGGAATTATTGGGCGTAAAGA
GCACGTAGGCGGCTATGTAAGTCGGTTGTGAAAGCCTTCCGCTCAACAGGAGAACAGCATCCGATACTAC
ATGGCTTGAGTGCGGGAGGGGAGAGTGGAACTTCTGGTGGAGCGGTGAAATGCGTAGATATCAGAAGGAA
CGCCGGCGGCGAAAGCGGCTCTCTGGCCCATAACTGACGCTGAGTGTGCGAAAGCTAGGGGAGCAAACGG
GATTAGATACCCCGGTAGTCCTAGCCGTAAACGATGGGCACTAAGTAGAGGGGTTTTA

>gi|329132788|gb|JF346231.1| Uncultured Planctomycetales bacterium clone cw-23-11 16S ribosomal RNA gene, partial sequence
TTTCGCAATGCCCGAAAGGGTGACGAAGCGACGCCGCGTGTGGGAAGAAGGCCTTCGGGTTGTAAACCAC
TGTCGGGAGTTAAGAAATGTAAGGGTGTTAATAGCATTCTTACTTGACGTTAGCTCCGGAGGAAGCCACG
GCTAACTCTGTGCCAGCAGCCGCGGTAATACAGAGGTGGCAAGCGTTGTCCGGAATTATTGGGCGTAAAG
AGCACGTAGGCGGCCCTGCAAGTCAGCTGTGAAATCCTTCTGCTCAACGGAAGAACGGTAGTTGATACTA
CAGGGCTCGAGTGCGGGAGGGGAGAGTGGAACTTCTGGTGGAGCGGTGAAATGCGTAGATATCAGAAGGA
ACATCGGCGGCGAAAGCGACTCTCTGGCCCGTAACTGACGCTGAGGTGCGAAAGCTAGGGGAGCAAACGG
GATTAGATACCCCGGTAGTCCTAGCCGTAAACGATGGGCACTAAGTAGAGGGGTTTT

>gi|329132789|gb|JF346232.1| Uncultured Planctomycetales bacterium clone cw-23-31 16S ribosomal RNA gene, partial sequence
TTTCGCAATGCCCGAAAGGGTGACGAAGCGACGCCGCGTGTGGGAAGAAGGCCTTCGGGTTGTAAACCAC
TGTCAGAGGTTAGGAAGTGTAAGGGTGTTAAGAGCATCTTTACTTGACTTAAGCCTCAGAGGAAGCCACG
GCTAACTCTGTGCCAGCAGCCGCGGTAATACAGAGGTGGCAAGCGTTGTTCGGAGTTATTGGGCGTAAAG
AGCACGTAGGCGGCTCTGCAAGTCAGCTGTGAAAGCCTTCTGCTTAATGGAAGAACAGCAGTTGATACTA
CAGGGCTTGAGTGCGGGAGGGGAGAGTGGAACTTCTGGTGGAGCGGTGAAATGCGTAGATATCAGAAGGA
ACGCCGGCGGCGAAAGCGACTCTCTGGTCCGTAACTGACGCTGAGTGTGCGAAAGCTAGGGGAGCAAACG
GGATTAGATACCCCGGTAGTCCTAGCCGTAAACGATGGGCACTAAGTAGAGGGGTTTT
>gi|392327666|gb|JQ886186.1| Uncultured Planctomycetales bacterium clone 40-PAUr 16S ribosomal RNA gene, partial sequence
TTCGCAATGCCCGAAAGGGTGACGAAGCGACGCCGCGTGGGTGAGGAAGGCCTTCGGGTTGTAAAGCCCT
GTCAGGAGTTAAGAAATGTAGACTCGCTAATATCGGGTCTATTTGACAAAGGCTCCAGAGGAAGCCACGG
CTAACTCTGTGCCAGCAGCCGCGGTAATACAGAGGTGGCAAGCGTTGTTCGGAATTATTGGGCGTAAAGA
GCACGTAGGTGGGTTTGTAAGTCAGACGTGAAAGCCTTCTGTTCAACGGAAGAATTGCATCTGAAACTAC
AAGCCTTGAGTGTAGGAGGGGAGAATGGAACTTCTGGTGGAGCGGTGAAATGCGTAGATATCAGAAGGAA
CGCCGGCGGCGAAAGCGATTCTCTGGCCTATTACTGACACTCAGTGTGCGAATGCTAGGGGAGCAAACGG
GATTAGATACCCCGGTAGTCCTAGCCGTAAACGATGGGCACTAAGTAGAGGGGTTTT

>gi|392327667|gb|JQ886187.1| Uncultured Planctomycetales bacterium clone 42-PAUr 16S ribosomal RNA gene, partial sequence
TTCGCAATGCCCGAAAGGGTGACGAAGTGACGCCGCGTGGGTGAGGAAGGCCCTCGGGTTGTAAAGCCCT
GTCAGGAGTTAAGAAATGTAGATACGCTAATATCGTATCTATTTGACAAAGGCTCCAAAAGAAGCCACGG
CTAACTCTGTGCCAGCAGCCGCGGTAATACAGAGGTGGCAAGCGTTGTTCGGAATTATTGGGCGTAAAGA
GCACGTAGGTGGATTTGTAAGTCAGATGTGAAAGCCTTCTGTTCAACGGAAGAATTGCATCTGAAACTAC
AAACCTTGAGTATAGGAGGGGAGAATGGAACTTCTGGTGGAGCGGTGAAATGCGTAGATATCAGAAGGAA
CGCCGGCGGCGAAAGCGATTCTCTGGCCTATTACTGACACTCAGTGTGCGAAAGCTAGGGGAGCAAACGG
GATTAGATACCCCGGTAGTCCTAGCCGTAAACGATGGGCACTAAGTAGAGGGGTTTT

>gi|392327668|gb|JQ886188.1| Uncultured Planctomycetales bacterium clone 46-PAUr 16S ribosomal RNA gene, partial sequence
TTCGCAATGCCCGAAAGGGTGACGAAGCGACGCCGCGTGGGTGAGGAAGGCCTTCGGGTTGTAAAGCCCT
GTCAGGAGTTAAGAAATGTAGACTCGCTAATATCGGGTCTATTTGACAAAGGCTCCAAAGGAAGCCGCGG
CTAGCTCTGTGCCAGCAGCCGCGGTAATACAGAGGTGGCAAGCGTTGTTCGGAATTATTGGGCGTAAAGA
GCACGTAGGTGGATTTGTAAGTCAGATGTGAAAGCCTTCTGTTCAAAGGAAGAACGGCATCTGAAACTAC
AGATCTTGAGTGTAGGAGGGGAGAGTGGAACTTCTGGTGGAGCGGTGAAATGCGTAGATATCAGAAGGAA
CGCCGGCGGCGAAAGCGATTCTCTGGCCTATTACTGACACTCAGTGTGCGAAAGCTAGGGGAGCAAACGG
GATTAGATACCCCGGTAGTCCTAGCCGTAAACGGTGGGCACTAAGTAGAGGGGTTTT

>gi|392327669|gb|JQ886189.1| Uncultured Planctomycetales bacterium clone 52-PAUr 16S ribosomal RNA gene, partial sequence
TTCGCAATGCCCGAAAGGGTGACGAAGCGACGCCGCGTGGGTGAGGAAGGCCTTCGGGTTGTAAAGCCCT
GTCAGGAGTTAAGAAATGTAGACTCGCTAATATCGGGTCTATTTGACAAGGGCTCCAAAGGAAGCCGCGG
CTAACTCTGTGCCAGCAGCCGCGGTAATACAGAGGTGGCAAGCGTTGTTCGGAATTATTGGGCGTAAAGA
GCACGTAGGTGGATTTGTAAGTCAGACGTGAAAGCCTTCTGTTCAACGGAAGAATTGCATCTGAAACTAC
AAACCTTGAGTGTAGGAGGGGAGAGTGGAACCTCTGGTGGAGCGGTGAAATGCGTAGATATCAGAAGGAA
CGCCGGCGGCGAAAGCGATTCTCTGGCCTATTACTGACACTCAGTGTGCGAAAGCTAGGGGAGCAAACGG
GATTAGATACCCCGGTAGTCCTAGCCGTAAACGATGGGCACTAAGTAGAGGGGTTTT

>gi|392327670|gb|JQ886190.1| Uncultured Planctomycetales bacterium clone 53-PAUr 16S ribosomal RNA gene, partial sequence
TTCGCAATGCCCGAAAGGGTGACGAAGCGACGCCGCGCGGGTGAGGAAGGCCTTCGGGTTGTAAAGCCCT
GTTAGGAGTTAAGAAATGTAGACTCGCTAATATCGGGTCTATTTGACAAAGGCTCCAAAGGAAGCCACGG
CTAACTCTGTGCCAGCAGCCGCGGTAATACAGAGGTGGCAAGCGTTGTTCGGAATTATTGGGCGTAAAGA
GCACGTAGGTGGATTTGTAAGTCAGACGTGAAAGCCTTCTGTTCAACGGAAGAATTGCATCTGAAACTAC
AAACCTTGAGTGTAGGAGGGGAGAATGGAACTTCTGGTGGAGCGGTGAAATGCGTAGATATCAGAAGGAA
CGCCGGCGGCGAAAGCGATTCTTTGGCCTATTACTGACACTCAGTGTACGAAAGCTAGGGGAGCAAACGG
GATTAGATACCCCGGTAGTCCTAGCCGTAAACGATGGGCACTAAGTAGAGGGGTTTT

>gi|392327671|gb|JQ886191.1| Uncultured Planctomycetales bacterium clone 56-PAUr 16S ribosomal RNA gene, partial sequence
TTCGCAATGCCCGAAAGGGTGACGAAGCGACGCCGCGTGGATGAAGAAGGCCTTCGGGTTGTAAAATCCT
GTCAGGAGTTAAGAAATATAGGTACGATAATACCGTGTCTATTTGACAAAGGCTCCAAAGGAAGCCACGG
CTAACTCTGTGCCAGCAGCCGCGGTAATACAGAGGTGGCAAGCGTTGTTCGGAATTATTGGGCGTAAAGA
GCACGTAGGTGGGTTTGTAAGTCAGATGTGAAAGCCTTCTGTTCAACGGAAGAATTGCATCTGAAACTGC
GAGTCTTGAATGTAGGAGGGGAGAATGGAACTTCTGGTGGAGCGGTGAAATGCGTAGATATCAGAAGGAA
CGCCGGCGGCGAAAGCGATTTTCTGGCCTATTACTGACACTCAGTGTGCGAAAGCTAGGGGAGCAAACGG
GATTAGATACCCCGGTAGTCCTAGCCGTAAACGATGGGCACTAAGTAGAGGGGTTTT

>gi|392327672|gb|JQ886192.1| Uncultured Planctomycetales bacterium clone 57-PAUr 16S ribosomal RNA gene, partial sequence
TTCGCAATGCCCGAAAGGGTGACGAAGCGACGCCGCGTGGGTGAGGAAGGCCTTCGGGCTGTAAAGCCCT
GTCAGGAGTTAAGAAATGTAGACTCGCTAATATCGGGTCTATTTGACAAAGGCTCCAAGGGAAGCCACGG
CTAACTCTGTGCCAGCAGCCGCGGTAATACAGGGGTGGCAAGCGTTGTTCGGAATTATTGGGCGTAAAGA
GCACGTAGGTGGATTTGTAAGTCAGACGTGAAAGCCTTCTGTTCAACGGAAGAATTGCATCTGAAACTAC
AAACCTTGAGTGTAGGAGGGGAGAATGGAACTTCTGGTGGAGCGGTGAAATGCGCAGATATCAGAAGGAA
CGCCGGCGGCGAAAGCGATTCTCTGGCCTATTACTGACACTCAGTGTGCGAAAGCTAGGGGAGCAAACGG
GATTAGATACCCCGGTAGTCCTAGCCGTAAACGATGGGCACTAAGTAGAGGGGTTTT

>gi|392327673|gb|JQ886193.1| Uncultured Planctomycetales bacterium clone 64-PAUr 16S ribosomal RNA gene, partial sequence
TTCGCAATGCCCGAAAGGGTGACGAAGCGACGCCGCGTGGGTGAGGAAGGCCTTCGGGTTGTAAAGCCCT
GTCAGGAGTTAAGAAATGTAGACTCGCTAATATCGGGTCTATTTGACAAAGGCTCCAGAGGAAGCCACGG
CTAACTCTGTGCCAGCAGCCGCGGTAATACAGAGGTGGCAAGCGTTGTTCGGAATTATTGGGCGTAAAGA
GCACGTAGGTGGATTTGTAAGTCAGACGTGAAAGCCTCCTGTTCAACGGAAGAATTGCATCTGAAACTAC
AAACCTTGAGTGTAGGAGGGGAGAATGGAACTTCTGGTGGAGCGGTGAAATGCGTAGATATCAGAAGGAA
CGCCGGCGGCGAAAGCGATTCTCTGGCCTATTACTGACACTCAGTGTGCGAAAGCTAGGGGAGCAAACGG
GATTAGATACCCCGGTAGTCCTAGCCGTAAACGATGGGCACTAAGTAGAGGGGTTTT

>gi|392327674|gb|JQ886194.1| Uncultured Planctomycetales bacterium clone 70-PAUn 16S ribosomal RNA gene, partial sequence
TTCGCAATGCCCGAAAGGGTGACGAAGCGACGCCGCGTGGGTGAGGAAGGCCTTCGGGTTGTAAAGCCCT
GTCAGGAGTTAAGAAATGTAGACTCGCTAATATCGGGTCTATTTGACAAAGGCTCCAAAGGAAGCCACGG
CTAATTCCGTGCCAGCAGCCGCGGTAATACAGAGGTGGCAAGCGTTGTTCGGAATTATTGGGCGTAAAGA
GCACGTAGGTGGATTTGTAAGTCAGACGTGAAAGCCTTCTGTTCAACGGAAGAATTGCATCTGAAACTAC
AAACCTTGAGTGTAGGAGGGGAGAATGGAACTTCTGGTGGAGCGGTGAAATGCGTAGATATCAGAAGGAA
CGCCGGCGGCGAAAGCGATTCTCTGGCCTATTACTGACACTCAGTGTGCGAAAGCTAGGGGAGCAAACGG
GATTAGATACCCCGGTAGTCCTGGCCGTAAATGATGGGCACTAAGTAGAGGGGTTTT

>gi|392327675|gb|JQ886195.1| Uncultured Planctomycetales bacterium clone 76-PAUn 16S ribosomal RNA gene, partial sequence
TTCGCAATGCCCGAAAGGGTGACGAAGCGACGCCGCGTGGGTGAGGAAGGCCTTCGGGTTGTAAAGCCCT
GTCAGGAGTTAAGAAATGTAGACTCGCTAATATCGGGTCTATTCGACAAAGGCTCCAAAGGAAGCCACGG
CTAACTCTGTGCCAGCAGCCGCGGTAATACAGAGGTGGCAAGCGTTGTTCGGAATTATTGGGCGTAAAGA
GCACGTGGGTAGATTTGTAAGTCAGACGTGAAAGCCTTCTGTTCAACGGAAGAATTGCATCTGAAACTAC
AAACCTTGAGTGTAGGAGGGGAGAATGGAACTTCTGGTGGAGCGGTGAAATGCGTAGATATCAGAAGGAA
CGCCGGCGGCGAAAGCGATTCTCTGGCCTATTACTGACACTCAGTGTGCGAAAGCTAGGGGAGCAAACGG
GATTAGATACCCCGGTAGTCCTAGCCGTAAACGATGGGCACTAAGTAGAGGGGTTTT

>gi|392327676|gb|JQ886196.1| Uncultured Planctomycetales bacterium clone 77-PAUn 16S ribosomal RNA gene, partial sequence
TTCGCAATGCCCGAAAGGGTGACGAAGCGACGCCGCGTGGGTGAGGAAGGCCTTCGGGTTGTAAAGCCCT
GTCAGGAGTTAAGAAATGTAGACTCGCTAATATCGGGTCTATTTGACAAAGGCTCCAAAGGAAGCCACGG
CTAACTCTGTGCCAGCAGCCGCGGTAATACAGAGGTGGCAAGCGTTGTTCGGAGTTATTGGGCGTAAAGA
GCACGTAGGTGGATTTGTAAGTCAGACGTGAAAGCCTTCTGTTCAACGGAAGAATTGCATCTGAAACTAC
AAACCTTGAGTGTAGAAGGGGAGAATGGAACTTCTGGTGGAGGGGTGAAATGCGTAGATATCAGAAGGAA
CGCCGGCGGCGAAAGCGATTTTCTGGCCTATTACTGACACTCAGTGTGCGAAAGCTAGGGGAGCAAACGG
GATTAGATACCCCGGTAGTCCTAGCCGTAAACGATGGGCACTAAGTAGAGGGGTTTT

>gi|392327677|gb|JQ886197.1| Uncultured Planctomycetales bacterium clone 80-PAUn 16S ribosomal RNA gene, partial sequence
TTCGCAATGCCCGAAAGGGTGACGAAGCGACGCCGCGTGGGTGAGGAAGGCCTTCGGGTTGTAAAGCCCT
GTCAGGAGTTAAGAAATGTAGACTCGCTAATATCGGGTCTATTTGACGAAGGCTCCAAAGGAAGCCACGG
CTAACTCTGTGCCAACAGCCGCGGTAATACAGGGGTGGCAAGCGTTGTTCGGAATTATTGGGCGTAAAGA
GCACGTAGGTGGATTTGTAAGTCAGACGTGAAAGCCTTCTGTTCAACGGAAGGATTGCATCTGAAACTAC
AAACCTTGAGTGTAGGAGGGGAGAATGGAACTTCTGGTGGAGCGGTGAAATGCGTAGATATCAGAAGGAA
CGCCGGCGGCGAAAGCGATTCTCTGGCCTATTACTGGCACTCAGTGTGCGAAAGCGAGGGGAGCAAACGG
GATTAGATACCCCGGTAGTCCTAGCCGTAAACGATGGGCACTAAGTAGAGGGGTTTT

>gi|392327678|gb|JQ886198.1| Uncultured Planctomycetales bacterium clone 82-PAUn 16S ribosomal RNA gene, partial sequence
TTCGCAATGCCCGAAAGGGTGACGAAGCGACGCCGCGTGGGTGAGGAAGGCCCTCGGGTTGTAAAGCCCT
GTCAGGGGTTAAGAAATGTAGACTCGCTAATATCGGGTCTATTTGACAAAGGCTCCAAAGGAAGCCACGG
CTAACTCTGTGCCAGCAGCCGCGGTAATACAGAGGTGGCAAGCGTTGTTCGGAATTATTGGGCGTAAAGA
GCACGTAGGTGGATTTGTAAGTCAGACGTGAAAGCCTTCTGTTCAACGGAAGAATTGCATCTGAAACTAC
AAACCTTGAGTGTAGGAGGGGGAAATGGAACTTCTGGTGGAGCGGTGAAATGCGTAGATATCAGAAGGAA
CGCCGGCGGCGAAAGCGATTCTCTGGCCTATTACTGACACTCAGTGTGCGAAAGCTAGGGGAGCAAACGG
GATTAGATACCCCGGTAGTCCTAGCCGTAAACGATGGGCACTAAGTAGAGGGGTTTT

>gi|392327679|gb|JQ886199.1| Uncultured Planctomycetales bacterium clone 90-PAUn 16S ribosomal RNA gene, partial sequence
TTCGCAATGCCCGAAAGGGTGACGAAGCGACGCCGCGTGGATGAAGAAGGCCTTCGGGTTGTAAAATCCT
GTCAGGAGTTAAGAAATATAAGTTTGAGAATACCAAATTTATTTGACAAAGGCTCCAGAGGAAGCCACGG
CTAACTCTGTGCCAGCAGCCGCGGTAATACAGAGGCGGCAAGCGTTGTTCGGAATTATCGGGCGTAAAGA
GCACGTAGGTGGATTTGTCAGTCAGATGTGAAAGCCTTTTGTTCAACGGAAGAATTGCATCTGAAACTAC
AAACCTTGAGTGTAGGAGGGGAGAATGGAACTTCTGGTGGAGCGGTGAAATGCGTAGATATCAGAAGGAA
CGCCGGCGGCGAAAGCGATTCTCTGGCCTATTACTGACACTCAGTGTGCGAAAGCTAGGGGAGCAAACGG
GATTAGATACCCCGGTAGTCCTAGCCGTATACGATGGGCACTAAGTAGAGGGGTTTT

>gi|392327680|gb|JQ886200.1| Uncultured Planctomycetales bacterium clone 91-PAUn 16S ribosomal RNA gene, partial sequence
TTCGCAATGCCCGAAAGGGTGACGAAGCGACGCCGCGTGGGTGAGGAAGGCCTTCGGGTTGTAAAGCCCT
GTCAGGAGTTAAGAAATGTGGACTCGCTAATATCGGGTCTATTTGACGAAGGCTCCAAAGGAAGCCACGG
CTAACTCTGTGCCAACAGCCGCGGTAATACAGAGGTGGCAAGCGTTGTTCGGAATTATTGGGCGTAGAGA
GCACGTAGGTGGATTTGTAAGTCAGACGTGAAAGCCTTCTGTTCAACGGAAGAATTGCATCTGAAACTAC
AAACCCTGAGTGTAGGAGGGGAGAATGGAACTTCTGGTGGAGCGGTGAAATGCGTAGATATCAGAAGGAA
CGCCGGCGGCGAGAGCGATTCTCTGGCCTATTACTGACACTCAGTGTGCGAAAGCTAGGGGAGCAAACGG
GATTAGATACCCCGGTAGTCCTAGCCGTAAACGATGGGCACTAAGTAGAGGGGTTTT

>gi|392327681|gb|JQ886201.1| Uncultured Planctomycetales bacterium clone 95-PAUn 16S ribosomal RNA gene, partial sequence
TTCGCAATGCCCGAAAGGGTGACGAAGCGACGCCGCGTGGGTGAGGAAGGCCTTCGGGTTGTAAAGCCCT
GTCAGGAGTTAAGAAATGTAGACTCGCTAATATCGGGTCTATTTGACAAAGGCTCCAAAGGAAGCCACGG
CTAACTCTGTGCCAGCAGCCGCGGTAATACAGAGGTGGCAAGCGTTGTTCGGAATTATTGGGCGTAAAGA
GCACGTAGGTGGATTTGTAAGTCAGACGTGAAAGCCTTCTGTTCAACGGAAGAATTGCATCTGAAACTAC
AAACCTTGAGTGTAGGAGGGGAGAATGGAACTTCTGGTGGAGCGGTGAAGTGCGTAGATATCAGAAGGAA
CGCCGGCGGCGAAAGCGATTCTCTGGCCTATTACTGACACTCAGTGTGCGAAAGCTAGGGGAGCAAACGG
GATTAGATACCCCGGTAGTCCTAGCCGTAAACGATGGGCACTAAGTAGAGGGGTTTT

>gi|392327682|gb|JQ886202.1| Uncultured Planctomycetales bacterium clone 96-PAUn 16S ribosomal RNA gene, partial sequence
TTCGCAATGCCCGAAAGGGTGACGAAGCGACGCCGCGTGGGTGAGGAAGGCCTTCGGGTTGTAAAGCCCT
GTCAGGAGTTAAGAAATGTAGACTCGCTAATATCGGGTCTATTTGACAAAGGCTCCAAAGGAAGCCACGG
CTAACTCTGTGCCAGCAGCCGCGGTAATACAGAGGTGGCAAGCGTTGTTCGGAATTATTGGGCGTAAAGA
GCACGTAGGTGGATTTGTAAGTCAGACGTGAAAGCCTTCTGTTCAACGGAAGAATTGCATCTGAAACTAC
AAACCCTGAGTGTAGGAGGGGAGAATGGAACTTCTGGTGGAGCGGTGAAATGCGTAGATATCAGAAGGAA
CGCCGGCGGCGAAAGCGATTCTTTGGCCTATTACTGACACTCAGTGTGCGTAAGCTAGGGGAGCAAACGG
GATTAGATACCCCGGTAGTCCTAGCCGTAAACGATGGGCACTAAGTAGAGGGGTTTT

>gi|392327683|gb|JQ886203.1| Uncultured Planctomycetales bacterium clone A12-TANr 16S ribosomal RNA gene, partial sequence
TTCGCAATGCCCGAAAGGGTGACGAAGCGACGCCGCGTGGATGAAGAAGGCCTTCGGGTTGTAAAATCCC
GTCAGGAGTTAAGAAATATAGGTACGATAATACCGTGTCTATTTGACAAAGGCTCCAAAGGAAGCCACGG
CTAACTCTGTGCCAGCAGCCGCGGTAATACAGAGGTGGCAAGCGTTGTTCGGAATTATTGGGCGTAAAGA
GCACGTAGGTGGATTTGTTAGTTAGATGTGAAAGCCTTCTGTTCAACGGAAGAATTGCATCTGAAACTAC
AAACCTTGAGTATAGGAGGGGAGAGTGGAACTTCTGGTGGAGCGGTGAAATGCGTAGATATCAGAAGGAA
CGCCGGCGGCGAAAGCGACTCTCTGGCCTATAACTGACACTGAGTGTGCGAAAGCTAGGGGAGCAAACGG
GATTAGATACCCCGGTAGTCCTAGCCGTAAACGATGGGCACTAAGTAGAGGGGTTTT

>gi|392327689|gb|JQ886209.1| Uncultured Planctomycetales bacterium clone C10-TANr 16S ribosomal RNA gene, partial sequence
TTCGCAATGCCCGAAAGGGTGACGAAGCGACGCCGCGTGAGTGAGGAAGGCCTTCGGGTTGTAAAGCTCT
GTCAGGAGTTAAGAAATGTAAGTGTGCTAATACCACATTTATTTGACAAAAGCTCCAAAGGAAGCCACGG
CTAACTCTGTGCCAGCAGTCGCGGTGATACAGAGGTGGCAAGCGTTGTTCGGAATTATTGGGCGTAAAGA
GCACGTAGGTGGGTTTGTAAGTCAGATGTGAAAGCCTTCTGTTCAACGGAAGAATTGCATCTGAAACTGC
GAGTCTTGAGTGTAGGAGGGGAGAATGGAACTTCTGGTGGAGCGGTGAAATGCGTAGATATCAGAAGGAA
CGCCGGCGGCGAAAGCGATTCTCTGGCCTATTACTGACACTCAGTGTGCGAAAGCTAGGGGAGCAAATGG
GATTAGATACCCCGGTAGTCCTAGCCGTAAACGGTGGGCACTAAGTAGAGGGGTTTT
>gi|392327691|gb|JQ886211.1| Uncultured Planctomycetales bacterium clone C12-TANn 16S ribosomal RNA gene, partial sequence
TTCGCAATGCCCGAAAGGGTGACGAAGCGACGCCGCGTGGGTGAGGGAGGCCCTCGGGTTGTAAAGCCCT
GTCAGGAGTTAAGAAATGTAGGCACGCTAATATCATGTCTATTTGACAAAGGCTCCAAAGGAAGCCACGG
CTAACTCTGTGCCAGCAGCCGCGGTAATACAGAGGTGGCAAGCGTTGTTCGGAATTATTGGGCGTAAAGA
GCACGTAGGTGGATTTGTAAGTCAGATGTGAAAGCCTTCTGTTCAACGGAAGAATTGCATCTGAAACTAC
AGACCTTGAGTATAGGAGGGGAGAATGGAACTTCTGGTGGAGCGGTGAAATGCGTAGATATCAGAAGGAA
CGCCGGCGGCGAAAGCGATTCTCTGGCCTATTACTGACACTCAGTGTGCGAAAGCTAGGGGAGCAAACGG
GATTAGATACCCCGGTAGTCCTAGCCGTAAACGATGGGCACTAAGTAGAGGGGTTTT

>gi|392327692|gb|JQ886212.1| Uncultured Planctomycetales bacterium clone C4-TANr 16S ribosomal RNA gene, partial sequence
TTCGCAATGCCCGAAAGGGTGACGAAGCGACGCCGCGTGGGTGAGGAAGGCCTTCGGGTTGTAAAGCCCT
GTCAGGAGTTAAGAAATGTAGACTCGCTAATATCGGGTCTATTTGACAAAGGCTCCAAAGGAAGCCACGG
CTAACTCTGCGCCAGCAGCCGCGGTAATACAGAGGTGGCAAGCGTTGTTCGGAATTGTTGGGCGTAAAGA
GCACGTAGGTGGATTTGTAAGTCGGACGTGAGAGCCTTCTGTTCAACGGAAGAATTGCATCTGAAACTAC
AAACCTTGAGTGTAGGAGGGGAGAATGGAACTTCTGGTGGAGCGGTGAAGTGCGTAGATATCAGAAGGAA
CGCCGGCGGCGAAAGCGACTCTCTGGCCTATTACTGACACTCAGTGTGCGAAAGCTAGGGGAGCAAACGG
GATTAGATACCCCGGTAGTCCTAGCCGTAAACGATGGGCACTAAGTAGAGGGGTTTT
>gi|392327695|gb|JQ886215.1| Uncultured Planctomycetales bacterium clone C8-TANr 16S ribosomal RNA gene, partial sequence
TTCGCAATGCCCGAAAGGGTGACGAAGCGACGCCGCGTGGGTGAGGAAGGCCCTCGGGTTGTAAAGCCCT
GTCAGGAGTTAAGAAATGTAGGCTCGCTAATATCGTGTCTATTTGACAAAGGCTCCAAAGGAAGCCACGG
CTAACTCTGTGCCAGCAGCCGCGGTAATACAGAGGTGGCAAGCGTTGTTCGGAATTATTGGGCGTAAAGA
GCACGTAGGTGGATTTGTAAGTCAGATGTGAAAGCCTTCTGTTCAACGGAAGAATTGCATCTGAAACTAC
AGACCTTGAGTATAGGAGGGGAGAATGGAACTTCTGGTGGAGCGGTGAAATGCGTAGATATCAGAAGGAA
CGCCGGCGGCGAAAGCGATTCTCTGGCCTATTACTGACACTCAGTGTGCGAAGGCTAGGGGAGCAAACGG
GATTAGATACCCCGGTAGTCCTGGCCGTAAACGATGGGCACTAAGTAGAGGGGTTTT

>gi|392327696|gb|JQ886216.1| Uncultured Planctomycetales bacterium clone C9-TANr 16S ribosomal RNA gene, partial sequence
TTCGCAATGCCCGAAAGGGTGACGAAGCGACGCCGCGTGGGTGAGGAAGGCCTTCGGGTTGTAAAGCCCT
GTCAGGAGTTAAGAAATGTAGACTCGCTAATATCGGGTCTATTTGACAAAGGCTCCAAAGGAAGCCACGG
CTAACTCTGTGCCAGCAGCCGCGGTAATACAGAGGTGGCAAGCGTTGTTCGGAATTATTGGGCGTAAAGA
GCACGTAGGTGGATTTGTAAGTCAGACGTGAAAGCCTTCTGTTCAACGGAAGAATTGCATCTGAAACTAC
AAACCTTGAGTGTAGGAGGGGAGAATGGAACTTCTGGTGGAGCGGTGAAATGCGTAGATATCAGAAGGAA
CGCCGGCGGCGAAAGCGATTCTCTGGCCTATTACTGACACTCAGTGTGCGAAAGCTAGGGGAGCAAACGG
GGTTAGATACCCCGGTAGTCCTAGCCGTAAACGATGGGCACTAAGTAGAGGGGTTTT
>gi|392327698|gb|JQ886218.1| Uncultured Planctomycetales bacterium clone E4-TANn 16S ribosomal RNA gene, partial sequence
TTCGCAATGCCCGAAAGGGTGACGAAGCGACGCCGCGTGAGTGAAGAAGGCCTTCGGGTTGTAAAACTCT
GTCAGGGGTTAAGAAAGGTAAGCTTGATAATACCAGGCATATTTGACAAAAGCCCCAAAGGAAGCCACGG
CTAACTCCGTGCCAGCAGCCGCGGTAATACAGAGGTGGTGAGCGTTGTTCGGAATTATTGGGCGTAAAGA
GCACGTAGGTGGCTTTGTAAGTCAGGTGTGAGAGCCTTCTGTTCAAAGGAAGAACTGCATCTGAAACTAC
AAACCTTGAGTATAGGAGGGGAGAATGGAACTTCTGGTGGAGCGGTGAAATGCGTAGATATCAGAAGGAA
CGCCGGCGGCGAAAGCGATTCTCTGGCCTATTACTGACACTCAGTGTGCGAAAGCTAGGGGAGCAAACGG
GATTAGATACCCCGGTAGTCCTAGCCGTAAACGATGGGCACTAAGTAGAGGGGTTTT
>gi|392327702|gb|JQ886222.1| Uncultured Planctomycetales bacterium clone F11-TANn 16S ribosomal RNA gene, partial sequence
TTCGCAATGCCCGAAAGGGTGACGAAGCGACGCCGCGTGGGTGAGGAAGGCCTTCGGGTTGTAAAACCCT
GTCAGGAGTTAAGAAATGTAAGTACGTTAATACCGTACTTATTTGACAAAGGCTCCAAAGGAAGCCACGG
CTAACTCTGTGCCAGCAGCCGCGGTAATACAGAGGTGGCGAGCGTTGTTCGGAATTATTGGGCGTAAAGA
GCACGTAGGTGGGTTTGCAAGTCAGCTGTGAAAGCCTTCTGTTCATCGGAAGAATTGCATCTGAAACTGC
TAATCTTGAGTATAGGAGGGGAGAATGGAACTTCTGGTGGAGCGGTGAAATGCGTAGATACCAGAAGGAA
CGCCGGCGGCGAAAGCGATTCTCTGGCCTATTACTGACACTCAGTGTGCGAAAGCTAGGGGAGCAAACGG
GATTAGATACCCCGGTAGTCCTAGCCGTAAACGATGGGCACTAAGTAGAGGGGTTTT

>gi|392327703|gb|JQ886223.1| Uncultured Planctomycetales bacterium clone F12-TANn 16S ribosomal RNA gene, partial sequence
TTCGCAATGCCCGAAAGGGTGACGAAGCGACGCCGCGTGGGTGAGGAAGGCCCTCGGGCTGTAAAGCCCT
GGCAGGAGTTAAGAAATGTAGATACGCTAATATCGTATCTATTTGACAAAGGCTCCAAAGGAAGCCACGG
CTAACTCTGTGCCAGCAGCCGCGGTAATACAGAGGTGGCAAGCGTTGTCCGGAACTATTGGGCGTAAAGA
GCACGTAGGTGGATTTGTAAGTCAGATGTGAAAGCCTTCTGTTCAACGGAAGAATTGCATCTGAAACTGC
GAATCTTGAGTATAGGAGGGGAGAATGGAACTTCTGGTGGAGCGGTGAAATGCGTAGATATCAGAAGGAA
CGCCGGCGGCGAAAGCGATTCTCTGGCCTATTACTGACACTCAGTGTGCGAAAGCTAGGGGAGCAAACGG
GATTAGATACCCCGGTAGTCCTAGCCGTAAACGATGGGCACTAAGTAGAGGGGTTTT
>gi|392327706|gb|JQ886226.1| Uncultured Planctomycetales bacterium clone F8-TANn 16S ribosomal RNA gene, partial sequence
TTCGCAATGCCCGAAAGGGTGACGAAGCGACGCCGCGTGGGTGAGGAAGGCCCTCGGGTTGTAAAACCCT
GTCAGGAGTTAAGAAATGTAAGTGCGCTAATATCGCATTTATTTGACGAAGGCTCCAAAGGAAGCCACGG
CTAACTCTGTGCCAGCAGCCGCGGTAATACAGAGGTGGCAAGCGTTGTTCGGAATTATTGGGCGTAAAGA
GCACGTAGGTGGGCTTGAAAGTCAGATGTGAAAGCCTTCTGTTCAACGGAAGAATTGCATCTGAAACTGC
AAGTCTTGAGTGTAGGAGGGGAGAATGGAACTTCTGATGGAGCGGTGAAATGCGTAGATATCAGAAGGAA
CGCCGGCGGCGAAAGCGATTCTCTGGCCTATTACTGACACTCAGTGTGCGAAAGCTAGGGGAGCAAACGG
GATTAGATACCCCGGTAGTCCTAGCCGTAAACGATGGGCACTAAGTAGAGGGGTTTT
>gi|392327708|gb|JQ886228.1| Uncultured Planctomycetales bacterium clone G1-TANn 16S ribosomal RNA gene, partial sequence
TTCGCAATGCCCGAAAGGGTGACGAAGCGACGCCGCGTGGGTGAAGAAGGCCTTCGGGTTGTAAAACCCT
GTCAGGAGTTATGAAATGTAAGTGTGCTAATATCGTGCTTATTTGACAAAGGCTCCAAAGGAAGCCACGG
CTAACTCTGTGCCAGCAGCCGCGGTAATACAGAGGTGGCGAGCGTTGTTCGGAATTATTGGGCGTAAAGA
GCGCGTAGGTGGATTTGTCAGTCAGATGTGAAAGCCTTTTGTTCAACGGAAGAACTGCATCTGAAACTAC
AAACCTTGAGTATAGGAGGGGAGAGTGGAACTTCTGGTGGAGCGGTGAAATGCGTAGATATCAGAAGGAA
CGCCGGCGGCGAAAGCGACTCTCTGGCCTATAACTGACACTGAGTGTGCGAAAGCTAGGGGAGCAAACGG
GATTAGATACCCCGGTAGTCCTAGCCGTAAACGATGGGCACTAAGTAGAGGGGTTTT

>gi|392327709|gb|JQ886229.1| Uncultured Planctomycetales bacterium clone G2-TANn 16S ribosomal RNA gene, partial sequence
TTCGCAATGCCCGAAAGGGTGACGAAGCGACGCCGCGTGGGTGAGGAAGGCCCTCGGGTTGTAAAGCCCT
GTCAGGGGTTAAGAAATGTAGATACGCTAATATCGTATCTATTTGACAAAGGCTCCAAAGGAAGCTACGG
CTAACTCTGTGCCAGCAGCCGCGGTAATACGGAGGTGGCAAGCGTTGTTCGGAATTATTGGGCGTAAAGA
GCACGTAGGTGGATTTGTAAGTCAGATGTGAAAGCCTTCTGTTCAACGGAAGAATTGCATCTGAAACTAC
AAACCTTGAGTATAGGAGGGGAGAATGGAACTTCTGGTGGAGCGGTGAAATGCGTAGATATCAGAAGGAA
CGCCGGCGGCGAAAGCGATTCTCTGGCCTATTACTGACACTCAGTGTGCGAAAGCTAGGGGAGCAAACGG
GATTAGATACCCCGGTAGTCCTAGCCGTAAACGATGGGCACTAAGTAGAGGGGTTTT

>gi|392327710|gb|JQ886230.1| Uncultured Planctomycetales bacterium clone G4-TANn 16S ribosomal RNA gene, partial sequence
TTCGCAATGCCCGAAAGGGTGACGAAGCGACGCCGCGTGGGTGAGGAAGGCCCTCGGGTTGTAAAGCCCC
GTCAGGAGTTAAGAAATGTAGATACGCTAATATCGTATCTATTTGACAAAGGCTCCAAAGGAAGCCACGG
CTAACTCTGTGCCAGCAGCCGCGGTAATACAGAGGTGGCAAGCGTTGTTCGGAATTATTGGGCGTAAAGA
GCACGTAGGTGGATTTGTAAGTCAGATGTGAAAACCTTCTGTTCAACGGAAGAATTGCATCTGAAACTAC
AAACCTTAAGTATAGGAGGGGAGAATGGAACTTCTGGTGGAGCGGTGAAATGCGTAGATATCAGAGGGAA
CGCCGGCGGCGAAAGCGATTCTCTGGCCTATTACTGACACTCAGTGTGCGAAAGCTAGGGGAGCAAACGG
GATTAGATACCCCGGTAGTCCTAGCCGTAAACGATGGGCACTAAGTAGAGGGGTTTT

>gi|392327711|gb|JQ886231.1| Uncultured Planctomycetales bacterium clone G4-TANr 16S ribosomal RNA gene, partial sequence
TTCGCAATGCCCGAAAGGGTGACGAAGCGACGCCGCGTGAGCGAAGAAGGCCCTAGGGTTGTAAAGCTCT
GTCGGGGGTTATGAAATGCAGATTGGTTAATACCCAACCTGTTTGACAAAGGCCCCAAAGGAAGCCACGG
CTAACTCTGTGCCAGCAGCCGCGGTAATACAGAGGTGGCAAGCGTTGTTCGGTATTATTGGGCGTAAAGA
GCACGTAGGTGGTTTTGTAAGTCAGATGTGAAAGCCTTCTGTTCAAAGGAAGAACGGCGTCTGAAACTGC
AGATCTTGAGTGTAGGAGGGGAGAGTGGAACTTCTGGTGGAGCGGTGAAATGCGTAGATATCAGAAGGAA
CGTCGGCGGCGAAAGCGACTCTCTGGCCTATTACTGACACTGAGTGTGCGAAAGTTAGGGGAGCAAACGG
GATTAGATACCCCGGTAGTCCTAACTGTAAACGATGGGCACTAAGTAGAGGGGTTTT

>gi|392327712|gb|JQ886232.1| Uncultured Planctomycetales bacterium clone G5-TANn 16S ribosomal RNA gene, partial sequence
TTCGCAATGCCCGAAAGGGTGACGAAGCGACGCCGCGTGGGGGAAGAAGGCCTTCGGGTTGTAAACCTCT
GTCAGGAGCCAGGAAATGCAGGTGTGTGAATAGCGTCCCTGTTTGACTACAGCTCCAGAGGAAGCCATGG
CTAACTCTGTGCCAGCAGCCGCGGTAATACAGAGATGGCAAGCGTTGTTCGGAATCATTGGGCGTAAAGC
GCGCGTAGGCGGCCTAGCAAGTCGGGTGTGAAATCCCCTGGCTCACCCAGGGAACTGCATTCGATACTAC
TAGGCTTGAGGACAGGAGGGGAGAGTGGAACTTCTGGTGGAGCGGTGAAATGCGTAGATATCAGAAGGAA
CACCGGTGGCGAAAGCGACTCTCTGGCCTGTATCTGACGCTGAGTGTGCGAAAGCTAGGGGAGCAAACGG
GATTAGATACCCCGGTAGTCCTAGCCGTAAACGATGGGCACTAAGTAGAGGGGTTTT

>gi|392327713|gb|JQ886233.1| Uncultured Planctomycetales bacterium clone G7-TANn 16S ribosomal RNA gene, partial sequence
TTCGCAATGCCCGAAAGGGTGACGAAGCGACGCCGCGTGGATGAAGAAGGCCTTCGGGTTGTAAAATCCT
GTCAGGAGTTAAGAAATATAAGTTTGAGAATACCAAATTTATTTGACAAAGGCTCCAGAGGAAGCCACGG
CTAACTCTGTGCCAGCAGCCGCGGTAATACAGAGGCGGCAAGCGTTGTTCGGAATTATTGGGCGTAAAGA
GCACGTAGGTGGATTTGTCAGTCAGATGTGAAAGCCTTTTGTTCAACGGAAGAATTGCATCTGAAACTAC
AAACCTTGAGTATAGGAGGGGAGAGTGGAACTTCTGGTGGAGCGGTGAAATGCGTAGATGTCAGAAGGAA
CGCCGGCGGCGAAAGCGACTCTCTGGCCTATAACTGACACTGAGTGTGCGAAAGCTAGGGGAGCAAACGG
GATTAGATACCCCGGTAGTCCTAGCCGTAAACGATGGGCACTAAGTAGAGGGGTTTT
>gi|193783102|emb|FM174253.1| Uncultured anaerobic ammonium-oxidizing bacterium partial 16S rRNA gene, clone WaA-1-A
GTGACGAAGCGACGCCGCGTGCGGGAAGAAGGCCTTCGGGTTGTAAACCGCTGTCGGGAGTTAAGAAATG
TAAGGATGTTAATAGCATCTTTACTTGACTAAGGCTCCGGAGGAAGCCACGGCTAACTCTGTGCCAGCAG
CCGCGGTAATACAGAGGCGGCAAGCGTTGTTTGGAATTATTGGGCGTAAAGAGCACGTAGGCGGCTATGT
AAGTCGGTTGTGAAAGCCTTCCGCTCAACGGGAGAACAGCATCCGATACTGCATGGCTTGAGTGCGGGAG
GGGAGAGTGGAACTTCTGGTGGAGCGGTGAAATGCGTAGATATCAGAAAGAACGCCGGCGGCGAAAGCGG
CTCTCTGGCCCATAACTGACGCTGGTGTGCGAAAGCTAGGGGAGCAAACGGGATTAGATACCCCGGTAGT
CCTAGCCGTAAACGAT

>gi|193783103|emb|FM174254.1| Uncultured anaerobic ammonium-oxidizing bacterium partial 16S rRNA gene, clone WaA-10-BS
GTGACGAAGCGACGCCGCGTGCGGGAAGAAGGCCTTCGGGTTGTAAACCGCTGTCGGGAGTTAAGAAATG
TAAGGATGTTAATAGCATCTTTACTTGACTAAGGCTCCGGAGGAAGCCACGGCTAACTCTGTGCCAGCAG
CCGCGGTAATACAGAGGCGGCAAGCGTTGTTCGGAATTATTGGGCGTAAAGAGCACGTAGGCGGCTATGT
AAGTCGGTTGTGAAAGCCTTCCGCTCAACGGGAGAACAGCATCCGATACTGCATGGCTTGAGTGCGGGAG
GGGAGAGTGGAACTTCTGGTGGAGCGGTGAAATGCGTAGATATCAGAAGGAACGCCGGCGGCGAAAGCGG
CTCTCTGGCCCATAACTGACGCTGAGTGTGCGAAAGCTAGGGGAGCAAACGGGATTAGATACCCCGGTAG
TCCTAGCCGTAAACGAT

>gi|193783104|emb|FM174255.1| Uncultured anaerobic ammonium-oxidizing bacterium partial 16S rRNA gene, clone CadA-1-RS
GTGACGAAGCGACGCCGCGTGTGGGAAGAAGGCCTTCGGGTTGTAAACCACTGTCGGGAGTTAGGAAATG
CAGGTGCGTTAATAGCGCACTTGCTTGACTAAGGCTCCAGAGGAAGCCACGGCTAACTCTGTGCCAGCAG
CCGCGGTAATACAGAGGCGGCAAGCGTTGTTCGGAATTATTGGGCGTAAAGAGCACGTAGGCGGCCTTGC
AAGTCAGTTGTGAAAGCCTTCCGCTTAACGGAAGAACGGCATCTGATACTACAGGGCTTGAGTACGGGAG
GGGAGAGTGGAACTTCTGGTGGAGCGGTGAAATGCGTAGATATCAGAAGGAACGCCGGCGGCGAAAGCGA
CTCTCTGGTCCGAAACTGACGCTGAGTGTGCGAAAGCTAGGGGAGCAAACGGGATTAGATAACCCGGTAG
TCCTAGCCGTAAACGAT

>gi|193783105|emb|FM174256.1| Uncultured anaerobic ammonium-oxidizing bacterium partial 16S rRNA gene, clone CadA-5-RS
GTGACGAAGCGACGCCGCGTGTGGGAAGAAGGCCTTCGGGTTGTAAACCACTGTCGGGAGTTAGGAAATG
CAGGTGCGTTAATAGCGCACTTGCTTGACTAAGCTCCAGAGGAAGCCACGGCTAACTCTGTGCCAGCAGC
CGCGGTAATACAGAGGCGGCAAGCGTTGTCCGGAATTATTGGGCGTAAAGAGCACGTAGGCGGCCTTGCA
AGTCAGTTGTGAAAGCCTTCCGCTTAACGGAAGAACGGCATCTGATACTACAGGGCTTGAGTACGGGAGG
GGAGAGTGGAACTTCTGGTGGAGCGGTGAAATGCGTAGATATCAGAAGGAACGCCGGCGGCGAAAGCGAC
TCTCTGGTCCGAAACTGACGCTGAGTGTGCGAAAGCTAGGGGAGCAAACGGGATTAGATACCCCGGTAGT
CCTAGCCGTAAACGAT

>gi|193783106|emb|FM174257.1| Uncultured anaerobic ammonium-oxidizing bacterium partial 16S rRNA gene, clone CdvP-1
GTGACGAAGCGACGCCGCGTGTGGGAAGAAGGCCTTCGGGTTGTAAACCACTGTCGGGAGTTAAGAAGTG
TAAGGGGGTGAATAGTCCTCTTGCTTGACGTTAGCTCCGGAGGAAGCCACGGCTAACTCTGTGCCAGCAG
CCGCGGTAATACAGAGGTGGCAAGCGTTGTTCGGAATTATTGGGCGTAAAGAGCACGTAGGCGGCCCTAC
AAGTCAGCTGTGAAATCCTTCTGCTCAACGGAAGAACGGCAGTTGATACTATAGGGCTCGAGTGCGGGAG
GGGAGAGTGGAACCTCTGGTGGAGCGGTGAAATGCGTAGATATCAGAAGGAACATCGGCGGCGAAAGCGA
CTCTCTGGCCCGTAACTGACGCTGAGGTGCGAAAGCTAGGGGAGCAAACGGGATTAGATACCCCGGTAGT
CCTAGCCGTAAACGAT

>gi|193783107|emb|FM174258.1| Uncultured anaerobic ammonium-oxidizing bacterium partial 16S rRNA gene, clone LlF-9-RS
GCGACGAAGCGACGCCGCGTGTGGGAAGAAGGCCTTCGGGTTGTAAACCACTGTCGGGAGTTAGGAAATG
CAGGTGCGTTAATAGCGCACTTGCTTGACTAAGGCTCCAGAGGAAGCCACGGCTAACTCTGTGCCAGCAG
CCGCGGTAATACAGAGGCGGCAAGCGTTGTTCGGAATTATTGGGCGTAAAGAGCACGTAGGCGGCCTTGC
AAGTCAGTTGTGAAAGCCTTCCGCTTAACGGAAGAACGGCATCTGATACTACAGGGCTTGAGTACGGGAG
GGGAGAGTGGAACTTCTGGTGGAGCGGTGAAATGCGTAGATATCAGAAGGAACGCCGGCGGCGAAAGCGA
CTCTCCGGTCCGAAACTGACGCTGAGTGTGCGAAAGCTAGGGGAGCAAACGGGATTAGATACCCCGGTAG
TCCTAGCCGTAAACGAT

>gi|193783108|emb|FM174259.1| Uncultured anaerobic ammonium-oxidizing bacterium partial 16S rRNA gene, clone LlF-3-RS
GTGACGAAGCGACGCCGCGTGTGGGAAGAAGGCCTTCGGGTTGTAAACCACTGTCGGGAGTTAGGAAATG
CAGGTGCGTTAATAGCGCACTTGCTTGACTAAGGCTCCAGAGGAAGCCACGGCTAACTCTGTGCCAGCAG
CCGCGGTAATACAGAGGCGGCAAGCGTTGTTCGGAATTATTGGGCGTAAAGAGCACGTAGGCGGCCTTGC
AAGTCAGTTGTGAAAGCCTTCCGCTTAACGGAAGAACGGCATCTGATACTACAGGGCTTGAGTACGGGAG
GGGAGAGTGGAACTTCTGGTGGAGCGGTGAAATGCGTAGATATCAGAAGGAACGCCGGCGGCGAAAGCGA
CTCTCTGGTCCGAAACTGACGCTGAGTGTGCGAAAGCTAGGGGAGCAAACGGGATTAGATACCCCGGTAG
TCCTAGCCGTAAACGAT

>gi|193783109|emb|FM174260.1| Uncultured anaerobic ammonium-oxidizing bacterium partial 16S rRNA gene, clone LnA-3-RS
GTGACGAAGCGACGCCGCGTGTGGGAAGAAGGCCTTCGGGTTGTAAACCACTGTCGGGAGTTAGGAAATG
CAGGTGCGTTAATAGCGCACTTGCTTGACTAAGGCTCCAGAGGAAGCCACGGCTAACTCTGTGCCAGCAG
CCGCGGTAATACAGAGGCGGCAAGCGTTGTTCGGAATTATTGGGCGTAAAGAGCACGTAGGCGGCCTTGC
AAGTCAGTTGTGAAAGCCTTCCGCTTAACGGAAGAACGGCATCTGATACTACAGGGCTTGAGTACGGGAG
GGGAGAGTGGAACTTCTGGTGGAGCGGTGAAATGCGTAGATATCAGAAGGAACGCCGGCGGCGAAAGCGA
CTCTCTGGTCCGAAACTGACGCTGAGTGTGCGAAAGCTAGGGGAGCAAACGGGATTAGATACCCCGGTAG
TTCTAGCCGTAAACGAT

>gi|193783110|emb|FM174261.1| Uncultured anaerobic ammonium-oxidizing bacterium partial 16S rRNA gene, clone LlR-6
GTGACGAAGCGACGCCGCGTGTGGGAAGAAGGCCTTCGGGTTGTAAACCACTGTCGGGAGTTAGGAAATG
TAAGGGTGTTAATAGTATCCTTACTTGACTAAGGCTCCGGAGGAAGCCACGGCTAACTCTGTGCCAGCAG
CCGCGGTAATACAGAGGCGGCAAGCGTTGTTCGGAATTATTGGGCGTAAAGAGCACGTAGGCGGCCTTGT
AAGTCAGTTGTGAAAGCCTTCTGCTTAACGGAAGAACAGCAGCTGATACTGCAAGGCTAGAGTGCGGAAG
GGGAGAGTGGAACTTCTGGTGGAGCGGTGAAATGCGTAGATATCAGAAGGAACACCGGCGGCGAAGGCGA
CTCTCTGGTCCGTAACTGACGCTGAGTGTGCGAAAGCTAGGGGAGCAAACGGGATTAGATACCCCGGTAG
TCCTAGCCGTAAACGAT

>gi|193783111|emb|FM174262.1| Uncultured anaerobic ammonium-oxidizing bacterium partial 16S rRNA gene, clone GcC-1-RS
GTGACGAAGCGACGCCGCGTGCGGGAAGAAGGCCTTCGGGTTGTAAACCGCTGTCGGGAGTTAAGAAATG
TAAGGATGTTAATAGCATCTTTGCTTGACTAAGGCTCCGGAGGAAGCCACGGCTAACTCTGTGCCAGCAG
CCGCGGTAATACAGAGGCGGCAAGCGTTGTTCGGAATTATTGGGCGTAAAGAGCACGTAGGCGGCTATGT
AAGCCGGTTGTGAAAGCCTTCCGCTCAACGGGAGAACAGCATCCGATACTGCATGGCTTGAGTGCGGGAG
GGGAGAGTGGAACTTCTGGTGGAGCGGTGAAATGCGTAGATATCAGAAGGAACGCCGGCGGCGAAAGCGG
CTCTCTGGCCCATAACTGACGCTGAGTGTGCGAAAGCTAGGGGAGCAAACGGGATTAGATACCCCGGTAG
TCCTAGCCGTAAACGAT

>gi|297747172|emb|FN908027.1| Uncultured anaerobic ammonium-oxidizing bacterium partial 16S rRNA gene, isolate F3.4 10
CCCTTCCGCACTCTAGCCTTGCAGTATCAGCTGCTGTTCTTCCGTTAAGCAGAAGGCTTTCACAACTGAC
TTACAAGGCCGCCTACGTGCTCTTTACGCCCAATAATTCCGAACAACGCTTGCCGCCTCTGTATTACCGC
GGCTGCTGGCACAGAGTTAGCCGTGGCTTCCTCCGGAGCCTTAGTCAAGTAAGGATACTATTAACACCCT
TA

>gi|297747173|emb|FN908028.1| Uncultured anaerobic ammonium-oxidizing bacterium partial 16S rRNA gene, isolate F3.4 11
CCCTTCCGCACTCTAGCCTTGCAGTATCAGCTGCTGTTCTTCCGTTAAGCAGAAGGCTTTCACAACTGAC
TTACAAGGCCGCCTACGTGCTCTTTACGCCCAATAATTCCGAGCAACGCTTGCCGCCTCTGTATTACCGC
GGCTGCTGGCACAGAGTTAGCCGTGGCTTCCTCCGGAGCCTTAGTCAAGTAAGGATACTATTAACACCCT
TA

>gi|297747174|emb|FN908029.1| Uncultured anaerobic ammonium-oxidizing bacterium partial 16S rRNA gene, isolate F3.4 29
CCCTTCCGCACTCTAGCCTTGCAGTATCAGCTGCTGTTCTTCCGTTAAGCAGAAGGCTTTCACAACTGAC
TTACAAGGCCGCCTACGTGCTCTTTACGCTCAATAATTCCGAACAACGCTTGCCGCCTCTGTATTACCGC
GGTTGCTGGCACAGAGTTAGCCGTGGCTTCCTCCGGAGCCTTAGTCAAGTAAGGATACTATTAACACCCT
TA

>gi|297747175|emb|FN908030.1| Uncultured anaerobic ammonium-oxidizing bacterium partial 16S rRNA gene, isolate F3.4 30
CCCTTCCGCACTCTAGCCTTGCAGTATCAGCTGCTGTTCTTCCGTTAAGCAGAAGGCTTTCACAACTGAC
TTACAAGGCCGCCTACGTGCTCTTTACGCCCAATAATTCCGAACAACGCTTGCCGCCTCTGTATTACCGC
GGTTGCTGGCACAGAGTTAGCCGTGGCTTCCTCCGGAGCCTTAGTCAAGTAAGGATACTATTAACACCCT
TA

>gi|297747176|emb|FN908031.1| Uncultured anaerobic ammonium-oxidizing bacterium partial 16S rRNA gene, isolate F3.4 5
CCCTTCCGTACTCTAGCCTTGCAGTATCAGCTGCTGTTCTTCCGTTAAGCAGAAGGCTTTCACAACTGAC
TTACAAGGCCGCCTACGTGCTCTTTACGCCCAATAATTCCGAACAACGCTTGCCGCCTCTGTATTACCGC
GGCTGCTGGCACAGAGTTAGCCGTGGCTTCCTCCGGAGCCTTAGTCAAGTAAGGATACTATTAACACCCT
TA

>gi|297747177|emb|FN908032.1| Uncultured anaerobic ammonium-oxidizing bacterium partial 16S rRNA gene, isolate R1
CCCTTCCGCACTCTAGCCTTACAGTATCAGATGCTGTTCTTCCGTTAAGCAGAAGGCTTTCACAACTGAC
TTATAAGGCCGCCTACGTGCTCTTTACGCCCAATAATTCCGAACAACGCTTGCCGCCTCTGTATTACCGC
GGCTGCTGGCACAGAGTTAGCCGTGGCTTCCTCCGGAGCCTTAGTCAAGTAAGGATACTATTAGCACCCT
TA

>gi|297747178|emb|FN908033.1| Uncultured anaerobic ammonium-oxidizing bacterium partial 16S rRNA gene, isolate R12
CCCTCCCGCACTCAAGCCATGCAGTATCGGATGCTGTTCTCCCGTTGAGCGGAAGGCTTTCACAACCGAC
TTACATAGCCGCCTACGTGCTCTTTACGCCCAATAATTCCGAACAACGCTTGCCGCCTCTGTATTACCGC
GGCTGCTGGCACAGAGTTAGCCGTGGCTTCCTCCGGAGCCTTAGTCAAGCAAAGATGCTATTAACATCCT
TA

>gi|297747179|emb|FN908034.1| Uncultured anaerobic ammonium-oxidizing bacterium partial 16S rRNA gene, isolate R14
CCCTCCCGCACTCAAGCCATGCAGTATCGGATGCTGTTCTCCCGTTGAGCGGAAGGCTTTCACAACCGAC
TTACATAGCCGCCTACGTGCTCTTTACGCCCAATAATTCCGAACAACGCTTGCCGCCTCTGTATTACCGC
GGCTGCTGGCACAGAGTTAGCCGTGGCTTCCTCCGGAGCCTTAGTCAAGTAAGGATACTATTAGCACCCT
TA

>gi|297747180|emb|FN908035.1| Uncultured anaerobic ammonium-oxidizing bacterium partial 16S rRNA gene, isolate R16
CCCTTCCGCACTCTAGCCTTGCAGTATCAGCTGCTGTTCTTCCGTTAAGCAGAAGGCTTTCACAACTGAC
TTACAAAGCCGCCTGCGTGCTCTTTACGCCCAATAATTCCGAACAACGCTTGCCGCCTCTGTATTACCGC
GGCTGCTGGCACAGAGTTAGCCGTGGCTTCCTCCGGAGCCTTAGTCAAGTAGGGATACTATTAGCACCCT
TA

>gi|297747181|emb|FN908036.1| Uncultured anaerobic ammonium-oxidizing bacterium partial 16S rRNA gene, isolate R26
CCCTTCCGCACTCTAGCCTTGCAGTATCAGCTGCTGTTCTTCCGTTAAGCAGAAGGCTTTCACAACTGAC
TTACAAGGCCGCCTACGTGCTCTTTACGCCCAATAATTCCGAACAACGCTTGCCGCCTCTGTATTACCGC
GGCTGCTGGCACAGAGTTAGCCGTGGCTTCCTCCGGAGCCTTAGTCAAGTAAGGATACTATTAACACCCT
TA

>gi|297747182|emb|FN908037.1| Uncultured anaerobic ammonium-oxidizing bacterium partial 16S rRNA gene, isolate R22
CCCTTCCGCACTCTAGCCTTGCAGTATCAGATGCTGTTCTTCCGTTAAGCAGAAGGCTTTCACAACTGAC
TTACAAAGCCGCCTACGTGCTCTTTACGCCCAATAATTCCGAACAACGCTTGCCGCCTCTGTATTACCGC
GGCTGCTGGCACAGAGTTAGCCGTGGCTTCCTCCGGAGCCTTAGTCAAGTAAGGATACTATTAACACCCT
TA

>gi|297747183|emb|FN908038.1| Uncultured anaerobic ammonium-oxidizing bacterium partial 16S rRNA gene, isolate R24
CCCTCCCGCACTCAAGCCATGCAGTATCGGATGCTGTTCTCCCGTTGAGCGGAAGGCTTTCACAACCGAC
TTACATAGCCGCCTACGTGCTCCTTACGCCCAATAATTCCGAACAACGCTTGCCGCCTCTGTATTACCGC
GGCTGCTGGCACAGAGTTAGCCGTGGCTTCCTCCGGAGCCTTAGTCAAGCAAAGATGCTATTAACATCCT
TA

>gi|297747184|emb|FN908039.1| Uncultured anaerobic ammonium-oxidizing bacterium partial 16S rRNA gene, isolate R27
CCCTCCCGCACTCTAGCCTTGCAGTATCAGATGCTGTTCTTCCGTTAAGCAGAAGGCTTTCACAACTGAC
TTACAAGGCCGCCTACGTGCTCTTTACGCCCAATAATTCCGAACAACGCTTGCCGCCTCTGTATTACCGC
GGCTGCTGGCACAGAGTTAGCCGTGGCTTCCTCCGGAGCCTTAGTCAAGTAAGGATACTATTAACACCCT
TA

>gi|297747185|emb|FN908040.1| Uncultured anaerobic ammonium-oxidizing bacterium partial 16S rRNA gene, isolate R29
CCCTTCCGCACTCTAGCCTTGCAGTATCAGCTGCTGTTCTTCCGTTAAGCAGAAGGCTTTCACAACTGAC
TTACAAGGCCGCCTACGTGCTCTTTACGCCCAATAATTCCGAACAACGCTTGCCGCCTCTGTATTACCGC
GGCTGCTGGCACAGAGTTAGCCGTGGCTTCCTCCGGAGCCTTAGTCAAGTAGGGATACTATTAGCACCCT
TA

>gi|297747186|emb|FN908041.1| Uncultured anaerobic ammonium-oxidizing bacterium partial 16S rRNA gene, isolate R4
CCCTCCTGCACTCTAGCCCTGCAGTTTCAAACGCAGTTCCTCGGTTAAGCCGAGGGATTTCACATCTGAC
TTACAGAGCCGCCTACGCGCCCTTTATGCCCAGTAATTCCGAACAACGCTTGCCATCTACGTATTACCGC
TGCTGCTGGCACGTAGTTAGCCATGGCTTCCTCTGAGGCTGGTCAAACAAAGGCGGTGTTAACACCTCTG

>gi|297747187|emb|FN908042.1| Uncultured anaerobic ammonium-oxidizing bacterium partial 16S rRNA gene, isolate R5
CCCTTCCGCACTCTAGCCTTGCAGTATCAGCTGCTGTTCTTCCGTTAAGCAGAAGGCTTTCACAACTGAC
TTACAAGGCCGCCTACGTGCTCTTTACGCCCAATAATTCCGAACAACGCTTGCCGCCTCTGTATTACCGC
GGCTGCTGGCACAGAGTTAGCCGTGGCTTCCTCCGGAGCCCTAGTCAAGTAAGGATACTATTAACACCCT
TA

>gi|297747188|emb|FN908043.1| Uncultured anaerobic ammonium-oxidizing bacterium partial 16S rRNA gene, isolate R8
CCCTTCCGCACTCTAGCCTTGCAGTATCAGATGCTGTTCTTCCGTTAAGCAGAAGGCTTTCACAACTGAC
TTACAAAGCCGCCTACGTGCTCTTTACGCCCAATAATTCCGAACAACGCTTGCCGCCTCTGTATTACCGC
GGCTGCTGGCACAGAGTTAGCCGTGGCTTCCTCCGGAGCCTTAGTCAAGTAAGGGTACTATTAGCACCCT
TA

>gi|297747189|emb|FN908044.1| Uncultured anaerobic ammonium-oxidizing bacterium partial 16S rRNA gene, isolate R9
CCCTTCCGCACTCTAGCCTTGCAGTATCAGATGCTGTTCTTCCGTTAAGCAGAAGGCTTTCACAACTGAC
TTACAAAGCCGCCTACGTGCTCTTTACGCCCAATAATTCCGAACAACGCTTGCCGCCTCTGTATTACCGC
GGCTGCTGGCACAGAGTTAGCCGTGGCTTCCTCCGGAGCCTTAGTCAAGTAAGGATACTATTAGCACCCT
TA

>gi|537469391|gb|KF286663.1| Uncultured planctomycete isolate DGGE gel band X04 16S ribosomal RNA gene, partial sequence
AGCACGTAAGGGGGTTTGTAAGTCAGATGTGAAAGCCTTCTGTTCAAAGGAAGAATTGCATCTGAAACTG
CAAACCTTGAGTGTAGGAGGGGAGAGTGGAACTTCTGGTGGAGCGGTGAAATGCGTAGATATCAGAAGGA
ACGCCGGCGGCGAAAGCGACTCTCTGGCCTATTACTGACACTGAGTGTGCGAAAGCTAGGGGAGCAAACG
GGATTAGATACCCCGGTA

>gi|537469392|gb|KF286664.1| Uncultured planctomycete isolate DGGE gel band X05 16S ribosomal RNA gene, partial sequence
AGCACGTAGGTGGGTTTGTAAGTCAGTTGTGAAAGCCTTCCGCTTAACGGAAGAACGGCATCTGATACTG
CAGGGCTTGAGTACGGGAGGGGAGAGTGGAACTTCTGGTGGAGCGGTGAAATGCGTAGATATCAGAAGGA
ACGCCGGCGGCGAAAGCGACTCTCTGGTCCGTAACTGACGCTGAGTGTGCGAAAGCTAGGGGAGCAAACG
TGAGCAGATAACCCGGTA

>gi|537469393|gb|KF286665.1| Uncultured planctomycete isolate DGGE gel band X06 16S ribosomal RNA gene, partial sequence
AGCACGTAGGTGGGTTTGTAAGTCAGTTGTGAAAGCCTTCCGTTTAACGGAAGAACGGCATCTGATACTG
CAGGCCTTGAGTATGGGAGGGGAGAGTGGAACTTCTGGTGGAGCGGTGAAATGCGTAGATATCAGAAGGA
ACGCCGGCGGCGAAAGCGACTCTCTGGTCCGTAACTGACGCTGAGTGTGCGAAAGCTAGGGGAGCAAACG
TGAGCAGAGAACCCGGTA

>gi|537469394|gb|KF286666.1| Uncultured planctomycete isolate DGGE gel band X07 16S ribosomal RNA gene, partial sequence
AGCACGTAGGTGGGTTTGTAAGTCAGTTGTGAAAGCCTTCCGCTTAACGGAAGAACGGCATCTGATACTG
CAGGGCTTGAGTACGGGAGGGGAGAGTGGAACTTCTGGTGGAGCGGTGAAATGCGTAGATATCAGAAGGA
ACGCCGGCGGCGAAAGCGACTCTCTGGTCCGTAACTGACGCTGAGTGTGTGAAAGCTAGGGGAGCAAACG
TGAGCAGATAACCCGGTA

>gi|537469395|gb|KF286667.1| Uncultured planctomycete isolate DGGE gel band X08 16S ribosomal RNA gene, partial sequence
AGCACGTAGGTGGGTTTGTAAGTCAGATGTGAAAGCCTTCTGTTCAACGGAAGAATTGCATCTGAAACTA
CAAACCTTGAGTATAGGAGGGGAGAGTGGAACTTCTGGTGGAGCGGTGAAATGCGTAGATATCAGAAGGA
ACGCCGGCGGCGAAAGCGACTCTCTGGCCTATTACTGACACTGAGTGTGCGAAAGCTAGGGGAGCAAACG
GGATTAAATACCCCGGTA

>gi|537469396|gb|KF286668.1| Uncultured planctomycete isolate DGGE gel band X09 16S ribosomal RNA gene, partial sequence
AGCACGTAGGTGGGTTTGTAAGTCAGTTGTGAAAGCCTTCCGCTTAACGGAAGAACGGCATCTGATACTA
CAGGGCTTGAGTGCGGGAGGGGAGAGTGGAACTTCTGGTGGAGCGGTGAAATGCGTAGATATCAGAAGGA
ACGCCGGCGGCGAAAGCGACTCTCTGGTCCGAAACTGACGCTGAGTGTGCGAAAGCTAGGGGAGCAAACG
GGATTAGATACCCCGGTA

>gi|537469397|gb|KF286669.1| Uncultured planctomycete isolate DGGE gel band X10 16S ribosomal RNA gene, partial sequence
AGCACGTAGGTGGGTTTGTAAGTCAGACGTGAAAGCCTTCTGTTCAACGGAAGAATTGCATCTGAAACTA
CAAACCTTGAGTGTAGGAGGGGAGAATGGAACTTCTGGTGGAGCGGTGAAATGCGTAGATATCAGAAGGA
ACGCCGGCGGCGAAAGCGATTCTCTGGCCTATTACTGACACTCAGTGTGCGAAAGCTAGGGGAGCAAACG
GGATTAGATACCCCGGTA

>gi|537469400|gb|KF286672.1| Uncultured planctomycete isolate DGGE gel band X13 16S ribosomal RNA gene, partial sequence
AGCACGTAGGTGGGTTTGTAAGTCAGGTGTGAAACCCTTCTGTTCAAAGGAAGAACGGCATCTGAAACTG
CGAATCTTGAGTGTAGGAGGGGAGAGTGGAACTTCTGGTGGAGCGGTGAAATGCGTAGATATCAGAAGGA
ACGTCGGCGGCGAAAGCGACTCTCTGGCCTATTACTGACACTGAGGGTGCGAAAGTTAGGGGAGCAAACG
GGATTAGATACCCCGGTA

>gi|537469402|gb|KF286674.1| Uncultured planctomycete isolate DGGE gel band X15 16S ribosomal RNA gene, partial sequence
AGCACGTAGGTGGGTTTGTTAGTCAGATGTGAAAGCCTTCTGTTCAACGGAAGAATTGCATCTGAAACTA
CAAACCTTGAGTATAGGAGGGGAGAGTGGAACTTCTGGTGGAGCGGTGAAATGCGTAGATATCAGAAGGA
ACGCCGGCGGCGAAAGCGACTCTCTGGCCTATAACTGACACTGAGTGTGCGAAAGCTAGGGGAGCAAACG
TGATCAGATACCCCGGTA

>gi|537469403|gb|KF286675.1| Uncultured planctomycete isolate DGGE gel band X16 16S ribosomal RNA gene, partial sequence
AGCACGTAGGTGGGTTTGTAAGTCAGATGTGAAAGCCTTCTGTTCAAAGGAAGAACGGCATCTGAAACTG
CAGATCTTGAGTGTAGGAGGGGAGAGTGGAACTTCTGGTTGAGCGGTGAAATGCGTAGATATCAGAAGGA
ACGTCGGCGGCGAAAGCGACTCTCTGGCCTATTACTGACACTGAGTGTGCGAAAGTTGGGGGAGCAAACG
GGATTAGATACCCCGGTA

>gi|537469404|gb|KF286676.1| Uncultured planctomycete isolate DGGE gel band X17 16S ribosomal RNA gene, partial sequence
AGCACGTAGGTGGGTTTGTAAGTCAGATGTGAAAGCCTTCTGTTCAAAGGAAGAACGGCATTTGAAACTG
CAGATCTTGAGTGTAGGAGGGGAGAGTGGAACTTCTGGTGGAGCGGTGAAATGCGTAGATATCAGAAGGA
ACGTCGGCGGCGAAAGCGACTCTCTGGCCTATTACTGACACTGAGTGGGCAAAAGTTAGGGGAGCAAACG
GAATTAAATACCCGGGTA

>gi|537469407|gb|KF286679.1| Uncultured planctomycete isolate DGGE gel band X20 16S ribosomal RNA gene, partial sequence
AGCACGTAGGTGGGTTTGTAAGTCAGTTGTGAAAGCCTTCCGCTTAACGGAAGAACGGCATCTGATACTA
CAGGGCTTGTGTACGGGAGGGGAGAGTGGAACTTCTGGTGGAGCGGTGAAATGCGTAGATATCAGAAGGA
ACGCCGGCGGCGAAAGCGACTCTCTGGTCCGAAACTGACGCTGAGTGTGCGAAAGCTAGGGGAGCAAACG
GGATTAGATACCCCGGTA

>gi|537469409|gb|KF286681.1| Uncultured planctomycete isolate DGGE gel band X22 16S ribosomal RNA gene, partial sequence
AGCACGTAGGTGGGTTTGTAAGTCAGTTGTGAAAGCCTTCCGCTTAACGGAAGAACGGCATCTGATACTA
CAGGGCTTGAGTACGGGAGGGGAGAGTGGAACTTCTGGTGGAGCGGTGAAATGCGTAGATATCAGAAGGA
ACGCCGGCGGCGAAAGCGACTCTCTGGTCCGAAACTGACGCTGAGTGTGCGAAAGCTAGGGGAGCAAACG
GGATTAGATACCCCGGTA

>gi|389501897|gb|JQ822455.1| Uncultured planctomycete clone PS_Brod_01 16S ribosomal RNA gene, partial sequence
GTAGGTGGGTTTGTAAGTCAGACGTGAAAGCCTTCTGTTCAACGGAAGAATTGCATCTGAAACCACAAAC
CTTGAGTGTAGGAGGGGAGAATGGAACTTCTGGTGGAGCGGTGAAATGCGTAGATATCAGAAGGAACGCC
GGCGGCGAAAGCGATTCTCTGGCCTATTACTGACACTCAGTGTGCGAAAGCTAGGGGAGCAAACGGGATT
AGATACCCCGGTAGTCCTAGCCGTAAACGAT

>gi|389501898|gb|JQ822456.1| Uncultured planctomycete clone PS_Brod_02 16S ribosomal RNA gene, partial sequence
GTAGGTGGGTTTGTAAGCCAGATGTGAAGGCCTTCTGTTCAAAGGAAGAACGGCATCTGAAACTGCAGAT
CTTGAGTGTAGGAGGGGAGAGTGGAACTTCTGGTGGAGCGGTGAAATGCGTAGATATCAGAAGGAACGTC
GGCGGCGAAAGCGACTCTCTGGCCTATTACTGACACTGAGTGTGCGAAAGTTAGGGGAGCAAACGGGATT
AGATACCCCGGTAGTCCTAACTGTAAACGAT

>gi|389501899|gb|JQ822457.1| Uncultured planctomycete clone PS_Brod_03 16S ribosomal RNA gene, partial sequence
GTAGGTGGGTTTGTAAGTCAGATGTGAAAGCCTTCTGTTCAAAGGAAGAACGGCATCTGAAACTGCAGAT
CTTGAGTGTAGGAGGGGAGAGCGGAACTTCTGGTGGAGCGGTGAAATGCGTAGATATCAGAAGGAACGTC
GGCGGCGAAAGCGACTCTCTGGCCTATTACTGACACTGAGTGCGCGAAAGTTAGGGGAGCAAACGGGATT
AGATACCCCGGTAGTCCTAACTGTAAACGAT

>gi|389501900|gb|JQ822458.1| Uncultured planctomycete clone PS_Brod_04 16S ribosomal RNA gene, partial sequence
GTAGGTGGGTTTGTAAGTCAGATGTGAAAGCCTTCTGTTCAAAGGAAGAACGGCATCTGAAACTGCAGAT
CTTGAGTGTAGGAGGGGAGAGTGGAACTTCTGGTGGAGCGGTGAAATGCGTAGATATCAGAAGGAACGTC
GGCGGCGAAAGCGACTCTCTGGCCTATTACTGACACTGAGTGTGCGAAAGTTAGGGGAGCAAACGGGATT
AGATACCCCGGTAGTCCTAACTGTAAACGAT

>gi|389501901|gb|JQ822459.1| Uncultured planctomycete clone PS_Brod_05 16S ribosomal RNA gene, partial sequence
GTAGGTGGGTTTGTAAGTCAGATGTGAAAGCCTTCTGTTCAAAGGAAGAACGGCATCTGAAACTGCAGAT
CTTGAGTGTAGGAGGGGAGAGTGGAACTTCTGGTGGAGCGGTGAAATGCGTAGATATCAGAAGGAACGTC
GGCGGCGAAAGCGACTCTCTGGCCTATTACTGACACTGAGTGTGCGAAAGTTAGGGGAGCAAACGGGATT
AGATACCCCGGTAGTCCTAACTGTAAACGAT

>gi|389501902|gb|JQ822460.1| Uncultured planctomycete clone PS_Brod_06 16S ribosomal RNA gene, partial sequence
GTAGGTGGGTTTGTAAGTCAGATGTGAAAGCCTTCTGTTCAAAGGAAGAACGGCATCTGAAACTGCAGAT
CTTGAGTGTAGGAGGGGAGAGTGGAACTTCTGGTGGAGCGGTGAAATGCGTAGATATCAGAAGGAACGTC
GGCGGCGAAAGCGACTCTCTGGCCTATTACTGACACTGAGTGTGCGAAAGTTAGGGGAGCAAACGGGATT
AGATACCCCGGTAGTCCTAACTGTAAACGAT

>gi|389501903|gb|JQ822461.1| Uncultured planctomycete clone PS_Brod_07 16S ribosomal RNA gene, partial sequence
GTAGGTGGGTTTGTAAGTCAGATGTGAAAGCCTTCTGTTCAAAGGAAGAACGGCATCTGAAACTGCAGAT
CTTGAGTGTAGGAGGGGAGAGTGGAACTTCTGGTGGAGCGGTGAAATGCGTAGATATCAGAAGGAACGTC
GGCGGCGAAAGCGACTCTCTGGCCTATTACTGACACTGAGTGTGCGAAAGTTAGGGGAGCAAACGGGATT
AGATACCCCGGTAGTCCTAACTGTAAACGAT

>gi|389501904|gb|JQ822462.1| Uncultured planctomycete clone PS_Brod_08 16S ribosomal RNA gene, partial sequence
GTAGGTGGGTTTGTAAGTCAGATGTGAAAGCCTTCTGTTCAAAGGAAGAACGGCATCTGAAACTGCAGAT
CTTGAGTGTAGGAGGGGAGAGTGGAACTTCTGGTGGAGCGGTGAAATGCGTAGATATCAGAAGGAACGTC
GGCGGCGAAAGCGACTCTCTGGCCTATTACTGACACTGAGTGTGCGAAAGTTAGGGGAGCAAACGGGATT
AGATACCCCGGTAGTCCTAACTGTAAACGAT

>gi|389501905|gb|JQ822463.1| Uncultured planctomycete clone PS_Brod_09 16S ribosomal RNA gene, partial sequence
GTAGGTGGGTTTGTAAGTCAGATGTGAAAGCCTTCTGTTCAAAGGAAGAACGGCATCTGAGACTGCAGAT
CTTGAGTGTAGGAGGGGAGAGTGGAACTTCTGGTGGAGCGGTGAAATGCGTAGATATCAGAAGGAACGTC
GGCGGCGAAAGCGACTCTCTGGCCTATTACTGACACTGAGTGTGCGAAAGTTAGGGGAGCAAACGGGATT
AGATACCCCGGTAGTCCTAACTGTAAACGAT

>gi|389501906|gb|JQ822464.1| Uncultured planctomycete clone PS_Brod_10 16S ribosomal RNA gene, partial sequence
GTAGGTGGGTTTGTAAGTCAGATGTGAAAGCCTTCTGTTCAAAGGAAGAACGGCATCTGAAACTGCAGAT
CTTGAGTGTAGGAGGGGAGAGTGGAACTTCTGGTGGAGCGGTGAAATGCGTAGATATCAGAAGGAACGTC
GGCGGCGAAAGCGACTCTCTGGCCTATTACTGACACTGAGTGTGCGAAAGTTAGGGGAGCAAACGGGATT
AGATACCCCGGTAGTCCTAACTGTAAACGAT

>gi|389501907|gb|JQ822465.1| Uncultured planctomycete clone PS_Brod_11 16S ribosomal RNA gene, partial sequence
GTAGGTGGGTTTGTAAGTCAGATGTGAAAGCCTTCTGTTCAAAGGAAGAACGGCATCTGAAACTGCAGAT
CTTGAGTGTAGGAGGGGAGAGTGGAACTTCTGGTGGAGCGGTGAAATGCGTAGATATCAGAAGGAACGTC
GGCGGCGAAAGCGACTCTCTGGCCTATTACTGACACTGAGTGTGCGAAAGTTAGGGGAGCAAACGGGATT
AGATACCCCGGTAGTCCTAACTGTAAACGAT

>gi|389501908|gb|JQ822466.1| Uncultured planctomycete clone PS_Brod_12 16S ribosomal RNA gene, partial sequence
GTAGGTGGGTTTGTAAGTCAGATGTGAAAGCCTTCTGTTCAAAGGAAGAACGGCATCTGAAACTGCAGAT
CTTGAGTGTAGGAGGGGAGAGTGGAACTTCTGGTGGAGCGGTGAAATGCGTAGATATCAGAAGGAACGTC
GGCGGCGAAAGCGACTCTCTGGCCTATTACTGACACTGAGTGTGCGAAAGTTAGGGGAGCAAACGGGATT
AGATACCCCGGTAGTCCTAACTGTAAACGAT

>gi|389501909|gb|JQ822467.1| Uncultured planctomycete clone PS_Brod_13 16S ribosomal RNA gene, partial sequence
GTAGGTGGGTTTGTAAGTCAGATGTGAAAGCCTTCTGTTCAAAGGAAGAACGGCATCTGAAACTGCAGAT
CTTGAGTGTAGGAGGGGAGAGTGGAACTTCTGGTGGAGCGGTGAAATGCGTAGATATCAGAAGGAACGTC
GGCGGCGAAAGCGACTCTCTGGCCTATTACTGACACTGAGTGTGCGAAAGTTAGGGGAGCAAACGGGATT
AGATACCCCGGTAGTCCTAACTGTAAACGAT

>gi|389501910|gb|JQ822468.1| Uncultured planctomycete clone PS_Brod_14 16S ribosomal RNA gene, partial sequence
GTAGGTGGGTTTGTAAGTCAGATGTGAAAGCCTTCTGTTCAAAGGAAGAACGGCATCTGAAACTGCAGAT
CTTGAGTGTAGGAGGGGAGAGTGGAACTTCTGGTGGAGCGGTGAAATGCGTAGATATCAGAAGGAACGTC
GGCGGCGAAAGCGACTCTCTGGCCTATTACTGACACTGAGTGTGCGAAAGTTAGGGGAGCAAACGGGATT
AGATACCCCGGTAGTCCTAACTGTAAACGAT

>gi|389501911|gb|JQ822469.1| Uncultured planctomycete clone PS_Brod_15 16S ribosomal RNA gene, partial sequence
GTAGGTGGGTTTGTAAGTCAGATGTGAAAGCCTTCTGTTCAAAGGAAGAACGGCATCTGAAACTGCAGAT
CTTGAGTGTAGGAGGGGAGAGTGGAACTTCTGGTGGAGCGGTGAAATGCGTAGATATCAGAAGGAACGTC
GGCGGCGAAAGCGACTCTCTGGCCTATTACTGACACTGAGTGTGCGAAAGTTAGGGGAGCAAACGGGATT
AGATACCCAGGTAGTCCTAACTGTAAACGAT

>gi|389501912|gb|JQ822470.1| Uncultured planctomycete clone PS_Brod_16 16S ribosomal RNA gene, partial sequence
GTAGGTGGGTTTGTAAGTCAGATGTGAATGCCTTCTGTTCAAAGGAAGAACGGCATCTGAAACTGCAGAT
CTTGAGTGTAGGAGGGGAGAGTGGGACTTCTGGTGGAGCGGTGAAATGCGTAGATATCAGAAGGAACGTC
GGCGGCGAAAGCGACTCTCTGGCCTATTACTGACACTGAGTGTGCGAAAGTTAGGGGAGCAAACGGGATT
AGATACCCCGGTAGTCCTAACTGTAAACGAT

>gi|389501913|gb|JQ822471.1| Uncultured planctomycete clone PS_Brod_17 16S ribosomal RNA gene, partial sequence
GCCTTCTGTTCATAGGAAGAACGGCATCTGAAACTGCAGATCTTGGGTGTAGGAGGGGAGAGTGGAACTT
CTGGTGGAGCGGTGAAATGCGTAGATATCAGAAGGAACGTCGGCGGCGAAAGCGACTCTCTGGCCTATTA
CTGACACTGAGTGTGCGAAAGTTAGGGGAGCAAACGGGATTAGATACCCCGGTAGTCCTAACTGTAAACG
AT

>gi|389501914|gb|JQ822472.1| Uncultured planctomycete clone PS_Brod_18 16S ribosomal RNA gene, partial sequence
GTAGGTGGGTTTGTAAGTCAGATGTGAAAGCCTTCTGTTCAAAGGAAGAACGGCATCTGAGACTGCAGAT
CTTGAGTGTAGGAGGGGAGAGTGGAACTTCTGGTGGAGCGGTGAAATGCGTAGATATCAGAAGGAACGTC
GGCGGCGAAAGCGACTCTCTGGCCTATTACTGACACTGGGTGTGCGAAAGTTAGGGGAGCAAACGGGATT
AGATACCCCGGTAGTCCTAACTGTAAACGAT

>gi|389501915|gb|JQ822473.1| Uncultured planctomycete clone PS_Brod_19 16S ribosomal RNA gene, partial sequence
GATGTGAAAGCCTTCTGTTCATAGGAAGAACGGCATCTGAAACTGCAGATCTTGAGTGTAGGAGGGGAGA
GTGGAACTTCTGGTGGAGCGGTGAAATGCGTAGATATCAGAAGGAACGTCGGCGGCGAAAGCGACTCTCT
GGCCTATTACTGACGCTGAGTGTGCGAAAGTTAGGGGAGCAAACGGGATTAGATACCCCGGTAGTCCTAA
CTGTAAACGAT

>gi|389501916|gb|JQ822474.1| Uncultured planctomycete clone PS_Brod_20 16S ribosomal RNA gene, partial sequence
GAGTCAGATGTGAAAGCCTTCTGTTCAAAGGAAGAACGGCATCTGAAACTGCAGATCTTGAGTGTAGGAG
GGGAGAGTGGAACTTCTGGTGGAGCGGTGAAATGCGTAGATATCAGAAGGAACGTCGGCGGCGAAAGCGA
CTCTCTGGCCTATTACTGACACTGAGTGTGCGAAAGTTAGGGGAGCAAACGGGATTAGATACCCCGGTAG
TCCTAACTGTAAACGAT

>gi|389501917|gb|JQ822475.1| Uncultured planctomycete clone PS_Brod_21 16S ribosomal RNA gene, partial sequence
AGTCAGATGTGAAAGCCTTCTGTTCAAAGGAAGAACGGCATCTGAAACTGCAGATCTTGAGTGTAGGAGG
GGAGAGTGGAACTTCTGGTGGAGCGGTGAAATGCGTAGATATCAGAAGGAACGTCGGCGGCGAAAGCGAC
TCTCTGGCCTATTACTGACACTGAGTGTGCGAAAGTTAGGGGAGCAAACGGGATTAGATACCCCGGTAGT
CCTAACTGTAAACGAT

>gi|389501918|gb|JQ822476.1| Uncultured planctomycete clone PS_Brod_22 16S ribosomal RNA gene, partial sequence
CAAAGGAAGAACGGCATCTGAAACTGCAGATCTTGAGTGTAGGAGGGGAGAGTGGAACTTCTGGTGGAGC
GGTGAAATGCGTAGATATCAGAAGGAACGTCGGCGGCGAAAGCGACTCTCTGGCCTATTACTGACACTGA
GTGTGCGAAAGTTAGGGGAGCAAACGGGATTAGATACCCCGGTAGTCCTAACTGTAAACGAT

>gi|389501919|gb|JQ822477.1| Uncultured planctomycete clone PS_Brod_23 16S ribosomal RNA gene, partial sequence
GTAGGTGGGTTTGTAAGTCAGATGTGAAAGCCTTCTGTTCAAAGGAAGAACGGCATCTGAAACTGCAGAT
CTTGAGTGTAGGAGGGGAGAGTGGAACTTCTGGTGGAGCGGTGAAATGCGTAGATATCAGAAGGAACGTC
GGCGGCGAAAGCGACTCTCTGGCCTATTACTGACACTGAGTGTGCGAAAGTTAGGGGAGCAAACGGGATT
AGATACCCCGGTAGTCCTAACTGTAAACGAT

>gi|389501920|gb|JQ822478.1| Uncultured planctomycete clone PS_Brod_24 16S ribosomal RNA gene, partial sequence
GAGTCAGATGTGAAAGCCTTCTGTTCAAAGGAAGAACGGCATCTGAAACTGCAGATCTTGAGTGTAGGAG
GGGAGAGTGGAACTTCTGGTGGAGCGGTGAAATGCGTAGATATCAGAAGGAACGTCGGCGGCGAAAGCGA
CTCTCTGGCCTATTACTGACGCTGAGTGTGCGAAAGTTAGGGGAGCAAACGGGATTAGATACCCCGGTAG
TCCTAACTGTAAACGAT

>gi|389501921|gb|JQ822479.1| Uncultured planctomycete clone PS_Brod_25 16S ribosomal RNA gene, partial sequence
CCTTCTGTTCAAAGGAAGAACGGCATCTGAAACTGCAGATCTTGAGTGTAGGAGGGGAGAGTGGAACTTC
TGGTGGAGCGGTGAAATGCGTAGATATCAGAAGGAACGTCGGCGGCGAAAGCGACTCTCTGGCCTATTAC
TGACACTGAGTGTGCGAAAGTTAGGGGAGCAAACGGGATTAGATACCCCGGTAGTCCTAACTGTAAACGA
T

>gi|389501922|gb|JQ822480.1| Uncultured planctomycete clone PS_Brod_26 16S ribosomal RNA gene, partial sequence
TCAGATGTGAAAGCCTTCTGTTCAAAGGAAGAACGGCATCTGAAACTGCAGATCTTGAGTGTAGGAGGGG
AGAGTGGAACTTCTGGTGGAGCGGTGAAATGCGTAGATATCAGAAGGAACGTCGGCGGCGAAAGCGACTC
TCTGGCCTATTACTGACACTGAGTGTGCGAAAGTTAGGGGAGCAAACGGGATTAGATACCCCGGTAGTCC
TAACTGTAAACGAT

>gi|389501923|gb|JQ822481.1| Uncultured planctomycete clone PS_Brod_27 16S ribosomal RNA gene, partial sequence
GTAGGTGGGTTTGTAAGTCAGATGTGAAAGCCTTCTGTTCAAAGGAAGAACGGCATCTGAAACTGCAGAT
CTTGAGTGTAGGAGGGGAGAGTGGAACTTCTGGTGGAGCGGTGAAATGCGTAGATATCAGAAGGAACGTC
GGCGGCGAAAGCGACTCTCTGGCCTATTACTGACACTGAGTGTGCGAAAGTTAGGGGGGCAAACGGGATT
AGATACCCCGGTAGTCCTAACTGTAAACGAT

>gi|389501924|gb|JQ822482.1| Uncultured planctomycete clone PS_Brod_28 16S ribosomal RNA gene, partial sequence
GTAGGTGGGTTTGTAAGTCAGATGTGAAAGCCTTCTGTTCAAAGGAAGAACGGCATCTGAAACTGCAGAT
CTTGAGTGTAGGAGGGGAGAGTGGAACTTCTGGTGGAGCGGTGAAATGCGTAGATATCAGAAGGAACGTC
GGCGGCGAAAGCGACTCTCTGGCCTATTACTGACACTGAGTGTGCGAAAGTTAGGGGAGCAAACGGGATT
AGATACCCCGGTAGTCCTAACTGTAAACGAT

>gi|389501925|gb|JQ822483.1| Uncultured planctomycete clone PS_Brod_29 16S ribosomal RNA gene, partial sequence
GTAGGTGGGTTTGTAAGTCAGATGTGAAAGCCTTCTGTTCAAAGGAAGAACGGCATCTGAAACTGCAGAT
CTTGAGTGTAGGAGGGGAGAGCGGAACTTCTGGTGGAGCGGTGAAATGCGTAGATATCAGAAGGAACGTC
GGCGGCGAAAGCGACTCTCTGGCCTATTACTGACACTGAGTGCGCGAAAGTTAGGGGAGCAAACGGGATT
AGATACCCCGGTAGTCCTAACTGTAAACGAT

>gi|389501926|gb|JQ822484.1| Uncultured planctomycete clone PS_Brod_30 16S ribosomal RNA gene, partial sequence
GTAGGTGGGTTTGTAAGTCAGATGTGAAAGCCTTCTGTTCAAAGGAAGAACGGCATCTGAAACTGCAGAT
CTTGAGTGTAGGAGGGGAGAGTGGAACTTCTGGTGGAGCGGTGAAGTGCGTAGATATCAGAAGGAACGTC
GGCGGCGAAAGCGACTCTCTGGCCTATTACTGACACTGAGTGTGCGAAAGTTAGGGGAGCAAACGGGATT
AGATACCCCGGTAGTCCTAACTGTAAACGAT

>gi|389501927|gb|JQ822485.1| Uncultured planctomycete clone PS_Brod_31 16S ribosomal RNA gene, partial sequence
GAGTTAGATGTGAAAGCCTTCTGTTCAAAGGAAGAACGGCATCTGAAACTGCAGATCTTGAGTGTAGGAG
GGGAGAGTGGAACTTCTGGTGGAGCGGTGAAATGCGTAGATATCAGAAGGAGCGTCGGCGGCGAAAGCGA
CTCTCCGGCCTATTACTGACACTGAGTGTGCGAAAGTTAGGGGAGCAAACGGGATTAGATACCCCGGTAG
TCCTAACTGTAAACGAT

>gi|389501928|gb|JQ822486.1| Uncultured planctomycete clone PS_Brod_32 16S ribosomal RNA gene, partial sequence
GTAGGTGGGTTTGTAAGTCAGATGTGAAAGCCTTCTGTTCAAAGGAAGAACGGCATCTGAAACTGCAGAT
CTTGAGTGTAGGAGGGGAGAGTGGAACTTCTGGTGGAGCGGTGAAATGCGTAGATATCAGAAGGAACGTC
GGCGGCGAAAGCGACTCTCTGGCCTATTACTGACACTGAGTGTGCGAAAGTTAGGGGAGCAAACGGGATT
AGATACCCCGGTAGTCCTAACTGTAAACGAT

>gi|389501929|gb|JQ822487.1| Uncultured planctomycete clone PS_Brod_33 16S ribosomal RNA gene, partial sequence
GTAGGTGGGTTTGTAAGTCAGATGTGAAAGCCTTCTGTTCAAAGGAAGAACGGCATCTGAAACTGCAGAT
CTTGAGTGTAGGAGGGGAGAGTGGAACTTCTGGTGGAGCGGTGAAATGCGTAGATATCAGAAGGAACGTC
GGCGGCGAAAGCGACTCTCTGGCCTATTACTGACACTGAGTGTGCGAAAGTTAGGGGAGCAAACGGGATT
AGATACCCCGGTAGTCCTAACTGTAAACGAT

>gi|389501930|gb|JQ822488.1| Uncultured planctomycete clone PS_Brod_34 16S ribosomal RNA gene, partial sequence
AGCCTTCTGTTCATAGGAAGAACGGCTTCTGAAACTGCAGATCTTGAGTGTAGGAGGGGAGAGTGGAACT
TCTGGTGGAGCGGTGAAATGCGTAGATATCAGAAGGAACGTCGGCGGCGAAAGCGACTCTCTGGCCTATT
ACTGACACTGAGTGTGCGAAAGTTAGGGGAGCAAACGGGATTAGATACCCCGGTAGTCCTAACTGTAAAC
GAT

>gi|389501931|gb|JQ822489.1| Uncultured planctomycete clone PS_Brod_35 16S ribosomal RNA gene, partial sequence
CAAAGGAAGAACGGCATCTGAAACTGCAGATCTTGAGTGTAGGAGGGGAGAGTGGAACTTCTGGTGGAGC
GGTGAAATGCGTAGATATCAGAAGGAACGTCGGCGGCGAAAGCGACTCTCTGGCCTATTACTGACACTGA
GTGTGCGAAAGTTAGGGGAGCAAACGGGATTAGATACCCCGGTAGTCCTAACTGTAAACGAT

>gi|389501932|gb|JQ822490.1| Uncultured planctomycete clone PS_Brod_36 16S ribosomal RNA gene, partial sequence
GTAGGTGGGTTTGTAAGTCAGATGTGAAAGCCTTCTGTTCAAAGGAAGAACGGCATCTGAAACTGCAGAT
CTTGAGTGTAGGAGGGGAGAGTGGAACTTCTGGTGGAGCGGTGAAATGCGTAGATATCAGAAGGAACGTC
GGCGGCGAAAGCGACTCTCTGGCCCATTACTGACACTGAGTGTGCGAAAGTTAGGGGAGCAAACGGGATT
AGATACCCCGGTAGTCCTAACTGTAAACGA

>gi|389501933|gb|JQ822491.1| Uncultured planctomycete clone PS_Brod_37 16S ribosomal RNA gene, partial sequence
ATGTGAAAGCCTTCTGTTCATAGGAAGAACGGCATCTGAAACTGCAGATCTTGAGTGTAGCAGGGGAGAG
TGGAACTTCTGGTGGAGCGGTGAAATGCGTAGATATCAGAAGGAACGTCGGCGATGAAAGCGACTCTCTG
GCCTATTACTGACACTGAGTGTGCGAAAGTTAGGGGAGCAAACGGGATTAGATACCCCGGTAGTCCTAAC
TGTAAACGA

>gi|389501934|gb|JQ822492.1| Uncultured planctomycete clone PS_Brod_38 16S ribosomal RNA gene, partial sequence
GTAGGTGGGTTTGTAAGTCAGATGTGAAAGCCTTCTGTTCAAAGGAAGAACGGCATCTGAAACTGCAGAT
CTTGAGTGTAGGAGGGGAGAGTGGAACTTCTGGTGGAGCGGTGAAATGCGTAGATATCAGAAGGAACGTC
GGCGGCGAAAGCGACTCTCTGGCCCATTACTGACACTGAGTGTGCGAAAGTTAGGGGAGCAAACGGGATT
AGATACCCCGGTAGTCCTAACTGTAAACGAT

>gi|389501935|gb|JQ822493.1| Uncultured planctomycete clone PS_Brod_39 16S ribosomal RNA gene, partial sequence
AGCCTTCTGTTCATAGGAAGAACGGCATCTGAAACTGCAGATCTTGAGTGTAGGAGGGGAGAGTGGAACT
TCTGGTGGAGCGGTGAAATGCGTAGATATCAGAAGGAACGTCGGCGGCGAAAGCGACTCTCTGGCCTATT
ACTGACACTGAGTGTGCGAAAGTTAGGGGAGCAAACGGGATTAGATACCCCGGTAGTCCTAACTGTAAAC
GAT
>gi|389501936|gb|JQ822494.1| Uncultured planctomycete clone PS_BS_01 16S ribosomal RNA gene, partial sequence
GCTGTCGGGAGTTAAGAAGTGCGGGGATGTTAATAGCGTCCTTGCTTGACTAAGGCTCCGGAGGAAGCCA
CGGCTAACTCAGTGCCAGCAGCCGCGGTAATACAGAGGCGGCAAGCGTTGTTCGGAATTATTGGGCGTAA
AGAGCACGTATGCGGCCGCGTAAGTCGGTTGTGAAAGCCTTCCGCTCAACGGAAGGACGGCATCCGATAC
TGCATGGCTCGAGTGCGGGAGGGGAGAGTGGAACTTCTGGTGGAGCGGTGAAATGCGTAGATATCAGAAG
GAACACCGGCGGCGAAGGCGACTCTCTGGTCCGTAACTGACGCTGAGTGTGCGAAAGCTAGGGGAGCAAA
CGGGATTAGATACCCCGGTAGTCCTAGCCGTCCACGATGGGCA

>gi|389501937|gb|JQ822495.1| Uncultured planctomycete clone PS_BS_02 16S ribosomal RNA gene, partial sequence
GTAAGAAGGCCTTCGGGTTGTAAACCGCTGTCGGGAGTTAAGAAGTGCGGGGATGTTAATAGCGTCCTTG
CTTGACTAAGGCTCCGGAGGAAGCCACGGCTAACTCAGTGCCAGCAGCCGCGGTAATACAGAGGCGGCAA
GCGTTGTTCGGAATTATTGGGCGTAAAGAGCACGTATGCGGCCGCGTAAGTCGGTTGTGAAAGCCTTCCG
CTCAACGGAAGGACGGCATCCGATACTGCATGGCTCGAGTGCGGGAGGGGAGAGTGGAACTTCTGGTGGA
GCGTTGAAATGCGTGCATATCAGAAGGAACACCGGCGGCGAAGGCGACTCTCTGGTCCGTAACTGACGCT
GAGTGTGCGAAAGCTAGCGGAGCAAACGGGATTAGATACCCCGGTAGTCCTAGCCGTCCACGATGGGCA

>gi|389501938|gb|JQ822496.1| Uncultured planctomycete clone PS_BS_03 16S ribosomal RNA gene, partial sequence
CGTGTGGGAAGAAGGCCTTCGGGTTGTAAACCACTGTCGGGAGTTAGGAAATGCAGGTGCGTTAATAGCG
CACTTGCTTGACTAAGGCTCCCGAGGAAGCCACGGCTAACTCTGTGCCAGCAGCCGCGGTAATACAGAGG
CGGCAAGCGTTGTTCGGAATTATTGGGCGTAAAGAGCACGTAGGCGGCCTTGCAAGTCAGTTGTGAAAGC
CTTCCGCTTAACGGAAGAACGGCATCTGATACTACAGGGCTTGAGTACGGGAGGGGAGAGTGGAACTTCT
GGTGGAGCGGTGAAATGCGTAGATATCAGAAGGAACGCCGGCGGCCAAAGCGACTCTCTGGTCCGAAACT
GACGCGGAGTGTGCGAAAGCTAGGGGAGCAAACGGGATTAGATACCCCGGTAGTCCTAGCTGTCAACGAT
GGGCA

>gi|389501939|gb|JQ822497.1| Uncultured planctomycete clone PS_BS_04 16S ribosomal RNA gene, partial sequence
AATGCCCGAAAGGGTGACGAAGCGACGCCGCGTGTGGGAAGAAGGCCTTCGGGTTGTAAACCACTGTCGG
GAGTTAGGAAATGCAGGTGCGTTGATAGCGCACTTGCTTGACTAAGGCTCCAGAGGAAGCCACGGCTAAC
TCTGTGCCAGCAGACGCGGTAATACAGAGGCGGCAAGCGTTGTTCGGAATTATTGGGCGTAAAGAGCACG
TAGGCGGCCTTGCAAGTCAGTTGTGAAAGCCTTCCGCTTAACGGAAGAACGGCATCTGATACTACAGGGC
TTGAGTACGGGAGGGGAGAGTGGAACTTCTGGTGGAGCGGTGAAATGCGTAGATATCAGAAGGAACGCCG
GCGGCGAAAGCGACTCTCTGGTCCGAAACTGACGCTGAGTGTGCGAAAGCTAGGGGAGCAAACGGGATTA
GATACCCCGGTAATCCGAGCCGTAAACGATGGGCA

>gi|389501940|gb|JQ822498.1| Uncultured planctomycete clone PS_BS_05 16S ribosomal RNA gene, partial sequence
AATGCCCGAAAGGGTGACGAAGCGACGCCGCGTGGGTGAGGAAGGCCTTCGGGTTGTAAAGCCCTGTCAG
GAGTTAAGAAATGTAGACTCGCTGATATCGGGTCTATTTGACAAAGGCTCCAAAGGAAGCCACGGCTAAC
TCTGTGCCAGCAGCCGCGGTAATACAGAGGTGGCAAGCGTTGTTCGGAATTATTGGGCGTAAAGAGCACG
TAGGTGGATTTGTAAGTCAGACGTGAAAGCCTTCTGTTCAACGGAAGAATTGCATCTGAAACTACAAACC
TTGAGTGTAGGAGGGGAGAATGGAACTTCTGGTGGAGCGGTGAAATGCGTAGATATCAGAAGGAACGCCG
GCGGCGAAAGCGATTCTCTGGCCTATTACTGACACTCAGTGTGCGAAAGCTAGGGGAGCAAACGGGATTA
GATACCCCGGTAGTCCTAGCCGTAAACGATGGGCA

>gi|389501941|gb|JQ822499.1| Uncultured planctomycete clone PS_BS_06 16S ribosomal RNA gene, partial sequence
AATGCCCGAAAGGGTGACGAAGCGACGCCGCGTGTGGGAAGAAGGCCTTCGGGTTGTAAACCACTGTCGG
GAGTTAGGAAATGCAGGTGCGTTGATAGCGCACTTGCTTGACTAAGGCTCCAGAGGAAGCCACGGCTAAC
TCTGTGCCAGCAGACGCGGTAATACAGAGGCGGCAAGCGTTGTTCGGAATTATTGGGCGTAAAGAGCACG
TAGGCGGCCTTGCAAGTCAGTTGTGAAAGCCTTCCGCTTAACGGAAGAACGGCATCTGATACTACAGGGC
TTGAGTACGGGAGGGGAGAGTGGAACTTCTGGTGGAGCGGTGAAATGCGTAGATATCAGAAGGAACGCCG
GCGGCGAAAGCGACTCTCTGGTCCGAAACTGACGCTGAGTGTGCGAAAGCTAGGGGAGCAAACGGGATTA
GATACCCCGGTAATCCGAGCCGTAAACGATGGGCA

>gi|389501942|gb|JQ822500.1| Uncultured planctomycete clone PS_BS_07 16S ribosomal RNA gene, partial sequence
ACGAAGCGACGCCGCGTGTGGGAAGAAGGCCTTCGGGTTGTAAACCACTGTCGGGAGTTAGGAAATGCAG
GTGCGTTAATAGCGCACTTGCTTGACTAAGGCTCCAGAGGAAGCCACGGCTAACTCTGTGCCAGCAGCCG
CGGTAATACAGAGGCGGCAAGCGTTGTTCGGAATTATTGGGCGTAAAGAGCACGTAGGCGGCCTTGCAAG
TCAGTTGTGAAAGCCTTCCGCTTAACGGAAGAACGGCATCTGATACTACAGGGCTTGAGTACGGGAGGGG
AGAGTGGAACTTCTGGTGGAGCGGTGAAATGCGTAGATATCAGAAGGAACGCCGGCGGCCAAAGCGACTC
TCTGGTCCGAAACTGACGCGGAGTGTGCGAAAGCTAGGGGAGCAAACGGGATTAGATACCCCGGTAGTCC
TAGCTGTAAACGATGGGCA

>gi|389501943|gb|JQ822501.1| Uncultured planctomycete clone PS_BS_08 16S ribosomal RNA gene, partial sequence
AATGCCCGAAAGGGTGACGAAGCGACGCCGCGTGTGGGAAGAAGGCCTTCGGGTTGTAAACCACTGTCGG
GAGTTAGGAAATGCAGGTGCGTTAATAGCGCACTTGCTTGACTAAGGCTCCAGAGGAAGCCACGGCTAAC
TCTATGCCAGCAGCCGCGGTAATACAGAGGCGGCAAGCGTTGTTCGGAATTATTGGGCGTAAAGAGCACG
TAGGCGGCCTTGCAAGTCAGTTGTGAAAGCCTTCCGCTTAACGGAAGAACGGCATCTGATACTACAGGGC
TTGAGTACGGGAGGGGAGAGTGGAACTTCTGGTGGAGCGGTGAAATGCGTAGATATCAGAAGGAACGCCG
GCGGCGAAAGCGACTCTCTGGTCCGAAACTGACGCTGAGTGTGCGAAAGCTAGGGGAGCAAACGGGATTA
GATACCCCGGTAGTCCTAGCCGTAAACGAT

>gi|389501944|gb|JQ822502.1| Uncultured planctomycete clone PS_BS_09 16S ribosomal RNA gene, partial sequence
CGAAGAAGGCCCTAGGGTTGTAAAGCTCTGTCGGGGGTTATGAAATGCAGGTTGGTTAATACCCAACCTG
TTTGACAAAGGCCCCAAAGTAAGCCACGGCTAACTCTGTGCCAGCAGCCGCGGTAATACAGAGGTGGCAA
GCGTTGTTCGGTATTATTGGGCGTAAAGAGCACGTAGGTGGTTTTGTAAGTCAGATGTGAAAGCCTTCTG
TTCAAAGGAAGAACGGCATCTGAAACTGCAGATCTTGAGTGTAGGAGGGGAGAGTGGAACTCCTGGTGGA
GCGGTGAAATGCGTAGATATCAGAAGGAACGTCGGCGGCGAAAGCGACTCTCTGGCCTATTACTGACACT
GAGTGTGCGAAAGTTAGGGGAGCAAACGGGATTAGATACCCCGGTAGTCCTAACTGTAAACGATGGGCA

>gi|389501945|gb|JQ822503.1| Uncultured planctomycete clone PS_BS_10 16S ribosomal RNA gene, partial sequence
AATGCCCGAAAGGGTGACGAAGCGACGCCGCGTGCGGGAAGAAGGCCTTCGGGTTGTAAACCGCTGTCGG
GAGTTAAGAAGTGCGGGGATGTTAATAGCGTCCTTGCTTGACTAAGGCTCCGGAGGAAGCCACGGCTAAC
TCTGTGCCAGCAGCCGCGGTAATACAGAGGCGGCAAGCGTTGTTCGGAATTATTGGGCGTAAAGAGCACG
TAGGCGGCCGCGTAAGTCGGTTGTGAAAGCCTTCCGCTCAACGGAAGGACGGCATCCGATACTGCATGGC
TCGAGTGCGGGAGGGGAGAGTGGAACTTCTGGTGGAGCGGTGAAATGCGTAGATATCAGAAGGAACACCG
GCGGCGAAGGCGACTCTCTGGTCCGTAACTGACGCTGAGTGTGCGAAAGCTAGGGGAGCAAACGGGATTA
GATACCCCGGTAGTCCTAGCCGTAAACGAT

>gi|389501946|gb|JQ822504.1| Uncultured planctomycete clone PS_BS_11 16S ribosomal RNA gene, partial sequence
AATGCCCGAAAGGGTGACGAAGCGACGCCGCGTGTGGGAAGAAGGCCTTCGGGTTGTAAACCACTGTCGG
GAGTTAGGAAATGCAGGTGCGTTGATAGCGCACTTGCTTGACTAAGGCTCCAGAGGAAGCCACGGCTAAC
TCTGTGCCAGCAGACGCGGTAATACAGAGGCGGCAAGCGTTGTTCGGAATTATTGGGCGTAAAGAGCACG
TAGGCGGCCTTGCAAGTCAGTTGTGAAAGCCTTCCGCTTAACGGAAGAACGGCATCTGATACTACAGGGC
TTGAGTACGGGAGGGGAGAGTGGAACTTCTGGTGGAGCGGTGAAATGCGTAGATATCAGAAGGAACGCCG
GCGGCGAAAGCGACTCTCTGGTCCGAAACTGACGCTGAGTGTGCGAAAGCTAGGGGAGCAAACGGGATTA
GATACCCCGGTAATCCGAGCCGTAAACGATGGGCA

>gi|389501947|gb|JQ822505.1| Uncultured planctomycete clone PS_BS_12 16S ribosomal RNA gene, partial sequence
GGGTGACGAAGCGACGCCGCGTGCGGGAAGAAGGCCTTCGGGTTGTAAACCGCTGTCGGGAGTTAGGAAA
TGCAAGGATGTTAATAGCATTCTTGCTTGACTAAGGCTCCGGAGGAAGCCACGGCTAACTCTGTGCCAGC
AGCCGCGGTAATACAGAGGCGGCAAGCGTTGTTCGGAATTATTGGGCGTAAAGAGCACGTAGGCGGCTGT
GTAAGTCGGTTGTGAAAGCCTTCCGCTTAACGGAAGGACGGCATCCGATACTGCATAGCTTGAGTGCGGG
AGGGGAGAGTGGAACTTCTGGTGGGGCGGTGAAGTGCGTAGATATCAGAAGGAACGCCGGCGGCGAAAGC
GACTCTCTGGTCCGAAACTGACGCTGAGTGTGTGAAAGCTAGGGGAGCAAACGGGATTAGATACCCCGGT
AGTCCTAGCCGTAAACGATGGGCA

>gi|389501948|gb|JQ822506.1| Uncultured planctomycete clone PS_BS_13 16S ribosomal RNA gene, partial sequence
AATGCCCGAAAGGGTGACGAAGCGACGCCGCGTGTGGGAAGAAGGCCTTCGGGTTGTAAACCACTGTCGG
GAGTTAGGAAATGCAGGTGCGTTGATAGCGCACTTGCTTGACTAAGGCTCCAGAGGAAGCCACGGCTAAC
TCTGTGCCAGCAGACGCGGTAATACAGAGGCGGCAAGCGTTGTTCGGAATTATTGGGCGTAAAGAGCACG
TAGGCGGCCTTGCAAGTCAGTTGTGAAAGCCTTCCGCTTAACGGAAGAACGGCATCTGATACTACAGGGC
TTGAGTACGGGAGGGGAGAGTGGAACTTCTGGTGGAGCGGTGAAATGCGTAGATATCAGAAGGAACGCCG
GCGGCGAAAGCGACTCTCTGGTCCGAAACTGACGCTGAGTGTGCGAAAGCTAGGGGAGCAAACGGGATTA
GATACCCCGGTAATCCGAGCCGTAAACGATGGGCA

>gi|389501949|gb|JQ822507.1| Uncultured planctomycete clone PS_BS_14 16S ribosomal RNA gene, partial sequence
AATGCCCGAAAGGGTGACGAAGCGACGCCGCGTGAGCGAAGAAGGCCCTAGGGTTGTAAAGCTCTGTCGG
GGGTTATGAAATGCAGGTTGGTTAGTACCCAACCTGTTTGACAAAGGCCCCAAAGGAAGCCACGGCTAAC
TCTGTGCCAGCAGCCGCGGTAATACAGAGGTGGCAAGCGTTGTTCGGTATTATTGGGCGTAAAGAGCACG
TAGGTGGTTTTGTAAGTCAGATGTGAAAGCCTTCTGTTCAAAGGAAGAACGGCATCTGAAACTGCAGATC
TTGAGTGTAGGAGGGGAGAGTGGAACTTCTGGTGGAGCGGTGAAATGCGTAGATATCAGAAGGAACGTCG
GCGGCGAAAGCGACTCTCTGGCCTATTACTGACACTGAGTGTGCGAAAGTTAGGGGAGCAAACGGGATTA
GATACCCCGGTAGTCCTAACTGTAAACGATGGGCA

>gi|389501950|gb|JQ822508.1| Uncultured planctomycete clone PS_BS_15 16S ribosomal RNA gene, partial sequence
AATGCCCGAAAGGGTGACGAAGCGACGCCGCGTGTGGGAAGAAGGCCTTCGGGTTGTAAACCACTGTCGG
GAGTTAGGAAATGCAGGTGCGTTGATAGCGCACTTGCTTGACTAAGGCTCCAGAGGAAGCCACGGCTAAC
TCTGTGCCAGCAGACGCGGTAATACAGGGGCGGCAAGCGTTGTTCGGAATTATTGGGCGTAAAGAGCACG
TAGGCGGCCTTGCAAGTCAGTTGTGAAAGCCTTCCGCTTAACGGAAGAACGGCATCTGATACTACAGGGC
TTGAGTACGGGAGGGGAGAGTGGAACTTCTGGTGGAGCGGTGAAATGCGTAGATATCAGAAGGAACGCCG
GCGGCGAAAGCGACTCTCTGGTCCGAAACTGACGCTGAGTGTGCGAAAGCTAGGGGAGCAAGCGGGATTA
GATACCCCGGTAGTCCGAGCCGTAAACGATGGGCA

>gi|389501951|gb|JQ822509.1| Uncultured planctomycete clone PS_BS_16 16S ribosomal RNA gene, partial sequence
AATGCCCGAAAGGGTGACGAAGCGACGCCGCGTGCGGGAAGAAGGCCTTCGGGTTGTAAACCGCTGTCGG
GAGTTAAGAAGTGCGGGGATGTTAATAGCGTCCTTGCTTGACTAAGGCTCCGGAGGAAGCCACGGCTAAC
TCTGTGCCAGCAGCCGCGGTAATACAGAGGCGGCAAGCGTTGTTCGGAATTATTGGGCGTAAAGAGCACG
TAGGCGGCCGCGTAAGTCGGTTGTGAAAGCCTTCCGCTCAACGGAAGGACGGCATCCGATACTGCATGGC
TCGAGTGCGGGAGGGGAGAGTGGAACTTCTGGTGGAGCGGTGAAATGCGTAGATATCAGAAGGAACACCG
GCGGCGAAGGCGACTCTCTGGTCCGTAACTGACGCTGAGTGTGCGAAAGCTAGGGGAGCAAACGGGATTA
GATACCCCGGTAGTCCTAGCCGTAAACGATGGGCA

>gi|389501952|gb|JQ822510.1| Uncultured planctomycete clone PS_BS_17 16S ribosomal RNA gene, partial sequence
AATGCCCGAAAGGGTGACGAAGCGACGCCGCGTGTGGGAAGAAGGCCTTCGGGTTGTAAACCACTGTCGG
GAGTTAGGAAATGCAGGTGCGTTGATAGCGCACTTGCTTGACTAAGGCTCCAGAGGAAGCCACGGCTAAC
TCTGTGCCAGCAGACGCGGTAATACAGAGGCGGCAAGCGTTGTTCGGAATTATTGGGCGTAAAGAGCACG
TAGGCGGCCTTGCAAGTCAGTTGTGAAAGCCTTCCGCTTAACGGAAGAACGGCATCTGATACTACAGGGC
TTGAGTACGGGAGGGGAGAGTGGAACTTCTGGTGGAGCGGTGAAATGCGTAGATATCAGAAGGAACGCCG
GCGGCGAAAGCGACTCTCTGGTCCGAAACTGACGCTGAGTGTGCGAAAGCTAGGGGAGCAAACGGGATTA
GATACCCCGGTAATCCGAGCCGTAAACGATGGGCA

>gi|389501953|gb|JQ822511.1| Uncultured planctomycete clone PS_BS_18 16S ribosomal RNA gene, partial sequence
AATGCCCGAAAGGGTGACGAAGCGACGCCGCGTGTGGGAAGAAGGCCTTCGGGTTGTAAACCACTGTCGG
GAGTTAGGAAATGCAGGTGCGTTAATAGCGCACTTGCTTGACTAAGGCTCCAGAGGAAGCCACGGCTAAC
TCTGTCCCAGCAGCCGCGGTAATACAGAGGCGGCAAGCGTTGTTCGGAATTATTGGGCGTAAAGAGCACG
TAGGCGGCCTTGCAAGTCAGTTGTGAAAGCCTTCCGCTTAACGGAAGAACGGCATCTGATACTACAGGGC
TTGAGTACGGGAGGGGAGAGTGGAACTTCTGGTGGAGCGGTGAAATGCGTAGATATCAGAAGGAACGCCG
GCGGCGAAAGCGACTCTCTGGTCCGAAACTGACGCGGAGTGTGCGAAAGCTAGGGGAGCAAACG

>gi|389501954|gb|JQ822512.1| Uncultured planctomycete clone PS_BS_19 16S ribosomal RNA gene, partial sequence
GGGAAGAAGGCCTTCGGGTTGTAAACCACTGTCGGGAGTTAGGAAATGCAGGTGCGTTAATAGCGCACTT
GCTTGACTAAGGCTCCCTAGCAAGCCACGGCTAACTCTGTGCCAGCAGCCGCGGTAATACAGAGGCGGCA
AGCGTTGTTCGGAATTATTGGGCGTAAAGAGCACGTATGCGGCCTTGCAAGTCAGTTGTGAAAGC

>gi|389501955|gb|JQ822513.1| Uncultured planctomycete clone PS_BS_20 16S ribosomal RNA gene, partial sequence
AGCGACGCCGCGTGAGCGAAGAAGGCCCTAGGGTTGTAAAGCTCTGTCGGGGGTTATGAAATGCAGGTTG
GTTAATACCCAACCTGTTTGACAAAGGCCCCAAAGGAAGCCACGGCTAACTCTGTGCCAGCAGCCGCGGT
AATACAGAGGTGGCAAGCGTTGTTCGGTATTATTGGGCGTAAAGAGCACGTAGGTGGTTTTGTAAGTCAG
ATGTGAAAGCCTTCTGTTCAAAGGAAGAACGGCATCTGAAACTGCAGATCTTGAGTGTAGGAGGGGAGAG
TGGAACTCCTGGTGGAGCGGTGAAATGCGTAGATATCAGAAGGAACGTCGGCGGCGAAAGCGACTCTCTG
GCCTATTACTGACACTGAGTGTGCGAAAGTTAGGGGAGCAAACGGGATTAGATACCCCGGTAGTCCTAAC
TGTAAACGATGGGCA

>gi|389501956|gb|JQ822514.1| Uncultured planctomycete clone PS_BS_21 16S ribosomal RNA gene, partial sequence
GAAGCGACGCCGCGTGTGGGAAGAAGGCCTTCGGGTTGTAAACCACTGTCGGGAGTTAGGAAATGCAGGT
GCGTTAATAGCGCACTTGCTTGACTAAGGCTCCCGAGGAAGCCACGGCTAACTCTGTGCCAGCAGCCGCG
GTAATACAGAGGCGGCAAGCGTTGTTCGGAATTATTGGGCGTAAAGAGCACGTAGGCGGCCTTGCAAGTC
AGTTGTGAAAGCCTTCCGCTTAACGGAAGAACGGCATCTGATACTACAGGGCTTGAGTACGGGAGGGGAG
AGTGGAACTTCTGGTGGAGCGGTGAAATGCGTGGATATCAGAAGGAACGCCGGCGGCCAAAGCGACTCTC
TGGTCCGAAACTGACGC

>gi|262223252|gb|GU083863.1| Uncultured Planctomycetales bacterium clone JP10-13 16S ribosomal RNA gene, partial sequence
TTCGCAATGCCCGAAAGGGTGACGAAGCGACGCCGCGTGTGGGAAGAAGGCCTTCGGGTTGTAAACCACT
GTTGGGAGTTAGGAAGTGCGGAGGTGTTAATAGCGCTTTCGCTTGACTAAAGCTCCAGAGGAAGCCACGG
CTAACTCTGTGCCAGCAGCCGCGGTAATACAGAGGCGGCAAGCGTTGTTCGGAATTATTGGGCGTAAAGA
GCACGTAGGCGGCTCTGCAAGTCAGCTGTGAAAGCCTTCTGCTTAACGGAAGAACGGCAGTTGAAACTAC
AGGGCTTGAGTGCGGGAGGGGAGAGTGGAACTTCTGGTGGAGCGGTGAAATGCGTAGATATCAGAAGGAA
CGCCGGCGGCGAAAGCGGCTCTCTGGTCCGTAACTGACGCTGAGTGTGCGAAAGCTAGGGGAGCAAACGG
GATTAGATACCCCGGTAGTCCTAGCCGTAAACGATGGGCACTAAGTAGAGGGGTTTTA

>gi|262223253|gb|GU083864.1| Uncultured Planctomycetales bacterium clone JP10-102 16S ribosomal RNA gene, partial sequence
TTCGCAATGCCCGAAAGGGTGACGAAGCGACGCCGCGTGTGGGAAGAAGGCCTTCGGGTTGTAAACCACT
GTTGGGAGTTAGGAAGTGTGGAGGTGTTAATAGCGCTTTCACTTGACTAAAGCTCCAGAGGAAGCCACGG
CTAACTCTGTGCCAGCAGCCGCGGTAATACAGAGGCGGCAAGCGTTGTTCGGAATTATTGGGCGTAAAGA
GCACGTAGGCGGCTCTGCAAGTCAGCTGTGAAAGCCTTCTGCTTAACGGAAGAACGGCAGTTGAAACTAC
AGGGCTTGAGTGCGGGAGGGGAGAGTGGAACTTCTGGTGGAGCGGTGAAATGCGTAGATATCAGAAGGAA
CGCCGGCGGCGAAAGCGGCTCTCTGGTCCGTAACTGACGCTGAGTGTGCGAAAGCTAGGGGAGCAAACGG
GATTAGATACCCCGGTAGTCCTAGCCGTAAACGATGGGCACTAAGTAGAGGGGTTTTA

>gi|262223254|gb|GU083865.1| Uncultured Planctomycetales bacterium clone JP10-16 16S ribosomal RNA gene, partial sequence
TTCGCAATGCCCGAAAGGGTGACGAAGCGACGCCGCGTGTGGGAAGAAGGCCTTCGGGTTGTAAACCACT
GTTGGGAGTTAGGAAGTGCGGAGGTGTTAATAGCGCTTTCACTTGACTAAAGCTCCAGAGGAAGCCACGG
CTAACTCTGTGCCAGCAGCCGCGGTAATACAGAGGCGGCAAGCGTTGTTCGGAGTTATTGGGCGTAAAGA
GCACGTAGGCGGCTCTGCAAGTCAGCTGTGAAAGCCTTCTGCTTAACGGAAGAACGGCAGTTGAAACTAC
AGGGCTTGAGTGCGGGAGGGGAGAGTGGAACTTCTGGTGGAGCGGTGAAATGCGTAGATATCAGAAGGAA
CGCCGGCGGCGAAAGCGGCTCTCTGGTCCGTAACTGACGCTGAGTGTGCGAAAGCTAGGGGAGCAAACGG
GATTAGATACCCCGGTAGTCCTAGCCGTAAACGATGGGCACTAAGTAGAGGGGTTTTA

>gi|262223255|gb|GU083866.1| Uncultured Planctomycetales bacterium clone JP10-22 16S ribosomal RNA gene, partial sequence
TTTCGCAATGCCCGAAAGGGTGACGAAGCGACGCCGCGTGTGGGAAGAAGGCCTTCGGGTTGTAAATCAC
TGTTGGGAGTTAGGAAGTGCGGAGGTGTTAATAGCGCTTTCGCTTGACTAAAGCTCCAGAGGAAGCCACG
GCTAACTCTGTGCCAGCAGCCGCGGTAATACAGAGGCGGCAAGCGTTGTTCGGAATTATTGGGCGTAAAG
AGCACGTAGGCGGCTCTGCAAGTCAGCTGTGAAAGCCTTCTGCTTAACGGAAGAACGGCAGTTGAAACTA
CAGGGCTTGAGTGCGGGAGGGGAGAGTGGAACTTCTGGTGGAGCGGTGAAATGCGTAGATATCAGAAGGA
ACGCCGGCGGCGAAAGCGGCTCTCTGGTCCGTAACTGACGCTGAGTGTGCGAAAGCTAGGGGAGCAAACG
GGATTAGATACCCCGGTAGTCCTAGCCGTAAACGATGGGCACTAAGTAGAGGGGTTTT

>gi|262223256|gb|GU083867.1| Uncultured Planctomycetales bacterium clone JP10-28 16S ribosomal RNA gene, partial sequence
TTCGCAATGCCCGAAAGGGTGACGAAGCGACGCCGCGTGTGGGAAGAAGGCCTTCGGGTTGTAAACCACT
GTTGGGAGTTAGGAAGTGCGGAGGTGTTAATAGCGCTTTCGCTTGACTAAAGCTCCAGAGGAAGCCACGG
CTAACTCTGTGCCAGCAGCCGCGGTAATACAGAGGCGGCAAGCGTTGTTCGGAATTATTGGGCGTAAAGA
GCACGTAGGCGGCTCTGCAAGTCAGCTGTGAAAGCCTTCTGCTTAACGGAAGAACGGCAGTTGAAACTAC
AGGGCTTGAGTGCGGGAGGGGAGAGTGGAACTTCTGGTGGAGCGGTGAAATGCGTAGATATCAGAAGGAA
CGCCGGCGGCGAAAGCGGCTCTCTGGTCCGTAACTGACGCTGAGTGTGCGAAAGCTAGGGGAGCAAACGG
GATTAGATACCCCGGTAGTCCTAGCCGTAAACGATGGGCACTAAGTAGAGGGGTTTTA

>gi|262223257|gb|GU083868.1| Uncultured Planctomycetales bacterium clone JP10-30 16S ribosomal RNA gene, partial sequence
TTTCGCAATGCCCGAAAGGGTGACGAAGCGACGCCGCGTGTGGGAAGAAGGCCTTCGGGTTGTAAACCAC
TGTTGGGAGTTAGGAAGTGCGGAGGTGTTAATAGCGCTTTCGCTTGACTAAAGCTCCAGAGGAAGCCACG
GCTAACTCTGTGCCAGCAGCCGCGGTAATACAGAGGCGGCAAGCGTTGTTCGGAATTATTGGGCGTAAAG
AGCACGTAGGCGGCTCTGCAAGTCAGCTGTGAAAGCCTTCTGCTTAACGGAAGAACGGCAGTTGAAACTA
CAGGGCTTGAGTGCGGGAGGGGAGAGTGGAACTTCTGGTGGAGCGGTGAAATGCGTAGATATCAGAAGGA
ACGCCGGCGGCGAAAGCGGCTCTCTGGTCCGTAACTGACGCTGAGTGTGCGAAAGCTAGGGGAGCAAACG
GGATTAGATACCCCGGTAGTCCTAGCCGTAAACGATGGGCACTAAGTAGAGGGGTTTT

>gi|262223258|gb|GU083869.1| Uncultured Planctomycetales bacterium clone JP10-32 16S ribosomal RNA gene, partial sequence
TTTCGCAATGCCCGAAAGGGTGACGAAGCGACGCCGCGTGTGGGAAGAAGGCCTTCGGGTTGTAAACCAC
TGTTGGGAGTTAGGAAGTGCGGAGGTGTTAATAGCGCTTTCGCTTGACTAAAGCTCCAGAGGAAGCCACG
GCTAACTCTGTGCCAGCAGCCGCGGTAATACAGAGGCGGCAAGCGTTGTTCGGAATTATTGGGCGTAAAG
AGCACGTAGGCGGCTCTGCAAGTCAGCTGTGAAAGCCTTCTGCTTAACGGAAGAACGGCAGTTGAAACTA
CAGGGCTTGAGTGCGGGAGGGGAGAGTGGAACTTCTGGTGGAGCGGTGAAATGCGTAGATATCAGAAGGA
ACGCCGGCGGCGAAAGCGGCTCTCTGGTCCGTAACTGACGCTGAGTGTGCGAAAGCTAGGGGAGCAAACG
GGATTAGATACCCCGGTAGTCCTAGCCGTAAACGATGGGCACTAAGTAGAGGGGTTTT

>gi|262223259|gb|GU083870.1| Uncultured Planctomycetales bacterium clone JP10-37 16S ribosomal RNA gene, partial sequence
TTTCGCAATGCCCGAAAGGGTGACGAAGCGACGCCGCGTGTGGGAAGAAGGCCTTCGGGTTGTAAACCAC
TGTTGGGAGTTAGGAAGTGTGGAGGTGTTAATAGCGCTTTCGCTTGACTAAAGCTCCAGAGGAAGCCACG
GCTAACTCTGTGCCAGCAGCCGCGGTAATACAGAGGCGGCAAGCGTTGTTCGGAATTATTGGGCGTAAAG
AGCACGTAGGCGGCTCTGCAAGTCAGCTGTGAAAGCCCTCTGCTTAACGGAAGAACGGCAGTTGAAACTA
CAGGGCTTGAGTGCGGGAGGGGAGAGTGGAACTTCTGGTGGAGCGGTGAAATGCGTAGATATCAGAAGGA
ACGCCGGCGGCGAAAGCGGCTCTCTGGTCCGTAACTGACGCTGAGTGTGCGAAAGCTAGGGGAGCAAACG
GGATTAGATACCCCGGTAGTCCTAGCCGTAAACGATGGGCACTAAGTAGAGGGGTTTT

>gi|262223260|gb|GU083871.1| Uncultured Planctomycetales bacterium clone JP10-92 16S ribosomal RNA gene, partial sequence
TTTCGCAATGCCCGAAAGGGTGACGAAGCGACGCCGCGTGTGGGAAGAAGGCCTTCGGGTTGTAAACCAC
TGTTGGGAGTTAGGAAGTGCGGAGGTGTTAATAGCGCTTTCGCTTGACTAAAGCTCCAGAGGAAGCCACG
GCTAACTCTGTGCCAGCAGCCGCGGTAATACAGAGGCGACAAGCGTTGTTCGGAATTATTGGGCGTAAAG
AGCACGTAGGCGGCTCTGCAAGTCAGCTGTGAAAGCCTTCTGCTTAACGGAAGAACGGCAGTTGAAACTA
CAGGGCTTGAGTGCGGGAGGGGAGAGTGGAACTTCTGGTGGAGCGGTGAAATGCGTAGATATCAGAAGGA
ACGCCGGCGGCGAAAGCGGCTCTCTGGTCCGTAACTGACGCTGAGTGTGCGAAAGCTAGGGGAGCAAACG
GGATTAGATACCCCGGTAGTCCTAGCCGTAAACGATGGGCACTAAGTAGAGGGGTTTT

>gi|262223261|gb|GU083872.1| Uncultured Planctomycetales bacterium clone JP8-3 16S ribosomal RNA gene, partial sequence
TTCGCAATGCCCGAAAGGGTGACGAAGCGACGCCGCGTGTGGGAAGAAGGCCTTCGGGTTGTAAACCACT
GTCGGGAGTTAGGAAATGTAAGGGTGTTAATAGCGTCCTTACTTGACTAAGGCTCCGGAGGAAGCCACGG
CTAACTCTGTGCCAGCAGCCGCGGTAATACAGAGGTGGCAAGCGTTGTTCGGAATTATTGGGCGTAAAGA
GCACGTAGGCGGCCCTGCAAGTCAGTTGTGAAAGCCTTCTGCTTAACGGAAGAACAGCAGCTGATACTGC
AAGACTAGAGTGCGGAAGGGGAGAGTGGAACTTCTGGTGGAGCGGTGAAATGCGTAGATATCAGAAGGAA
CACCGGCGGCGAAGGCGACTCTCTGGTCCGTAACTGACGCTGAGTGTGCGAAAGCTAGGGGAGCAAACGG
GATTAGATACCCCGGTAGTCCTAGCCGTAAACGATGGGCACTAAATAGAGGGGTTTTA

>gi|262223262|gb|GU083873.1| Uncultured Planctomycetales bacterium clone JP8-4 16S ribosomal RNA gene, partial sequence
TTCGCAATGCCCGAAAGGGTGACGAAGCGACGCCGCGTGTGGGAAGAAGGCCTTCGGGTTGTAAACCACT
GTCGGGAGTTAGGAAATGTAAGGGTGTTAATAGTATCCTTACTTGACTAAGGCTCCGGAGGAAGCCACGG
CTAACTCTGTGCCAGCAGCCGCGGTAATACAGAGGCGGCAAGCGTTGTTCGGAATTATTGGGCGTAAAGA
GCACGTAGGCGGCCTTGCAAGTCAGTTGTGAAAGCCTCCTGCTTAACGGAAGAACAGCAGCTGATACTGC
AAGACTAGAGTGCGGAAGGGGAGAGTGGAACTTCTGGTGGAGCGGTGAAATGCGTAGATATCAGAAGGAA
CACCGGCGGCGAAGGCGACTCTCTGGTCCGTAACTGACGCTGAGTGTGCGAAAGCTAGGGGAGCAAACGG
GATTAGATACCCCGGTAGTCCTAGCCGTAAACGATGGGCACTAAGTAGAGGGGTTTTA

>gi|262223263|gb|GU083874.1| Uncultured Planctomycetales bacterium clone JP8-51 16S ribosomal RNA gene, partial sequence
TTCGCAATGCCCGAAAGGGTGACGAAGCGACGCCGCGTGTGGGAAGAAGGCCTTCGGGTTGTAAACCACT
GTAGGGAGTTAGGAAATGTAAGGATGTTAATAGCGTCCTTACTTGACTAAGGCTCCGGAGGAAGCCACGG
CTAACTCTGTGCCAGCAGCCGCGGTAATACAGAGGCGGCAAGCGTTGTTCGGAATTATTGGGCGTAAAGA
GCACGTAGGCGGCCTTGCAAGTCAGTTGTGAAAGCCTTCTGCTTAACGGAAGAACAGCAGCTGATACTGC
AAGACTAGAGTGCGGAAGGGGAGAGTGGAACTTCTGGTGGAGCGGTGAAATGCGTAGATATCAGAAGGAA
CACCGGCGGCGAAGGCGACTCTCTGGTCCGTAACTGACGCTGAGTGTGCGAAAGCTAGGGGAGCAAACGG
GATTAGATACCCCGGTAGTCCTAGCCGTAAACGATGGGCACTAAGTAGAGGGGTTTTA

>gi|262223264|gb|GU083875.1| Uncultured Planctomycetales bacterium clone JP8-6 16S ribosomal RNA gene, partial sequence
TTCGCAATGCCCGAAAGGGTGACGAAGCGACGCCGCGTGTGGGAAGAAGGCCTTCGGGTTGTAAACCACT
GTCAGGAGTTAAGAAATGTAAGGATGTTAATAGCGTTCTTACTTGACTAAGGCTCCAGAGGAAGCCACGG
CTAACTCTGTGCCAGCAGCCGCGGTAATACAGAGGCGGCAAGCGTTGTTCGGAATTATTGGGCGTAAAGA
GCACGTAGGCGGCCTTGCAAGTCAGTTGTGAAAGCCTTCTGCTTAACGGAAGAACAGCAGCTGATACCGC
AAGACTAGAGTGCGGAAGGGGAGAGTGGAACTTCTGGTGGAGCGGTGAAATGCGTAGATATCAGAAGGAA
CACCGGCGGCGAAGGCGACTCTCTGGTCCGTAACTGACGCTGAGTGTGCGAAAGCTAGGGGAGCAAACGG
GATTAGATACCCCGGTAGTCCTAGCCGTAAACGATGGGCACTAAGTAGAGGGGTTTTA

>gi|262223265|gb|GU083876.1| Uncultured Planctomycetales bacterium clone JP8-9 16S ribosomal RNA gene, partial sequence
TTCGCAATGCCCGAAAGGGTGACGAAGCGACGCCGCGTGTGGGAAGAAGGCCTTCGGGTTGTAAACCACT
GTCGGGAGTTAAGAAATGTAAGGATGTTAATAGCGTCCTTACTTGACTAAGGCTCCAGAGGAAGCCACGG
CTAACTCTGTGCCAGCAGCCGCGGTAATACAGAGGCGGCAAGCGTTGTTCGGAATTATTGGGCGTAAAGA
GCACGTAGGCGGCCCTGAAAGTCAGTTGTGAAAGCCTTCTGCTTAACGGAAGAACAGCATCTGATACTCC
AGGGCTAGAGTGCGGGAGGGGAGAGTGGAACTTCTGGTGGAGCGGTGAAATGCGTAGATATCAGAAGGAA
CGCCGGCGGCGAAAGCGACTCTCTGGCCCGTAACTGACGCTGAGTGTGCGAAAGCTAGGGGAGCAAACGG
GATTAGATACCCCGGTAGTCCTAGCCGTAAACGATGGGCACTAAGTAGAGGGGTTTTA

>gi|262223266|gb|GU083877.1| Uncultured Planctomycetales bacterium clone JP10-5 16S ribosomal RNA gene, partial sequence
TTCGCAATGCCCGAAAGGGTGACGAAGCGACGCCGCGTGTGGGAAGAAGGCCTTCGGGTTGTAAACCACT
GTTGGGAGTTAGGAAGTGCGGAGGTGTTAATAGCGCTTTCGCTTGACTAAAGCTCCAGAGGAAGCCACGG
CTAACTCTGTGCCAGCAGCCGCGGTAATACAGAGGCGGCAAGCGTTGTTCGGAATTATTGGGCGTAAAGA
GCACGTAGGCGGCTCTGCAAGTCAGCTGTGAAAGCCTTCTGCTTAACGGAAGAACGGCAGTTGAAACTAC
AGGGCTTGAGTGCGGGAGGGGAGAGTGGAACTTCTGGTGGAGCGGCGAAATGCGTAGATATCAGAAGGAA
CGCCGGCGGCGAAAGCGGCTCTCTGGTCCGTAACTGACGCTGAGTGTGCGAAAGCTAGGGGAGCAAACGG
GATTAGATACCCCGGTAGTCCTAGCCGTAAACGATGGGCACTAAGTAGAGGGGTTTTA

>gi|262223267|gb|GU083878.1| Uncultured Planctomycetales bacterium clone JP10-10 16S ribosomal RNA gene, partial sequence
TTCGCAATGCCCGAAAGGGTGACGAAGCGACGCCGCGTGTGGGAAGAAGGCCTTCGGGTTGTAAACCACT
GTTGGGAGTTAGGAAGTGCGGAGGTGTTAATAGCGCTTTCGCTTGACTAAAGCTCCAGAGGAAGCCACGG
CTAACTCTGTGCCAGCAGCCGCGGTAATACAGAGGCGGCAAGCGTTGTTCGGAATTATTGGGCGTAAAGA
GCACGTAGGCGGCTCTGTAAGTCAGCTGTGAAAGCCTTCTGCTTAACGGAAGAACGGCAGTTGAAACTAC
AGGGCTTGAGTGCGGGAGGGGAGGGTGGAACTTCTGGTGGAGCGGTGAAATGCGTAGATATCAGAAGGAA
CGCCGGCGGCGAAAGCGGCTCTCTGGTCCGTAACTGACGCTGAGTGTGCGAAAGCTAGGGGAGCAAACGG
GATTAGATACCCCGGTAGTCCTAGCCGTAAACGATGGGCACTAAGTAGAGGGGTTTTA

>gi|262223268|gb|GU083879.1| Uncultured Planctomycetales bacterium clone JP16-23 16S ribosomal RNA gene, partial sequence
TTCGCAATGCCCGAAAGGGTGACGAAGCGACGCCGCGTGTGGGGAGAAGGCCTTCGGGTTGTAAACCACT
GTCGGGAGTTAAGAAATGTAAGGATGTTAATAGCGTCCTTACTTGACTAAGGCTCCGGAGGAAGCCACGG
CTAACTCTGTGCCAGCAGCCGCGGTAATACAGAGGTGGCAAGCGTTGTTCGGAATTATTGGGCGTAAAGA
GCACGTAGGCGGCCCTGAAAGTCAGTTGTGAAAGCCTTCTGCTTAACGGAAGAACAGCAGCTGATACTGC
AAGACTAGAGTGCGGAAGGGGAGAGTGGAACTTCTGGTGGAGCGGTGAAATGCGTAGATATCAGAAGGAA
CACCGGCGGCGAAGGCGACTCTCTGGTCCGTAACTGACGCTGAGTGTGCGAAAGCTAGGGGAGCAAACGG
GATTAGATACCCCGGTAGTCCTAGCCGTAAACGATGGGCACTAAGTAGAGGGGTTTTA

>gi|262223269|gb|GU083880.1| Uncultured Planctomycetales bacterium clone JP16-2 16S ribosomal RNA gene, partial sequence
TTCGCAATGCCCGAAAGGGTGACGAAGCGACGCCGCGTGTGGGAAGAAGGCCTTCGGGTTGTAAACCACT
GTCGGGAGTTAAGAAATGTAAGGATGTTAATAGCGTTCTTACTTGACTAAGGCTCCAGAGGAAGCCACGG
CTAACTCTGTGCCAGCAGCCGCGGTAATACAGAGGCGGCAAGCGTTGTTCGGAATTATTGGGCGTAAAGA
GCACGTAGGCGGCCCTGAAAGTCAGTTGTGAAAGCCTTCTGCTTAACAGAAGAACAGCATCTGATACTAC
AGGGCTAGAGTGCGGGAGGGGAGAGTGGAACTTCTGGTGGAGCGGTGAAATGCGTAGATATCAGAAGGAA
CGCCGGCGGCGAAAGCGGCTCTCTGGCCCGTAACTGACGCTGAGTGTGCGAAAGCTAGGGGATCAAACGG
GATTAGATACCCCGGTAGTCCTAGCCGTAAACGATGGGCACTAAGTAGAGGGGTTTTA

>gi|262223270|gb|GU083881.1| Uncultured Planctomycetales bacterium clone JP16-3 16S ribosomal RNA gene, partial sequence
TTCGCAATGCCCGAAAGGGTGACGAAGCGACGCCGCGTGTGGGAAGAAGGCCTTCGGGTTGTAAACCACT
GTCGGGAGTTAAGAAATGTAAGGGTGTTAATAGTATCCTTACTTGACTAAGGCTCCGGAGGAAGCCACGG
CTAACTCTGTGCCAGCAGCCGCGGTAATACAGAGGCGGCAAGCGTTGTTCGGAATTATTGGGCGTAAAGA
GCACGTAGGCGGCCTTGCAAGTCAGTTGTGAAAGCCTTCTGCTTAACGGAAGAACAGCAGCTGATACTGC
AAGACTAGAGTGCGGAAGGGGAGAGTGGAACTTCTGGTGGAGCGGTGAAATGCGTAGATATCAGAAGGAA
CACCGGCGGCGAAGGCGACTCTCTGGTCCGTAACTGACGCTGAGTGTGCGAAAGCTAGGGGAGCAAACGG
GATTAGATACCCCGGTAGTCCTAGCCGTAAACGATGGGCACTAAGTAGAGGGGTTTTA

>gi|262223271|gb|GU083882.1| Uncultured Planctomycetales bacterium clone JP16-4 16S ribosomal RNA gene, partial sequence
TTCGCAATGCCCGAAAGGGTGACGAAGCGACGCCGCGTGTGGGAAGAAGGCCTTCGGGTTGTAAACCACT
GTCGGGAGTTAGGAAATGTAAGGGTGTTAATAGTATCCTTACTTGACTAAGGCTCCGGAGGAAGCCACGG
CTAACTCTGTGCCAGCAGCCGCGGTAATACAGAGGCGGCAAGCGTTGTTCGGAATTATTGGGCGTAAAGA
GCACGTAGGCGGCCCTGAAAGTCAGTTGTGAAAGCCTTCTGCTTAACGGAAGAACAGCATCTGATACTAC
AGGGCTAGAGTGCGGGAGGGGAGAGTGGAACTTCTGGTGGAGCGGTGAAATGCGTAGATATCAGAAGGAA
CGCCGGCGGCGAAAGCGACTCTCTGGCCCGTAACTGACGCTGAGCGTGCGAAAGCTAGGGGAGCAAACGG
GATTAGATACCCCGGTAGTCCTAGCCGTAAACGATGGGCACTAAGTAGAGGGGTTTTA

>gi|262223272|gb|GU083883.1| Uncultured Planctomycetales bacterium clone JP16-5 16S ribosomal RNA gene, partial sequence
TTCGCAATGCCCGAAAGGGTGACGAAGCGACGCCGCGTGTGGGAAGAAGGCCTTCGGGTTGTAAACCACT
GTCAGGAGTTAAGAAATGTAAGGATGTTAATAGCGTTCTTACTTGACTAAGGCTCCAGAGGAAGCCACGG
CTAACTCTGTGCCAGCAGCCGCGGTAATACAGAGGCGGCAAGCGTTGTTCGGAATTATTGGGCGTAAAGA
GCACGTAGGCGGCCCTGAAAGTCAGTTGTGAAAGCCTTCTGCTTAACAGAAGAACAGCATCTGATACTAC
AGGGCTTGAGTGCGGGAGGGGAGAGTGGAACTTCTGGTGGAGCGGTGAAATGCGTAGATATCAGAAGGAA
CGCCGGCGGCGAAAGCGGCTCTCTGGCCCGTAACTGACGCTGAGTGTGCGAAAGCTAGGGGATCAAACGG
GATTAGATACCCCGGTAGTCCTAGCCGTAAACGATGGGCACTAAGTAGAGGGGTTTTA

>gi|262223273|gb|GU083884.1| Uncultured Planctomycetales bacterium clone JP16-9 16S ribosomal RNA gene, partial sequence
TTCGCAATGCCCGAAAGGGTGACGAAGCGACGCCGCGTGTGGGAAGAAGGCCTTCGGGTTGTAAACCACT
GTCAGGAGTTAAGAAATGTAAGGATGTTAATAGCGTTCTTACTTGACTAAGGCTCCAGAGGAAGCCACGG
CTAACTCTGTGCCAGCAGCCGCGGTAATACAGAGGCGGCAAGCGTTGTTCGGAATTATTGGGCGTAAAGA
GCACGTAGGCGGCCCTGAAAGTCAGTTGTGAAAGCCTTCTGCTTAACGGAAGAACAGCATCTGATACTAC
AGGGCTAGAGTGCGGGAGGGGAGAGTGGAACTTCTGGTGGAGCGGTGAAATGCGTAGATATCAGAAGGAA
CGCCGGCGGCGAAAGCGGCTCTCTGGCCCGTAACTGACGCTGAGTGTGCGAAAGCTAGGGGATCAAACGG
GATTAGATACCCCGGTAGTCCTAGCCGTAAACGATGGGCACTAAGTAGAGGGGTTTTA

>gi|262223274|gb|GU083885.1| Uncultured Planctomycetales bacterium clone JP16-10 16S ribosomal RNA gene, partial sequence
TTCGCAATGCCCGAAAGGGTGACGAAGCGACGCCGCGTGTGGGAAGAAGGCCTTCGGGTTGTAAACCACT
GTCGGGAGTTAAGAAATGTAAGGATGTTAATAGCGTCCTTACTTGACTAAGGCTCCGGAGGAAGCCACGG
CTAACTCTGTGCCAGCAGCCGCGGTAATACAGAGGTGGCAAGCGTTGTTCGGAATTATTGGGCGTAAAGA
GCACGTAGGCGGCCCTGAAAGTCAGTTGTGAAAGCCTTCTGCTTAACAGAAGAACAGCATCTGATACTAC
AGGGCTTGAGTGCGGGAGGGGAGAGTGGAACTTCTGGTGGAGCGGTGAAATGCGTAGATATCAGAAGGAA
CGCCGGCGGCGAAAGCGGCTCTCTGGCCCGTAACTGACGCTGAGTGTGCGAAAGCTAGGGGATCAAACGG
GATTAGATACCCCGGTAGTCCTAGCCGTAAACGATGGGCACTAAGTAGAGGGGTTTTA

>gi|262223275|gb|GU083886.1| Uncultured Planctomycetales bacterium clone JP16-11 16S ribosomal RNA gene, partial sequence
TTCGCAATGCCCGAAAGGGTGACGAAGCGACGCCGCGTGTGGGAAGAAGGCCTTCGGGTTGTAAACCACT
GTCAGGAGTTAAGAAATGTAAGGATGTTAATAGCGTTCTTACTTGACTAAGGCTCCAGAGGAAGCCACGG
CTAACTCTGTGCCAGCAGCCGCGGTAATACAGAGGCGGCAAGTGTTGTTCGGAATTATTGGGCGTAAAGA
GCACGTAGGCGGCCCTGAAAGTCAGTTGTGAAAGCCTTCTGCCTAACGGAAGAACAGCAGCTGATACTGC
AAAGACTAGAGTGCGGAAGGGGAGAGTGGAACTTCTGGTGGAGCGGTGAAATGCGTAGATATCAGAAGGA
ACGCCGGCGGCGAAAGCGGCTCTCGGGCCCGTAACTGACGCTGAGTGTGCGAAAGCTAGGGGATCAAACG
GGATTAGATACCCCGGTAGTCCTAGCCGTAAACGATGGGCACTAAGTAGAGGGGTTTT

>gi|262223276|gb|GU083887.1| Uncultured Planctomycetales bacterium clone JP16-20 16S ribosomal RNA gene, partial sequence
TTCGCAATGCCCGAAAGGGTGACGAAGCGACGCCGCGTGTGGGAAGAAGGCCTTCGGGTTGTAAACCACT
GTCGGGAGTTAAGAAATGTAAGGATGTTAATAGCGTTCTTACTTGACTAAGGCTCCAGAGGAAGCCACGG
CTAACTCTGTGCCAGCAGCCGCGGTAATACAGAGGCGGCAAGCGTTGTTCGGAATTATTGGGCGTAAAGA
GCACGTAGGCGGCCCTGAAAGTCAGTTGTGAAAGCCTTCTGCTTAACAGAAGAACAGCATCTGATACTAC
AGGGCTAGAGTGCGGGAGGGGAGAGTGGAACTTCTGGTGGAGCGGTGAAATGCGTAGATATCAGAAGGAA
CGCCGGCGGCGAAAGCGGCTCTCTGGCCCGTAACTGACGCTGAGTGTGCGAAAGCTAGGGGATCAAACGG
GATTAGATACCCCGGTAGTCCTAGCCGTAAACGATGGGCACTAAGTAGAGGGGTTTTA

>gi|262223277|gb|GU083888.1| Uncultured Planctomycetales bacterium clone JP16-30 16S ribosomal RNA gene, partial sequence
TTCGCAATGCCCGAAAGGGTGACGAAGCGACGCCGCGTGTGGGAAGAAGGCCTTCGGGTTGTAAACCACT
GTCGGGAGTTAAGAAATGTAAGGATGTTAATAGCGTCCTTACTTGACTAAGGCTCCGGAGGAAGCCACGG
CTAACTCTGTGCCAGCAGCCGCGGTAATACAGAGGTGGCAAGCGTTGTTCGGAATTATTGGGCGTAAAGA
GCACGTAGGCGGCCCTGAAAGTCAATTGTGAAAGCCTTCTGCTTAACGGAAGAACAGCATCTGATACTAC
AGGGCTAGAGTGCGGGAGGGGAGAGTGGAACTTCTGGTGGAGCGGTGAAATGCGTAGATATCAGAAGGAA
CGCCGGCGGCGAAAGCGACTCTCTGGCCCGTAACTGACGCTGAGTGTGCGAAAGCTAGGGGATCAAACGG
GATTAGATACCCCGGTAGTCCTAGCCGTAAACGATGGGCACTAAGTAGAGGGGTTTTA

>gi|262223278|gb|GU083889.1| Uncultured Planctomycetales bacterium clone JP16-33 16S ribosomal RNA gene, partial sequence
TTCGCAATGCCCGAAAGGGTGACGAAGCGACGCCGCGTGTGGGAAGAAGGCCTTCGGGTTGTAAACCACT
GTCGGGAGTTAAGAAATGTAAGGATGTTAATAGCGTCCTTACTTGACTAAGGCTCCGGAGGAAGCCACGG
CTAACTCTGTGCCAGCAGCCGCGGTAATACAGAGGTGGCAAGCGTTGTTCGGAATTATTGGGCGTAAAGA
GCACGTAGGCTGCCCTGAAAGTCAGTTGTGAAAGCCTTCTGCTTAACAGAAGAACAGCATCTGATACTAC
AGGGCTTGAGTGCGGGAGGGGAGAGTGGAACTTCTGGTGGAGCGGTGAAATGCGTAGATATCAGAAGGAA
CGCCGGCGGCGAAAGCGGCTCTCTGGCCCGTAACTGACGCGGAGTGTGCGAAAGCTAGGGGATCAAACGG
GATTAGATACCCCGGTAGTCCTAGCCGTAAACGATGGGCACTAAGTAGAGGGGTTTTA

>gi|262223279|gb|GU083890.1| Uncultured Planctomycetales bacterium clone JP16-35 16S ribosomal RNA gene, partial sequence
TTCGCAATGCCCGAAAGGGTGACGAAGCGACGCCGCGTGTGGGAAGAAGGCCTTCGGGTTGTAAACCACT
GTCAGGAGTTAAGAAATGTAAGGATGTTAATAGCGTCCTTACTTGACTAAGGCTCCGGAGGAAGCCACGG
CTAACTCTGTGCCAGCAGCCGCGGTAATACAGAGGTGGCAAGCGTTGTTCGGAATTATTGGGCGTAAAGA
GCACGTAGGCGGCCCTGGAAGTCAGTTGTGAAAGCCTTCTGCTTAACGGAAGAACAGCATCTGATACTAC
AGGGCTAGAGTGCGGGAGGGGAGAGTGGAACTTCTGGTGGAGCGGTGAAATGCGTAGATATCAGAAGGAA
CGCCGGCGGCGAAAGCGACTCTCTGGCCCGTAACTGACGCTGAGTGTGCGAAAGCTAGGGGATCAAACGG
GATTAGATACCCCGGTAGTCCTAGCCGTAAACGATGGGCACTAAGTAGAGGGGTTTTA

>gi|262223280|gb|GU083891.1| Uncultured Planctomycetales bacterium clone JP16-41 16S ribosomal RNA gene, partial sequence
TTCGCAATGCCCGAAAGGGTGACGAAGCGACGCCGCGTGTGGGAAGAAGGCCTTCGGGTTGTAAACCACT
GTCGGGAGTTAGGAAATGTAAGGGTGTTAATAGTATCCTTACTTGACTAAGGCTCCGGAGGAAGCCACGG
CTAACTCTGTGCCAGCAGCCGCGGTAATACAGAGGCGGCAAGCGTTGTTCGGAATTATTGGGCGTAAAGA
GCACGTAGGCGGCCTTGCAAGTCAGTTGTGAAAGCCTTCTGCTTAACGGAAGAACAGCAGCTGATACTGC
AAGGCTAGAGTGCGGAAGGGGAGAGTGGAACTTCTGGTGGAGCGGTGAAATGCGTAGATATCAGAAGGAA
CACCGGCGGCGAAGGCGACTCTCTGGTCCGTAACTGACGCTGAGTGTGCGAAAGCTAGGGGAGCAAACGG
GATTAGATACCCCGGTAGTCCTAGCCGTAAACGATGGGCACTAAGTAGAGGGGTTTTA

>gi|262223281|gb|GU083892.1| Uncultured Planctomycetales bacterium clone JP16-42 16S ribosomal RNA gene, partial sequence
TTCGCAATGCCCGAAAGGGTGACGAAGCGACGCCGCGTGTGGGAAGAAGGCCTTCGGGTTGTAAACCACT
GTCGGGAGTTAAGAAATGTAAGGATGTTAATAGCGTCCTTACTTGACTAAGGCTCCGGAGGAAGCCACGG
CTAACTCTGTGCCAGCAGCCGCGGTAATACAGAGGCGGCAAGCGTTGTTCGGAATTATTGGGCGTAAAGA
GCACGTAGGCGGCCTTGCAAGTCAGTTGTGAAAGCCTTCTGCTTAACGGAAGAACAGCAGCTGATACCGC
AAGACTAGAGTGCGGAAGGGGAGAGTGGAACTTCTGGTGGAGCGGTGAAATGCGTAGATATCAGAAGGAA
CACCGGCGGCGAAGGCGACTCTCCGGTCCGTAACTGACGCTGAGTGTGCGAAAGCTAGGGGAGCAAACGG
GATTAGATACCCCGGTAGTCCTAGCCGTAAACGATGGGCACTAAGTAGAGGGGTTTTA

>gi|262223282|gb|GU083893.1| Uncultured Planctomycetales bacterium clone JP16-45 16S ribosomal RNA gene, partial sequence
TTCGCAATGCCCGAAAGGGTGACGAAGCGACGCCGCGTGTGGGAAGAAGGCCTTCGGGTTGTAAACCACT
GTCGGGAGTTAGGAAATGTAAGGGTGTTAATAGTATCCTTACTTGACTAAGGCTCCGGAGGAAGCCACGG
CTAACTCTGTGCCAGCAGCCGCGGTAATACAGAGGCGGCAAGCGTTGTTCGGAATTATTGGGCGTAAAGA
GCACGTAGGCGGCCCTGAAAGTCAGTTGTGAAAGCCTTCTGCTTAACGGAAGAACAGCATCTGATACTAC
AGGGCTAGAGTGCGGGAGGGGAGAGTGGAACTTCTGGTGGAGCGGTGAAATGCGTAGATATCAGAAGGAA
CGCCGGCGGCGAAAGCGACTCTCTGGCCCGTAACTGACGCTGAGCGTGCGAAAGCTAGGGGAGCAAACGG
GATTAGATACCCCGGTAGTCCTAGCCGTAAACGATGGGCACTAAGTAGAGGGGTTTTA

>gi|262223283|gb|GU083894.1| Uncultured Planctomycetales bacterium clone JP16-53 16S ribosomal RNA gene, partial sequence
TTCGCAATGCCCGAAAGGGTGACGAAGCGACGCCGCGTGTGGGAAGAAGGCCTTCGGGTTGTAAACCACT
GTCAGGAGTTAAGAAATGTAAGGATGTTAATAGCGTTCTTACTTGACTAAGGCTCCAGAGGAAGCCACGG
CTAACTCTGTGCCAGCAGCCGCGGTAATACAGAGGCGGCAAGCGTTGTTCGGAATTATTGGGCGTAAAGA
GCACGTAGGCGGCCCTGAAAGTCAGTTGTGAAAGCCTTCTGCTTAACGGAAGAACAGCATCTGATACTAC
AGGGCTAGAGTGCGGGAGGGGAGAGTGGAACTTCTGGTGGAGCGGTGAAATGCGTAGATATCAGAAGGAA
CGCCGGCGGCGAAAGCGACTCTCTGGCCCGTAACTGACGCTGAGTGTGCGAAAGCTAGGGGAGCAAACGG
GATTAGATACCCCGGTAGTCCTAGCCGTAAACGATGGGCACTAAGTAGAGGGGTTTTA

>gi|262223284|gb|GU083895.1| Uncultured Planctomycetales bacterium clone JP16-57 16S ribosomal RNA gene, partial sequence
TTCGCAATGCCCGAAAGGGTGACGAAGCGACGCCGCGTGTGGGAAGAAGGCCTTCGGGTTGTAAACCACT
GTCGGGAGTTAGGAAATGTAAGGGTGTTAATAGTATCCTTACTTGACTAAGGCTCCGGAGGAAGCCACGG
CTAACTCTGTGCCAGCAGCCGCGGTAATACAGAGGCGGCAAGCGTTGTTCGGAATTATTGGGCGTAAAGA
GCACGTAGGCGGCCTTGCAAGTCAGTTGTGAAAGCCTTCTGCTTAACGGAAGAACAGCAGCTGATACTGC
AAGACTAGAGTGCGGAAGGGGAGAGTGGAACTTCTGGTGGAGCGGTGAAATGCGTAGATATCAGAAGGAA
CACCGGCGGCGAAGGCGACTCTCTGGTCCGTAACTGACGCTGAGTGTGCGAAAGCTAGGGGAGCAAACGG
GATTAGATACCCCGGTAGTCCTAGCCGTAAACGATGGGCACTAAGTAGAGGGGTTTTA

>gi|262223285|gb|GU083896.1| Uncultured Planctomycetales bacterium clone JP16-61 16S ribosomal RNA gene, partial sequence
TTCGCAATGCCCGAAAGGGTGACGAAGCGACGCCGCGTGTGGGAAGAAGGCCTTCGGGTTGTAAACCACC
GTCGGGAGTTAGGAAATGTAAGGGTGTTAATAGTATCCTTACTTGACTAAGGCTCCGGAGGAAGCCACGG
CTAACTCTGTGCCAGCAGCCGCGGTAATACAGAGGCGGCAAGCGTTGTTCGGAATTATTGGGCGTAAAGA
GCACGTAGGCGGCCTTGCAAGTCAGTTGTGAAAGCCTTCTGCTTAACGGAAGAACAGCAGCTGATACTGC
AAGACTAGAGTGCGGAAGGGGAGAGTGGAACTTCTGGTGGAGCGGTGAAATGCGTAGATATCAGAAGGAA
CACCGGCGGCGAAGGCGACTCTCTGGTCCGTAACTGACGCTGAGTGTGCGAAAGCTAGGGGAGCAAACGG
GATTAGATACCCCGGTAGTCCTAGCCGTAAACGATGGGCACTAAGTAGAGGGGTTTTA

>gi|262223286|gb|GU083897.1| Uncultured Planctomycetales bacterium clone JP16-64 16S ribosomal RNA gene, partial sequence
TTCGCAATGCCCGAAAGGGTGACGAAGCGACGCCGCGTGTGGGAAGAAGGCCTTCGGGTTGTAAACCACT
GTCAGGAGTTAAGAAATGTAAGGATGTTAATAGCGTTCTTACTTGACTAAGGCTCCAGAGGAAGCCACGG
CTAACTCTGTGCCAGCAGCCGCGGTAATACAGAGGCGGCAAGCGTTGTTCGGAATTATTGGGCGTAAAGA
GCGCGTAGGCGGCCCTGAAAGTCAGTTGTGAAAGCCTTCTGCTTAACGGAAGAACAGCATCTGATACTAC
AGGGCTAGAGTGCGGGAGGGGAGAGTGGAACTTCTGGTGGAGCGGTGAAATGCGTAGATATCAGAAGGAA
CGCCGGCGGCGAAAGCGACTCTCTGGCCCGTAACTGACGCTGAGTGTGCGAAAGCTAGGGGAGCAAACGG
GATTAGATACCCCGGTAGTCCTAGCCGTAAACGATGGGCACTAAGTAGAGGGGTTTTA

>gi|262223287|gb|GU083898.1| Uncultured Planctomycetales bacterium clone JP16-65 16S ribosomal RNA gene, partial sequence
TTCGCAATGCCCGAAAGGGTGACGAAGCGACGCCGCGTGTGGGAAGAAGGCCTTCGGGTTGTAAACCACT
GTCGGGAGTTAAGAAATGTAAGGATGTTAATAGCGTCCTTACTTGACTAAGGCTCCGGAGGAAGCCACGG
CTAACTCTGTGCCAGCAGCCGCGGTAATACAGAGGTGGCAAGCGTTGTTCGGAATTATTGGGCGTAAAGA
GCACGTAGGCGGCCCTGAAAGTCAGTTGTGAAAGCCTTCTGCTTAACAGAAGAACAGCATCTGATACTAC
AGGGCTTGAGTGCGGGAGGGGAGAGTGGAACTTCTGGTGGAGCGGTGAAATGCGTAGATATCAGAAGGAA
CGCCGGCGGCGAAAGCGACTCTCTGGCCCGTAACTGACGCTGAGTGTGCGAAAGCTAGGGGAGCAAACGG
GATTAGATACCCCGGTAGTCCTAGCCGTAAACGATGGGCACTAAGTAGAGGGGTTTTA

>gi|262223288|gb|GU083899.1| Uncultured Planctomycetales bacterium clone JP16-78 16S ribosomal RNA gene, partial sequence
TTCGCAATGCCCGAAAGGGTGACGAAGCGACGCCGCGTGTGGGAAGAAGGCCTTCGGGTTGTAAACCACT
GTCGGGAGTTAAGAAATGTAAGGATGTTAATAGCGTCCTTACTTGACTAAGGCTCCGGAGGAAGCCACGG
CTAACTCTGTGCCAGCAGCCGCGGTAATACAGAGGTGGCAAGCGTTGTTCGGAATTATTGGGCGTAAAGA
GCACGTAGGCGGCCTTGCAAGTCAGTTGTGAAAGCCTTCTGCTTAACGGAAGAACAGCATCTGATACTAC
AGGGCTAGAGTGCGGGAGGGGAGAGTGGAACTTCTGGTGGAGCGGTGAAATGCGTAGATATCAGAAGGAA
CGCCGGCGGCGAAAGCGACTCTCTGGCCCGTAACTGACGCTGAGTGTGCGAAAGCTAGGGGATCAAACGG
GATTAGATACCCCGGTAGTCCTAGCCGTAAACGATGGGCACTAAGTAGAGGGGTTTTA

>gi|262223289|gb|GU083900.1| Uncultured Planctomycetales bacterium clone JP16-82 16S ribosomal RNA gene, partial sequence
TTCGCAATGCCCGAAAGGGTGACGAAGCGACGCCGCGTGTGGGAAGAAGGCCTTCGGGTTGTAAACCACC
GTCAGGAGTTAAGAAATGTAAGGATGTTAATAGCGTCCTTACTTGACTAAGGCTCCGGAGGAAGCCACGG
CTAACTCTGTGCCAGCAGCCGCGGTAATACAGAGGTGGCAAGCGTTGTTCGGAATTATTGGGCGTAAAGA
GCACGTAGGCGGCCCTGAAAGTCAGTTGTGAAAGCCTTCTGCTTAACAGAAGAACAGCATCTGATACTAC
AGGGCTTGAGTGCGGGAGGGGAGAGTGGAACTTCTGGTGGAGCGGTGAAATGCGTAGATATCAGAAGGAA
CGCCGGCGGCGAAAGCGACTCTCTGGCCCGTAACTGACGCTGAGTGTGCGAAAGCTAGGGGAGCAAACGG
GATTAGATACCCCGGTAGTCCTAGCCGTAAACGATGGGCACTAAGTAGAGGGGTTTTA

>gi|262223290|gb|GU083901.1| Uncultured Planctomycetales bacterium clone JP16-95 16S ribosomal RNA gene, partial sequence
TTCGCAATGCCCGAAAGGGTGACGAAGCGACGCCGCGTGTGGGAAGAAGGCCTTCGGGTTGTAAACCACT
GTCAGGAGTTAAGAAATGTAAGGATGTTAATAGCGTTCTTACTTGACTAAGGCTCCAGAGGAAGCCACGG
CTAACTCTGTGCCAGCAGCCGCGGTAATACAGAGGCGGCAAGCGTTGTTCGGAATTATTGGGCGTAAAGA
GCACGTAGGCGGCCCTGAAAGTCAGTTGTGAAAGCCTTCTGCTTAACGGAAGAACAGCATCTGATACTAC
AGGGCTAGAGTGCGGGAGGGGAGAGTGGAACTTCTGGTGGAGCGGTGAAATGCGTAGATATCAGAAGGAA
CGCCGGCGGCGAAAGCGGCTCTCTGGCCCGTAACTGACGCTGAGTGTGCGAAAGCTAGGGGATCAAACGG
GATTAGATACCCCGGTAGTCCTAGCCGTAAACGATGGGCACTAAGTAGAGGGGTTTTA

>gi|262223291|gb|GU083902.1| Uncultured Planctomycetales bacterium clone JP8-57 16S ribosomal RNA gene, partial sequence
TTTCGCAATGCCCGAAAGGGTGACGAAGCGACGCCGCGCGTGGGAAGAAGGCCTTCGGGTTGTAAACCAC
TGTCGGGAGTTAGGAAATGCAGGTGCGTTAATAGCGTTCTTACTTGACTAAGGCTCCGGAGGAAGCCACG
TCTAACTCTGTGCCAGCAGCCGCGGTAATACAGAGGCGGCAAGCGTTGTTCGGAATTATTGGGCGTAAAG
AGCACGTAGGCGGCCTTGCAAGTCAGTTGTGAAGGCCTTCTGCTTAACAGAAGAACAGCATCTTATACTA
CAGGGCTAGAGTGCGGGAGGGGAGAGTGGAACTTCTGGTGGAGCGGTGAAATGCGTATATATCAGAAGGA
ACGCCGGCGGCGAAAGCGACTCTCTGGCCCGTAACTGACGCTGAGTGTGCGAAAGCTAGGGGATCAAACG
GGAATAGATACCCCGGTAGTCCTAGCCGTAAACGATGGGCACTAAGTAGAGGGGTTTT

>gi|262223292|gb|GU083903.1| Uncultured Planctomycetales bacterium clone JP8-31 16S ribosomal RNA gene, partial sequence
TTTCGCAATGCCCGAAAGGGTGACGAAGCGACGCCGCGCGTGGGAAGAAGGCCTTCGGGTTGTAAACCAC
TGTCGGGAGTTAGGAAATGCAGGTGCGTTAATAGCGTTCTTACTTGACTAAGGCTCCGGAGGAAGCCACG
GCTAACTCTGTGCCAGCAGCCGCGGTAATACAGAGGCGGCAAGCGTTGTTCGGAATTATTGGGCGTAAAG
AGCACGTAGGCGGCCTTGCAAGTCAGTTGTGAAAGCCTTCTGCTTAACAGAAGTACAGCATCTGATACTA
CAGGGCTAGAGTGCGGGAGTGGAGAGTGGAACTTCTGGTGGAGCTGTGAAATGCGTAGATATCAGAAGGA
ACGCCGGCGGCGAAAGCGACTCTCTGGCCCGTAACTGACGCTGAGTGTGCGAAAGCTAGGGGATCAAACG
GGATTAGATACCCCGGTAGTCCTAGCCGTATACGATGGGCACTAAGTAGAGGGGTTTT

>gi|262223293|gb|GU083904.1| Uncultured Planctomycetales bacterium clone JP16-27 16S ribosomal RNA gene, partial sequence
TTTCGCAATGCCCGAAAGGGTGACGAAGCGACGCCGCGCGTGGGAAGAAGGCCTTCGGGTTGTAATCCAC
TGTCAGGAGTTAAGAAATGCAGGTGCGTTAATAGCGTTCTTACTTGACTAAGGCTCCAGAGGAAGCCACG
GCTAACTCTGTGCCAGCAGCCGCGGTAATACAGAGGCGGCAAGCGTTGTTCGGAATTATTGGTCGTAAAG
AGCACGTAGGTGGCCCTGAAAGTCAGTTGTGAAAGCCTTCTGCTTAACGGAAGAACAGCATCTGATACTA
CAGTGCTAGAGTGCGGGAGGGGAGAGTGGAACTTCTGGTGGAGCGGTGAAATGCGTAGATATCAGAAGGA
ACGCCGGCGGCGAAAGCGACTCTCTGGCCCGTAACTGACGCTGAGTGTGCGAAAGCTAGGGGAGCAAACG
GGATTAGATACCCCGGTAGTCCTAGCCGTAAACGATGGGCACTAAGTAGAGGGGTTTT

>gi|262223294|gb|GU083905.1| Uncultured Planctomycetales bacterium clone JP16-34 16S ribosomal RNA gene, partial sequence
TTTCGCAATGCCCGAAAGGGTGACGAAGCGACGCCGCGCGTGGGAAGAAGGCCTTCGGGTTGTAAACCAC
TGTCATGAGTTAAGAAATGCATGTGCGTTAATAGCGTTCTTACTTGACTAAGGCTCCAGAGGAAGCCACG
GCTAACTCTGTGCCAGCAGCCGCGGTAATACAGAGGCGGCAAGCGTTGTTCGGAATTATTGGGCGTAAAG
AGCACGTAGGCGGCCCTGAAAGTCAGTTGTGAAAGCCTTCTGCTTAACGGAAGAATAGCATCTGATACTA
CAGGGCTAGAGTGCGGGAGGGGAGAGTGGAACTTCTGGTGGAGCGGTGAAATGCGTAGATATCAGAAGGA
ACGCCGGCGGCGAAAGCGGCTCTCTTGCCCGTAACTGACGCTGAGTGTGCGAAAGCTAGGGGAGCAAACG
GGATTAGATACCCCGGTAGTCCTAGCCGTAAACGATGGGCACTAAGTAGAGGGGTTTT

>gi|262223295|gb|GU083906.1| Uncultured Planctomycetales bacterium clone JP16-17 16S ribosomal RNA gene, partial sequence
TTTCGCAATGCCAGAAAGGGTGACGAAGCGACGCCGCGCGTGGGAAGAAGGCCTTCGGGTTGTAAACCAC
TGTCAGGAGTTAAGAAATGCAGGTGCGTTAATAGCGTTCTTACTTGACTAAGGCTCCAGAGGAAGCCACG
GCTAACTCTGTGCCGGCAGCCGCGGTAATACAGAGGCGGCAAGCGTTGTTCGGAATTATTGGACGTAAAG
AGCACGTAGGAGGCCCTGAAAGTCAGTTGTGAAAGCCTTCTGCTTAACAGAAGAACAGCATCTGATACTA
CAGGGCTTGAGTGCGGGAGGGGAGAGTGGAACTTCTGGTGGAGCGGTGAAATGCGTAGATATCAGAAGGA
ACGCCGGCGGCGAAAGCGGCTCTCTGGCCCGTAACTGACGCTGAGTGTGCGAAAGCTAGAGGATCAGACG
GGATTAGATACCCCGGTAGTCCTAGCCGTAAACGATGGGCACTAAGTAGAGGGGTTTT

>gi|262223296|gb|GU083907.1| Uncultured Planctomycetales bacterium clone JP8-19 16S ribosomal RNA gene, partial sequence
TTTCGCAATGCCCGACAGGGTGACGAAGCGACGCCGCGCGTGCGAAGAAGGCCTTCGGGTTGTAAACCAC
TGTCGGGAGTTAGGAAATGCACGTGCGTTAATAGCGTTCTTACTTGACTAAGGCTCCGGAGGAAGCCATG
GCTAACTCTGTGCCAGCAGTCGCGGTAATACAGAGGCGGCAAGCGTTGTTCGGAATTATTGGGCGTAAAG
AGCACGTAGCCGGCCTTGCAAGTCAGTTGTGAAAGCCTTCTGCTTAACAGAAGAACAGCATCTGATACTA
CAGGGCTAGAGTGCGGGAGGGGAGAGTGGAACTTCTGGATGGAGCGGTGAAATGCGTAGATATCAGAAGG
AACGCCGGCGGCGAAAGCGACTCTCTGGTCCGTAACTGACGCTGAGTGTGCGAAAGCTAGGGGATCAAAC
GGGACTAGATACCCCGGTACTCCTAGCCGTAAACGATGGGCATAAGTAGAGGGGTTTT

>gi|262223297|gb|GU083908.1| Uncultured Planctomycetales bacterium clone JP16-16 16S ribosomal RNA gene, partial sequence
TTTCGCAATGCCCGAAAGGGTGACGAATCGACGCCGCGCGTGGGAAGAAGGCCTTCGGGTTGTAAACCAC
TGTCAGGAGTTAAGAAATGCAGGTGCGTTAATAGCGTTCTTACTTGACTAAGGCTCCAGAGGAAGCCACG
GCTAACTCTGTGCCAGCAGCCGCGGTAATACAGAGGCAGCAAGCGTTGTTCGGAATTATTGGACGTAAAG
AGCACGTAGGCGGCCCTGAAAGTCAGTTGTGAAAGCCTTCTGCTTAACAGAAGAACAGCATCTGATACTA
CAGTGCTTGAGTGCGGGAGGGGAGAGTGGAACTTCTGGTGGAGCGGTGAAATGCGTAGATATCAGAAGGA
ACGCCGGCGGCGAAAGCGGCTCTCTGTCCCGTAACTGACGCTGAGTGTGCGAAAGCTAGGGGATCAAACG
GTATTAGATACCCCGGTAGTCCTAGCCGTAAACGATGGGCACTAAGTAGAGGGGTTTT

>gi|262223298|gb|GU083909.1| Uncultured Planctomycetales bacterium clone JP2-42 16S ribosomal RNA gene, partial sequence
TTTCGCAATGCCCGAAAGGGTGACGAAGCGACGCCGCGTGTGGGAAGAAGGCCTTCGGGTTGTAAACCAC
TGTCAGGAGTTAAGAAATGCAGGTGCGTTAATAGCGCCCTTACTTGACTAAAGCTCCAGAGGAAGCCACG
GCTAACTCTGTGCCAGCAGCCGCGGTAATACAGAGGCGGCAAGCGTTGTTCGGAATTATTGGGCGTAAAG
AGCACGTAGGCGGCCCTGTAAAATCAGTTGTGAAAGCCTTCTGCTTAACGGAAGAACAGCATCTGATACT
CCAGGGCTGAGTGCGGGAGGGGAGAGTGGAACTTCTGGTGGAGCGGTGAAATGCGTAGATATCAGAAGGA
ACGCCGGCGGCGAAAGCGGCTCTCTGGTCCGTAACTGACGCTGAGTGTGCGAAAAGCTAGGGGAGCAAAC
GGGATTAGATACCCGGTAGTCCTAGCCGTAAACGATGGGCACTAAGTAGAGGGGTTTT

>gi|262223299|gb|GU083910.1| Uncultured Planctomycetales bacterium clone JP2-35 16S ribosomal RNA gene, partial sequence
TTTCGCAATGCCCGAAAGGGTGACGAAGCGACGCCGCGTGTGGGAAGAAGGCCTACGGATTGTAAACCAC
TGTCAGGAGTTAAGAAATGCAGGTGCGTTAATAGCGCCCTTACTTGACTAAAGCTCCAGAGGAAGCCACG
GCTAACTCTGTGCCAGCAGCCGCGGTAATACAGAGGCGGCAAGAGTTGTTCGGAATTATTGGGCGTAATG
AGCACGTAGGCGGCCCTGTAAAATCAGTTGTGAAAGCCTTCTGCTTAACGGAAGAACAGCATCTGATACT
CCAGGGCTGAGTGCGGGAGGGGAGAGTGGAACTTCTGGTGGAGCGGTGAAATGCGTAGATATCAGAAGGA
ACGCCGGCGGCGAAAGCGGCTCTCTGGTCCGTAACTGACGCTGAGTGTGCGAAAAGCTAGGGGAGCAAAC
GGGATTAGATACCCCGGAGTCCTAGCCGTATACGATGGGCACTAAGTAGAGGGGTTTT

>gi|262223300|gb|GU083911.1| Uncultured Planctomycetales bacterium clone JP10-87 16S ribosomal RNA gene, partial sequence
TTTCGCAATGCCCGAAAGGGTGACGAAGCGACGCCGCGTGTGGGAAGAAGGCCTTCGGGTTGTAAACCAC
TGTCAGGAGTTAAGAAATGCAGGTGCGTTGATAGCGCCCTTACTTGACTAAAGCTCCAGAGGAAGCCACG
GCTAACTCTGTGCCAGCAGCCGCGGTAATACAGAGGCGGCAAGCGTTGTTCGGAATTATTGGGCGTAAAG
AGCACTAGGCGGCCCTGTAAAATCAGTTGTGAAAGCCTTCTGCTTAACGGAAGAACAGCATCTGATACTC
CAGGGCTGAGTGCGGGAGGGGAGAGTGGAACTTCTGGTGGAGCGGTGAAATGCGTAGATATCAGAAGGAA
CGCCGGCGGCGAAAGCGGCTCTCTGGTCCGTAACTGACGCTGAGTGTGCGAAAAGCTAGGGGAGCAAACG
GGATTAGATACCCCGGTAGTCCTAGCCGTAAACGATGGGCACTAAGTAGAGGGGTTTT

>gi|262223301|gb|GU083912.1| Uncultured Planctomycetales bacterium clone JP2-43 16S ribosomal RNA gene, partial sequence
TTTCGCAATGCCCGAAAGGGTGACGAAGCGACGCCGCGTGTGGGAAGAAGGCCTTCGGGTTGTAAACCAC
TGTCAGTAGTTAAGAAATGCAGGTGCGTTAATAGCGCCCTTACTTGGACTAAAGCTCCAGAGGAAGCCAC
GGCTAACTCTGTGCCAGCAGCCGCGGTAATACAGAGGCGGCAAGCGTTGTTCGGAATTTTGGGCGTAAAG
AGCACGTAGGCGGCCCTGTAAGTCAGTTGTGAAAGCCTTCTGCTTATCGGAAGAACAGCATCTGATACTC
CAGGGCTAGAGTACGGGAGTGGAGAGTGGAACTTCTGGTGGAGCGGTGAAATGCGTAGATATCAGAAGGA
ACGCCGGCGGCGAAAGCGACTCTCTGGTCCGTAACTGACGCTGAGTGTGCGAAAGCTAGGGGAGCAAACG
GGATTAGATACCCCGGTAGTCCTAGCCGTAAACGATGGGCACTAAGTAGAGGGGTTTT

>gi|262223302|gb|GU083913.1| Uncultured Planctomycetales bacterium clone JP2-24 16S ribosomal RNA gene, partial sequence
TTTCGCAATGCCCGAAAGGGTGACGAAGCGACGCCGCGTGAGGGAAGAAGGCCTTCGGGTTGTAAACCAC
TGTCAGGAGTTAAGAAATGCAGGTGCGTTAATAGCGCCCTTACTTGACTAAAGCTCCAGAGGAAGCCACG
GCTAACTCTGTGCCAGCAGCCGCGGTAATACAGAGGCGGCAAGCGTTGTTCGGAATTATTGGGCGTAAAG
AGCACGTAGGCGGCCCTGCAAAATCAGTTGTGAAAGCCTACTGCTTAACGGAAGAACAGCATCTGATACT
CCAGGGCTGAGTGCGGGAGGGGAGAGTGGAACTTCTGGTGGAGCGGTGAAATGCTAGATATCAGAAGGAA
CGCCGGCGGCGAAAGCGGCTCTCTGGTCCGTAACTGACGCTGAGTGTGCGAAAAGCTAGGGGAGCAAACG
GGATTAGATACCCCGGTAGTCCTAGCCGTAAACGATGGGCACTAAGTAGAGGGGTTTT

>gi|262223303|gb|GU083914.1| Uncultured Planctomycetales bacterium clone JP2-19 16S ribosomal RNA gene, partial sequence
TTTCGCAATGCCCGAAAGGGTGACGAAGCGACGCCGCGTGTGGGAAGAAGGCCTTCGGGTTGTAAACCAC
TGTCAGGAGTTAAGAAATGCAGGTGCGTTAATAGCGCCCTTACTTGACTAAGGCTCCAGAGGAAGCCACG
GCTAACTCTGTGCCAGCAGCCGCGGTAATACAGAGGCGGCAAGCGTTGTTCGGAATTATTGGGCGTAAAG
AGCACGTAGGCGGCCCTGAAAATCAGTTGTGAAAGCCTTCTGCTTAACGTAAGAACAGCATCTGATACTC
CAGGGCTGAGTGCGGGAGGGGAGAGTGGAACTTCTGGTGGAGCGGTGAAATGCGTAGATATCAGAAGGAA
CGCCGGCGGCGAAAGCGGCTCTCTGGTCCGTAACTGACGCTGAGTGTGCGAAAAGCTAGGGGAGCAAACG
GGATTAGATACCCCGGTAGTCCTAGCCGTAAACGATGGGCACTAAGTAGAGGGGTTTT

>gi|262223304|gb|GU083915.1| Uncultured Planctomycetales bacterium clone JP2-36 16S ribosomal RNA gene, partial sequence
TTTCGCAATGCCCGAAAGGGTGACGAAGCGACGCCGCGTGTGGGAAGAAGGCCTTCGGGTTGTAAACCAC
TGTCAGGAGTTAAGAAATGCAGGTGCGTTAATAGCGCCCTTACTTGACTAAGGCTCCAGAGGAAGCCACG
GCTAACTCTGTGCCAGCAGCCGCGGTAATACAGAGGCGGCAAGCGTTGTTCGGAATTATTGGGCGTAAAG
AGCACGTAGGTGGCCCTGAAAATCAGTTGTGAAAGCCTTCTGCTTAACGGAAGAACAGCATCTGATACTC
CAGGGCTAGAGTACGGGAGGGGAGAGTGGAACTTCTGGTGGAGCGGTGAAATGCGTAGATATCAGAAGGA
ACGCCGGCGGCGAAAGCGACTCTCTGGTCCGTAACTGACGCTGAGTGTGCGAAAGCTAGGGGAGCAAACG
GGATTAGATACCCCGGTAGTCCTAGCCGTAAACGATGGGCACTAAGTAGAGGGGTTTT

>gi|262223305|gb|GU083916.1| Uncultured Planctomycetales bacterium clone JP2-22 16S ribosomal RNA gene, partial sequence
TTTCGCAATGCCCGAAAGGGTGACGAAGCGACGCCGCGTGTGGGAAGAAGGCCTTCGGGTTGTAAACCAC
TTTCAGGAGTTAAGAAATGCAGGTGCGTTAATAGCGCACTTGCTTGACTAAGGCTCCAGAGGAAGCCACG
GCTAACTCTGTGCCAGCAGCCGCGGTAATACAGAGGCGGCAAGCGTTGTTCGGAATTATTGGGCGTAAAG
AGCACGTAGGCGGCCCTGAAAGTCAGTTGTGAAAGCCTTCTGCTTAACGGAAGAACAGCATCTGATACTC
CAGGGCTAGAGTACGGGAGTGGAGAGTGGAACTTCTGGTGGAGCGGTGAAATGCGTAGATATCAGAAGGA
ACGCCGGCGGCGAAAGCGACTCTCTGGTCCGTAACTGACGCTGAGTGTGCGAAAGCTAGGGGAGCAAACG
GGATTAGATACCCCGGTAGTCCTAGCCGTAAACGATGGGCACTAAGTAGAGGGGTTTT

>gi|262223306|gb|GU083917.1| Uncultured Planctomycetales bacterium clone JP10-11 16S ribosomal RNA gene, partial sequence
TTTCGCAATGCCCGAAAGGGTGACGAAGCGACGCCGCGTGTGGGAAGAAGGCCTTCGGGTTGTAAACCAC
TTTCAGGAGTTAAGAAATGCAGGTGCGTTAATAGCGCACTTGCTTGACTAAGGCTCCAGAGGAAGCCACG
GCTAACTCTGTGCCAGCAGCCGCGGTAATACAGAGGCGGCAAGCGTTGTTCGGAATTATTGGGCGTAAAG
AGCACGTAGGCGGCCCTGAAAATCAGTTGTGAAAGCCTTCTGCTTAACGGAAGAACAGCATCTGATACTC
CAGGGCTAGAGTACGGGAGGGGAGAGTGGAACTTCTGGTGGAGCGGTGAAATGCGTAGATATCAGAAGGA
ACGCCGGCGGCGAAAGCGACTCTCTGGTCCGTAACTGACGCTGAGTGTGCGAAAGCTAGGGGAGCAAACG
GGATTAGATACCCCGGTAGTCCTAGCCGTAAACGATGGGCACTAAGTAGAGGGGTTTT

>gi|262223307|gb|GU083918.1| Uncultured Planctomycetales bacterium clone JP2-3 16S ribosomal RNA gene, partial sequence
TTTCGCAATGCCCGAAAGGGTGACGAAGCGACGCCGCGTGTGGGAAGAAGGCCTTCGGGTTGTAAACCAC
TGTCGGGAGTTAGGAAATGTAGGAGCGTTAATAGCGCACCTGCTTGACTAAGGCTCCAAAGGAAGCCACG
GCTAACTCTGTGCCAGCAGCCGCGGTAATACAGAGGCGGCAAGCGTTGTTCGGAATTATTGGGCGTAAAG
AGCACGTAGGCGGCCTTGCAAGTCAGTTGTGAAAGCCTTCCGCTTAACGGGAGAACGGCATCTGATACTA
CAGGGCTTGAGTACGGGAGGGGAGAGTGGAACTTCTGGTGGAGCGGTGAAATGCGTAGATATCAGAAGGA
ACGCCGGCGGCGAAAGCGACTCTCTGGCCCGAAACTGACGCTGAGTGTGCGAAAGCTAGGGGAGCAAACG
GGATTAGATACCCCGGTAGTCCTAGCCGTAAACGATGGGCACTAAGTAGAGGGGTTTT

>gi|262223308|gb|GU083919.1| Uncultured Planctomycetales bacterium clone JP2-17 16S ribosomal RNA gene, partial sequence
TTTCGCAATGCCCGAAAGGGTGACGAAGCGACGCCGCGTGTGGGAAGAAGGCCTTCGGGTTGTAAACCAC
TGTCAGGAGTTAAGAAATGCAGGTGCGTTAATAGCGCACTTGCTTGACTAAGGCTCCAGAGGAAGCCACG
GCTAACTCTGTGCCAGCAGCCGCGGTAATACAGAGGCGGCAAGCGTTGTTCGGAATTATTGGGCGTAAAG
AGCACGTAGGCGGCCCTGAAGGTCAGTTGTGAAAGCCTTCTGCTTAACGGAAGAACAGCATCTGATACTC
CAGGGCTAGAGTACGGGAGGGGAGAGTGGAACTTCTGGTGGAGCGGTGAAATGCGTAGATATCAGAAGGA
ACGCCGGCGGCGAAAGCGACTCTCTGGTCCGTAACTGACGCTGAGTGTGCGAAAGCTAGGGGAGCAAACG
GGATTAGATACCCCGGTAGTCCTAGCCGTAAACGATGGGCACTAAGTAGAGGGGTTTT

>gi|262223309|gb|GU083920.1| Uncultured Planctomycetales bacterium clone JP2-12 16S ribosomal RNA gene, partial sequence
TTTCGCAATGCCCGAAAGGGTGACGAAGCGACGCCGCGTGTGGGAAGAAGGCCTTCGGGTTGTAAACCAC
TGTCAGGAGTTAAGAAATGCAGGTGCGTTAATAGCGCCCTTACTTGACTAAGGCTCCAGAGGAAGCCACG
GCTAACTCTGTGCCAGCAGCCGCGGTAATACAGAGGCGGCAAGCGTTGTTCGGAATTATTGGGCGTAAAG
AGCACGTAGGCGGCCCTGAAAATCAGTTGTGAAAGCCTTCTGCTTAACGGAAGAACAGCATCTGATACTC
CAGGGCTAGAGTACGGGAGGGGAGAGTGGAACTTCTGGTGGAGCGGTGAAATGCGTAGATATCAGAAGGA
ACGCCGGCGGCGAAAGCGACTCTCTGGTCCGTAACTGACGCTGAGTGTGCGAAAGCTAGGGGAGCAAACG
GGATTAGATACCCCGGTAGTCCTAGCCGTAAACGATGGGCACTAAGTAGAGGGGTTTT

>gi|262223310|gb|GU083921.1| Uncultured Planctomycetales bacterium clone JP2-11 16S ribosomal RNA gene, partial sequence
TTTCGCAATGCCCGAAAGGGTGACGAAGCGACGCCGCGTGTGGGAAGAAGGCCTTCGGGTTGTAAACCAC
TGTCAGGAGTTAAGAAATGCAGGTGCGTTAATAGCGCCCTTACTTGACTAAGGCTCCAGAGGAAGCCACG
GCTAACTCTGTGCCAGCAGCCGCGGTAATACAGAGGCGGCAAGCGTTGTTCGGAATTATTGGGCGTAAAG
AGCACGTAGGCGGCCCTGAAAGTCAGTTGTGAAAGCCTTCTGCTTAACGGAAGAACAGCATCTGATACTC
CAGGGCTAGAGTACGGGAGGGGAGAGTGGAACTTCTGGTGGAGCGGTGAAATGCGTAGATATCAGAAGGA
ACGCCGGCGGCGAAAGCGACTCTCTGGTCCGTAACTGACGCTGAGTGTGCGAAAGCTAGGGGAGCAAACG
GGATTAGATACCCCGGTAGTCCTAGCCGTAAACGATGGGCACTAAGTAGAGGGGTTTT

>gi|262223311|gb|GU083922.1| Uncultured Planctomycetales bacterium clone JP2-10 16S ribosomal RNA gene, partial sequence
TTTCGCAATGCCCGAAAGGGTGACGAAGCGACGCCGCGTGTGGGAAGAAGGCCTTCGGGTTGTAAACCAC
TGTCAGGAGTTAAGAAATGCAGGTGCGTTAATAGCGCACTTGCTTGACTAAGGCTCCAGAGGAAGCCACG
GCTAACTCTGTGCCAGCAGCCGCGGTAATACAGAGGCGGCAAGCGTTGTTCGGAATTATTGGGCGTAAAG
AGCACGTAGGCGGCCCTGAAAGTCAGTTGTGAAAGCCTTCTGCTTAACGGAAGAACAGCATCTGATACTC
CAGGGCTAGAGTACGGGAGGGGAGAGTGGAACTTCTGGTGGAGCGGTGAAATGCGTAGATATCAGAAGGA
ACGCCGGCGGCGAAAGCGACTCTCTGGTCCGTAACTGACGCTGAGTGTGCGAAAGCTAGGGGAGCAAACG
GGATTAGATACCCCGGTAGTCCTAGCCGTAAACGATGGGCACTAAGTAGAGGGGTTTT

>gi|262223312|gb|GU083923.1| Uncultured Planctomycetales bacterium clone JP16-7 16S ribosomal RNA gene, partial sequence
TTTCGCAATGCCCGAAAGGGTGACGAAGCGACGCCGCGCGTGGGAAGAAGGCCTTCGGGTTGTAAACCAC
TGTCAGGAGTTAAGAAATGCAGGTGCGTTAATAGCGTTCTTACTTGACTAAGGCTCCAGAGGAAGCCACG
GCTAACTCTGTGCCAGCAGCCGCGGTAATACAGAGGCGGCAAGCGTTGTTCGGAATTATTGGGCGTAAAG
AGCACGTAGGCGGCCCTGAAAGTCAGTTGTGAAAGCCTTCTGCTTAACGGAAGAACAGCATCTGATACTA
CAGGGCTAGAGTGCGGGAGGGGAGAGTGGAACTTCTGGTGGAGCGGTGAAATGCGTAGATATCAGAAGGA
ACGCCGGCGGCGAAAGCGGCTCTCTGGCCCGTAACTGACGCTGAGTGTGCGAAAGCTAGGGGAGCAAACG
GGATTAGATACCCCGGTAGTCCTAGCCGTAAACGATGGGCACTAAGTAGAGGGGTTTT

>gi|262223313|gb|GU083924.1| Uncultured Planctomycetales bacterium clone JP16-8 16S ribosomal RNA gene, partial sequence
TTTCGCAATGCCCGAAAGGGTGACGAAGCGACGCCGCGCGTGGGAAGAAGGCCTTCGGGTTGTAAACCAC
TGTCAGGAGTTAAGAAATGCAGGTGCGTTAATAGCGTTCTTACTTGACTAAGGCTCCAGAGGAAGCCACG
GCTAACTCTGTGCCAGCAGCCGCGGTAATACAGAGGCGGCAAGCGTTGTTCGGAATTATTGGGCGTAAAG
AGCACGTAGGCGGCCCTGAAAGTCAGTTGTGAAAGCCTTCTGCTTAACAGAAGAACAGCATCTGATACTA
CAGTGCTTGAGTGCGGGAGGGGAGAGTGGAACTTCTGGTGGAGCGGTGAAATGCGTAGATATCAGAAGGA
ACGCCGGCGGCGAAAGCGGCTCTCTGTCCCGTAACTGACGCTGAGTGTGCGAAAGCTAGGGGATCAAACG
GGATTAGATACCCCGGTAGTCCTAGCCGTAAACGATGGGCACTAAGTAGAGGGGTTTT

>gi|262223314|gb|GU083925.1| Uncultured Planctomycetales bacterium clone JP16-1 16S ribosomal RNA gene, partial sequence
TTTCGCAATGCCCGAAAGGGTGACGAAGCGACGCCGCGCGTGGGAAGAAGGCCTTCGGGTTGTAAACCAC
TGTCAGGAGTTAAGAAATGCAGGTGCGTTAATAGCGTTCTTACTTGACTAAGGCTCCAGAGGAAGCCACG
GCTAACTCTGTGCCGGCAGCCGCGGTAATACAGAGGCGGCAAGCGTTGTTCGGAATTATTGGGCGTAAAG
AGCACGTAGGCGGCCCTGAAAGTCAGTTGTGAAAGCCTTCTGCTTAACAGAAGAACAGCATCTGATACTA
CAGGGCTTGAGTGCGGGAGGGGAGAGTGGAACTTCTGGTGGAGCGGTGAAATGCGTAGATATCAGAAGGA
ACGCCGGCGGCGAAAGCGGCTCTCTGGCCCGTAACTGACGCTGAGTGTGCGAAAGCTAGGGGATCAGACG
GGATTAGATACCCCGGTAGTCCTAGCCGTAAACGATGGGCACTAAGTAGAGGGGTTTT

>gi|262223315|gb|GU083926.1| Uncultured Planctomycetales bacterium clone JP2-9 16S ribosomal RNA gene, partial sequence
TTTCGCAATGCCCGAAAGGGTGACGAAGCGACGCCGCGCGTGGGAAGAAGGCCTTCGGGTTGTAAACCAC
TGTCAGGAGTTAGGAAATGCAGGTGCGTTAATAGCGTTCTTACTTGACTAAAGCTCCAGAGGAAGCCACG
GCTAACTCTGTGCCAGCAGCCGCGGTAATACAGAGGCGGCAAGCGTTGTTCGGAATTATTGGGCGTAAAG
AGCACGTAGGCGGCTCTGCAAGTCAGCTGTGAAAGCCTTCTGCTTAACGGAAGAACGGCAGTTGAAACTA
CAGGGCTTGAGTGCGGGAGGGGAGAGTGGAACTTCTGGTGGAGCGGTGAAATGCGTAGATATCAGAAGGA
ACGCCGGCGGCGAAAGCGGCTCTCTGGTCCGTAACTGACGCTGAGTGTGCGAAAGCTAGGGGATCAAACG
GGATTAGATACCCCGGTAGTCCTAGCCGTAAACGATGGGCACTAAGTAGAGGGGTTTT

>gi|262223316|gb|GU083927.1| Uncultured Planctomycetales bacterium clone JP8-11 16S ribosomal RNA gene, partial sequence
TTTCGCAATGCCCGAAAGGGTGACGAAGCGACGCCGCGCGTGGGAAGAAGGCCTTCGGGTTGTAAACCAC
TGTCGGGAGTTAGGAAATGCAGGTGCGTTAATAGCGTTCTTACTTGACTAAGGCTCCGGAGGAAGCCACG
GCTAACTCTGTGCCAGCAGCCGCGGTAATACAGAGGCGGCAAGCGTTGTTCGGAATTATTGGGCGTAAAG
AGCACGTAGGCGGCCTTGCAAGTCAGTTGTGAAGGCCTTCTGCTTAACAGAAGAACAGCATCTGATACTA
CAGGGCTAGAGTGCGGGAGGGGAGAGTGGAACTTCTGGTGGAGCGGTGAAATGCGTAGATATCAGAAGGA
ACGCCGGCGGCGAAAGCGACTCTCTGGCCCGTAACTGACGCTGAGTGTGCGAAAGCTAGGGGATCAAACG
GGAATAGATACCCCGGTAGTCCTAGCCGTAAACGATGGGCACTAAGTAGAGGGGTTTT

>gi|262223317|gb|GU083928.1| Uncultured Planctomycetales bacterium clone JP8-8 16S ribosomal RNA gene, partial sequence
TTTCGCAATGCCCGAAAGGGTGACGAAGCGACGCCGCGCGTGGGAAGAAGGCCTTCGGGTTGTAAACCAC
TGTCGGGAGTTAGGAAATGCAGGTGCGTTAATAGCGTTCTTACTTGACTAAGGCTCCGGAGGAAGCCACG
GCTAACTCTGTGCCAGCAGCCGCGGTAATACAGAGGCGGCAAGCGTTGTTCGGAATTATTGGGCGTAAAG
AGCACGTAGGCGGCCTTGCAAGTCAGTTGTGAAAGCCTTCTGCTTAACAGAAGAACAGCAGCTGATACTG
CAAGACTAGAGTGCGGAAGGGGAGAGTGGAACTTCTGGTGGAGCGGTGAAATGCGTAGATATCAGAAGGA
ACACCGGCGGCGAAGGCGACTCTCTGGTCCGTAACTGACGCTGAGTGTGCGAAAGCTAGGGGATCAAACG
GGATTAGATACCCCGGTAGTCCTAGCCGTAAACGATGGGCACTAAGTAGAGGGGTTTT

>gi|262223318|gb|GU083929.1| Uncultured Planctomycetales bacterium clone JP16-79 16S ribosomal RNA gene, partial sequence
TTTCGCAATGCCCGAAAGGGTGACGAAGCGACGCCGCGCGTGGGAAGAAGGCCTTCGGGTTGTAAACCAC
TGTCAGGAGTTAAGAAATGCAGGTGCGTTAATAGCGTTCTTACTTGACTAAGGCTCCAGAGGAAGCCACG
GCTAACTCTGTGCCAGCAGCCGCGGTAATACAGAGGCGGCAAGCGTTGTTCGGAATTATTGGGCGTAAAG
AGCACGTAGGCGGCCCTGAAAGTCAGTTGTGAAAGCCTTCTGCTTAACGGAAGAACAGCATCTGATACTA
CAGTGCTAGAGTGCGGGAGGGGAGAGTGGAACTTCTGGTGGAGCGGTGAAATGCGTAGATATCAGAAGGA
ACGCCGGCGGCGAAAGCGACTCTCTGGCCCGTAACTGACGCTGAGTGTGCGAAAGCTAGGGGAGCAAACG
GGATTAGATACCCCGGTAGTCCTAGCCGTAAACGATGGGCACTAAGTAGAGGGGTTTT

>gi|262223319|gb|GU083930.1| Uncultured Planctomycetales bacterium clone JP16-98 16S ribosomal RNA gene, partial sequence
TTTCGCAATGTCCGAAAGGGTGACGAAGCGACGCCGTGCGTGGGAAGAAGGCCTTCGGGTTGTAAACCAC
TGTCAGGAGTTAAGAAATGCAGGTGCGTTAATAGCGTTCTTACTTGACTAAGGCTCCAGAGGAAGCCGCG
GCTAACTCTGTGCCGGCAGCCGCGGTAATACAGAGGCGGCAAGCGTTGTTCGGAATTATTGGGCGTAAAG
AGCACGTAGGCGGCCCTGAAAGTCAGTTGTGAAAGCCTTCTGCTTAACGGAAGAACAGCATCTGATACTA
CAGTGCTAGAGTGCGGGAGGGGAGAGTGGAACTTCTGGTGGAGCGGTGAGATGCGTAGATATCAGAAGGA
ACGCTGGCGGCGAAAGCGGCTCTCTGTCCCGTAACTGACGCTGAGTGTGCGAAAGCTAGGGGATCAGACG
GGATTAGATACCCCGGTAGTCCTAGCCGTAAACGATGGGCACTAAGTAGAGGGGTTTT

>gi|262223320|gb|GU083931.1| Uncultured Planctomycetales bacterium clone JP16-13 16S ribosomal RNA gene, partial sequence
TTTCGCAATGCCTGAAAGGGTGACGAAGCGACGTCGCGCGTGGGAAGATGGCCTTCGGGTTGTAAACCAC
TGTCAGGAGTTAAGAAATGCAGGTGCGTTAATAGCGTTCTTACTTGACTAAGGCTCGATAGGAAGCCACG
GCTAACTCTGTGCCAGCAGCCGCGGTAATACAGAGGCGGCAAGCGTTGTTCGGAATTATTGGGCGTAAAG
AGCACGTAGGCGGCCCTGTAAGTCAGTTGTGAAAGCCTTCTGCTTAACGGAAGAACAGCATCTGATACTA
CAGTGCTAGAGTGCGGGAGGGGAGAGTGGAACTTCTGGTGGAGCGGTGAAATGCGTAGATATCAGAAGGA
ACGCCGGCGGCGAAAGCGGCTCTCTGTCCCGTAGCTGACGCTGAGTGTGCGAAAGCTAGGGGATCAGACG
GGATTAGATACCCCGGTAGTCCTAGCCGTAAACGATGGGCACTAAGTAGAGGGGTTTT

>gi|262223321|gb|GU083932.1| Uncultured Planctomycetales bacterium clone JP16-15 16S ribosomal RNA gene, partial sequence
TTTCGCAATGCCCGATAGGGTGACGAAGCGACGCCTCGCGTGGGAAGAAGGCCTTCGGGTTGTAAACCAC
TGTCAGGAGTTAAGAAATGCAGGTGCGTTAATATCGTTCTTACTTGACTAAGGCTCCAGAGGTAGCCACG
GCTAACTCTGTGCCAGCAGCCGCGGTAATACAGAGGCGGCAAGCGTTGTTCGGAATTATTGGGCGTAAAG
AGCACGTAGGCGGCCCTGAAAGTCAGTTGTGAAAGCCTTCTGCTTAACGGAAGAACAGCATCTGATACTA
CAGTGCTAGAGTGCGGGAGGGGAGAGTGGAACTTCTGGTGGAGCGGTGAAATGCGTAGATATCAGAAGGA
ACGCCGGCGGCGAAAGCGGCTCTCTGTCCCGTAACTGACGCTGAGTGTGCGAAAGCTAGGGGATCAGACG
GGATTAGATACCCCGGTAGTCCTAGCCGTAAACGATGGGCACTAAGTAGAGGGGTTTT

>gi|262223322|gb|GU083933.1| Uncultured Planctomycetales bacterium clone JP8-1 16S ribosomal RNA gene, partial sequence
TTTCGCAATGCCCGAAAGGGTGACGAAGCGACGCCGCGCGTGGGAAGAAGGCCTTCGGGTTGTAAACCAC
TGTCGGGAGTTAGGAAATGCAGGTGCGTTAATAGCGTTCTTACTTGACTAAGGCTCCGGAGGAAGCCACG
GCTAACTCTGTGCCAGCAGCCGCGGTAATACAGAGGCGGCAAGCGTTGTTCGGAATTATTGGGCGTAAAG
AGCACGTAGGCGGCCTTGCAAGTCAGTTGTGAAAGCCTTCTGCTTAACAGAAGAACAGCATCTGATACTA
CAGGGCTAGAGTGCGGGAGGGGAGAGTGGAACTTCTGGTGGAGCGGTGAAATGCGTAGATATCAGAAGGA
ACGCCGGCGGCGAAAGCGACTCTCTGGCCCGTAACTGACGCTGAGTGTGCGAAAGCTAGGGGATCAAACG
GGATTAGATACCCCGGTAGTCCTAGCCGTATACGATGGGCACTAAGTAGAGGGGTTTT

>gi|262223323|gb|GU083934.1| Uncultured Planctomycetales bacterium clone JP8-5 16S ribosomal RNA gene, partial sequence
TTTCGCAATGCCCGAAAGGGTGACGAAGCGACGCCGCGCGTGGGAAGAAGGCCTTCGGGTTGTAAACCAC
TGTCAGGAGTTAAGAAATGCAGGTGCGTTAATAGCGTTCTTACTTGACTAAGGCTCCAGAGGAAGCCACG
GCTAACTCTGTGCCAGCAGCCGCGGTAATACGGAGGCGGCAAGCGTTGTTCGGAATTATTGGGCGTAAAG
AGCACGTAGGCGGCCCTGAAAGTCAGTTGTGAAAGCCTTCTGCTTAACAGAAGAACAGCATCTGATACTA
CAGGGCTTGAGTGCGGGAGGGGAGAGTGGAACTTCTGGTGGAGCGGTGAAATGCGTAGATATCAGAAGGA
ACGCCGGCGGCGAAAGCGGCTCTCTGGCCCGTAACTGACGCTGAGTGTGCGAAAGCTAGGGGATCAAACG
GGATTAGATACCCCGGTAGTCCTAGCCGTAAACGATGGGCACTAAGTAGAGGGGTTTT

>gi|262223324|gb|GU083935.1| Uncultured Planctomycetales bacterium clone JP8-17 16S ribosomal RNA gene, partial sequence
TTTCGCAATGCCCGACAGGGTGACGAAGCGACGCCGCGCGTGCGAAGAAGGCCTTCGGGTTGTAAACCAC
TGTCGGGAGTTAGGAAATGCACGTGCGTTAATAGCGTTCTTACTTGACTAAGGCTCCGGAGGAAGCCACG
GCTAACTCTGTGCCAGCAGCCGCGGTAATACAGAGGCGGCAAGCGTTGTTCGGAAGTTATTGGGCGTAAA
GAGCACGTAGCCGGCCTTGCAAGTCAGTTGTGAAAGCCTTCTGCTTAACAGAAGAACAGCATCTGATACT
ACAGGGCTAGAGTGCGGGAGGGGAGAGTGGAACTTCTGGTGGAGCGGTGAAATGCGTAGATATCAGAAGG
AACGCCGGCGGCGAAAGCGACTCTCTGGCCCGTAACTGACGCTGAGTGTGCGAAAGCTAGGGGATCAAAC
GGGACTAGATACCCCGGTACTCCTAGCCGTAAACGATGGGCATAAGTAGAGGGGTTTT

>gi|262223325|gb|GU083936.1| Uncultured Planctomycetales bacterium clone JP8-14 16S ribosomal RNA gene, partial sequence
TTTCGCAATGCCCGAAAGGGTGACGAAGCGACGCCGCGCGTGGGAACAAGGCCTTCGGGTTGTAAACCAC
TGTCGGGAGTTAGGTAATGCAGGTGCGTTAATAGCGTTCTTACTTGACTAAGGCTCCGGAGGAAGCCACG
GCTAACTCTGTGCCAGCAGCCGCGGTAATACAGAGGCGGCAAGCGTTGTTCGGAATTATTGCGCGTAAAG
AGCACGTAGGCGGCGCTGAAAGTCAGTTGTGAAAGCCTTCTGCTTAACAGAAGAACAGCATCTGATACTA
CAGTGCTTGAGTGCGGGAGGGGAGAGTGGAACTTCTGGTGGAGCGGCGAAATGCGTAGATATCAGAGGAA
CGCCGGCGGCGAAAGCGACTCTCTGGCCCGTAACTGACGCTGAGTGTGCGAAAGCTAGGGGATCAAACGG
GAATAGATACCCCGGTAGTCCTAGCCGTAAACTATGGGCAACTAAGTAGAGGGGTTTT

>gi|262223326|gb|GU083937.1| Uncultured Planctomycetales bacterium clone JP8-13 16S ribosomal RNA gene, partial sequence
TTTCGCAATGCCCGAAAGGGTGACGAAGCGTCGCCGCGCGTGTGAAGAAGGCCTTCGGGTTGTAAACCAC
TGTCGGGAGTTAGGAAATGCAGGTGCGTTAATAGCGTTCTTACTTGACTAAGGCTCCGGCGGAAGCCACG
GCTAACTCTGTGCCAGCAGCCGCGGTAATACAGAGGCGGCTAGCGTTGTTCGGAATTATTGGGCGTAAAG
AGCACGTAGGCGGCCTCGCAAGTCAGTTGCGAAGGCCTTCTGCTTAACAGAAGAACAGCATCTGATACTA
CAGGGCTAGAGTGCGGGAGGGGAGAGTGGAACTTCTGGTGGAGCGGTGAAATGCGTAGATATCAGAAGGA
ACGCCGGCGGCGAAAGCGACTCTCTGGCCCGTAACTGACGCTGAGTGTGCGAAAGCTAGGGGATCAAACG
GGAATATATACCCCGGTAGTCCTAGCCGTATACGATGGGCACTAAGTAGAGGGGTTTT

>gi|262223327|gb|GU083938.1| Uncultured Planctomycetales bacterium clone JP10-89 16S ribosomal RNA gene, partial sequence
TTTCGCAATGCCCGAAAGGGTGACGAAGCGACGCCGCGCGTGGGAAGAAGGCCTTCGGGTTGTAAACCAC
TGTCAGGAGTTAGGAAGTGCAGGTGCGTTAATAGCGTTCTTACTTGACTAAAGCTCCAGAGGAAGCCACG
GCTAACTCTGTGCCAGCAGCCTCGGTAATACAGAGGCGGCAAGCGTTGTTCGGAATTATTGGGCGTAATG
AGCACGTAGGCGGCCCTGCAAGTCAGCTGTGAAAGCCTTCTGCTTAACGGAAGAACGGCAGTTGAAACTA
CAGGGCTTGAGTGCGGGAGGGGAGAGTGGAACTTCTGGTGGAGCGGTGAAATGCGTAGATATCAGAAGGA
ACGCCGGCGGCGAAAGCGGCTCTCTGGTCCGTAACTGACGCTGAGTGTGCGAAAGCTAGGGGAGCAAACG
GGATTAGATACCCCGGTAGTCCTAGCCGTAAACGATGGGCACTAAGTAGAGGGGTTTT

>gi|262223328|gb|GU083939.1| Uncultured Planctomycetales bacterium clone JP10-78 16S ribosomal RNA gene, partial sequence
TTTCGCAATGCCCGAAAGGGTGACGAAGCGACGCTGCGCGTGGGAAGAAGGCCTTCGGGTTGTAAACCAC
TGTCAGGAGTTAGGAAGTGCAGGTGCGTTAATAGCGTTCTTACTTGACTAAAGCTCCAGAGGAAGCCACG
GCTAACTCTGTGCCAGCAGCCGCGGTAATACAGAGGCGGCAAGCGTTGTTCGGAATTATTGGGCGTAAAG
AGCACGTAGTCGGCCCTGCAAGTCAGCTGTGAAAGCCTTCTGCTTAACAGAAGAACGGCAGTTGAAACTA
CAGGGCTTGAGTGCGGGAGGGTAGAGTGGAACTTCTGGTGGAGCGGTGAAATGCGTAGATATCAGAAGGA
ACGCCGGCGGCGAAAGCGGCTCTCTGGTCCGTAACTGACGCTGAGTGTGCGAAAGCTAGGGGATCAAACG
GGATTAGATACCCCGGTAGTCCTAGCCGTAAACGATGGGCACTAAGTAGAGGGGTTTT

>gi|262223329|gb|GU083940.1| Uncultured Planctomycetales bacterium clone JP10-79 16S ribosomal RNA gene, partial sequence
TTTCGCAATGCCCGAAAGGGTGACGAAGCGACGCCGCGCGTGGGAAGAAGGCCTTCGGGTTGTAAACCAC
TGTCAGGAGTTAGGAAGTGCAGGTGCGTTAATAGCGTTCTTACTTGACTAAAGCTCCAGAGGAAGCCACG
GCTAACTCTGTGCCAGCAGCCGCGGTAATACAGAGGCGGCAAGCGTTGTTCGGAATTATTGGGCGTAAAG
AGCACGTAGGCGGCCCTGCAAGTCAGCTGTGAAAGCCTTCTGCTTAACAGAAGAACGGCAGTTGAAACTA
CAGAGCTTGAGTGCGGGAGGGGAGAGTGGAACTTCTGGTGGAGCGGTGAAATGCGTAGATATCAGAAGGA
ACGCCGGCGGCGAAAGCGGCTCTCTGGTCCGTAACTGACGCTGAGTGTGCGAAAGCTAGGGGATCAAACG
GGATTAGATACCCCGGTAGTCCTAGCCGTAAACGATGGGCACTAAGTAGAGGGGTTTT

>gi|262223330|gb|GU083941.1| Uncultured Planctomycetales bacterium clone JP10-41 16S ribosomal RNA gene, partial sequence
TTTCGCAATGCCCGAAAGGGTGACGAAGCGACGCCGCGCGTGGGAAGAAGGCCTTCGGGTTGTAAACCAC
TGTCAGGAGTTAGGAAGTGCAGGTGCGTTAATAGCGTTCTTACTTGACTAAAGCTTGAGAGGAAGCCACG
GCTAACTCTGTGCCAGCAGCCGCGGTAATACAGAGGCGGCAAGCGTTGTTCGGAATTATTGGGCGTAAAG
AGCACGTAGGCGGCCCTGCAAGTCAGCTGTGAAAGCCTTCTGCTTAACAGAAGAACGGCAGTTGAAACTA
CAGGGCTTGAGTGCGGGAGGGGAGAGTGGAACTTCTGGTGGAGCGGTGAAATGCGTAGATATCAGAAGGA
ACGCCGGCGGCGAAAGCGGCTCTCTGGTCCGTAACTGACGCTGAGTGTGCGAAAGCTAGGGGATCAAACG
GGATTAGATACCCCGGTAGTCCTAGCCGTAAACGATGGGCACTAAGTAGAGGGGTTTT

>gi|262223331|gb|GU083942.1| Uncultured Planctomycetales bacterium clone JP10-61 16S ribosomal RNA gene, partial sequence
TTTCGCAATGCCCGAAAGGGTGACGAAGCGACGCCGCGCGTGGGAAGAAGGCCTTCGGGTTGTAAACCAC
TGTCAGGAGTTAGGAAGTGCAGGTGCGTTAATAGCGTTCTTACTTGACTAAAGCTCCAGAGGAAGCCACG
TCTAACTCTGTGCCAGCAGCCGCGGTAATACAGAGGCGGCAAGCGTTGTTCGGAATTATTGGGCGTAAAG
AGCACGTAGGCGGCCCTGCAAGTCAGCTGTGATAGCCTTCTGCTTAACAGAAGAACAGCAGTTGAAACTA
CAGGGCTTGAGTGCGGGAGGGGAGAGTGGAACTTCTGGTGGAGCGGTGAAATGCGTAGATATCAGAAGGA
ACGCCGGCGGCGAAAGCGGCTCTCTGGTCCGTAACTGACGCTGAGTGTGCGAAAGCTAGGGGAGCAAACG
GGATTAGATACCCCGGTAGTCCTAGCCGTAAACGATGGGCACTAAGTAGAGGGGTTTT

>gi|262223332|gb|GU083943.1| Uncultured Planctomycetales bacterium clone JP10-91 16S ribosomal RNA gene, partial sequence
TTTCGCAATGCCCGAAAGGGTGACGAAGCGACGCCGCGCGTGGGAAGAAGGCCTTCGGGTTGTAAACCAC
TGTCAGGAGTTAGGAAGTGCAGGTGCGTTAATAGCGTTCTTACTTGACTAAAGCTCCAGAGGAAGCCACG
GCTAACTCTGTGCCAGCAGCCGCGGTAATACAGAGGCGGCAAGCGTTGTTCGGAATTATTGGGCGTAAAG
AGCACGTAGGCGGCCCTGTAAGTCAGCTGTGAAAGCCTTCTGCTTAACAGAAGAACGGCAGTTGAAACTA
CAGGGCTTGAGTGCGGGAGGGGAGAGTGGAACTTCTGGTGGAGCGGTGAAATGCGTAGATATCAGAAGGA
ACGCCGGCGGCGAAAGCGGCTCTCTGGTCCGTAACTGACGCTGAGTGTGCGAAAGCTAGGGGATCAAACG
GGATTAGATACCCCGGTAGTCCTAGCCGTAAACGATGGGCACTAAGTAGAGGGGTTTT

>gi|262223333|gb|GU083944.1| Uncultured Planctomycetales bacterium clone JP10-88 16S ribosomal RNA gene, partial sequence
TTTCGCAATGCCCGAAAGGGTGACGAAGCGACGCCGCGTGTGGGAAGAAGGCCTTCGGGTTGTAAACCAC
TGTCAGGAGTTAAGAAATGCAGGTGCGTTGATAGCGCCCTTACTTGACTAAAGCTCCAGAGGAAGCCACG
GCTAACTCTGTGCCAGCAGCCGCGGTAATACAGAGGCGGCAAGCGTTGTTCGGAATTATTGGGCGTAAAG
AGCACTAGGCGGCCCTGTAAAATCAGTTGTGAAAGCCTTCTGCTTAACGGAAGAACAGCATCTGATACTC
CAGGGCTGAGTGCGGGAGGGGAGAGTGGAACTTCTGGTGGAGCGGTGAAATGCGTAGATATCAGAAGGAA
CGCCGGCGGCGAAAGCGGCTCTCTGGTCCGTAACTGACGCTGAGTGTGCGAAAAGCTAGGGGAGCAAACG
GGATTAGATACCCCGGTAGTCCTAGCCGTAAACGATGGGCACTAAGTAGAGGGGTTTT

>gi|262223334|gb|GU083945.1| Uncultured Planctomycetales bacterium clone JP10-1 16S ribosomal RNA gene, partial sequence
TTTCGCAATGCCCGAAAGGGTGACGAAGCGACGCCGCGTGTGGGAAGAAGGCCTTCGGGTTGTAAACCAC
TGTTGGGAGTTAGGAAGTGCGGAGGTGTTAATAGCGCTTTCGCTTGACTAAAGCTCCAGAGGAAGCCACG
GCTAACTCTGTGCCAGCAGCCGCGGTAATACAGAGGCGGCAAGCGTTGTTCGGAATTATTGGGCGTAAAG
AGCACGTAGGCGGCTCTGCAAGTCAGCTGTGAAAGCCTTCTGCTTAACGGAAGAACGGCAGTTGAAACTA
CAGGGCTTGAGTGCGGGAGGGGAGAGTGGAACTTCTGGTGGAGCGGTGAAATGCGTAGATATCAGAAGGA
ACGCCGGCGGCGAAAGCGGCTCTCTGGTCCGTAACTGACGCTGAGTGTGCGAAAGCTAGGGGAGCAAACG
GGATTAGATACCCCGGTAGTCCTAGCCGTAAACGATGGGCACTAAGTAGAGGGGTTTT

>gi|262223335|gb|GU083946.1| Uncultured Planctomycetales bacterium clone JP10-2 16S ribosomal RNA gene, partial sequence
TTTCGCAATGCCCGAAAGGGTGACGAAGCGACGCCGCGTGTGGGAAGAAGGCCTTCGGGTTGTAAACCAC
TGTTGGGAGTTAGGAAGTGCGGAGGTGTTAATAGCGCTTTCGCTTGACTAAAGCTCCAGAGGAAGCCACG
GCTAACTCTGTGCCAGCAGCCGCGGTAATACAGAGGCGGCAAGCGTTGTTCGGAATTATTGGGCGTAAAG
AGCACGTAGGCGGCTCTGCAAGTCAGCTGTGAAAGCCTTCTGCTTAACGGAAGAACGGCAGTTGAAACTA
CAGGGCTTGAGTGCGGGAGGGGAGAGTGGAACTTCTGGTGGAGCGGTGAAATGCGTAGATATCAGAAGGA
ACGCCGGCGGCGAAAGCGGCTCTCTGGTCCGTAACTGACGCTGAGTGTGCGAAAGCTAGGGGAGCAAACG
GGATTAGATACCCCGGTAGTCCTAGCCGTAAACGATGGGCACTAAGTAGAGGGGTTTT

>gi|262223336|gb|GU083947.1| Uncultured Planctomycetales bacterium clone JP10-3 16S ribosomal RNA gene, partial sequence
TTTCGCAATGCCCGAAAGGGTGACGAAGCGACGCCGCGTGTGGGAAGAAGGCCTTCGGGTTGTAAACCAC
TGTTGGGAGTTAGGAAGTGCGGAGGTGTTAATAGCGCTTTCGCTTGACTAAAGCTCCAGAGGAAGCCACG
GCTAACTCTGTGCCAGCAGCCGCGGTAATACAGAGGCGGCAAGCGTTGTTCGGAATTATTGGGCGTAAAG
AGCACGTAGGCGGCTCTGCAAGTCAGCTGTGAAAGCCTTCTGCTTAACGGAAGAACGGCAGTTGAAACTA
CAGGGCTTGAGTGCGGGAGGGGAGAGTGGAACTTCTGGTGGAGCGGTGAAATGCGTAGATATCAGAAGGA
ACGCCGGCGGCGAAAGCGGCTCTCTGGTCCGTAACTGACGCTGAGTGTGCGAAAGCTAGGGGAGCAAACG
GGATTAGATACCCCGGTAGTCCTAGCCGTAAACGATGGGCACTAAGTAGAGGGGTTTT

>gi|262223337|gb|GU083948.1| Uncultured Planctomycetales bacterium clone JP10-4 16S ribosomal RNA gene, partial sequence
TTTCGCAATGCCCGAAAGGGTGACGAAGCGACGCCGCGTGTGGGAAGAAGGCCTTCGGGTTGTAAACCAC
TGTTGGGAGTTAGGAAGTGCGGAGGTGTTAATAGCGCTTTCGCTTGACTAAAGCTCCAGAGGAAGCCACG
GCTAACTCTGTGCCAGCAGCCGCGGTAATACAGAGGCGGCAAGCGTTGTTCGGAATTATTGGGCGTAAAG
AGCACGTAGGCGGCTCTGCAAGTCAGCTGTGAAAGCCTTCTGCTTAACGGAAGAACGGCAGTTGAAACTA
CAGGGCTTGAGTGCGGGAGGGGAGAGTGGAACTTCTGGTGGAGCGGTGAAATGCGTAGATATCAGAAGGA
ACGCCGGCGGCGAAAGCGGCTCTCTGGTCCGTAACTGACGCTGAGTGTGCGAAAGCTAGGGGAGCAAACG
GGATTAGATACCCCGGTAGTCCTAGCCGTAAACGATGGGCACTAAGTAGAGGGGTTTT

>gi|262223338|gb|GU083949.1| Uncultured Planctomycetales bacterium clone JP10-76 16S ribosomal RNA gene, partial sequence
TTTCGCAATGCCCGAAAGGGTGACGAAGCGACGCCGCGTGTGGGAAGAAGGCCTTCGGGTTGTAAACCAC
TGTTGGGAGTTAGGAAGTGCGGAGGTGTTAATAGCGCTTTCGCTTGACTAAAGCTCCAGAGGAAGCCACG
GCTAACTCTGTGCCAGCAGCCGCGGTAATACAGAGGCGGCAAGCGTTGTTCGGAATTATTGGGCGTAAAG
AGCACGTAGGCGGCTCTGCAAGTCAGCTGTGAAAGCCTTCTGCTTAACGGAAGAACGGCAGTTGAAACTA
CAGGGCTTGAGTGCGGGAGGGGAGAGTGGAACTTCTGGTGGAGCGGTGAAATGCGTAGATATCAGAAGGA
ACGCCGGCGGCGAAAGCGGCTCTCTGGTCCGTAACTGACGCTGAGTGTGCGAAAGCTAGGGGAGCAAACG
GGATTAGATACCCCGGTAGTCCTAGCCGTAAACGATGGGCACTAAGTAGAGGGGTTTT

>gi|262223339|gb|GU083950.1| Uncultured Planctomycetales bacterium clone JP10-6 16S ribosomal RNA gene, partial sequence
TTTCGCAATGCCCGAAAGGGTGACGAAGCGACGCCGCGTGTGGGAAGAAGGCCTTCGGGTTGTAAACCAC
TGTTGGGAGTTAGGAAGTGCGGAGGTGTTAATAGCGCTTTCGCTTGACTAAAGCTCCAGAGGAAGCCACG
GCTAACTCTGTGCCAGCAGCCGCGGTAATACAGAGGCGGCAAGCGTTGTTCGGAATTATTGGGCGTAAAG
AGCACGTAGGCGGCTCTGCAAGTCAGCTGTGAAAGCCTTCTGCTTAACGGAAGAACAGCAGTTGAAACTA
CAGGGCTTGAGTGCGGGAGGGGAGAGTGGAACTTCTGGTGGAGCGGTGAAATGCGTAGATATCAGAAGGA
ACGCCGGCGGCGAAAGCGGCTCTCTGGTCCGTAACTGACGCTGAGTGTGCGAAAGCTAGGGGAGCAAACG
GGATTAGATACCCCGGTAGTCCTAGCCGTAAACGATGGGCACTAAGTAGAGGGGTTTT

>gi|262223340|gb|GU083951.1| Uncultured Planctomycetales bacterium clone JP10-9 16S ribosomal RNA gene, partial sequence
TTTCGCAATGCCCGAAAGGGTGACGAAGCGACGCCGCGTGTGGGAAGAAGGCCTTCGGGTTGTAAACCAC
TGTTGGGAGTTAGGAAGTGTGGAGGTGTTAATAGCGCTTTCGCTTGACTAAAGCTCCAGAGGAAGCCACG
GCTAACTCTGTGCCAGCAGCCGCGGTAATACAGAGGCGGCAAGCGTTGTTCGGAATTATTGGGCGTAAAG
AGCACGTAGGCGGCTCTGTAAGTCAGCTGTGAAAGCCTTCTGCTTAACGGAAGAACGGCAGTTGAAACTA
CAGGGCTTGAGTGCGGGAGGGGAGAGTGGAACTTCTGGTGGAGCGGTGAAATGCGTAGATATCAGAAGGA
ACGCCGGCGGCGAAAGCGGCTCTCTGGTCCGTAACTGACGCTGAGTGTGCGAAAGCTAGGGGAGCAAACG
GGATTAGATACCCCGGTAGTCCTAGCCGTAAACGATGGGCACTAAGTAGAGGGGTTTT

>gi|262223341|gb|GU083952.1| Uncultured Planctomycetales bacterium clone JP10-101 16S ribosomal RNA gene, partial sequence
TTCGCAATGCCCGAAAGGGTGACGAAGCGACGCCGCGTGTGGGAAGAAGGCCTTCGGGTTGTAAACCACT
GTTGGGAGTTAGGAAGTGCGGAGGTGTTAATAGCGCTTTCGCTTGACTAAAGCTCCAGAGGAAGCCACGG
CTAACTCTGTGCCAGCAGCCGCGGTAATACAGAGGCGGCAAGCGTTGTTCGGAATTATTGGGCGTAAAGA
GCACGTAGGCGGCTCTGTAAGTCAGCTGTGAAAGCCTTCTGCTTAACGGAAGAACGGCAGTTGAAACTAC
AGGGCTTGAGTGCGGGAGGGGAGGGTGGAACTTCTGGTGGAGCGGTGAAATGCGTAGATATCAGAAGGAA
CGCCGGCGGCGAAAGCGGCTCTCTGGTCCGTAACTGACGCTGAGTGTGCGAAAGCTAGGGGAGCAAACGG
GATTAGATACCCCGGTAGTCCTAGCCGTAAACGATGGGCACTAAGTAGAGGGGTTTTA
