# Supplementary material for: Biogeography of anaerobic ammonia-oxidizing (anammox) bacteria
Source: Front Microbiol. 2014 Aug 6;5:399. doi: 10.3389/fmicb.2014.00399 (PMC4123730; doi:10.3389/fmicb.2014.00399)
Supplement: Supplementary file 1 [file DataSheet1.ZIP › Sonthiphand supp data files/100/Untrimmed Sequence Files/254.fasta]

>gi|441083863|gb|KC203483.1| Uncultured anaerobic ammonium-oxidizing bacterium clone DS-OTU1 16S ribosomal RNA gene, partial sequence
TTTCGCAATGCCCGAAAGGGTGACGAAGCGACGCCGCGTGCGGGAGGAAGGCCTTCGGGTTGTAAACCGC
TGTCGGGAGTTAAGAAATGCAAGAATGTTAATAGCGTTCTTGCTTGACTAAGGCTCCGGAGGAAGCCACG
GCTAACTCTGTGCCAGCAGCCGCGGTAATACAGAGGCGGCAAGCGTTGTTCGGAATTATTGGGCGTAAAG
AGCACGTAGGCGGCTGTGTAAGTCGGTTGTGAAAGCCTTCCGCTCAACGGAAGAACGGCATCCGATACTG
CATAGCTTGAGTGTGGGAGGGGAGAGTGGAACTTCTGGTGGAGCGGTGAAATGCGTAGATATCAGAAGGA
ACACCGGCGGCGAAGGCGACTCTCTGGTCCATAACTGACGCTGAGTGTGCGAAAGCTAGGGGAGCAAACG
GGATTAGATACCCCGGTAGTCCTAGCCGTAAACGATGGGCACTAAGTAGAGGGGTTTT

>gi|441083864|gb|KC203484.1| Uncultured anaerobic ammonium-oxidizing bacterium clone DS-OTU2 16S ribosomal RNA gene, partial sequence
TTCGCAATGCCCGAAAGGGTGACGAAGCGACGCCGCGTGCGGGAGGAAGGCCTTCGGGTTGTAAACCGCT
GTCGGGAGTTAAGAAATGCAAGAATGTTAATAGCGTTCTTGCTTGACTAAGGCTCCGGAGGAAGCCACGG
CTAACTCTGTGCCAGCAGCCGCGGTAATACAGAGGCGGCAAGCGTTGTTCGGAATTATTGGGCGTAAAGA
GCACGTAGGCGGCTGTGTAAGTCGGTTGTGAAAGCCTTCCGCTCAACGGAAGAACGGCATCCGATACTGC
ATAGCTTGAGTGTGGGAGGGGAGAGTGGAACTTCTGGTGGAGCGGTGAAATGCGTAGATATCAGAAGGAA
CACCGGCGGCGAAGGCGACTCTCTGGTCCATAACTGACGCTGAGTGTGCGAAAGCTAGGGGAGCAAACGG
GATTAGATACCCCGGTAGTCCTAGCCGTAAACGATGGGCACTAAGTAGAGGGGTTTTA

>gi|441083865|gb|KC203485.1| Uncultured anaerobic ammonium-oxidizing bacterium clone DS-OTU3 16S ribosomal RNA gene, partial sequence
TTCGCAATGCCCGAAAGGGTGACGAAGCGACGCCGCGTGCGGGAAGAAGGCCTTCGGGTTGTAAACCGCT
GTCGGGAGTTAAGAAATGCAAGGATGTTAATAGCATCTTTGTTTGACTAAGGCTCCGGAGGAAGCCACGG
CTAACTCTGTGCCAGCAGCCGCGGTAATACAGAGGCGGCAAGCGTTGTTCGGAATTATTGGGCGTAAAGA
GCACGTAGGCGGCTGTGTAAGTCGGTTGTGAAAGCCTCCTGCTTAACGGGAGAAGTGCAGTTGAAACTAC
GGGGCTAGAGTGCGGAAGGGGAGAGTGGAACTTCTGGTGGAGCGGTGAAATGCGTAGATATCAGAAGGAA
CACCGGCGGCGAAAGCGGCTCTCTGGTCCGTAACTGACGCTGAGGTGCGAAAGCCAGGGGAGCAAACGGG
ATTAGATACCCCGGTAGTCCTAGCCGTAAACGATGGGCACTAAGTAGAGGGGTTTTA
>gi|165988292|gb|EU373083.1| Uncultured planctomycete clone DB-19 16S ribosomal RNA gene, partial sequence
GCGAAAGTCTTCGGACGAGTAAAGCGGCGAAAGGGTGAGTAACACGTAACCAACGTACCCTTCAGATCGG
GATAACCACTGGAAACGGTGGGTAATACCGAATGGTCCTACAGCTAGGCATCTAGTCGGACGGTAAACGG
CGGCTTCGGCTGCTGCTGAGGGAGCGGGTTGCGGCCTATCAGCTAGTTGGTGGGGTAATGGCTTACCAAG
GCGATGACGGGTAGCGGGTCTGAGAGGATGATCCGTCACACTGGGACTGAGACACTGCCCAGACTCCTAC
GGGAGGCTGCAGTCGAGAATCTTCCACAATGCCCGAAAGGGTGATGGAGCGACGCTGCGTGTAGGATGAA
GGCCTTAGGGTTGTAAACCACTGTCGGGAGTTAGGAAATGCGTGGTCGTTAATAGCGGCTACGCTGACCA
AAGCGACAGAGGAAGCCCGGCTAACTCCGTGCCAGCAGCCGCGGTAATACGGAGGGCGCAAGCGTTGTTC
GGAATCACTGGGCATAAAGAGCATGTAGGCGGTCTTTTAAGTCGGATGTGAAAGCCTTCCGCTTAACGAA
GAACTGCATTCGATACTGATTGACTCGAGGACAGGAGGGGAGAGTGGAACTTCAGGTGGAACGGTGAAAT
GTGTAGATATCTGAAGGAACACCGGTGGCGAAAAGCGGCTCACTGGTCCGAAACTGACGCTGAGATGCGA
AAGCTAGGGTAGCAAACGGGATTAGATACCCCGGTAGTCCTAGCCGTAAACGATGGGCACTAGGCAATGG
GATTTCCCTATGGTTCTCATTGCCGTAGCTAACGCATTAAGTGCCCCGCCTGGGGAGTACGCTCGCAAGG
GTAAAACTCAAAGGAATTGACGGGGGATCACACAAGCGGTGGAGCATGTGGTTTAATTCGAAGCAACGCG
AAGAACCTTACCTGGCCTTGACATGTACGGATTAGCATCCTGAAAGGGTGACAGCTCTTCGGAGTCGGAA
CGTATGCAGGTGTTGCATGGCTGTCGTCAGCTCGTGTCGTGAGATGTTGGGTTAAGTCCCGTAACGAGCG
AAACCCTTGTCGTTAGTTGCTAACGGGTAATGTCGGGGACTCTAACGAGACTGCTGTTGTAAAACGGAGG
AAGGTGGGGACGACGTCAAGTCATCATGGCCCTTGTGGCCAGGGCGACACACGTGCTACAATGGTCTATA
CAAAGGGTTCCAAGACCGCGAGGTTTAGGCAATCCCATAAAGCCGATCTCAGTTCAGATTGCAGGCTGAA
ATTCGCCTGCATGAAGTTGGAATCGCTAGTAATCGCAGATCAGCCACGCTGCGGTGAATGTGTTCCCG
>gi|165988293|gb|EU373084.1| Uncultured planctomycete clone FBR-14 16S ribosomal RNA gene, partial sequence
TAACTGAGGGAAACTTCAGCTAATACCGGCCATAGGCTCGGTAGAAGGAACCTTCTCCGAGTAAAGGAGG
CCTCTTAACAATGCTATCCGAGCCGAGGACGGTAGGCTATGTCGCTATCAGCTAGTGCGTGGGCGTATAC
GGCCTACCAAGGCGATGACGGGTAGCCGACCTGAGAGGGTGACCGTGGCCACACTGGGCGCGAACTGAGG
ACACTGCCCAGACTCCTACGGGAGGCTGCAGTCGAGAATCTTCCGCAATGGCGGGAAACCCTGACGGAGC
GACGCCGCGTGCGGGAGGAAGGCCGTGTTCGCGGTATGTGAACCGCTGTCACGGATTATAGAACTGGCCG
GGCGCGTTAATCGCGCTCGTAGGTCTTGACAAAGGTCCGGGAGGATAGCCACGGCTAACTTCGTGCCAGC
TAGCCGGCGTAAGACGAAGGTGGCGATCCAGTTGTTCGGAATTTACTGGGCATATAAGCGCACGTAGGCG
GCAATGTAAGTCTAGGTGTGAAATCCCTCGATGCCCTAACCGAGGAATTGCGTCTTGATACTGTGTTGCT
TGAGGGCAGGAGGGGAGCGTGGAATTCGCTGGTGGAAGCGGTGATAATGCGTTGATATCAGAGGAACACC
GCTTGCGGCGATAGGCGACGCTCTGGCCTGCTTCTGACGCTTGAGGTGCGAAAGCCAGTAGGCAGGAGCA
TAATACGGGGATTAAGATACCCGTAGCTCCTGGCCGTATATAACGATGGGCACTAAGT
>gi|468182635|gb|KC662468.1| Uncultured planctomycete clone ARB-M-4 16S ribosomal RNA gene, partial sequence
GGCTGCAGTCGAGGATCTTTCGCAATGCCCGAAAGGGTGACGAAGCGACGCCGCGTGTGGGAAGAAGGCC
TTCGGGTTGTAAACCACTGTCGGGAGTTAGGAAATGCAGGTGCGTTAATAGCGCACTTGCTTGACTAAGG
CTCCAGAGGAAGCCACGGCTAACTCTGTGCCAGCAGCCGCGGTAATACAGAGGCGGCAAGCGTTGTTCGG
AATTATTGGGCGTAAAGAGCACGTAGGCGGCCTTGCAAGTCAGTTGTGAAAGCCTTCCGCTTAACGGAAG
AACGGCATCTGATACTACAGGGCTTGAGTACGGGAGGGGAGAGTGGAACTTCTGGTGGAGCGGTGAAATG
CGTAGATATCAGAAGGAACGCCGGCGGCGAAAGCGACTCTCTGGTCCGAAACTGACGCTGAGTGTGCGAA
AGCTAGGGGAGCAAACGGGATTAGATACCCCGGTAGTCCTAGCCGTAAACGATGGGCACTAAGTAGAGGG
GTTTTGATTATTTCTCTGCCGGAGCTAACGCATTAAGTGCCCCGCCTGGGGAGTACGGCCGCAAGGCTAA
AACTCAAAAGAATTGACGGGGGCTCACACA

>gi|468182677|gb|KC662471.1| Uncultured planctomycete clone ARB-LM-1 16S ribosomal RNA gene, partial sequence
GGCTGCAGTCGAGGATCTTCCGCAATGGACGAAAGTCTGACGGAGCGACGCCGCGTGTAGGACGAAGGCC
CTTGGGTTGTAAACTACTGTCACGAGTTATGAATGGGTCCAGGTGAATAGCCTGGGCATTGACGTAAGCT
CGAGAGGAAGCACCGGCTAACTCTGTGCCAGCAGCCGCGGTAATACAGAGGGTGCTAACGTTGTTCGGAA
TTATTGGGCGTAAAGAGCACGTAGGCGGCCTTGCAAGTCAGTTGTGAAAGCCTTCCGCTTAACGGAAGAA
CGGCATCTGATACTACAGGGCTTGAGTACGGGAGGGGAGAGTGGAACTTCTGGTGGAGCGGTGAAATGCG
TAGATATCAGAAGGAACGCCGGCGGCGAAAGCGACTCTCTGGTCCGAAACTGACGCTGAGTGTGCGAAAG
CTAGGGGAGCAAACGGGATTAGATACCCCGGTAGTCCTAGCCGTAAACGATGGGCACTAAGTAGAGGGGT
TTTGATTATTTCTCTGCCGGAGCTAACGCATTAAGTGCCCCGCCTGGGGAGTACGGCCGCAAGGCTAAAA
CTCAAAAGAATTGACGGGGGCTCACACA

>gi|166063843|dbj|AB376549.1| Uncultured bacterium gene for 16S ribosomal RNA, partial sequence, clone: HW-1A01
TCGAGAATCTTTCGCAATGCCCGAAAGGGTGACGAAGCGACGCCGCGTGTGGGATGAAGGCCCTCGGGTT
GTAAACCACTGTCGGGAGTTAAGAATTGTAGGGGTGCTAATAGTATTTCTACTTGACTAAGGCTCCGGAG
GAAGCCACGGCTAACTCTGTGCCAGCAGCCGCGGTAATACAGAGGCGGCAAGCGTTGTTCGGAATTATTG
GGCGTAAAGAGCATGTAGGCGGCTATGTAAGTCGGTTGTGAAAGCCTTCCGCTTAACGGAAGAATGGCGG
TCGAAACTGCATGGCTTGAGTGCGGGAGGGGAGAGTGGAACTTCTGGTGGAGCGGTGAAATGCGTAGATA
TCAGAAGGAACGTCGGCGGCGAAAGCGACTCTCTAGACCGTAACTGACGCTGAGTGTGCGAAAGCTAGGG
GAGCAAACGGGATTAGATACCCCGGTAGTCCTAGCCGTAAACGATGGGCACTAAGTAGAGGGGTTTTGAT
TATCTCTCTGCCGGAGCTAACGCATTAAGTGCCCCGCCTGGGGAGTACGGCCGCAAGGCTA

>gi|166063847|dbj|AB376553.1| Uncultured bacterium gene for 16S ribosomal RNA, partial sequence, clone: HW-1A05
TCGAGAATCTTTCGCAATGCCCGCAAGGGTGACGAAGCGACGCCGCGTGCGGGAAGAAGGCCTTCGGGTT
GTAAACCGCTGTCGGGAGTTAGGAAGTGCAAGGATGTTAATAGCGTTCTTGCTTGACTAAGGCTCCGGAG
GAAGCCACGGCTAACTCTGTGCCAGCAGCCGCGGTAATACAGAGGCGGCAAGCGTTGTTCGGAATTATTG
GGCGTAAAGAGCACGTAGGCGGCTGTGTAAGTCGGTTGTGAAAGCCTTCCGCTTAACGGAAGAACGGCAT
CCGATACTGCATAGCTTGAGTGCGGGAGGGGAGAGTGGAACTTCTGGTGGAGCGGTGAAATGCGTAGATA
TCAGAAGGAACACCGGCGGCGAAGGCGACTCTCTGGTCCGTAACTGACGCTGAGTGTGCGAAAGCTAGGG
GAGCAAACGGGATTAGATACCCCGGTAGTCCTAGCCGTAAACGATGGGCACTAAGTAGAGGGGTTTTGAT
TATCTCTCTGCCGGACTAACGCATTAAGTGCCCCGCCTGGGGAGTACGGCCGCAAGGCTA
>gi|345287606|gb|JF286586.1| Uncultured planctomycete clone ST_1 16S ribosomal RNA gene, partial sequence
GGGTACAAACCGAGTGGCGTAAGGGTGAGTAATGCATTGACAACCTACCTTTGAGATGGGAACAACAGCG
TTCCAAGCAATTGGAGCTACCGAAAGGGCTGCTAATACCCAATAAAACTATTATTGCTTTGGTGGTGATA
GTCAAACATGCGGAATCGAAAGGTTCCATTTGCTCAAAGAGGGGTCAATGTCCTATCAGCTTGTTGGTGG
GGTAACGGCCTACCAAGGCGAAGACGGGTAGCCGGCCTGAGAGGGTGGTCGGCCACACTGGGACTGAGAC
ACTGCCCAGACTCCTACGGGAGGCTGCAGTCGAGAATCTTTCGCAATGCCCGAAAGGGTGACGAAGCGAC
GCCGCGTGCGGGAAGAAGGCCTTCGGGTTGTAAACCGCTGTCGGGAGTTAGGAAATGCAAGGATGTTAAT
AGCATTCTTGCTTGACTAAGGCTCCGGAGGAAGCCACGGCTAACTCTGTGCCAGCAGCCGCGGTAATACA
GAGGCGGCAAGCGTTGTTCGGAATTATTGGGCGTAAAGAGCACGTAGGCGGCTGTGTAAGTCGGTTGTGA
AAGCCTTCCGCTTAACGGAAGAACGGCATCCGATACTGCATAGCTTGAGTGCGGGAGGGGAGAGTGGAAC
TTCTGGTGGAGCGGTGAAATGCGTAGATATCAGAAGGAACACCGGCGGCGAAGGCGACTCTCTGGTCCGT
AACGACGCTGAGTGTGCGAAAGCTAGGGGAGCAAACGGGATTAGATACCCCGGTAGTCCTAGCCGTAAAC
GATGGGCACTAAGTAGAGGGGTTTTGATTATCTCTCTGCCGGAGCTAACGCATTAAGTGCCCCGCCTGGG
GAGTACGGCCGCAAGGCTAAAACTCAAAAGAATTGACGGGGGCTCGCACAAGCGGTGGAGCATGTGGCTT
AATTCGATGCAACGCGAAGAACCTTACCGGGGTTTGACATGGTAGAAGTAGGAGCCCGAAAGGGTAACGA
ACGGTATCCAGTCCGTGACTATCACAGGTGTTGCATGGCTGTCGTCAGCTCGTGTCGTGAGACGTTGGGT
TAAGTCCCCTAACGAGCGAAACCCTTGTCTTTAGTTGCCAACGGATCATGCCGGGCACTCTAAAGAGACT
GCTGTCGTCAAGACGGAGGAAGGTGGGGATGACGTCAAGTCATCATGGCCCTTATATCCCGGGCTGCACA
CGTGCTACAATGGTCGGTACAAAGGGATGCTAAGCCGTAAGGTGGAGCGAAACCCATAAAGCCGATCTCA
GTTCAGATTGGAGGCTGAAACCCGCCTCCATGAAGTAGGAATCGCTAGTAATCGCGGATCAGCTACGCCG
CGGTGAATATGTTCCCGAGCCTTGTACACACCGCCCGTCAAGCCACCCAAGCAAGATGCACCCAAAATCA
CCGGCCTAACCTGTAAAGGATGGAAGTGCTTAAGGTGTGTTTTGTGAGGAGG

>gi|345287607|gb|JF286587.1| Uncultured planctomycete clone ST_2 16S ribosomal RNA gene, partial sequence
GGGCGCAAACCGAGTGGCGTAAGGGTGAGTAATGCATTGATAACCTGCCTTTGAGATGGGAATAACAACG
TTCCAAGCAATTGGGGCTACCGAAAGGGTTGCTAATACCCAATAAAACTATTGCTGCTATTGGTAGTAAT
AGTCAAATAAATGGGGTCGAAAGATTTCATTTGCTCGAAGAGGGGTCAATGTCCTATCAGCTAGTTGGTA
GAGTAATAGCCTACCAAGGCAAAGACGGGTAGCCGGCCTGAGAGGGTGGTCGGCCACACTGGGACTGAGA
CACTGCCCAGACTCCTACGGGAGGCTGCAGTCGAGAATCTTTCGCAATGCCCGAAAGGGTGACGAAGCGA
CGCCGCGTGCGGGAAGAAGGCCTTCGGGTTGTAAACCGCTGTCGGGAGTTAAGAAATGCAAGGATGTTAA
TAGCATCTTTGTTTGACTAAGGCTCCGGAGGAAGCCACGGCTAACTCTGTGCCAGCAGCCGCGGTAATAC
AGAGGCGGCAAGCGTTGTTCGGAATTATTGGGCGTAAAGAGCACGTAGGCGGCTGTGTAAGTCGGTTGTG
AAAGCCTTCCGCTTAACGGAAGAACGGCATCCGATACTGCATAGCTCGAGTGCGGGAGGGGAGAGTGGAA
CTTCTGGTGGAGCGGTGAAATGCGTAGATATCAGAAGGAACACCGGCGGCGAAGGCGACTCTCTGGCCCG
TAACTGACGCTGAGTGTGCGAAAGCTAGGGGAGCAAACGGGATTAGATACCCCGGTAGTCCTAGCCGTAA
ACGATGGGCACTAGGTAGAGGGGTTTTGATTATCTCTCTGCCGGAGCTAACGCATTAAGTGCCCCGCCTG
GGGAGTACGGCCGCAAGGCTAAAACTCAAAAGAATTGACGGGGGCTCGCACAAGCGGTGGAGCATGTGGC
TTAATTCGATGCAACGCGAAGAACCTTACCGGGGTTTGACATGGTAGAAGTAGGAGCCCGAAAGGGCAAC
GAACGGTATCCAGTCCGTAACTATCACAGGTGTTGCATGGCTGTCGTCAGCTCGTGTCGTGAGACGTTGG
GTTAAGTCCCCTAACGAGCGAAACCCTTGTCTTTAGTTGCCAACAGGTCATGCTGGGTACTCTAAAGAGA
CTGCCGTCGTCAAGACGGAGGAAGGTGGGGATGACGTCAAGTCATCATGGCCCTTATATCCCGGGCTGCA
CACGTGCTACAATGGTCGGTACAAAGGGATGCTAAACCGCAAGGCGGAGCGAAACCCAGAAAGCCGATCT
CAGTTCAGATTGGAGGCTGAAACCCGCCTCCATGAAGTAGGAATCGCTAGTAATCGCGGATCAGCTACGC
CGCGGTGAATATGTTCCCGAGCCTTGTACACACCGCCCGTCAAGCCACCCAAGCAAGATGCACCCAAAAT
CATTGGCCTAACCAGCAATGGAGGGAAGTGCTTAAGGTGTGTTTTGTGAGGA

>gi|345287608|gb|JF286588.1| Uncultured planctomycete clone ST_3 16S ribosomal RNA gene, partial sequence
GGATGCAAACCGAGTGGCGTAAGGGTGAGTAATGCATTGATAACCTACCTCCAAGATGGGAATAACAACG
TTCCAAGCAATTGGGGCTACCGAAAGGGTTGCTAATACTCAATAAAATTATTGTTGCTTCGGCAATAATA
GTCAAATAGGAGGAATCGAAAGGTTTCGCTTGCTTGAAGAGGGGTCAATGTCCTATCAGCTAGTTGGTGG
GGTAATAGCCTACCAAGGCGAGGACGGGTAGCCGGCCTGAGAGGGTGGTCGGCCACACTGGGACTGAGAT
ACTGCCCAGACTCCTACGGGAGGCTGCAGTCGAGAATCTTTCGCAATGCCCGAAAGGGTGACGAAGCGAC
GCCGCGTGCGGGAGGAAGGCCTTCGGGTTGTAAACCGCTGTCGGGAGTTAAGAAATGCAAGGATGTTAAT
AGCGTTCTTGCTTGACTAAGGCTCCGGAGGAAGCCACGGCTAACTCTGTGCCAGCAGCCGCGGTAATACA
GAGGCGGCAAGCGTTGTTCGGAATTATTGGGCGTAAAGAGCACGTAGGCGGCTGTGTAAGTCGGTTGTGA
AAGCCTTCCGCTCAACGGAAGAACGGCATCCGATACTGCATGGCTTGAGTGTGGGAGGGGAGAGTGGAAC
TTCTGGTGGAGCGGTGAAATGCGTAGATATCAGAAGGAACACCGGCGGCGAAGGCGACTCTCTGGTCCAT
AACTGACGCTGAGTGTGCGAAAGCTAGGGGAGCAAACGGGATTAGATACCCCGGTAGTCCTAGCCGTAAA
CGATGGGCACTAAGTAGAGGGGTTTTGATTATCTCTCTGCCGGAGCTAACGCATTAAGTGCCCCGCCTGG
GGAGTACGGCCGCAAGGCTAAAACTCAAAAGAATTGACGGGGGCTCGCACAAGCGGTGGAGCATGTGGCT
TAATTCGATGCAACGCGAAGAACCTTACCGGGGTTTGACATGGTAGAAGTAGAAGCCTGAAAAGGTGACG
AACGGTATCCAGTCCGTAACTATCACAGGTGTTGCATGGCTGTCGTCAGCTCGTGTCGTGAGACGTTGGG
TTAAGTCCCCTAACGAGCGAAACCCTTGTCTTTAGTTGCCAACAGATAATGCTGGGCACTCTAAAGAAAC
TGCCGTCGTCAAGACGGAGGAAGGTGGGGATGACGTCAAGTCATCATGGCCCTTATATCCCGGGCTGCAC
ACGTGCTACAATGGTCGGTACAAAGGGATGCTAAGCCGTAAGGTGGAGCGAAACCCAGAAAGCCGATCCC
AGTTCAGATTGGAGGCTGAAACCCGCCTCCATGAAGTAGGAATCGCTAGTAATCGCGGATCAGCTACGCC
GCGGTGAATATGTTCCCGAGCCTTGTACACACCGCCCGTCAAGCCACCCAAGCAAGATGCACCCAAAATC
ACCGGCCTAACCTGAAAAGGAAGGAAGTGCCTAAGGTGTGTTTTGTGAGGAG

>gi|345102701|gb|JN006723.1| Anammox bacterium enrichment culture clone 1 coculture 22d 16S ribosomal RNA gene, partial sequence
TTCGCAATGCCCGAAAGGTGACGAAGCGACGCCGCGTGTGGGAAGAAGGCCTTCGGGTTGTAAACCACTG
TCGGGAGTTAAGAAGTGTAAGGGTGTTAAGAGCATCCTTGCTTGACGTTAGCTCCGGAGGAAGCCACGGC
TAACTCTGTGCCAGCAGCCGCGGTAATACAGAGGTGGCAAGCGTTGTTCGGARTTATTGGGCGTAAAGAG
CACGTAGGCGGCCTTGCAAGTCAGTTGTGAAAGCCTTCCGCTTAACGGAAGAACGGCATCTGATACTACA
GGGCTTGAGTACGGGAGGGGAGAGTGGAACTTCTGGTGGAGCGGTGAAATGCGTAGATATCAGAAGGAAC
GCCGGCGGCGAAAGCGACTCTCTGGTCCGAAACYGACGCTGAGTGTGCGAAAGCTAGGGGAGCAAACGGG
ATTAGATACCCCGGTAGTCCTAGCCGTAAACGAT

>gi|345102702|gb|JN006724.1| Anammox bacterium enrichment culture clone 2 coculture 22d 16S ribosomal RNA gene, partial sequence
TTCGCAATGCCCGAAAGGGTGACGAAGCGACGCCGCGTGTGGGAAGAAGGCCTTCGGGTTGTAAACCACT
GTCGGGAGTTAAGAAATGCAAGGATATTAATAGTGTCTTTGCTTGACTAAGGCTCCGGAGGAAGCCACGG
CTAACTCTGTGCCAGCAGCCGCGGTAATACAGAGGCGGCAAGCGTTGTTCGGAATTATTGGGCGTAAAGA
GCTCGTAGGCGGCTATGTAAGTCGGTTGTGAAAGCCTTCCGCTCAACGGGAGAACAGCATCCGATACTAC
ATGGCTTGAGTGCGGGAGGGGAGAGTGGAACTTCTGGTGGAGCGGTGAAATGCGTAGATATCAGAAGGAA
CGCCGGCGGCGAAAGCGGCTCTCTGGCCCATAACTGACGCTGAGTGTGCGAAAGCTAGGGGAGCAAACGG
ATTAGATACCCCGGTAGTCCTAGCCGTAAACGAT

>gi|345102703|gb|JN006725.1| Anammox bacterium enrichment culture clone 4 coculture 22d 16S ribosomal RNA gene, partial sequence
TTCGCAATGCCCGAAAGGGTGACGAAGCGACGCCGCGTGTGGGAAGAAGGCCTTCGGGTTGTAAACCACT
GTCGGGAGTTAAGAAGTGTAAGGGTGTTAAGAGCATCCTTGCTTGACGTTAGCTCCGGAGGAAGCCACGG
CTAACTCTGTGCCAGCAGCCGCGGTAATACAGAGGTGGCAAGCGTTGTTCGGAATTATTGGGCGTAAAGA
GCACGTAGGCGGCCCTGCAAGTCAGCTGTGAAATCCTTCTGCTCAACGGAAGAACGGCAGTTGATACTAC
AGGGCTCGAGTGCGGGAGGGGAGAGTGGAACTTCTGGTGGAGCGGTGAAATGCGTAGATATCAGAAGGAA
CATCGGCGGCGAAAGCGACTCTCTGGCCCGTAACTGACGCTGAGGTGCGAAAGCTAGGGGAGCAAACGGG
ATTAGATACCCCGGTAGTCCTAGCCGTAAACGAT

>gi|345102704|gb|JN006726.1| Anammox bacterium enrichment culture clone 5 coculture 22d 16S ribosomal RNA gene, partial sequence
TTCGCAATGCCCGAAAGGGTGACGAAGCGACGCCGCGTGTGGGAAGAAGGCCTTCGGGTTGTAAACCACT
GTCGGGGGTTAGGAAATGCAGGTGCGTTAATAGCGCACTTGCTTGACTAAGGCTCCAGAGGAAGCCACGG
CTAACTCTGTGCCAGCAGCCGCGGTAATACAGAGGCGGCAAGCGTTGTTCGGAATTATTGGGCGTAAAGA
GCACGTAGGCGGCCTTGCAAGTCAGTTGTGAAAGCCTTCCGCTTAACGGAAGAACGGCATCTGATACTAC
AGGGCTTGAGTACGGGAGGGGAGAGTGGAACTTCTGGTGGAGCGGTGAAATGCGTAGATATCAGAAGGAA
CGCCGGCGGCGAAAGCGACTCTCTGGTCCGAAACTGACGCTGAGTGTGCGAAAGCTAGGGGAGCAAACGG
GATTAGATACCCCGGTAGTCCTAGCCGTAAACGAT

>gi|345102705|gb|JN006727.1| Anammox bacterium enrichment culture clone 15 coculture 22d 16S ribosomal RNA gene, partial sequence
TTCGCAATGCCCGAAAGGGTGACGAAGCGACGCCGCGTGTGGGAAGAAGGCCTTCGGGTTGTAAACCACT
GTCGGGAGTTAAGAAATACAAGGATATTAATAGTGTCTTTGTTTGACTAAGGCTCCGGAGGAAGCCACGG
CTAACTCTGTGCCAGCAGCCGCGGTAATACAGAGGCGGCAAGCGTTGTTCGGAATTATTGGGCGTAAAGA
GCACGTAGGCGGCCCTGCAAGTCAGCTGTGAAATCCTTCTGCTCAACGGAAGAACGGCAGTTGATACTAC
AGGGCTCGAGTGCGGGAGGGGAGAATGGAACTTCTGGTGGAGCGGTGAAATGCGTAGATATCAGAAGGAA
CATCGGCGGCGAAAGCGACTCTCTGGCCCGTAACTGACGCTGAGGTGCGAAAGCTAGGGGAGCAAACGGG
ATTAGATACCCCGGTAGTCCTAGCCGTAAACGAT

>gi|345102706|gb|JN006728.1| Anammox bacterium enrichment culture clone 2 coculture 139d 16S ribosomal RNA gene, partial sequence
TTCGCAATGCCCGAAAGGGTGACGAAGCGACGCCGCGTGTGGGAAGAAGGCCTTCGGGTTGTAAACCACT
GTCGGGAGTTAAGAAGTGTAAGGGTGTTAAGAGCATCCTTGCTTGACGTTAGCTCCGGAGGAAGCCACGG
CTAACTCTGTGCCAGCAGCCGCGGTAATACAGAGGTGGCAAGCGTTGTTCGGAATTATTGGGCGTAAAGA
GCACGTAGGCGGCCCTGCAAGTCAGCTGTGAAATCCTTCTGCTCAACGGAAGAACGGCAGTTGATACTAC
AGGGCTCGAGTGCGGGAGGGGAGAGTGGAACTTCTGGTGGAGCGGTGAAATGCGTAGATATCAGAAGGAA
CATCGGCGGCGAAAGCGACTCTCTGGCCCGTAACTGACGCTGAGGTGCGAAAGCTAGGGGAGCAAACGGG
ATTAGATACCCCGGTAGTCCTAGCCGTAAACGAT

>gi|345102707|gb|JN006729.1| Anammox bacterium enrichment culture clone 5 coculture 139d 16S ribosomal RNA gene, partial sequence
TTCGCAATGCCCGAAAGGGTGACGAAGCGACGCCGCGTGTGGGAAGAAGGCCTTCGGGTTGTAAACCACT
GTCGGGAGTTAAGAAATACAAGGATATTAATAGTGTCTTTGTTTGACTAAGGCTCCGGAGGAAGCCACGG
CTAACTCTGTGCCAGCAGCCGCGGTAATACAGAGGCGGCAAGCGTTGTTCGGAATTATTGGGCGTAAAGA
GCACGTAGGCGGCTATGTAAGTCGGTTGTGAAAGCCTTCCGCTCAACGGAAGAACAGCATCCGATACTAC
ATGGCTTGAGTGCGGGAGGGGAGAGTGGAACTTCTGGTGGAGCGGTGAAATGCGTAGATATCAGAAGGAA
CGCCGGCGGCGAAAGCGGCTCTCTGGCCCATAACTGACGCTGAGTGTGCGGAAGCTAGGGGAGCAAACGG
GATTAGATACCCCGGTAGTCCTAGCCGTAAACGAT

>gi|345102708|gb|JN006730.1| Anammox bacterium enrichment culture clone 2 coculture 87d 16S ribosomal RNA gene, partial sequence
TTCGCAATGCCCGAAAGGGTGACGAAGCGACGCCGCGTGTGGGAAGAAGGCCTTCGGGTTGTAAACCACT
GTCGGGAGTTAAGAAATACAAGGATATTAATAGTGTCTTTGTTTGACTAAGGCTCCGGAGGAAGCCACGG
CTAACTCTGTGCCAGCAGCCGCGGTAATACAGAGGCGGCAAGCGTTGTTCGGAATTATTGGGCGTAAAGA
GCACGTAGGCGGCTATGTAAGTCGGTTATGAAAGCCTTCCGCTCAACGGAAGAACAGCATCCGATACTAC
ATGGCTTGAGTGCGGGAGGGGAGAGTGGAACTTCTGGTGGAGCGGTGAAATGCGTAGATATCAGAAGGAA
CGCCGGCGGCGAAAGCGGCTCTCTGGCCCATAACTGACGCTGAGTGTGCGAAAGCTAGGGGAGCAAACGG
GATTAGATACCCCGGTAGTCCTAGCCGTAAACGAT
>gi|380703002|gb|JQ609072.1| Uncultured bacterium clone OTU_esp_1 16S ribosomal RNA gene, partial sequence
GATTAGGCATCCAAGTCGCACGAGGGAGCGTCCCGAAAGGGGCGCAAACCGAGTGGCGTAAGGGTGAGTA
ATACATTGATAACCTACCTTTGAGATGGGAACAACAACGTTCCAAGTAATTGGGGCTACCGAAAGGGTTG
CTAATTCTCAATAAAAATGCTGACACTTTGGTGTTGGCAGTCAAAGAAATGGATCTGAAAAGGTCCATTT
GCTCAGAGAGGGGTCAATGTCCTATCAGCTAGTTGGTAGGGTAATGGCCTACCAAGGCGAAGACGGGTAG
CCGGCCTGAGAGGGTGGTCGGCCACACTGGGACTGAGACACTGCCCAGACTCCTACGGGAGGCTGCAGTC
GAGAATCTTTCGCAATGCCCGAAAGGGTGACGAAGCGACGCCGCGTGTGGGATGAAGGCCCTCGGGTTGT
AAACCACTGTCGGGAGTTAAGAATTGTAGGAATGCTAATAGTATTTCTACTTGACTAAGGCTCCGGAGGA
AGCCACGGCTAACTCTGTGCCAGCAGCCGCGGTAATACAGAGGCGGCA

>gi|380703003|gb|JQ609073.1| Uncultured bacterium clone OTU_esp_2 16S ribosomal RNA gene, partial sequence
TGGATTAGGCATCCAAGTCGAACGAGGGAGTGTTTCGAAAGGGACACAAACCGAGTGGCGTAAGGGCGAG
TAATGCATTGATAACCTGCCTTTGGGATGGGGATAACAACGTCTCGCAAGAGACTTCCGAAAGGGTTGCT
AATACCCAATAAGACTGTTGGTGCGGAGGTACTGAGAGTCAAAGGTCTGGAGTGAAAGCTCCATTTGCTC
AGAGAGGGGTCAATGTCCTATCAGCTAGTTGGTAGGGTAAAGGCCTACCAAGGCGAAGACGGGTAGCCGG
CCTGAGAGGGTGGTCGGCCGCATTGGGACTGAGACACTGCCCAGACTCCTACGGGAGGCTGCAGTCGAGA
ATCTTTCGCAATGCCCGCAAGGGTGACGAAGCGACGCCGCGTGTGGGAAGAAGGCCTTCGGGTTGTAAAC
CACTGTCGGGAGTTAAGAAGGTGTACGGGTAAATAGTCCGTGCATTTGACAAAAGCTCCGGAGGAAGCCA
CGGCTAACTCTGTGCCAGCAGCCGCGGTAATACAGAGGTGGCAAGCGTTGTTCGGAATTATTGGGCGTAA
AGAGCACGTAGCGGCCCTGCAAGTCAGCTGTGAAAGCCTCCTGCTTAACGGGAGAAGTGCAGTTGAAACT
AC

>gi|380703020|gb|JQ609090.1| Uncultured bacterium clone OTU_uni_18 16S ribosomal RNA gene, partial sequence
GTGTCGTATGGGTGAGTAATACATTGATAACCTACCTTTGAGATGGGAACAACAACGTTCCAAGTAATTG
GGGCTACCGAAAGGGTTGCTAATTCTCAATAAAAATGCTGACACTTTGGTGTTGGCAGTCAAAGCAATGG
ATCTGAAAAGGTCCATTTGCTCAGAGAGGGGTCAATGTCCTATCAGCTAGTTGGTAGGGTAATGGCCTAC
CAAGGCGAAGACGGGTAGCCGGCCTGAGAGGGTGGTCGGCCACACTGGGACTGAGACACTGCCCAGACTC
CTACGGGAGGCTGCAGTCGAGAATCTTTCGCAGACCCAAAAAGGAGTAAACAGTCCACACAC

>gi|380703021|gb|JQ609091.1| Uncultured bacterium clone OTU_uni_19 16S ribosomal RNA gene, partial sequence
AAAGGGGCGCAAACCGAGTGGCGTAAGGGTGAGTAATACATTGATAACCTACCTTTGAGATGGGAACAAC
AACGTTCCAAGTAATTGGGGCTACCGAAAGGGTTGCTAATTCTCAATAAAAATGCTGACACTTTGGTGTT
GGCAGTCAAAGAAATGGATCTGAAAAGGTCCATTTGCTCAGAGAGGGGTCAATGTCCTATCAGCTAGTTG
GTAGGGTAATGGCCTACCAAGGCGAAGACGGGTAGCCGGCCTGAGAGGGTGGTCGGCCACACTGGGACTG
AGACACTGCCCAGACTCCTACGGGAGGCTGCAGTCGAGAATCTTTCGCAATGCCCGAAAGGGTGACGAAG
CGACGCCGCGTGTGGGATGAAGGCCCTCGGGTTGTAAACCACTGTCGGGAGTTAAGAATTGTAGGAATGC
TAATAGTATTTCTACTTGACTAAGGCTCCGGAGGAAGCCACGGCTAACTCTGTGCCAGCAGCCGCGGTAA
TACAGAGGCGGCAAGCGTTGTTCGGAATTATTGGGCGTAAAGAGCATGTAGGCGGCTATGTAAGTCGGTT
GTGAAAGCCTTCCGCTTAACGGAAGAATGGCGGT
>gi|337730544|gb|HQ821478.1| Uncultured Brocadia sp. clone N21 16S ribosomal RNA gene, partial sequence
ATGGGCACTAGGTAGAGGGGTTTTGATTATTTCTCTGCCGGAGCTAACGCATTAAGTGCCCCGCCTGGGG
AGTACGGCCGCAAGGCTAAAACTCAAAAGAATTGACGGGGGCTCGCACAAGCGGTGGAGCATGTGGCTTA
ATTCGATGCAACGCGAAGAACCTTACCGGGGCTTGACATGATAGAAGTAGGAACCCGAAAGGGCGACGAA
CGGTATCCAGCCCGAAACTATCACAGGTGT
>gi|337730543|gb|HQ821477.1| Uncultured anaerobic ammonium-oxidizing bacterium clone N20 16S ribosomal RNA gene, partial sequence
ATTCCTACGGGAGGCAGCAGTCGAGAATCTTTCGCAATGCCCGAAAGGGTGACGAAGCGACGCCGCGTGT
GGGATGAAGGCCTTCGGGTTGTAAACCACTGTCGGGAGTTAAGAATTGTAGGAATGCTAATAGTATTTCT
ACTTGACTAAGGCTCCGGAGGAAGCCACGGCTAACTCTGTGCCAGCAGCCGCGGTAATAATC

>gi|337730544|gb|HQ821478.1| Uncultured Brocadia sp. clone N21 16S ribosomal RNA gene, partial sequence
ATGGGCACTAGGTAGAGGGGTTTTGATTATTTCTCTGCCGGAGCTAACGCATTAAGTGCCCCGCCTGGGG
AGTACGGCCGCAAGGCTAAAACTCAAAAGAATTGACGGGGGCTCGCACAAGCGGTGGAGCATGTGGCTTA
ATTCGATGCAACGCGAAGAACCTTACCGGGGCTTGACATGATAGAAGTAGGAACCCGAAAGGGCGACGAA
CGGTATCCAGCCCGAAACTATCACAGGTGT
>gi|111117583|gb|DQ838671.1| Uncultured Brocadia sp. isolate DGGE band XY-G 16S ribosomal RNA gene, partial sequence
TCGAGAGTCTTTCGCAATGCCCGAGAGGTGACGAAGCGACGCCGCGTGTGGGAAGAAGGCCTTCGGGTTG
TAAACCACTGTCGGGAGTTAAGAACTGTAGGGATGCTAATAGTATTCTTACTTGACTTAGGCTCCGGAGA
AGCCATGGCTAACTCTGTGGCAGCAGCCGCGGTAATACAGAGGCGGCAAGCGTTGTTCGGAATTATTGTG
CGTAAAGAGAATGTAGGCGGCTATGTAAGTCGGTTGTGAAAGCCTTCCGCTTAACGGAAGAATGGCGGCC
GATACTGCATGGCTTGAGTGCGGTAGGGGAGAGGGGAACTTCTGGTGGAGCGGTGATATGCGTAGATATC
AGAAGGAACGCCGGCGGCGAAAGCGACTCTGTGGACCGTAGCTGACGCTGAGTGTGCGAAAGCTAGGGGA
GCAAACGGGATTAGATAGGCCGGTAGTCCTACGCGTTAACGATGGGCACTATGTAGAGGGGTTTTGATTA
TCTCTCTGCCGGGATAACGCATTAAGTGCCCCGCCTGGGGAGTACGGCCGCAAGGCT
>gi|386368997|gb|JQ753318.1| Uncultured anaerobic ammonium-oxidizing bacterium clone LT-1 16S ribosomal RNA gene, partial sequence
AAGCGACGCCGCGTGTGGGAAGAAGGCCTTCGGGTTGTAAACCACTGTCGGGAGTTAGGAAATGCAGGTG
CGTTAATAGCGCACTTGCTTGACTAAGGCTCCAGAGGAAGCCACGGCTTACTCTGTGCCAGCAGCCGCGG
TAATACAGAGGCGGCAAGGCTTGTTCGGAATTATTGGGCGTAAAGAGCACGTAGGCGGCCTTGCAAGTCA
GTTGTGAAAGCCTTCCGCTTAACGGAAGAACGGCATCTGATACTACAGGGCTTGAGTAGGGAGGGGAGAG
TGGAACTTCTGGTGGAGCGGTGAAATGCGTAGATATCAGAAGGAACGCCGGCGGCGAAAGCGACTCTCTG
GTCCGAAACTGACGCTGAGTGTGCGAAAGCTAGGGGAGCAAACGGGATTAGATACCCCGGTAGTCCTAGC
CGTAAACGATGGGCACTAAGTAGAGGGGTTTT
>gi|388895492|gb|JQ943613.1| Uncultured anaerobic ammonium-oxidizing bacterium isolate DGGE gel band j 16S ribosomal RNA gene, partial sequence
TTTCGCAATGCCCGAAAGGGTGACGAAGCGACGCCGCGTGTGGGAAGAAGGCCTTCGGGTTGTAAACCAC
TGTCGGGAGTTAGGAAATGCAGGTGCGTTAATAGCGCACTTGCTTGACTAAGGCTCCAGAGGAAGCCACG
GCTAACTCTGTGCCAGCAGCCGCGGTAATACAGAGGCGGCAAGCGTTGTTCGGAATTATTGGGCGTAAAG
AGCACGTAGGCGGCCTTGCAAGTCAGTTGTGAAAGCCTTCCGCTTAACGGAAGAACGGCATCTGATACTA
CAGGGCTTGAGTACGGGAGGGGAGAGTGGAACTTCTGGTGGAGCGGTGAAATGCGTAGATATCAGAAGGA
ACGCCGGCGGCGAAAGCGACTCTCTGGTCCGAAACTGACGCTGAGTGTGCGAAGGCTAGGGGAGCAAACG
GGATTAGATACCCCGGTAGTCCTAGCCGTAAACGATGGGCACTAAGTAGAGGGGTTTT

>gi|388895493|gb|JQ943614.1| Uncultured anaerobic ammonium-oxidizing bacterium isolate DGGE gel band k 16S ribosomal RNA gene, partial sequence
TTTCGCAATGCCCGAAAGGGTGACGAAGCGACGCCGCGTGCGGGAAGAAGGCCTTCGGGTTGTAAACCGC
TGTCGGGAGTTAAGAAATGTAAGGATGTTAATAGCATCTTTGCTTGACTAAGGCTCCGGAGGAAGCCACG
GCTAACTCTGTGCCAGCAGCCGCGGTAATACAGAGGCGGCAAGCGTTGTTCGGAATTATTGGGCGTAAAG
AGCACGTAGGCGGCTATGTAAGTCGGTTGTGAAAGCCTTCCGCTCAACGGGAGAACAGCATCCGATACTG
CATGGCTTGAGTGCGGGAGGGGAGAGTGGAACTTCTGGTGGAGCGGTGAAATGCGTAGATATCAGAAGGA
ACGCCGGCGGCGAAAGCGGCTCTCTGGCCCATAACTGACGCTGAGTGTGCGAAAGCTAGGGGAGCAAACG
GGATTAGATACCCCGGTAGTCCTAGCCGTAAACGATGGGCACTAAGTAGAGGGGTTTT
>gi|395760108|gb|JX082168.1| Uncultured anaerobic ammonium-oxidizing bacterium isolate DGGE gel band j 16S ribosomal RNA gene, partial sequence
AGCGACGCCGCGTGCGGGAAGAAGGCCTTCGGGTTGTAAACCACTGTCGGGAGTTAAGAAATGTAAGGAT
GTTAATAGTCTCTTTACTTGACTAAGGCTCCGGAGGAAGCCACGGCTAACTCTGTGCCAGCAGCCGCGGT
AATACAGAGGCGGCAAGCGTTGTTCGGAATTATTGGGCGTAAAGAGCACGTAGGCGGCTATGCAAGTCAG
CTGTGAAAGCCTTCCGCTCAACGGGAGAACAGCATTTGATACTGCATGGCTCGAGTGCGGGAGGGGAGAG
TGGAACTTCTGGTGGAGCGGTGAAATGCGTAGATATCAGAAGGAACATCGGCGGCGAAAGCGACTCTCTG
GCCCGTAACTGACGCTGAGTGTGCGAAAGCTAGGGGAGCAAACGGGATTAGATACCCCGGTAGTCCTAGC
CGTAAACGATGGGCACTCGGTAGAGGGGTTTT

>gi|395760109|gb|JX082169.1| Uncultured anaerobic ammonium-oxidizing bacterium isolate DGGE gel band k 16S ribosomal RNA gene, partial sequence
AGCGACGCCGCGTGTGGGAAGAAGGCCTTCGGGTTGTAAACCACTGTCGGGAGTTAAGAAGTGAAGGGGG
GTTAATAGTCTCCTTACCTGACGTTAGCTCCGGAGGAAGCCACGGCTAACACTGTGCCAGCAGCCGCGGT
AATACAGAGGTGGCAAGCGTTGTTCGGAATTATTGGGCGTAAAGAGCACGCAGGCGGCCCTGCAAGTCTG
CTGTGAAATGCTTCTGCTCAACGGAAGAACGGCAGTTGATACTATAGGGCTCGAGTACGGGAGGGGAGAG
TGGAACTTCTGGTGGAGCGGTGAAATGCGTAGATATCAGAAGGAACGCCGGCGGCGAAAGCGACTCTCTG
GTCCGAAACTGACGCTGAGTGTGCGAAAGCTAGGGGAGCAAACGGGATTAGATACCCCGGTAGTCCTAGC
CGTAAACGATGGGCACTAATTAGAGGGGTTTT

>gi|303385862|gb|HM754185.1| Uncultured bacterium isolate DGGE gel band HKP_3 16S ribosomal RNA gene, partial sequence
AGCTCGTGTCGTGAGACGTTGGGTTAAGTCCCCTAACGAGCGAAACCCTTGTCTTTAGTTGCCAACAGGT
AATGCTGGGCACTCTAAAGAAACTGCCGTCGTCAAGACGGAGGAAGGTGGGGATGACGTCAAGTCATCAT
GGCCCTTATATCCCGGGCTGCACACGTGCTACAATGGTCGGTACAAAGGGATGCTAAGCCGCAAGGTGGA
GCGAAACCCAGAAAGCCGATCCCAGTTCAGATTGGAGGCTGAAACCCGCCTCCATGAAGTAGGAATCGCT
AGTAATCGCGGATCAG
>gi|353530633|gb|HQ696638.1| Uncultured bacterium clone c7 16S ribosomal RNA gene, partial sequence
GGATTAGGCATGCAAGTCGAACGAGGAAGTGCCCCGTAAGGGGCGCAAGCCTAGTGGCGAAAGGGTGAGT
AATGCATTGATAACCTGCCTTTGAGATGGGAATAACTGCGTTTCGAGCAATCGGAACTACCGAAAGGGCT
GCTAATACCCAATAATACTATAGGTGCAAAAGCACTTGTGGTCAAATGCTAGGAATTCTGTTCCTTGTGC
TTAAAGAGGGGTTAATGTCCTATCAGCTAGTTGGTGGGGTAATGGCCTACCAAGGCAAAGACGGGTAGCC
GGCTTGAGAGGGTGGTCGGCCACACTGGGACTGAGACACTGCCCAGACTCCTACGGGAGGCTGCAGTCGA
GAATCTTTCGCAATGCCCGAAAGGGTGACGAAGCGACGCCGCGTGTGGGAAGAAGGCCTTCGGGTTGTAA
ACCACTGTCGGGAGTTAGGAAATGCAGGTGCGTTAATAGCGCACTTGCTTGACTAAGGCTCCAGAGGAAG
CCACGGCTAACTCTGTGCCAGCAGCCGCGGTAATACAGAGGCGGCAAGCGTTGTTCGGAATTATTGGGCG
TAAAGAGCACGTAGGCGGCCTTGCAAGTCAGTTGTGAAAGCCTTCCGCTTAACGGAAGAACGGCATCTGA
TACTACAGGGCTTGAGTACGGGAGGGGAGAGTGGAACTTCTGGTGGAGCGGTGAAATGCGTAGATATCAG
AAGGAACGCCGGCGGCGAAAGCGACTCTCTGGTCCGAAACTGACGCTGAGTGTGCGAAAGCTAGGGGAGC
AAACGGGATTAGATACCCCGGTAGTCCTAGCCGTAAACGATGGGCACTAAGTAGAGGGGTTTT

>gi|353530634|gb|HQ696639.1| Uncultured bacterium clone c8 16S ribosomal RNA gene, partial sequence
GGATTAGGCATGCAAGTCGAACGAGGAAGTGCCCCGTAAGGGGCGCAAGCCTAGTGGCGAAAGGGTGAGT
AATGCATTGATAACCTGCCTTTGAGATGGGAATAACTGCGTTTCGAGCAATCGGAACTACCGAAAGGGCT
GCTAATACCCAATAATACTATAGGTGCAAAAGCACTTGTGGTCAAATGCTAGGAATTCTGTTCCTTGTGC
TTAAAGAGGGGTTAATGTCCTATCAGCTAGTTGGTGGGGTAATGGCCTACCAAGGCAAAGACGGGTAGCC
GGCTTGAGAGGGTGGTCGGCCACACTGGGACTGAGACACTGCCCAGACTCCTACGGGAGGCTGCAGTCGA
GAATCTTTCGCAATGCCCGAAAGGGTGACGAAGCGACGCCGCGTGTGGGAAGAAGGCCTTCGGGTTGTAA
ACCACTGTCGGGAGTTAGGAAATGCAGGTGCGTTAATAGCGCACTTGCTTGACTAAGGCTCCAGAGGAAG
CCACGGCTAACTCTGTGCCAGCAGCCGCGGTAATACAGAGGCGGCAAGCGTTGTTCGGAATTATTGGGCG
TAAAGAGCACGTAGGCGGCTGTGTAAGTCGGTTGTGAAAGCCTTCCGCTCAACGGAAGAAGCGCATCCGA
TACTGCATAGCTCGAGTGCGGGAGGGGAGAGTGGAACTTCTGGTGGAGCGGTGAAATGCGTAGATATCAG
AAGGAACACCGGCGGCGAAGGCGACTCTCTGGTCCGTAACTGACGCTGAGTGTGCGAAAGCTAGGGGAGC
AAACGGGATTAGATACCCCGGTAGTCCTAGCCGTAAACGATGGGCACTAAGTAGAGGGGTTTT

>gi|353530635|gb|HQ696640.1| Uncultured bacterium clone c9 16S ribosomal RNA gene, partial sequence
GGATTAGGCATGCAAGTCGAACGAGGAAGTGCCCCGTAAGGGGCGCAAGCCTAGTGGCGAAAGGGTGAGT
AATGCATTGATAACCTGCCTTTGAGATGGGAATAACTGCGTTTCGAGCAATCGGAACTACCGAAAGGGCT
GCTAATACCCAATAATACTATAGGTGCAAAAGCACTTGTGGTCAAATGCTAGGAATTCTGTTCCTTGTGC
TTAAAGAGGGGTTAATGTCCTATCAGCTAGTTGGTGGGGTAATGGCCTACCAAGGCAAAGACGGGTAGCC
GGCTTGAGAGGGTGGTCGGCCACACTGGGACTGAGACACTGCCCAGACTCCTACGGGAGGCTGCAGTCGA
GAATCTTTCGCAATGCCCGAAAGGGTGACGAAGCGACGCCGCGTGTGGGAAGAAGGCCTTCGGGTTGTAA
ACCACTGTCGGGAGTTAGGAAATGCAGGTGCGTTAATAGCGCACTTGCTTGACTAAGGCTCCAGAGGAAG
CCACGGCTAACTCTGTGCCAGCAGCCGCGGTAATACAGAGGCGGCAAGCGTTGTTCGGAATTATTGGGCG
TAAAGAGCACGTAGGCGGCCTTGCAAGTCAGTTGTGAAAGCCTTCCGCTTAACGGAAGAACGGCATCTGA
TACTACAGGGCTTGAGTACGGGAGGGGAGAGTGGAACTTCTGGTGGAGCGGTGAAATGCGTAGATATCAG
AAGGAACGCCGGCGGCGAAAGCGACTCTCTGGTCCGAAACTGACGCTGAGTGTGCGAAAGCTAGGGGAGC
AAACGGGATTAGATACCCCGGTAGTCCTAGCCGTAAACGATGGGCACTAAGTAGAGGGGTTTT

>gi|353530636|gb|HQ696641.1| Uncultured bacterium clone c10 16S ribosomal RNA gene, partial sequence
GGATTAGGCATGCAAGTCGAACGAGGAAGTGCCCCGTAAGGGGCGCAAGCCTAGTGGCGAAAGGGTGAGT
AATGCATTGATAACCTGCCTTTGAGATGGGAATAACTGCGTTTCGAGCAATCGGAACTACCGAAAGGGCT
GCTAATACCCAATAATACTATAGGTGCRAAAGCACTTGTGGTCAAATGCTAGGAATTCTGTTCCTTGTGC
TTAAAGAGGGGTTAATGTCCTATCAGCTAGTTGGTGGGGTAATGGCCTACCAAGGCAAAGACGGGTAGCC
GGCTTGAGAGGGTGGTCGGCCACACTGGGACTGAGACACTGCCCAGACTCCTACGGGAGGCTGCAGTCGA
GAATCTTTCGCAATGCCCGAAAGGGTGACGAAGCGACGCCGCGTGTGGGAAGAAGGCCTTCGGGTTGTAA
ACCACTGTCGGGAGTTAGGAAATGCAGGTGCGTTAATAGCGCACTTGCTTGACTAAGGCTCCAGAGGAAG
CCACGGCTAACTCTGTGCCAGCAGCCGCGGTAATACAGAGGCGGCAAGCGTTGTTCGGAATTATTGGGCG
TAAAGAGCACGTAGGCGGCCTTGCAAGTCAGTTGTGAAAGCCTTCCGCTTAACGGAAGAACGGCATCTGA
TACTACAGGGCTTGAGTACGGGAGGGGAGAGTGGAACTTCTGGTGGAGCGGTGAAATGCGTAGATATCAG
AAGGAACGCCGGCGGCGAAAGCGACTCTCTGGTCCGAAACTGACGCTGAGTGTGCGAAAGCTAGGGGAGC
AAACGGGATTAGATACCCCGGTAGTCCTAGCCGTAAACGATGGGCACTAAGTAGAGGGGTTTT

>gi|353530637|gb|HQ696642.1| Uncultured bacterium clone c11 16S ribosomal RNA gene, partial sequence
GGATTAGGCATGCAAGTCGAACGAGGAAGTGCCCCGTAAGGGGCGCAAGCCTAGTGGCGAAAGGGTGAGT
AATGCATTGATAACCTGCCTTTGAGATGGGAATAACTGCGTTTCGAGCAATCGGAACTACCGAAAGGGCT
GCTAATACCCAATAATACTATAGGTGCAAAAGCACTTGTGGTCAAATGCTAGGAATTCTGTTCCTTGTGC
TTAAAGAGGGGTTAATGTCCTATCAGCTAGTTGGTGGGGTAATGGCCTACCAAGGCAAAGACGGGTAGCC
GGCTTGAGAGGGTGGTCGGCCACACTGGGACTGAGACACTGCCCAGACTCCTACGGGAGGCTGCAGTCGA
GAATCTTTCGCAATGCCCGAAAGGGTGACGAAGCGACGCCGCGTGTGGGAAGAAGGCCTTCGGGTTGTAA
ACCACTGTCGGGAGTTAGGAGATGCAGGTGCGTTAATAGCGCACTTGCTTGACTAAGGCTCCAGAGGAAG
CCACGGCTAACTCTGTGCCAGCAGCCGCGGTAATACAGAGGCGGCAAGCGTTGTTCGGAATTATTGGGCG
TAAAGAGCACGTAGGCGGCTGTGTAAGTCGGTTGTGAAAGCCTTCCGCTTAACGGAAGAACGGCATCCGA
TACTGCATAGCTTGAGTGCGGGAGGGGAGAGTGGAACTTCTGGTGGAGCGGTGAAATGCGTAGATATCAG
AAGGAACACCGGCGGCGAAGGCGACTCTCTGGTCCGTAACTGACGCTGAGTGTGCGAAAGCTAGGGGAGC
AAACGGGATTAGATACCCCGGTAGTCCTAGCCGTAAACGATGGGCACTAAGTAGAGGGGTTTT

>gi|353530638|gb|HQ696643.1| Uncultured bacterium clone c12 16S ribosomal RNA gene, partial sequence
GGATTAGGCATGCAAGTCGAACGAGGAAGTGCCCCGTAAGGGGCGCAAGCCTAGTGGCGAAAGGGTGAGT
AATGCATTGATAACCTGCCTTTGAGATGGGAATAACTGCGTTTCGAGCAATCGGAACTACCGAAAGGGCT
GCTAATACCCAATAATACTATAGGTGCAAAAGCACTTGTGGTCAAATGCTAGGAATTCTGTTCCTTGTGC
TTAAAGAGGGGTTAATGTCCTATCAGCTAGTTGGTGGGGTAATGGCCTACCAAGGCAAAGACGGGTAGCC
GGCTTGAGAGGGTGGTCGGCCACACTGGGACTGAGACACTGCCCAGACTCCTACGGGAGGCTGCAGTCGA
GAATCTTTCGCAATGCCCGAAAGGGTGACGAAGCGACGCCGCGTGTGGGAAGAAGGCCTTCGGGTTGTAA
ACCACTGTCGGGAGTTAGGAAATGCAGGTGCGTTAATAGCGCACTTGCTTGACTAAGGCTCCAGAGGAAG
CCACGGCTAACTCTGTGCCAGCAGCCGCGGTAATACAGAGGCGGCAAGCGTTGTTCGGAATTATTGGGCG
TAAAGAGCACGTAGGCGGCCGTGCAAGTCGGTTGTGAAAGCCTTCCGCTCAACGGAAGAAGGGCATCCGA
TACTGCATAGCTTGAGTGCGGGAGGGGAGAGTGGAACTTCTGGTGGAGCGGTGAAATGCGTAGATATCAG
AAGGAACACCGGCGGCGAAGGCGACTCTCTGGTCCGTAACTGACGCTGAGTGTGCGAAAGCTAGGGGAGC
AAACGGGATTAGATACCCCGGTAGTCCTAGCCGTAAACGATGGGCACTAAGTAGAGGGGTTTT
>gi|441083853|gb|KC203473.1| Uncultured anaerobic ammonium-oxidizing bacterium clone CSR1-OTU1 16S ribosomal RNA gene, partial sequence
TTTCGCAATGCCCGAAAGGGTGACGAAGCGACGCCGCGTGCGGGAAGAAGGCCTTCGGGTTGTAAACCGC
TGTCGGGAGTTAGGAAATGCAAGGATGTTAATAGCATTCTTGCTTGACTAAGGCTCCGGAGGAAGCCACG
GCTAACTCTGTGCCAGCAGCCGCGGTAATACAGAGGCGGCAAGCGTTGTTCGGAATTATTGGGCGTAAAG
AGCACGTAGGCGGCTGTGTAAGTCGGTTGTGAAAGCCTTCCGCTTAACGGAAGAACGGCATCCGATACTG
CATAGCTTGAGTGCGGGAGGGGAGAGTGGAACTTCTGGTGGAGCGGTGAAATGCGTAGATATCAGAAGGA
ACACCGGCGGCGAAGGCGACTCTCTGGTCCGTAACTGACGCTGAGTGTGCGAAAGCTAGGGGAGCAAACG
GGATTAGATACCCCGGTAGTCCTAGCCGTAAACGATGGGCACTAAGTAGAGGGGTTTT

>gi|441083854|gb|KC203474.1| Uncultured anaerobic ammonium-oxidizing bacterium clone CSR1-OTU2 16S ribosomal RNA gene, partial sequence
TTCGCAATGCCCGAAAGGGTGACGAAGCGACGCCGCGTGCGGGAAGAAGGCCTTCGGGTTGTAAACCGCT
GTCGGGAGTTAGGAAATGCAAGGATGTTAATAGCATTCTTGCTTGACTAAGGCTCCGGAGGAAGCCACGG
CTAACTCTGTGCCAGCAGCCGCGGTAATACAGAGGCGGCAAGCGTTGTTCGGAATTATTGGGCGTAAAGA
GCACGTAGGCGGCTGTGTAAGTCGGTTGTGAAAGCCTTCCGCTTAACGGAAGAACGGCATCCGATACTGC
ATAGCTTGAGTGCGGGAGGGGAGAGTGGAACTTCTGGTGGAGCGGTGAAATGCGTAGATATCAGAAGGAA
CACCGGCGGCGAAGGCGACTCTCTGGTCCGTAACTGACGCTGAGTGTGCGAAAGCTAGGGGAGCAAACGG
GATTAGATACCCCGGTAGTCCTAGCCGTAAACGATGGGCACTAAGTAGAGGGGTTTTA

>gi|441083855|gb|KC203475.1| Uncultured anaerobic ammonium-oxidizing bacterium clone CSR1-OTU3 16S ribosomal RNA gene, partial sequence
TTCGCAATGCCCGAAAGGGTGACGAAGCGACGCCGCGTGTGGGAAGGAGGCCTTCGGGTTGTAAACCACT
GTCGGGAGTTAGGAAATGCAGGTGCGTTAATAGCGCACTTGCTTGACTAAGGCTCCAGAGGAAGCCACGG
CTAACTCTGTGCCAGCAGCCGCGGTAATACAGAGGCGGCAAGCGTTGTTCGGAATTATTGGGCGTAAAGA
GCACGTAGGCGGCCTTGCAAGTCAGTTGTGAAAGCCTTCCGCTTAACGGAAGAACGGCATCTGATACTAC
AGGGCTTGAGTACGGGAGGGGAGAGTGGAACTTCTGGTGGAGCGGTGAAATGCGTAGATATCAGAAGGAA
CGCCGGCGGCGAAAGCGACTCTCTGGTCCGAAACTGACGCTGAGTGTGCGAAAGCTAGGGGAGCAAACGG
GATTAGATACCCCGGTAGTCCTAGCCGTAAACGATGGGCACTAAGTAGAGGGGTTTTA

>gi|441083856|gb|KC203476.1| Uncultured anaerobic ammonium-oxidizing bacterium clone CSR1-OTU4 16S ribosomal RNA gene, partial sequence
TTTCGCAATGCCCGAAAGGGTGACGAAGCGACGCCGCGTGTGGGAAGAAGGCCTTCGGGTTGTAAACCAC
TGTCGGGAGTTAGGAAATGCAGGTGCGTTAATAGCGCACTAGCTTGACTAAGGCTCCAGAGGAAGCCACG
GCTAACTCTGTGCCAGCAGCCGCGGTAATACAGAGGCGGCAAGCGTTGTTCGGAATTATTGGGCGTAAAG
AGCACGTAGGCGGCTGTGTAAGTCGGTTGTGAAAGCCTTCCGCTTAACGGAAGAACGGCATCCGATACTG
CATAGCTTGAGTGCGGGAGGGGAGAGTGGAACTTCTGGTGGAGCGGTGAAATGCGTAGATATCAGAAGGA
ACACCGGCGGCGAAGGCGACTCTCTGGTCCGTAACTGACGCTGAGTGTGCGAAAGCTAGGGGAGCAAACG
GGATTAGATACCCCGGTAGTCCTAGCCGTAAACGATGGGCACTAAGTAGAGGGGTTTT
>gi|441083857|gb|KC203477.1| Uncultured anaerobic ammonium-oxidizing bacterium clone CS2-OTU1 16S ribosomal RNA gene, partial sequence
TTCGCAATGCCCGAAAGGGTGACGAAGCGACGCCGCGTGTGGGAAGAAGGCCTTCGGGTTGTAAACCACT
GTCGGGAGTTAGGAAATGCAGGTGCGTTAATAGCGCACTTGCTTGACTAAGGCTCCAGAGGAAGCCACGG
CTAACTCTGTGCCAGCAGCCGCGGTAATACAGAGGCGGCAAGCGTTGTTCGGAATTATTGGGCGTAAAGA
GCACGTAGGCGGCCTTGCAAGTCAGTTGTGAAAGCCTTCCGCTTAACGGAAGAACGGCATCTGATACTAC
AGGGCTTGAGTACGGGAGGGGAGAGTGGAACTTCTGGTGGAGCGGTGAAATGCGTAGATATCAGAAGGAA
CGCCGGCGGCGAAAGCGACTCTCTGGTCCGAAACTGACGCTGAGTGTGCGAAAGCTAGGGGAGCAAACGG
GATTAGATACCCCGGTAGTCCTAGCCGTAAACGATGGGCACTAAGTAGAGGGGTTTTA

>gi|441083858|gb|KC203478.1| Uncultured anaerobic ammonium-oxidizing bacterium clone CS2-OTU2 16S ribosomal RNA gene, partial sequence
TTTCGCAATGCCCGAAAGGGTGACGAAGCGACGCCGCGTGTGGGAAGAAGGCCTTCGGGTTGTAAACCAC
TGTCGAGAGTTAGGAAATGCAGGTGCGTTAATAGCGCACTTGCTTGACTAAGGCTCCAGAGGAAGCCACG
GCTAACTCTGTGCCAGCAGCCGCGGTAATACAGAGGCGGCAAGCGTTGTTCGGAATTATTGGGCGTAAAG
AGCACGTAGGCGGCCTTGCAAGTCAGTTGTGAAAGCCTTCCGCTTAACGGAAGAACGGCATCTGATACTA
CAGGGCTTGAGTACGGGAGGGGAGAGTGGAACTTCTGGTGGAGCGGTGAAATGCGTAGATATCAGAAGGA
ACGCCGGCGGCGAAAGCGACTCTCTGGTCCGAAACTGACGCTGAGTGTGCGAAAGCTAGGGGAGCAAACG
GGATTAGATACCCCGGTAGTCCTAGCCGTAAACGATGGGCACTAAGTAGAGGGGTTTT

>gi|441083859|gb|KC203479.1| Uncultured anaerobic ammonium-oxidizing bacterium clone CS2-OTU3 16S ribosomal RNA gene, partial sequence
TTCGCAATGCCCGAAAGGGTGACGAAGCGACGCCGCGTGCGGGAAGAAGGCCTTCGGGTTGTAAACCGCT
GTCGGGAGTTAGGAAATGCAAGGATGTTAATGGCATTCTTGCTTGACTAAGGCTCCGGAGGAAGCCACGG
CTAACTCTGTGCCAGCAGCCGCGGTAATACAGAGGCGGCAAGCGTTGTTCGGAATTATTGGGCGTAAAGA
GCACGTAGGCGGCTGTGTAAATCGGTTGTGAAAGCCTTCCGCTTAACAGAAGAACGGCATCCGATACTGC
ATAGCTTGAGTGCGGGAGGGGAGAGTGGAACTTCTGGTGGAGCGGTGAAATGCGTAGATATCAGAAGGAA
CACCGGCGGCGAAGGCGACTCTCTGGTCCGTAACTGACGCTGAGTGTGCGAAAGCTAGGGGAGCAAACGG
GATTAGATACCCCGGTAGTCCTAGCCGTAAACGATGGGCACTAAGTAGAGGGGTTTTA

>gi|441083860|gb|KC203480.1| Uncultured anaerobic ammonium-oxidizing bacterium clone CS2-OTU4 16S ribosomal RNA gene, partial sequence
TTCGCAATGCCCGAAAGGGTGACGAAGCGACGCCGCGTGTGGAAGAAGGCCTTCGGGTTGTAAACCACTG
TCGGGAGTTAGGAAATGCAGGTGCGTTAATAGCGCACTTGCTTGACTAAGGCTCCAGAGGAAGCCACGGC
TAACTCTGTGCCAGCAGCCGCGGTAATACAGAGGCGGCAAGCGTTGTTCGGAATTATTGGGCGTAAAGAG
CACGTAGGCGGCCTTGCAAGTCAGTTGTGAAAGCCTTCCGCTTAACGGAAGAACGGCATCTGATACTACA
GGGCTTGAGTACGGGAGGGGAGAGTGGAACTTCTGGTGGAGCGGTGAAATGCGTAGATATCAGAAGGAAC
GCCGGCGGCGAAAGCGACTCTCTGGTCCGAAACTGACGCTGAGTGTGCGAAAGCTAGGGGAGCAAACGGG
ATTAGATACCCCGGTAGTCCTAGCCGCAAACGATGGGCACTAAGTAGAGGGGTTTTA

>gi|441083861|gb|KC203481.1| Uncultured anaerobic ammonium-oxidizing bacterium clone CS2-OTU5 16S ribosomal RNA gene, partial sequence
TTCGCAATGCCCGAAAGGGTGACGAAGCGACGCCGCGTGCGGGAAGAAGGCCTTCGGGTTGTAAACCGCT
GTCGAGAGTTAGGAAATGCAAGGATGTTAATAGCATTCTTGCTTGACTAAGGCTCCGGAAGAAGCCACGG
CTAACTCTGTGCCAGCAGCCGCGGTAATACAGAGGCGGCAAGCGTTGTTCGGAATTATTGGGCGTAAAGA
GCACGTAGGCGGCTGTGTAAGTCGGTTGTGAAAGCCTTCCGCTTAACGGAAGAACGGCATCTGATACTAC
AGGGCTTGAGTACGGGAGGGGAGAGTGGAACTTCTGGTGGAGCGGTGAAATGCGTAGATATCAGAAGGAA
CGCCGGCGGCGAAAGCGACTCTCTGGTCCGAAACTGACGCTGAGTGTGCGAAAGCTAGGGGAGCAAACGG
GATTAGATACCCCGGTAGTCCTAGCCGTAAACGATGGGCACTAAGTAGAGGGGTTTTA

>gi|441083862|gb|KC203482.1| Uncultured anaerobic ammonium-oxidizing bacterium clone CS2-OTU6 16S ribosomal RNA gene, partial sequence
TTTCGCAATGCCCGAAAGGGTGACGAAGCGACGCCGCGTGCGGGAAGAAGGCCTTCGGGTTGTAAACCGC
TGTCGGGAGTTAGGAAATGCAAGGATGTTAATAGCATTCTTGCTTGACTAAGGCTCCGGAGGAAGCCACG
GCTAACTCTGTGCCAGCAGCCGCGGTAATACAGAGGCGGCAAGCGTTGTTCGGAATTATTGGGCGTAAAG
AGCACGTAGGCGGCTGTGTAAGTCGGTTGTGAAAGCCTTCCGCTTAACGGAAGAACGGCATCCGATACTG
CATAGCTTGAGTGCGGGAGGGGAGAGTGGAACTTCTGGTGGAGCGGTGAAATGCGTAGATATCAGAAGGA
ACACCGGCGGCGAAGGCGACTCTCTGGTCCGTAACTGACGCTGAGTGTGCGAAAGCTAGGGGAGCAAACG
GGATTAGATACCCCGGTAGTCCTAGCCGTAAACGATGGGCACTAAGTAGAGGGGTTTT

>gi|224589913|gb|FJ710618.1| Uncultured Planctomycetales bacterium clone DTU1-1 16S ribosomal RNA gene, partial sequence
GGATTAGGCATGCAAGTCGCACGAGGGAGCGTCCCGAAAGGGGCGCAAACCGAGTGGCGTAAGGGTGAGT
AATGCATTGATAACCTACCTTTGAGATGGGAACAACAACGTTCCAAGTAATTGGGGCTACCGAAAGGGTT
GCTAATTCTCAATAAAAATGCTGACACTTTGGTGTCGGCAGTCAAAGAAATGGATCTGAAAAGGTCCATT
TGCTCAGAGAGGGGTCAATGTCCTATCAGCTAGTTGGTAGGGTAATGGCCTACCAAGGCGAAGACGGGTA
GCCGGCCTGAGAGGGTGGTCGGCCACACTGGGACTGAGACACTGCCCAGACTCCTACGGGAGGCTGCAGT
CGAGAATCTTTCGCAATGCCCGAAAGGGTGACGAAGCGACGCCGCGTGTGGGATGAAGGCCTTCGGGTTG
TAAACCACTGTCGGGAGTTAAGAATTGTAGGAATGCTAATAGTATTTCTACTTGACTAAGGCTCCGGAGG
AAGCCACGGCTAACTCTGTGCCAGCAGCCGCGGTAATACAGAGGCGGCAAGCGTTGTTCGGAATTATTGG
GCGTAAAGAGCATGTAGGCGGCTATGTAAGTCGGTTGTGAAAGCCTTCCGCTTAACGGAAGAATGGCGGT
CGAAACTGCATGGCTTGAGTGCGGGAGGGGAGAGTGGAACTTCTGGTGGAGCGGTGAAATGCGTAGATAT
CAGAAGGAACGTCGGCGGCGAAAGCGACTCTCTAGACCGTAACTGACGCTGAGTGTGCGAAAGCTAGGGG
AGCAAACGGGATTAGATACCCCGGTAGTCCTAGCCGTAAACGATGGGCACTAAGTAGAGGGGTTTTGATT
ATCTCTCTGCCGGAGCTAACGCATTAAGTGCCCCGCCTGGGGAGTACGGCCGCAAGGCTAAAACTCAAAA
GAATTGACGGGGGCTTGCACAAGCGGTGGAGCATGTGGCTTAATTCGATGCAACGCGAAGAACCTTACCG
GGGCTTGACATGATAGAAGTAGGAACCCGAAAGGGCGACGAACGGTATCCAGCCCGAAACTATCACAGGT
GTTGCATGGCTGTCGTCAGCTCGTGTCGTGAGACGTTGGGTTAAGTCCCCTAACGAGCGAAACCCTTGTC
TTTAGTTGCCATCAGGTTATGCTGGGCACTCTAAAGAGACTGCTGTCGTCAAGACGGAGGAAGGTGGGGA
TGACGTCAAGTCATCATGGCCCTTATGTCCCGGGCTGCACACGTGCTACAATGGTTGGTACAAAGGGATG
CTAAACTGTAAAGCGGAGCGAAACCCATAAAACCGATCTCAGTTCAGATTGGAGGCTGAAACCCGCCTCC
ATGAAGTAGGAATCGCTAGTAATCGCGGATCAGCTACGCCGCGGTGAATATGTTCCCGAGCCTTGTACAC
ACCGCCCGTCAAGCCACCCAAGCAAGATGCACCCAAAATCGCTGGCCAAACCCGTAAGGGATGGAAGTGC
TTAAGGTGTGTTTTGTGAGGAGGACTAAGTCGTAACAAGGTAAAC

>gi|224589915|gb|FJ710620.1| Uncultured Planctomycetales bacterium clone DTU1-2 16S ribosomal RNA gene, partial sequence
GGATTAGGCATGCAAGTCGCACGAGGGAGCGTCCCGAAAGGGGCGCAAACCGAGTGGCGTAAGGGTGAGT
AATGCATTGATAACCTACCTTTGAGATGGGAACAACAACGTTCCAAGTAATTGGGGCTACCGAAAGGGTT
GCTAATTCTCAATAAAAATGCTGACACTTTGGTGTCGGCAGTCAAAGAAATGGATCTGAAAAGGTCCATT
TGCTCAGAGAGGGGTCAATGTCCTATCAGCTAGTTGGTAGGGTAATGGCCTACCAAGGCGAAGACGGGTA
GCCGGCCTGAGAGGGTGGTCGGCCACACTGGGACTGAGACACTGCCCAGACTCCTACGGGAGGCTGCAGT
CGAGAATCTTTCGCAATGCCCGAAAGGGTGACGAAGCGACGCCGCGTGTGGGATGAAGGCCTTCGGGTTG
TAAACCACTGTCGGGAGTTAAGAATTGTAGGAATGCTAATAGTATTTCTACTTGACTAAGGCTCCGGAGG
AAGCCACGGCTAACTCTGTGCCAGCAGCCGCGGTAATACAGAGGCGGCGAGCGTTGTTCGGAATTATTGG
GCGTAAAGAGCATGTAGGCGGCTATGTAAGTCGGTTGTGAAAGCCTTCCGCTTAACGGAAGAATGGCGGT
CGAAACTGCATGGCTTGAGTGCGGGAGGGGAGAGTGGAACTTCTGGTGGAGCGGTGAAATGCGTAGATAT
CAGAAGGAACGTCGGCGGCGAAAGCGACTCTCTAGACCGTAACTGACGCTGAGTGTGCGAAAGCTAGGGG
AGCAAACGGGATTAGATACCCCGGTAGTCCTAGCCGTAAACGATGGGCACTAAGTAGAGGGGTTTTGATT
ATCTCTCTGCCGGAGCTAACGCATTAAGTGCCCCGCCTGGGGAGTACGGCCGCAAGGCTAAAACTCAAAA
GAATTGACGGGGGCTCGCACAAGCGGTGGAGCATGTGGCTTAATTCGATGCAACGCGAAGAACCTTACCG
GGGCTTGACATGATAGAAGTAGGAACCCGAAAGGGCGACGAACGGTATCCAGCCCGAAACTATCACAGGT
GTTGCATGGCTGTCGTCAGCTCGTGTCGTGAGACGTTGGGTTAAGTCCCCTAACGAGCGAAACCCTTGTC
TTTAGTTGCCATCAGGTTATGCTGGGCACTCTAAAGAGACTGCTGTCGTCAAGACGGAGGAAGGTGGGGA
TGACGTCAAGTCATCATGGCCCTTATGTCCCGGGCTGCACACGTGCTACAATGGTTGGTACAAAGGGATG
CTAAACTGTAAAGCGGAGCGAAATCCAGAAAGCCGATCCCAGTTCAGATTGGAGGCTGAAACCCGCCTCC
ATGAAGTAGGAATCGCTAGTAATCGCGGATCAGCTACGCCGCGGTGAATATGTTCCCGAGCCTTGTACAC
ACCGCCCGTCAAGCCACCCAAGCAAGATGCACCCAAAATCACCGGCCTAACCTGAAAAGGAAGGAAGTGC
CTAAGGTGTGTTTTGTGAGGAGGACTAAGTCGTAACAAGGT

>gi|224589919|gb|FJ710624.1| Uncultured Planctomycetales bacterium clone DTU1-4 16S ribosomal RNA gene, partial sequence
GGATTAGGCATGCAAGTCGCACGAGGGAGCGTCCCGAAAGGGGCGCAAACCGAGTGGCGTAAGGGTGAGT
AATGCATTGATAACCTACCTTTGAGATGGGAACAACAACGTTCCAAGTAATTGGGGCTACCGAAAGGGTT
GCTAATTCTCAATAAAAATGCTGACACTTTGGTGTCGGCAGTCAAAGAAATAGATCTGAAAAGGTCCATT
TGCTCAGAGAGGGGTCAATGTCCTATCAGCTAGTTGGTAGGGTAATGGCCTACCAAGGCGAAGACGGGTA
GCCGGCCTGAGAGGGTGGTCGGCCACACTGGGACTGAGACACTGCCCAGACTCCTACGGGAGGCTGCAGT
CGAGAATCTTTCGCAATGCCCGAAAGGGTGACGAAGCGACGCCGCGTGTGGGATGAAGGCCTTCGGGTTG
TAAACCACTGTCGGGAGTTAAGAATTGTAGGAATGCTAATAGTATTTCTACTTGACTAAGGCTCCGGAGG
AAGCCACGGCTAACTCTGTGCCAGCAGCCGCGGTAATACAGAGGCGGCAAGCGTTGTTCGGAATTATTGG
GCGTAAAGAGCATGTAGGCGGCTATGTAAGTCGGTTGTGAAAGCCTTCCGCTTAACGGAAGAATGGCGGT
CGAAACTGCATGGCTTGAGTGCGGGAGGGGAGAGTGGAACTTCTGGTGGAGCGGTGAAATGCGTAGATAT
CAGAAGGAACGTCGGCGGCGAAAGCGACTCTCTAGACCGTAACTGACGCTGAGTGTGCGAAAGCTAGGGG
AGCAAACGGGATTAGATACCCCGGTAGTCCTAGCCGTAAACGATGGGCACTAAGTAGAGGGGTTTTGATT
ATCTCTCTGCCGGAGCTAACGCATTAAGTGCCCCGCCTGGGGAGTACGGCCGCAAGGCTAAAACTCAAAA
GAATTGACGGGGGCTCGCACAAGCGGTGGAGCATGTGGCTTAATTCGATGCAACGCGAAGAACCTTACCG
GGGCTTGACATGATAGAAGTAGGAACCCGAAAGGGCGACGAACGGTATCCAGCCCGAAACTATCACAGGT
GTTGCATGGCTGTCGTCAGCTCGTGTCGTGAGACGTTGGGTTAAGTCCCCTAACGAGCGAAACCCTTGTC
TTTAGTTGCCATCAGGTTATGCTGGGCACTCTAAAGAGACTGCTGTCGTCAAGACGGAGGAAGGTGGGGA
TGACGTCAAGTCATCATGGCCCTTATGTCCCGGGCTGCACACGTGCTACAATGGTTGGTACAAAGGGATG
CTAAACTGTAAAGCGGAGCGAAACCCATAAAACCGATCTCAGTTCAGATTGGAGGCTGAAACCCGCCTCC
ATGAAGTAGGAATCGCTAGTAATCGCGGATCAGCTACGCCGCGGTGAGTATGTTCCCGAGCCTTGTACAC
ACCGCCCGTCAAGCCACCCAAGCAAGATGCACCCAAAATCGCTGGCCAAACCCGTAAGGGATGGAAGTGC
TTAAGGTGTGTTTTGTGAGGAGGACTAAGTCGTAACAAGGT

>gi|224589920|gb|FJ710625.1| Uncultured Planctomycetales bacterium clone DTU1-5 16S ribosomal RNA gene, partial sequence
GGATTAGGCATGCAAGTCGTACGTGATCCTCGCTTCGGTGAGGTGAAAGTGGCGAACGGGTGAGTAATGC
ATAGCTAACCTACCCTTGGTACGGGGATAACCAGGAGAAATCTTGGCTAATACCCGATAGGCTCGCGGGG
TTGCATGGCCCTGCGAGTAAAGAAGGCCTCTTAGCAATGCTTTCGACCGAGGACGGGACTATGTCCTATC
AGCTAGTTGGTAGGGTAATGGCCTACCAAGGCAATGACGGGTAGCCGACCTGAGAGGGTGACCGGCCACA
CTGGGACTGAGACACTGCCCAGACTCCTACGGGAGGCTGCAGTCGAGAATCTTCCGCAATGGGGGAAACC
CTGACGGAGCGACGCCGCGTGCGGGATGAAGGCCTTCGGGTTGTAAACCGCTGTCACGCATTAAGAAGGA
TCCGGTGTTAACAGCGCTGGGTCTTGACGAAGGTGCGGGAGGAAGCCACGGCTAACTCTGTGCCAGCAGC
CGCGGTAAGACAGAGGTGGCGACCGTTGTTCGGAATCACTGGGCATAAAGCGCGCGTAGGCGGCATGGTA
AGTCGGGTGTGAAATCCCTCGGCCCAACCGAGGAATTGCGCTCGAAACTACCGTGCTTGAGGACAGGAGG
GGAGCCTGGAATTCCTGGTGGAGCGGTGAAATGCGTTGATATCAGGAGGAACACCGGCGGCGAAGGCGAG
GCTCTGGCCTGTTTCTGACGCTGAGGCGCGAAAGCTAGGGGAGCAAACGGGATTAGATACCCCGGTAGTC
CTAGCCGTAAACGATGGGCACTAGGTAGGGGGGTACCCAATGCCTCCCTGCTGGAGCAAATGTATTAAGT
GCCCCGCCTGGGGAGTATAGTCGCAAGGCTGAAACTCAAAGGAATTGACGGGGGCTCACACAAGCGGTGG
AGCATGTTGTTTAATTCGAAGCAACGCGCAGAACCTTACCTGGGCTTGACATGTTAGTGGTAGGAGCCTG
AAAGGGTAACGACCCTCGAAAGAGGGAGCTAGCACAGGTGTTGCATGGCTGTCGTCAGCTCGTGTCGTGA
GATGTCGGGTTAAGTCCCATAACGAGCGAAACCCTTGTCTTCAGTTGCCAGCGGGTAAAGCCGGGGACTC
TGGAGAGACTGCCGGTGTTAAACCGGAGGAAGGTGGGGATGACGTCAAGTCCTCATGGCCCTTACGCCCA
GGGCTACAAACGTGCCACAATGGCCGGTACAGAGGGACGCGAAACCGCGAGGTCAAGCAAATCCCAAAAA
GCCGGTCTCAGTTCGGATTGAGGGCTGCAACTCGCCCTCATGAAGCTGGAATCGCTAGTAATCGGGGATC
AGCTACGCCCCGGTGAATATGTTCCTGAGCCTTGTACACACCGCCCGTCAAGCCACGAGAGCCGAGAGTG
CCCGAAGTCGCCGTACCAACCAGCAATGGAGGGAAGCGCCGACGGCAAGCTCGGTGATTGGGACTAAGTC
GTAACAAGGT

>gi|224589921|gb|FJ710626.1| Uncultured Planctomycetales bacterium clone DTU1-6 16S ribosomal RNA gene, partial sequence
GGATTAGGCATGCAAGTCGCACGAGGGAGCGTCCCGAAAGGAGCGCAAACCGAGTGGCGTAAGGGTGAGT
AATGCATTGATAACCTACCTTTGAGATGGGAACAACAACGTTCCAAGTAATTGGGGCTACCGAAAGGGTT
GCTAATTCTCAATAAAAATGCTGACACTTTGGTGTCGGCAGTCAAAGAAATGGATCTGAAAAGGTCCATT
TGCTCAGAGAGGGGTCAATGTCCTATCAGCTAGTTGGTAGGGTAATGGCCTACCAAGGCGAAGACGGGTA
GCCGGCCTGAGAGGGTGGTCGGCCACACTGGGACTGAGACACTGCCCAGACTCCTACGGGAGGCTGCAGT
CGAGAATCTTTCGCAATGCCCGAAAGGGTGACGAAGCGACGCCGCGTGTGGGATGAAGGCCTTCGGGTTG
TAAACCACTGTCGGGAGTTAAGAATTGTAGGAATGCTAATAGTATTTCTACTTGACTAAGGCTCCGGAGG
AAGCCACGGCTAACTCTGTGCCAGCAGCCGCGGTAATACAGAGGCGGCAAGCGTTGTTCGGAATTATTGG
GCGTAAAGAGCATGTAGGCGGCTATGTAAGTCGGTTGTGAAAGCCTTCCGCTTAACGGAAGAATGGCGGT
CGAAACTGCATGGCTTGAGTGCGGGAGGGGAGAGTGGAACTTCTGGTGGAGCGGTGAAATGCGTAGATAT
CAGAAGGAACGTCGGCGGCGAAAGCGACTCTCTAGACCGTAACTGACGCTGAGTGTGCGAAAGCTAGGGG
GAGCAAACGGGATTAGATACCCCGGTAGTCCTAGCCGTAAACGATGGGCACTAAGTAGAGGGGTTTTGAT
TATCTCTCTGCCGGAGCTAACGCATTAAGTGCCCCGCCTGGGGAGTACGGCCGCAAGGCTAAAACTCAAA
AGAATTGACGGGGGCTCGCACAAGCGGTGGAGCATGTGGCTTAATTCGATGCAACGCGAAGAACCTTACC
GGGGCTTGACATGATAGAAGTAGGAACCCGAAAGGGCGACGAACGGTATCCAGCCCGAAACTATCACAGG
TGTTGCATGGCTGTCGTCAGCTCGTGTCGTGAGACGTTGGGTTAAGTCCCCTAACGAGCGAAACCCTTGT
CTTTAGTTGCCATCAGGTTATGCTGGGCACTCTAAAGAGACTGCTGTCGTCAAGACGGAGGAAGGTGGGG
ATGACGTCAAGTCATCATGGCCCTTATGTCCCGGGCTGCACACGTGCTACAATGGTTGGTACAAAGGGAT
GCTAAACTGTAAAGCGGAGCGAAACCCATAAAACCGATCTCAGTTCAGATTGGAGGCTGAAACCCGCCTC
CATGAAGTAGGAATCGCTAGTAATCGCGGATCAGCTACGCCGCGGTGAATATGTTCCCGAGCCTTGTACA
CACCGCCCGTCAAGCCACCCAAGCAAGATGCACCCAAAATCGCTGGCCAAACCCGTAAGGGATGGAAGTG
CTTAAGGTGTGTTTTGTGAGGAGGACTAAGTCGTAACAAGGT

>gi|224589922|gb|FJ710627.1| Uncultured Planctomycetales bacterium clone DTU2-4 16S ribosomal RNA gene, partial sequence
GGATTAGGCATGCAAGTCGCACGAGGGAGCGTCCCGAAAGGGGCGCAAACCGAGTGGCGTAAGGGTGAGT
AATGCATTGATAACCTACCTTTGAGATGGGAACAACAACGTTCCAAGTAATTGGGGCTACCGAAAGGGTT
GCTAATTCTCAATAAAAATGCTGACACTTTGGTGTCGGCAGTCAAAGAAATGGATCTGAAAAGGTCCATT
TGCTCAGAGAGGGGTCAATGTCCTATCAGCTAGTTGGTAGGGTAATGGCCTACCAAGGCGAAGACGGGTA
GCCGGCCTGAGAGGGTGGTCGGCCACACTGGGACTGAGACACCGCCCAGACTCCTACGGGAGGCTGCAGT
CGAGAATCTTTCGCAATGCCCGAAAGGGTGACGAAGCGACGCCGCGTGTGGGATGAAGGCCTTCGGGTTG
TAAACCACTGTCGGGAGTTAAGAATTGTAGGAACGCTAATAGTATTTCTACTTGACTAAGGCTCCGGAGG
AAGCCACGGCTAACTCTGTGCCAGCAGCCGCGGTAATACAGAGGCGGCAAGCGTTGTTCGGAATTATTGG
GCGTAAAGAGCATGTAGGCGGCTATGTAAGTCGGTTGTGAAAGCCTTCCGCTTAACGGAAGAATGGCGGT
CGAAACTGCATGGCTTGAGTGCGGGAGGGGAGAGTGGAACTTCTGGTGGAGCGGTGAAATGCGTAGATAT
CAGAAGGAACGTCGGCGGCGAAAGCGACTCTCTAGACCGTAACTGACGCTGAGTGTGCGAAAGCTAGGGG
AGCAAACGGGATTAGATACCCCGGTAGTCCTAGCCGTAAACGATGGGCACTAAGTAGAGGGGTTTTGATT
ATCTCTCTGCCGGAGCTAACGCATTAAGTGCCCCGCCTGGGGAGTACGGCTGCAAGGCTAAAACTCAAAA
GAATTGACGGGGGCTCGCACAAGCGGTGGAGCATGTGGCTTAATTCGATGCAACGCGAAGAACCTTACCG
GGGCTTGACATGATAGAAGTAGGAACCCGAAAGGGCGACGAACGGTATCCAGCCCGAAACTATCACAGGT
GTTGCATGGCTGTCGTCAGCTCGTGTCGTGAGACGTTGGGTTAAGTCCCCTAACGAGCGAAACCCTTGTC
TTTAGTTGCCATCAGGTTATGCTGGGCACTCTAAAGAGACTGCTGTCGTCAAGACGGAGGAAGGTGGGGA
TGACGTCAAGTCATCATGGCCCTTATGTCCCGGGCTGCACACGTGCTACAATGGTTGGTACAAAGGGATG
CTAAACTGTAAAGCGGAGCGAAACCCATAAAACCGATCTCAGTTCAGATTGGAGGCTGAAACCCGCCTCC
ATGAAGTAGGAATCGCTAGTAATCGCGGATCAGCTACGCCGCGGTGAATATGTTCCCGAGCCTTGTACAC
ACCGCCCGTCAAGCCACCCAAGCAAGATGCACCCAAAATCGCTGGCCAAACCCGTAAGGGATGGAAGTGC
TTAAGGTGTGTTTTGTGAGGAGGACTAAGTCGTAACAAGGT

>gi|224589923|gb|FJ710628.1| Uncultured Planctomycetales bacterium clone DTU2-5 16S ribosomal RNA gene, partial sequence
GGATTAGGCATGCAAGTCGCACGAGGGAGCGTCCCGAAAGGGGCGCAAACCGAGTGGCGTAAGGGTGAGT
AATGCATTGATAACCTACCTTTGAGATGGGAACAACAACGTTCCAAGTAATTGGGGCTACCGAAAGGGTT
GCTAATTCTCAATAAAAATGCTGACACTTTGGTGTCGGCAGTCAAAGAAATGGATCTGAAAAGGTCCATT
TGCTCAGAGAGGGGTCAATGTCCTATCAGCTAGTTGGTAGGGTAATGGCCTACCAAGGCGAAGACGGGTA
GCCGGCCTGAGAGGGTGGTCGGCCACACTGGGACTGAGACACTGCCCAGACTCCTACGGGAGGCTGCAGT
CGAGAATCTTTCGCAATGCCCGAAAGGGTGACGAAGTGACGCCGCGTGTGGGATGAAGGCCTTCGGGTTG
TAAACCACTGTCGGGAGTTAAGAATTGTAGGAATGCTAATAGTATTTCTACTTGACTAAGGCTCCGGAGG
AAGCCACGGCTAACTCTGTGCCAGCAGCCGCGGTAATACAGAGGCGGCAAGCGTTGTTCGGAATTATTGG
GCGTAAAGAGCATGTAGGCGGCTATGTAAGTCGGTTGTGAGAGCCTTCCGCTTAACGGAAGAATGGCGGT
CGAAACTGCATGGCTTGAGTGCGGGAGGGGAGAGTGGAACTTCTGGTGGAGCGGTGAAATGCGTAGATAT
CAGAAGGAACGTCGGCGGCGAAAGCGACTCTCTAGACCGTAACTGACGCTGAGTGTGCGAAAGCTAGGGG
AGCAAACGGGATTAGATACCCCGGTAGTCCTAGCCGTAAACGATGGGCACTAAGTAGAGGGGTTTTGATT
ATCTCTCTGCCGGAGCTAACGCATTAAGTGCCCCGCCTGGGGAGTACGGCCGCAAGGCTAAAACTCAAAA
GAATTGACGGGGGCTCGCACAAGCGGTGGAGCATGTGGCTTAATTCGATGCAACGCGAAGAACCTTACCG
GAGCTTGACATGATAGAAGTAGGAACCCGAAAGGGCGACGAACGGTATCCAGCCCGAAACTATCACAGGT
GTTGCATGGCTGTCGTCAGCTCGTGTCGTGAGACGTTGGGTTAAGTCCCCTAACGAGCGAAACCCTTGTC
TTTAGTTGCCATCAGGTTATGCTGGGCACTCTAAAGAGACTGCTGTCGTCAAGACGGAGGAAGGTGGGGA
TGACGTCAAGTCATCATGGCCCTTATGTCCCGGGCTGCACACGTGCTACAATGGTTGGTACAAAGGGATG
CTAAACTGTAAAGCGGAGCGAAACCCATAAAACCGATCTCAGTTCAGATTGGAGGCTGAAACCCGCCTCC
ATGAAGTAGGAATCGCTAGTAATCGCGGATCAGCTACGCCGCGGTGAATATGTTCCCGAGCCTTGTACAC
ACCGCCCGTCAAGCCACCCAAGCAAGATGCACCCAAAATCGCTGGCCAAACCCGTAAGGGATGGAAGTGC
TTAAGGTGTGTTTTGTGAGGAGGACTAAGTCGTAACAAGGT

>gi|224589924|gb|FJ710629.1| Uncultured Planctomycetales bacterium clone DTU2-6 16S ribosomal RNA gene, partial sequence
GGATTAGGCATGCAAGTCGAACGAGGGAGCATCCCGAAAGGGATGCAAACCGAGTGGCGTAAGGGTGAGT
AATACATTGATAACCTACCTCCAAGATGGGAATAACAACGTTCCAAGCAATTGGGGCTACCGAAAGGGTT
GCTAATACTCAATAAAATTATTGTTGCTTCGGCAATAATAGTCAAATAGGCGGAATCGAAAGATTCCGCT
TGCTTGAAGAGGGGTCAATGTCCTATCAGCTAGTTGGTGGGGTAATAGCCCACCAAGGCGAAGACGGGTA
GCCGGCCTGAGAGGGTGGTCGGCCACACTGGGACTGAGATACTGCCCAGACTCCTACGGGAGGCTGCAGT
CGAGAATCTTTCGCAATGCCCGAAAGGGTGACGAAGCGACGCCGCGTGCGGGAGGAAGGCCTTCGGGTTG
TAAACCGCTGTCGGGAGTTAAGAAATGCAAGAATGTTAATAGCGTTCTTGCTTGACTAAGGCTCCGGAGG
AAGCCACGGCTAACTCTGTGCCAGCAGCCGCGGTAATACAGAGGCGGCAAGCGTTGTTCGGAATTATTGG
GCGTAAAGAGCACGTAGGCGGCTGTGTAAGTCGGTTGTGAAAGCCTTCCGCTCAACGGAAGAACGGCATC
CGATACTGCATAGCTTGAGTGTGGGAGGGGAGAGTGGAACTTCTGGTGGAGCGGTGAAATGCGTAGATAT
CATAAGGAACACTGGCGGCGAAGGCCGACTCTCTGGTCCATAACTGACGCTGAGTGTGCGAAAGCTAGGG
GAGCAAACGGGATTAGATACCCCGGTAGTCCTAGCCGTAAACGATGGGCACTAAGTAGAGGGGTTTTGAT
TATCTCTCTGCCGGAGCTAACGCATTAAGTGCCCCGCCTGGGGAGTACGGCCGCAAGGCTAAAACTCAAA
AGAATTGACGGGGGCTCGCACAAGCGGTGGAGCATGTGGCTTAATTCGATGCAACGCGAAGAACCTTACC
GGGGTTTGACATGGTAGAAGTAGAAGCCTGAAAAGGTGACGAACGGTATCCAGTCCGTAACTATCACAGG
TGTTGCATGGCTGTCGTCAGCTCGTGTCGTGAGACGTTGGGTTAAGTCCCCTAACGAGCGAAACCCTTGT
CTTTAGTTGCCAACAGGTAATGCTGGGCACTCTAAAGAAACTGCCGTCGTCAAGACGGAGGAAGGTGGGG
ATGACGTCAAGTCATCATGGCCCTTATATCCCGGGCTGCACACGTGCTACAATGGTTGGTACAAAGGGAT
GCTAAACTGTAAAGCGGAGCGAAACCCATAAAACCGATCTCAGTTCAGATTGGAGGCTGAAACCCGCCTC
CATGAAGTAGGAATCGATAGTAATCGCGGATCAGCTACGCCGCGGTGAATATGTTCCCGAGCCTTGTACA
CTCCGCCCGTCAAGCCACCCAAGCAAGATGCACCCAAAATCGCTGGCCAAACCCGTAACGGGATGGAAGT
GCTTAATGGTGTGTTTTGTGAGGAGGATCTAAGTCGTAACAAGGTAAACA

>gi|224589925|gb|FJ710630.1| Uncultured Planctomycetales bacterium clone DTU1-7 16S ribosomal RNA gene, partial sequence
GGATTAGGCATGCAAGTCGAACGAGGAAGTGCCCCGTAAGGGGCGCAAGCCTAGTGGCGAAAGGGTGAGT
AATGCATTGATAACCTGCCTTTGAGATGGGAATAACTGCGTTTCGAGCAATCGGAACTACCGAAAGGGCT
GCTAATACCCAATAATACTATAGGTGCAAAAGCACTTGTGGTCAAATGCTAGGAATTCTGTTCCTTGTGC
TTAAAGAGGGGTTAATGTCCTATCAGCTAGTTGGTGGGGTAATGGCCTACCAAGGCAAAGACGGGTAGCC
GGCTTGAGAGGGTGGTCGGCCACACTGGGACTGAGACACTGCCCAGACTCCTACGGGAGGCTGCAGTCGA
GAATCTTTCGCAATGCCCGAAAGGGTGACGAAGCGACGCCGCGTGTGGGAAGAAGGCCTTCGGGTTGTAA
ACCACTGTCGGGAGTTAGGAAATGCAGGTGCGTTAATAGCGCACTTGCTTGACTAAGGCTCCAGAGGAAG
CCACGGCTAACTCTGTGCCAGCAGCCGCGGTAATACAGAGGCGGCAAGCGTTGTTCGGAATTATTGGGCG
TAAAGAGCACGTAGGCGGCCTTGCAAGTCAGTTGTGAAAGCCTTCCGCTTAACGGAAGAACGGCATCTGA
TACTACAGGGCTTGAGTACGGGAGGGGAGAGTGGAACTTCTGGTGGAGCGGTGAAATGCGTAGATATCAG
AAGGAAAGCCGGCGGCGAAAGCGACTCTCTGGTCCGAAACTGACGCTGAGTGTGCGAAAGCTAGGGGAGC
AAACGGGATTAGATACCCCGGTAGTCCTAGCCGTAAACGATGGGCACTAAGTAGAGGGGTTTTGATTATT
TCTCTGCCGGAGCTAACGCATTAAGTGCCCCGCCTGGGGAGTACGGCCGCAAGGCTAAAACTCAAAAGAA
TTGACGGGGGCTCGCACAAGCGGTGGAGCATGTGGCTTAATTCGATGCAACGCGAAGAACCTTACCGGGG
CTTGACATGGTAGAAGTAGAATCCTGAAAGGGTGACGATCGGTATCCAGTCCGAAGCTATCACAGGTGTT
GCATGGCTGTCGTCAGCTCGTGTCGTGAGACGTTGGGTTAAGTCCCCTAACGAGCGAAACCCTTGTCTTT
AGTTGCTAACGGGTAATGCTGAGCACTTTAGAGAGACTGCCGTCGTTAAGACGGAGGAAGGTGGGGACGA
CGTCAAGTCATCATGGCCCTTATGTCCCGGGCTGCACACGTGCTACAATGGTCGGTACAAAGGGATGCTA
AGTCGCGAGATGGTGCGAAACCTATAAAGCCGATCTCAGTTCAGATTGGAGGCTGAAACTCGCCTCCATG
AAGTTGGAATCGCTAGTAATCGCGGATCAGCTACGCCGCGGTGAATATGTTCCCGAGCCTTGTACACACC
GCCCGTCAAGCCACCCAAGCAAGATGCACCCAAAATCGCCTGCCTAACCCGTAAGGGAGGGAAGTGCCTA
AGGTGTGTTTTGTGAGGAGGACTAAGTCGTAACAAGGT

>gi|224589926|gb|FJ710631.1| Uncultured Planctomycetales bacterium clone DTU1-8 16S ribosomal RNA gene, partial sequence
GGATTAGGCATGCAAGTCGCACGAGGGAGCGTCCCGAAAGGGGCGCAAACCGAGTGGCGTAAGGGTGAGT
AATGCATTGATAACCTACCTTTGAGATGGGAACAACAACGTTCCAAGTAATTGGGGCTACCGAAAGGGTT
GCTAATTCTCAATAAAAATGCTGACACTTTGGTGTCGGCAGTCAAAGAAATGGATCTGAAAAGGTCCATT
TGCTCAGAGAGGGGTCAATGTCCTATCAGCTAGTTGGTAGGGTAATGGCCTACCAAGGCGAAGACGGGTA
GCCGGCCTGAGAGGGTGGTCGGCCACACTGGGACTGAGACACTGCCCAGACTCCTACGGGAGGCTGCAGT
CGAGAATCTTTCGCAATGCCCGAAAGGGTGACGAAGCGACGCCGCGTGTGGGATGAAGGCCTTCGGGTTG
TAAACCACTGTCGGGAGTTAAGAATTGTAGGAATGCTAATAGTATTTCTACTTGACTAAGGCTCCGGAGG
AAGCCACGGCTAACTCTGTGCCAGCAGCCGCGGTAATACAGAGGCGGCAAGCGTTGTTCGGAATTATTGG
GCGTAAAGAGCATGTAGGCGGCTATGTAAGTCGGTTGTGAAAGCCTTCCGCTTAACGGAAGAATGGCGGT
CGAAACTGCATGGCTTGAGTGCGGGAGGGGAGAGTGGAACTTCTGGTGGAGCGGTGAAATGCGTAGATAT
CAGAAGGAACGTCGGCGGCGAAAGCGACTCTCTAGACCGTAACTGACGCTGAGTGTGCGAAAGCTAGGGG
AGCAAACGGGATTAGATACCCCGGTAGTCCTAGCCGTAAACGATGGGCACTAAGTAGAGGGGTTTTGATT
ATCTCTCTGCCGGAGCTAACGCATTAAGTGCCCCGCCTGGGGAGTACGGCCGCAAGGCTAAAACTCAAAA
GAATTGACGGGGGCTCGCACAAGCGGTGGAGCATGTGGCTTAATTCGATGCAACGCGAAGAACCTTACCG
GGGCTTGACATGATAGAAGTAGGAACCCGAAAGGGCGACGAACGGTATCCAGCCCGAAACTATCACAGGT
GTTGCATGGCTGTCGTCAGCTCGTGTCGTGAGACGTTGGGTTAAGTCCCCTAACGAGCGAAACCCTTGTC
TTTAGTTGCCATCAGGTTATGCTGGGCACTCTAAAGAGACTGCTGTCGTCAAGACGGAGGAAGGTGGGGA
TGACGTCAAGTCATCATGGCCCTTATGTCCCGGGCTGCACACGTGCTACAATGGTTGGTACAAAGGGATG
CTAAACTGTAAAGCGGAGCGAAACCCATAAAACCGATCTCAGTTCAGATTGGAGGCTGAAACCCGCCTCC
ATGAAGTAGGAATCGCTAGTAATCGCGGATCAGCTACGCCGCGGTGAATATGTTCCCGAGCCTTGTACAC
ACCGCCCGTCAAGCCACCCAAGCAAGATGCACCCAAAATCGCTGGCCAAACCCGTAAGGGATGGAAGTGC
TTAAGGTGTGTTTTGTGAGGAGGACTAAGTCGTAACAAGGT

>gi|224589927|gb|FJ710632.1| Uncultured Planctomycetales bacterium clone DTU1-9 16S ribosomal RNA gene, partial sequence
GGATTAGGCATGCAAGTCGAACGAGGGAGCATCCCGAAAGGGATGCAAACCGAGTGGCGTAAGGGTGAGT
AATACATTGATAACCTACCTCCAAGATGGGAATAACAACGTTCCAAGCAATTGGGGCTACCGAAAGGGTT
GCTAATACTCAATAAAATTATTGTTGCTTCGGCAATAATAGTCAAATAGGCGGAATCGAAAGATTCCGCT
TGCTTGAAGAGGGGTCAATGTCCTATCAGCTAGTTGGTAGGGTAATAGCCCACCAAGGCGAAGACGGGTA
GCCGGCCTGAGAGGGTGGTCGGCCACACTGGGACTGAGATACTGCCCAGACTCCTACGGGAGGCTGCAGT
CGAGAATCTTTCGCAATGCCCGAAAGGGTGACGAAGCGACGCCGCGTGCGGGAGGAAGGCCTTCGGGTTG
TAAACCGCTGTCGGGAGTTAAGAAATGCAAGAATGTTAATAGCGTTCTTGCTTGACTAAGGCTCCGGAGG
AAGCCACGGCTAACTCTGTGCCAGCAGCCGCGGTAATACAGAGGCGGCAAGCGTTGTTCGGAATTATTGG
GCGTAAAGAGCACGTAGGCGGCTGTGTAAGTCGGTTGTGAAAGCCTTCCGCTCAACGGAAGAACGGCATC
CGATACTGCATAGCTTGAGTGTGGGAGGGGAGAGTGGAACTTCTGGTGGAGCGGTGAAATGCGTAGATAT
CAGAAGGAACACCGGCGGCGAAGGCGACTCTCTGGTCCATAACTGACGCTGAGTGTGCGAAAGCTAGGGG
AGCAAACGGGATTAGATACCCCGGTAGTCCTAGCCGTAAACGATGGGCACTAAGTAGAGGGGTTTTGATT
ATCTCTCTGCCGGAGCTAACGCATTAAGTGCCCCGCCTGGGGAGTACGGCCGCAAGGCTAAAACTCAAAA
GAATTGACGGGGGCTCGCACAAGCGGTGGAGCATGTGGCTTAATTCGATGCAACGCGAAGAACCTTACCG
GGGTTTGACATGGTAGAAGTAGAAGCCTGAAAAGGTGACGAACGGTATCCAGTCCGTAACTATCACAGGT
GTTGCATGGCTGTCGTCAGCTCGTGTCGTGAGACGTTGGGTTAAGTCCCCTAACGAGCGAAACCCTTGTC
TTTAGTTGCCAACAGGTAATGCTGGGCACTCTAAAGAAACTGCCGTCGTCAAGACGGAGGAAGGTGGGGA
TGACGTCAAGTCATCATGGCCCTTATATCCCGGGCTGCACACGTGCTACAATGGTCGGTACAAAGGGATG
CTAAGCCGCAAGGTGGAGCGAAACCCAGAAAGCCGATCCCAGTTCAGATTGGAGGCTGAAACCCGCCTCC
ATGAAGTAGGAATCGCTAGTAATCGCGGATCAGCTACGCCGCGGTGAATATGTTCCCGAGCCTTGTACAC
ACCGCCCGTCAAGCCACCCAAGCAAGATGCACCCAAAATCACCGGCCTAACCTGAAAAGGAAGGAAGTGC
CTAAGGTGTGTTTTGTGAGGAGGACTAAGTCGTAACAAGGT

>gi|224589928|gb|FJ710633.1| Uncultured Planctomycetales bacterium clone DTU2-7 16S ribosomal RNA gene, partial sequence
GGATTAGGCATGCAAGTCGCACGAGGGAGCGTCCCGAAAGGGGCGCAAACCGAGTGGCGTAAGGGTGAGT
AATGCATTGATAACCTACCTTTGAGATGGGAACAACAACGTTCCAAGTAATTGGGGCTACCGAAAGGGTT
GCTAATTCTCAATAAAAATGCTGACACTTTGGTGTCGGCAGTCAAAGAAATGGATCTGAAAAGGTCCATT
TGCTCAGAGAGGGGTCAATGTCCTATCAGCTAGTTGGTAGGGTAATGGCCTACCAAGGCGAAGACGGGTA
GCCGGCCTGAGAGGGTGGTCGGCCACACTGGGACTGAGACACTGCCCAGACTCCTACGGGAGGCTGCAGT
CGAGAATCTTTCGCAATGCCCGAAAGGGTGACGAAGCGACGCCGCGTGTGGGATGAAGGCCTTCGGGTTG
TAAACCGCTGTCGGGAGTTAAGAAATGCAAGAATGTTAATAGCGTTCTTGCTTGACTAAGGCTCCGGAGG
AAGCCACGGCTAACTCTGTGCCAGCAGCCGCGGTAATACAGAGGCGGCAAGCGTTGTTCGGAATTATTGG
GCGTAAAGAGCACGTAGGCGGCTGTGTAAGTCGGTTGTGAAAGCCTTCCGCTCAACGGAAGAACGGCATC
CGATACTGCATAGCTTGAGTGTGGGAGGGGAGAGTGGAACTTCTGGTGGAGCGGTGAAATGCGTAGATAT
CAGAAGGAACACCGGCGGCGAAGGCGACTCTCTGGTCCATAACTGACGCTGAGTGTGCGAAAGCTAGGGG
AGCAAACGGGATTAGATACCCCGGTAGTCCTAGCCGTAAACGATGGGCACTAAGTAGAGGGGTTTTGATT
ATCTCTCTGCCGGAGCTAACGCATTAAGTGCCCCGCCTGGGGAGTACGGCCGCAAGGCTAAAACTCAAAA
GAATTGACGGGGGCTCGCACAAGCGGTGGAGCATGTGGCTTAATTCGATGCAACGCGAAGAACCTTACCG
GGGTTTGACATGGTAGAAGTAGAAGCCTGAAAAGGTGACGAACGGTATCCAGTCCGTAACTATCACAGGT
GTTGCATGGCTGTCGTCAGCTCGTGTCGTGAGACGTTGGGTTAAGTCCCCTAACGAGCGAAACCCTTGTC
TTTAGTTGCCAACAGGTAATGCTGGGCACTCTAAAGAAACTGCCGTCGTCAAGACGGAGGAAGGTGGGGA
TGACGTCAAGTCATCATGGCCCTTATATCCCGGGCTGCACACGTGCTACAATGGTCGGTACAAAGGGATG
CTAAGCCGCAAGGTGGAGCGAAACCCAGAAAGCCGATCCCAGTTCAGATTGGAGGCTGAAACCCGCCTCC
ATGAAGTAGGAATCGCTAGTAATCGCGGATCAGCTACGCCGCGGTGAATATGTTCCCGAGCCTTGTACAC
ACCGCCCGTCAAGCCACCCAAGCAAGATGCACCCAAAATCACCGGCCTAACCTGAAAAGGAAGGAAGTGC
CTAAGGTGTGTTTTGTGAGGAGGACTAAGTCGTAACAAGGT

>gi|224589929|gb|FJ710634.1| Uncultured Planctomycetales bacterium clone DTU1-10 16S ribosomal RNA gene, partial sequence
GGATTAGGCATGCAAGTCGCACGAGGGAGCGTCCCGAAAGGGGCGCAAACCGAGTGGCGTAAGGGTGAGT
AATGCATTGATAACCTACCTTTGAGATGGGAACAACAACGTTCCAAGTAATTGGGGCTACCGAAAGGGTT
GCTAATTCTCAATAAAAATGCTGACACTTTGGTGTCGGCAGTCAAAGAAATGGATCTGAAAAGGTCCATT
TGCTCAGAGAGGGGTCAATGTCCTATCAGCTAGTTGGTAGGGTAATGGCCTACCAAGGCGAAGACGGGTA
GCCGGCCTGAGAGGGTGGTCGGCCACACTGGGACTGAGACACTGCCCAGACTCCTACGGGAGGCTGCAGT
CGAGAATCTTTCGCAATGCCCGAAAGGGTGACGAAGCGACGCCGCGTGTGGGATGAAGGCCTTCGGGTTG
TAAACCACTGTCGGGAGTTAAGAATTGTAGGAATGCTAATAGTATTTCTACTTGACTAAGGCTCCGGAGG
AAGCCACGGCTAACTCTGTGCCAGCAGCCGCGGTAATACAGAGGCGGCAAGCGTTGTTCGGAATTATTGG
GCGTAAAGAGCATGTAGGCGGCTATGTAAGTCGGTTGTGAAAGCCTTCCGCTTAACGGAAGAATGGCGGT
CGAAACTGCATGGCTTGAGTGCGGGAGGGGAGAGTGGAACTTCTGGTGGAGCGGTGAAATGCGTAGATAT
CAGAAGGAACGTCGGCGGCGAAGCGACTCTCTAGACCGTAACTGACGATGAGTGTGCGAAAGCTAGGGGA
GCAAACGGGATTAGATACCCCGGTAGTCCTAGCCGTAAACGATGGGCACTAAGTAGAGGGGTTTTGATTA
TTTCTCTGCCGGAGCTAACGCATTAAGTGCCCCGCCTGGGGAGTACGGCCGCAAGGCTAAAACTCAAAAG
AATTGACGGGGGCTCGCACAAGCGGTGGAGCATGTGGCTTAATTCGATGCAACGCGAAGAACCTTACCGG
GGCTTGACATGGTAGAAGTAGAATCCTGAAAGGGTGACGATCGGTATCCAGTCCGAAGCTATCACAGGTG
TTGCATGGCTGTCGTCAGCTCGTGTCGTGAGACGTTGGGTTAAGTCCCCTAACGAGCGAAACCCTTGTCT
TTAGTTGCTAACGGGTAATGCTGAGCACTTTAGAGAGACTGCCGTCGTTAAGACGGAGGAAGGTGGGGAC
GACGTCAAGTCATCATGGCCCTTATGTCCCGGGCTGCACACGTGCTACAATGGTCGGTACAGAGGGATGC
TAAGCCGCAAGGTGGAGCGAAACCCAGAAAGCCGGTCCCAGTTCAGATTGGAGGCTGAAACCCGCCTCCA
TGAAGTAGGAATCGCTAGTAATCGCGGATCAGCTACGCCGCGGTGAATATGTTCCCGAGCCTTGTACACA
CCGCCCGTCAAGCCACCCAAGCAAGATGCACCCAAAATCACCGGCCTAACCTGAAAAGGAAGGAAGTGCC
TAAGGTGTGTTTTGTGAGGAGGACTAAGTCGTAACAAGGT

>gi|224589930|gb|FJ710635.1| Uncultured Planctomycetales bacterium clone DTU1-11 16S ribosomal RNA gene, partial sequence
GGATTAGGCATGCAAGTCGCACGAGGGAGCGTCCCGAAAGGGGCGCAAACCGAGTGGCGTAAGGGTGAGT
AATGCATTGATAACCTACCTTTGAGATGGGAACAACAACGTTCCAAGTAATTGGGGCTACCGAAGGGGTT
GCTAATTCTCAATAAAAATGCTGACACTTTGGTGTCGGCAGTCAAAGAAATGGATCTGAAAAGGTCCATT
TGCTCAGAGAGGGGTCAATGTCCTACCAGCTAGTTGGTAGGGTAATGGCCTACCAAGGCGAAGACGGGTA
GCCGGCCTGAGAGGGTGGTCGGCCACACTGGGACTGAGACACTGCCCAGACTCCTACGGGAGGCTGCAGT
CGAGAATCTTTCGCAATGCCCGAAAGGGTGACGAAGCGACGCCGCGTGTGGGATGAAGGCCTTCGGGTTG
TAAACCACTGTCGGGAGTTAAGAATTGTAGGAATGCTAATAGTATTTCTACTTGACTAAGGCTCCGGAGG
AAGCCACGGCTAACTCTGTGCCAGCAGCCGCGGTAATACAGAGGCGGCAAGCGTTGTTCGGAATTATTGG
GCGTAAAGAGCATGTAGGCGGCTATGTAAGTCGGTTGTGAAAGCCTTCCGCTTAACGGAAGAATGGCGGT
CGAAACTGCATGGCTTGAGTGCGGGAGGGGAGAGTGGAACTTCTGGTGGAGCGGTGAAATGCGTAGATAT
CAGAAGGAACGTCCGGCGGCGAAAGCGACTCTCTAGACCGTAACTGACGCTGAGTGTGCGAAAGCTAGGG
GAGCAAACGGGATTAGATACCCCGGTAGTCCTAGCCGTAAACGATGGGCACTAAGTAGAGGGGTTTTGAT
TATCTCTCTGCCGGAGCTAACGCATTAAGTGCCCCGCCTGGGGAGTACGGCCGCAAGGCTAAAACTCAAA
AGAATTGACGGGGGCTCGCACAAGCGGTGGAGCATGTGGCTTAATTCGATGCAACGCGAAGAACCTTACC
GGGGCTTGACATGATAGAAGTAGGAACCCGAAAGGGCGACGAACGGTATCCAGCCCGAAACTATCACAGG
TGTTGCATGGCTGTCGTCAGCTCGTGTCGTGAGACGTTGGGTTAAGTCCCCTAACGAGCGAAACCCTTGT
CTTTAGTTGCCATCAGGTTATGCTGGGCACTCTAAAGAGACTGCTGTCGTCAAGACGGAGGAAGGTGGGG
ATGACGTCAAGTCATCATGGCCCTTATGTCCCGGGCTGCACACGTGCTACAATGGTTGGTACAAAGGGAT
GCTAAACTGTAAAGCGGAGCGAAACCCATAAAACCGATCTCAGTTCAGATTGGAGGCTGAAACCCGCCTC
CATGAAGTAGGAATCGCTAGTAATCGCGGATCAGCTACGCCGCGGTGAATATGTTCCCGAGCCTTGTACA
CACCGCCCGTCAAGCCACCCAAGCAAGATGCACCCAAAATCGCTGGCCAAACCCGTAAGGGATGGAAGTG
CTTAAGGTGTGTTTTGTGAGGAGGACTAAGTCGTAACAAGGT

>gi|224589931|gb|FJ710636.1| Uncultured Planctomycetales bacterium clone DTU2-8 16S ribosomal RNA gene, partial sequence
GGATTAGGCATGCAAGTCGCACGAGGGAGCGTCCCGAAAGGGGCGCAAACCGAGTGGCGTAAGGGTGAGT
AATGCATTGATAACCTACCTTTGAGATGGGAACAACAACGTTCCAAGTAATTGGGGCTACCGAAAGGGTT
GCTAATTCTCAATAAAAATGCTGACACTTTGGTGTCGGCAGTCAAAGAAATGGATCTGAAAAGGTCCATT
TGCTCAGAGAGGGGTCAATGTCCTATCAGCTAGTTGGTAGGGTAATGGCCTACCAAGGCGAAGACGGGTA
GTCGGCCTGAGAGGGTGGTCGGCCACACTGGGACTGAGACACTGCCCAGACTCCTACGGGAGGCTGCAGT
CGAGAATCTTTCGCAATGCCCGAAAGGGTGACGAAGCGACGCCGCGTGTGGGATGAAGGCCTTCGGGTTG
TAAACCACTGTCGGGAGTTAAGAATTGTAGGAATGCTAATAGTATTTCTACTTGACTAAGGCTCCGGAGG
AAGCCACGGCTAACTCTGTGCCAGCAGCCGCGGTAATACAGAGGCGGCAAGCGTTGTTCGGAATTATTGG
GCGTAAAGAGCATGTAGGCGGCTGTGTAAGTCGGTTGTGAAAGCCTTCCGCTCAACGGAAGAACGGCATC
CGATACTGCATAGCTTGAGTGTGGGAGGGGAGAGTGGAACTTCTGGTGGAGCGGTGAAATGCGTAGATAT
CAGAAGGAACACCGGCGGCGAAGGCGACTCTCTGGTCCATAACTGACGCTGAGTGTGCGAAAGCTAGGGG
AGCAAACGGGATTAGATACCCCGGTAGTCCTAGCCGTAAACGATGGGCACTAAGTAGAGGGGTTTTGATT
ATCTCTCTGCCGGAGCTAACGCATTAAGTGCCCCGCCTGGGGAGTACGGCCGCAAGGCTAAAACTCAAAA
GAATTGACGGGGGCTCGCACAAGCGGTGGAGCATGTGGCTTAATTCGATGCAACGCGAAGAACCTTACCG
GGGTTTGACATGGTAGAAGTAGAAGCCTGAAAAGGTGACGAACGGTATCCAGTCCGTAACTATCACAGGT
GTTGCATGGCTGTCGTCAGCTCGTGTCGTGAGACGTTGGGTTAAGTCCCCTAACGAGCGAAACCCTTGTC
TTTAGTTGCCAACAGGTAATGCTGGGCACTCTAAAGAAACTGCCGTCGTCAAGACGGAGGAAGGTGGGGA
TGACGTCAAGTCATCATGGCCCTTATATCCCGGGCTGCACACGTGCTACAATGGTCGGTACAAAGGGATG
CTAAGCCGCAAGGTGGAGCGAAACCCAGAAAGCCGATCCCAGTTCAGATTGGAGGCTGAAACCCGCCTCC
ATGAAGTAGGAATCGCTAGTAATCGCGGATCAGCTACGCCGCGGTGAATATGTTCCCGAGCCTTGTACAC
ACCGCCCGTCAAGCCACCCAAGCAAGATGCACCCAAAATCACCGGCCTAACCTGAAAAGGAAGGAAGTGC
CTAAGGTGTGTTTTGTGAGGAGGACTAAGTCGTAACAAGGT

>gi|224589932|gb|FJ710637.1| Uncultured Planctomycetales bacterium clone DTU2-9 16S ribosomal RNA gene, partial sequence
GGATTAGGCATGCAAGTCGCACGAGGGAGCGTCCCGAAAGGGGCGCAAACCGAGTGGCGTAAGGGTGAGT
AATGCATTGATAACCTACCTTTGAGATGGGAACAACAACGTTCCAAGTAATTGGGGCTACCGAAAGGGTT
GCTAATTCTCAATAAAAATGCTGACACTTTGGTGTCGGCAGTCAAAGAAATGGATCTGAAAAGGTCCATT
TGCTCAGAGAGGGGTCAATGTCCTATCAGCTAATTGGTAGGGTAATGGCCTACCAAGGCGAAGACGGGTA
GCCGGCCTGAGAGGGTGGTCGGCCACACTGGGACTGAGACACTGCCCAGACTCCTACGGGAGGCTGCAGT
CGAGAATCTTTCGCAATGCCCGAAAGGGTGACGAAGCGACGCCGCGTGTGGGATGAAGGCCTTCGGGTTG
TAAACCACTGTCGGGAGTTAAGAATTGTAGGAATGCTAATAGTATTTCTACTTGACTAAGGCTCCGGAGG
AAGCCACGGCTAACTCTGTGCCAGCAGCCGCGGTAATACAGAGGCGGCAAGCGTTGTTCGGAATTATTGG
GCGTAAAGAGCATGTAGGCGGCTATGTAAGTCGGTTGTGAAAGCCTTCCGCTTAACGGAAGAATGGCGGT
CGAAACTGCATGGCTTGAGTGCGGGAGGGGAGAGTGGAACTTCTGGTGGAGCGGTGAAATGCGTAGATAT
CAGAAGGAACGTCGGCGGCGAAAGCGACTCTCTAGACCGTAACTGACGCTGAGTGTGCGAAAGCTAGGGG
AGCAAACGGGATTAGATACCCCGGTAGTCCTAGCCGTAAACGATGGGCACTAAGTAGAGGGGTTTTGATT
ATCTCTCTGCCGGAGCTAACGCATTAAGTGCCCCGCCTGGGGAGTACGGCCGCAAGGCTAAAACTCAAAA
GAATTGACGGGGGCTCGCACAAGCGGTGGAGCATGTGGCTTAATTCGATGCAACGCGAAGAACCTTACCG
GGGCTTGACATGATAGAAGTAGGAACCCGAAAGGGCGACGAACGGTATCCAGCCCGAAACTATCACAGGT
GTTGCATGGCTGTCGTCAGCTCGTGTCGTGAGACGTTGGGTTAAGTCCCCTAACGAGCGAAACCCTTGTC
TTTAGTTGCCATCAGGTTATGCTGGGCACTCTAAAGAGACTGCTGTCGTCAAGACGGAGGAAGGTGGGGA
TGACGTCAAGTCATCATGGCCCTTATGTCCCGGGCTGCACACGTGCTACAATGGTTGGTACAAAGGGATG
CTAAACTGTAAAGCGGAGCGAAACCCATAAAACCGATCTCAGTTCAGATTGGAGGCTGAAACCCGCCTCC
ATGAAGTAGGAATCGCTAGTAATCGCGGATCAGCTACGCCGCGGTGAATATGTTCCCGAGCCTTGTACAC
ACCGCCCGTCAAGCCACCCAAGCAAGATGCACCCAAAATCGCTGGCCAAACCCGTAAGGGATGGAAGTGC
TTAAGGTGTGTTTTGTGAGGAGGACTAAGTCGTAACAAGGT


>gi|224589934|gb|FJ710639.1| Uncultured Planctomycetales bacterium clone DTU1-13 16S ribosomal RNA gene, partial sequence
GGATTAGGCATGCAAGTCGCACGAGGGAGCGTCCCGAAAGGGGCGCAAACCGAGTGGCGTAAGGGTGAGT
AATGCATTGATAACCTACCTTTGAGATGGGAACAACAACGTTCCAAGTAATTGGGGCTACCGAAAGGGTT
GCTAATTCTCAATAAAAATGCTGACACTTTGGTGTCGGCAGTCAAAGAAATGGATCTGAAAAGGTCCATT
TGCTCAGAGAGGGGTCAATGTCCTATCAGCTAGTTGGTAGGGTAATGGCCTACCAAGGCGAAGACGGGTA
GCCGGCCTGAGAGGGTGGTCGGCCACACTGGGACTGAGACACTGCCCAGACTCCTACGGGAGGCTGCAGT
CGAGAATCTTTCGCAATGCCCGAAAGGGTGACGAAGCGACGCCGCGTGTGGGATGAAGGCCTTCGGGTTG
TAAACCACTGTCGGGAGTTAAGAATTGTAGGAATGCTAATAGTATTTCTACTTGACTAAGGCTCCGGAGG
AAGCCACGGCTAACTCTGTGCCAGCAGCCGCGGTAATACAGAGGCGGCAAGCGTTGTTCGGAATTATTGG
GCGTAAAGAGCATGTAGGCGGCTATGTAAGTCGGTTGTGAAAGCCTTCCGCTTAACGGAAGAATGGCGGT
CGAAACTGCATGGCTTGAGTGCGGGAGGGGAGAGTGGAACTTCTGGTGGAGCGGTGAAATGCGTAGATAT
CAGAAGGAACGTCGGCGGCGAAAGCGACTCTCTAGACCGTAACTGACGCTGAGTGTGCGAAAGCTAGGGG
AGCAAACGGGATTAGATACCCCGGTAGTCCTAGCCGTAAACGATGGGCACTAAGTAGAGGGGGTTTTGAT
TATCTCTCTGCCGGAGCTAACGCATTAAGTGCCCCGCCTGGGGAGTACGGCCGCAAGGCTAAAACTCAAA
AGAATTGACGGGGGCTCGCACAAGCGGTGGAGCATGTGGCTTAATTCGATGCAACGCGAAGAACCTTACC
GGGGCTTGACATGATAGAAGTAGGAACCCGAAAGGGCGACGAACGGTATCCAGCCCGAAACTATCACAGG
TGTTGCATGGCTGTCGTCAGCTCGTGTCGTGAGACGTTGGGTTAAGTCCCCTAACGAGCGAAACCCTTGT
CTTTAGTTGCCATCAGGTTATGCTGGGCACTCTAAAGAGACTGCTGTCGTCAAGACGGAGGAAGGTGGGG
ATGACGTCAAGTCATCATGGCCCTTATGTCCCGGGCTGCACACGTGCTACAATGGTTGGTACAAAGGGAT
GCTAAACTGTAAAGCGGAGCGAAACCCATAAAACCGATCTCAGTTCAGATTGGAGGCTGAAACCCGCCTC
CATGAAGTAGGAATCGCTAGTAATCGCGGATCAGCTACGCCGCGGTGAATATGTTCCCGAGCCTTGTACA
CACCGCCCGTCAAGCCACCCAAGCAAGATGCACCCAAAATCGCTGGCCAAACCCGTAAGGGATGGAAGTG
CTTAAGGTGTGTTTTGTGAGGAGGACTAAGTCGTAACAAGGT

>gi|224589935|gb|FJ710640.1| Uncultured Planctomycetales bacterium clone DTU1-14 16S ribosomal RNA gene, partial sequence
GGATTAGGCATGCAAGTCGAACGAGGGAGCGTCCCGAAAGGGGCGCAAACCGAGTGGCGTAAGGGTGAGT
AATGCATTGATAACCTACCTTTGAGATGGGAACAACAACGTTCCAAGTAATTGGGGCTACCGAAAGGGTT
GCTAATTCTCAATAAAAATGCTGACACTTTGGTGTCGGCAGTCAAAGAAATGGATCTGAAAAGGTCCATT
TGCTCAGAGAGGGGTCAATGTCCTATCAGCTAGTTGGTAGGGTAATGGCCTACCAAGGCGAAGACGGGTA
GCCGGCCTGAGAGGGTGGTCGGCCACACTGGGACTGAGACACTGCCCAGACTCCTACGGGAGGCTGCAGT
CGAGAATCTTTCGCAATGCCCGAAAGGGTGACGAAGCGACGCCGCGTGTGGGATGAAGGCCTTCGGGTTG
TAAACCACTGTCGGGAGTTAAGAATTGTAGGAATGCTAATAGTATTTCTACTTGACTAAGGCTCCGGAGG
AAGCCACGGCTAACTCTGTGCCAGCAGCCGCGGTAATACAGAGGCGGCAAGCGTTGTTCGGAATTATTGG
GCGTAAAGAGCATGTAGGCGGCTATGTAAGTCGGTTGTGAAAGCCTTCCGCTTAACGGAAGAATAGCGGT
CGAAACTGCATGGCTTGAGTGCGGGAGGGGAGAGTGGAACTTCTGGTGGAGCGGTGAAATGCGTAGATAT
CAGAAGGAACGTCGGCGGCGAAAGCGACTCTCTAGACCGTAACTGACGCTGAGTGTGCGAAAGCTAGGGG
AGCAAACGGGATTAATACCCCGGTAGTCCTAGCCGTAAACGATGGGCACTAAGTAGAGGGGTTTTGATTA
TCTCTCTGCCGGAGCTAACGCATTAAGTGCCCCGCCTGGGGAGTACGGCCGCAAGGCTAAAACTCAAAAG
AATTGACGGGGGCTCGCACAAGCGGTGGAGCATGTGGCTTAATTCGATGCAACGCGAAGAACCTTACCGG
GGCTTGACATGATAGAAGTAGGAACCCGAAAGGGCGACGAACGGTATCCAGCCCGAAACTATCACAGGTG
TTGCATGGCTGTCGTCAGCTCGTGTCGTGAGACGTTGGGTTAAGTCCCCTAACGAGCGAAACCCTTGTCT
TTAGTTGCCATCAGGTTATGCTGGGCACTCTAAAGAGACTGCTGTCGTCAAGACGGAGGAAGGTGGGGAT
GACGTCAAGTCATCATGGCCCTTATGTCCCGGGCTGCACACGTGCTACAATGGTTGGTACAAAGGGATGC
TAAACTGTAAAGCGGAGCGAAACCCATAAAACCGATCTCAGTTCAGATTGGAGGCTGAAACCCGCCTCCA
TGAAGTAGGAATCGCTAGTAATCGCGGATCAGCTACGCCGCGGTGAATATGTTCCCGAGCCTTGTACACA
CCGCCCGTCAAGCCACCCAAGCAAGATGCACCCAAAATCGCTGGCCAAACCCGTAAGGGATGGAAGTGCT
TAAGGTGTGTTTTGTGAGGAGGACTAAGTCGTAACAAGGT

>gi|224589936|gb|FJ710641.1| Uncultured Planctomycetales bacterium clone DTU1-15 16S ribosomal RNA gene, partial sequence
GGATTAGGCATGCAAGTCGAACGAGGAAGTGCCCCGTAAGGGGCGCAAGCCTAGTGGCGAAAGGGTGAGT
AATGCATTGATAACCTGCCTTTGAGATGGGAATAACTGCGTTTCGAGCAATCGGAACTACCGAAAGGGCT
GCTAATACCCAATAATACTATAGGTGCAAAAGCACTTGTGGTCAAATGCTAGGAATTCTGTTCCTTGTGC
TTAAAGAGGGGTTAATGTCCTATCAGCTAGTTGGTGGGGTAATGGCCTACCAAGGCAAAGACGGGTAGCC
GGCTTGAGAGGGTGGTCGGCCACACTGGGACTGAGACACTGCCCAGACTCCTACGGGAGGCTGCAGTCGA
GAATCTTTCGCAATGCCCGAAAGGGTGACGAAGCGACGCCGCGTGTGGGAAGAAGGCCTTCGGGTTGTAA
ACCACTGTCGGGAGTTAGGAAATGCAGGTGCGTTAATAGCGCACTTGCTTGACTAAGGCTCCAGAGGAAG
CCACGGCTAACTCTGTGCCAGCAGCCGCGGTAATACAGAGGCGGCAAGCGTTGTTCGGAATTATTGGGCG
TAAAGAGCACGTAGGCGGCCTTGCAAGTCAGTTGTGAAAGCCTTCCGCTTAACGGAAGAACGGCATCTGA
TACTACAGGGCTTGAGTACGGGAGGGGAGAGTGGAACTTCTGGTGGAGCGGTGAAATGCGTAGATATCAG
AAGGAACGCCGGCGGCGAAAGCGACTCTCTGGTCCGAAACTGACGCTGAGTGTGCGAAAGCTAGGGGAGC
AAACGGGATTAGATACCCCGGTAGTCCTAGCCGTAAACGATGGGCACTAAGTAGAGGGGTTTTGATTATT
TCTCTGCCGGAGCTAACGCATTAAGTGCCCCGCCTGGGGAGTACGGCCGCAAGGCTAAAACTCAAAAGAA
TTGACGGGGGCTCGCACAAGCGGTGGAGCATGTGGCTTAATTCGATGCAACGCGAAGAACCTTACCGGGG
CTTGACATGGTAGAAGTAGAATCCTGAAAGGGTGACGATCGGTATCCAGTCCGAAGCTATCACAGGTGTT
GCATGGCTGTCGTCAGCTCGTGTCGTGAGACGTTGGGTTAAGTCCCCTAACGAGCGAAACCCTTGTCTTT
AGTTGCTAACGGGTAATGCTGAGCACTTTAGAGAGACTGCCGTCGTTAAGACGGAGGAAGGTGGGGACGA
CGTCAAGTCATCATGGCCCTTATGTCCCGGGCTGCACACGTGCTACAATGGTCGGTACAAAGGGATGCTA
AGTCGCGAGATGGTGCGAAACCTATAAAGCCGATCTCAGTTCAGATTGGAGGCTGAAACTCGCCTCCATG
AAGTTGGAATCGCTAGTAATCGCGGATCAGCTACGCCGCGGTGAATATGTTCCCGAGCCTTGTACACACC
GCCCGTCAAGCCACCCAAGCAAGATGCACCCAAAATCGCCTGCCTAACCCGTAAGGGAGGGAAGTGCCTA
AGGTGTGTTTTGTGAGGAGGACTAAGTCGTAACAAGGT

>gi|224589937|gb|FJ710642.1| Uncultured Planctomycetales bacterium clone DTU2-10 16S ribosomal RNA gene, partial sequence
GGATTAGGCATGCAAGTCGCACGAGGGAGCGTCCCGAAAGGGGCGCAAACCGAGTGGCGTAAGGGTGAGT
AATGCATTGATAACCTACCTTTGAGATGGGAACAACAACGTTCCAAGTAATTGGGGCTACCGAAAGGGTT
GCTAATTCTCAATAAAAATGCTGACACTTTGGTGTCGGCAGTCAAAGAAATGGATCTGAAAAGGTCCATT
TGCTCAGAGAGGGGTCAATGTCCTATCAGCTAGTTGGTAGGGTAATGGCCTACCAAGGCGAAGACGGGTA
GCCGGCCTGAGAGGGTGGTCGGCCACACTGGGACTGAGACACTGCCCAGACTCCTACGGGAGGCTGCAGT
CGAGAATCTTTCGCAATGCCCGAAAGGGTGACGAAGCGACGCCGCGTGTGGGATGAAGGCCTTCGGGTTG
TAAACCACTGTCGGGAGTTAAGAATTGTAGGAATGCTAATAGTATTTCTACTTGACTAAGGCTCCGGAGG
AAGCCACGGCTAACTCTGTGCCAGCAGCCGCGGTAATACAGAGGCGGCAAGCGTTGTTCGGAATTATTGG
GCGTAAAGAGCATGTAGGCGGCTATGTAAGTCGGTTGTGAAAGCCTTCCGCTTAACGGAAGAATGGCGGT
CGAAACTGCACGGCTTGAGTGCGGGAGGGGAGAGTGGAACTTCTGGTGGAGCGGTGAAATGCGTACATAT
CAGAAAGGAACGTCCGGCGGCGAAAGCGACTCTCTAGACTGTAAGTGACGCTGAGTGTGCGAAAGCTAGG
GGAGCAAACGGGATTAGATACCCCGGTAGTCCTAGCCGTAAACGATGGGCACTAAGTAGAGGGGTTTTGA
TTATCTCTCTGCCGGAGCTAACGCATTAAGTGCCCCGCCTGGGGAGTACGGCCGCAAGGCTAAAACTCAA
AAGAATTGACGGGGGCTCGCACAAGCGGTGGAGCATGTGGCTTAATTCGATGCAACGCGAAGAACCTTAC
CGGGGCTTGACATGATAGAAGTAGGAACCCGAAAGGGCGACGAACGGTATCCAGCCCGAAACTATCACAG
GTGTTGCATGGCTGTCGTCAGCTCGTGTCGTGAGACGTTGGGTTAAGTCCCCTAACGAGCGAAACCCTTG
TCTTTAGTTGCCATCAGGTTATGCTGGGCACTCTAAAGAGACTGCTGTCGTCAAGACGGAGGAAGGTGGG
GATGACGTCAAGTCATCATGGCCCTTATGTCCCGGGCTGCACACGTGCTACAATGGTTGGTACAAAGGGA
TGCTAAACTGTAAAGCGGAGCGAAACCCATAAAACCGATCTCAGTTCAGATTGGAGGCTGAAACCCGCCT
CCATGAAGTAGGAATCGCTAGTAATCGCGGATCAGCTACGCCGCGGTGAATATGTTCCCGAGCCTTGTAC
ACACCGCCCGTCAAGCCACCCAAGCAAGATGCACCCAAAATCGCTGGCCAAACCCGTAAGGGATGGAAGT
GCTTAAGGTGTGTTTTGTGAGGAGGACTAAGTCGTAACAAGGT

>gi|224589938|gb|FJ710643.1| Uncultured Planctomycetales bacterium clone DTU2-11 16S ribosomal RNA gene, partial sequence
GGATTAGGCATGCAAGTCGCACGAGGGAGCGTCCCGAAAGGGGCGCAAACCGAGTGGCGTAAGGGTGAGT
AATGCATTGATAACCTACCTTTGAGATGGGAACAACAACGTTCCAAGTAATTGGGGCTACCGAAAGGGTT
GCTAATTCTCAATAAAAATGCTGACACTTTGGTGTCGGCAGTCAAAGAAATGGATCTGAAAAGGTCCATT
TGCTCAGAGAGGGGTCAATGTCCTATCAGCTAGTTGGTAGGGTAATGGCCTACCAAGGCGAAGACGGGTA
GCCGGCCTGAGAGGGTGGTCGGCCACACTGGGACTGAGACACTGCCCAGACTCCTACGGGAGGCTGCAGT
CGAGAATCTTTCGCAATGCCCGAAAGGGTGACGAAGCGACGCCGCGTGTGGGATGAAGGCCTTCGGGTTG
TAAACCACTGTCGGGAGTTAAGAATTGTAGGAATGCTAATAGTATTTCTACTTGACTAAGGCTCCGGAGG
AAGCCACGGCTAACTCTGTGCCAGCAGCCGCGGTAATACAGAGGCGGCAAGCGTTGTTCGGAATTATTGG
GCGTAAAGAGCATGTAGGCGGCTATGTAAGTCGGTTGTGAAAGCCTTCCGCTTAACGGAAGAATGGCGGT
CGAAACTGCATGGCTTGAGTGCGGGAGGGGAGAGTGGAACTTCTGGCGGAGCGGTGAAATGCGTAGATAT
CAGAAGGAACGTCGGCGGCGAAAGAGACTCTCTAGCCCGTAACTGACGCTGAGTGTGCGAAAGCTAGGGG
AGCAAACGGGATTAGATACCCCGGTAGTCCTAGCCGTAAACGATGGGCACTAAGTAGAGGGGTTTTGATT
ATCTCTCTGCCGGAGCTAACGCATTAAGTGCCCCGCCTGGGGAGTACGGCCGCAAGGCTAAAACTCAAAA
GAATTGACGGGGGCTCGCACAAGCGGTGGAGCATGTGGCTTAATTCGATGCAACGCGAAGAACCTTACCG
GGGCTTGACATGATAGAAGTAGGAACCCGAAAGGGCGACGAACGGTATCCAGCCCGAAACTATCACAGGT
GTTGCATGGCTGTCGTCAGCTCGTGTCGTGAGACGTTGGGTTAAGTCCCCTAACGAGCGAAACCCTTGTC
TTTAGTTGCCATCAGGTTATGCTGGGCACTCTAAAGAGACTGCTGTCGTCAAGACGGAGGAAGGTGGGGA
TGACGTCAAGTCATCATGGCCCTTATGTCCCGGGCTGCACACGTGCTACAATGGTTGGTACAAAGGGATG
CTAAACTGTAAAGCGGAGCGAAACCCATAAAACCGATCTCAGTTCAGATTGGAGGCTGAAACCCGCCTCC
ATGAAGTAGGAATCGCTAGTAATCGCGGATCAGCTACGCCGCGGTGAATATGTTCCCGAGCCTTGTACAC
ACCGCCCGTCAAGCCACCCAAGCAAGATGCACCCAAAATCGCTGGCCAAACCCGTAAGGGATGGAAGTGC
TTAAGGTGTGTTTTGTGAGGAGGACTAAGTCGTAACAAGGT

>gi|224589939|gb|FJ710644.1| Uncultured Planctomycetales bacterium clone DTU2-12 16S ribosomal RNA gene, partial sequence
GGATTAGGCATGCAAGTCGCACGAGGGAGCGTCCCGAAAGGGGCGCAAACCGAGTGGCGTAAGGGTGAGT
AATGCATTGATAACCTACCTTTGAGATGGGAACAACAACGTTCCAAGTAATTGGGGCTACCGAAAGGGTT
GCTAATTCTCAATAAAAATGCTGACACTTTGGTGTCGGCAGTCAAAGAAATGGATCTGAAAAGGTCCATT
TGCTCAGAGAGGGGTCAATGTCCTATCAGCTAGTTGGTAGGGTAATGGCCTACCAAGGCGAAGACGGGTA
GCCGGCCTGAGAGGGTGGTCGGCCACACTGGGACTGAGACACTGCCCAGACTCCTACGGGAGGCTGCAGT
CGAGAATCTTTCGCAATGCCCGAAAGGGTGACGAAGTGACGCCGCGTGTGGGATGAAGGCCTTCGGGTTG
TAAACCACTGTCGGGAGTTAAGAATTGTAGGAATGCTAATAGTATTTCTACTTGACTAAGGCTCCGGAGG
AAGCCACGGCTAACTCTGTGCCAGCAGCCGCGGTAATACAGAGGCGGCAAGCGTTGTTCGGAATTATTGG
GCGTAAAGAGCATGTAGGCGGCTATGTAAGTCGGTTGTGAGAGCCTTCCGCTTAACGGAAGAATGGCGGT
CGAAACTGCATGGCTTGAGTGCGGGAGGGGAGAGTGGAACTTCTGGTGGAGCGGTGAAAATGCGTAGATA
TCAGAAGGAACGTCCGGCGGCGAAAAGCGACTCTCTAGACCGTAACTGACGCTGAGTGTGCGAAAGCTAG
GGGAGCAAACGGGATTAGATACCCCGGTAGTCCTAGCCGTAAACGATGGGCACTAAGTAGAGGGGTTTTG
ATTATCTCTCTGCCGGAGCTAACGCATTAAGTGCCCCGCCTGGGGAGTACGGCCGCAAGGCTAAAACTCA
AAAGAATTGACGGGGGCTCGCACAAGCGGTGGAGCATGTGGCTTAATTCGATGCAACGCGAAGAACCTTA
CCGGAGCTTGACATGATAGAAGTAGGAACCCGAAAGGGCGACGAACGGTATCCAGCCCGAAACTATCACA
GGTGTTGCATGGCTGTCGTCAGCTCGTGTCGTGAGACGTTGGGTTAAGTCCCCTAACGAGCGAAACCCTT
GTCTTTAGTTGCCATCAGGTTATGCTGGGCACTCTAAAGAGACTGCTGTCGTCAAGACGGAGGAAGGTGG
GGATGACGTCAAGTCATCATGGCCCTTATGTCCCGGGCTGCACACGTGCTACAATGGTTGGTACAAAGGG
ATGCTAAACTGTAAAGCGGAGCGAAACCCATAAAACCGATCTCAGTTCAGATTGGAGGCTGAAACCCGCC
TCCATGAAGTAGGAATCGCTAGTAATCGCGGATCAGCTACGCCGCGGTGAATATGTTCCCGAGCCTTGTA
CACACCGCCCGTCAAGCCACCCAAGCAAGATGCACCCAAAATCGCTGGCCAAACCCGTAAGGGATGGAAG
TGCTTAAGGGTGTGTTTTGTGAGGAGGACTAAGTCGTAACAAGGT

>gi|224589940|gb|FJ710645.1| Uncultured Planctomycetales bacterium clone Ge1 16S ribosomal RNA gene, partial sequence
GGATTAGGCATGCAAGTCGAACGAGGAAGTGCCCCGTAAGGGGCGCAAGCCTAGTGGCGAAAGGGTGAGT
AATGCATTGATAACCTGCCTTTGAGATGGGAATAACTGCGTTTCGAGCAATCGGAACTACCGAAAGGGCT
GCTAATACCCAATAATACTATAGGTGCAAAAGCACTTGTGGTCAAATGCTAGGAATTCTGTTCCTTGTGC
TTAAAGAGGGGTTAATGTCCTATCAGCTAGTTGGTGGGGTAATGGCCTACCAAGGCAAAGACGGGTAGCC
GGCTTGAGAGGGTGGTCGGCCACACTGGGACTGAGACACTGCCCAGACTCCTACGGGAGGCTGCAGTCGA
GAATCTTTCGCAATGCCCGAAAGGGTGACGAAGCGACGCCGCGTGTGGGAAGAAGGCCTTCGGGTTGTAA
ACCACTGTCGGGAGTTAGGAAATGCAGGTGCGTTAATAGCGCACTTGCTTGACTAAGGCTCCAGAGGAAG
CCACGGCTAACTCTGTGCCAGCAGCCGCGGTAATACAGAGGCGGCAAGCGTTGTTCGGAATTATTGGGCG
TAAAGAGCACGTAGGCGGCCTTGCAAGTCAGTTGTGAAAGCCTTCCGCTTAACGGAAGAACGGCATCTGA
TACTACAGGGCTTGAGTACGGGAGGGGAGAGTGGAACTTCTGGTGGAGCGGTGAAATGCGTAGATATCAG
AAGGAACGCCGGCGGCGAAAGCGACTCTCTGGTCCGAAACTGACGCTGAGTGTGCGAAAGCTAGGGGAGC
AAACGGGATTAGATACCCCGGTAGTCCTAGCCGTAAACGATGGGCACTAAGTAGAGGGGTTTTGATTATT
TCTCTGCCGGAGCTAACGCATTAAGTGCCCCGCCTGGGGAGTACGGCCGCAAGGCTAAAACTCAAAAGAA
TTGACGGGGGCTCGCACAAGCGGTGGAGCATGTGGCTTAATTCGATGCAACGCGAAGAACCTTACCGGGG
CTTGACATGGTAGAAGTAGAATCCTGAAAGGGTGACGATCGGTATCCAGTCCGAAGCTATCACAGGTGTT
GCATGGCTGTCGTCAGCTCGTGTCGTGAGACGTTGGGTTAAGTCCCCTAACGAGCGAAACCCTTGTCTTT
AGTTGCTAACGGGTAATGCTGAGCACTTTAGAGAGACTGCCGTCGTTAAGACGGAGGAAGGTGGGGACGA
CGTCAAGTCATCATGGCCCTTATGTCCCGGGCTGCACACGTGCTACAATGGTCGGTACAAAGGGATGCTA
AGTCGCGAGATGGTGCGAAACCTATAAAGCCGATCTCAGTTCAGATTGGAGGCTGAAACTCGCCTCCATG
AAGTTGGAATCGCTAGTAATCGCGGATCAGCTACGCCGCGGTGAATATGTTCCCGAGCCTTGTACACACC
GCCCGTCAAGCCACCAAGCAAGATGCACCCAAAATCGCCTGCCTAACCCGTAAGGGAGGGAAGTGCCTAA
GGTGTGTTTTGTGAGGAGGACTAAGTCGTAACAAGGT

>gi|6273431|emb|AJ250882.1| Anaerobic ammonium-oxidizing planctomycete KOLL2a partial 16S rRNA gene, isolate KOLL2a
GGAGAGTTAGATCTTGGCTCAGAACGAACGCTGGCGGCGTGGATTAGGCATGCAAGTCGAACGAGGAAGT
GCCCCGTAAGGGCGCAAGCCTAGTGGCGAAAGGGTGAGTAATGCATTGATAACCTGCCTTTGAGATGGGA
ATAACTGCGTTTCGAGCAATCGGAACTACCGAAAGGGCTGCTAATACCCAATAATACTATAGGTGCAAAA
GCACTTGTGGTCAAATGCTAGGAATTCTGTTCCTTGTGCTTAAAGAGGGGTTAATGTCCTATCAGCTAGT
TGGTGGGGTAATGGCCTACCAAGGCAAAGACGGGTAGCCGGCTTGAGAGGGTGGTCGGCCACACTGGGAC
TGAGACACTGCCCAGACTCCTACGGGAGGCTGCAGTCGAGAATCTTTCGCAATGCCCGAAAGGGTGACGA
AGCGACGCCGCGTGTGGGAAGAAGGCCTTCGGGTTGTAAACCACTGTCGGGAGTTAGGAAATGCAGGTGC
GTTAATAGCGCACTTGCTTGACTAAGGCTCCAGAGGAAGCCACGGCTAACTCTGTGCCAGCAGCCGCGGT
AATACAGAGGCGGCAAGCGTTGTTCGGAATTATTGGGCGTAAAGAGCACGTAGGCGGCCTTGCAAGTCAG
TTGTGAAAGCCTTCCGCTTAACGGAAGAACGGCATCTGATACTACAGGGCTTGAGTACGGGAGGGGAGAG
TGGAACTTCTGGTGGAGCGGTGAAATGCGTAGATATCAGAAGGAACGCCGGCGGCGAAAGCGACTCTCTG
GTCCGAAACTGACGCTGAGTGTGCGAAAGCTAGGGGAGCAAACGGGATTAGATACCCCGGTAGTCCTAGC
CGTAAACGATGGGCACTAAGTAGAGGGGTTTTGATTATTTCTCTGCCGGAGCTAACGCATTAAGTGCCCC
GCCTGGGGAGTACGGCCGCAAGGCTAAAACTCAAAAGAATTGACGGGGGCTCGCACAAGCGGTGGAGCAT
GTGGCTTAATTCGATGCAACGCGAAGAACCTTACCGGGGCTTGACATGGTAGAAGTAGAATCCTGAAAGG
GTGACGATCGGTATCCAGTCCGAAGCTATCACAGGTGTTGCATGGCTGTCGTCAGCTCGTGTCGTGAGAC
GTTGGGTTAAGTCCCCTAACGAGCGAAACCCTTGTCTTTAGTTGCTAACGGGTAATGCTGAGCACTTTAG
AGAGACTGCCGTCGTTAAGACGGAGGAAGGTGGGGACGACGTCAAGTCATCATGGCCCTTATGTCCCGGG
CTGCACACGTGCTACAATGGTCGGTACAAAGGGATGCTAAGTCGCGAGATGGTGCGAAACCTATAAAGCC
GATCTCAGTTCAGATTGGAGGCTGAAACTCGCCTCCATGAAGTTGGAATCGCTAGTAATCGCGGATCAGC
TACGCCGCGGTGAATATGTTCCCGAGCCTTGTACACACCGCCCGTCAAGCCACCCAAGCAAGATGCACCC
AAAATCGCCTGCCTAACCCGTAAGGGAGGGAAGTGCCTAAGGTGTGTTTTGTGAGGAGGACTAAGTCGTA
ACAAGGTAACCCTGCAGCAC

>gi|302375287|gb|HM769656.1| Candidatus Kuenenia sp. enrichment culture clone MBR-1 16S ribosomal RNA gene, partial sequence
GGATTAGGCATGCAAGTCGAACGAGGAAGTGCCCCGTAAGGGGCGCAAGCCTAGTGGCGAAAGGGTGAGT
AATGCATTGATAACCTGCCTTTGAGATGGGAATAACTGCGTTTCGAGCAATCGGAACTACCGAAAGGGCT
GCTAATACCCAATAATACTATAGGTGCAAAAGCACTTGTGGTCAAATGCTAGGAATTCTGTTCCTTGTGC
TTAAAGAGGGGTTAATGTCCTATCAGCTAGTTGGTGGGGTAATGGCCTACCAAGGCAAAGACGGGTAGCC
GGCTTGAGGGGGTGGTCGGCCACACTGGGACTGAGACACTGCCCAGACTCCTACGGGAGGCTGCAGTCGA
GAATCTTTCGCAATGCCCGAAAGGGTGACGAAGCGACGCCGCGTGTGGGAAGAAGGCCTTCGGGTTGTAA
ACCACTGTCGGGAGTTAGGAAATGCAGGTGCGTTAATAGCGCACTTGCTTGACTAAGGCTCCAGAGGAAG
CCACGGCTAACTCTGTGCCAGCAGCCGCGGTAATACAGAGGCGGCAAGCGTTGTTCGGAATTATTGGGCG
TAAAGAGCACGTAGGCGGCCTTGCAAGTCAGTTGTGAAAGCCTTCCGCTTAACGGAAGAACGGCATCTGA
TACTACAGGGCTTGAGTACGGGAGGGGAGAGTGGAACTTCTGGTGGAGCGGTGAAATGCGTAGATATCAG
AAGGAACGCCGGCGGCGAAAGCGACTCTCTGGTCCGAAACTGACGCTGAGTGTGCGAAAGCTAGGGGAGC
AAACGGGATTAGATACCCCGGTAGTCCTAGCCGTAAACGATGGGCACTAAGTAGAGGGGTTTT
>gi|32454716|gb|AY254882.1| Candidatus Scalindua wagneri clone EN 5 16S ribosomal RNA gene, partial sequence
GGATTAGGCATGCAAGTCGAACGAGGATATACTCTTCGGAGTATAAACCGAGTGGCGAAAGGGTGAGTAA
TGCATAGATGACATGCCTTTAGGATAAGAATATCTTTGTGAAAACGGAGTTAATGCTTAATAATTACGAA
GCAAAATCAATTAGTTTCGTCAAAGGGAGGGCAGCAATGCCTTTCGCCTAAAGAGTGGTTTATGTCCTAT
CAGCTTGTTGGTGGGGTAATGGCCTACCAAGGCAAAGACGGGTAGCCGGCCTTAGAGGGTGGTCGGCCAC
ACTGGGACTGAGACACTGCCCAGACTCCTACGGGAGGCTGCAGTCGAGAATCATTCGCAATGCCCGAAAG
GGTGACGATGCGACGCCGCGTGAGCGAAGAAGGCCTTAGGGTTGTAAAGCTCTGTCGAGGGTTATGAAAT
ATAGATGGGTTAATACCCCATTTATTTGACAAAAGCCCAAAAGAAGCCACGGCTAACTCTGTGCCAGCAG
CCGCGGTAATACAGAGGTGGCGAGCGTTGTTCGGTATTATTGGGCGTAAAGAGCACGTAGGTGGGGTTTG
TAAGTCAGGTGTGAAAGCCTTCTGTTCAAAGGAAGAACGGCATCTGAAACTGCAGATCTTGAGTGTAGGA
GGGGAGAGTGGAACTTCTGGTGGAGCGGTGAAATGCGTAGATATCAGAAGGAACGTCGGCGGCGAAAGCG
ACTCTCTGGCCTGTTACTGACACTGAGGTGCGAAAGTTAGGGGGGCAAACGGGATTGGATACCCCGGTAG
TCCTAACCGTAAACGATGGGCACTAAGTAGAGGGAATTACCAATGTTCTCTCTGCCGTAGCTAACGCATT
AAGTGCCCCGCCTGGGGAGTACGGCCGCAAGGCTAAAACTCAAAAGAATTGACGGGGGCTCGCACAAGCG
GTGGAGCATGTGGCTTAATTCGATGCAACGCGAAAAACCTTACCGGGGTTTGACATGGTAGAAGTAGGAG
CCCGAAAGGGTAGCCAACGGTATCCAGTCCGTAACTATCACAGGTGTTGCATGGCTGTCGTCAGCTCGTG
TCGTGAGACGTTGGGTTAAGTCCCCTAACGAGCGAAACCCTTGTTTTTAGTTACCATCGGGTTATGCCGG
GTACTCTAGAAAGACTGCCGTCGTCAAGACGGAGGAAGGTGGGGATGACGTCAAGTCATCATGGCCCTTA
TACCCCGGGCTGCACAGGTGCTACAATGGTCGGTACAAAAGGAAGCAAGACCGAGAGGTGGAGCGAATCC
TAAAAAGCCGATCTCAGTTCGGATTGGAGGCTGAAATTCGCCTCCATGAAGTTGGAATCGCTAGTAATCG
CGGATCATCAGCGCCGCGGTGAATATGTTCCCGAGCCTTGTACACACCGCCCGTCAAGCCACCCAAGTAA
GATGCACCTGAAAACATTTATCTAACCACTTGTGGAGGAAAATGTTGAAGGAGTGTTTTGTGAGGAGGAC
TAAGTCGTAACAAGGTAGTCGTAGGAGAACCTGCGGCTGGATCACCTCCTTTCTG

>gi|32454717|gb|AY254883.1| Candidatus Scalindua brodae clone EN 8 16S ribosomal RNA gene, partial sequence
GGATTAGGCATGCAAGTCGAACGAGGATATACCCTTCGGGGTGTAAACCGAGTGGCGCAAGGGTGAGTAA
TGCATAGATTACCTGCCTCTAGGATAAGGACAACTTTGTGAAAACGAAGCTAATACTTAATAATACAAAG
GGGAATAATTTTCTTTTGTCAATGGGAGGGTAGCAATACCTTTTGCCTGGAGAGGGGTTTATGTCCTATC
AGCTTGTTGGTGGGGTAATGGCCTACCAAGGCGAAGACGGGTAGCCGGTCTTAGAGGATGGTCGGCCACA
CTGGGACTGAGACACTGCCCAGACTTCTACGGAAGGCTGCAGTCGAGAATCTTTCGCAATGCCCGAAAGG
GTGACGAGGCGACGCCGCGTGAGTGAGGAAGGCCTTCGGGTTGTAAAGCTCTGTCAGGGGTTAAGAAATG
TAAGTGTGCTAATACCACATTTATTTGACAAAAGCTCCAAAGGAAGCCACGGCTAACTCTGTGCCAGCAG
CCGCGGTAATACAGAGGTGGCAAGCGTTGTTCGGAATTATTGGGCGTAAAGAGCACGTAGGTGGGTTTGT
AAGTCAGATGTGAAAGCCTTCTGTTCAACGGAAGAATTGCATCTGAAACTGCGAGTCTTGAGTGTAGGAG
GGGAGAATGGAACTTCTGGTGGAGCGGTGAAATGCGTAGATATCAGAAGGAACGCCGGCGGCGAAAGCGA
TTCTCTGGCCTATTACTGACACTCAGTGTGCGAAAGCTAGGGGAGCAAACGGGATTAGATACCCCGGTAG
TCCTAGCTGTAAACGATGGGCACTAAGTAGAGGGGATTACCGATGTTCTCTCTGCCGTAGCTAACGCATT
AAGTGCCCCGCCTGGGGAGTACGGCCGCAAGGCTAAAACTCAAAAGAATTGACGGGGGCTCGCACAAGCG
GTGGAGCATGTGGTTCAATTCGATGCAACGCGGAGAACCTTACCGGGGCTTGACATGGTAGAAGTAGGAA
CCCGAAAGGGTGACGAACGGTATCCAGTCCGTAGCTATCACAGGTGTTGCATGGCTGTCGTCAGCTCGTG
TCGTGAGACGTTGGGTTAAGTCCCCTAACGAGCGAAACCCTTGTTTTTAGTTACCAGCGGGTTATGCCGG
GTACTCTAGAAAGACTGCCGTCGTCAAGACGGAGGAAGGTGGGGATGACGTCAAGTCATCATGGCCCTTA
TGCCCCGGGCTACACACGTGCTACAATGGTCGGTACAAACGGAAGCGAAGCCGAGAGGTGAAGCGAATCC
TAAAAAGCCGATCTCAGTTCGGATTGGAGGCTGAAATTCGCCTCCATGAAGTTGGAATCGCTAGTAATCG
CGGATCAGCTCGCCGCGGTGAATATGTTCCCGAGCCTTGTACACACCGCCCGTCAAGCCACCCAAGCAGG
ATGCACCCGAAAACATTATATCTAACCAGGGCAACTTGGAGGAAAGTGTTGAAGGAGTGTTTTGTGAGGA
GGACTAAGTCGTAACAAGGTAGTCGTAGGAGAACCTGCGGCTGGATCACCTCCTTTCTG
>gi|169641053|gb|EU361730.1| Uncultured bacterium clone MBR_Anammox_TUD1 16S ribosomal RNA gene, partial sequence
TGGGAATAACAATCCGAAAGGGTTGCTAATACTCAATAAATGCTTCGGCACAAAAGCGGAATGAAAATTC
CGTTGCTTGAAGAGGGGTCAATGTCCTATCAGCTAGTTGGTGGGGTAATAGCCCACCAAGGCGAAGACGG
GTAGCCGGCCTGAGAGGGTGGTCGGCCACACTGGGACTGAGATACTGCCCAGACTCCTACGGGAGGCTGC
AGTCGAGAATCTTTCGCAATGCCCGAAAGGGTGACGAAGCGACGCCGCGTGCGGGAGGAAGGCCTTCGGG
TTGTAAACCGCTGTCGGGAGTTAAGAATGCAAGAATGTTAATAGCGTTCTTGCTTGACTAAGGCTCCGGA
GGAAGCCACGGCTAACTCTGTGCCAGCAGCCGCGGTAATACAGAGGCGGCAAGCGTTGTTCGGAATTATT
GGGCGTAAAGAGCACGTAGGCGGCTGTGTAAGTCGGTTGTGAAAGCCTTCCGCTCAACGGAAGAACGGCA
TCCGATACTGCATAGCTTGAGTGTGGGAGGGGAGAGTGGAACTTCTGGTGGAGCGGTGAAATGCGTAGAT
ATCAGAAGGAACACCGGCGGCGAAGGCGACTCTCTGGTCCATAACTGACGCTGATGTGCGAAAGCTAGGG
GAGCAAACGGGATTAGATACCCCGGTAGTCCTAGCCGTAAACGATGGGCACTAAGTAGAGGGGTTTTGAT
ATCTCTCTGCCGGAGCTAACGCATTAAGTGCCCCGCCTGGGGAGTACGGCCGCAAGGCTAAAACTCAAAA
GAATTGACGGGGGCTCGCACAAGCGGTGGAGCATGTGGCTTAATTCGATGCAACGCGAAGAACCTTACCG
GGGTTTGACATGTAGAAGTAGAGCCTGAAAAGGTACGAACTATCCAGTGTAACTATCACAGGTGTTGCAT
GGCTGTCGTCAGCTCGTGTCGTGAGACGTTGGGTTAAGTCCCCTAACGAGCGAAACCCTTGTCTTTAGTT
GCCAACAGGTAATCTGGGCACTCTAAAGAAACTGCCGTCGTCAAGACGGAGGAAGGTGGGGATGACGTCA
AGTCATCATGGCCCTTATATCCCGGGCTGCACACGTGCTACAATGGTCGGTACAAAGGGATGCTAAGCCG
CAAGGTGGAGCGAAACCCAGAAAGCCGATCCCAGTT

>gi|169641054|gb|EU361731.1| Uncultured bacterium clone MBR_Anammox_TUD2 16S ribosomal RNA gene, partial sequence
ATGGGAATAACTGTCCGAAAGGGCTGCTAATACCCAATAATTGCAAAAGCACAAAGCTAGGAATTCTTTC
CTTGTGCTTAAAGAGGGGTTAATGTCCTATCAGCTAGTTGGTGGGGTAATGGCCTACCAAGGCAAAGACG
GGTAGCCGGCTTGAGAGGGTGGTCGGCCACACTGGGACTGAGACACTGCCCAGACTCCTACGGGAGGCTG
CAGTCGAGAATCTTTCGCAATGCCCGAAAGGGTGACGAAGCGACGCCGCGTGTGGGAAGAAGGCCTTCGG
GTTGTAAACCACTGTCGGGAGTTAGGAATGCAGGTGCGTTAATAGCGCACTTGCTTGACTAAGGCTCCAG
AGGAAGCCACGGCTAACTCTGTGCCAGCAGCCGCGGTAATACAGAGGCGGCAAGCGTTGTTCGGAATTAT
TGGGCGTAAAGAGCACGTAGGCGGCCTTGCAAGTCAGTTGTGAAAGCCTTCCGCTTAACGGAAGAACGGC
ATCTGATACTACAGGGCTTGAGTACGGGAGGGGAGAGTGGAACTTCTGGTGGAGCGGTGAAATGCGTAGA
TATCAGAAGGAACGCCGGCGGCGAAAGCGACTCTCTGGTCCGAAACTGACGCTGATGTGCGAAAGCTAGG
GGAGCAAACGGGATTAGATACCCCGGTAGTCCTAGCCGTAAACGATGGGCACTAAGTAGAGGGGTTTTGA
TATTTCTCTGCCGGAGCTAACGCATTAAGTGCCCCGCCTGGGGAGTACGGCCGCAAGGCTAAAACTCAAA
AGAATTGACGGGGGCTCGCACAAGCGGTGGAGCATGTGGCTTAATTCGATGCAACGCGAAGAACCTTACC
GGGGCTTGACATGTAGAAGTAGATCCTGAAAGGGTACGATCTATCCAGTGAAGCTATCACAGGTGTTGCA
TGGCTGTCGTCAGCTCGTGTCGTGAGACGTTGGGTTAAGTCCCCTAACGAGCGAAACCCTTGTCTTTAGT
TGCTAACGGGTAATCTGAGCACTTTAGAGAGACTGCCGTCGTTAAGACGGAGGAAGGTGGGGACGACGTC
AAGTCATCATGGCCCTTATGTCCCGGGCTGCACACGTGCTACAATGGTCGGTACAAAGGGATGCTAAGTC
GCGAGATGGTGCGAAACC
>gi|320594384|gb|HQ906638.1| Uncultured anaerobic ammonium-oxidizing bacterium clone F1 16S ribosomal RNA gene, partial sequence
GGATTAGGCATGCAAGTCGAACGAGGGAGTATTCCGAAAGGGGTACAAACCGAGTGGCGTAAGGGTGAGT
AATGCATTGATAACCTACCTTTGAGATGGGAACAACAGCGTTCCAAGCAATTGGAGCTACCGAAAGGGCT
GCTAATACCCAATAAAACTATTATTGCTTTAGTGGTGATAGTCAAACATGCGGAATCGAAAGGTTCCATT
TGCTCAAAGAGGGGTCAATGTCCTATCAGCTTGTTGGTGGGGTAACGGCCTACCAAGGCGAAGACGGGTA
GCCGGCCTGAGAGGGTGGTCGGCCACACTGGGACTGAGACACTGCCCAGACTCCTACGGGAGGCTGCAGT
CGAGAATCTTTCGCAATGCCCGAAAGGGTGACGAAGCGACGCCGCGTGCGGGAAGAAGGCCTTCGGGTTG
TAAACCGCTGTCGGGAGTTAGGAAATGCAAGGATGTTAATAGCATTCTTGCTTGACTAAGGCTCCGGAGG
AAGCCACGGCTAACTCTGTGCCAGCAGCCGCGGTAATACAGAGGCGGCAAGCGTTGTTCGGAATTATTGG
GCGTAAAGAGCACGTAGGCGGCTGTGTAAGTCGGTTGTGAAAGCCTTCCGCTTAACGGAAGAACGGCATC
CGATACTGCATAGCTTGAGTGCGGGAGGGGAGAGTGGAACTTCTGGTGGAGCGGTGAAATGCGTAGATAT
CAGAAGGAACACCGGCGGCGAAGGCGACTCTCTGGTCCGTAACTGACGCTGAGTGTGCGAAAGCTAGGGG
AGCAAACGGGATTAGATACCCCGGTAGTCCTAGCCGTAAACGATGGGCACTAAGTAGAGGGGTTTT

>gi|320594385|gb|HQ906639.1| Uncultured anaerobic ammonium-oxidizing bacterium clone W1 16S ribosomal RNA gene, partial sequence
GGATTAGGCATGCAAGTCGAACGAGGGAGTATTCCGAAAGGGGTACAAACCGAGTGGCGTAAGGGTGAGT
AATGCATTGATAACCTGCCTTTGAGATGGGAACAACAGCGTTCCAAGCAATTGGAGCTACCGAAAGGGCT
GCTAATACCCAATAAAACTATTATTGCTTTAGTGGTGATAGTCAAACATGCGGAATCGAAAGGTTCCATT
TGCTCAAAGAGGGGTCAATGTCCTATCAGCTTGTTGGTGGGGTAACGGCCTACCAAGGCGAAGACGGGTA
GCCGGCCTGAGAGGGTGGTCGGCCACACTGGGACTGAGACACTGCCCAGACTCCTACGGGAGGCTGCAGT
CGAGAATCTTTCGCAATGCCCGAAAGGGTGACGAAGCGACGCCGCGTGCGGGAAGAAGGCCTTCGGGTTG
TAAACCGCTGTCGGGAGTTAGGAAATGCAAGGATGTTAATAGCATTCTTGCTTGACTAAGGCTCCGGAGG
AAGCCACGGCTAACTCTGTGCCAGCAGCCGCGGTAATACAGAGGCGGCAAGCGTTGTTCGGAATTATTGG
GCGTAAAGAGCACGTAGGCGGCTGTGTAAGTCGGTTGTGAAAGCCTTCCGCTTAACGGAAGAACGGCATC
CGATACTGCATAGCTTGAGTGCGGGAGGGGAGAGTGGAACTTCTGGTGGAGCGGTGAAATGCGTAGATAT
CAGAAGGAACACCGGCGGCGAAGGCGACTCTCTGGTCCGTAACTGACGCTGAGTGTGCGAAAGCTAGGGA
AGCAAACGGGATTAGATACCCCGGTAGTCCTAGCCGTAAACGATGGGCACTAAGTAGAGGGGTTTT
>gi|224589944|gb|FJ710649.1| Uncultured Planctomycetales bacterium clone Ge4 16S ribosomal RNA gene, partial sequence
GGATTAGGCATGCAAGTCGAACGAGGAAGTGCCCCGTAAGGGGCGCAAGCCTAGTGGCGAAAGGGTGAGT
AATGCATTGATAACCTGCCTTTGAGATGGGAATAACTGCGTTTCGAGCAATCGGAACTACCGAAAAAACT
GCTAATACCCAATAATACTATAGGTGCAAAAGCACTTGTGGTCAAATGCTAGGAATTCTGTTCCTTGTGC
TTAAAGGGGGGTTAATGTCCTATCAGCTAGTTGGTGGGGTAATGGCCTACCAAGGCAAAGACGGGTAGCC
GGCTTGAGAGGGTGGTCGGCCACACTGGGACTGAGACACTGCCCAGACTCCTACGGGAGGCTGCAGTCGA
GAATCTTTCGCAATGCCCGAAAGGGTGACGAAGCGACGCCGCGTGTGGGAAGAAGGCCTTCGGGTTGTAA
ACCACTGTCGGGAGTTAGGAAATGCAGGTGCGTTAATAGCGCACTTGCTTGACTAAGGCTCCAGAGGAAG
CCACGGCTAACTCTGTGCCAGCAGCCGCGGTAATACAGAGGCGGCAAGCGTTGTTCGGAATTATTGGGCG
TAAAGAGCACGTAGGCGGCCTTGCAAGTCAGTTGTGAAAGCCTTCCGCTTAACGGAAGAACGGCATCTGA
TACTACAGGGCTTGAGTACGGGAGGGGAGAGTGGAGCTTCTGGTGGAGCGGTGAAATGCGTAGATATCAG
AAGGAACGCCGGCGGCGAAAGCGACTCTCTGGTCCGAAACTGACGCTGAGTGTGCGAAAGCTAGGGGAGC
AAACGGGATTAGATACCCCGGTAGTCCTAGCCGTAAACGATGGGCACTAAGTAGAGGGGTTTTTGATTAT
TTCTCTGCCGGAGCTAACGCATTAAGTGCCCCGCCTGGGGAGTACGGCCGCAAGGCTAAAACTCAAAAGA
ATTGACGGGGCTCGCACAAGCGGTGGAGCATGTGGCTTAATTCGATGCAACGCGAAGAACCTTACCGGGG
CTTGACATGGTAGAAGTAGAATCCTGAAAGGGTGACGATCGGTATCCAGTCCGAAGCTATCACAGGTGTT
GCATGGCTGTCGTCAGCTCGTGTCGTGAGACGTTGGGTTAAGTCCCCTAACGAGCGAAACCCTTGTCTTT
AGTTGCTAACGGGTAATGCTGAGCACTTTAGAGAGACTGCCGTCGTTAAGACGGAGGAAGGTGGGGACGA
CGTCAAGTCATCATGGCCCTTATGTCCCGGGCTGCACACGTGCTACAATGGTCGGTACAAAGGGATGCTA
AGTCGCGAGATGGTGCGAAACCTATAAAGCCGATCTCAGTTCAGATTGGAGGCTGAAACTCGCCTCCATG
AAGTTGGAATCGCTAGTAATCGCGGATCAGCTACGCCGCGGTGAATATGTTCCCGAGCCTTGTACACACC
GCCCGTCAAGCCACCCAAGCAAGATGCACCCAAAATCGCCTGCCTAACCCGTAAGGGAGGGAAGTGCCTA
AGGTGTGTTTTGTGAGGAGGACTAAGTCGTAACAAGGT

>gi|224589945|gb|FJ710650.1| Uncultured Planctomycetales bacterium clone Ge5 16S ribosomal RNA gene, partial sequence
GGATTAGGCATGCAAGTCGAACGAGGAAGTGCCCCGTAAGGGGCGCAAGCCTAGTGGCGAAAGGGTGAGT
AATGCATTGATAACCTGCCTTTGAGATGGGAATAACTGCGTTTCGAGCAATCGGAACTACCGAAAGGGCT
GCTAATACCCAATAATACTATAGGTGCAAAAGCACTTGTGGTCAAATGCTAGGAATTCTGTTCCTTGTGC
TTAAAGAGGGGTTAATGTCCTATCAGCTAGTTGGTGGGGTAATGGCCTACCAAGGCAAAGACGGGTAGCC
GGCTTGAGAGGGTGGTCGGCCACACTGGGACTGAGACACTGCCCAGACTCCTACGGGAGGCTGCAGTCGA
GAATCTTTCGCAATGCCCGAAAGGGTGACGAAGCGACGCCGCGTGTGGGAAGAAGGCCTTCGGGTTGTAA
ACCACTGTCGGGAGTTAGGAAATGCAGGTGCGTTAATAGCGCACTTGCTTGACTAAGGCTCCAGAGGAAG
CCACGGCTAACTCTGTGCCAGCAGCCGCGGTAATACAGAGGCGGCAAGCGTTGTTCGGAATTATTGGGCG
TAAAGAGCACGTAGGCGGCCTTGCAAGTCAGTTGTGAAAGCCTTCCGCTTAACGGAAGAACGGCATCTGA
TACTACAGGGCTTGAGTACGGGAGGGGAGAGTGGAACTTCTGGTGGAGCGGTGAAATGCGTAGATATCAG
AAGGAACGCCGGCGGCGAAAGCGACTCTCTGGTCCGAAACTGACGCCGAGTGTGCGAAAGCTAGGGGAGC
AAACGGGATTAGATACCCCGGTAGTCCTAGCCGTAAACGATGGGCACTAAGTAGAGGGGTTTTGATTATT
TCTCTGCCGGAGCTAACGCATTAAGTGCCCCGCCTGGGGAGTACGGCCGCAAGGCTAAAACTCAAAAGAA
TTGACGGGGGCTCGCACAAGCGGTGGAGCATGTGGCTTAATTCGATGCAACGCGAAGAACCTTACCGGGG
CTTGACATGGTAGAAGTAGAATCCTGAAAGGGTGACGATCGGTATCCAGTCCGAAGCTATCACAGGTGTT
GCATGGCTGTCGTCAGCTCGTGTCGTGAGACGTTGGGTTAAGTCCCCTAACGAGCGAAACCCTTGTCTTT
AGTTGCTAACGGGTAATGCTGAGCACTTTAGAGAGACTGCCGTCGTTAAGACGGAGGAAGGTGGGGACGA
CGTCAAGTCATCATGGCCCTTATGTCCCGGGCTGCACACGTGCTACAATGGTCGGTACAAAGGGATGCTA
AGTCGCGAGATGGTGCGAAACCTATAAAGCCGATCTCAGTTCAGATTGGAGGCTGAAACTCGCCTCCATG
AAGTTGGAATCGCTAGTAATCGCGGATCAGCTACGCCGCGGTGAATATGTTCCCGAGCCTTGTACACACC
GCCCGTCAAGCCACCCAAGCAAGATGCACCCAAAATCGCCTGCCTAACCCGTAAGGGAGGGAAGTGCCTA
AGGTGTGTTTTGTGAGGAGGACTAAGTCGTAACAAGGT
>gi|526132205|gb|KF261352.1| Uncultured bacterium clone PAE-EN23-1_2 16S ribosomal RNA gene, partial sequence
GGATTAGGCATGCAAGTCGCACGAGGGAGCGTCCCGAAAGGGGCGCAAACCGAGTGGCGTAAGGGTGAGT
AATGCATTGATAACCTACCTTTGAGATGGGAACAACAACGTTCCAAGTAATTGGGGCTACCGAAAGGGTT
GCTAATTCTCAATAAAAATGCTGACACTTTGGTGTCGGCAGTCAAAGAAATGGATCTGAAAAGGTCCATT
TGCTCAGAGAGGGGTCAATGTCCTATCAGCTAGTTGGTAGGGTAATGGCCTACCAAGGCGAAGACGGGTA
GCCGGCCTGAGAGGGTGGTCGGCCACACTGGGACTGAGACACTGCCCAGACTCCTACGGGAGGCTGCAGT
CGAGAATCTTTCGCAATGCCCGAAAGGGTGACGAAGCGACGCCGCGTGTGGGATGAAGGCCTTCGGGTTG
TAAACCACTGTCGGGAGTTAAGAATTGTAGGAATGCTAATAGTATTTCTACTTGACTAAGGCTCCGGAGG
AAGCCACGGCTAACTCTGTGCCAGCAGCCGCGGTAATACAGAGGCGGCAAGCGTTGTTCGGAATTATTGG
GCGTAAAGAGCATGTAGGCGGCTATGTAAGTCGGTTGTGAAAGCCTTCCGCTTAACGGAAGAATGGCGGT
CGAAACTGCATGGCTTGAGTGCGGGAGGGGAGAGTGGAACTTCTGGTGGAGCGGTGAAATGCGTAGATAT
CAGAAGGAACGTCGGCGGCGAAAGCGACTCTCTAGACCGTAACTGACGCTGAGTGTGCGAAAGCTAGGGG
AGCAAACGGGATTAGATACCCCGGTAGTCCTAGCCGTAAACGATGGGCACTAAGTAGAGGGGTTTTGATT
ATCTCTCTGCCGGAGCTAACGCATTAAGTGCCCCGCCTGGGGAGTACGGCCGCAAGGCTAAAACTCAAAA
GAATTGACGGGGGCTCGCACAAGCGGTGGAGCATGTGGCTTAATTCGATGCAACGCGAAGAACCTTACCG
GGGCTTGACATGATAGAAGTAGGAACCCGAAAGGGCGACGAACGGTATCCAGCCCGAAACTATCACAGGT
GTTGCATGGCTGTCGTCAGCTCGTGTCGTGAGACGTTGGGTTAAGTCCCCTAACGAGCGAAACCCTTGTC
TTTAGTTGCCATCAGGTTATGCTGGGCACTCTAATGAGACTGCTGTCGTCAAGACGGAGGAAGGTGGGGA
TGACGTCAAGTCATCATGGCCCTTATGTCCCGGGCTGCACACGTGCTACAATGGTTGGTACAAAGGGATG
CTAAACTGTAAAGCGGAGCGAAACCCATAAAACCGATCTCAGTTCAGATTGGAGGCTGAAACCCGCCTCC
ATGAAGTAGGAATCGCTAGTAATCGCGGATCAGCTACGCCGCGGTGAATATGTTCCCGAGCCTTGTACAC
ACCGCCCGT

>gi|526132206|gb|KF261353.1| Uncultured bacterium clone PAE-EN23-1_14 16S ribosomal RNA gene, partial sequence
GGATTAGGCATGCAAGTCGCACGAGGGAGCGTCCCGAAAGGGGCGCAAACCGAGTGGCGTAAGGGTGAGT
AATGCATTGATAACCTACCTTTGAGATGGGAACAACAACGTTCCAAGTAATTGGGGCTACCGAAAGGGTT
GCTAATTCTCAATAAAAATGCTGACACTTTGGTGTCGGCAGTCAAAGAAATGGATCTGAAAAGGTCCATT
TGCTCAGAGAGGGGTCAATGTCCTATCAGCTAGTTGGTAGGGTAATGGCCTACCAAGGCGAAGACGGGTA
GCCGGCCTGAGAGGGTGGTCGGCCACACTGGGACTGAGACACTGCCCAGACTCCTACGGGAGGCTGCAGT
CGAGAATCTTTCGCAATGCCCGAAAGGGTGACGAAGCGACGCCGCGTGTGGGATGAAGGCCTTCGGGTTG
TAAACCACTGTCGGGAGTTAAGAATTGTAGGAATGCTAATAGTATTTCTACTTGACTAAGGCTCCGGAGG
AAGCCACGGCTAACTCTGTGCCAGCAGCCGCGGTAATACAGAGGCGGCAAGCGTTGTTCGGAATTATTGG
GCGTAAAGAGCATGTAGGCGGCTATGTAAGTCGGTTGTGAAAGCCTTCCGCTTAACGGAAGAATGGCGGT
CGAAACTGCATGGCTTGAGTGCGGGAGGGGAGAGTGGAACTTCTGGTGGAGCGGTGAAATGCGTAGATAT
CAGAAGGAACGTCGGCGGCGAAAGCGACTCTCTAGACCGTAACTGACGCTGAGTGTGCGAAAGCTAGGGG
AGCAAACGGGATTAGATACCCCGGTAGTCCTAGCCGTAAACGAAGGGCACTAAGTAGAGGGGTTTTGATT
ATCTCTCTGCCGGAGCTAACGCATTAAGTGCCCCGCCTGGGGAGTACGGCCGCAAGGCTAAAACTCAAAA
GAATTGACGGGGGCTCGCACAAGCGGTGGAGCATGTGGCTTAATTCGATGCAACGCGAAGAACCTTACCG
GGGCTTGACATGATAGAAGTAGGAACCCGAAAGGGCGACGAACGGTATCCAGCCCGAAACTATCACAGGT
GTTGCATGGCTGTCGTCAGCTCGTGTCGTGAGACGTTGGGTTAAGTCCCCTAACGAGCGAAACCCTTGTC
TTTAGTTGCCATCAGGTTATGCTGGGCACTCTAAAGAGACTGCTGTCGTCAAGACGGAGGAAGGTGGGGA
TGACGTCAAGTCATCATGGCCCTTATGTCCCGGGCCGCACACGTGCTACAATGGTTGGTACAAAGGGATG
CTAAACTGTAAAGCGGAGCGAAACCCATAAAACCGATCTCAGTTCAGATTGGAGGCTGAAACCCGCCTCC
ATGAAGTAGGAATCGCTAGTAATCGCGGATCAGCTACGCCGCGGTGAATATGTTCCCGAGCCTTGTACAC
ACCGCCCGT

>gi|303387237|gb|GQ850472.1| Candidatus Anammoxoglobus sp. enrichment culture clone 11 16S ribosomal RNA gene, partial sequence
AAGCGGCTCTCTGGTCCGTAACTGACGCTGAGGTGCGAAAGCCAGGGGAGCAAACGGGATTAGATACCCC
GGTAGTCCTGGCCGTAAACGATGGGCACTCGGTAGAGGGGTTTTGAATATCTCTCTGCCTGAGCTAACGC
GTTAAGTGCCCCGCCTGGGGAGTACGGCCGCAAGGCTAAAACTCAAAAGAATTGACGGGGGCTCGCACAA
GCGGTGGAGCATGTGGCTTAATTCGATGCAACACGAAGAACCTTACCGGGGCTCGACATGACAGAAGTAG
GAGTCCGAAAGGACAACCAACGGTATCCAGTCCGTAGCTGTCACAGGTGTTGCATGGCTGTCGTCAGCTC
GT

>gi|303387238|gb|GQ850473.1| Candidatus Anammoxoglobus sp. enrichment culture clone 13 16S ribosomal RNA gene, partial sequence
GAGCGGTGAAATGCGTAGATATCAGAAGGAACACCGGCGGCGAAAGCGGCTCTCTGGTCCGTAACTGACG
CTGAGGTGCGAAAGCCAGGGGAGCAAACGGGATTAGATACCCCGGTAGTCCTGGCCGTAAACGATGGGCA
CTCGGTAGAGGGGTTTTGAATATCTCTCTGCCTGAGCTAACGCGTTAAGTGCCCCGCCTGGGGAGTACGG
CCGCAAGGCTAAAACTCAAAAGAATTGACGGGGGCTCGCACAAGCGGTGGAGCATGTGGCTTGATTCGAT
GCAACACGAAGAACCTTACCGGGGCTCGACATGACAGAAGTAGGAGTCCGAAAGGACAACCAACGGTATC
CAGTCCGTAGCTGTCACAGGTGTTGCATGGCTGTCGTCAGCTCGCGTCGTGAGACGTTGGGTTAAGTCCC
CTAACGAGCGAAACCC

>gi|303387241|gb|GQ850476.1| Candidatus Anammoxoglobus sp. enrichment culture clone 16 16S ribosomal RNA gene, partial sequence
AAGCGGCTCTCTGGTCCGTAACTGACGCTGAGGTGCGAAAGCCAGGGGAGCAAACGGGATTAGATACCCC
GGTAGTCCTGGCCGTAAACGATGGGCACTCGGTAGAGGGGTTTTGAATATCTCTCTGCCTGAGCTAACGC
GTTAAGTGCCCCGCCTGGGGAGTACGGCCGCGAGGCTAAAACTCAAAAGAATTGACGGGGGCTCGCACAA
GCGGTGGAGCATGTGGCTTAATTCGATGCAACACGAAGAACCTTACCGGGGCTCGACATGACAGAAGTAG
GAGTCCGAAAGGACAACCAACGGTATCCAATCCGTAGCTGTCACAGGTGTTGCATGGCTGTCGTCAGCTC
GT

>gi|303387244|gb|GQ850479.1| Candidatus Anammoxoglobus sp. enrichment culture clone 21 16S ribosomal RNA gene, partial sequence
AAAGCGGCTCTCTGGTCCGTAACTGACGCTGAGGTGCGAAAGCCAGGGGAGCAAACGGGATTAGATACCC
CGGTAGTCCTGGCCGTAAACGATGGGCACTCGGTAGAGGGGTTTTGAATATCTCTCTGCCTGAGCTAACG
CGTTAAGTGCCCCGCCTGGGGAGTACGGCCGCAAGGCTAAAACTCAAAAGAATTGACGGGGGCTCGCACA
AGCGGTGGAGCATGTGGCTTAATTCGATGCAACACGAAGAACCTTACCGGGGCTCGACATGACGGAAGTA
GGAGTCCGAAAGGACAACCAACGGTATCCAGTCCGTAGCTGTCACAGGTGTGCATGGCTGTCGTCAGCT
>gi|380254440|dbj|AB703293.1| Uncultured Brocadia sp. gene for 16S ribosomal RNA, partial sequence, clone: KU-LOW-1
GAACGAGGGAGTACTCCGAAAGGGGTACAAATCGAGTGGCGTAAGGGTGAGTAATGCATTGATAACCTAC
CTTTGAGATGGGAACAACAGCGTTCCAAGCAATTGGAGCTACCGAAAGGGCTGCTAATACCCAATAAAAC
TGTTATTGCTTTGGTGATGATAGTCAAACGTGCGGAATCGAAAGGTTCCATTTGCTCAAAGAGGGGTCAA
TGTCCTATCAGCTTGTTGGTGGGGTAATGGCCTACCAAGGCGAAGACGGGTAGCCGGCCTGAGAGGGTGG
TCGGCCACACTGGGACTGAGACACTGCCCAGACTCCTACGGGAGGCTGCAGTCGAGAATCTTTCGCAATG
CCCGCAAGGGTGACGAAGCGACGCCGCGTGCGGGAAGAAGGCCTTCGGGTTGTAAACCGCTGTCGGGAGT
TAGGAAGTGCAAGGATGTTAATAGCGTTCTTGCTTGACTAAGGCTCCGGAGGAAGCCACGGCTAACTCTG
TGCCAGCAGCCGCGGTAATACAGAGGCGGCAAGCGTTGTTCGGAATTATTGGGCGTAAAGAGCACGTAGG
CGGCTGTGTAAGTCGGTTGTGAAAGCCTTCCGCTTAACGGAAGAACGGCATCCGATACTGCATAGCTTGA
GTGCGGGAGGGGAGAGTGGAACTTCTGGTGGAGCGGTGAAATGCGTAGATATCAGAAGGAACACCGGCGG
CGAAGGCGACTCTCTGGTCCGTAACTGACGCTGAGTGTGCGAAAGCTAGGGGAGCAAACGGGATTAGATA
CCCCGGTAGTCCTAGCCGTAAACGAT

>gi|380503805|dbj|AB703294.2| Uncultured Brocadia sp. gene for 16S ribosomal RNA, partial sequence, clone: KU-LOW-2
GAACGAGGGAGCATTCCGAAAGGGGTGCAAACCGAGTGGCGTAAGGGTGAGTAATGCATTGATAACCTAC
CTTCGAGATGAGAATAACAACGTTCCAAGCAATTGGGGCTACCGAAAGGGTTGCTAATACTCAATGAAAC
TATTATTGCTTTGGTGGTGATAGTCAAATAGGCGGAATCGAAAGGTTCCACTTGCTTGAGGAGGGGTCAA
TGTCCTATCAGCTAGTTGGCAGGGTAATGGCCTACCAAGGCGAAGACGGGTAGCCGGCCTGAGAGGGTGG
TCGGCCACACTGGGACTGAGACACTGCCCAGACTCCTACGGGAGGCTGCAGTCGAGAATCTTTCGCAATG
CCCGAAAGGGTGACGAAGCGACGCCGCGTGCGGGAAGAAGGCCTTCGGGTTGTAAACCGCTGTCGGGAGT
TAAGAAGTGCAGGGATGTTAATAGCGTCCTTGCTTGACTAAGGCTCCGGAGGAAGCCACGGCTAACTCTG
TGCCAGCAGCCGCGGTAATACAGAGGCGGCAAGCGTTGTTCGGAATTATTGGGCGTAAAGAGCACGTAGG
CGGCCGTGTAAGTCGGTTGTGAAAGCCTTCCGCTCAACGGAAGGACGGCATCCGATACTGCATGGCTCGA
GTGCGGGAGGGGAGAGTGGAACTTCTGGTGGAGCGGTGAAATGCGTAGATATCAGAAGGAACACCGGCGG
CGAAGGCGACTCTCTGGTCCGTAACTGACGCTGAGTGTGCGAAAGCTAGGGGAGCAAACGGGATTAGATA
CCCCGGTAGTCCTAGCCGTAAACGAT

>gi|380503806|dbj|AB703295.2| Uncultured Brocadia sp. gene for 16S ribosomal RNA, partial sequence, clone: KU-LOW-3
GAACGAGGGAGTATTCCGAAAGGGGTACAAATCGAGTGGCGTAAGGGTGAGTAATGCATTGATAACCTAC
CTTTGAGATGGGAACAACAGCGTTCCAAGCAATTGGGGCTACCGAAAGGGCTGCTAATACCCAATAAAAC
TACTATTGCTTTGGTGGTAGTAGTCAAACGTGCGGGATCGAAAGGTTCCATTTGCTCAAAGAGGGGTCAA
TGTCCTATCAGCTTGTTGGTGGGGTAACGGCCTACCAAGGCGAAGACGGGTAGCCGGCCTGAGAGGGTGG
TCGGCCACACTGGGACTGAGACACTGCCCAGACTCCTACGGGAGGCTGCAGTCGAGAATCTTTCGCAATG
CCCGAAAGGGTGACGAAGCGACGCCGCGTGCGGGAAGAAGGCCTTCGGGTTGTAAACCGCTGTCGGGAGT
TAGGAAGTGCAAGGATGTTAATAGCGTTCTTGCTTGACTAAGGCTCCGGAGGAAGCCACGGCTAACTCTG
TGCCAGCAGCCGCGGTAATACAGAGGCGGCAAGCGTTGTTCGGAATTATTGGGCGTAAAGAGCACGTAGG
CGGCTGTGTAAGTCGGTTGTGAAAGCCTTCCGCTTAACGGAAGAACGGCATCCGATACTGCATAGCTTGA
GTGCGGGAGGGGAGAGTGGAACTTCTGGTGGAGCGGTGAAATGCGTAGATATCAGAAGGAACACCGGCGG
CGAAGGCGACTCTCTGGTCCGTAACTGACGCTGAGTGTGCGAAAGCTAGGGGAGCAAACGGGATTAGATA
CCCCGGTAGTCCTAGCCGTAAACGAT
>gi|160332700|emb|AM905102.1| Uncultured bacterium partial 16S rRNA gene, isolate 8
GAACGAGGGAGTACTCCGAAAGGGGTACAAATCGAGTGGCGTAAGGGTGAGTAATGCATTGATAACCTAC
CTTTGAGATGGGGATAACAACGTCCCAAGCAATTGGGGCTACCGAAAGGGTTGCTAATACTCAATAAAAC
TGTTGGTGCCTTGGTATTGACAGTCAAAAAGGTGGAATCGTGAGATTTCATTTGCTCAGAGAGGGGTCAA
TGTCCTATCAGCTAGTTGGCAGGGTAATGGCCTACCAAGGCGAAGACGGGTAGCCGGCCTGAGAGGGTGG
TCGGCCACACTGGGACTGAGACACTGCCCAGACTCCTACGGGAGGCTGCAGTCGAGAATCT

>gi|160332712|emb|AM905114.1| Uncultured bacterium partial 16S rRNA gene, isolate 20
GCTCGTAGGAGCTGGCAGTGCTCAGTCCCAGTGTGGCCGACCACCCTCTCAGGCCGGCTACCCGTCTTCG
CCTTGGTAGGCCATTACCCTGCCAACTAGCTGATAGGACATTGACCCCTCTCTGAGCAAATGAAATCTCA
CGATTCCACCTTTTTGACTGTCAATACCAAGGCACCAACAGTTTTATTGAGTATTAGCAACCCTTTCGGT
AGCCCCAATTGCTTGGGACGTTGTTATCCCCATCTCAAAGGTAGGTTATCAATGCATTACTCACCCTTAC
GCCACTCGATTTGTACCCCTTTCGGAGTACTCCCTCGTTCGACTTGCATGCCTAATCC

>gi|160332713|emb|AM905115.1| Uncultured bacterium partial 16S rRNA gene, isolate 21
GGCATTGCCCCTCTCTGAGCAAATGAATCTCACGATTCCACCTTTTTGACTGTCAATACCAAGGCACCAA
CCAGTTTTATTGAGTATTACGCAAGCCTCTTTCGTAGCCCCAATTGCTTGGGACGTTGTTATCCCATCTC
AAAGGTAGGTTATCAATGCATTACTCACCCTTACGCCACTCGATTTGTACCCCTTTCGGAGTACTCCCCT
CGTTCGACTTGCATGCCTAATC

>gi|160332723|emb|AM905125.1| Uncultured bacterium partial 16S rRNA gene, isolate DGGE band ANAMMOX60
TTAGGCATGCAAGTCGTACGTGATCCTCGTTTCGGTGAGGTGAAAGTGGCGAACGGGTGAGTAATGCATA
GCTAACCTACCCTTGGCACGGGGATAACCAGGAGAAATCTTGGCTAATACCCGATAGGCTCGCGGGGTTG
CATGGTCCTGCGAGTAAAGGAGGCCTNTTAGCAATGCTTTCGGCCGAGGACGGGACTATGTCCTATCAGC
TAGTTGGTAGGGTAATGGCTTACCAAGGCGATGACGGGTAGCCGACCTGAGAGGGTGACCGGCCACACTG
GGACTGAGACACTGCCCAGACTCCTACGGGAGGCTGCAGTCGAGAATCTTCCGCAATGGGGGAAACCCTG
ACGGAGCGACGCCGCGTGCGGGATGAAGGCCTTCGGGTTGTAAACCGCTGTCACGCATTAAGAAGGGCCC
GGCGTTAACAGCGCTGGGCTTTGACGAAGGTGCGGGAGGAAGCCACGGCTAACTCTGTGCCAGCAGCCGC
GGTAAGACAGAGGTGGCGACCGTTTTTCGCAATCACTGGGCATAAAGCGCGTGAGGCGGCATAGCAAGTC
GGGTGTGAAATCCCTCGGCCCAACCGAGGAATTGCGCTCGAAACTGCCGTGCTTGAGGACAGGAGGGGAG
CCTGGAATTCCTGGTCGAA

>gi|160332724|emb|AM905126.1| Uncultured bacterium partial 16S rRNA gene, isolate DGGE band ANAMMOX61
GGATTAGGCATGCAAGTCGTACGTGATCCTCGCTTCGGTGAGGTGAAAGTGGCGAACGGGTGAGTAATGC
ATAGCTAACCTACCCTTGGCACGGGGATAACCAGGAGAAATCTTGGCTAATACCGGATAGGCTCGTGGGA
TTGCATGGTCCTGCGAGTAAAGAAGGCCTCTTAGCAATGCTTTCGGCCGAGGACGGGACTATGTCCTATC
AGCTAGTTGGTAGGGTAATGGCCTACCAAGGCGATGACGGGTAGCCGACCTGAGAGGGTGACCGGCCACA
CTGGGACTGAGACACTGCCCAGACTCCTACGGGAGGCTGCAGTCGAGAATCTTCCGCAATGGGGGAAACC
CTGACGGAGCGACGCCGCGTGCGGGATGAAGGCCTTCGGGTTGTAAACCGCTGTCACGCATTAAGAAGGG
TCCGGTGTTAACAGCGCTGGGCTTTGACGAAGGTGCGGAGGAAGCCACGGCTAACTNCTGTGCCAGCAGC
CGCGGTAAGACAGAGGTGGCGACCGTTGTTCGGAATCACTGGGCATAAAGCGCGCGTAGGCGGCATAGCA
AGTCGGGTGTGAAATCCCTCGGCCCAACCGAGGAATTGCGCTCGAAACTGCCGTGCTTGAGGACAGGAGG
GGAGCCTGGAATTCCTGGTGGAGCGGTGAAATGCGTTGATATCAGGAGGAACACCGGCGGCGAA

>gi|160332725|emb|AM905127.1| Uncultured bacterium partial 16S rRNA gene, isolate DGGE band ANAMMOX62
ATACGGGGCACTATCCCGTTTTGCTCCCCTAGCTTTCGCACACTCAGCGTCAGTTACGGTCCAGAGAGTC
GCTTTCGCCGCCGGCGTTCCTTCTGATATCTACGCATTTCACCGCTCCACCAGAAGTTCCACTCTCCCCT
ACCGCACTCAAGCCATGCAGTTTCGGCCGCCATTCTTCCGTTAAGCGGAAGGCTTTCACAACCGACTTAC
ATAGCCGCCTACATGCTCTTTACGCCCAATAATTCCGAACAACGCTTGCCGCCTCTGTATTACCGCGGCT
GCTGGCACAGAGTTAGCCGTGGCTTCCTCCGGAGCCTTAGTCAAGTAAGAATACTATTAGCATCCTTACA
GTTCTTAACTCCCGACAGTGGTTTACAACCCGAAGGCCTTCTTCCCACACGCGGCGTCGCTTCGTCACCC
TTTCGGGCATTGCGAAAGATTCTCGACTGCAGCCTCCCGTAGGAGTCTGGGCAGTGTCTCAGTCCCAGTG
TGGCCGACCACCCTCTCAGGCCGGCTACCCGTCTTCGCCTTGGTAGGCCATTACCCTGCCAACTAGCTGA
TAGGACATTGACCCCTCTCTGAGCAAATGAAATCTCACGATTCCACCTTTTTGACTGTCAATACCAAGGC
ACCAACAGTTTTATTGAGTATTAGCAACCCTTTCGGTAGCCCCAATTGCTTGGGACGTTGTTATCCCCAT
CTCAAAGGTAGGTTATCAATGCATTACTCACCCTTACGCCACTCGATTTGTACCCCTTTCGGAGTACTCC
CTCGTTCGACTTGCATGCCTAAT

>gi|160332726|emb|AM905128.1| Uncultured bacterium partial 16S rRNA gene, isolate DGGE band ANAMMOX63
GATTAGGCATGCAAGTCGAACGAGGGAGTACTCCGAAAGGGGTACAAATCGAGTGGCGTAAGGGTGAGTA
ATGCATTGATAACCTACCTTTGAGATGGGGATAACAACGTCCCAAGCAATTGGGGCTACCGAAAGGTTGT
AATACTCAATAAAACTGTTGGTGCCTTGGTATTGACAGTCAAAAANGTGGAATCTTGAGATTTCATTTCT
CAGAGAGGGGTCAATGTCCTATCGCTAGTTGGCAGGGTAATGGCCTACCAAGGCGAAGACGGGTAGCCGG
CCTGAGAGGGTGGTCGGCCACACTGGGACTGAGACACTGCCCAGACTCCTACGGGAGGCTGCAGTCGAGA
ATCTTTCGCAATGCCCGAAAGGGTGACGAAGCGACGCCGCGTGTGGGAAGAAGGCCTTCGGGTTGTAAAC
CACTGTCGGGAGTTAAGAACTGTAAGGATGCTAATAGTATTCTTACTTGACTAAGGCTCCGGAGGAAGCC
ACGGCTAACTTTGTGCCAGCAGCCGCGGTAATACAGAGGCGGCAAGCGTTGTTCGGAATTATTGGGCGTA
AAGAGCATGTAGGCGGCTATGTAAGTCGGTTGTGAAAGCCTTCCGCTTAACGGAAGAATGGCGGCCGAAA
CTGCATGGCTTGAGTGCCGTAGGGGAGACTGGAACTTCTGGTGGA

>gi|160332733|emb|AM905135.1| Uncultured bacterium partial 16S rRNA gene, isolate DGGE band ANAMMOX70
GGATTAGGCATGCAAGTCGTACGTGATCCTCGCTTCGGTGAGGTGAAAGTGGCGAACGGGTGAGTAATGC
ATAGCTAACCTACCCTTGGTACGGGGATAACCAGGAGAAATCTTGGCTAATACCCGATAGGCTCGCGGGG
TTGCATGGCCCTGCGATTAAAGAAGGCCTCTTAGCAATGCTTTCGACCGAGGACGGGACTATGTCCTATC
AGCTAGTTGGTAGGGTAATGGCCTACCAAGGCAATGACGGGTAGCCGACCTGAGAGGGTGACCGGCCACA
CTGGGACTGAGACACTGCCCAGACTCCTACGGGAGGCTGCAGTCGAGAATCTTCCGCAATGGGGGAAACC
CTGACGGAGCGACGCCGCGTGCGGGATGAAGGCCTTCGGGTTGTAAACCGCTGTCACGCATTAAGAAGGG
TCCGGCGTTAACAGCGCTGGGCTTTGACGAAGGTGCGGGAGGAAGCCACGGCTAACTCTGTGCCAGCAGC
CGCGGTAAGACAGAGGTGGCGACCGTTGTTCGGAATCACTGGGCATAAAGCGCGCGTAGGCGGCATGTTA
AGTCGGGTGTGAAATCCCTCGGCCCAACCGAGGAATTGCGCTCGAAACTACCGTGCTTGAGGACAGGAGG
GGAGCCTGGAATTCCTGGTGGAGCGGTGAAATGCGTTGATATCAGGAGGAACACCGGCGGCGAAAGGCGA
GGCTATGGTCTGTTTCTGACGCTGAGGCGCGAAAGCTAGGGGAGCAAACGGGATTAGATACCCCGGT

>gi|160332734|emb|AM905136.1| Uncultured bacterium partial 16S rRNA gene, isolate DGGE band ANAMMOX71
GGATTAGGCATGCAAGTGTACGTGATCCTCGTTCGGTGAGGTGAAAGTGGCGAACGGGTGAGTAATGCAT
AGCTAACCTCCCTTGGTACGGGGATAACCAGGAGAAATCTTGGCTAATACCCGATAGGCTCGCGGGGTTG
CATGGCCCTGCGATTAAAGAAGGCCTCTTAGCAATGCTTTCGACCGAGGACGGGACTATGTCCTATCAGC
TAGTTGGTAGGGTAATGGCCTACCAAGGCAATGACGGGTAGCCGACCTGAGAGGGTGACCGGCCACACTG
GGACTGAGACACTGCCCAGACTCCTACGGGAGGCTGCAGTCGAGAATCTTCTTCCAATGGGGGAAACCCT
GACGGAGCGACGCCGCGTGCGGGATGAAGGCGTTCGGGTTGTAAACCACTGTCACGCTTAAGAAGGGTCA
GGCGTTAAAAGCTCTTGGCTTTGACAAAGCAGCGGGAGGAAGCCACGGCTAACTCTGTGCCAGCAGCCGC
GGTAAGACAGAGGTGGCGACCGTTGTTCGGAATCCCTGGGCATAAAGCGCGCGTAGGCGGCATGGTAAGT
CGGGTGTGAAATCCCTCGGCCCAACCGAGGAATTGCG

>gi|375151910|gb|JQ307154.1| Uncultured bacterium clone UASB_anammox_4-1 16S ribosomal RNA gene, partial sequence
TTCGCAATGCCCGAAAGGGTGACGAAGCGACGCCGCGTGTGGGAAGAAGGCCTTCGGGTTGTAAACCACT
GTCGGGAGTTAGGAAATGCAGGTGCGTTAATAGCGCACTTGCTTGACTAAGGCTCCAGAGGAAGCCACGG
CTAACTCTGTGCCAGCAGCCGCGGTAATACAGAGGCGGCAAGCGTTGTTCGGAATTATTGGGCGTAAAGA
GCACGTAGGCGGCCTTGCAAGTCAGTTGTGAAAGCCTTCCGCTTAACGGAAGAACGGCATCTGATACTAC
AGGGCTTGAGTACGGGAGGGGAGAGTGGAACTTCTGGTGGAGCGGTGAAATGCGTAGATATCAGAAGGAA
CGCCGGCGGCGAAAGCGACTCTCTGGTCCGAAACTGACGCTGAGTGTGCGAAAGCTAGGGGAGCAAACGG
GATTAGATACCCCGGTAGTCCTAGCCGTAAACGATGGGCACTAAGTAGAGGGGTTTTA

>gi|375151911|gb|JQ307155.1| Uncultured bacterium clone UASB_anammox_4-2 16S ribosomal RNA gene, partial sequence
TTTCGCAATGCCCGAAAGGGTGACGAAGCGACGCCGCGTGTGGGAAGAAGGCCTTCGGGTTGTAAACCAC
TGTCGGGAGTTAGGAAATGCAGGTGCGTTAATAGCGCACTTGCTTGACTAAGGCTCCAGAGGAAGCCACG
GCTAACTCTGTGCCAGCAGCCGCGGTAATACAGAGGCGGCAAGCGTTGTTCGGAATTATTGGGCGTAAAG
AGCACGTAGGCGGCCTTGCAAGTCAGTTGTGAAAGCCTTCCGCTTAACGGAAGAACGGCATCTGATACTA
CAGGGCTTGAGTACGGGAGGGGAGAGTGGAACTTCTGGTGGAGCGGTGAAATGCGTAGATATCAGAAGGA
ACGCCGGCGGCGAAAGCGACTCTCTGGTCCGAAACTGACGCTGAGTGTGCGAAAGCTAGGGGAGCAAACG
GGATTAGATACCCCGGTAGTCCTAGCCGTAAACGATGGGCACTAAGTAGAGGGGTTTT

>gi|375151912|gb|JQ307156.1| Uncultured bacterium clone UASB_anammox_4-3 16S ribosomal RNA gene, partial sequence
TTTCGCAATGCCCGAAAGGGTGACGAAGCGACGCCGCGTGTGGGAAGAAGGCCTTCGGGTTGTAAACCAC
TGTCGGGAGTTAGGAAATGCAGGTGCGTTAATAGCGCACTTGCTTGACTAAGGCTCCAGAGGAAGCCACG
GCTAACTCTGTGCCAGCAGCCGCGGTAATACAGAGGCGGCAAGCGTTGTTCGGAATTATTGGGCGTAAAG
AGCACGTAGGCGGCCTTGCAAGTCAGTTGTGAAAGCCTTCCGCTTAACGGAAGAACGGCATCTGATACTA
CAGGGCTTGAGTACGGGAGGGGAGAGTGGAACTTCTGGTGGAGCGGTGAAATGCGTAGATATCAGAAGGA
ACGCCGGCGGCGAAAGCGACTCTCTGGTCCGAAACTGACGCTGAGTGTGCGAAAGCTAGGGGAGCAAACG
GGATTAGATACCCCGGTAGTCCTAGCCGTAAACGATGGGCACTAAGTAGAGGGGTTTT

>gi|375151913|gb|JQ307157.1| Uncultured bacterium clone UASB_anammox_4-4 16S ribosomal RNA gene, partial sequence
TTTCGCAATGCCCGAAAGGGTGACGAAGCGACGCCGCGTGTGGGAAGAAGGCCTTCGGGTTGTAAACCAC
TGTCGGGAGTTAGGAAATGCAGGTGCGTTAATAGCGCACTTGCTTGACTAAGGCTCCAGAGGAAGCCACG
GCTAACTCTGTGCCAGCAGCCGCGGTAATACAGAGGCGGCAAGCGTTGTTCGGAATTATTGGGCGTAAAG
AGCACGTAGGCGGCCTTGCAAGTCAGTTGTGAAAGCCTTCCGCTTAACGGAAGAACGGCATCTGATACTA
CAGGGCTTGAGTACGGGAGGGGAGAGTGGAACTTCTGGTGGAGCGGTGAAATGCGTAGATATCAGAAGGA
ACGCCGGCGGCGAAAGCGACTCTCTGGTCCGAAACTGACGCTGAGTGTGCGAAAGCTAGGGGAGCAAACG
GGATTAGATACCCCGGTAGTCCTAGCCGTAAACGATGGGCACTAAGTAGAGGGGTTTT

>gi|375151914|gb|JQ307158.1| Uncultured bacterium clone UASB_anammox_4-5 16S ribosomal RNA gene, partial sequence
TTTCGCAATGCCCGAAAGGGTGACGAAGCGACGCCGCGTGTGGGAAGAAGGCCTTCGGGTTGTAAACCAC
TGTCGGGAGTTAGGAGATGCAGGTGCGTTAATAGCGCACTTGCTTGACTAAGGCTCCAGAGGAAGCCACG
GCTAACTCTGTGCCAGCAGCCGCGGTAATACAGAGGCGGCAAGCGTTGTTCGGAATTATTGGGCGTAAAG
AGCACGTAGGCGGCCTTGCAAGTCAGTTGTGAAAGCCTTCCGCTTAACGGAAGAACGGCATCTGATACTA
CAGGGCTTGAGTACGGGAGGGGAGAGTGGAACTTCTGGTGGAGCGGTGAAATGCGTAGATATCAGAAGGA
ACGCCGGCGGCGAAAGCGACTCTCTGGTCCGAAACTGACGCTGAGTGTGCGAAAGCTAGGGGAGCAAACG
GGATTAGATACCCCGGTAGTCCTAGCCGTAAACGATGGGCACTAAGTAGAGGGGTTTT

>gi|375151915|gb|JQ307159.1| Uncultured bacterium clone UASB_anammox_4-12 16S ribosomal RNA gene, partial sequence
TTTCGCAATGCCCGAAAGGGTGACGAAGCGACGCCGCGTGTGGGAAGAAGGCCTTCGGGTTGTAAACCAC
TGTCGGGAGTTAGGAAATGCAGGTGCGTTAATAGCGCACTTGCTTGACTAAGGCTCCAGAGGAAGCCACG
GCTAACTCTGTGCCAGCAGCCGCGGTAATACAGAGGCGGCAAGCGTTGTTCGGAATTATTGGGCGTAAAG
AGCACGTAGGCGGCCTTGCAAGTCAGTTGTGAAAGCCTTCCGCTTAACGGAAGAACGGCATCTGATACTA
CAGGGCTTGAGTACGGGAGGGGAGAGTGGAACTTCTGGTGGAGCGGTGAAATGCGTAGATATCAGAAGGA
ACGCCGGCGGCGAAAGCGACTCTCTGGTCCGAAACTGACGCTGAGTGTGCGAAAGCTAGGGGAGCAAACG
GGATTAGATACCCCGGTAGTCCTAGCCGTAAACGATGGGCACTAAGTAGAGGGGTTTT

>gi|375151916|gb|JQ307160.1| Uncultured bacterium clone UASB_anammox_4-13 16S ribosomal RNA gene, partial sequence
TTTCGCAATGCCCGAAAGGGTGACGAAGCGACGCCGCGTGTGGGAAGAAGGCCTTCGGGTTGTAAACCAC
TGTCGGGAGTTAGGAAATGCAGGTGCGTTAATAGCGCACTTGCTTGACTAAGGCTCCAGAGGAAGCCACG
GCTAACTCTGTGCCAGCAGCCGCGGTAATACAGAGGCGGCAAGCGTTGTTCGGAATTATTGGGCGTAAAG
AGCACGTAGGCGGCCTTGCAAGTCAGTTGTGAAAGCCTTCCGCTTAACGGAAGAACGGCATCTGATACTA
CAGGGCTTGAGTACGGGAGGGGAGAGTGGAACTTCTGGTGGAGCGGTGAAATGCGTAGATATCAGAAGGA
ACGCCGGCGGCGAAAGCGACTCTCTGGTCCGAAACTGACGCTGAGTGTGCGAAAGCTAGGGGAGCAAACG
GGATTAGATACCCCGGTAGTCCTAGCCGTAAACGATGGGCACTAAGTAGAGGGGTTTT

>gi|375151917|gb|JQ307161.1| Uncultured bacterium clone UASB_anammox_4-14 16S ribosomal RNA gene, partial sequence
TTCGCAATGCCCGAAAGGGTGACGAAGCGACGCCGCGTGTGGGAAGAAGGCCTTCGGGTTGTAAACCACT
GTCGGGAGTTAGGAAATGCAGGTGCGTTAATAGCGCACTTGCTTGACTAAGGCTCCAGAGGAAGCCACGG
CTAACTCTGTGCCAGCAGCCGCGGTAATACAGAGGCGGCAAGCGTTGTTCGGAATTATTGGGCGTAAAGA
GCACGTAGGCGGCCTTGCAAGTCAGTTGTGAAAGCCTTCCGCTTAACGGAAGAACGGCATCTGATACTAC
AGGGCTTGAGTACGGGAGGGGAGAGTGGAACTTCTGGTGGAGCGGTGAAATGCGTAGATATCAGAAGGAA
CGCCGGCGGCGAAAGCGACTCTCTGGTCCGAAACTGACGCTGAGTGTGCGAAAGCTAGGGGAGCAAACGG
GATTAGATACCCCGGTAGTCCTAGCCGTAAACGATGGGCACTAAGTAGAGGGGTTTT

>gi|375151918|gb|JQ307162.1| Uncultured bacterium clone UASB_anammox_4-15 16S ribosomal RNA gene, partial sequence
TTTCGCAATGCCCGAAAGGGTGACGAAGCGACGCCGCGTGTGGGAAGAAGGCCTTCGGGTTGTAAACCAC
TGTCGGGAGTTAGGAAATGCAGGTGCGTTAATAGCGCACTTGCTTGACTAAGGCTCCAGAGGAAGCCACG
GCTAACTCTGTGCCAGCAGCCGCGGTAATACAGAGGCGGCAAGCGTTGTTCGGAATTATTGGGCGTAAAG
AGCACGTAGGCGGCCTTGCAAGTCAGTTGTGAAAGCCTTCCGCTTAACGGAAGAACGGCATCTGATACTA
CAGGGCTTGAGTACGGGAGGGGAGAGTGGAACTTCTGGTGGAGCGGTGAAATGCGTAGATATCAGAAGGA
ACGCCGGCGGCGAAAGCGACTCTCTGGTCCGAAACTGACGCTGAGTGTGCGAAAGCTAGGGGAGCAAACG
GGATTAGATACCCCGGTAGTCCTAGCCGTAAACGATGGGCACTAAGTAGAGGGGTTTT

>gi|375151919|gb|JQ307163.1| Uncultured bacterium clone UASB_anammox_4-16 16S ribosomal RNA gene, partial sequence
TTTCGCAATGCCCGAAAGGGTGACGAAGCGACGCCGCGTGTGGGAAGAAGGCCTTCGGGTTGTAAACCAC
TGTCGGGAGTTAGGAAATGCAGGTGCGTTAATAGCGCACTTGCTTGACTAAGGCTCCAGAGGAAGCCACG
GCTAACTCTGTGCCAGCAGCCGCGGTAATACAGAGGCGGCAAGCGTTGTTCGGAATTATTGGGCGTAAAG
AGCACGTAGGCGGCCTTGCAAGTCAGTTGTGAAAGCCTTCCGCTTAACGGAAGAACGGCATCTGATACTA
CAGGGCTTGAGTACGGGAGGGGAGAGTGGAACTTCTGGTGGAGCGGTGAAATGCGTAGATATCAGAAGGA
ACGCCGGCGGCGAAAGCGACTCTCTGGTCCGAAACTGACGCTGAGTGTGCGAAAGCTAGGGGAGCAAACG
GGATTAGATACCCCGGTAGTCCTAGCCGTAAACGATGGGCACTAAGTAGAGGGGTTTT

>gi|375151920|gb|JQ307164.1| Uncultured bacterium clone UASB_anammox_5-6 16S ribosomal RNA gene, partial sequence
TTTCGCAATGCCCGAAAGGGTGACGAAGCGACGCCGCGTGTGGGAAGAAGGCCTTCGGGTTGTAAACCAC
TGTCGGGAGTTAGGAAATGCAGGTGCGTTAATAGCGCACTTGCTTGACTAAGGCTCCAGAGGAAGCCACG
GCTAACTCTGTGCCAGCAGCCGCGGTAATACAGAGGCGGCAAGCGTTGTTCGGAATTATTGGGCGTAAAG
AGCACGTAGGCGGCCTTGCAAGTCAGTTGTGAAAGCCTTCCGCTTAACGGAAGAACGGCATCTGATACTA
CAGGGCTTGAGTACGGGAGGGGAGAGTGGAACTTCTGGTGGAGCGGTGAAATGCGTAGATATCAGAAGGA
ACGCCGGCGGCGAAAGCGACTCTCTGGTCCGAAACTGACGCTGAGTGTGCGAAAGCTAGGGGAGCAAACG
GGATTAGATACCCCGGTAGTCCTAGCCGTAAACGATGGGCACTAAGTAGAGGGGTTTT

>gi|375151921|gb|JQ307165.1| Uncultured bacterium clone UASB_anammox_5-8 16S ribosomal RNA gene, partial sequence
TTTCGCAATGCCCGAAAGGGTGACGAAGCGACGCCGCGTGTGGGAAGAAGGCCTTCGGGTTGTAAACCAC
TGTCGGGAGTTAGGAAATGCAGGTGCGTTAATAGCGCACTTGCTTGACTAAGGCTCCAGAGGAAGCCACG
GCTAACTCTGTGCCAGCAGCCGCGGTAATACAGAGGCGGCAAGCGTTGTTCGGAATTATTGGGCGTAAAG
AGCACGTAGGCGGCCTTGCAAGTCAGTTGTGAAAGCCTTCCGCTTAACGGAAGAACGGCATCTGATACTA
CAGGGCTTGAGTACGGGAGGGGAGAGTGGAACTTCTGGTGGAGCGGTGAAATGCGTAGATATCAGAAGGA
ACGCCGGCGGCGAAAGCGACTCTCTGGTCCGAAACTGACGCTGAGTGTGCGAAAGCTAGGGGAGCAAACG
GGATTAGATACCCCGGTAGTCCTAGCCGTAAACGATGGGCACTAAGTAGAGGGGTTTT

>gi|375151922|gb|JQ307166.1| Uncultured bacterium clone UASB_anammox_5-9 16S ribosomal RNA gene, partial sequence
TTTCGCAATGCCCGAAAGGGTGACGAAGCGACGCCGCGTGTGGGAAGAAGGCCTTCGGGTTGTAAACCAC
TGTCGGGAGTTAGGAAATGCAGGTGCGTTAATAGCGCACTTGCTTGACTAAGGCTCCAGAGGAAGCCACG
GCTAACTCTGTGCCAGCAGCCGCGGTAATACAGAGGCGGCAAGCGTTGTTCGGAATTATTGGGCGTAAAG
AGCACGTAGGCGGCCTTGCAAGTCAGTTGTGAAAGCCTTCCGCTTAACGGAAGAACGGCATCTGATACTA
CAGGGCTTGAGTACGGGAGGGGAGAGTGGAACTTCTGGTGGAGCGGTGAAATGCGTAGATATCAGAAGGA
ACGCCGGCGGCGAAAGCGACTCTCTGGTCCGAAACTGACGCTGAGTGTGCGAAAGCTAGGGGAGCAAACG
GGATTAGATACCCCGGTAGTCCTAGCCGTAAACGATGGGCACTAAGTAGAGGGGTTTT

>gi|375151923|gb|JQ307167.1| Uncultured bacterium clone UASB_anammox_5-0 16S ribosomal RNA gene, partial sequence
TTTCGCAATGCCCGAAAGGGTGACGAAGCGACGCCGCGTGTGGGAAGAAGGCCTTCGGGTTGTAAACCAC
TGTCGGGAGTTAGGAAATGCAGGTGCGTTAATAGCGCACTTGCTTGACTAAGGCTCCAGAGGAAGCCACG
GCTAACTCTGTGCCAGCAGCCGCGGTAATACAGAGGCGGCAAGCGTTGTTCGGAATTATTGGGCGTAAAG
AGCACGTAGGCGGCCTTGCAAGTCAGTTGTGAAAGCCTTCCGCTTAACGGAAGAACGGCATCTGATACTA
CAGGGCTTGAGTACGGGAGGGGAGAGTGGAACTTCTGGTGGAGCGGTGAAATGCGTAGATATCAGAAGGA
ACGCCGGCGGCGAAAGCGACTCTCTGGTCCGAAACTGACGCTGAGTGTGCGAAAGCTAGGGGAGCAAACG
GGATTAGATACCCCGGTAGTCCTAGCCGTAAACGATGGGCACTAAGTAGAGGGGTTTT

>gi|375151924|gb|JQ307168.1| Uncultured bacterium clone UASB_anammox_5-11 16S ribosomal RNA gene, partial sequence
TTTCGCAATGCCCGAAAGGGTGACGAAGCGACGCCGCGTGTGGGAAGAAGGCCTTCGGGTTGTAAACCAC
TGTCGGGAGTTAGGAAATGCAGGTGCGTTAATAGCGCACTTGCTTGACTAAGGCTCCAGAGGAAGCCACG
GCTAACTCTGTGCCAGCAGCCGCGGTAATACAGAGGCGGCAAGCGTTGTTCGGAATTATTGGGCGTAAAG
AGCACGTAGGCGGCCTTGCAAGTCAGTTGTGAAAGCCTTCCGCTTAACGGAAGAACGGCATCTGATACTA
CAGGGCTTGAGTACGGGAGGGGAGAGTGGAACTTCTGGTGGAGCGGTGAAATGCGTAGATATCAGAAGGA
ACGCCGGCGGCGAAAGCGACTCTCTGGTCCGAAACTGACGCTGAGTGTGCGAAAGCTAGGGGAGCAAACG
GGATTAGATACCCCGGTAGTCCTAGCCGTAAACGATGGGCACTAAGTAGAGGGGTTTT

>gi|375151925|gb|JQ307169.1| Uncultured bacterium clone UASB_anammox_5-12 16S ribosomal RNA gene, partial sequence
TTCGCAATGCCCGAAAGGGTGACGAAGCGACGCCGCGTGTGGGAAGAAGGCCTTCGGGTTGTAAACCACT
GTCGGGAGTTAGGAAATGCAGGTGCGTTAATAGCGCACTTGCTTGACTAAGGCTCCAGAGGAAGCCACGG
CTAACTCTGTGCCAGCAGCCGCGGTAATACAGAGGCGGCAAGCGTTGTTCGGAATTATTGGGCGTAAAGA
GCACGTAGGCGGCCTTGCAAGTCAGTTGTGAAAGCCTTCCGCTTAACGGAAGAACGGCATCTGATACTAC
AGGGCTTGAGTACGGGAGGGGAGAGTGGAACTTCTGGTGGAGCGGTGAAATGCGTAGATATCAGAAGGAA
CGCCGGCGGCGAAAGCGACTCTCTGGTCCGAAACTGACGCTGAGTGTGCGAAAGCTAGGGGAGCAAACGG
GATTAGATACCCCGGTAGTCCTAGCCGTAAACGATGGGCACTAAGTAGAGGGGTTTTA

>gi|375151926|gb|JQ307170.1| Uncultured bacterium clone UASB_anammox_5-13 16S ribosomal RNA gene, partial sequence
TTTCGCAATGCCCGAAAGGGTGACGAAGCGACGCCGCGTGCGGGAAGAAGGCCTTCGGGTTGTAAACCGC
TGTCGGGAGTTAGGAAGTGCAAGGATGTTAATAGCGTTCTTGCTTGACTAAGGCTCCGGAGGAAGCCACG
GCTAACTCTGTGCCAGCAGCCGCGGTAATACAGAGGCGGCAAGCGTTGTTCGGAATTATTGGGCGTAAAG
AGCACGTAGGCGGCTGTGTAAGTCGGTTGTGAAAGCCTTCCGCTTAACGGAAGAACGGCATCCGATACTG
CATAGCTTGAGTGCGGGAGGGGAGAGTGGAACTTCTGGTGGAGCGGTGAAATGCGTAGATATCAGAAGGA
ACACCGGCGGCGAAGGCGACTCTCTGGTCCGTAACTGACGCTGAGTGTGCGAAAGCTAGGGGAGCAAACG
GGATTAGATACCCCGGTAGTCCTAGCCGTAAACGATGGGCACTAAGTAGAGGGGTTTT

>gi|375151927|gb|JQ307171.1| Uncultured bacterium clone UASB_anammox_5-14 16S ribosomal RNA gene, partial sequence
TTTCGCAATGCCCGAAAGGGTGACGAAGCGACGCCGCGTGTGGGAAGAAGGCCTTCGGGTTGTAAACCAC
TGTCGGGAGTTAGGAAATGCAGGTGCGTTAATAGCGCACTTGCTTGACCAAGGCTCCAGAGGAAGCCACG
GCTAACTCTGTGCCAGCAGCCGCGGTAATACAGAGGCGGCAAGCGTTGTTCGGAATTATTGGGCGTAAAG
AGCACGTAGGCGGCCTTGCAAGTCAGTTGTGAAAGCCTTCCGCTTAACGGAAGAACGGCATCTGATACTA
CAGGGCTTGAGTACGGGAGGGGAGAGTGGAACTTCTGGTGGAGCGGTGAAATGCGTAGATATCAGAAGGA
ACGCCGGCGGCGAAAGCGACTCTCTGGTCCGAAACTGACGCTGAGTGTGCGAAAGCTAGGGGAGCAAACG
GGATTAGATACCCCGGTAGTCCTAGCCGTAAACGATGGGCACTAAGTAGAGGGGTTTT

>gi|375151928|gb|JQ307172.1| Uncultured bacterium clone UASB_anammox_5-15 16S ribosomal RNA gene, partial sequence
TTTCGCAATGCCCGAAAGGGTGACGAAGCGACGCCGCGTGTGGGAAGAAGGCCTTCGGGTTGTAAACCAC
TGTCGGGAGTTAGGAAATGCAGGTGCGTTAATAGCGCACTTGCTTGACTAAGGCTCCAGAGGAAGCCACG
GCTAACTCTGTGCCAGCAGCCGCGGTAATACAGAGGCGGCAAGCGTTGTTCGGAATTATTGGGCGTAAAG
AGCACGTAGGCGGCCTTGCAAGTCAGTTGTGAAAGCCTTCCGCTTAACGGAAGAACGGCATCTGATACTA
CAGGGCTTGAGTACGGGAGGGGAGAGTGGAACTTCTGGTGGAGCGGTGAAATGCGTAGATATCAGAAGGA
ACGCCGGCGGCGAAAGCGACTCTCTGGTCCGAAACTGACGCTGAGTGTGCGAAAGCTAGGGGAGCAAACG
GGATTAGATACCCCGGTAGTCCTAGCCGTAAACGATGGGCACTAAGTAGAGGGGTTTT

>gi|375151929|gb|JQ307173.1| Uncultured bacterium clone UASB_anammox_5-16 16S ribosomal RNA gene, partial sequence
TTTCGCAATGCCCGAAAGGGTGACGAAGCGACGCCGCGTGTGGGAAGAAGGCCTTCGGGTTGTAAACCAC
TGTCGGGAGTTAGGAAATGCAGGTGCGTTAATAGCGCACTTGCTTGACTAAGGCTCCAGAGGAAGCCACG
GCTAACTCTGTGCCAGCAGCCGCGGTAATACAGAGGCGGCAAGCGTTGTTCGGAATTATTGGGCGTAAAG
AGCACGTAGGCGGCCTTGCAAGTCAGTTGTGAAAGCCTTCCGCTTAACGGAAGAACGGCATCTGATACTA
CAGGGCTTGAGTACGGGAGGGGAGAGTGGAACTTCTGGTGGAGCGGTGAAATGCGTAGATATCAGAAGGA
ACGCCGGCGGCGAAAGCGACTCTCTGGTCCGAAACTGACGCTGAGTGTGCGAAAGCTAGGGGAGCAAACG
GGATTAGATACCCCGGTAGTCCTAGCCGTAAACGATGGGCACTAAGTAGAGGGGTTTT

>gi|375151930|gb|JQ307174.1| Uncultured bacterium clone UASB_anammox_8-1 16S ribosomal RNA gene, partial sequence
TTCGCAATGCCCGAAAGGGTGACGAAGCGACGCCGCGTGTGGGAAGAAGGCCTTCGGGTTGTAAACCACT
GTCGGGAGTTAGGAAATGCAGGTGCGTTAATAGCGCACTTGCTTGACTAAGGCTCCAGAGGAAGCCACGG
CTAACTCTGTGCCAGCAGCCGCGGTAATACAGAGGCGGCAAGCGTTGTTCGGAATTATTGGGCGTAAAGA
GCACGTAGGCGGCCTTGCAAGTCAGTTGTGAAAGCCTTCCGCTTAACGGAAGAACGGCATCTGATACTAC
AGGGCTTGAGTACGGGAGGGGAGAGTGGAACTTCTGGTGGAGCGGTGAAATGCGTAGATATCAGAAGGAA
CGCCGGCGGCGAAAGCGACTCTCTGGTCCGAAACTGACGCTGAGTGTGCGAAAGCTAGGGGAGCAAACGG
GATTAGATACCCCGGTAGTCCTAGCCGTAAACGATGGGCACTAAGTAGAGGGGTTTTA

>gi|375151931|gb|JQ307175.1| Uncultured bacterium clone UASB_anammox_8-2 16S ribosomal RNA gene, partial sequence
TTTCGCAATGCCCGAAAGGGTGACGAAGCGACGCCGCGTGCGGGAAGAAGGCCTTCGGGTTGTAAACCGC
TGTCGGGAGTTAGGAAGTGCAAGGATGTTAATAGCGTTCTTGCTTGACTAAGGCTCCGGAGGAAGCCACG
GCTAACTCTGTGCCAGCAGCCGCGGTAATACAGAGGCGGCAAGCGTTGTTCGGAATTATTGGGCGTAAAG
AGCACGTAGGCGGCCTTGCAAGTCAGTTGTGAAAGCCTTCCGCTTAACGGAAGAACGGCATCTGATACTA
CAGGGCTTGAGTACGGGAGGGGAGAGTGGAACTTCTGGTGGAGCGGTGAAATGCGTAGATATCAGAAGGA
ACGCCGGCGGCGAAAGCGACTCTCTGGTCCGAAACTGACGCTGAGTGTGCGAAAGCTAGGGGAGCAAACG
GGATTAGATACCCCGGTAGTCCTAGCCGTAAACGATGGGCACTAAGTAGAGGGGTTTT

>gi|375151932|gb|JQ307176.1| Uncultured bacterium clone UASB_anammox_8-3 16S ribosomal RNA gene, partial sequence
TTCGCAATGCCCGAAAGGGTGACGAAGCGACGCCGCGTGCGGGAAGAAGGCCTTCGGGTTGTAAACCGCT
GTCGGGAGTTAGGAAATGCAAGGATGTTAATAGCATTCTTGCTTGACTAAGGCTCCGGAGGAAGCCACGG
CTAACTCTGTGCCAGCAGCCGCGGTAATACAGAGGCGGCAAGCGTTGTTCGGAATTATTGGGCGTAAAGA
GCACGTAGGCGGCTGTGTAAGTCGGTTGTGAAAGCCTTCCGCTTAACGGAAGAACGGCATCCGATACTGC
ATAGCTTGAGTGCGGGAGGGGAGAGTGGAACTTCTGGTGGAGCGGTGAAATGCGTAGATATCAGAAGGAA
CGCCGGCGGCGAAAGCGGCTCTCTGGCCCGTAACTGACGCTGAGTGTGCGAAAGCTAGGGGAGCAAACGG
GATTAGATACCCCGGTAGTCCTAGCCGTAAACGATGGGCACTAAGTAGAGGGGTTTTA

>gi|375151933|gb|JQ307177.1| Uncultured bacterium clone UASB_anammox_8-4 16S ribosomal RNA gene, partial sequence
TTTCGCAATGCCCGAAAGGGTGACGAAGCGACGCCGCGTGTGGGAAGAAGGCCTTCGGGTTGTAAACCAC
TGTCGGGAGTTAGGAAATGCAGGTGCGTTAATAGCGCACTTGCTTGACTAAGGCTCCAGAGGAAGCCACG
GCTAACTCTGTGCCAGCAGCCGCGGTAATACAGAGGCGGCAAGCGTTGTTCGGAATTATTGGGCGTAAAG
AGCACGTAGGCGGCCTTGCAAGTCAGTTGTGAAAGCCTTCCGCTTAACGGAAGAACGGCATCTGATACTA
CAGGGCTTGAGTACGGGAGGGGAGAGTGGAACTTCTGGTGGAGCGGTGAAATGCGTAGATATCAGAAGGA
ACGCCGGCGGCGAAAGCGACTCTCTGGTCCGAAACTGACGCTGAGTGTGCGAAAGCTAGGGGAGCAAACG
GGATTAGATACCCCGGTAGTCCTAGCCGTAAACGATGGGCACTAAGTAGAGGGGTTTT

>gi|375151934|gb|JQ307178.1| Uncultured bacterium clone UASB_anammox_8-5 16S ribosomal RNA gene, partial sequence
TTTCGCAATGCCCGAAAGGGTGACGAAGCGACGCCGCGTGCGGGAAGAAGGCCTTCGGGTTGTAAACCGC
TGTCGGGAGTTAGGAAGTGCAAGGATGTTAATAGCGTTCTTGCTTGACTAAGGCTCCGGAGGAAGCCACG
GCTAACTCTGTGCCAGCAGCCGCGGTAATACAGAGGCGGCAAGCGTTGTTCGGAATTATTGGGCGTAAAG
AGCACGTAGGCGGCTGTGTAAGTCGGTTGTGAAAGCCTTCCGCTTAACGGAAGAACGGCATCCGATACTG
CATAGCTTGAGTGCGGGAGGGGAGAGTGGAACTTCTGGTGGAGCGGTGAAATGCGTAGATATCAGAAGGA
ACACCGGCGGCGAAGGCGACTCTCTGGTCCGTAACTGACGCTGAGTGTGCGAAAGCTAGGGGAGCAAACG
GGATTAGATACCCCGGTAGTCCTAGCCGTAAACGATGGGCACTAAGTAGAGGGGTTTT

>gi|375151935|gb|JQ307179.1| Uncultured bacterium clone UASB_anammox_8-11 16S ribosomal RNA gene, partial sequence
TTTCGCAATGCCCGAAAGGGTGACGAAGCGACGCCGCGTGTGGGAAGAAGGCCTTCGGGTTGTAAACCGC
TGTCGGGAGTTAGGAAGTGCAAGGATGTTAATAGCGTTCTTGCTTGACTAAGGCTCCGGAGGAAGCCACG
GCTAACTCTGTGCCAGCAGCCGCGGTAATACAGAGGCGGCAAGCGTTGTTCGGAATTATTGGGCGTAAAG
AGCACGTAGGCGGCTGTGTAAGTCGGTTGTGAAAGCCTTCCGCTTAACGGAAGAACGGCATCCGATACTG
CATAGCTTGAGTGCGGGAGGGGAGAGTGGAACTTCTGGTGGAGCGGTGAAATGCGTAGATATCAGAAGGA
ACACCGGCGGCGAAGGCGACTCTCTGGTCCGTAACTGACGCTGAGTGTGCGAAAGCTAGGGGAGCAAACG
GGATTAGATACCCCGGTAGTCCTAGCCGTAAACGATGGGCACTAAGTAGAGGGGTTTT

>gi|375151936|gb|JQ307180.1| Uncultured bacterium clone UASB_anammox_8-12 16S ribosomal RNA gene, partial sequence
TTTCGCAATGCCCGAAAGGGTGACGAAGCGACGCCGCGTGTGGGAAGAAGGCCTTCGGGTTGTAAACCAC
TGTCGGGAGTTAGGAAATGCAGGTGCGTTAATAGCGCACTTGCTTGACTAAGGCTCCGGAGGAAGCCACG
GCTAACTCTGTGCCAGCAGCCGCGGTAATACAGAGGCGGCAAGCGTTGTTCGGAATTATTGGGCGTAAAG
AGCACGTAGGCGGTTGTGTAAGTCGGTTGTGAAAGCCTTCCGCTTAACGGAAGAACGGCATCCGATACTG
CATAGCTTGAGTGCGGGAGGGGAGAGTGGAACTTCTGGTGGAGCGGTGAAATGCGTAGATATCAGAAGGA
ACGCCGGCGGCGAAAGCGACTCTCTGGTCCGTAACTGACGCTGAGTGTGCGAAAGCTAGGGGAGCAAACG
GGATTAGATACCCCGGTAGTCCTAGCCGTAAACGATGGGCACTAAGTAGAGGGGTTTT

>gi|375151937|gb|JQ307181.1| Uncultured bacterium clone UASB_anammox_8-13 16S ribosomal RNA gene, partial sequence
TTTCGCAATGCCCGAAAGGGTGACGAAGCGACGCCGCGTGTGGGAAGAAGGCCTTCGGGTTGTAAACCAC
TGTCGGGAGTTAGGAAATGCAGGTGCGTTAATAGCGCACTTGCTTGACTAAGGCTCCAGAGGAAGCCACG
GCTAACTCTGTGCCAGCAGCCGCGGTAATACAGAGGCGGCAAGCGTTGTTCGGAATTATTGGGCGTAAAG
AGCACGTAGGCGGCCTTGCAAGTCAGTTGTGAAAGCCTTCCGCTTAACGGAAGAACGGCATCTGATACTA
CAGGGCTTGAGTACGGGAGGGGAGAGTGGAACTTCTGGTGGAGCGGTGAAATGCGTAGATATCAGAAGGA
ACGCCGGCGGCGAAAGCGACTCTCTGGTCCGAAACTGACGCTGAGTGTGCGAAAGCTAGGGGAGCAAACG
GGATTAGATACCCCGGTAGTCCTAGCCGTAAACGATGGGCACTAAGTAGAGGGGTTTT

>gi|375151938|gb|JQ307182.1| Uncultured bacterium clone UASB_anammox_8-14 16S ribosomal RNA gene, partial sequence
TTTCGCAATGCCCGAAAGGGTGACGAAGCGACGCCGCGTGTGGGAAGAAGGCCTTCGGGTTGTAAACCAC
TGTCGGGAGTTAGGAAATGCAGGTGCGTTAATAGCGCACTTGCTTGACTAAGGCTCCAGAGGAAGCCACG
GCTAACTCTGTGCCAGCAGCCGCGGTAATACAGAGGCGGCAAGCGTTGTTCGGAATTATTGGGCGTAAAG
AGCACGTAGGCGGCCTTGCAAGTCAGTTGTGAAAGCCTTCCGCTTAACGGAAGAACGGCATCTGATACTA
CAGGGCTTGAGTACGGGAGGGGAGAGTGGAACTTCTGGTGGAGCGGTGAAATGCGTAGATATCAGAAGGA
ACGCCGGCGGCGAAAGCGACTCTCTGGTCCGAAACTGACGCTGAGTGTGCGAAAGCTAGGGGAGCAAACG
GGATTAGATACCCCGGTAGTCCTAGCCGTAAACGATGGGCACTAAGTAGAGGGGTTTT

>gi|375151939|gb|JQ307183.1| Uncultured bacterium clone UASB_anammox_8-15 16S ribosomal RNA gene, partial sequence
TTTCGCAATGCCCGAAAGGGTGACGAAGCGACGCCGCGTGCGGGAAGAAGGCCTTCGGGTTGTAAACCGC
TGTCGGGAGTTAGGAAGTGCAAGGATGTTAATAGCGTTCTTGCTTGACTAAGGCTCCGGAGGAAGCCACG
GCTAACTCTGTGCCAGCAGCCGCGGTAATACAGAGGCGGCAAGCGTTGTTCGGAATTATTGGGCGTAAAG
AGCACGTAGGCGGCTGTGTAAGTCGGTTGTGAAAGCCTTCCGCTTAACGGAAGAACGGCATCCGATACTG
CATAGCTTGAGTGCGGGAGGGGAGAGTGGAACTTCTGGTGGAGCGGTGAAATGCGTAGATATCAGAAGGA
ACACCGGCGGCGAAAGCGACTCTCTGGTCCGAAACTGACGCTGAGTGTGCGAAAGCTAGGGGAGCAAACG
GGATTAGATACCCCGGTAGTCCTAGCCGTAAACGATGGGCACTAAGTAGAGGGGTTTT

>gi|381138228|gb|JQ782884.1| Uncultured bacterium clone R2-6 16S ribosomal RNA gene, partial sequence
AGGGTGAGTAATGCATTGATAACCTACCTTTGAGATGGGAACAACAACGTTCCAAGTAATTGGGGCTACC
GAAAGGGTTGCTAATTCTCAATAAAAATGCTGACACTTTGGTGTCGGCAGTCAAAGAAATGGATCTGAAA
AGGTCCATTTGCTCAGAGAGGGGTCAATGTCCTATCAGCTAGTTGGTAGGGTAATGGCCTACCAAGGCGA
GGACGGGTAGCCGGCCTGAGAGGGTGGTCGGCCACACTGGGACTGAGACACTGCCCAGACTCCTACGGGA
GGCTGCAGTCGAGAATCTTTCGCAATGCCCGAAAGGGTGACGAGGCGACGCCGCGTGTGGGATGAAGGCC
TTCGGGTTGTAAACCACTGTCGGGAGTTAAGAATTGTAGGAATGCTAATAGTATTTCTACTTGACTAAGG
CTCCGGAGGAAGCCACGGCTAACTCTGTGCCAGCAGCCGCGGTAATACAGAGGCGGCAAGCGTTGTTCGG
AATTATTGGGCGTAAAGAGCATGTAGGCGGCTATGTAAGTCGGTTGTGAAAGCCTTCCGCTTAACGGAAG
AATGGCGGTCGAAACTGCATGGCTTGAGTGCGGGAGGGGAGAGTGGAACTTCTGGTGGAGCGGTGAAATG
CGTAGATATCAGAAGGAACGTCGGCGGCGAAAGCGACTCTCTAGACCGTAACTGACGCTGAGTGTGCGAA

>gi|381138229|gb|JQ782885.1| Uncultured bacterium clone R3-20 16S ribosomal RNA gene, partial sequence
AAGGGTGAGTAATGCATTGATAACCTACCTTTGAGATGGGAACAACAACGTTCCAAGTAATTGGGGCTAC
CGAAAGGGTTGCTAATTCTCAATAAAAATGCTGACACTTTGGTGTCGGCAGTCAAAGAAATGGATCTGAA
AAGGTCCATTTGCTCAGAGAGGGGTCAATGTCCTATCAGCTAGTTGGTAGGGTAATGGCCTACCAAGGCG
AAGACGGGTAGCCGGCCTGAGAGGGTGGTCGGCCACACTGGGACTGAGACACTGCCCAGACTCCTACGGG
AGGCTGCAGTCGAGAATCTTTCGCAATGCCCGAAAGGGTGACGAAGCGACGCCGCGTGTGGGATGAAGGC
CTTCGGGTTGTAAACCACTGTCGGGAGTTAAGAATTGTAGGAATGCTAATAGTATTTCTACTTGACTAAG
GCTCCGGAGGAAGCCACGGCTAACTCTGTGCCAGCAGCCGCGGTAATACAGAGGCGGCAAGCGTTGTTCG
GAATTATTGGGCGTAAAGAGCATGTAGGCGGCTATGTAAGTCGGTTGTGAAAGCCTTCCGCTTAACGGAA
GAATGGCGGTCGAAACTGCATGGCTTGAGTGCGGGAGGGGAGAGTGGAACTTCTGGTGGAGCGGTGAAAT
GCGTAGATATCAGAAGGAACGTCGGCGGCGAAAGCGACTCTCTAGACCGTAACTGACGCTGAGTGTGCGA

>gi|381138230|gb|JQ782886.1| Uncultured bacterium clone R1-16 16S ribosomal RNA gene, partial sequence
TAGGGTGAGTAATGCATTGATAACCTACCTTTGAGATGGGAACAACAACGTTCCAAGTAATTGGGGCTAC
CGAAAGGGTTGCTAATTCTCAATAAAAATGCTGACACTTTGGTGTCGGCAGTCAAAGAAATGGATCTGAA
AAGGTCCATTTGCTCAGAGAGGGGTCAATGTCCTATCAGCTAGTTGGTAGGGTAATGGCCTACCAAGGCG
AAGACGGGTAGCCGGCCTGAGAGGGTGGTCGGCCACACTGGGACTGAGACACTGCCCAGACTCCTACGGG
AGGCTGCAGTCGAGAATCTTTCGCAATGCCCGAAAGGGTGACGAAGCGACGCCGCGTGTGGGATGAAGGC
CTTCGGGTTGTAAACCACTGTCGGGAGTTAAGAATTGTAGGAATGCTAATAGTATTTCTACTTGACTAAG
GCTCCGGAGGAAGCCACGGCTAACTCTGTGCCAGCAGCCGCGGTAATACAGAGGCGGCAAGCGTTGTTCG
GAATTATTGGGCGTAAAGAGCATGTAGGCGGCTATGTAAGTCGGTTGTGAAAGCCTTCCGCTTAACGGAA
GAATGGCGGTCGAAACTGCATGGCTTGAGTGCGGGAGGGGAGAGTGGAACTTCTGGTGGAGCGGTGAAAT
GCGTAGATATCAGAAGGAACGTCGGCGGCGAAAGCGACTCTCTAGACCGTAACTGACGCTGAGTGTGCGA

>gi|381138231|gb|JQ782887.1| Uncultured bacterium clone R3-10 16S ribosomal RNA gene, partial sequence
CGTAGGGTGAGTAATGCATTGATAACCTACCTTTGAGATGGGAACAACAACGTTCCAAGTAATTGGGGCT
ACCGAAAGGGTTGCTAATTCTCAATAAAAATGCTGACACTTTGGTGTCGGCAGTCAAAGATGTGGATCTG
AAAAGGTCCATTTGCTCAGAGAGGGGTCAATGTCCTATCAGCTAGTTGGTAGGGTAATGGCCTACCAAGG
CGAAGACGGGTAGCCGGCCTGAGAGGGTGGTCGGCCACACTGGGACTGAGACACTGCCCAGACTCCTACG
GGAGGCTGCAGTCGAGAATCTTTCGCAATGCCCGAAAGGGTGACGAAGCGACGCCGCGTGTGGGATGAAG
GCCTTCGGGTTGTAAACCACTGTCGGGAGTTAAGAATTGTAGGAATGCTAATAGTATTTCTACTTGACTA
AGGCTCCGGAGGAAGCCACGGCTAACTCTGTGCCAGCAGCCGCGGTAATACAGAGGCGGCAAGCGTTGTT
CGGAATTATTGGGCGTAAAGAGCATGTAGGCGGCTATGTAAGTCGGTTGTGAAAGCCTTCCGCTTAACGG
AAGAATGGCGGTCGAAACTGCATGGCTTGAGTGCGGGAGGGGAGAGTGGAACTTCTGGTGGAGCGGTGAA
ATGCGTAGATATCAGAAGGAACGTCGGCGGCGAAAGCGACTCTCTAGACCGTAACTGACGCTGAGTGTGC

>gi|381138232|gb|JQ782888.1| Uncultured bacterium clone R3-6 16S ribosomal RNA gene, partial sequence
AGGGTGAGTAATGCATTGATAACCTACCTTTGAGACGGGGATAACAACGTTCCGCAAGGGACTCCCGAAA
GGGTTGCTAATACCCGATAAAACTCATGGTGCTTCGGTATCGGGAGTCAAAGGTTTGGGGCTGAAAGGTT
CCATATGCTCAGAGAGGGGTCAATGTCCTATCAGCTAGTTGGCAGGGTAAAGGCCTACCAAGGCGAAGAC
GGGTAGCCGGCCTGAGAGGGTGGTCGGCCACATTGGGACTGAGACACTGCCCAGACTCCTACGGGAGGCT
GCAGTCGAGAATCTTTCGCAATGCCCGGAAGGGTGACGAAGCGACGCCGCGTGTGGGAAGAAGGCCTTCG
GGTTGTAAACCACTGTCGGGAGTTAAGAAGTGTAAGGGGGTGAATAGCCCTCTTACTTGACGTTAGCTCC
GGAGGAAGCCACGGCTAACTCTGTGCCAGCAGCCGCGGTAATACAGAGGTGGCAAGCGTTGTTCGGAATT
ATTGGGCGTAAAGAGCACGTAGGCGGCCCTACAAGTCAGCTGTGAAATCCTTCTGCTCAACGGAAGAACG
GCAGTTGATACTATAGGGCTGGAGTGCGGGAGGGGAGAGTGGAACTTCTGGTGGAGCGGTGAAATGCGTA
GATATCAGAAGGAACATCGGCGGCGAAAGCGACTCTCTGGCCCGTAACTGACGCTGAGGTGCGAAAGCTA

>gi|381138233|gb|JQ782889.1| Uncultured bacterium clone R3-12 16S ribosomal RNA gene, partial sequence
CGAGGGTGAGTAATGCATTGATAACCTGCCTTTGAGATGGGAATAACTGCGTTTCGAGCAATCGGAACTA
CCGAAAGGGCTGCTAATACCCAATAATACTATAGGTGCAAAAGCACTTGTGGTCAAATGCTAGGAATTCT
GTTCCTTGTGCTTAAAGAGGGGTTAATGTCCTATCAGCTAGTTGGTGGGGTAATGGCCTACCAAGGCAAA
GACGGGTAGCCGGCTTGAGAGGGTGGTCGGCCACACTGGGACTGAGACACTGCCCAGACTCCTACGGGAG
GCTGCAGTCGAGAATCTTTCGCAATGCCCGAAAGGGTGACGAAGCGACGCCGCGTGTGGGAAGAAGGCCT
TCGGGTTGTAAACCACTGTCGGGAGTTAAGAAATGCAGGTGCGTTAATAGCGCACTTGCTTGACTAAGGC
TCCAGAGGAAGCCACGGCTAACTCTGTGCCAGCAGCCGCGGTAATACAGAGGCGGCAAGCGTTGTTCGGA
ATTATTGGGCGTAAAGAGCACGTAGGCGGCCTTGCAAGTCAGTTGTGAAAGCCTTCCGCTTAACGGAAGA
ACGGCATCTGATACTACAGGGCTTGAGTACGGGAGGGGAGAGTGGAACTTCTGGTGGAGCGGTGAAATGC
GTAGATATCAGAAGGAACGCCGGCGGCGAAAGCGACTCTCTGGTCCGAAACTGACGCTGAGTGTGCGAAA


>gi|480542350|gb|KC736553.1| Uncultured bacterium clone UASB_24 16S ribosomal RNA gene, partial sequence
GTGACGAAGCGACGCCGCGTGTGGGATGAAGGCCTTCGGGTTGTAAACCACTGTCGGGAGTTAAGAATTG
TAGGAATGCTAATAGTATTTCTACTTGACTAAGGCTCCGGAGGAAGCCACGGCTAACTCTGTGCCAGCAG
CCGCGGTAATACAGAGGCGGCAAGCGTTGTTCGGAATTATTGGGCGTAAAGAGCATGTAGGCGGCTATGT
AAGTCGGTTGTGAAAGCCTTCCGCTTAACGGAAGAATGGCGGTCGAAACTGCATGGCTTGAGTGCGGGAG
GGGAGAGTGGAACTTCTGGTGGAGCGGTGAAATGCGTAGATATCAGAAGGAACGTCGGCGGCGAAAGCGA
CTCTCTAGACCGTAACTGACGCTGAGTGTGCGAAAGCTAGGGGAGCAAACGGGATTAGATACCCCGGTAG
TCCTAGTCGTAAACGATGGGCACTAAGTAGAGGGGTTTTGATTATCTCTCTGCCGGAGCTAACGCATTAA
GTGCCCCGCCTGGGGAGTACGGCCGCAAGGCTAAAACTCAAAAGAATTGACGGGGGCTCGCACAAGCGGT
GGAGCATGTGGCTTAATTCGATGCAACGCGAAGAACCTTACCGGGGCTTGACATGATAGAAGTAGGAACC
CGAAAGGGCGACGAACGGTATCCAGCCCGAAACTATCACAGGTGTTGCATGGCTGTCGTCAGCTCGTGTC
GTGAGACGTTGGGTTAAGTCCCCTAACGAGCGAAACCCTTGTCTTTAGTTGCCATCAGGTTATGCTGGGC
ACTCTAAAGAGACTGCTGTCGTCAAGACGGAGGAAGGTGGGGATGACGTCAAGTCATCATGGCCCTTATG
TCCCGGGCTGCACACGTGCTACAATGGTTGGTACAAAGGGATGCTAAACTGTAAAGCGGAGCGAAACCCA
TAAAACCGATCTCAGTTCAGATTGGAGGCTGAAACCCGCCTCCATGAAGTAGGAATCGCTAGTAATCGCG
GATCAGCTACGCCGCGGTGAATATGTTCCCGAGCCTT

>gi|480542351|gb|KC736554.1| Uncultured bacterium clone UASB_37 16S ribosomal RNA gene, partial sequence
GTGACGAAGCGACGCCGCGTGTGGGAAGAAGGCCTTCGGGTTGTAAACCACTGTCGGGAGTTAGGAAATG
CAGGTGCGTTAATAGCGCACTTGCTTGACTAAGGCTCCAGAGGAGGCCACGGCTAACTCTGTGCCAGCAG
CCGCGGTAATACAGAGGCGGCAAGCGTTGTTCGGAATTATTGGGCGTAAAGAGCACGTAGGCGGCCTTGC
AAGTCAGTTGTGAAAGCCTTCCGCTTAACGGAAGAACGGCATCTGATACTACAGGGCTTGAGTACGGGAG
GGGAGAGTGGAACTTCTGGTGGAGCGGTGAAATGCGTAGATATCAGAAGGAACGCCGGCGGCGAAAGCGA
CTCTCTGGTCCGAAACTGACGCTGAGTGTGCGAAAGCTAGGGGAGCAAACGGGATTAGATACCCCGGTAG
TCCTAGCCGTAAACGATGGGCACTAAGTAGAGGGGTTTTGATTATTTCTCTGCCGGAGCTAACGCATTAA
GTGCCCCGCCTGGGGAGTACGGCCGCAAGGCTAAAACTCAAAAGAATTGACGGGGGCTCGCACAAGCGGT
GGAGCATGTGGCTTAATTCGATGCAACGCGAAGAACCTTACCGGGGCTTGACATGGTAGAAGTAGAATCC
TGAAAGGGTGACGATCGGTATCCAGTCCGAAGCTATCACAGGTGTTTGCATGGCTGTCGTCAGCTCGTGT
CGTGAGACGTTGGGTTAAGTCCCCTAACGAGCGAAACCCTTGTCTTTAGTTGCTAACGGGTAATGCTGAG
CACTTTAGAGAGACTGCCCGTCGTTTAAGACGGAGGAAGGTGGGGACGACGTCAAGTCATCATGGCCCTT
ATGTCCCGGGCTGCACACGTGCTACAATGGTCGGTACAAAGGGATGCTAAGTCGCGAGATGGTGCGAAAC
CTATAAAGCCGATCTCAGTTCAGATTGGAGGCTGAAACTCGCCTCCATGAAGTTGGAATCGCTAGTAATC
GCGGATCAGCTACGCCGCGGTGAATATGTTCCCGAGCCTT
>gi|110628615|gb|DQ786745.1| Uncultured Planctomycetales bacterium clone R11 16S ribosomal RNA gene, partial sequence
GGATTAGGCATGCAAGTCGAACGAGGGAGTGTTCCGAAAGGGGCACAAACCGAGTGGCGTAAGGGTGAGT
AATGCATTGATAACCTACCTCCAAGATGGGAATAACAACGTTCCAAGCAATTGGGGCTACCGAAAGGGTT
GCTAATACTCAATAAAATTATTGTTGCTTCGGCAATAATAGTCAAATAGGAGGAATCGAAAGGTTTCGCT
TGCTTGAAGAGGGGTCAATGTCCTATCAGCTAGTTGGTGGGGTAATAGCCTACCAAGGCGAAGACGGGTA
GCCGGCCTGAGAGGGTGGTCGGCCACACTGGGACTGAGATACTGCCCAGACTCCTACGGGAGGCTGCAGT
CGAGAATCTTTCGCAATGCCCGAAAGG

>gi|110628616|gb|DQ786746.1| Uncultured Planctomycetales bacterium clone R12 16S ribosomal RNA gene, partial sequence
GGATTAGGCATGCAAGTCGAACGAGGGAGTGTTCCGAAAGGGGCACAAACCGAGTGGCGTAAGGGTGAGT
AATGCATTGATAACCTACCTTTGAGACGGGGATAACAACGTTCCGCAAGGGACTCCCGAAAGGGTTGCTA
ATACCCGATAAAACTCATGGTGCTTCGGTATCGGGAGTCAAAGGTTTGGGGCTGAAAGGTTCCATATGCT
CAGAGAGGGGTCAATGTCCTATCAGCTAGTTGGCAGGGTAAAGGCCTACCAAGGCGAAGACGGGTAGCCG
GCCTGAGAGGGTGGTCGGCCACATTGGGACTGAGACACTGCCCAGACTCCTACGGGAGGCTGCAGTCGAG
AATCTTTCGCAATGCCCGGAAGGGTGACGAAGCGACGCCGCGTGTGGGAAGAAGGCCTTCGGGTTGTAAA
CCACTGTCGGGAGTTAAGAAGTGTAAGGGGGTGAATAGCCCTCTTACTTGACGTTAGCTCCGGAGGAAGC
CACGGCTAACTCTGTGCCAGCAGCCGCGGTAATACAGAGGTGGCAAGCGTTGTTCGGAATTATTGGGCGT
AAAGAGCACGTAGGCGGCCCTACAAGTCAGCTGTGAAATCCTTCTGCTCAACGGAAGAACGGCAGTTGAT
ACTATAGGGCTGGAGTGCGGGAGGGGAGAGTGGAACTTCTGGTGGAGCGGTGAAATGCGTAGATATCAGA
AGGAACATCGGCGGCGAAAGCGGCTCTCTGGCCCGTAACTGACGCTGAGGTGCGAAAGCTAGGGGAGCAA
ACGGGATTAGATACCCCGGTAGTCCTAGCCGTAAACGATGGGCACTAAGTAGAGGGGTTT

>gi|110628617|gb|DQ786747.1| Uncultured Planctomycetales bacterium clone R21 16S ribosomal RNA gene, partial sequence
GGATTAGGCATGCAAGTCGAACGAGGGAGTGTTCCGAAAGGGGCACAAACCGAGTGGCGTAAGGGTGAGT
AATGCATTGATAACCTACCTTTGAGACGGGGATAACAACGTTCCGCAAGAGACTCCCGAAAGGGTTGCTA
ATACCCGATAAAACTCATGGTGCTTCGGTATCGTGAGTCAAAGGTTTGAGGCTGAAAGGTCCATTTGCTC
AGAGAGGGGTCAATGTCCTATCAGCTAGTTGGTAGGGTAATGGCCTACCAAGGCGAAGACGGGTAGCCGG
CCTGAGAGGGTGGTCGGCCACACTGGGACTGAGACACTGCCCAGACTCCTACGGGAGGCTGCAGTCGAGA
ATCTTTCGCAATGCCCGAAAGGGTGACGAAGCGACGCCGCGTGCGGGAAGAAGGCCTTCGGGTTGTAAAC
CGCTGTCGGGAGTTAGGAAATGCAAGGATGTTAATAGCGTTCTTGCTTGACTAAGGCTCCGGAGGAAGCC
ACGGCTAACTCTGTGCCAGCAGCCGCGGTAATACAGAGGCGGCAAGCGTTGTTCGGAATTATTGGGCGTA
AAGAGCACGTAGGCGGCTGTGTAAGTCGGTTGTGAAAGCCTTCCGCTTAACGGAAGAACGGCATCCGATA
CTGCATAGCTTGAGTGCGGGAGGGGAGAGTGGAACTTCTGGTGGAGCGGTGAAATGCGTAGATATCAGAA
GGAACGTCGGCGGCGAAAGCGACTCTCTAGACCGTAACTGACGCTGAGTGTGCGAAAGCTAGGGGAGCAA
ACGGGATTAGATACCCCGGTAGTCCTAGCCGTAAACGATGGGCACTAAGTAGAGGGGTTT

>gi|110628618|gb|DQ786748.1| Uncultured Planctomycetales bacterium clone R22 16S ribosomal RNA gene, partial sequence
GGATTAGGCATGCAAGTCGCACGAGGGAGCGTCCCGAAAGGGGCGCAAACCGAGTGGCGTAAGGGTGAGT
AATGCATTGATAACCTACCTTTGAGATGGGAACAACAACGTTCCAAGTAATTGGGGCTACCGAAAGGGTT
GCTAATTCTCAATAAAAATGCTGACACTTTGGTGTTGGCAGTCAAAGAAATGGATCTGAAAAGGTCCATT
TGCTCAGAGAGGGGTCAATGTCCTATCAGCTAGTTGGTAGGGTAATGGCCTACCAAGGCGAAGACGGGTA
GCCGGCCTGAGAGGGTGGTCGGCCACACTGGGACTGAGACACTGCCCAGACTCCTACGGGAGGCTGCAGT
CGAGAATCTTTCGCAATGCCCGAAAGGGTGACGAAGCGACGCCGCGTGTGGGATGAAGGCCTTCGGGTTG
TAAACCACTGTCGGGAGTTAAGAATTGTAGGAATGCTAATAGTATTTCTACTTGACTAAGGCTCCGGAGG
AAGCCACGGCTAACTCTGTGCCAGCAGCCGCGGTAATACAGAGGCGGCAAGCGTTGTTCGGAATTATTGG
GCGTAAAGAGCATGTAGGCGGCTATGTAAGTCGGTTGTGAAAGCCTTCCGCTTAACGGAAGAATGGCGGT
CGAAACTGCATGGCTTGAGTGCGGGAGGGGAGAGTGGAACTTCTGGTGGAGCGGTGAAATGCGTAGATAT
CAGAAGGAACGTCGGCGGCGAAAGCGACTCTCTAGACCGTAACTGACGCTGAGTGTGCGAAAGCTAGGGG
AGCAAACGGGATTAGATACCCCGGTAGTCCTAGCCGTAAACGATGGGCACTAAGTAGAGGGAATTA

>gi|162568961|gb|EU301731.1| Uncultured bacterium clone A238 16S ribosomal RNA gene, partial sequence
GAACGAGGGAGTGTTCCGAAAGGGGCACAAACCGAGTGGCGTAAGGGTGAGTAATGCATTGATAACCTAC
CTTTGAGACGGGGATAACAACGTTCCGCAAGGGACTCCCGAAAGGGTTGCTAATACCCGATAAAACTCAT
GGTGCTTCGGTATCGGGAGTCAAAGGTTTGGGGCTGAAAGGTTCCATATGCTCAGAGAGGGGTCAATGTC
CTATCAGCTAGTTGGCAGGGTAAAGGCCTACCAAGGCGAAGACGGGTAGCCGGCCTGAGAGGGTGGTCGG
CCACATTGGGACTGAGACACTGCCCAGACTCCTACGGGAGGCTGCAGTCGAGAATCTTTCGCAATGCCCG
AAAGGA

>gi|162568962|gb|EU301732.1| Uncultured bacterium clone A224 16S ribosomal RNA gene, partial sequence
GAACGAGGAAGTGCCCCGTAAGGGGCGCAAGCCTAGTGGCGAAAGGGTGAGTAATGCATTGATAACCTGC
CTTTGAGATGGGAATAACTGCGTTTCGAGCAATCGGAACTACCGAAAGGGCTGCTAATACCCAATAATAC
TATAGGTGCAAAAGCACTTGTGGTCAAATGCTAGGAATTCTGTTCCTTGTGCTTAAAGAGGGGTTAATGT
CCTATCAGCTAGTTGGTGGGGTAATGGCCTACCAAGGCAAAGACGGGTAGCCGGCTTGAGAGGGTGGTCG
GCCACACTGGGACTGAGACACTGCCCAGACTCCTACGGGAGGCTGCAGTCGAGAATCTTTCGCAATGCCC
GAAAGGA

>gi|162568963|gb|EU301733.1| Uncultured bacterium clone A213 16S ribosomal RNA gene, partial sequence
TGGATTAGGCATGCAAGTCGCACGAGGGAGCGTCCCGAAAGGGGCGCAAACCGAGTGGCGTAAGGGTGAG
TAATGCATTGATAACCTACCTTTGAGATGGGAACAACAACGTTCCAAGTAATTGGGGCTACCGAAAGGGT
TGCTAATTCTCAATAAAAATGCTGACACTTTGGTGTCGGCAGTCAAAGAAATGGATCTGAAAAGGTCCAT
TTGCTCAGAGAGGGGTCAATGTCCTATCAGCTAGTTGGTAGGGTAATGGCCTACCAAGGCGAAGACGGGT
AGCCGGCCTGAGAGGGTGGTCGGCCACACTGGGACTGAGACACTGCCCAGACTCCTACGGGAGGCTGCAG
TCGAGAATCT

>gi|162568964|gb|EU301734.1| Uncultured bacterium clone A240 16S ribosomal RNA gene, partial sequence
GCACGAGGGAGCGTCCCGAAAGGGGCGCAAACCGAGTGGCGTAAGGGTGAGTAATGCATTGATAACCTAC
CTTTGAGATGGGAACAACAACGTTCCAAGTAATTGGGGCTACCGAAAGGGTTGCTAATTCTCAATAAAAA
TGCTGACACTTTGGTGTCGGCAGTCAAAGAAATGGATCTGAAAAGGTCCATTTGCTCAGAGAGGGGTCAA
TGTCCTATCAGCTAGTTGGTAGGGTAATGGCCTACCAAGGCGAAGACGGGTAGCCGGCCTGAGAGGGTGG
TCGGCCACACTGGGACTGAGACACTGCCCAGACTCCTACGGGAGGCTGCAGTCGAGAATCTTTCGCAATA

>gi|162568965|gb|EU301735.1| Uncultured bacterium clone A230 16S ribosomal RNA gene, partial sequence
TGGATTAGGCATGCAAGTCGAACGAGGGAGTGTTCCGAAAGGGGCACAAACCGAGTGGCGTAAGGGTGAG
TAATGCATTGATAACCTACCTTTGAGACGGGGATAACAACGTTCCGCAAGGGACTCCCGAAAGGGTTGCT
AATACCCGATAAAACTCATGGTGCTTCGGTATCGGGAGTCAAAGGTTTGGGGCTGAAAGGTTCCATATGC
TCAGAGAGGGGTCAATGTCCTATCAGCTAGTTGGCAGGGTAAAGGCCTACCAAGGCGAAGACGGGTAGCC
GGCCTGAGAGGGTGGTCGGCCACATTGGGACTGAGACACTGCCCAGACTCCTACGGGAGGCTGCAGTCGA
GAATCT

>gi|162568966|gb|EU301736.1| Uncultured bacterium clone A12 16S ribosomal RNA gene, partial sequence
TGGGATTAGGCATGCAAGTCGAACGAGGAAGTGCCCCGTAAGGGGCGCAAGCCTAGTGGCGAAAGGGTGA
GTAATGCATTGATAACCTGCCTTTGAGATGGGAATAACTGCGTTTCGAGCAATCGGAACTACCGAAAGGG
CTGCTAATACCCAATAATACTATAGGTGCAAAAGCACTTGTGGTCAAATGCTAGGAATTCTGTTCCTTGT
GCTTAAAGAGGGGTTAATGTCCTATCAGCTAGTTGGTGGGGTAATGGCCTACCAAGGCAAAGACGGGTAG
CCGGCTTGAGAGGGTGGTCGGCCACACTGGGACTGAGACACTGCCCAGACTCCTACGGGAGGCTGCAGTC
GAGAATCT

>gi|162568967|gb|EU301737.1| Uncultured bacterium clone A125 16S ribosomal RNA gene, partial sequence
GAACGAGGGAGTATTCCGAAAGGGGTACAAACCGAGTGGCGTAAGGGTGAGTAATGCATTGATAACCTAC
CTTTGAGATGGGAACAACAGCGTTCCAAGCAATTGGAGCTACCGAAAGGGCTGCTAATACCCAATAATAC
TATTATTGCTTTGGTGGTGATAGTCAAACATGCGGAATCGAAAGGTTCCATTTGCTCAAAGAGGGGTCAA
TGTCCTATCAGCTTGTTGGTGGGGTAACGGCCTACCAAGGCGAAGACGGGTAGCCGGCCTGAGAGGGTGG
TCGGCCACATTGGGACTGAGACACTGCCCAGACTCCTACGGGAGGCTGCAGTCGAGAATCTTTCGCAATA
>gi|162568968|gb|EU301738.1| Uncultured bacterium clone A03 16S ribosomal RNA gene, partial sequence
GGGGCACAAACCGAGTGGGCGTAAAGGGTGAGTAATGCATTGATAACCTACCTTTGAGACGGGGATAACA
ACGTTCCGCAAGGGACTCCCGAAAGGGTTGCTAATACCCGATAAAACTCATGGTGCTTCGGTATCGGGAG
TCAAAGGTTTGGGGCTGAAAGGTTCCATATGCTCAGAGAGGGGTCAATGTCCTATCAGCTAGTTGGCAGG
GTAAAGGCCTACCAAGGCGAAGACGGGTAGCCGGCCTGAGAGGGTGGTCGGCCACATTGGGACTGAGACA
CTGCCCAGACTCCTACGGGAGGCTGCAGTCGAGAATCTTTCGCAATGCCCGGAAGGGTGACGAAGCGACG
CCGCGTGTGGGAAGAAGGCCTTCGGGTTGTAAACCACTGTCGGGAGTTAAGAAGTGTAAGGGGGTGAATA
GCCCTCTTACTTGACGTTAGCTCCGGAGGAAGCCACGGCTAACTCTGTGCCAGCAGCCGCGGTAATACAG
AGGTGGCAAGCGTTGTTCGGAATTATTGGGCGTAAAGAGCACGTAGGCGGCCCTACAAGTCAGCTGTGAA
ATCCTTCTGCTCAACGGAAGAACGGCAGTTGATACTATAGGGCTGGAGTGCGGGAGGGGAGAGTGGAACT
TCTGGTGGAGCGGTGAAATGCGTAGATATCAGAAGGAACATCGGCGGCGAAAGCGACTCTCTGGCCCGTA
ACTGACGCTGAGGTGCGAAAGCTAGGGGAGCAAACGGGATTAGATACCCCGGTAGTCCTAGCCGTAAACG
AT

>gi|441083843|gb|KC203463.1| Uncultured anaerobic ammonium-oxidizing bacterium clone AS-OTU1 16S ribosomal RNA gene, partial sequence
TTTCGCAATGCCCGAAAGGGTGACGAAGCGACGCCGCGTGCGGGAAGAAGGCCTTCGGGTTGTAAACCGC
TGTCGGGAGTTAGGAAATGCAAGGATGTTAATAGCATTCTTGCTTGACTAAGGCTCCGGAGGAAGCCACG
GCTAACTCTGTGCCAGCAGCCGCGGTAATACAGAGGCGGCAAGCGTTGTTCGGAATTATTGGGCGTAAAG
AGCACGTAGGCGGCTGTGTAAGTCGGTTGTGAAAGCCTTCCGCTTAACGGAAGAACGGCATCCGATACTG
CATAGCTTGAGTGCGGGAGGGGAGAGTGGAACTTCTGGTGGAGCGGTGAAATGCGTAGATATCAGAAGGA
ACACCGGCGGCGAAGGCGACTCTCTGGTCCGTAACTGACGCTGAGTGTGCGAAAGCTAGGGGAGCAAACG
GGATTAGATACCCCGGTAGTCCTAGCCGTAAACGATGGGCACTAAGTAGAGGGGTTTT

>gi|441083844|gb|KC203464.1| Uncultured anaerobic ammonium-oxidizing bacterium clone AS-OTU2 16S ribosomal RNA gene, partial sequence
TTCGCAATGCCCGAAAGGGTGACGAAGCGACGCCGCGTGCGGGAAGAGGGCCTTCGGGTTGTAAACCGCT
GTCGGGAGTTAGGAAGTGCAAGGATGTTAATAGCGTTCTTGTTTGACTAAGGCTCCGGAGGAAGCCACGG
CTAACTCTGTGCCAGCAGCCGCGGTAATACAGAGGCGGCAAGCGTTGTTCGGAATTATTGGGCGTAAAGA
GCACGTAGGCGGCTGTGTAAGTCGGTTGTGAAAGCCTTCCGCTTAACGGAAGAACGGCATCCGATACTGC
ATAGCTCGAGTGCGGGAGGGGAGAGTGGAACTTCTGGTGGAGCGGTGAAATGCGTAGATATCAGAAGGAA
CACCGGCGGCGAAGGCGACTCTCTGGTCCGTAACTGACGCTGAGTGTGCGAAAGCTAGGGGAGCAAACGG
GATTAGATACCCCGGTAGTCCTAGCCGTAAACGATGGGCACTAAGTAGAGGGGTTTTA

>gi|441083845|gb|KC203465.1| Uncultured anaerobic ammonium-oxidizing bacterium clone AS-OTU3 16S ribosomal RNA gene, partial sequence
TTTCGCAATGCCCGAAAGGGTGACGAAGCGACGCCGCGTGCGGGAAGAAGGCCTTCGGGTGTAAACCGCT
GTCGGGAGTTAGGAAGTGCAAGGATGTTAATAGCGTTCTTGCTTGACTAAGGCTCCGGAGGAAGCCACGG
CTAACTCTGTGCCAGCAGCCGCGGTAATACAGAGGCGGCAAGCGTTGTTCGGAATTATTGGGCGTAAAGA
GCACGTAGGCGGCTGTGTAAGTCGGTTGTGAAAGCCTTCCGCTTAACGGAAGAACGGCATCCGATACTGC
ATAGCTTGAGTGCGGGAGGGGAGAGTGGAACTTCTGGTGGAGCGGTGAAATGCGTAGATATCAGAAGGAA
CACCGGCGGCGAAGGCGACTCTCTGGTCCGTAACTGACGCTGAGTGTGCGAAAGCTAGGGGAGCAAACGG
GATTAGATACCCCGGTAGTCCTAGCCGTAAACGATGGGCACTAAGTAGAGGGGTTTT

>gi|441083846|gb|KC203466.1| Uncultured anaerobic ammonium-oxidizing bacterium clone AS-OTU4 16S ribosomal RNA gene, partial sequence
TTTCGCAATGCCCGAAAGGGTGACGAAGCGACGCCGCGTGCGGGAAGAAGGCCTTCGGGTTGTAAACCGC
TGTCGGGAGTTAGGAAGTGCAAGGATGTTAATAGCGTTCTTGCTTGACTAAGGCTCCGGAGGAAGCCACG
GCTAACTCTGTGCCAGCAGCCGCGGTAATACAGAGGCGGCAAGCGTTGTTCGGAATTATTGGGCGTAAAG
AGCACGTAGGCGGCCTTGCAAGTCAGTTGTGAAAGCCTTCCGCTTAACGGAAGAACGGCATCTGATACTA
CAGGGCTTGAGTACGGGAGGGGAGAGTGGAACTTCTGGTGGAGCGGTGAAATGCGTAGATATCAGAAGGA
ACGCCGGCGGCGAAAGCGACTCTCTGGTCCGAAACTGACGCTGAGTGTGCGAAAGCTAGGGGAGCAAACG
GGATTAGATACCCCGGTAGTCCTAGCCGTAAACGATGGGCACTAAGTAGAGGGGTTTT

>gi|441083847|gb|KC203467.1| Uncultured anaerobic ammonium-oxidizing bacterium clone AS-OTU5 16S ribosomal RNA gene, partial sequence
TTTCGCAATGCCCGAAAGGGTGACGAAGCGACGCCGCGTGCGGGAAGAAGGCCTTCGGGTTGTAAACCGC
TGTCGGGAGTTAGGAAGTGCAAGGATGTTAATAGCGTTCTTGCTTGACTAAGGCTCCGGAGGAAGCCACG
GCTAACTCTGTGCCAGCAGCCGCGGTAATACAGAGGCGGCAAGCGTTGTTCGGAATTATTGGGCGTAAAG
AGCACGTAGGCGGCTGTGTAAGTCGGTTGTGAAAGCCTTCCGCTTAACGGAAGAACGGCATCCGATACTG
CATAGCTTGAGTGCGGGAGGGGAGAGTGGAACTTCTGGTGGAGCGGTGAAATGCGTAGATATCAGAAGGA
ACACCGGCGGCGAAGGCGACTCTCTGGTCCGTAACTGACGCTGAGTGTGCGAAAGCTAGGGGAGCAAACG
GGATTAGATACCCCGGTAGTCCTAGCCGTAAACGATGGGCACTAAGTAGAGGGGTTTT
>gi|441083848|gb|KC203468.1| Uncultured anaerobic ammonium-oxidizing bacterium clone BS-OTU1 16S ribosomal RNA gene, partial sequence
TTCGCAATGCCCGAAAGGGTGACGAAGCGACGCCGCGTGTGGGAAGAAGGCCTTCGGGTTGTAAACCACT
GTCGGGAGTTAGGAAATGCAGGTGCGTTAATAGCGCACTTGCTTGACTAAGGCTCCAGAGGAAGCCACGG
CTAACTCTGTGCCAGCAGCCGCGGTAATACAGAGGCGGCAAGCGTTGTTCGGAATTATTGGGCGTAAAGA
GCACGTAGGCGGCCCTGCAAGTCAGTTGTGAAAGCCTTCCGCTTAACGGAAGAACGGCATCTGATACTAC
AGGGCTTGAGTACGGGAGGGGAGAGTGGAACTTCTGGTGGAGCGGTGAAATGCGTAGATATCAGAAGGAA
CGCCGGCGGCGAAAGCGACTCTCTGGTCCGAAACTGACGCTGAGTGTGCGAAAGCTAGGGGAGCAAACGG
GATTAGATACCCCGGTAGTCCTAGCCGTAAACGATGGGCACTAAGTAGAGGGGTTTTA

>gi|441083849|gb|KC203469.1| Uncultured anaerobic ammonium-oxidizing bacterium clone BS-OTU2 16S ribosomal RNA gene, partial sequence
TTCGCAATGCCCGAAAGGGTGACGAAGCGACGCCGCGTGCGGGAGGAAGGCCTTCGGGTTGTAAACCGCT
GTCGGGAGTTAAGAAATGCAAGAATGTTAATAGCGTTCTTGCTTGACTAAGGCTCCGGAGGAAGCCACGG
CTAACTCTGTGCCAGCAGCCGCGGTAATACAGAGGCGGCAAGCGTTGTTCGGAATTATTGGGCGTAAAGA
GCACGTAGGCGGCTGTGTAAGTCGGTTGTGAAAGCCTTCCGCTCAACGGAAGAACGGCATCCGATACTGC
ATAGCTTGAGTGTGGGAGGGGAGAGTGGAACTTCTGGTGGAGCGGTGAAATGCGTAGATATCAGAAGGAA
CACCGGCGGCGAAGGCGACTCTCTGGTCCATAACTGACGCTGAGTGTGCGAAAGCTAGGGGAGCAAACGG
GATTAGATACCCCGGTAGTCCTAGCCGTAAACGATGGGCACTAAGTAGAGGGGTTTTA

>gi|441083850|gb|KC203470.1| Uncultured anaerobic ammonium-oxidizing bacterium clone BS-OTU3 16S ribosomal RNA gene, partial sequence
TTTCGCAATGCCCGAAAGGGTGACGAAGCGACGCCGCGTGTGGGAAGAAGGCCTTCGGGTTGTAAACCAC
TGTCGGGAGTTAGGAAATGCAGGTGCGTTAATAGCGCACTTGCTTGACTAAGGCTCCAGAGGAAGCCACG
GCTAACTCTGTGCCAGCAGCCGCGGTAATACAGAGGCGGCAAGCGTTGTTCGGAATTATTGGGCGTAAAG
AGCACGTAGGCGGCCTTGCAAGTCAGTTGTGAAAGCCTTCCGCTTAACGGAAGAACGGCATCTGATACTA
CAGGGCTTGAGTACGGGAGGGGAGAGTGGAACTTCTGGTGGAGCGGTGAAATGCGTAGATATCAGAAGGA
ACGCCGGCGGCGAAAGCGACTCTCTGGTCCGAAACTGACGCTGAGTGTGCGAAAGCTAGGGGAGCAAACG
GGATTAGATACCCCGGTAGTCCTAGCCGTAAACGATGGGCACTAAGTAGAGGGGTTTT

>gi|441083851|gb|KC203471.1| Uncultured anaerobic ammonium-oxidizing bacterium clone BS-OTU4 16S ribosomal RNA gene, partial sequence
TTTCGCAATGCCCGAAAGGGTGACGAAGCGACGCCGCGTGCGGGAAGAAGGCCTTCGGGTTGTAAACCGC
TGTCGGGAGTTAGGAAATGCAAGGATGTTAATAGCATTCTTGCTTGACTAAGGCTCCGGAGGAAGCCACG
GCTAACTCTGTGCCAGCAGCCGCGGTAATACAGAGGCGGCAAGCGTTGTTCGGAATTATTGGGCGTAAAG
AGCACGTAGGCGGCTGTGTAAGTCGGTTGTGAAAGCCTTCCGCTTAACGGAAGAACGGCATCCGATACTG
CATAGCTTGAGTGCGGGAGGGGAGAGTGGAACTTCTGGTGGAGCGGTGAAATGCGTAGATATCAGAAGGA
ACACCGGCGGCGAAGGCGACTCTCTGGTCCGTAACTGACGCTGAGTGTGCGAAAGCTAGGGGAGCAAACG
GGATTAGATACCCCGGTAGTCCTAGCCGTAAACGATGGGCACTAAGTAGAGGGGTTTT

>gi|441083852|gb|KC203472.1| Uncultured anaerobic ammonium-oxidizing bacterium clone BS-OTU5 16S ribosomal RNA gene, partial sequence
TTCGCAATGCCCGAAAGGGTGACGAAGCGACGCCGCGTGCGGGAAGAAGGCCTTCGGGTTGTAAACCGCT
GTCGGGAGTTAAGAAATGCAAGGATGTTAATAGCATCTTTGTTTGACTAAGGCTCCGGAGGAAGCCACGG
CTAACTCTGTGCCAGCAGCCGCGGTAATACAGAGGCGGCAAGCGTTGTTCGGAATTATTGGGCGTAAAGA
GCACGTAGGCGGCTGTGTAAGTCGGTTGTGAAAGCCTTCCGCTTAACGGAAGAACGGCATCTGATACTAC
AGGGCTTGAGTACGGGAGGGGAGAGTGGAACTTCTGGTGGAGCGGTGAAATGCGTAGATATCAGAAGGAA
CGCCGGCGGCGAAAGCGACTCTCTGGTCCGAAACTGACGCTGAGTGTGCGAAAGCTAGGGGAGCAAACGG
GATTAGATACCCCGGTAGTCCTAGCCGTAAACGATGGGCACTAAGTAGAGGGGTTTTA
