# Supplementary material for: Biogeography of anaerobic ammonia-oxidizing (anammox) bacteria
Source: Front Microbiol. 2014 Aug 6;5:399. doi: 10.3389/fmicb.2014.00399 (PMC4123730; doi:10.3389/fmicb.2014.00399)
Supplement: Supplementary file 1 [file DataSheet1.ZIP › Sonthiphand supp data files/100/Untrimmed Sequence Files/283.fasta]

>gi|154434685|gb|EF684906.1| Candidatus Scalindua brodae clone AIT BP-6 16S ribosomal RNA gene, partial sequence
CACGTAGGTGGGTTCGTAAGTCAGATGTGAAAGCCTTCTGTTCAACGGAAGAATTGCATCTGAAACTGCG
AGTCTTGAGTGTAGGAGGGGAGAATGGAACTTCTGGTGGAGCGGTGAAATGCGTAGATATCAGAAGGAAC
GCCGGCGGCGAAAAGCGATTCTCTGGCCCTATTACTGACACTCAGTGTGCGAAAAGCTGAGGGGAGCAAA
CGGATTAGATACCCCGGTAGTCCTAGCCGTAAACGATGGGCACTAAGTAGAGGGAATTACCGATGTTCTC
TCTGCCGTAGCTAACGCATTAAGTGCCCCGCCTGGGGAGGTACGGCCGCGAAGGCTAAAATACTCAAAAG
AAATTGACGGGGGCTCGCACAAGCGGTGGAGCATGTGGTTTAATTCGATGCAACGCGAAGAACCTTACCG
GGGCTTGACATGGTAGAAGTAGGAACCCGAAAGGGCAACGAACGGTANTCCAGTCCGTAACTATTCACAG
GTGTTGCATGGCTGTCGTCAGCTCGTGACGTGAGACGTTGGGTTAAGCCCCCTAACGAGCGAAANCCCTT
GTTTTTAGTTACCAGCGGGTTATGCCGGGTACTCTAGAAAGACTGCCGTCGTCAAGACGGAGGAAGGTGG
GGATGACGTCAAGTCATCATGGCCCTGTTATGCCCCGGGCTACACACGTGCTACAATGGTCGGTACAAAC
GGAAGCGAAGCCGAGAG

>gi|154434686|gb|EF684907.1| Candidatus Scalindua brodae clone AIT BP-7 16S ribosomal RNA gene, partial sequence
GGTTCGTAAGTNCAGATGGAAAGCCTTTTGTTCAACGGAAGAATTGCATCTGAAACTCGAGTCTTGAGTG
TAGGAGGGGAGAATGGGGACTTCTGGTGAGCGGTGAAATGCGTAGATATCAGAAGGAACGCCGGCGTACG
AAAAGCGTTCTCTGGCCCTATTACTGACACTCAGTGTGGCGAAAAGCTGAGGGGAGCAACGGNATTAGTA
CCCCGGTAGTCCTAGCCGTAAACGATGGCACTAAGTGAGGGAATTCCGATGTTCTCTCTGCCGTGCTAAC
GCATTAAGTGCCCGCCTGGGGAGGTACGGCCGCGAAGGCTAAAATACTCAAAAGAAATTGACGGGGGCTC
GCACAACGGTGGAGCTGTGGTTTATATTCGATGCATGAACGCGAAGAACTTACCGGGGCTTGACATGTAG
AAGTAGAACCCGAAATGGGCAACGAACGGTATCCAGGATCCGTAACTATTCACAGGTGTGCATGGCTGCG
TCAGCTCGTGACGTGAGACGTTGGGTTGGAAGCCCCCTAACGAGCGAAACCTTGTTTTTAGTTACCAGCG
GGTTATGCCGGGTACTCTAGAAAGACTGCCGTCGTCAAACGGAGGAAGGTGGGGATGACGTCAAGTCATC
ATGGCCCTGTTATGCCCCGGGCTACACACTGCTACAATGGTCGGTACATAAACGGAAGCGTG

>gi|154434687|gb|EF684908.1| Candidatus Scalindua brodae clone AIT BP-8 16S ribosomal RNA gene, partial sequence
TTGGTTTCAGTCAGATGGAAAGCCTTATTGTTCAACGGAAGAATTGCATCTGAAACTCGAGTCTTGAGTG
TAGGAGGGGAGAATGGGGACTTCAAATGGAAGGGGTGAAATGCTTGTAGATATCAGAAGGAACGCCACGT
ACGAAAATTGCGTTCTCTGGCCCTATTACTGACACTCAGTGTGGCGAAAAGCTGAGGGGAGCAACGGAAT
TAGTACCCCGGTAGTCCTAGCCGTAAACGATGGCACTAAGTGATTTGGAATTCCGATGTTCTCTCTGCCG
TGCTAACGCATTAAGTGGGGCCTTTGGGGAGGTACGGCCGCGAAGGCTAAAATACTCAAAAGATTGACGG
GGGCTCGCACAACGGTGGATTGAGCTGTGGTAATTATATTCGATGCATGAACGCGAAGAACGGACCGGGG
CTTGACATGTAGAAGGTAGAACCCTTGAAATGGGCAACGTCGGTATCCAGGATCCGTAACTATTCACAGG
TGAATGCATGGCTGCGTCAGCTCGTGGGACGTGAGACGTTGGGTTGGAAGCCCCCTAAACTGAGCGAAAC
CTTGTTTTTAGTTACCAGCGGGTTTTAATGCCGGGTACTCTAGAAAGACTGCCGTCGTNCAAACGGAGGA
AGGTGGGGATGACCGTCAAGTCATCATGGCCGTTATGCCCCGGGCTACACACTGCTACAATGGTCGGTAC
ATAAACGGAAGCGTGGA

>gi|154434688|gb|EF684909.1| Candidatus Scalindua wagneri clone AIT BP-9 16S ribosomal RNA gene, partial sequence
GAGCACGTATTGGGGTTTGTAGTAAGTCAGGTGTGAAAGCCTGGTCTGTTCAAATAGGGAAGAACGGATC
TGAAACGCAGATCTTGTGTAGGAGGGGAGAGTGGAACTTCTGGGGGTGAAATGCGTAGATATCAGAAGGA
ACGTCGGCCTCGAAAGCGACTCTCTGGCTGTTACTGACACTGAGGTGCGAAAGTTAGGGTGGGCAAAAGG
ATTGGATACCCCGGTAGTCCTAACCGTGAAACGATGGCACTAAGTATAGGGAATTACAATGTTCTCTCTG
CCGTAGCTAACGCATTTGTGCCCCGCCTGGGGAGTACGGCCGCAAGGCTAAAACTCAAAAGAATTGACGG
GGGCTGCACAAGCGGTGGAGCATGTATGGCTTAATTGATGCAACGGAAAAACCTCCCGGGGTTGACATGG
TAGAAGTAGGAGCCGAAATGGGAGCCAACGGTATCCAGTCCGTAACTATCACCAGGTGTTGCTGGCTGTC
GTCAGCTCGTGTGTCGTGAGACGTTGGGTTAAGCCCCTAACGGCGAAACCCTTGTTTTTAGTTACCATCG
GGTTATGCCGGGTACTCTAGAGGAAGACTGCCGCGTCAAGACGTGGAGGAAGGTGGGGATGACGCAAGTC
ATCTGGCCCTTTACCCCGGGCGCACAGGTGCTACAATGGTCGGTACAAAAGGAAGCAAGACCGAGAGGTG
GAGCGAATCC

>gi|154434689|gb|EF684910.1| Candidatus Scalindua wagneri clone AIT BP-10 16S ribosomal RNA gene, partial sequence
CACGTATTGGGGTTTGTAGTAAGTCAGGTGTGAAAGCCTGGTCTGTTCAAATAGGGAAGAACGGATCTGA
AACGCAGATCTTGTGTAGGAAGGGGAGAGTGAAACTTCTGGGGGTGAAATGCGTAGTATATCAGAAGTGA
ACGTCGGCCTCGAAAGCGACTCTCTGGCTGTTACTGACACTGAGGTGGCGAAAGTTAGGGTGGGCAAAAG
GATTGGATACCCCGGTAGTCCTAACCGTGAAACGATGGCACTAAGTTTATAGGGAATTTACAATGTTCTC
TCTGCCGTAGCTAACGCATTTGTGCCCCGCCTGGGGAGTACGGCCGCAAGGCTAAAACTCAAAAGAATTG
ACGGGGGCTGCACAAGCGGTGGAGCATGTATGGCTTAATTGATGCAACGGAAAAACCTCCCGGGGTTGAC
ATGGTAGAAGTACAGGAGCCGAAATGGGAGCCAACGGTATCCAGTCCGTAACTATCACCAGGTGTTGCTG
GCTGTCGTCAGCTCGTGTGTCGTGAGACGTTGGGTTAAGCCCCTAACGGCGAAACCCTTGTTTTTAGTTA
CCATCGGGTTATGCCGGGTACTCTAGAGGAAGACTGCCGCGTCAAGACGTGGAGGAAGGTGGGGATGAGC
GCAAGTCATCTGGCCCTTTACCCCGGGCGCACAGGTGGTACAATGGTAGGTACAAAATCGGAAGCAAGAT
CCGAGAGGTGGGAGCGA

>gi|396095886|gb|JX007917.1| Uncultured planctomycete clone SP6_CS_65 16S ribosomal RNA gene, partial sequence
GTGCCAGCAGCCGCGGTAATACGTATGGTGCAAACGTTGTTCGGAATCACTGGGCATAAAGAGCACGTAG
GCGGTCTGGTAAGTCTGTCTGTGGAATCCCTCGGCTCAACCGAGGAACTGCAGCGGATACTGCCGGACTG
GAGTACAGGAGGGGAGAGTGGAATTCCTGGTGGAGCGGTGAAATGCGTAGATATCAGGAGGAACGCCGGT
GGCGAAAGCGACTCTCTGGCCTGTTACTGACGCTGAGGTGCGAAAGCCAGGGGAGCAAACGGGATTAGAT
ACCCCGGTAGTCCTGGCCCTAAACGATGGGCACTAAGTGGAGGAGGTTCCGATGCCTTCTCCGCTGCAGC
AAATGTGTTAAGTGCCCCGCCTGGGGAGTATGGTCGCAAGGCTAAAACTCAAAGGAATTGACGGGGGCTC
ACACAAGCGGTGGAGCACGTTGTTCAATTCGAAGCAACGCGAAGAACCTTACCTGGGTTTGACATGCTTG
GGACCGCCTATGAAAGTAGGCTTTCCTTCGGGACCCTTGCACAGGGTGTTGCA
>gi|193783112|emb|FM174263.1| Uncultured anaerobic ammonium-oxidizing bacterium partial 16S rRNA gene, clone CaMs-3
GTGACGAAGCGACGCCGCGTGCGGGAAGAAGGCCTTCGGGTTGTAAACCGCTGTCAGGAGTTAGGAAATG
CAAAGGGGTTAATAGTCCTTTTGCTTGACTAAGGCTTCAGAGGAAGCCACGGCTAACTCTGTGCCAGCAG
CCGCGGTAATACAGAGGCGGCAAGCGTTGTTCGGAATTATTGGGCGTAGAGAGTACGTAGGCGGCCCTGA
AAGTCAGTTGTGAAAGCCTTCCGCTTAACGGAAGAACGGCTTCTGGTACTGCAGGGCTAGAGTACGGAAG
GGGAGAGTGGAACTTCTGGTGGAGCGGTGAAATGCGTAGATATCAGAAGGAACGCCGGCGGCGAAAGCGA
CTCTCTGGTCCGAAACTGACGCTGAGGTGCGAAAGCTAGGGGAGCAAACGGGATTAGATACCCCGGTAGT
CCTAGCCGTAAACGAT

>gi|193783113|emb|FM174264.1| Uncultured anaerobic ammonium-oxidizing bacterium partial 16S rRNA gene, clone CaMS-15
GTGACGAAGCGACGCCGCGTGCGGGAAGAAGGCCTTCGGGTTGTAAACCGCTGTCAGGAGTTAGGAAATG
CAAAGGGGTTAATAGTCCTTTTGCTTGACTAAGGCTCCGGAGGAAGCCACGGCTAACTCTGTGCCAGCAG
CCGCGGTAATACAGAGGCGGCAAGCGTTGTTCGGAATTATTGGGCGTAAAGAGCACGTAGGCGGCCCTGA
AAGTCAGTTGTGAAAGCCTTCCGCTTAACGGAAGAACGGCTTCTGGTACTGCAGGGCTAGAGTACGGAAG
GGGAGAGTGGAACTTCTGGTGGAGCGGTGAAATGCGTAGATATCAGAAGGAACGCCGGCGGCGAAAGCGA
CTCTCTGGTCCGAAACTGACGCTGAGGTGCGAAAGCTAGGGGAGCAAACGGGATTAGATACCCCGGTAGT
CCTAGCCGTAAACGAT

>gi|193783114|emb|FM174265.1| Uncultured anaerobic ammonium-oxidizing bacterium partial 16S rRNA gene, clone CaMs-2
GTGACGAAGCGACGCCGCGTGCGGGAAGAAGGCCTTCGGGTTGTAAACCGCTGTCGGGAGTTAGGAAATG
TAAGGACGTTAATAGCGTTCTTGCTTGACTAAGGCTCCGAAGGAAGCCACGGCTAACTCTGTGCCAGCAG
CCGCGGTAATACAGAGGTGGCAAGCGTTGTTCGGAATTATTGGGCGTAAAGAGCACGTAGGCGGCCTTGC
AAGTCAGTTGTGAAAGCCTTCCGCTCAACGGAAGAATTGCATCTGATACTACAGGGCTAGAGTGAGGGAG
GGGAGAGTGGAACTTCTGGTGGAGCGGTGAAATGCGTAGATATCAGAAGGAACACCGGCGGCGAAAGCGA
CTCTCTGGTCCTTAACTGACGCTGAGTGTGCGAAAGCTAGGGGAGCAAACGGGATTAGATACCCCGGTAG
TCCTAGCCGTGAACGAT

>gi|193783115|emb|FM174266.1| Uncultured anaerobic ammonium-oxidizing bacterium partial 16S rRNA gene, clone CaMsI-3
GTGACGAAGCGACGCCGCGTGAGCGAAGAAGGCCCTAGGGTTGTAAAGCTCTGTCGGGGGTTATGAAATG
TAGGCCGGTTAATACCCGGTTTATTTGACAAAGGCCCCAAAGGAAGCCACGGCTAACTCTGTGCCAGCAG
CCGCGGTAATACAGAGGTGGCAAGCGTTGTTCGGTATTATTGGGCGTAAAGAGCACGTAGGTGGTTTTGT
AAGTCAGATGTGAAAGCCTTCTGTTCAAAGGAAGAACGGCATCTGAAACTGCGAATCTTGAGCGTAGGAG
GGGAGAGTGGAACTTCTGGTGGAGCGGTGAAATGCGTAGATATCAGAAGGAACGTCGGCGGCGAAAGCGA
CTCTCTGGCCTATTACTGACACTAAGTGTGCGAAAGTTAGGGGAGCAAACGGGATTAGATACCCCGGTAG
TCCTAACTGTAAACGAT

>gi|193783116|emb|FM174267.1| Uncultured anaerobic ammonium-oxidizing bacterium partial 16S rRNA gene, clone CaMs-4
GTGACGAAGCGACGCCGCGTGAGCGAAGAAGGCCCTAGGGTTGTAAAGCTCTGTCGGGGGTTATGAAATG
TAGGCCGGCTAATACCCGGTTTATTTGACAAAGGCCCCAAAGGAAGCCACGGCTAACTCTGTGCCAGCAG
CCGCGGTAATACAGAGGTGGCAAGCGTTGTTCGGTATTATTGGGCGTAAAGAGCACGTAGGTGGTTTTGT
AAGTCAGATGTGAAAGCCTTCTGTTCAAAGGAAGAACGGCATCTGAAACTGCGAATCTTGAGTGTAGGAG
GGGAGAGTGGAACTTCTGGTGGAGCGGTGAAATGCGTAGATATCAGAAGGAACGCCGGCGGCGAAAGCGG
CTCTCTGGTCCGAAACTGACGCTGAGGTGCGAAAGCTAGGGGAGCATACGGGATTAGATACCCCGGTAGT
CCTAGCCGTAAACGAT

>gi|410991997|gb|JX845651.1| Uncultured anaerobic ammonium-oxidizing bacterium isolate DGGE gel band B1 16S ribosomal RNA gene, partial sequence
TTCGCAATGCCCGAAAGGGTGACGAAGCGACGCCGCGTGGGTGAGGAAGGCCTTCGGGTTGTAAAGCCCT
GTCAGGAGTTAAGAAATGTAGACTCGCTGATATCGGGTCTATTTGACAAAGGCTCCAAAGGAAGCCACGG
CTAACTCTGTGCCAGCAGCCGTGGTAATACAGAGGTGGCAAGCGTTGTTCGGAATTATTGGGCGTAAAGA
GCACGTAGGTGGATTTGTAAGTCAGACGTGAAAGCCTTCTGTTCAACGGAAGAATTGCATCTGAAACTAC
AAACCTTGAGTGTAGGAGGGGAGAACGGAACTTCTGGTGGAGCGGTGAAATGCGTAGATATCAGAAGGAA
CGCCGGCGGCGAAAGCGATTCTCTGGCCTATTACTGACACTCAGTGTGCGAAAGCTAGGGGAGCAAACGG
GATTAGATACCCCGGTAGTCCTAGCCGTAAACGATGGGCACTAAGTAGAGGGGTTTT

>gi|410991998|gb|JX845652.1| Uncultured anaerobic ammonium-oxidizing bacterium isolate DGGE gel band B2 16S ribosomal RNA gene, partial sequence
TTCGCAATGCCCGAAAGGGTGACGAAGCGACGCCGCGTGAGCAAAGAAGGCCCTAGGGTTGTAAAGCTCT
GTCGGGGGTTATGAAATGCAGGTTGGTTAATACCCAACCTGTTTGACAAAGGCCCCAAAGGAAGCCACGG
CTAACTCTGTGCCAGCAGCCGCGGTAATACAGAGGTGGCAAGCGTTGTTCGGTATTATTGGGCGTAAAGA
GCACGTAGGTGGTTTTGTAAGTCAGATGTGAAAGCCTTCTGTTCAAAGGAAGAACGGCATCTGAAACTGC
AGATCTTGAGTGTAGGAGGGGAGAGTGGAACTTCTGGTGGAGCGGTGAAATGCGTAGATATCAGAAGGAA
CGTCGGCGGCGAAAGCGACTCTCTGGCCTATTACTGACACTGAGTGTGCAAAAGTTAGGGGAGAAAACGG
GATTAGATACCCCGGTAGTCCTAACTGTAAACGATGGGCACTAAGTAGAGGGGTTTT

>gi|410991999|gb|JX845653.1| Uncultured anaerobic ammonium-oxidizing bacterium isolate DGGE gel band B3 16S ribosomal RNA gene, partial sequence
TTCGCAATGCCCGAAAGGGTGACGGAGCGACGCCGCGTGAGCAAAGAAGGCCCTAGGGCTGTAAAGCTCT
GTCGGGGGTTATGAAATGCAGGTTGGTTAATACCCAACCTGTTTGACAAAGGCCCCAAAGGAAGCCACGG
CTAACTCTGTGCCAGCAGCCGCGGTAATACAGAGGTGGCAAGCGTTGTTCGGTATTATTGGGCGTAAAGA
GCACGTAGGTGGTTTTGTAAGTCAGATGTGTAAGCCTTCTGTTCAAAGGAAGAACGGCATCTGAAACTGC
AGATCTTGAGTGTAGGAGGGGAGAGTGGAACTTCTGGTGGAGCGGTGAAATGCGTAGATATCAGAGGGGA
CGTCGGCGGCGAAAGCGACTCTCTGGCCTATTACTGACACTGAGTGTGCAAAAGTTAGGGGAGCAAACGG
GATTAGATACCCCGGTAGTCCTAACTGTGAACGATGGGCACTAAGTAGAGGGGTTTT

>gi|410992000|gb|JX845654.1| Uncultured anaerobic ammonium-oxidizing bacterium isolate DGGE gel band B4 16S ribosomal RNA gene, partial sequence
TTCGCAATGCCCGAAAGGGTGACGAAGCGACGCCGCGTGAGCGAAGAAGGCCCTAGGGTTGTAAAGCTCT
GTCGGGGGTTATGAAATGCAGGTTGGTTAATACCCAACCTGTTTGACAAAGGCCCCAAAGGAAGCCACGG
CTAACTCTGTGCCAGCAGCCGCGGTAATACAGAGGTGGCAAGCGTCGTTCGGTATTATTGGGCGTAAAGA
GCACGTAGGTGGTTTTGTAAGTCAGATGTGAAAGCCTTCTGTTCAAAGGAAGAACGGCATCTGAAACTGC
AGATCTTGAGTGTAGGAGGGGAGAGTGGAACTTCTGGTGGAGCGGTGAAATGCGTAGATATCAGAAGGAA
CGTCGGCGGCGAAAGCGATTCTCTGGCCTATTACTGACACTCAGTGTGCGAAAGCTAGGGGAGCAAACGG
GATTAGATACCCCGGTAGTCCTAGCCGTAAACGATGGGCACTAAGTAGAGGGGTTTT

>gi|410992001|gb|JX845655.1| Uncultured anaerobic ammonium-oxidizing bacterium isolate DGGE gel band B5 16S ribosomal RNA gene, partial sequence
TTCGCAATGCCCGAAAGGGTGACGAAGCGACGCCGCGTGAGCGAAGAAGGCCCTAGGGTTGTAAAGCTCT
GTCGGGAGTTATGAAATGCAGGTTGGTTAATACCCAACCTGTTTGACAAAGGCCCCAAAGGAAGCCACGG
CTAACCCTGTGCCAGCAGCCGCGGTAATACAGAGGTGGCAAGCGTTGTTCGGTATTATTGGGCGTAAAGA
GCACGTAGGTGGTTTTGTAAGTCAGATGTGAAAGCCTTCTGTTCAAAGGAAGAACGGCATCTGAAACTGC
AGATCTTGAGTGTAGGAGGGGAGAGTGGAACTTCTGGTGGAGCGGTGAAATGCGTAGATATCAGAAGGAA
CGCCGGCGGCAAAAGCGATTCTCTGGCCTATTACTGACACTCAGTGTGCGAAAGCTAGGGGAGCAAGCGG
GATTAGATACCCCGGTAGTCCTAGCCGTAAACGATGGGCACTAAGTAGAGGGGTTTT

>gi|410992002|gb|JX845656.1| Uncultured anaerobic ammonium-oxidizing bacterium isolate DGGE gel band B6 16S ribosomal RNA gene, partial sequence
TTCGCAATGCCCGAAAGGGTGACGAAGCGACGCCGCGTGTGGGAAGAAGGCCCTAGGGTTGTAAACCGCT
GTCAGGAGTTAAGAAATATAGAGGTGTTAATAGCGCTTCTATTTGACGAAAGCTCCAGAGGAAGCCACGG
CTAACTCTGTGCCAGCAGCCGCGGTAATACAGAGGTGGCAAGCGTTGTTCGGAATTATTGGGCGTAAAGA
GCACGTAGGCGGCCCTGCAAGTCAGTTGTGAAAGCCTTCCGCTTAACGGGAGAACGGCAGCTGATACTAC
GGGGCTAGGGTACGGGAGGAGAGAGTGGAACTTCTGGTGGAGCGGTGAAATGCGTAGATATCAGAAGGAA
CGCCGGCGGCGAAAGCGACTCTCTGGACCGAAACTGACGCTGAGTGTGCGAAAGCTAGGGGAGCAAACGG
GATTAGATACCCCGGTAGTCCTAGCCGTAAACGATGGGCACTAAGTAGAGGGGTTTT

>gi|410992003|gb|JX845657.1| Uncultured anaerobic ammonium-oxidizing bacterium isolate DGGE gel band B7 16S ribosomal RNA gene, partial sequence
TTCGCAATGCCCGAAAGGGTGACGAAGCGACGCCGCGTGTGGGAAGAAGGCCTTCGGGTTGTAAACCACT
GTCAGGAGTTAGGAAATACAAGGGTGTTAATAGCGCCTTTGTTTGACTAAGGCTCCAGAGGAAGCCACGG
CTAACTCTGTGCCAGCAGCCGCGGTAATACAGAGGCGGCAAGCGTTGTTCGGAATTATTGGGCGTAAAGA
GCACGTAGGCGGCCTTGCAAGTCAGTTGTGAAAGCCTTCCGCTCAACGGAAGAATGCCAGCTGATACTAC
AGGGCTTGAGTACGGGAGGGGAGAGTGGAACTTCTGGTGGAGCGGTGAAATGCGTAGATATCAGAAGGAA
CGCCGGCGGCGAAAGCGACTCTCTGGCCCGAAACTGACGCTGAGTGTGCGAAAGCTAGGGGAGCAAACGG
GATTAGATACCCCGGTAGTCCTAGCCGTAAACGATGGGCACTAAGTAGAGGGGTTTT

>gi|410992004|gb|JX845658.1| Uncultured anaerobic ammonium-oxidizing bacterium isolate DGGE gel band B8 16S ribosomal RNA gene, partial sequence
TTCGCAATGCCCGAAAGGGTGACGAAGCGACGCCGCGTGTGGGAAGAAGGCCTTCGGGTTGTAAACCACT
GTCAGGAGTTAGGAAATACAAGGGTGTTAATAGCGCCTTTGTTTGACTAAGGCTTCAGAGGAAACCGCGG
CTAACTCTGTGCCAGCAGCCGCGGTAATACAGAGGCCGCAAGCGTTGTTCGGAATTATTGGGCGTAAAGA
GCACGTAGGCGGCCTTGCAAGTCAGTTGTGAAAGCCTTCCGCTCAACGGAAGAATGCCAGCTGATACTAC
AGGGCTTGAGTACGGGAGGGGAGAGTGGAACTTCTGGTGGAGCGGTGAAATGCGTAGATATCAGAAGGAA
CGCCGGCGGCGAAAGCGACTCTCTGGCCCGAAACTGACGCTGAGTGTGCGAAAGCTAGGGGAGCAAACGG
GATTAGATACCCCGGTAGTCCTAGCCGTAAACGATGGGCACTAAGTAGAGGGGTTTT

>gi|410992005|gb|JX845659.1| Uncultured anaerobic ammonium-oxidizing bacterium isolate DGGE gel band B9 16S ribosomal RNA gene, partial sequence
TTCGCAATGCCCGAAAGGGTGACGAAGCGACGCCGCGTGTGGGAAGAAGGCCTTCGGGTTGTAAACCACT
GTCAGGAGTTAGGAAGTGCAGGGGTGTTAATAGCGCTCTTGCTTGACTAAGGCTCCAGAGGAAGCCACGG
CTAACTCTGTGCCAGCAGCCGCGGTAATACAGAGGCGGCAAGCGTTGTTCGGAATTATTGGGCGTAAAGA
GCACGTAGGCGGCCTTGCAAGTCAGTTGTGAAAGCCTTCCGCTCAACGGAAGAATGCCAGCTGATACTAC
AGGGCTTGGGTACGGGAGGGGAGAGTGGAACTTCTGGTGAAGCGGTGAAATGCGTAGATATCAGAAGGAA
CGCCGGCGGCGAAAGCGACTCTCTGGCCCGAAACTGACGCTGAGTGTGCGAAAGCTAGCGGAGCAAACGG
GATTAGATACCCCGGTAGTCCTAGCCGTAAACGATGGGCACTAAGTAGAGGGGTTTT

>gi|410992006|gb|JX845660.1| Uncultured anaerobic ammonium-oxidizing bacterium isolate DGGE gel band BY 16S ribosomal RNA gene, partial sequence
TTCGCAATGCCCGAAAGGGTGACACAGCAACGCCGCGTGGGGGACGAAGGCCTTCGGGTCGTAAACCCCT
GTGAGGTGGGAAGAACAGCGGAGGTGCAAATAGCGCTTTCGCCTGACGTTACCACCAGAGGAAGCACTGG
CTAACTCCGTGCCAGCAGCTGCGGTAATACGGAGAGTGCAAGCGTTGTTCGGATTTACTGGGCGTAAAGG
GCGCGTAGGCGGCCCGTTAAGTTCGGGGTGGAATCCCATTGCTCACCAGTGGAATTGCCTCGGATACTGG
CGGGCTTGAGCATGTGAGAGGTCAGTGGAACTCTGGGTGGAGCGGTGAAATGCGTAGATATCCAGAGGAA
CACCGGAGGCGAAGGCGACTGACTGGCGCATTGCTGACGCTGAGGCGCGAAAGCCAGGGGAGCAAACGGG
ATTAGATACCCCGGTAGTCCTAGCCGTAAACGATGGGCACTAAGTAGAGGGGTTTT
>gi|430803983|gb|JX910405.1| Uncultured anaerobic ammonium-oxidizing bacterium isolate DGGE gel band PSA1-ana 16S ribosomal RNA gene, partial sequence
TTCGCAATGCCCGAAAGGGTGACGAAGGGACGCCGCGTGAGCGAAGAAGGCCCTAGGGTTGTAAAGCTCT
GTCGGGGGTTATGAAATGCAGATTGGTTAATACCCAACCTGTTTGACAAAGGCCCCAAAGGAAGCCACGG
CTAACTCTGTGCCAGCAGCCGCGGTAATACAGAGGTGGCAAGCGTTGTTCGGTATTATTGGGCGTAAAGA
GCACGTAGGTGGTTTTGTAAGTCAGATGTGAAAGCCTTCTGTTCAAAGGAAGAACGGCATCTGAAACTGC
AGATCTTGAGTGTAGGAGGGGAGAGTGGAACTTCTGGTGGAGCGGTGAAATGCGTAGATATCAGAAGGAA
CGTCGGCGGCGAAAGCGACTCTCTGGCCTATTACTGACACTGAGTGTGCGAAAGTTAGGGGAGCAAACGG
GATTAAATACCCCGGTAGTCCTAACTGTAAACGATGGGCACTAAGTAAAGGGGGTTT

>gi|430803984|gb|JX910406.1| Uncultured anaerobic ammonium-oxidizing bacterium isolate DGGE gel band PSA2-ana 16S ribosomal RNA gene, partial sequence
TTCGCAATGCCCGAAAGGGTGACGAAGCGACGCCGCGTGAGAGAAGAAGGCCCTAGGGTTGTAAAGCTCT
GTCGGGGGTTATGAAATGCAGGTTGGTTAATACCCAACCTGTTTGACAAAGGCCCCAAAGAAAGCCACGG
CTAACTCTGTGCCAGCAGCCGCGTTAATACAGAGGTGGCAAGCGTTGTTCGGTATTATTGGGCGTAAAGA
GCACGTAGGTGGTTTTGTAAGTCAGATGTGAAAGCCTTCTGTTCAAAGGAAGAACGGCATCTGAAACTGC
AGATCTTGAGTGTAGGAGGGGAGAGTGGAACTTCTGGTGGAGCGGTGAAATGCGTAGATATCAGAAGGAA
CGTCGGCGGCGAAAGCAACTCTCTGGCCTATTACTGACACTGAGTGTGCAAAAGTAAGGGGAGCAAACGG
GATTAGATACCCCGGTAGTCCTAACTGTAAACGATGGGCACTAAGTAGAGGGGTTTT

>gi|430803985|gb|JX910407.1| Uncultured anaerobic ammonium-oxidizing bacterium isolate DGGE gel band PSA3-ana 16S ribosomal RNA gene, partial sequence
TTCGCAATGCCCGAAAGGGTGACGAAGCGACGCCGCGTGAGCAAAGAAGGCCCTAGGGTTGTAAAGCTCT
GTCGGGGGTTATGAAATGCAGGTTGGTTAATACCCAACCTGTTTGACAAAGGCCCCAAAGGAAGCCACGG
CTAACTCTGTGCCAGCAGCCGCGGTAATACAGAGGTGGCAAGCGTTGTTCGGTATTATTGGGCGTAAAGA
GCACGTAGGTGGTTTTGTAAGTCAGATGTGAAAGCCTTCTGTTCAAAGGAAGAACGGCATCTGAAACTGC
AGATCTTGAGTGTAGGAGGGGAGAGTGGAACTTCTGGTGGAGCGGTGAAATGCGTAGATATCAGAAGGAA
CGTCGGCGGCGAAAGCGACTCTCTGGCCTATTACTGACACTGAGTGTGCAAAAGTTAGGGGAGAAAACGG
GATTAGATACCCCGGTAGTCCTAACTGTAAACGATGGGCACTAAGTAGAGGGGTTTT

>gi|430803986|gb|JX910408.1| Uncultured anaerobic ammonium-oxidizing bacterium isolate DGGE gel band PSA4-ana 16S ribosomal RNA gene, partial sequence
TTCGCAATGCCCGAAAGGGTGACGGAGCGACGCCGCGTGAGCAAAGAAGGCCCTAGGGCTGTAAAGCTCT
GTCGGGGGTTATGAAATGCAGGTTGGTTAATACCCAACCTGTTTGACAAAGGCCCCAAAGGAAGCCACGG
CTAACTCTGTGCCAGCAGCCGCGGTAATACAGAGGTGGCAAGCGTTGTTCGGTATTATTGGGCGTAAAGA
GCACGTAGGTGGTTTTGTAAGTCAGATGTGTAAGCCTTCTGTTCAAAGGAAGAACGGCATCTGAAACTGC
AGATCTTGAGTGTAGGAGGGGAGAGTGGAACTTCTGGTGGAGCGGTGAAATGCGTAGATATCAGAGGGGA
CGTCGGCGGCGAAAGCGACTCTCTGGCCTATTACTGACACTGAGTGTGCAAAAGTTAGGGGAGCAAACGG
GATTAGATACCCCGGTAGTCCTAACTGTGAACGATGGGCACTAAGTAGAGGGGTTTT

>gi|430803987|gb|JX910409.1| Uncultured anaerobic ammonium-oxidizing bacterium isolate DGGE gel band PSA5-ana 16S ribosomal RNA gene, partial sequence
TTCGCAATGCCCGAAAGGGTGACGAAGCGACGCCGCGTGAGCGAAGAAGGCCCTAGGGTTGTAAAGCTCT
GTCGGGGGTTATGAAATGCAGGTTGGTTAATACCCAACCTGTTTGACAAAGGCCCCAAAGGAAGCCACGG
CTAACTCTGTGCCAGCAGCCGCGGTAATACAGAGGTGGCAAGCGTCGTTCGGTATTATTGGGCGTAAAGA
GCACGTAGGTGGTTTTGTAAGTCAGATGTGAAAGCCTTCTGTTCAAAGGAAGAACGGCATCTGAAACTGC
AGATCTTGAGTGTAGGAGGGGAGAGTGGAACTTCTGGTGGAGCGGTGAAATGCGTAGATATCAGAAGGAA
CGTCGGCGGCGAAAGCGATTCTCTGGCCTATTACTGACACTCAGTGTGCGAAAGCTAGGGGAGCAAACGG
GATTAGATACCCCGGTAGTCCTAGCCGTAAACGATGGGCACTAAGTAGAGGGGTTTT

>gi|430803988|gb|JX910410.1| Uncultured anaerobic ammonium-oxidizing bacterium isolate DGGE gel band PSA6-ana 16S ribosomal RNA gene, partial sequence
TTCGCAATGCCCGAAAGGGTGACGAAGCGACGCCGCGTGAGCGAAGAAGGCCCTAGGGTTGTAAAGCTCT
GTCGGGAGTTATGAAATGCAGGTTGGTTAATACCCAACCTGTTTGACAAAGGCCCCAAAGGAAGCCACGG
CTAACCCTGTGCCAGCAGCCGCGGTAATACAGAGGTGGCAAGCGTTGTTCGGTATTATTGGGCGTAAAGA
GCACGTAGGTGGTTTTGTAAGTCAGATGTGAAAGCCTTCTGTTCAAAGGAAGAACGGCATCTGAAACTGC
AGATCTTGAGTGTAGGAGGGGAGAGTGGAACTTCTGGTGGAGCGGTGAAATGCGTAGATATCAGAAGGAA
CGCCGGCGGCAAAAGCGATTCTCTGGCCTATTACTGACACTCAGTGTGCGAAAGCTAGGGGAGCAAGCGG
GATTAGATACCCCGGTAGTCCTAGCCGTAAACGATGGGCACTAAGTAGAGGGGTTTT

>gi|430803989|gb|JX910411.1| Uncultured anaerobic ammonium-oxidizing bacterium isolate DGGE gel band PSA7-ana 16S ribosomal RNA gene, partial sequence
TTCGCAATGCCCGAAAGGGTGACGAAGCGACGCCGCGTGTGGGAAGAAGGCCTTCGGGTTGTAAACCACT
GTCAGGAGTTAGGAAGTGCAGGGGTGTTAATAGCGCTCTTGCTTGACTAAGGCTCCAGAGGAAGCCACGG
CTAACTCTGTGCCAGCAGCCGCGGTAATACAGAGGCGGCAAGCGTTGTTCGGAATTATTGGGCGTAAAGA
GCACGTAGGCGGCCTTGCAAGTCAGTTGTGAAAGCCTTCCGCTCAACGGAAGAATGCCAGCTGATACTAC
AGGGCTTGGGTACGGGAGGGGAGAGTGGAACTTCTGGTGAAGCGGTGAAATGCGTAGATATCAGAAGGAA
CGCCGGCGGCGAAAGCGACTCTCTGGCCCGAAACTGACGCTGAGTGTGCGAAAGCTAGCGGAGCAAACGG
GATTAGATACCCCGGTAGTCCTAGCCGTAAACGATGGGCACTAAGTAGAGGGGTTTT

>gi|430803990|gb|JX910412.1| Uncultured anaerobic ammonium-oxidizing bacterium isolate DGGE gel band PSA8-ana 16S ribosomal RNA gene, partial sequence
TTCGCAATGCCCGAAAGGGTGACGAAGCGACGCCGCGTGTGGGAAGAAGGCCTTCGGGTTGTAAACCACT
GTCGGGAGTTAGGAAATGCAGGTGCGTTAATAGCGCACTTGCTTGACTAAGGCTCCAGAGGAAGCCACGG
CTAACTCTGTGCCAGCAGCCGCGGTAATACAGAGGCGGCAAGCGTTGTTCGGAATTATTGGGCGTAAAGA
GCACGTAGGCGGCCTTGCAAGTCAGTTGTGAAAGCCTTCCGCTTAACGGAAGAACGGCATCTGATACTAC
AGGGCTTGAGTACGGGAGGGGAGAGTGGAACTTCTGGTGGAGCGGTGAAATGCGTAGATATCAGAAGGAA
CGCCGGCGGCGAAAGCGACTCTCTGGTCCGAAACTGACGCTGAGTGTGCGAAAGCTAGGGGAGCAAACGG
GATTAGATACCCCGGTATCCCTAGCCGTAAACGATGGGCACTAAGTAGAGGGGTTTT

>gi|430803991|gb|JX910413.1| Uncultured anaerobic ammonium-oxidizing bacterium isolate DGGE gel band PSA9-ana 16S ribosomal RNA gene, partial sequence
TTCGCAATGCCCGAAAGGGTGACGAAGCGACGCCGCGTGTGGGAAGAAGGCCTTCGGGTTGTAAACCACT
GTCGGGAGTTAGGAAATGCAGGTGCGTTAATAGCGCACTTGCTTGACTAAGGCTCCAGAGGAAGCCACGG
CTAACTCTGTGCCAGCAGCCGCGGTAATACAGAGGCGGCAAGCGTTGTTCGGAATTATTGGGCGTAAAGA
GCACGTAGGCGGCCTTGCAAGTCAGTTGTGAAAGCCTTCCGCTTAACGGAAGAACGGCATCTGATACTAC
AGGGCTTGAGTACGGGAGGGGAGAGTGGAACTTCTGGTGGAGCGGTGAAATGCGTAGATATCAGAAGGAA
CGCCGGCGGCGAAAGCGACTCTCTGGTCCGAAACTGACGCTGAGTGTGCGAAAGCTAGGGGAGCAAACGG
GATTAGATACCCCGGTAGTCCTAGCCGTAAACGATGGGCACTAAGTAGAGGGGTTTT

>gi|430803992|gb|JX910414.1| Uncultured anaerobic ammonium-oxidizing bacterium isolate DGGE gel band PSA10-ana 16S ribosomal RNA gene, partial sequence
TTCGCAATGCCCGAAAGGGTGACGAAGCGACGCCGCGTGTGGGAAGAAGGCCTTCGGGTTGTAAACCACT
GTCAGGAGTTAGGAAATACAAGGGCGTTAATAGCGCCTTTGTTTGACTAAGGCTCCAGAGGAAGCCACGG
CTAACTCTGTGCCAGCAGCCGCGGTAATACAGAGGCGGCAAGCGTTGTTCGGAATTATCGGGCGTAAAGA
GCACGTAGGCGGCCTTGCAAGTCAGTTGTGAAAGCCTTCCGCTCAACGGAAGAATGCCAGCTGATACTAC
AGGGCTTGAGTACGGGAGGGGAGAGTGGAACTTCTGGTGGAGCGGTGAAATGCGTAGATATCAGAAGGAA
CGCCGGCGGCGAAAGCGACTCTCTGGCCCGAAACTGACGCTGAGTGTGCGAAAGCTAGGGGAGCAAACGG
GATTAGATACCCCGGTAGTCTAGCCCGTAAACGATGGGCACTAAGTAGAGGGGTTTT

>gi|430803993|gb|JX910415.1| Uncultured anaerobic ammonium-oxidizing bacterium isolate DGGE gel band PSA11-ana 16S ribosomal RNA gene, partial sequence
TTCGCAATGCCCGAAAGGGTGACGAAGCGACGCCGCGTGTGGGAAGAAGGCCTTCGGGTTGTAAACCACT
GTCAGGAGTTAGGAAGTGCAGGAGCGTTAATAGCGTTCTTGCTTGACTAAGGCTCCAGAGGAAGCCACGG
CTAACTCTGTGCCAGCAGCCGCGGTAATACAGAGGCGGCAAGCGTTGTTCGGAATTATTGGGCGTAAAGA
GCACGTAGGCGGCCTTGCAAGTCAGTTGTGAAAGCCTTCCGCTCAACGGAAGAATGCCAGCTGATACTAC
AGGGCTTGAGTACGGGAGGGGAGAGTGGAACTTCTGGTGGAGCGGTGAAATGCGTAGATATCAGAAGGAA
CGCCGGCGGCGAAAGCGACTCTCTGGCCCGAAACTGACGCTGAGTGTGCGAAAGCTAGGGGAGCAAACGG
GATTAGATACCCCGGTATCCCTAGCCGTAAACGATGGGCACTAAGTAGAGGGGTTTT

>gi|430803994|gb|JX910416.1| Uncultured anaerobic ammonium-oxidizing bacterium isolate DGGE gel band PSA12-ana 16S ribosomal RNA gene, partial sequence
TTCGCAATGCCCGAAAGGGTGAGGAAGGGACGCCGCGTGTGGGAAGAAGGCCTTCGGGTTGTAAACCACT
GTCGGGAGTTAGGAAGTGCAGGAGCGTTAATAGCGTTCTTGCTTGACTAAGGCTCCAGAGGAAGCCACGG
CTAACTCTGTGCCAGCAGCCGCGGTAATACAGAGGCGGCAAGCGTTGTTCGGAATTATTGGGCGTAAAGA
GAACGTAGGCGGCCTTGCAAGTCAGTTGTGAAAGCCTTCCGCTCAACGGAAGAATGCCAGCTGATACTAC
AGGGCTTGAGTACGGGAGGGGAGAGTGGAACTTCTGGTGGAACGGTGAAATGCGTAAATATCAAAAGGAA
CGCCGGCGGCGAAAGCGACTCTCTGGACCGAAACTGACGCTGAATGTGCGAAAGCTAGGGGAGCAAACGG
GATTAAATACCCCGGTAGTCCCAGCCGTAAACGATGGGCACTAAGAAAGGGGGTTTT

>gi|430803995|gb|JX910417.1| Uncultured anaerobic ammonium-oxidizing bacterium isolate DGGE gel band PSA13-ana 16S ribosomal RNA gene, partial sequence
TTCGCAATGCCCGAAAGGGTGACGAAGCGACGCCGCGTGTGGGAAGAAGGCCTTCGGGTTGTAAACCACT
GTCGGGAGTTAGGAAGTGCAGGAGCGTTAATAGCGTTCTTGCTTGACTAAGGCTCCAGAGGAAGCCACGG
CTAACTCTGTGCCAGCAGCCGCGGTAATACAGAGGCGGCAAGCGTTGTTCGGAATTATTGGGCGTAAAGA
GCACGTAGGCGGCCTTGCAAGTCAGTTGTGAAAGCCTTCCGCTCAACGGAAGAATGCCAGCTGATACTAC
AGGGCTTGAGTACGGGAGGGGAGAGTGGAACTTCTGGTGGAGCGGTGAAATGCGTAGATATCAGAAGGAA
CGCCGGCGGCGAAAGCGACTCTCTGGACCGAAACTGACGCTGAGTGTGCGAAAGCTAGGGGAGCAAACGG
GATTAGATACCCCGGTAGTCCCAGCCGTAAACGATGGGCACTAATGAGGGGGGTTTT
>gi|430803932|gb|JX914646.1| Uncultured anaerobic ammonium-oxidizing bacterium clone L1-ana 16S ribosomal RNA gene, partial sequence
TTCGCAATGCCCGAAAGGGTGACGAAGCGACGCCGCGTGAGCAAAGAAGGCCCTAGGGTTGTAAAGCTCT
GTCGGGGGTTATGAAATGCAGGTTGGTTAATACCCAACCTGTTTGACAAAGGCCCCAAAGGAAGCCACGG
CTAACTCTGTGCCAGCAGCCGCGGTAATACAGAGGTGGCAAGCGTTGTTCGGTATTATTGGGCGTAAAGA
GCACGTAGGTGGTTTTGTAAGTCAGATGTGAAAGCCTTCTGTTCAAAGGAAGAACGGCATCTGAAACTGC
AGATCTTGAGTGTAGGAGGGGAGAGTGGAACTTCTGGTGGAGCGGTGAAATGCGTAGATATCAGAAGGAA
CGTCGGCGGCGAAAGCGACTCTCTGGCCTATTACTGACACTGAGTGTGCAAAAGTTAGGGGAGAAAACGG
GATTAGATACCCCGGTAGTCCTAACTGTAAACGATGGGCACTAAGTAGAGGGGTTTT

>gi|430803933|gb|JX914647.1| Uncultured anaerobic ammonium-oxidizing bacterium clone L2-ana 16S ribosomal RNA gene, partial sequence
TTCGCAATGCCCGAAAGGGTGACGAAGCGACGCCGCGTGAGAGAAGAAGGCCCTAGGGTTGTAAAGCTCT
GTCGGGGGTTATGAAATGCAGGTTGGTTAATACCCAACCTGTTTGACAAAGGCCCCAAAGAAAGCCACGG
CTAACTCTGTGCCAGCAGCCGCGTTAATACAGAGGTGGCAAGCGTTGTTCGGTATTATTGGGCGTAAAGA
GCACGTAGGTGGTTTTGTAAGTCAGATGTGAAAGCCTTCTGTTCAAAGGAAGAACGGCATCTGAAACTGC
AGATCTTGAGTGTAGGAGGGGAGAGTGGAACTTCTGGTGGAGCGGTGAAATGCGTAGATATCAGAAGGAA
CGTCGGCGGCGAAAGCAACTCTCTGGCCTATTACTGACACTGAGTGTGCAAAAGTAAGGGGAGCAAACGG
GATTAGATACCCCGGTAGTCCTAACTGTAAACGATGGGCACTAAGTAGAGGGGTTTT

>gi|430803934|gb|JX914648.1| Uncultured anaerobic ammonium-oxidizing bacterium clone L3-ana 16S ribosomal RNA gene, partial sequence
TTCGCAATGCCCGAAAGGGTGACGAAGCGACGCCGCGTGAGCGAAGAAGGCCCTAGGGTTGTAAAGCTCT
GTCGGGGGTTATGAAATGCAGGTTGGTTAATACCCAACCTGTTTGACAAAGGCCCCAAAGGAAGCCACGG
CTAACTCTGTGCCAGCAGCCGCGGTAATACAGAGGTGGCAAGCGTCGTTCGGTATTATTGGGCGTAAAGA
GCACGTAGGTGGTTTTGTAAGTCAGATGTGAAAGCCTTCTGTTCAAAGGAAGAACGGCATCTGAAACTGC
AGATCTTGAGTGTAGGAGGGGAGAGTGGAACTTCTGGTGGAGCGGTGAAATGCGTAGATATCAGAAGGAA
CGTCGGCGGCGAAAGCGATTCTCTGGCCTATTACTGACACTCAGTGTGCGAAAGCTAGGGGAGCAAACGG
GATTAGATACCCCGGTAGTCCTAGCCGTAAACGATGGGCACTAAGTAGAGGGGTTTT

>gi|430803935|gb|JX914649.1| Uncultured anaerobic ammonium-oxidizing bacterium clone L4-ana 16S ribosomal RNA gene, partial sequence
TTCGCAATGCCCGAAAGGGTGACGAAGCGACGCCGCGTGAGCGAAGAAGGCCCTAGGGTTGTAAAGCTCT
GTCGGGAGTTATGAAATGCAGGTTGGTTAATACCCAACCTGTTTGACAAAGGCCCCAAAGGAAGCCACGG
CTAACCCTGTGCCAGCAGCCGCGGTAATACAGAGGTGGCAAGCGTTGTTCGGTATTATTGGGCGTAAAGA
GCACGTAGGTGGTTTTGTAAGTCAGATGTGAAAGCCTTCTGTTCAAAGGAAGAACGGCATCTGAAACTGC
AGATCTTGAGTGTAGGAGGGGAGAGTGGAACTTCTGGTGGAGCGGTGAAATGCGTAGATATCAGAAGGAA
CGCCGGCGGCAAAAGCGATTCTCTGGCCTATTACTGACACTCAGTGTGCGAAAGCTAGGGGAGCAAGCGG
GATTAGATACCCCGGTAGTCCTAGCCGTAAACGATGGGCACTAAGTAGAGGGGTTTT

>gi|430803936|gb|JX914650.1| Uncultured anaerobic ammonium-oxidizing bacterium clone L5-ana 16S ribosomal RNA gene, partial sequence
TTCGCAATGCCCGAAAGGGTGACGAAGCGACGCCGCGTGGGTGAGGAAGGCCTTCGGGTTGTAAAGCCCT
GTCAGGAGTTAAGAAATGTAGGCTCGCTAATATCGGGTCTATTTGACAAAGGCTCCAAAGGAAGCCACGG
CTAACTCTGTGCCAGCAGCCGCGGTAATACAGAGGTGGCAAGCGTTGTTCGGAATTATTGGGCGTAAAGA
GCACGTAGGTGGATTTGTAAGTCAGACGTGAAAGCCTTCTGTTCAACGGAAGAATTGCATCTGAAACTAC
AAACCTTGAGTGTAGGAGGGGAGAATGGAACTTCTGGTGGAGCGGTGAAATGCGTAGATATCAGAAGGAA
CGCCGGCGGCGAAAGCGATTCTCTGGCCTATTACTGACACTCAGTGTGCGAAAGCTAGGGGAGCAAACGG
GATTAGATACCCCGGTAGTCCTAGCCGTAAACGATGGGCACTAAGTAGAGGGGTTTT

>gi|430803937|gb|JX914651.1| Uncultured anaerobic ammonium-oxidizing bacterium clone L6-ana 16S ribosomal RNA gene, partial sequence
TTCGCAATGCCCGAAAGGGTGACGAAGCGACGCCGCGTGTGGGAAGAAGGCCTTCGGGTTGTAAACCACT
GTCGGGAGTTAGGAAATGCAGGTGCGTTAATAGCGCACTTGCTTGACTAAGGCTCCAGAGGAAGCCACGG
CTAACTCTGTGCCAGCAGCCGCGGTAATACAGAGGCGGCAAGCGTTGTTCGGAATTATTGGGCGTAAAGA
GCACGTAGGCGGCCTTGCAAGTCAGTTGTGAAAGCCTTCCGCTTAACGGAAGAACGGCATCTGATACTAC
AGGGCTTGAGTACGGGAGGGGAGAGTGGAACTTCTGGTGGAGCGGTGAAATGCGTAGATATCAGAAGGAA
CGCCGGCGGCGAAAGCGACTCTCTGGTCCGAAACTGACGCTGAGTGTGCGAAAGCTAGGGGAGCAAACGG
GATTAGATACCCCGGTATCCCTAGCCGTAAACGATGGGCACTAAGTAGAGGGGTTTT

>gi|430803938|gb|JX914652.1| Uncultured anaerobic ammonium-oxidizing bacterium clone L7-ana 16S ribosomal RNA gene, partial sequence
TTCGCAATGCCCGAAAGGGTGACGAAGCGACGCCGCGTGTGGGAAGAAGGCCTTCGGGTTGTAAACCACT
GTCGGGAGTTAGGAAATGCAGGTGCGTTAATAGCGCACTTGCTTGACTAAGGCTCCAGAGGAAGCCACGG
CTAACTCTGTGCCAGCAGCCGCGGTAATACAGAGGCGGCAAGCGTTGTTCGGAATTATTGGGCGTAAAGA
GCACGTAGGCGGCCTTGCAAGTCAGTTGTGAAAGCCTTCCGCTTAACGGAAGAACGGCATCTGATACTAC
AGGGCTTGAGTACGGGAGGGGAGAGTGGAACTTCTGGTGGAGCGGTGAAATGCGTAGATATCAGAAGGAA
CGCCGGCGGCGAAAGCGACTCTCTGGTCCGAAACTGACGCTGAGTGTGCGAAAGCTAGGGGAGCAAACGG
GATTAGATACCCCGGTAGTCCTAGCCGTAAACGATGGGCACTAAGTAGAGGGGTTTT

>gi|430803939|gb|JX914653.1| Uncultured anaerobic ammonium-oxidizing bacterium clone L8-ana 16S ribosomal RNA gene, partial sequence
TTCGCAATGCCCGAAAGGGTGACGAAGCGACGCCGCGTGTGGGAAGAAGGCCTTCGGGTTGTAAACCACT
GTCAGGAGTTAGGAAATACAAGGGCGTTAATAGCGCCTTTGTTTGACTAAGGCTCCAGAGGAAGCCACGG
CTAACTCTGTGCCAGCAGCCGCGGTAATACAGAGGCGGCAAGCGTTGTTCGGAATTATCGGGCGTAAAGA
GCACGTAGGCGGCCTTGCAAGTCAGTTGTGAAAGCCTTCCGCTCAACGGAAGAATGCCAGCTGATACTAC
AGGGCTTGAGTACGGGAGGGGAGAGTGGAACTTCTGGTGGAGCGGTGAAATGCGTAGATATCAGAAGGAA
CGCCGGCGGCGAAAGCGACTCTCTGGCCCGAAACTGACGCTGAGTGTGCGAAAGCTAGGGGAGCAAACGG
GATTAGATACCCCGGTAGTCTAGCCCGTAAACGATGGGCACTAAGTAGAGGGGTTTT

>gi|430803940|gb|JX914654.1| Uncultured anaerobic ammonium-oxidizing bacterium clone L9-ana 16S ribosomal RNA gene, partial sequence
TTCGCAATGCCCGAAAGGGTGACGAAGCGACGCCGCGTGTGGGAAGAAGGCCTTCGGGTTGTAAACCACT
GTCAGGAGTTAGGAAGTGCAGGAGCGTTAATAGCGTTCTTGCTTGACTAAGGCTCCAGAGGAAGCCACGG
CTAACTCTGTGCCAGCAGCCGCGGTAATACAGAGGCGGCAAGCGTTGTTCGGAATTATTGGGCGTAAAGA
GCACGTAGGCGGCCTTGCAAGTCAGTTGTGAAAGCCTTCCGCTCAACGGAAGAATGCCAGCTGATACTAC
AGGGCTTGAGTACGGGAGGGGAGAGTGGAACTTCTGGTGGAGCGGTGAAATGCGTAGATATCAGAAGGAA
CGCCGGCGGCGAAAGCGACTCTCTGGCCCGAAACTGACGCTGAGTGTGCGAAAGCTAGGGGAGCAAACGG
GATTAGATACCCCGGTATCCCTAGCCGTAAACGATGGGCACTAAGTAGAGGGGTTTT
>gi|254926807|gb|GQ331333.1| Uncultured planctomycete clone S1-s-6(6) 16S ribosomal RNA gene, partial sequence
GAGCACGTAGGTGGGTTTGTAAGTCAGATGTGAAAGCCTCCTGTTCAACGGGAGAATTGCATCTGAAACT
ACTGATCTTGAGTGTAGGAGGGGAGAATGGAACTTCTGGTGGAGCGGTGAAATGCGTAGATATCAGAAGG
AACGCCGGCGGCGAAAGCGATTCTCTGGCCTATTACTGACACTCAGTGTGCGAAAGCTAGGGGAGCAAAC
GGGATTAGATACCCCGGTAGTCCTAGCCGTAAACGATGGGCACTAAGTAGAGGGGT

>gi|254926808|gb|GQ331334.1| Uncultured planctomycete clone S2-s-4(3) 16S ribosomal RNA gene, partial sequence
GAGCACGTAGGTGGGTTTGTAAGTCAGATGTGAAAGCCTCCTGTTCAACGGGAGAATTGCATCTAAAACT
ACTGATCTTGAGTGTAGGAGGGGAGAATGGAACTTCTGGTGGAGCGGTGAAATGCGTAGATATCAGAAGG
AACGCCGGCGGCGAAAGCGATTCTCTGGCCTATTACTGACACTCAGTGTGCGAAAGCTAGGGGAGCAAAC
GGGATTAGATACCCCGGTAGTCCTAGCCGTAAACGATGGGCACTAAGTAGAGGGGT

>gi|254926809|gb|GQ331335.1| Uncultured planctomycete clone S2-s-1(5) 16S ribosomal RNA gene, partial sequence
GAGCACGTAGGTGGGTTTGTAAGTCAGATGTGAAAGCCTTCTGTTCAACGGGAGAATTGCATCTGAAACT
ACAGACCTTGAGTATAGGAGGGGAGAATGGAACTTCTGGTGGAGCGGTGAAATGCGTAGATATCAGAAGG
AACGCCGGCGGCAAAAGCGATTCTCTGGCCTATTACTGACACTCAGTGTGCGAAAGCTAGGGGAGCAAAC
GGGATTAGATACCCCGGTAGTCCTAGCCGTAAACGATGGGCACTAAGTAGAGGGGT

>gi|254926810|gb|GQ331336.1| Uncultured planctomycete clone S2-s-7(4) 16S ribosomal RNA gene, partial sequence
GAGCACGTAGGTGGGTTTGTAAGTCAGATGTGAAAGCCTTCTGTTCAACGGAAGAATTGCATCTGAAACT
ACAAACCTTGAGTATAGGAGGGGAGAATGGAACTTCTGGTGGAGCGGTGAAATGCGTAGATATCAGAAGG
AACGCCGGCGGCGAAAGCGATTCTCTGGCCTATTACTGACACTCAGTGTGCGAAAGCTAGGGGAGCAAAC
GGGATTAGATACCCCGGTAGTCCTAGCCGTAAACGATGGGCACTAAGTAGAGGGGT

>gi|254926811|gb|GQ331337.1| Uncultured planctomycete clone S1-l-5(14) 16S ribosomal RNA gene, partial sequence
GAGCACGTAGGTGGGTTTGTAAGTCAGACGTGAAAGCCTTCTGTTCAACGGAAGAATTGCATCTGAAACT
ACAAACCTTGAGTGTAGGAGGGGAGAATGGAACTTCTGGTGGAGCGGTGAAATGCGTAGATATCAGAAGG
AACGCCGGCGGCGAAAGCGATCCTCTGGCCTATTACTGACACTCAGTGTGCGAAAGCTAGGGGAGCAAAC
GGGATTAGATACCCCGGTAGTCCTAGCCGTAAACGATGGGCACTAAGTAGAGGGGT

>gi|254926812|gb|GQ331338.1| Uncultured planctomycete clone S3-l-2(19) 16S ribosomal RNA gene, partial sequence
GAGCACGTAGGTGGGTTTGTAAGTCAGACGTGAAAGCCTTCTGTTCAACGGAAGAATTGCATCTGAAACT
ACAAACCTTGAGTGTAGGAGGGGAGAATGGAACTTCTGGTGGAGCGGTGAAATGCGTAGATATCAGAAGG
AACGCCGGCGGCGAAAGCGATTCTCTGGCCTATTACTGACACTCAGTGTGCGAAAGCTAGGGGAGCAAAC
GGGATTAGATACCCCGGTAGTCCTAGCCGTAAACGATGGGCACTAAGTAGAGGGGT

>gi|254926813|gb|GQ331339.1| Uncultured planctomycete clone S1-s-13(8) 16S ribosomal RNA gene, partial sequence
GAGCACGTAGGTGGGTTTGTAAGTCAGACGTGAAAGCCTTCTGTTCAACGGAAGAATTGCATCTGAAACT
ACAAACCTTGAGTGTGGGAGGGGAGAATGGAACTTCTGGTGGAGCGGTGAAATGCGTAGATATCAGAAGG
AACGCCGGCGGCGAAAGCGATTCTCTGGCCTATTACTGACACTCAGTGTGCGAAAGCTAGGGGAGCAAAC
GGGATTAGATACCCCGGTAGTCCTAGCCGTAAACGATGGGCACTAAGTAGAGGGGT

>gi|254926814|gb|GQ331340.1| Uncultured planctomycete clone S3-s-6(5) 16S ribosomal RNA gene, partial sequence
GAGCACGTAGGTGGGTTTGTAAGTCAGACGTGAAAGCCTTCTGTTCAACGGAAGAATTGCATCTGAAACT
ACAAACCTTGAGTGTAGGAGGGGAGAATGGAACTTCTGGTGGAGCGGTGAAATGCGTAGATATCAGAAGG
AACGCCGGCGGCGAAAGCGATTCTCTGGCCTATTACTGACACTCAGTGTGCGAAAGCTAGGGGAGCAAAC
GGGATTAGATACCCCGGTAGTCCTAGCCGTAAACGATGGGCACTAAGTAGAGGGGT

>gi|254926815|gb|GQ331341.1| Uncultured planctomycete clone S1-l-17(6) 16S ribosomal RNA gene, partial sequence
AAGCACGTAGGTGGGTTTGTAAGTCAGACGTGAAAGCCTTCTGTTCAACGGAAGAATTGCATCTGAAACT
ACAAACCTTGAGTGTAGGAGGGGAGAATGGAACTTCTGGTGGAGCGGTGAAATGCGTAGATATCAGAAGG
AACGCCGGCGGCGAAAGCGATTCTCTGGCCTATTACTGACACTCAGTGTGCGAAAGCTAGGGGAGCAAAC
GGGATTAGATACCCCGGTAGTCCTAGCCGTAAACGATGGGCACTAAGTAGAGGGGT

>gi|254926816|gb|GQ331342.1| Uncultured planctomycete clone S1-s-12(2) 16S ribosomal RNA gene, partial sequence
AAGCACGTAGGTGGGTTTGTAAGTCAGACGTGAAAGCCTTCTGTTCAACGGAAGAATTGCATCTGAAACT
ACAAACCTTGAGTGTAGGAGGGGAGAATGGAACTTCTGGTGGAGCGGTGAAGTGCGTAGATATCAGAAGG
AACGCCGGCGGCGAAAGCGATTCTCTGGCCTATTACTGACACTCAGTGTGCGAAAGCTAGGGGAGCAAAC
GGGATTAGATACCCCGGTAGTCCTAGCCGTAAACGATGGGCACTAAGTAGAGGGGT

>gi|254926817|gb|GQ331343.1| Uncultured planctomycete clone S2-s-6(1) 16S ribosomal RNA gene, partial sequence
AAGCACGTAGGTGGGTTTGTAAGTCAGACGCGAAAGCCTTCTGTTCAACGGAAGAATTGCATCTGAAACT
ACAAACCTTGAGTGTAGGAGGGGAGAATGGAACTTCTGGTGGAGCGGTGAAATGCGTAGATATCAGAAGG
AACGCCGGCGGCGAAAGCGATTCTCTGGCCTATTACTGACACTCAGTGTGCGAAAGCTAGGGGAGCAAAC
GGGATTAGATACCCCGGTAGTCCTAGCCGTAAACGATGGGCACTAAGTAGAGGGGT

>gi|254926818|gb|GQ331344.1| Uncultured planctomycete clone S3-l-6(4) 16S ribosomal RNA gene, partial sequence
AAGCACGTAGGTGAGTTTGTAAGTCAGACGTGAAAGCCTTCTGTTCAACGGAAGAATTGCATCTGAAACT
ACAAACCTTGAGTGTAGGAGGGGAGAATGGAACTTCTGGTGGAGCGGTGAAATGCGTAGATATCAGAAGG
AACGCCGGCGGCGAAAGCGATTCTCTGGCCTATTACTGACACTCAGTGTGCGAAAGCTAGGGGAGCAAAC
GGGATTAGATACCCCGGTAGTCCTAGCCGTAAACGATGGGCACTAAGTAGAGGGGT

>gi|254926819|gb|GQ331345.1| Uncultured planctomycete clone S1-l-1_(6) 16S ribosomal RNA gene, partial sequence
GAGCACGTAGGTGGGTTTGTAAGTCAGACGTGAAAGCCTTCTGTTCAACGGAAGAATTGCATCTGAAACT
ACAAACCTTGAGTGTAGGAGGGGAGAATGGAACTTCTGGTGGAGCGGTGAAATGCGTAGATATCGGAAGG
AACGCCGGCGGCAAAAGCGATTCTCTGGCCTATTACTGACACTCAGTGTGCGAAAGCTAGGGGAGCAAAC
GGGATTAGATACCCCGGTAGTCCTAGCCGTAAACGATGGGCACTAAGTAGAGGGGT

>gi|254926820|gb|GQ331346.1| Uncultured planctomycete clone S1-s-17(4) 16S ribosomal RNA gene, partial sequence
GAGCACGTAGGTGGGTTTGTAAGTCAGACGTGAAAGCCTTCTGTTCAACGGAAGAATTGCATCTGAAACT
ACAAACCTTGAGTGTAGGAGGGGAGAATGGAACTTCTGGTGGAGCGGTGAAATGCGTAGATATCAGAAGG
AACGCCGGCGGCAAAAGCGATTCTCTGGCCTATTACTGACACTCAGTGTGCGAAAGCTAGGGGAGCAAAC
GGGACTAGATACCCCGGTAGTCCTAGCCGTAAACGATGGGCACTAAGTAGAGGGGT

>gi|254926821|gb|GQ331347.1| Uncultured planctomycete clone S3-l-3(5) 16S ribosomal RNA gene, partial sequence
GAGCACGTAGGTGGGTTTGTAAGTCAGACGTGAAAGCCTTCTGTTCAACGGAAGAATTGCATCTGAAACT
ACAAACCTTGAGTGTAGGAGGGGAGTATGGAACTTCTGGTGGAGCGGTGAAATGCGTAGATATCAGAAGG
AACGCCGGCGGCAAAAGCGATTCTCTGGCCTATTACTGACACTCAGTGTGCGAAAGCTAGGGGAGCAAAC
GGGATTAGATACCCCGGTAGTCCTAGCCGTAAACGATGGGCACTAAGTAGAGGGGT

>gi|254926822|gb|GQ331348.1| Uncultured planctomycete clone S2-s-16(2) 16S ribosomal RNA gene, partial sequence
GAGCACGTAGGTGGGTTTGTAAGTCAGATGTGAAAGCCTTCTGTTCAACGGAAGAATTGCATCTGAAACT
ACAAACCTTGAGTGTAGGAGGGGAGAATGGAACTTCTGGTGGAGCGGTGAAATGCGTAGATATCAGAAGG
AACGCCGGCGGCAAAAGCGATTCTCTGGCCTATAACTGACACTCAGTGTGCGAAAGCTAGGGGAGCAAAC
GGGATTAGATACCCCGGTAGTCCTAGCCGTAAACGATGGGCACTAAGTAGAGGGGT

>gi|254926823|gb|GQ331349.1| Uncultured planctomycete clone S3-l-32(1) 16S ribosomal RNA gene, partial sequence
GAGCACGTAGGTGGGTTTGTAAGTCAGATGTGAAAGCCTTCTGTTCAACGGAAGAATTGCATCTGAAACT
ACAAACCTTGAGTGTAGGAGGGGAGAATGGAACTTCTGGTGGAGCGGTGAAATGCGTAGATATCAGAAGG
AACGCCGGCGGCAAAAGCGATTCTCTGGCCTATTACTGACACTGAGTGTGCGAAAGCTAGGGGAGCAAAC
GGGATTAGATACCCCGGTAGTCCTAGCCGTAAACGATGGGCACTAAGTAGAGGGGT

>gi|254926824|gb|GQ331350.1| Uncultured planctomycete clone S3-s-17(1) 16S ribosomal RNA gene, partial sequence
GAGCACGTAGGTGGGTTTGTAAGTCAGATGTGAAAGCCTTCTGTTTAAAGGAAGAACGGCATCTGAAACT
ACAAACCTTGAGTGTAGGAGGGGAGAATGGAACTTCTGGTGGAGCGGTGAAATGCGTAGATATCAGAAGG
AACGCCGGCGGCGAAAGCGATTCTCTGGCCTATTACTGACACTCAGTGTGCGAAAGCTAGGGGAGCAAAC
GGGATTAGATACCCCGGTAGTCCTAGCCGTAAACGATGGGCACTAAGTAGAGGGGT

>gi|254926825|gb|GQ331351.1| Uncultured planctomycete clone S3-l-27(1) 16S ribosomal RNA gene, partial sequence
GAGCACGTAGGTGGGTTTGTAAGTCAGATGTGAAAGCCTTCTGTTCAACGGAAGAATTGCATCTGAAACT
ACAAACCTTGAGTGTAGGAGGGGAGAATGGAACTTCTGGTGGAGCGGTGAAATGCGTAGATATCAGAAGG
AACGCCGGCGGCGAAAGCGATTCTCTGGCCTATTACTGACACTCAGTGTGCGAAAGCTAGGGGAGCAAAC
GGGATTAGATACCCCGGTAGTCCTAGCCGTAAACGATGGGCACTAAGTAGAGGGGT

>gi|254926826|gb|GQ331352.1| Uncultured planctomycete clone S2-s-26(1) 16S ribosomal RNA gene, partial sequence
GAGCACGTAGGTGGGTTTGTAAGTCAGATGTGAAAGCCTTCTGTTCAACGGAAGAATTGCATCTGAAACT
ACAAGCCTTGAGTGTAGGAGGGGAGAATGGAACTTCTGGTGGAGCGGTGAAATGCGTAGATATCAGAAGG
AACGCCGGCGGCGAAAGCGATTCTCTGGCCTATTACTGACACTCAGTGTGCGAAAGCTAGGGGAGCAAAC
GGGATTAGATACCCCGGTAGTCCTAGCCGTAAACGATGGGCACTAAGTAGAGGGGT

>gi|254926827|gb|GQ331353.1| Uncultured planctomycete clone S1-l-4_(4) 16S ribosomal RNA gene, partial sequence
GAGCACGTAGGTGGGTTTGTAAGTCGGGTGTGAAATCCCTCGGCCTAACCGAGGAACGGCGCCCGATACT
GCATGTCTTGAGGGCAGGAGGGGAACGTGGAATTCCTGGTGGAGCGGTGAAATGCGTTGATATCAGGAGG
AACACCGGCGGCGAAGGCGACGTTCTGGCCTGCTTCTGACGCTGAGGTGCGAAAGCCAGGGGAGCAAACG
GGATTAGATACCCCGGTAGTCCTGGCCGTAAACGATGGGCACTAAGTAGAGGGGT

>gi|254926828|gb|GQ331354.1| Uncultured planctomycete clone S1-s-1(8) 16S ribosomal RNA gene, partial sequence
GAGCACGTAGGTGGGTTTGTAAGTCAGATGTGAAAGCCTTCTGTTCAAAGGAAGAACGGCATCTGAAACT
GCAGATCTTGAGTGTAGGAGGGGAGAGTGGAACTTCTGGTGGAGCGGTGAAATGCGTAGATATCAGAAGG
AACGTCGGCGGCGAAAGCGACTCTCTGGCCTATTACTGACACTGAGTGTGCGAAAGTTAGGGGAGCAAAC
GGGATTAGATACCCCGGTAGTCCTAACTGTAAACGATGGGCACTAAGTAGAGGGGT

>gi|254926829|gb|GQ331355.1| Uncultured planctomycete clone S3-s-4(17) 16S ribosomal RNA gene, partial sequence
GAGCACGTAGGTGGGTTTGTAAGTCAGATGTGAAAGCCTTCTGTTCAAAGGAAGAACGGCATCTGAAACT
GCAGATCTTGAGTGTAGGAGGGGAGAGTGGAACTTCTGGTGGAGCGGTGAAATGCGTAGATATCAGAAGG
GACGTCGGCGGCGAAAGCGACTCTCTGGCCTATTACTGACACTGAGTGTGCGAAAGTTAGGGGAGCAAAC
GGGATTAGATACCCCGGTAGTCCTAACTGTAAACGATGGGCACTAAGTAGAGGGGT

>gi|254926830|gb|GQ331356.1| Uncultured planctomycete clone S2-s-5(4) 16S ribosomal RNA gene, partial sequence
GAGCACGTAGGTGGGTTTGTAAGTCAGATGTGAAAGCCTTCTGTTCAACGGAAGAATTGCATCTGAAACT
GCAAATCTTGAGTATAGGAGGGGAGAATGGAACTTCTGGTGGAGCGGTGAAATGCGTAGATATCAGAAGG
AACGCCGGCGGCGAAAGCGATTCTCTGGCCTATTACTGACACTGAGTGTGCGAAAGCTAGGGGAGCAAAC
GGGATTAGATACCCCGGTAGTCCTAGCCGTAAACGATGGGCACTAAGTAGAGGGGT

>gi|254926831|gb|GQ331357.1| Uncultured planctomycete clone S3-s-22(2) 16S ribosomal RNA gene, partial sequence
GAGCACGTAGGTGGGTTTGTAAGTCAGATGTGAAAGCCTTCTGTTCAACGGAAGAATTGCATCCGAAACT
GCAAATCTTGAGTATAGGAGGGGAGAATGGAACTTCTGGTGGAGCGGTGAAATGCGTAGATATCAGAAGG
AACGCCGGCGGCGAAAGCGATTCTCTGGCCTATTACTGACACTGAGTGTGCGAAAGCTAGGGGAGCAAAC
GGGATTAGATACCCCGGTAGTCCTAGCCGTAAACGATGGGCACTAAGTAGAGGGGT

>gi|254926832|gb|GQ331358.1| Uncultured planctomycete clone S2-s-29(2) 16S ribosomal RNA gene, partial sequence
GAGCACGTAGGTGGGTTTGTAAGTCAGATGTGAAAGCCTTCTGTTCAACGGAAGAATTGCATCTGAAACT
GCAAATCTTGAGTATAGGAGGGGAGAATGGAACTTCTGGTGGAGCGGTGAAATGCGTAGATATCAGAAGG
AACGCCGGCGGCAAAAGCGATTCTCTGGCCTATTACTGACACTGAGTGTGCGAAAGCTAGGGGAGCAAAC
GGGATTAGATACCCCGGTAGTCCTAGCCGTAAACGATGGGCACTAAGTAGAGGGGT

>gi|254926833|gb|GQ331359.1| Uncultured planctomycete clone S3-s-8(3) 16S ribosomal RNA gene, partial sequence
GAGCACGTAGGTGGGTTTGTAAGTCAGATGTGAAAGCCTTCTGTTCAACGGAAGAATTGCATCTGAAACT
ACAAGTCTTGAGTGTAGGAGGGGAGAATGGAACTTCTGGTGGAGCGGTGAAATGCGTAGATATCAGAAGG
AACGCCGGCGGCGAAAGCGATTCTCTGGCCTATTACTGACACTCAGTGTGCGAAAGCTAGGGGAGCAAAC
GGGATTAGATACCCCGGTAGTCCTAGCCGTAAACGATGGGCACTAAGTAGAGGGGT

>gi|254926834|gb|GQ331360.1| Uncultured planctomycete clone S2-s-8(5) 16S ribosomal RNA gene, partial sequence
GAGCACGTAGGTGGGTTTGTAAGTCAGATGTGAAAGCCTCCTGTTCAACGGGAGAATTGCATCTGAAACT
GTGAGTCTTGAGTGTAGGAGGGGAGAATGGAACTTCTGGTGGAGCGGTGAAATGCGTAGATATCAGAGGG
AACGCCGGCGGCGAAAGCGATTCTCTGGCCTATTACTGACACTCAGTGTGCGAAAGCTAGGGGAGCAAAC
GGGATTAGATACCCCGGTAGTCCTAGCCGTAAACGATGGGCACTAAGTAGAGGGGT

>gi|254926835|gb|GQ331361.1| Uncultured planctomycete clone S2-s-3(5) 16S ribosomal RNA gene, partial sequence
GAGCACGTAGGTGGGTTTGTAAGTCAGATGCGAAAGCCTTCTGTTCAACGGAAGAATTGCATCTGAAACT
GCGAGTCTTGAGTATAGGAGGGGAGAATGGAACTTCTGGTGGAGCGGTGAAATGCGTAGATATCAGAAGG
AACGCCGGCGGCGAAAGCGATTCTCTGGCCTATTACTGACACTCAGTGTGCGAAAGCTAGGGGAGCAAAC
GGGATTAGATACCCCGGTAGTCCTAGCCGTAAACGATGGGCACTAAGTAGAGGGGT

>gi|254926836|gb|GQ331362.1| Uncultured planctomycete clone S3-l-4(2) 16S ribosomal RNA gene, partial sequence
GAGCACGTAGGTGGGTTTGTAAGTCAGATGTGAAGGCCTTCTGTTCAACGGAAGAATTGCATCTGAAACT
GCAGATCTTGAGTGTAGGAGGGGAGAATGGAACTTCTGGTGGAGCGGTGAAATGCGTAGATATCAGAAGG
AACGCCGGCGGCAAAAGCGATTCTCTGGCCTATTACTGACACTCAGTGTGCGAAAGCTAGGGGAGCAAAC
GGGATTAGATACCCCGGTAGTCCTAGCCGTAAACGATGGGCACTAAGTAGAGGGGT
>gi|392327684|gb|JQ886204.1| Uncultured Planctomycetales bacterium clone A6-KOBr00 16S ribosomal RNA gene, partial sequence
TTCGCAATGCCCGAAAGGGTGACGAAGCGACGCCGCGTGGGTGAGGAAGGCCTTCGGGTTGTAAAGCCCT
GTCAGGAGTTAAGAAATGTAGACTCGCTAATATCGGGTCTATTTGACAAAGACTCCAAAGGAAGCCACGG
CTAACTCTGTGCCAGCAGCCGCGGTAATACAGAGGTGGCGAGCGTTGTTCGGAATTATTGGGCGTAAAGA
GCACGTAGGTGGATTTGTAAGTCAGACGTGAAAGCCTTCTGTTCAACGGAAGAATTGCATCTGAAACTAC
AAACCTTGAGTGTAGGAGGGGAGAATGGAACTTCTGGTGGAGCGGTGAAATGCGTAGATATCAGAAGGAT
CGCCGGCGGCGAAAGCGATTCCCTGGCCTATTACTGACACTCAGTGTGCGAAAGCTAGGGGAGCAAACGG
GATTAGATACCCCGGTAGTCCTAGCCGTAAACGATGGGCACTAAGTAGAGGGGTTTT

>gi|392327685|gb|JQ886205.1| Uncultured Planctomycetales bacterium clone A9-KOBr00 16S ribosomal RNA gene, partial sequence
TTCGCAATGCCCGAAAGGGTGACGAAGCGACGCCGCGCGGGTGAGGAAGGCCTTCGGGTTGTAAAGCCCT
GTCAGGAGTTAAGAAATGTAGACTCGCTAATATCGGGTCTATTTGACAAAGGCTCCAAAGGAAGCCACGG
CTAACTCTGTGCCAGCAGCCGCGGTAATACAGAGGTGGCAAGCGTTGTTCGGAATTATTGGGCGTAAAGA
GCACGTAGGTGGATTTGTAAGTCAGACGTGAAAGCCTTCTGTTCAATGGAAGAATTGCATCTGAAACTAC
AAACCTTGAGTGTAGAAGGGGAGAATGGAACTTCTGGTGGAGCGGTGAAGTGCGTAGATATCAGAAGGAA
CGCCGGCGGCGAAAGCGATTCTCTGGCCTATTACTGACACTCAGTGTGCGAAAGCTAGGGGAGCAAACGG
GATTAGATACCCCGGTAGTCCTAGCCGTAAACGATGGGCACTAAGTAGAGGGGTTTT

>gi|392327686|gb|JQ886206.1| Uncultured Planctomycetales bacterium clone B2-KOBn00 16S ribosomal RNA gene, partial sequence
TTCGCAATGCCCGAAAGGGTGACGAAGCGACGCCGCGTGGGTGAGGAAGGCCTTCGGGTTGTAAAGCCCT
GTCAGGAGTTAAGAAATGTAGGTACGCTAATATCGTACTTATTTGACGAAGGCTCCAAAGGAAGCCACGG
CTAACTCTGTGCCAGCAGCCGCGGTAATACAGAGGTGGCAAGCGTTGTTCGGAATTATTGGGCGTAAAGA
GCACGTAGGTGGGTTTGTAAGTCAGATGTGAAAGCCTTCTGTTCAACGGAAGAATTGCATCTGAAACTAC
AAACCTTGAGTGTAGGAGGGGAGAATGGAACTTCTGGTGGAGCGGTGAAATGCGTAGATATCAGAAGGAA
CGCCGGCGGCGAAAGCGATTCTCTGGCCTATTACTGACACTCAGTGTGCGAAAGCTAGGGGAGCAAACGG
GATTAGATACCCCGGTAGTCCTAGCCGTAAACGATGGGCACTAAGTAGAGGGGTTTT

>gi|392327687|gb|JQ886207.1| Uncultured Planctomycetales bacterium clone B3-KOBr00 16S ribosomal RNA gene, partial sequence
TTCGCAATGCCCGAAAGGGTGACAATGCGACGCCGCGTGAGCGATGAAGGCCTTCGGGTTGTAAAGCCCT
GTCAGGAGTTAAGAAATGTAGACTCGCTAATATCGGGTCTATTTGACAAAGGCTCCAAAGGAAGCCACGG
CTAACTCTGTGCCAGCAGCCGCGGTAATACAGAGGTGGCAAGCGTTGTTCGGAATTATTGGGCGTAAAGA
GCACGTAGGTGGATTTGTAAGTCAGACGTGAAAGCCTTCTGTTCAACGGAAGAATTGCATCTGAAACTAC
AAACCTTGAGTGTAGGAGGGGAGAATGGAACTTCTGGTGGAGCGGTGAAATGCGTAGATATCAGAAGGAA
CGCCGGCGGCGAAAGCGATTCTCTGGCCTATTACTGACACTCAGTGTGCGAAAGCTAGGGGAGCAAACGG
GATTAGATACCCCGGTAGTCCTAGCCGTAAACGATGGGCACTAAGTAGAGGGGTTTT

>gi|392327688|gb|JQ886208.1| Uncultured Planctomycetales bacterium clone B8-KOBr00 16S ribosomal RNA gene, partial sequence
TTCGCAATGCCCGAAAGGGTGACGAAGCGACGCCGCGTGGGTGAGGAAGGCCTTCGGGTTGTATAGCCCT
GTCAGGAGTTAAGAAATGTAGACTCGCTAATATCGGGTCTATTTGACAAAGGCTCCAAAGGAAGCCACGG
CTAACTCTGTGCCAGCAGCCGCGGTAATACAGAGGTGGCAAGCGTTGTTCGGAATTATTGGGCGTAAAGA
GCGCGTAGGTGGATTTGTAAGTCAGACGTGAAAGCCTTCTGTTCAACGGAGGAATTGCATCTGAAACTAC
AAACCTTGAGTGTAGGAGGGGAGAATGGAACTTCTGGTGGAGCGGTGAAATGCGTAGATATCGGAAGGAA
CGCCGGCGGCAAAAGCGATTCTCTGGCCTATTACTGACACTCAGTGTGCGGAAGCTAGGGGAGCAAACGG
GATTAGATACCCCGGTAGTCCTAGCCGTAAACGATGGGCACTAAGTAGAGGGGTTTT

>gi|392327690|gb|JQ886210.1| Uncultured Planctomycetales bacterium clone C12-KOBn10 16S ribosomal RNA gene, partial sequence
TTCGCAATGCCCGAAAGGGTGACGAAGCGACGCCGCGTGGGTGAGGAAGGCCCTCGGGTTGTAAAGCCCT
GTCAGGAGTTAAGAAATGTAGGCTCGCTAATATCGTGTCTATTTGACAAAGGCTCCAAAGGAAGCCACGG
CTAACTCTGTGCCAGCAGCCGCGGTAATACAGAGGTGGCAAGCGTTGTTCGGAATTATTGGGCGTAAAGA
GCACGTAGGTGGATTTGTAAGTCAGATGTGAAAGCCTTCTGTTCAACGGAAGAATTGCATCTGAAACTAC
AAACCTTGAGTGTAGGAGGGGAGAATGGAACTTCTGGTGGAGCGGTGAAATGCGTAGATATCAGAAGGAA
CGCCGGCGGCGAAAGCGATTCTCTGGCCTATTACTGACACTCAGTGTGCGAAAGCTAGGGGAGCAAACGG
GATTAGATACCCCGGTAGTCCTAGCCGTAAACGATGGGCACTAAGTAGAGGGGTTTT

>gi|392327693|gb|JQ886213.1| Uncultured Planctomycetales bacterium clone C7-KOBn00 16S ribosomal RNA gene, partial sequence
TTCGCAATGCCCGAAAGGGTGACGAAGCGACGCCGCGTGGGTGAGGAAGGCCTTCGGGTTGTAAAGCCCT
GTCAGGAGTTAAGAAATGTAGACTCGCTAATATCGGGTCTATTTGACGAAGGCTCCAAAGGAAGCCACGA
CTAACTCTGTGCCAGCAGCCGCGGTAATACAGAGGTGGCAAGCGTTGTCCGGAATTATTGGGCGTAAAGA
GCACGTAGGTGGATTTGTAAGTCAGACGTGAAAGCCTTCTGTTCAACGGAAGAATTGCATCTGAAACTAC
AAACCTTGAGTGTAGGAGGGGAGAATGGAACTTCTGGTGGAGCGGTGAAGTGCGTAGATATCAGAAGGAA
CGCCGGCGGCGAAAGCGATCCTCTGGCCTATTACTGACACTCAGTGTGCGAAAGCTAGGGGAGCAAACGG
GATTAGATACCCCGGTAGTCCTAGCCGTAAACGATGGGCACTAAGTAGAGGGGTTTT

>gi|392327694|gb|JQ886214.1| Uncultured Planctomycetales bacterium clone C8-KOBn00 16S ribosomal RNA gene, partial sequence
TTCGCAATGCCCGAAAGGGTGACGAAGCGACGCCGCGTGGGTGAGGAAGGCCTTCGGGTTGTAAAGCCCT
GTCAGGAGTTAAGAAATGTAGACTCGCTAATATCGGGTCTATTTGACAAAGGCTCCAAAGGAAGCCACGG
CTAACTCTGTGCCAGCAGCCGCGGTAATACAGAGGTGGCAAGCGTTGTTCGGAATTATTGGGCGTAAAGA
GCACGTAGGTGGATTTGTAAGTCAGACGTGAAAGCCTTCTGTTCAACGGAAGAATTGCATCTGAAACTAC
AAACCTTGAGTGTAGGAGGGGAGAATGGAACTTCTGGTGGAGCGGTGAAGTGCGTAGATATCAGAAGGAA
CGCCGGCGGCGAAAGCGATTCTCTGGCCTATTACTGACACTCAGTGTGCGAAAGCTAGGGGAGCAAACGG
AATTAGATACCCCGGTAGTCCTAGCCGTAAACGATGGGCACTAAGTAGAGGGGTTTT

>gi|392327697|gb|JQ886217.1| Uncultured Planctomycetales bacterium clone E2-KOBr10 16S ribosomal RNA gene, partial sequence
TTCGCAATGCCCGAAAGGGTGACGATGCGACGCCGCGTGAGCGATGAAGGCCTTCGGGTTGTAAAGCCCT
GTCAGGAGTTAAGAAATGTAGACTCGCTAATATCGGGTCTATTTGACAAAGGCTCCAAAGGAAGCCACGG
CTAACTCTGTGCCAGCAGCCGCGGTAATACAGAGGTGGCAAGCGTTGTTCGGAATTATTGGGCGTAAAGA
GCACGTAGGTGGATTTGTAAGTCAGACGTGAAAGCCTTCTGTTCAACGGAAGAATTGCATCTGAAACTAC
AAACCTTGAGTGTAGGAGGGGAGAATGGAACTTCTGGTGGAGCGGTGAAATGCGTAGATACCAGAAGGAA
CGCCGGCGGCGAAAGCGATTCTCTGGCCTATTACTGACACTCAGTGTGCGAAAGCTAGGGGAGCAAACGG
GATTAGATACCCCGGTAGTCCTAGCCGTAAACGATGGGCACTAAGTAGAGGGGTTTT

>gi|392327699|gb|JQ886219.1| Uncultured Planctomycetales bacterium clone E7-KOBr10 16S ribosomal RNA gene, partial sequence
TTCGCAATGCCCGAAAGGGTGACGAGGCGACGCCGCGTGGGTGAGGAAGGCCTTCGGGTTGTAAAGCCCT
GTCAGGAGTTAAGAAATGTAGACTCGCTAATATCGAGTCTATTTGACAAAGGCTCCAAAGGAAGCCACGG
CTAACTCTGTGCCAGCAGCCGCGGTAATACAGAGGTGGCAAGCGTTGTTCGGAATTATTGGGCGTAAAGA
GCACGTAGGTGGATTTGTAAGTCAGACGTGAAAGCCTTCTGTTCAACGGAAGGATTGCATCTGAAACTAC
AAACCTTGAGTGTAGGAGGGGAGAATGGAACTTCTGGTGGAGCGGTGAAATGCGTAGATATCAGAAGGAA
CGCCGGCGGCGAAAGCGATTCTCTGGCTTATTACTGACACTCAGTGCGTGAAAGCTAGGGGAGCAAACGG
GATTAGATACCCCGGTAGTCCTAGCCGTAAACGATGGGCACTAAGTAGAGGGGTTTT

>gi|392327700|gb|JQ886220.1| Uncultured Planctomycetales bacterium clone E8-KOBn10 16S ribosomal RNA gene, partial sequence
TTCGCAATGCCCGAAAGGGTGACGAAGCGACGCCGCGTGGGTGAGGAAGGCCTTCGGGTTGTAAAGCCCT
GTCAGGAGTTAAGAAATGTAGACTCGCTAATATCGGGTCTATTTGACAAAGGCTCCAAAGGAAGCCACGG
CTAACTCTGTGCCAGCAGCCGCGGTAATACAGAGGTGTCAAGCGTTGTTCGGAATTATTGGGCGTAAAGA
GCACGTAGGTGGATTTGTAAGTCAGACGTGAAAGCCTTCTGTTCAACGGAAGAATTGCATCTGAAACTAC
AAACCTTGAGTGTAGGAGGGGAGAATGGAACTTCTGGTGGAGCGGTGAAATGCGTAGATATCAGAAGGAA
CGCCGGCGGCGAAAGCGATTCTCTGGCCTATTACTGACACTCAGTGTGCGAAAGCTAGGGGAGCAAACGG
GATTAGATACCCCGGTAGTCCTGGCCGTAAACGATGGGCACTAAGTAGAGGGGTTTT

>gi|392327701|gb|JQ886221.1| Uncultured Planctomycetales bacterium clone F11-KOBn30 16S ribosomal RNA gene, partial sequence
TTCGCAATGCCCGAAAGGGTGACGAGGCGACGCCGCGTGGGTGAGGAAGGCCTTCGGGTTGTAAAGCCCT
GTCAGGAGTTAAGAAATGTAGACTCGCTAATATCGGGTCTATTTGACAAAGGCTCCAAAGGAAGCCACGG
CTAACTCTGTGCCAGCAGCCGCGGTAATACAGAGGTGGCAAGCGTTGTTCGGAATTATTGGGCGTAAAGA
GCACGTAGGTGGATTTGTAAGTCAGACGTGAAAGCCTTCTGTTCAACGGAAGAATTGCATCTGAAACTAC
AAACCTTGAGTGTAGGAGGGGAGAATGGAACTTCTGGTGGAGCGGTGAAGTGCGTAGATATCAGAAGGAA
CGCCGGCGGCGAAAGCGATTCTCTGGCCTATTACTGACACTCAGTGTGCGAAAGCTAGGGGAGCAAACGG
GATTAGATACCCCGGTAGTCCTGGCCCTAAACGGTGGGCACTAAGTAGAGGGGTTTT

>gi|392327704|gb|JQ886224.1| Uncultured Planctomycetales bacterium clone F2-KOBr10 16S ribosomal RNA gene, partial sequence
TTCGCAATGCCCGAAAGGGTGACGAAGCGACGCCGCGTGGGTGAGGAAGGCCTTCGGGTTGTAAAGCCCT
GTCAGGAGTTAAGAAATGTAGACTCGCTAATATCGGGTCTATTTGACAAAGGCTCCAAAGGAAGCCACGG
CTAACTCTGTGCCAGCAGCCGCGGTAATACAGAGGTGGCAAGCGTTGTTCGGAATTATTGGGCGTAAAGA
GCACGTAGGTGGATTTGTAAGTCAGACGTGAAAGCCTTCTGTTCAACGGAAGAATCGCATCTGAAACTAC
GAACCTTGAGTGTAGGAGGGGAGAATGGAACTTCTGGTGGAGCGGTGAAATGCGTAGATATCAGAAGGAA
CGCCGGCGGCGAAAGCGATTCTCTGGCCTATTACTGACACTCAGTGTGCGAAAGCTAGGGGAGCAAACGG
GATTAGATACCCCGGTAGTCCTAGCCGTAAACGATGGGCACTAAGTAGAGGGGTTTT

>gi|392327705|gb|JQ886225.1| Uncultured Planctomycetales bacterium clone F3-KOBn30 16S ribosomal RNA gene, partial sequence
TTCGCAATGCCCGAAAGGGTGACGAAGCGACGCCGCGTGGGTGAGGAAGGCCTTCGGGTTGTAAAGCCCT
GTCAGGAGTTAAGAAATGTAGACTCGCTAATATCGGGTCTATTTGACAAAGGCTCCAAAGGAAGCCACGG
CTAACTCTGTGCCAGCAGCCGCGGTAATACAGAGGTGGCAAGCGTTGTTCGGAATTATTGGGCGTAAAGA
GCACGTAGGTGGATTTGTAAGTCAGACGTGAAAGCCTTCTGTTCAACGGAAGAATTGCATCTGAAACTAC
AAACCTTGAGTGTAGGAGGGGAGAATGGAACTTCTGGTGGAGCGGTGAAATGCGTAGATATCAGAAGGAA
CGTCGGCGGCGAAAACGACTCTCTGGCCTAATACTGACACTGAGTGTGCGAAAGTTAGGGGAGCAAACGG
GATTAGATACCCCGGTAGTCCTAACCGTAAACGATGGGCACTAAGTAGAGGGGTTTT

>gi|392327707|gb|JQ886227.1| Uncultured Planctomycetales bacterium clone G1-KOBr30 16S ribosomal RNA gene, partial sequence
TTCGCAATGCCCGAAAGGGTGACGAAGCGACGCCGCGTGGGTGAGGAAGGCCTTCGGGTTGTAAAGCCCT
GTCAGGAGTTAAGAAATGTAGACTCGCTAATATCGGGTCTATTTGACAAAGGCTCCAAAGGAAGCCACGG
CTAACTCTGTGCCAGCAGCCGCGGTAATACAGAGGTGGCGAGCGTTGTTCGGAATTATTGGGCGTAAAGA
GCACGTAGGTGGATTTGTAAGTCAGACGTGAAAGCCTTCTGTTCAACGGAGGAATTGCATCTGAAACTAC
AAACCTTGAGTGTAGGAGGGGAGAATGGAACTTCTGGTGGAGCGGTGAAATGCGTAGATATCAGAAGGAA
CGTCGGCGGCGAAAGCGACTCTCTGGCCTAATACTGACACTGAGTGTGCGAAAGCTAGGGGAGCAAACGG
GATTAGATACCCCGGTAGTCCTAGCCGTAAACGATGGGCACTAAGTAGAGGGGTTTT

>gi|392327714|gb|JQ886234.1| Uncultured Planctomycetales bacterium clone H11-KOBr30 16S ribosomal RNA gene, partial sequence
TTCGCAATGCCCGAAAGGGTGACGAAGCGACGCCGCGTGGGTGAGGAAGGCCTTCGGGTTGTAAAGCCCT
GTCAGGAGTTAAGAAATGTAGACTCGCTAATATCGGGTCTATTTGACAAAGGCTCCAAAGGAAGCCACGG
CTAACTCTGTGCCAGCAGCCGCGGTAATACAGAGGTGGCAAGCGTTGTTCGGAATTATTGGGCGTAAAGA
GCACGTAGGTGGATTTGTAAGTCAGACGTGAAAGCCTTCTGTTCAACGGAAGAATTGCATCTGAAACTAC
AAACCTTGAGTGTAGGAGGGGAGAATGGAACTTCTGGTGGAGCGGTGAAATGCGTAGATATCAGAAGGAA
CGCCGGCGGCGAAAGCGATTCTCTGGCCTATTACTGACACTCAGTGTGCGAAAGCTAGGGGAGCAAACGG
GATTAGATACCCCGGTAGTCCTAGCCGTAAACGATGGGCACTAAGTAGAGGGGTTTT

>gi|392327715|gb|JQ886235.1| Uncultured Planctomycetales bacterium clone H2-KOBr30 16S ribosomal RNA gene, partial sequence
TTCGCAATGCCCGAAAGGGTGACGAAGCGACGCCGCGTGGGTGAGGAAGGCCTTCGGGTTGTAAAGCCCT
GTCAGGAGTTAAGAAATGTAGACTCGCTAATATCGGGTCTATTTGGCAAAGGCTCCAAAGGAAGCCACGG
CTAACTCTGTGCCAGCAGCCGCGGTAATACAGAGGTGGCAAGCGTTGTTCGGAATTATTGGGCGTAAAGA
GCACGTAGGTAGACTTGTAAGTCAGACGTGAAAGCCTTCTGTTCAACGGAAGAATTGCATCTGAAACTAC
AAACCTTGAGTGTAGGAGGGGAGAATGGAACTTCTGGTGGAGCGGTGAAATGCGTAGATATCAGAAGGAA
CGCCGGCGGCGAAAGCGATTCTCTGGCCCATTACTGACACTCAGTGTGCGAAAGCTAGGGGAGCAAACGG
GATTAGATACCCCGGTAGTCCTAGCCGTAAACGATGGGCACTAAGTAGAGGGGTTTT

>gi|392327716|gb|JQ886236.1| Uncultured Planctomycetales bacterium clone H8-KOBn30 16S ribosomal RNA gene, partial sequence
TTCGCAATGCCCGAAAGGGTGACGAAGCGACGCCGCGTGGGTGAGGAAGGCCTTCGGGTTGTAAAGCCCT
GTCAGGAGTTAAGAAATGTAGACTCGCTAATATCGGGTCTATTTGACAAAGGCTCCAAAGGAAGCCACGG
CTAACTCTGTGCCAGCAGCCGCGGTAATACAGAGGTGGCAAGCGTTGTTCGGAATTATTGGGCGTAAAGA
GCACGTAGGTGGATTTGTAAGTCAGACGTGAAAGCCTTCTGTTCAACGGAAGAATTGCATCTGAAACTAC
AAACCTTGAGTGTAGGAGGGGAGAATGGAACTTCTGGTGGAGCGGTGAAATGCGTAGATATCAGAAGGAA
CGCCGGCGGCGAAAGCGATTCTCTGGCCTATTACTGACACTCGGTGTGCGAAAGCTAGGGGAGCAAACGG
GATTAGATACCCCGGTAGTCCTAGCCGTAAACGATGGGCACTAAGTAGAGGGGTTTT


>gi|281427044|dbj|AB518020.1| Uncultured planctomycete gene for 16S rRNA, partial sequence, clone: 07MF1-319
GTGACGAAGCGACGCCGCGTGGGTGAGGAAGGCCTTCGGGTTGTAAAGCCCTGTCAGGAGTTAAGAAATG
TAAGTGCGCTAATATCGCATTTATTTGACAAAGGCTCCAAAGGAAGCCACGGCTAACTCTGTGCCAGCAG
CCGCGGTAATACAGAGGTGGCAAGCGTTGTTCGGAATTATTGGGCGTAAAGAGCACGTAGGTGGGTTTGT
AAGTCAGATGTGAAAGCCTTCTGTTCAACGGAAGAATTGCATCTGAAACTACAAGTCTTGAGTGTAGGAG
GGGAGAATGGAACTTCTGGTGGAGCGGTGAAATGCGTAGATATCAGAAGGAACGCCGGCGGCGAAAGCGA
TTCTCTGGCCTATTACTGACACTCAGTGTGCGAAAGCTAGGGGAGCAAACGGGATTAGATACCCCGGTAG
TCCTAGCTGTAAACGAT

>gi|281427045|dbj|AB518021.1| Uncultured planctomycete gene for 16S rRNA, partial sequence, clone: 07MF1-203
GTGACGAAGCGACGCCGCGTGGGTGAGGAAGGCCCTCGGGTTGTAAAGCCCTGTCAGGAGTCAAGAAATG
TAGGTGTGCTAATATCACATCTATTTGACGAAGGCTCCAAAGGAAGTCACGGCTAACTCTGTGCCAGCAG
CCGCGGTAATACAGAGGTGGCAAGCGTTGTTCGGAATTATTGGGCGTAAAGAGCACGTAGGTGGGTTTGT
AAGTCAGATGTGAAAGCCTCCTGTTCAACGGGAGAATTGCATCTGAAACTACTGATCTTGAGTGTAGGAG
GGGAGAATGGAACTTCTGGTGGAGCGGTGAAATGCGTAGATATCAGAAGGAACGCCGGCGGCGAAAGCGA
TTCTCTGGCCTATTACTGACACTCAGTGTGCGAAAGCTAGGGGAGCAAACGGGATTAGATACCCCGGTAG
TCCTAGCCGTAAACGAT

>gi|281427046|dbj|AB518022.1| Uncultured planctomycete gene for 16S rRNA, partial sequence, clone: 07MF1-310
GTGACGAAGCGACGCCGCGCGGGTGAGGAAGGCCCTCGGGTTGTAAAGCCCTGTCAGGAGTTAAGAAATG
TAGGCTCGCTAATATCGGGTCTATTTGACAAAGGCTCCAAAGGAAGCCACGGCTAACTCTGTGCCAGCAG
CCGCGGTAATACAGAGGTGGCAAGCGTTGTTCGGAATTATTGGGCGTAAAGAGCGCGTAGGTGGATTTGT
AAGTCAGACGTGAAAGCCTTCTGTTCAACGGGAGAATTGCATCTGAAACTACAGACCTTGAGTATAGGAG
GGGAGAATGGAACTTCTGGTGGAGCGGTGAAATGCGTAGATATCAGAAGGAACGCCGGCGGCGAAAGCGA
TTCTCTGGCCTATTACTGACACTCAGTGTGCGAAAGCTAGGGGAGCAAACGGGATTAGATACCCCGGTAG
TCCTAGCCGTAAACGAT

>gi|281427047|dbj|AB518023.1| Uncultured planctomycete gene for 16S rRNA, partial sequence, clone: 07MF1-304
GTGACGAAGCGACGCCGCGTGGGTGAGGAAGGCCTTCGGGTTGTAAAACCCTGTCAGGAGTTAAGAAATG
TAAGTGCGATAATACCGTGCTTATTTGACAAAGGCTCCAAAGGAAGCCACGGCTAACTCTGTGCCAGCAG
CCGCGGTAATACAGAGGTGGCGAGCGTTGTTCGGAATTATTGGGCGTAAAGAGCACGTAGGTGGATTTGT
AAGTCAGATGTGAAAGCCTTCTGTTCAACGGAAGAACTGCATCTGAAACTGCGAATCTTGAGTGTAGGAG
GGGAGAGTGGAACTTCTGGTGGAGCGGTGAAATGCGTAGATATCAGAAGGAACGCCGGCGGCGAAAGCGA
TTCTCTGGCCTATTACTGACACTGAGTGTGCGAAAGCTAGGGGAGCAAACGGGATTAGATACCCCGGTAG
TCCTAGCCGTAAACGAT

>gi|281427048|dbj|AB518024.1| Uncultured planctomycete gene for 16S rRNA, partial sequence, clone: 07MF1-202
GTGACGATGCGACGCCGCGTGAGCGAAGAAGGCCCTAGGGTTGTAAAGCTCTGTCAGGGGTTAAGAAATG
TAGATAGGTTAATACCCTGTTTATTTGACAAAAGCCCCAAAGGAAGCCACGGCTAACTCTGTGCCAGCAG
CCGCGGTAATACAGAGGTGGCAAGCGTTGTTCGGTATTATTGGGCGTAAAGAGCACGTAGGTGGTTTTGT
AAGTCAGATGTGAAAGCCTTCTGTTCAAAGGAAGAACGGCATCTGAAACTGCAAATCTTGAGTGTAGGAG
GGGAGAGTGGAACTTCTGGTGGAGCGGTGAAATGCGTAGATATCAGAAGGAACGTCGGCGGCGAAAGCGA
CTCTCTGGCCTATTACTGACACTGAGTGTGCGAAAGTTAGGGGAGCAAACGGGATTAGATACCCCGGTAG
TCCTAACCGTAAACGAT

>gi|281427049|dbj|AB518025.1| Uncultured planctomycete gene for 16S rRNA, partial sequence, clone: 07MF1-205
GTGACGAAGCGACGCCGCGTGAGCGAAGAAGGCCCTAGGGTTGTAAAGCTCTGTTGGGGGTTATGAAATG
TAGATCGGTTAATACCCGGTTTATTTGACAAAGGCCCCAAAGGAAGCCACGGCTAACTCTGTGCCAGCAG
CCGCGGTAATACAGAGGTGGCAAGCGTTGTTCGGTATTATTGGGCGTAAAGAGCACGTAGGTGGTTTTGT
AAGTCAGATGTGAAAGCCTTCTGTTCAAAGGAAGAACGGCATCTGAAACTGCGAATCTTGAGTGTAGGAG
GGGAGAGTGGAACTTCTGGTGGAGCGGTGAAATGCGTAGATATCAGAAGGAACGTCGGCGGCGAAAGCGA
CTCTCTGGCCTATTACTGACACTGAGTGTGCGAAAGTTAGGGGAGCAAACGGGATTAGATACCCCGGTAG
TCCTAACTGTAAACGAT

>gi|281427050|dbj|AB518026.1| Uncultured planctomycete gene for 16S rRNA, partial sequence, clone: 07MF1-305
GTGACGAAGCGACGCCGCGTGAGTGAAGAAGGCCTTAGGGTTGTAAAACTCTGTCAGGAGTTAAGAAATT
CAAGAAAGATAATACCTTTTTTGATTGACAAAAGCTCCAAAGGAAGCCACGGCTAACTCTGTGCCAGCAG
CCGCGGTAATACAGAGGTGGCAAGCGTTGTTCGGAATTATTGGGCGTAAAGAGCACGTAGGTGGATTTGT
AAGTCAGATGTGAAAGCCTTCTGTTCAACGGAAGAACAGCATCTGAAACTACAAACCTTGAGTGTAGGAG
GGGAGAGTGGAACTTCTAGTGGAGCGGTGAAATGCGTAGATATTAGAAGGAACGCCGGCGGCGAAAGCGG
CTCTCTGGCCTATGTCTGACACTGAGTGTGCGAAAGCTAGGGGAGCAAACGGGATTAGATACCCCGGTAG
TCCTAGCCGTAAACGAT

>gi|281427051|dbj|AB518027.1| Uncultured planctomycete gene for 16S rRNA, partial sequence, clone: 07MF1-302
GTGACGAAGCGACGCCGCGTGTGGGAAGAAGGCCTTCGGGTTGTAAACCACTGTCAGGAGTTAGGAAGTG
CAAGGGCGTTAATAGCGTTCTTGCTTGACTAAGGCTCCAGAGGAAGCCACGGCTAACTCTGTGCCAGCAG
CCGCGGTAATACAGAGGCGGCAAGCGTTGTTCGGAATTATTGGGCGTAAAGAGCACGTAGGCGGCCTTGC
AAGTCAGTTGTGAAAGCCTTCCGCTCAACGGAAGAATGCCAGCTGATACTACAGGGCTTGAGTACGGGAG
GGGAGAGTGGAACTTCTGGTGGAGCGGTGAAATGCGTAGATATCAGAAGGAACGCCGGCGGCGAAAGCGA
CTCTCTGGCCCGAAACTGACGCTGAGTGTGCGAAAGCTAGGGGAGCAAACGGGATTAGATACCCCGGTAG
TCCTAGCCGTAAACGAT

>gi|281427052|dbj|AB518028.1| Uncultured planctomycete gene for 16S rRNA, partial sequence, clone: 07MF1-317
GTGACGAAGCGACGCCGCGTGCGGGAAGAAGGCCCTAGGGTTGTAAACCGCTGTCAGGAGTTAAGAAATG
TAGGAATGTTAATAGCATTTCTATTTGACTAAGGCTCCAGAGGAAGCCACGGCTAACTCTGTGCCAGCAG
CCGCGGTAATACAGAGGTGGCAAGCGTTGTTCGGAATTATTGGGCGTAAAGAGCACGTAGGCGGCCCTGC
CAGTCAGTTGTGAAAGCCTTCCGCTCAACGGAAGAACGGCAGCTGATACTACAGGGCTAGAGTACGGGAG
GGGAGAGTGGAACTTCTGGTGGAGCGGTGAAATGCGTAGATATCAGAAGGAACGCCGGCGGCGAAAGCGA
CTCTCTGGACCGAAACTGACGCTGAGTGTGCGAAAGCTAGGGGAGCAAACGGGATTAGATACCCCGGTAG
TCCTAGCCGTAAACGAT

>gi|281427053|dbj|AB518029.1| Uncultured planctomycete gene for 16S rRNA, partial sequence, clone: 07MF1-216
GTGACGAAGCGACGCCGCGTGCGGGAAGAAGGCCTTCGGGTTGTAAACCGCTGTCGGGAGTTAAGAAGTG
CAAGGGTGTTAATAGCATCTTTGCTTGACTAAGGCTCCGGAGGAAGCCACGGCTAACTCTGTGCCAGCAG
CCGCGGTAATACAGAGGCGGCAAGCGTTGTTCGGAATTATTGGGCGTAAAGAGCACGTAGGCGGCTATGC
AAGTCGGTTGTGAAAGCCTTCCGCTCAACGGAAGAACGGCATCCGATACTGCATGGCTCGAGTGCGGGAG
GGGAGAGTGGAACTTCTGGTGGAGCGGTGAAATGCGTAGATATCAGAAGGAACACCGGCGGCGAAAGCGA
CTCTCTAGCCCGTAACTGACGCTGAGTGTGCGAAAGCTAGGGGAGCAAACGGGATTAGATACCCCGGTAG
TCCTAGCCGTAAACGAT

>gi|281427054|dbj|AB518030.1| Uncultured planctomycete gene for 16S rRNA, partial sequence, clone: 07MF1-217
GTGACGAAGCGACGCCGCGTGTGGGAAGAAGGCTCTAGGGTTGTAAACCACTGTCAGGAGTTAAGAAATG
TAAAGGTGTTAATAGCGCCTTTATTTGACGAAGGCTCCAGAGGAAGCCACGGCTAACTCTGTGCCAGCAG
CCGCGGTAATACAGAGGTGGCAAGCGTTGTTCGGAATTATTGGGCGTAAAGAGCACGTAGGCGGTTCTGC
AAGTCAGTTGTGAAATCCTTCCGCTTAACGGGAGAACGGCAGCTGATACTACAGGACTAGAGTACGGGAG
GGGAGAGTGGAACTTCTGGTGGAGCGGTGAAATGCGTAGATATCAGAAGGAACGCCGGCGGCGAAAGCGA
CTCTCTGGCCCGAAACTGACGCTGAGTGTGCGAAAGCTAGGGGAGCAAACGGGATTAGATACCCCGGTAG
TCCTGGCCGTAAACGAT

>gi|281427055|dbj|AB518031.1| Uncultured planctomycete gene for 16S rRNA, partial sequence, clone: 07MF2-6
GTGACGAAGCGACGCCGCGTGGGTGAGGAAGGCCTTCGGGTTGTAAAGCCCTGTCAGGAGTTAAGAAATG
CAGGTGTGCTAATACCATGCCTGTTTGACGAAGGCTCCAAAGGAAGCCACGGCTAACTCTGTGCCAGCAG
CCGCGGTAATACAGAGGTGGCAAGCGTTGTTCGGAATCATTGGGCGTAAAGAGCACGTAGGTGGATTTGT
AAGTCAGATGTGAAAGCCTTCTGTTCAACGGAAGAATTGCATCTGAAACTACAGACCTTGAGTATAGGAG
GGGAGAATGGAACTTCTGGTGGAGCGGTGAAATGCGTAGATATCAGAAGGAACGCCGGCGGCGAAAGCGA
TTCTCTGGCCTATTACTGACACTCAGTGTGCGAAAGCTAGGGGAGCAAACGGGATTAGATACCCCGGTAG
TCCTAGCTGTAAACGAT

>gi|281427056|dbj|AB518032.1| Uncultured planctomycete gene for 16S rRNA, partial sequence, clone: 07MF2-10
GTGACGAAGCGACGCCGCGTGGGTGAGGAAGGCCTTCGGGTTGTAAAGCCCTGTCAGGAGTTAAGAAATG
TAGATACGCTAATATCGTATCTATTTGACAAAGGCTCCAAAGGAAGCCACGGCTAACTCTGTGCCAGCAG
CCGCGGTAATACAGAGGTGGCAAGCGTTGTTCGGAATTATTGGGCGTAAAGAGCACGTAGGTGGATTTGT
AAGTCAGACGTGAAAGCCTTCTGTTCAACGGAAGAATTGCATCTGAAACTGCAAACCTTGAGTATAGGAG
GGGAGAATGGAACTTCTGGTGGAGCGGTGAAATGCGTAGATATCAGAAGGAACGCCGGCGGCGAAAGCGA
TTCTCTGGCCTATTACTGACACTCAGTGTGCGAAAGCTAGGGGAGCAAACGGGATTAGATACCCCGGTAG
TCCTAGCCGTAAACGAT

>gi|281427057|dbj|AB518033.1| Uncultured planctomycete gene for 16S rRNA, partial sequence, clone: 07MF2-11
GTGACGAAGCGACGCCGCGTGGGTGAGGAAGGCCTTCGGGTTGTAAAGCCCTGTCAGGAGTTAAGAAATG
TAAGTGCGCTAATATCGCATTTATTTGACAAAGGCTCCAAAGGAAGCCACGGCTAACTCTGTGCCAGCAG
CCGCGGTAATACAGAGGTGGCAAGCGTTGTTCGGAATTATTGGGCGTAAAGAGCACGTAGGTGGGTTTGT
AAGTCAGATGTGAAAGCCTTCTGTTCAACGGAAGAATTGCATCTGAAACTACAAGTCTTGAGTGTAGGAG
GGGAGAATGGAACTTCTGGTGGAGCGGTGAAATGCGTAGATATCAGAAGGAACGCCGGCGGCGAAAGCGA
TTCTCTGGCCTATAACTGACACTCAGTGTGCGAAAGCTAGGGGAGCAAACGGGATTAGATACCCCGGTAG
TCCTAGCTGTAAACGAT

>gi|281427058|dbj|AB518034.1| Uncultured planctomycete gene for 16S rRNA, partial sequence, clone: 07MF2-4
GTGACGAAGCGACGCCGCGTGGGTGAGGAAGGCCCTCGGGTTGTAAAGCCCTGTCAGGAGTTAAGAAATG
TAGGTGTGCTAATATCACATCTATTTGACGAAGGCTCCAAAGGAAGTCACGGCTAACTCTGTGCCAGCAG
CCGCGGTAATACAGAGGTGGTAAGCGTTGTTCGGAATTATTGGGCGTAAAGAGCACGTAGGTGGGTTTGT
AAGTCAGATGTGAAAGCCTCCTGTTCAACGGGAGAATTGCATCTGAAACTACTGATCTTGAGTGTAGGAG
GGGAGAATGGAACTTCTGGTGGAGCGGTGAAATGCGTAGATATCAGAAGGAACGCCGGCGGCGAAAGCGA
TTCTCTGGCCTATTACTGACACTCAGTGTGCGAAAGCTAGGGGAGCAAACGGGATTAGATACCCCGGTAG
TCCTAGCCGTAAACGAT

>gi|281427059|dbj|AB518035.1| Uncultured planctomycete gene for 16S rRNA, partial sequence, clone: 07MF2-12
GTGACGAAGCGACGCCGCGTGGGTGAGGAAGGCCTTCGGGTTGTAAAACCCTGTCAGGAGTTAAGAAATG
TAAATGTGCTAATATCGCATTTATTTGACGAAGGCTCCAAAGGAAGCCACGGCTAACTCTGTGCCAGCAG
CCGCGGTAATACAGAGGTGGCAAGCGTTGTTCGGAATTATTGGGCGTAAAGAGCACGTAGGTTGGTTCGT
AAGTCAGATGTGAAAGCCTTCTGTTCAACGGAAGAATTGCATCTGAAACTGCGAATCTTGAGTGTAGGAG
GGGAGAATGGAACTTCTGGTGGAGCGGTGAAATGCGTAGATATCAGAAGGAACGCCGGCGGCGAAAGCGA
TTCTCTGGCCTATTACTGACACTGAGTGTGCGAAAGCTAGGGGAGCAAACGGGATTAGATACCCCGGTAG
TCCTAGCCGTAAACGAT

>gi|281427060|dbj|AB518036.1| Uncultured planctomycete gene for 16S rRNA, partial sequence, clone: 07MF2-23
GTGACGAAGCGACGCCGCGTGGGTGAGGAAGGCCTTCGGGTTGTAAAACCCTGTCAGGAGTTAAGAAATG
TAAGTGCGATAATACCGTGCTTATTTGACAAAGGCTCCAAAGGAAGCCGCGGCTAACTCTGTGCCAGCAG
CCGCGGTAATACAGAGGTGGCGAGCGTTGTTCGGAATTATTGGGCGTAAAGAGCACGTAGGTGGATTTGT
AAGTCAGATGTGAAAGCCTTCTGTTCAACGGAAGAACTGCATCTGAAACTGCGAATCTTGAGTGTAGGAG
GGGAGAGTGGAACTTCTGGTGGAGCGGTGAAATGCGTAGATATCAGAAGGAACGCCGGCGGCGAAAGCGA
TTCTCTGGCCTATTACTGACACTGAGTGTGCGAAAGCTAGGGGAGCAAACGGGATTAGATACCCCGGTAG
TCCTAGCCGTAAACGAT

>gi|281427061|dbj|AB518037.1| Uncultured planctomycete gene for 16S rRNA, partial sequence, clone: 07MF2-20
GTGACGAAGCGACGCCGCGTGAGCGAAGAAGGCCCTAGGGTTGTAAAGCTCTGTCGGGGGTTATGAAATG
TAGACTGGTTAATACCCATTCTATTTGACAAAGGCCCCAAAGGAAGCCACGGCTAACTCTGTGCCAGCAG
CCGCGGTAATACAGAGGTGGCAAGCGTTGTTCGGTATTATTGGGCGTAAAGAGCACGTAGGTGGTTTTGT
AAGTCAGATGTGAAAGCCTTCTGTTCAAAGGAAGAACGGCATCTGAAACTGCAGATCTTGAGTGTAGGAG
GGGAGAGTGGAACTTCTGGTGGAGCGGTGAAATGCGTAGATATCAGAAGGAACGTCGGCGGCGAAAGCGA
CTCTCTGGCCTATTACTGACACTGAGTGTGCGAAAGTTAGGGGAGCAAACGGGATTAGATACCCCGGTAG
TCCTAACTGTAAACGAT

>gi|281427062|dbj|AB518038.1| Uncultured planctomycete gene for 16S rRNA, partial sequence, clone: 07MF2-22
GTGACGAAGCGACGCCGCGTGTGGGAAGAAGGCCTTCGGGTTGTAAACCACTGTCAGGAGTTAGGAAATA
CAAGGGCGTTAATAGCGCCTTTGTTTGACTAAGGCTCCAGAGGAAGCCACGGCTAACTCTGTGCCAGCAG
CCGCGGTAATACAGAGGCGGCAAGCGTTGTTCGGAATTATTGGGCGTAAAGAGCACGTAGGCGGCCTTGC
AAGTCAGTTGTGAAAGCCTTCCGCTCAACGGAAGAATGCCAGCTGATACTACAGGGCTTGAGTACGGGAG
GGGAGAGTGGAACTTCTGGTGGAGCGGTGAAATGCGTAGATATCAGAAGGAACGCCGGCGGCGAAAGCGA
CTCTCTGGCCCGAAACTGACGCTGAGTGTGCGAAAGCTAGGGGAGCAAACGGGATTAGATACCCCGGTAG
TCCTAGCCGTAAACGAT

>gi|281427063|dbj|AB518039.1| Uncultured planctomycete gene for 16S rRNA, partial sequence, clone: 07MF2-30
GTGACGAAGCGACGCCGCGTGCGGGAAGAAGGCCCTAGGGTTGTAAACCGCTGTCAGGAGTTAAGAAATG
TAGGAATGTTAATAGCATTTCTATTTGACTAAGGCTCCAGAGGAAGCCACGGCTAACTCTGTGCCAGCAG
CCGCGGTAATACAGAGGTGGCAAGCGTTGTTCGGAATTATTGGGCGTAAAGAGCACGTAGGCGGCCCTGC
CAGTCAGTTGTGAAAGCCTTCCGCTCAACGGAAGAACGGCAGCTGATACTACAGGGCTAGAGTACGGGAG
GGGAGAGTGGAACTTCTGGTGGAGCGGTGAAATGCGTAGATATCAGAAGGAACGCCGGCGGCGAAAGCGA
CTCTCTGGACCGAAACTGACGCTGAGTGTGCGAAAGCTAGGGGAGCAAACGGGATTAGATACCCCGGTAG
TCCTAGCCGTAAACGAT

>gi|281427064|dbj|AB518040.1| Uncultured planctomycete gene for 16S rRNA, partial sequence, clone: 07MF2-103
GTGACGAAGCGACGCCGCGTGTGGGAAGAAGGCCCTCGGGTTGTAAACCACTGTCAGGAGTTAAGAAATA
TAGAGATGTTAATAGCGTCTCTATTTGACGAAGGCTCCAGAGGAAGCCACGGCTAACTCTGTGCCAGCAG
CCGCGGTAATACAGAGGTGGCAAGCGTTGTTCGGAATTATTGGGCGTAAAGAGCACGTAGGCGGCCTTGC
AAGTCAGTTGTGAAAGCCTTTCGCTCAACGGAAGAATGGCAGCTGATACTACAGGGCTAGAGTGCGGGAG
GGGAGAGTGGAACTTCTGGTGGAGCGGTGAAATGCGTAGATATCAGAAGGAACGCCGGCGGCGAAAGCGA
CTCTCTGGACCGCAACTGACGCTGAGTGTGCGAAAGCTAGGGGAGCAAACGGGATTAGATACCCCGGTAG
TCCTAGCCGTAAACGAT
>gi|389501595|gb|JQ822258.1| Uncultured planctomycete clone MP_AMX_01 16S ribosomal RNA gene, partial sequence
TGACGAAGCGACGCCGCGTGAGCGAAGAAGGCCCTAGGGTTGTAAAGCTCTGTCGGGGGTTATGAAATGC
AGGTTGGTTAATACCCAACCTGTTTGACAAAGGCCCCAGAGGAAGCCACGGCTAACTCTGTGCCAGCAGC
CGCGGTAATACAGAGGTGGCAAGCGTTGTTCGGTATTATTGGGCGTAAAGAGCACGTAGGTGGTTTTGTA
AGTCAGATGTGAAAGCCTTCTGTTCAAAGGAAGAACGGCATCTGAAACTGCAGATCTTGAGTGTAGGAGG
GGAGAGTGGAACTTCTGGTGGAGCGGTGAAATGCGTAGATATCAGAAGGAACGTCGGCGGCGAAAGCGAC
TCTCTGGCCTATTACTGACACTGAGTGTGCGAAAGTTAGGGGAGCAAACGGGATTAGATACCCCGGTAGT
CCTAACTGTAAACGATGGGCACTAAGTAGAGGG

>gi|389501596|gb|JQ822259.1| Uncultured planctomycete clone MP_AMX_02 16S ribosomal RNA gene, partial sequence
AGCGACGCCGCGTGAGCGAAGAAGGGCCTAGGGTTGTAAAGCTCTGTCGGGGGTTATGAAATGCAGGTTG
GTTAATACCCAACCTGTTTGACAAAGGCCCCAAAGGAAGCCACGGCTAACTCTGTGCCAGCAGCCGCGTT
AATACCGAGGTGGCAAGCGTTGTTCGGTATTATTGGGCGTAAAGAGCACGTAGGTGGTTTTGTAAGTCAG
ATGTGAAAGCCTTCTGTTCAAAGGAAGACCGGCACCTGAAACTGCAGATCTTGAGTGTAGGAGGGGAGAG
TGGGACTTCTGGCGGAGCGTTGAAATGCGTGCAGATCAGAAGGAAGGTCGGCGTCCAAAGGGACTCTCTG
GCCAATAACTGACACTTAGTCCGCCAAGGTAAGGGGAGCAAACGGGATTAGATACCCCGGTAGTCCTAAC
TGTCACCGATGCGCACTAACTTCAGCG

>gi|389501597|gb|JQ822260.1| Uncultured planctomycete clone MP_AMX_03 16S ribosomal RNA gene, partial sequence
TGACGAAGCGACGCCGCGTGAGCGAAGAAGGCCCTAGGGTTGTAAAGCTCTGTCGGGGGTTATGAAATGC
AGGTTGGTTAATACCCAACCTGTTTGACAAAGGCCCCAAAGGAAGCCACGGCTAACTCTGTGCCAGCAGC
CGCGGTAATACAGAGGTGGCAAGCGTTGTTCGGTATTATTGGGCGTAAAGAGCACGTAGGTGGTTTTGTA
AGTCAGATGTGAAAGCCTTCTGTTCAAAGGAAGAACGGCATCTGAAACTGCAGATCTTGAGTGTAGGAGG
GGAGAGTGGAACTTCTGGTGGAGCGGTGAAATGCGTAGATATCAGAAGGAACGTCGGCGGCGAAAGCGAC
TCTCTGGCCTATTACTGACACTGAGTGTGCGAAAGTTAGGGGAGCAAACGGGATTAGATACCCCGGTAGT
CCTAACTGTAAACGATGGGCACTAAGTAGAGGG

>gi|389501598|gb|JQ822261.1| Uncultured planctomycete clone MP_AMX_04 16S ribosomal RNA gene, partial sequence
TGACGAAGCGACGCCGCGTGGGTGAGGAAGGCCTTCGGGTTGTAAAGCCCTGTCAGGAGTTAAGAAATGT
AGGCTCGCTAATATCGGGTCTATTTGACAAAGGCTCCAAAGGAAGCCACGGCTAACTCTGTGCCAGCAGC
CGCGGTAATACAGAGGTGGCAAGCGTTGTTCGGAATTATTGGGCGTAAAGAGCACGTAGGTGGATTTGTA
AGTCAGACGTGAAAGCCTTCTGTTCAACGGAAGAATTGCATCTGAAACTACAAACCTTGAGTGTAGGAGG
GGAGAATGGAACTTCTGGTGGAGCGGTGAAATGCGTAGATATCAGAAGGAACGCCGGCGGCGAAAGCGAT
TCTCTGGTCTATTACTGACACTCAGTGTGCGAAAGCTAGGGGAGCAAACGGGATTAGATACCCCGGTAGT
CCTAGCCGTAAACGATGGGCACTAAGTAGAGGG

>gi|389501599|gb|JQ822262.1| Uncultured planctomycete clone MP_AMX_05 16S ribosomal RNA gene, partial sequence
TGACGAAGCGACGCCGCGTGTGGGAAGAAGGCCTTCGGGTTGTAAACCACTGTCAGGAGTTAGGAAGTGC
AGGAGCGTTAATAGCGTTCTTGCTTGACTAAGGCTCCAGAGGAAGCCACGGCTAACTCTGTGCCAGCAGC
CGCGGTAATACAGAGGCGGCAAGCGTTGTTCGGAATTATTGGGCGTAAAGAGCACGTAGGCGGCCTTGCA
AGTCAGTTGTGAAAGCCTTCCGCTCAACGGAAGAATGCCAGCTGATACTACATGGCTTGAGTACGGGAGG
GGAGAGTGGAACTTCTGGTGGAGCGGTGAAATGCGTAGATATCAGAAGGAACGCCGGCGGCGAAAGCGAC
TCTCTGGCCCGAAACTGACGCTGAGTGTGCGAAAGCTAGGGGAGCAAACGGGATTAGATACCCCGGTAGT
CCTAGCCGTAAACGATGGGCACTAAGTAGAGGG

>gi|389501600|gb|JQ822263.1| Uncultured planctomycete clone MP_AMX_06 16S ribosomal RNA gene, partial sequence
TGACGAAGCGACGCCGCGTGTGGGAAGAAGGCCTTCGGGTTGTAAACCACTGTCAGGAGTTAGGAAGTGC
AGGAGCGTTAATAGCGTTCTTGCTTGACTAAGGCTCCAGAGGAAGCCACGGCTAACTCTGTGCCAGCAGC
CGCGGTAATACAGAGGTGGCAAGCGTTGTTCGGTATTATTGGGCGTAAAGAGCACGTAGGTGGTTTTGTA
AGTCAGATGTGAAAGCCTTCTGTTCAAAGGAAGAACGGCATCTGAAACTGCAGATCTTGAGTGTAGGAGG
GGAGAGTGGAACTTCTGGTGGAGCGGTGAAATGCGTAGATATCAGAAGGAACGTCGGCGGCGAAAGCGAC
TCTCTGGCCTATTACTGACACTGAGTGTGCGAAAGTTAGGGGAGCAAACGGGATTAGATACCCCAGTAGT
CCTAACTGTAAACGATGGGCACTAAGTAGAGGG

>gi|389501601|gb|JQ822264.1| Uncultured planctomycete clone MP_AMX_07 16S ribosomal RNA gene, partial sequence
CGAAGCGACGCCGCGTGAGCGAAGAAGGCCCTAGGGTTGTAAAGCTCTGTCGGGGGTTATGAAATGCAGG
TTGGTTAATACCCAACCTGTTTGACAAAGGCCCCAAAGGAAGCCACGGCTAACTCTGTGCCAGCAGCCGC
GGTAATACAGAGGTGGCAAGCGTTGTTCGGTATTATTGGGCGTAAAGAGCACGTAGGTGGTTTTGTAAGT
CAGATGTGAAAGCCTTCTGTTCAAAGGAAGAACGGCATCTGAAACTGCAGATCTTGAGTGTAGGAGGGGA
GAGTGGAACTTCTGGTGGAGCGGTGAAATGCGTAGATATCAGAAGGAACGTCGGCGGCGAAAGCGACTCT
CTGGCCTATTACTGACACTGAGTGTGCGAAAGTTAGGGGAGCAAACGGGATTAGATACCCCGGTAGTCCT
AACTGTAAACGATGGGCACTAAGTAGAGGG

>gi|389501602|gb|JQ822265.1| Uncultured planctomycete clone MP_AMX_08 16S ribosomal RNA gene, partial sequence
TGACGAAGCGACGCCGCGTGAGCGAAGAAGGCCCTAGGGTTGTAAAGCTCTGTCGAGGGTTATGAAATGC
AGGTTGGTTAATACCCAACCTGTTTGACAAAGGCCCCAAAGGAAGCCACGGCTAACTCTGTGCCAGCAGC
CGCGGTAATACAGAGGTGGCAAGCGTTGTTCGGTATTATTGGGCGTAAAGAGCACGTAGGTGGTTTTGTA
AGTCAGATGTGAAAGCCTTCTGTTCAAAGGGAGAACGGCATCTGAAACTGCAGATCTTGAGTGTAGGAGG
GGAGAGTGGAACTTCTGGTGGAGCGGTGAAATGCGTAGATATCAGAAGGAACGTCGGAGGCGAAAGCGAC
TCTCTGGCCTATTACTGACACTGAGTGTGCGAAAGTTAGGGGAGCAAACGGGATTAGATACCCCGGTAGT
CCTAACTGTAAACGATGGGCACTAAGTAGAGGG

>gi|389501603|gb|JQ822266.1| Uncultured planctomycete clone MP_AMX_09 16S ribosomal RNA gene, partial sequence
TGACGAAGCGACGCCGCGTGAGCGAAGAAGGCCTTAGGGTTGTAAAGCTCTGTCGAGGGTTATGAAATAT
AGATAGGTTAATACCTTATCTATTTGACAAAGGCCCAAAAGGAAGCCACGGCTAACTCTGTGCCAGCAGC
CGCGGTAATACAGAGGTGGCAAGCGTTGTTCGGAATTATTGGGCGTAAAGGGCACGTAGGTGGTTTTGTA
AGTCAGGTGTGAAAGCCTTCTGTTCAAAGGAAGAACGGCATCTGAAACTGCGAATCTTGAGTGTAGGAGG
GGAGAGTGGAACTTCTGGTGGAGCGGTGAAATGCGTAGATATCAGAAGGAACGTCGGCGGCGAAAGCGAC
TCTCTGGCCTATTACTGACACTGAGTGTGCGAAAGTTAGGGGAGCAAACGGGATTAGATACCCCGGTAGT
CCTAACTGTCAACGATGGGCACTAAGTAGAGGG

>gi|389501604|gb|JQ822267.1| Uncultured planctomycete clone MP_AMX_10 16S ribosomal RNA gene, partial sequence
TGACGAAGCGACGCCGCGTGAGCGAAGAAGGCCCTAGGGTTGTAAAGCTCTGTCGGGGGTTATGAAATGC
AGGTTGGTTAATACCCAACCTGTTTGACAAAGGCCCCAAAGGAAGCCACGGCTAACTCTGTGCCAGCAGC
CGCGGTAATACAGAGGTGGCAAGCGTTGTTCGGTATTATTGGGCGTAAAGAGCACGTAGGTGGTTTTGTA
AGTCAGATGTGAAAGCCTTCTGTTCAAAGGAAGAACGGCATCTGAAACTGCAGATCTTGAGTGTAGGAGG
GGAGAGTGGAACTTCTGGTGGAGCGGTGAAATGCGTAGATATCAGAAGGAACGTCGGCGGCGAAAGCGAC
TCTCTGGCCTATTACTGACACTGAGTGTGCGAAAGTTAGGGGAGCAAACGGGATTAGATACCCCGGTAGT
CCTAACTGTAAACGATGGGCACTAAGTAGAGGG

>gi|389501605|gb|JQ822268.1| Uncultured planctomycete clone MP_AMX_11 16S ribosomal RNA gene, partial sequence
TGACGAAGCGACGCCGCGTGTGGGAAGAAGGCCCTCGGGTTGTAAACCACTGTCAGGAGTTAGGAAGTGC
AGGAGCGTTAATAGCGTTCTTGCTTGACTAAGGCTCCAGAGGAAGCCACGGCTAACTCTGTGCCAGCAGC
CGCGGTAATACAGAGGCGGCAAGCGTTGTTCGGAATTATTGGGCGTAAAGAGCACGTAGGCGGCCTTGCA
AGTCAGTTGTGAAAGCCTTCCGCTCAACGGAAGAATGCCAGCTGATACTACATGGCTTGAGTACGGGAGG
GGAGAGTGGAACTTCTGGTGGAGCGGTGAAATGCGTAGATATCAGAAGGAACGCCGGCGGCGAAAGCGAC
TCTCTGGCCCGAAACTGACGCTGAGTGTGCGAAAGCTAGGGGAGCAAACGGGATTAGATACCCCGGTAGT
CCTAGCCGTAAACGATGGGCACTAAGTAGAGGG

>gi|389501606|gb|JQ822269.1| Uncultured planctomycete clone MP_AMX_12 16S ribosomal RNA gene, partial sequence
TGACGAAGCGACGCCGCGTGAGCGAAGAAGGCCCTAGGGTTGTAAAGCTCTGTCGGGGGTTATGAAATGC
AGGTTGGTTAGTACCCAACCTGTTTGACAAAGGCCCCAAAGGAAGCCACGGCTAACTCTGTGCCAGCAGC
CGCGGTAATACAGAGGTGGCAAGCGTTGTTCGGTATTATTGGGCGTAAAGAGCACGTAGGTGGTTTTGTA
AGTCAGATGTGAAAGCCTTCTGTTCAAAGGAAGAACGGCATCTGAAACTGCAGATCTTGAGTGTAGGAGG
GGAGAGTGGAA

>gi|389501607|gb|JQ822270.1| Uncultured planctomycete clone MP_AMX_13 16S ribosomal RNA gene, partial sequence
TGACGAAGCGACGCCGCGTGAGCGAAGAAGGCCCTAGGGTTGTAAAGCTCTGTCGGGGGTTATGAAATGC
AGGTTGGTTAATACCCAACCTGTTTGACAAAGGCCCCAAAGGAAGCCACGGCTAACTCTGTGCCAGCAGC
CGCGGTAATACAGAGGTGGCAAGCGTTGTTCGGTATTATTGGGCGTAAAGAGCACGTAGGTGGTTTTGTA
AGTCAGATGTGAAAGCCTTCTGTTCAAAGGAAGAACGGCATCTGAAACTGCAGATCTTGAGTGTAGGAGG
GGAGAGTGGAACTTCTGGTGGAGCGGTGAAATGCGTAGATATCAGAAGGAACGTCGGCGGCGAAAGCGAC
TCTCTGGCCTATTACTGACACTGAGTGTGCGAAAGTTAGGGGAGCAAACGGGATTAGATACCCCGGTAGT
CCTAACTGTAAACGATGGGCACTAAGTAGAGGG

>gi|389501608|gb|JQ822271.1| Uncultured planctomycete clone MP_AMX_14 16S ribosomal RNA gene, partial sequence
TGACGAAGCGACGCCGCGTGGGTGAGGAAGGCCCTCGGGTTGTAAAGCCCTGTCAGGAGTTAAGAAATGT
AAGTGTGTTAATACCACATTTATTTGACGAAGGCTCCAAAGGAAGCCACGGCTAACTCTGTGCCAGCAGC
CGCGGTAATACAGAGGTGGCAAGCGTTGTTCGGAATTATTGGGCGTAAAGAGCACGTAGGTGGGTTTGTA
AGTCAGATGTGAAAGCCTTCTGTTCAACGGAAGAATTGCATCTGAAACTGCGAATCTTGAGTGTAGGAGG
GGAGAATGGAACTTCTGGTGGAGCGGTGAAATGCGTAGATATCAGAAGGAACGCCGGCGGCGAAAGCGAT
TCTCTGGCCTATTACTGACACTCAGTGTGCGAAAGCTAGGGGAGCAAACGGGATTAGATACCCCGGTAGT
CCTAGCCGTAAACGATGGGCACTAAGTAGAGGG

>gi|389501609|gb|JQ822272.1| Uncultured planctomycete clone MP_AMX_15 16S ribosomal RNA gene, partial sequence
TGACGAAGCGACGCCGCGTGTGGGAAGAAGGCCTTCGGGTTGTAAACCACTGTCGGGAGTTAGGAAGTGC
AGGAGCGTTAATAGCGTTCTTGCTTGACTAAGGCTCCAGAGGAAGCCACGGCTAACTCTGTGCCAGCAGC
CGCGGTAATACAGAGGCGGCAAGCGTTGTTCGGAATTATTGGGCGTAAAGAGCACGTAGGCGGCCTTGCA
AGTCAGTTGTGAAAGCCTTCCGCTCAACGGAAGAATGCCAGCTGATACTACAGGGCTTGAGTACGGGAGG
GGAGAGTGGAACTTCTGGTGGAGCGGTGAAATGCGTAGATATCAGAAGGAACGCCGGCGGCGAAAGCGAC
TCTCTGGCCCGAAACTGACGCTGAGTGTGCGAAAGCTAGGGGAGCAAACGGGATTAGATACCCCGGTAGT
CCCAGCCGTAAACGATGGGCACTAAGTAGAGGG

>gi|389501610|gb|JQ822273.1| Uncultured planctomycete clone MP_AMX_16 16S ribosomal RNA gene, partial sequence
GACGAAGCGACGCCGCGTGAGCGAAGAAGGCCCTAGGGTTGTAAAGCTCTGTCGGGGGTTATGAAATGCA
GGTTGGTTAATACCCAACCTGTTTGACAAAGGCCCCAAAGGAAGCCACGGCTAACTCTGTGCCAGCAGCC
GCGGTAATACAGAGGTGGCAAGCGTTGTTCGGTATTATTGGGCGTAAAGAGCACGTAGGTGGTTTTGTAA
GTCAGATGTGAAAGCCTTCTGTTCAAAGGAAGAACGGCATCTGAAACTGCAGA

>gi|389501611|gb|JQ822274.1| Uncultured planctomycete clone MP_AMX_17 16S ribosomal RNA gene, partial sequence
TGACGAAGCGACGCCGCGTGAGCGAAGAAGGCCCTAGGGTTGTAGAGCTCTGTCGGGGGTTATGAAATGC
AGGTTGGTTAATACCCAACCTGTTTGACAAAGGCCCCAAAGGAAGCCACGGCTAACTCTGTGCCAGCAGC
CGCGGTAATACAGAGGTGGCAAGCGTTGTTCGGTATTATTGGGCGTAAAGAGCACGTAGGTGGTTTTGTA
AGTCAGATGTGAAAGCCTTCTGTTCAAAGGAAGAACGGCATCTGAAACTGCAGATCTTGAGTGTAGGAGG
GGAGAGTGGAACTTCTGGTGGAGCGGTGAAATGCGTAGATATCAGAAGGAACGTCGGCGGCGAAAGCGAC
TCTCTGGCCTATTACTGACACTGAGTGTGCGAAAGTTAGGGGAGCAAACGGGATTAGATACCCCGGTAGT
CCTAACTGTAAACGATGGGCACTAAGTAGAGGG

>gi|389501612|gb|JQ822275.1| Uncultured planctomycete clone MP_AMX_18 16S ribosomal RNA gene, partial sequence
TGACGAAGCGACGCCGCGTGGGTGAGGAAGGCCTTCGGGTTGTAAAGCCCTGTCAGGAGTTAAGAAATGT
AGACTCGCTAATATCGGGTCTATTTGACAAAGGCTCCAAAGGAAGCCACGGCTAACTCTGTGCCAGCAGC
CGCGGTAATACAGAGGTGGCAAGCGTTGTTCGGAATTATTGGGCGTAAAGAGCACGTAGGTGGATTTGTA
AGTCAGACGTGAAAGCCTTCTGTTCAACGGAAGAATTGCATCTGAAACTACAAACCTTGAGTGTAGGAGG
GGAGAATGGAACTTCTGGTGGAGCGGTGAAATGCGTAGATGTCAGAAGGAACGCCGGCGGCGAAAGCGAC
TCTCTGGCCCGAAACTGACGCTGAGTGTGCGAAAGCTAGGGGAGCAAACGGGATTAGATACCCCGGTAGT
CCTAGCCGTAAACGATGGGCACTAAGTAGAGGG

>gi|389501613|gb|JQ822276.1| Uncultured planctomycete clone MP_AMX_19 16S ribosomal RNA gene, partial sequence
TGACGAAGCGACGCCGCGTGCGGGAAGAAGGCCTTCGGGTTGTAAACCACTGTCAGGAGTTAGGAAGTGC
ACGAGCGTTAATAGCGCTCTTGCTTGACTAAGGCTCCAGAGGAAGCCACGGCTAACTCTGTGCCAGCAGC
CGCGGTAATACAGAGGCGGCAAGCGTTGTTCGGAATTATTGGGCGTAAAGAGCACGTAGGCGGCCTTGCA
AGTCAGTTGTGAAAGCCTTCCGCTCAACGGAAGAATGCCATCTGATACTACAGGGCTTGAGTACGGGAGG
GGAGAGTGGAACTTCTGGTGGAGCGGTGAAATGCGTAGATATCAGAAGGAACGCCGGCGGCGAAAGCGAC
TCTCTGGCCCGAAACTGACGCTGAGTGTGCGAAAGCTAGGGGAGCAAACGGGATTAGATACCCCGGTAGT
CCTAGCCGTAAACGATGGGCACTAAGTAGAGGG

>gi|389501614|gb|JQ822277.1| Uncultured planctomycete clone MP_AMX_20 16S ribosomal RNA gene, partial sequence
TGACGAAGCGACGCCGCGTGAGCGAAGAAGGCCCTAGGGTTGTAAAGCTCTGTCGGGGGTTACGAAATGC
AGGTTGGTTAATACCCAACCTGTTTGACAAAGGCCCCAAAGGAAGCCACGGCTAACTCTGTGCCAGCAGC
CGCGGTAATACAGAGGTGGCAAGCGTTGTTCGGTATTATTGGGCGTAAAGAGCACGTAGGTGGTTTTGTA
AGTCAGATGTGAAAGCCTTCTGTTCAAAGGAAGAACGGCATCTGAAACTGCAGATCTTGAGTGTAGGAGG
GGAGAGTGGAACTTCTGGTGGAGCGGTGAAATGCGTAGATATCAGAAGGAACGTCGGCGGCGAAAGCGAC
TCTCTGGCCTATTACTGACACTGAGTGTGCGAAAGTTAGGGGAGCAAACGGGATTAGATACCCCGGTAGT
CCTAACTGTAAACGATGGGCACTAAGTAGAGGG

>gi|389501615|gb|JQ822278.1| Uncultured planctomycete clone MP_AMX_21 16S ribosomal RNA gene, partial sequence
GACGAAGCGACGCCGCGTGTGGGAAGAAGGCCCTAGGGTTGTAAACCACTGTCAGGAGTTAAGAAGTGCA
GGGGTGTTAATAGCATCCCTGTTTGACGAAAGCTCCAGAGGAAGCCACGGCTAACTCTGTGCCAGCAGCC
GCGGTAATACAGAGGTGGCAAGCGTTGTTCGGAATTATTGGGCGTAAAGAGCACGTAGGCGGTCCTGCAA
GTCAGTTGTGAAAGCCTTCCGCTTAACGGGAGAATGGTATCTGATACTACGGGGCTAGAGTACGGGAGGG
GAGAGTGGAACTTCTGGTGGAGCGGTGAAATGCGTACATATCAGAAGGAACGCCGGCGGCGAAAGCGACT
CTCTGGCCTATTACTGACACTGAGTGTGCGAAAGCTAGGGGAGCAAACGGGATTAGATACACCGGTAGTC
CTAGCCGTTCCCGATGGGCACTACGTAGAGGG

>gi|389501616|gb|JQ822279.1| Uncultured planctomycete clone MP_AMX_22 16S ribosomal RNA gene, partial sequence
GACGAAGCGACGCCGCGTGAGCGAAGAAGGCCCTAGGGTTGTAAAGCTCTGTCGGGGGTTATGAAATGCA
GGTTGGTTAGTACCCAACCTGTTTGACAAAGGCCCCAAAGGAAGCCACGGCTAACTCTGTGCCAGCAGCC
GCGGTAATACAGAGGTGGCAAGCGTTGTTCGGTATTATTGGGCGTAAAGAGCACGTAGGTGGTTTTGTAA
GTCAGATGTGAAAGCCTTCTGTTCATAGGAAGAACGGCATCTGAAACTGCAGATCTTGAGTGTAGGAGGG
GAGAGTGGAACTTCTGGTGGAGCGGTGAAATGCGTACATATCAGAAGGAACGTCGGCGGCCAAAGCGACT
CTCTGGCCTATTACTGACACTGAGTGTGCGAAAGTTAGGGGAGCAAACGGGATTAGATACCCCGGTAGTC
CTAACTGTCAACGATGGGCACTAAGTAGAGGG

>gi|389501617|gb|JQ822280.1| Uncultured planctomycete clone MP_AMX_23 16S ribosomal RNA gene, partial sequence
TGACGAAGCGACGCCGCGTGGGTGAGGAAGGCCTTCGGGTTGTAAAGCCCTGTCAGGAGTTAAGAAATGT
AGACTCGCTAATATCGGGTCTATTTGACAAAGGCTCCAAAGGAAGCCACGGCTAACTCTGTGCCAGCAGC
CGCGGTAATACAGAGGTGGCAAGCGTTGTTCGGAATTATTGGGCGTAAAGAGCACGTAGGTGGATTTGTA
AGTCAGACGTGAAAGCCTTCTGTTCAACGGAAGAATTGCATCTGAAACTACAAACCTTGAGTGTAGGAGG
GGAGAATGGAACTTCTGGTGGAGCGGTGAAATGCGTAGATATCAGAAGGAACGCCGGCGGCGAAAGCGAT
TCTCTGGCCTATTACTGACACTCAGTGTGCGAAAGCTAGGGGAGCAAACGGGATTAGATACCCCGGTAGT
CCTAGCCGTAAACGATGGGCACTAAGTAGAGGG

>gi|389501618|gb|JQ822281.1| Uncultured planctomycete clone MP_AMX_24 16S ribosomal RNA gene, partial sequence
TGACGAAGCGACGCCGCGTGAGCGAAGAAGGCCCTAGGGTTGTAAAGCTCTGTCGGGGGTTATGAAATGC
AGGTTGGTTAATACCCAACCTGTTTGACAAAGGCCCCAAAGGAAGCCACGGCTAACTCTGTGCCAGCAGC
CGCGGTAATACAGAGGTGGCAAGCGTTGTTCGGTATTATTGGGCGTAAAGAGCACGTAGGTGGTTTTGTA
AGTCAGATGTGAAAGCCTTCTGTTCAAAGGAAGAACGGCATCTGAAACTGCAGATCTTGAGTGTAGGAGG
GGAGAGTGGAACTTCTGGTGGAGCGGTGAAATGCGTAGATATCAGAAGGAACGTCGGCGGCGAAAGCGAC
TCTCTGGCCTATTACTGACACTGAGTGTGCGAAAGTTAGGGGAGCAAACGGGATTAGATACCCCGGTAGT
CCTAACTGTAAACGATGCGCACTAAGTAGAGGG

>gi|389501619|gb|JQ822282.1| Uncultured planctomycete clone MP_AMX_25 16S ribosomal RNA gene, partial sequence
TGACGAAGCGACGCCGCGTGTGGGAAGAAGGCCTTCGGGTTGTAAACCACTGTCAGGAGTTAGGAAGTGC
ACGAGCGTTAATAGCGCTCTTGCTTGACTAAGGCTCCAGAGGAAGCCACGGCTAACTCTGTGCCAGCAGC
CGCGGTAATACAGAGGCGGCAAGCGTTGTTCGGAATTATTGGGCGTAAAGAGCACGTAGGCGGCCTTGCA
AGTCAGTTGTGAAAGCCTTCCGCTCAACGGAAGAATGCCAGCTGATACTACAGGGCTTGAGTACGGGAGG
GGAGAGTGGAACTTCTGGTGGAGCGGTGAAATGCGTAGATATCAGAAGGAACGCCGGCGGCGAAAGCGAC
TCTCTGGCCCGAAACTGACGCTGAGTGTGCGAAAGCTAGGGGAGCAAACGGGATTAGATACCCCGGTAGT
CCTAGCCGTAAACGATGGGCACTAAGTAGAGGG

>gi|389501620|gb|JQ822283.1| Uncultured planctomycete clone MP_AMX_26 16S ribosomal RNA gene, partial sequence
TGACGAAGCGACGCCGCGTGAGCGAAGAAGGCCCTAGGGTTGTAAAGCTCTGTCGGGGGTTATGAAATGC
AGGTTGGTTAATACCCAACCTGTTTGACAAAGGCCCCAAAGGAAGCCACGGCTAACTCTGTGCCAGCAGC
CGCGGTAATACAGAGGTGGCAAGCGTTGTTCGGTATTATTGGGCGTAAAGAGCACGTAGGTGGTTTTGTA
AGTCAGATGTGAAAGCCTTCTGTTCAAAGGAAGAACGGCATCTGAAACTGCAGATCTTGAGTGTAGGAGG
GGAGAGTGGAACTTCTGGTGGAGCGGTGAAATGCGTAGATATCAGAAGGAACGTCGGCGGCGAAAGCGAC
TCTCTGGCCTATTACTGACACTGAGTGTGCGAAAGTTAGGGGAGCAAACGGGATTAGATACCCCGGTAGT
CCTAACTGTAAACGATGGGCACTAAGTAGAGGG

>gi|389501621|gb|JQ822284.1| Uncultured planctomycete clone MP_AMX_27 16S ribosomal RNA gene, partial sequence
TGACGAAGCGACGCCGCGTGTGGGAAGAAGGCCTTCGGGTTGTAAACCACTGTCAGGAGTTAGGAAATAC
AAGGGTGTTAATAGCGCCTTTGTTTGACTAAGGCTCCAGAGGAAGCCACGGCTAACTCTGTGCCAGCAGC
CGCGGTAATACAGAGGCGGCAAGCGTTGTTCGGAATTATTGGGCGTAAGGAGCACGTAGGCGGCCTTGCA
AGTCAGTTGTGAAAGCCTTCCGCTCAACGGAAGAATGCCAGCTGATACTACAGGGCTTGAGTACGGGAGG
GGAGAGTGGAACTTCTGGTGGAGCGGTGAAATGCGTAGATATCAGAAGGAACGCCGGCGGCGAAAGCGAC
TCTCTGGCCCGAAACTGACGCTGAGTGTGCGAAAGCTAGGGGAGCAAACGGGATTAGATACCCCGGTAGT
CCTAGCCGTAAACGATGGGCACTAAGTAGAGGG

>gi|389501622|gb|JQ822285.1| Uncultured planctomycete clone MP_AMX_28 16S ribosomal RNA gene, partial sequence
GACGAAGCGACGCCGCGTGGGTGAGGAAGGCCTTCGGGTTGTAAAGCCCTGTCAGGAGTTAAGAAATGTA
GACTCGCTAACATCGGGTCTATTTGACAAAGGCTCCAAAGGAAGCCACGGCTAACTCTGTGCCAGCAGCC
GCGGTAATACAGAGGTGGCAAGCGTTGTTCGGAATTATTGGGCGTAAAGAGCACGTAGGTGGATTTGTAA
GTCAGACGTGAAAGCCTTCTGTTCAACGGAAGAATTGCATCTGAAACTACAAACCTTGAGTGTAGGAGGG
GAGAATGGAACTTCTGGTGGAGCGGTGAAATGCGTAGATATCAGAAGGAACGCCGGCGGCGAAAGCGATT
CTCTGGCCTATTACTGACACTCAGTGTGCGAAAGCTAGGGGAGCAAACGGGATTAGATACCCCGGTAGTC
CTAGCCGTAAACGATGGGCACTAAGTAGAGGG

>gi|389501623|gb|JQ822286.1| Uncultured planctomycete clone MP_AMX_29 16S ribosomal RNA gene, partial sequence
TGACGAAGCGACGCCGCGTGGGTGAGGAAGGCCTTCGGGTTGTAAAGCCCTGTCAGGAGTTAAGAAATGT
AGGCTAGCTAATATCGGGTCTATTTGACAAAGGCTCCAAAGGAAGCCACGGCTAACTCTGTGCCAGCAGC
CGCGGTAATACAGAGGTGGCAAGCGTTGTTCGGAATTATTGGGCGTAAAGAGCACGTAGGTGGATTTGTA
AGTCAGACGTGAAAGCCTTCTGTTCAACGGAAGAATTGCATCTGAAACTACAAACCTTGAGTGTAGGAGG
GGAGAATGGAACTTCTGGTGGAGCGGTGAAATGCGTAGATATCAGAAGGAACGCCGGCGGCGAAAGCGAT
TCTCTGGCCTATTACTGACACTCAGTGTGCGAAAGCTAGGGGAGCAAACGGGATTAGATACCCCGGTAGT
CCTAGCCGTAAACGATGGGCACTAAGTAGAGGG

>gi|389501624|gb|JQ822287.1| Uncultured planctomycete clone MP_AMX_30 16S ribosomal RNA gene, partial sequence
TGACGAAGCGACGCCGCGTGGGTGAGGAAGGCCTTCGGGTTGTAAAGCCCTGTCAGGAGTTAAGAAATGT
AGACTCGCTAATATCGGGTCTATTTGACAAAGGCTCCAAAGGAAGCCACGGCTAACTCTGTGCCAGCAGC
CGCGGTAATACAGAGGTGGCAAGCGTTGTTCGGAATTATTGGGCGTAAAGAGCACGTAGGTGGATTTGTA
AGTCAGACGTGAAAGCCTTCTGTTCAACGGAAGAATTGCATCTGAAACTACAAACCTTGAGTGTAGGAGG
GGAGAATGGAACTTCTGGTGGAGCGGTGAAATGCGTAGATATCAGAAGGAACGCCGGCGGCGAAAGCGAT
TCTCTGGCCTATTACTGACACTCAGTGTGCGAAAGCTAGGGGAGCAAACGGGATTAGATACCCCGGTAGT
CCTAGCCGTAAACGATGGGCACTAAGTAGAGGG

>gi|389501625|gb|JQ822288.1| Uncultured planctomycete clone MP_AMX_31 16S ribosomal RNA gene, partial sequence
TGACGAAGCGACGCCGCGTGGGTGAGGAAGGCCTTCGGGTTGTAAAGCCCTGTCAGGAGTTAAGAAATGT
AGACTCGCTAATATCGGGTCTATTTGACAAAGGCTCCAAAGGAAGCCACGGCTAACTCTGTGCCAGCAGC
CGCGGTAATACAGAGGTGGCAAGCGTTGTTCGGAATTATTGGGCGTAAAGAGCACGTAGGTGGATTTGTA
AGTCAGACGTGAAAGCCTTCTGTTCAACGGAAGAATTGCATCTGAAACTACAAACCTTGAGTGTAGGAGG
GGAGAATGGAACTTCTGGTGGAGCGGTGAAATGCGTAGATATCAGAAGGAACGCCGGCGGCGAAAGCGAT
TCTCTGGCCTATTACTGACACTCAGTGTGCGAAAGCTAGGGGAGCAAACGGGATTAGATACCCCGGTAGT
CCTAGCCGTAAACGATGGGCACTAAGTAGAGGG

>gi|389501626|gb|JQ822289.1| Uncultured planctomycete clone MP_AMX_32 16S ribosomal RNA gene, partial sequence
TGACGATGCGACGCCGCGTGGACGACGAAGGCCTTCGGGTCGTAAAGTCCTGTCAGGAGTTAGGAAATGC
GCGATGCTACCCAAGGTGCGCGTTTGACTTCAGCTCCAGAGGAAGCCACGGCTAACTTCGTGCCAGCAGC
CGCGGTAATACGAAGGTGGCGAGCGTTGTTCGGAATCACTGGGCATAAAGGGCGTGTAGGCGGCCACGTG
TGTCGGGTGTGAAATCCCTCGACTCAATCGAGGAACTGCATTCGAAACTGCGTGGCTTGAGTTCAGAAGG
GGAGAGCGGAATTCCTGGTGGAGCGGTGAAATGCGTAGAGATCAGGAGGAACACCGGTGGCGAAGGCGGC
TCTCTAGTCTGCAACTGACGCTGAGTGCGCGAAAGCCAGGGGAGCGAACGGGATTAGATACCCCGGTAGT
CCTGGCTGTAAACGATGGGCACTAAGTAGAGGG

>gi|389501627|gb|JQ822290.1| Uncultured planctomycete clone MP_AMX_33 16S ribosomal RNA gene, partial sequence
TGACGAAGCGACGCCGCGTGAGCGAAGAAGGCCCTAGGGTTGTAAAGCTCTGTCGGGGGTTATGAAATGC
AGGTTGGTTAATACCCAACCTGTTTGACAAAGGCCCCAAAGGAAGCCACGGCTAACTCTGTGCCAGCAGC
CGCGGTAATACAGAGGTGGCAAGCGTTGTTCGGTATTATTGGGCGTAAAGAGCACGTAGGTGGTTTTGTA
AGTCAGATGTGAAAGCCTTCTGTTCAAAGGAAGAACGGCATCTGAAACTGCAGATCTTGAGTGTAGGAGG
GGAGAGTGGAACTTCTGGTGGAGCGGTGAAATGCGTAGATATCAGAAGGAACGTCGGCGGCGAAAGCGAC
TCTCTGGCCTATTACTGACACTGAGTGTGCGAAAGTTAGGGGAGCAAACGGGATTAGATACCCCGGTAGT
CCTAACTGTAAACGATGGGCACTAAGTAGAGGG

>gi|389501628|gb|JQ822291.1| Uncultured planctomycete clone MP_AMX_34 16S ribosomal RNA gene, partial sequence
TGACGAAGCGACGCCGCGTGGGTGAGGAAGGCCTTCGGGTTGTAAAGCCCTGTCAGGAGTTAAGAAATGT
AGACTCGCTAATATCGGGTCTATTTGACAAAGGCTCCAAAGGAAGCCACGGCTAACTCTGTGCCAGCAGC
CGCGGTAATACAGAGGTGGCAAGCGTTGTTCGGAATTATTGGGCGTAAAGAGCACGTAGGTGGATTTGTA
AGTCAGACGTGAAAGCCTTCTGTTCAACGGAAGAATTGCATCTGAAACTACAAACCTTGAGTGTAGGAGG
GGAGAATGGAACTTCTGGTGGAGCGGTGAAATGCGTAGATATCAGAAGGAACGCCGGCGGCGAAAGCGAT
TCTCTGGCCTATTACTGACACTCAGTGTGCGAAAGCTAGGGGAGCAAACGGGATTAGATACCCCGGTAGT
CCTAGCCGTAAACGATGGGCACTAAGTAGAGGG

>gi|389501629|gb|JQ822292.1| Uncultured planctomycete clone MP_AMX_35 16S ribosomal RNA gene, partial sequence
TGACGAAGCGACGCCGCGTGAGCGAAGAAGGCCCTAGGGTTGTAAAGCTCTGTCGGGGGTTATGAAATGC
AGGTTGGTTAATACCCAACCTGTTTGACAAAGGCCCCAAAGGAAGCCACGGCTAACTCTGTGCCAGCAGC
CGCGGTAATACAGAGGTGGCAAGCGTTGTTCGGTATTATTGGGCGTAAAGAGCACGTAGGTGGTTTTGTA
AGTCAGATGTGAAAGCCTTCTGTTCAAAGGAAGAACGGCATCTGAAACTGCAGATCTTGAGTGTAGGAGG
GGAGAGTGGAACTTCTGGTGGAGCGGTGAAATGCGTAGATATCAGAAGGAACGTCGGCGGCGAAAGCGAC
TCTCTGGCCTATTACTGACACTGAGTGTGCGAAAGTTAGGGGAGCAAACGGGATTAGATACCCCGGTAGT
CCTAACTGTAAACGATGGGCACTAAGTAGAGGG

>gi|389501630|gb|JQ822293.1| Uncultured planctomycete clone MP_AMX_36 16S ribosomal RNA gene, partial sequence
TGACGAAGCGACGCCGCGTGTGGGAAGAAGGCCTTCGGGTTGTAAACCACTGTCAGGAGTTAGGAAGTGC
AGGAGTGTTAATAGCGCTCTTGCTTGACTAAGGCTCCAGAGGAAGCCACGGCTAACTCTGTGCCAGCAGC
CGCGGTAATACAGAGGCGGCAAGCGTTGTTCGGAATTATTGGGCGTAAAGAGCACGTAGGCGGCCTTGCA
AGTCAGTTGTGAAAGCCTTCCGCTCAACGGAAGAATGCCAGCTGATACTACAGGGCTTGAGTACGGGAGG
GGAGAGTGGAACTTCTGGTGGAGCGGTGAAATGCGTAGATATCAGAAGGAACGCCGGCGGCGAAAGCGAC
TCTCTGGCCCGAAACTGACGCTGAGTGTGCGAAAGCTAGGGGAGCAAACGGGATTAGATACCCCGGTAGT
CCTAGCCGTAAACGATGGGCACTAAGTAGAGGG

>gi|389501631|gb|JQ822294.1| Uncultured planctomycete clone MP_AMX_37 16S ribosomal RNA gene, partial sequence
TGACGAAGCGACGCCGCGTGGGTGAGGAAGGCCTTCGGGTTGTAAAGCCCTGTCAGGAGTTAAGAAATGT
AGACTCGCTAATATCGGGTCTATTTGACAAAGGCTCCAAAGGAAGCCACGGCTAACTCTGTGCCAGCAGC
CGCGGTAATACAGAGGTGGCAAGCGTTGTTCGGAATTATTGGGCGTAAAGAGCACGTAGGTGGATTTGTA
AGTCAGACGTGAAAGCCTTCTGTTCAACGGAAGAATTGCATCTGAAACTACAAACCTTGAGTGTAGGAGG
GGAGAATGGAACTTCTGGTGGAGCGGTGAAATGCGTAGATATCAGAAGGAACGCCGGCGGCGAAAGCGAT
TCTCTGGCCTATTACTGACACTCAGTGTGCGAAAGCTAGGGGAGCAAACGGGATTAGATACCCCGGTAGT
CCTAGCCGTAAACGATGGGCACTAAGTAGAGGG

>gi|389501632|gb|JQ822295.1| Uncultured planctomycete clone MP_AMX_38 16S ribosomal RNA gene, partial sequence
TGACGAAGCGACGCCGCGTGTGGGAAGAAGGCCTTCGGGTTGTAAACCACTGTCAGGAGTTAGGAAGTGC
AGGAGCGTTAATAGCGTTCTTGCTTGACTAAGGCTCCAGAGGAAGCCACGGCTAACTCTGTGCCAGCAGC
CGCGGTAATACAGAGGCGGCAAGCGTTGTTCGGAATTATTGGGCGTAAAGAGCACGTAGGCGGCCTTGCA
AGTCAGTTGTGAAAGCCTTCCGCTCAACGGAAGAATGCCAGCTGATACTACAGGGCTTGAGTACGGGAGG
GGAGAGTGGAACTTCTGGTGGAGCGGTGAAATGCGTAGATATCAGAAGGAACGCCGGCGGCGAAAGCGAT
TCTCTGGCCTATTACTGACACTCAGTGTGCGAAAGCTAGGGGAGCAAACGGGATTAGATACCCCGGTAGT
CCTAGCCGTAAACGATGGGCACTAAGTAGAGGG

>gi|389501633|gb|JQ822296.1| Uncultured planctomycete clone MP_BS_01 16S ribosomal RNA gene, partial sequence
TGACGGAGCGACGCCGCGTGGAGGATGAAGGCCCTCGGGTTGTAAACTCCTGTCAGGTGGGAAGAATAGC
ATTGGGCTGAATAACCCCGATGCCTGACGTTACCACCAGAGGAAGCACCAGCAAACTTCGTGCCAGCAGC
TGCGGTAATACGAAGGGTGCGAGCGTTGTTCGGAATCACTGGGCTTAAAGGGCGCGTAGGCGGGGGGATA
AATCAGGAGTGAAAGCCCGGCGCTCAACGTCGGAACTGCTTCTGAAAATGTCTCTCTCGAGTGCAGGAGG
GGAGAGCGGAACTCTTGGTGGAGCGGTGAAATGCGTAGATATCAAGGGGAACGCCGGCGGCGAAAGCGGC
TCTCTGGCCTGTTACTGACGCTGAGTGCGCGAAAGCTAGGGGAGCAAAGAGGATTAGATACCCTTGTAGT
CCTAGCCGTAAACGATGGGCACTAAGTAGAGGG

>gi|389501634|gb|JQ822297.1| Uncultured planctomycete clone MP_BS_02 16S ribosomal RNA gene, partial sequence
TGACGAAGCGACGCCGCGTGAGCGAAGAAGGCCCTAGGGTTGTAAAGCTCTGTCGGGGGTTATGAAATGC
AGGTTGGTTAATACCCAACCTGTTTGACAAAGGCCCCAAAGGAAGCCACGGCTAACTCTGTGCCAGCAGC
CGCGGTAATACAGAGGTGGCAAGCGTTGTTCGGTATTATTGGGCGTAAAGAGCACGTAGGTGGTTTTGTA
AGTCAGATGTGAAAGCCTTCTGTTCAAAGGAAGAACGGCATCTGAAACTGCAGATCTTGAGTGTAGGAGG
GGAGAGTGGAACTTCTGGTGGAGCGGTGAAATGCGTAGATATCAGAAGGAACGTCGGCGGCGAAAGCGAC
TCTCTGGCCTATTACTGACACTGAGTGTGCGAAAGTTAGGGGAGCAAACGGGATTAGATACCCCGGTAGT
CCTAACTGTAAACGATGGGCACTAAGTAGAGGG

>gi|389501635|gb|JQ822298.1| Uncultured planctomycete clone MP_BS_03 16S ribosomal RNA gene, partial sequence
TGACGAAGCGACGCCGCGTGAGCGAAGAAGGCCCTAGGGTTGTAAAGCTCTGTCGGGGGTTATGAAATGC
AGGTTGGTTAATACCCAACCTGTTTGACAAAGGCCCCAAAGGAAGCCACGGCTAACTCTGTGCCAGCAGC
CGCGGTAATACAGAGGTGGCAAGCGTTGTTCGGTATTATTGGGCGTAAAGAGCACGTAGGTGGTTTTGTA
AGTCAGATGTGAAAGCCTTCTGTTCAAAGGAAGAACGGCATCTGAAACTGCAGATCTTGAGTGTAGGAGG
GGAGAGTGGAACTTCTGGTGGAGCGGTGAAATGCGTAGATATCAGAAGGAACGTCGGCGGCGAAAGCGAC
TCTCTGGCCTATTACTGACACTGAGTGTGCGAAAGTTAGGGGAGCAAACGGGATTAGATACCCCGGTAGT
CCTAACTGTAAGCGATGGGCACTAAGTAGAGGG

>gi|389501636|gb|JQ822299.1| Uncultured planctomycete clone MP_BS_04 16S ribosomal RNA gene, partial sequence
TGACGAAGCGACGCCGCGTGAGCGAAGAAGGCCCTAGGGTTGTAAAGCTCTGTCGGGGGTTATGAAATGC
AGGTTGGTTAATACCCAACCTGTTTGACAAAGGCCCCAAAGGAAGCCACGGCTAACTCTGTGCCAGCAGC
CGCGGTAATACAGAGGTGGCAAGCGTTGTTCGGTATTATTGGGCGTAAAGAGCACGTAGGTGGTTTTGTA
AGTCAGATGTGAAAGCCTTCTGTTCAAAGGAAGAACGGCATCTGAAACTGCAGATCTTGAGTGTAGGAGG
GGAGAGTGGAACTTCTGGTGGAGCGGTGAAATGCGTAGATATCAGAAGGAACGTCGGCGGCGAAAGCGAC
TCTCTGGTCTGTTCCTGACGCTGAGTGTGCGAAAGCTAGGGGAGCAAACAGGATTAGATACCCCGGTAGT
CCTAGCCGTAAACGATGGGCACTAAGTAGAGGG

>gi|389501637|gb|JQ822300.1| Uncultured planctomycete clone MP_BS_05 16S ribosomal RNA gene, partial sequence
TGACGAAGCGACGCCGCGTGAGCGGAGAAGGCCCTAGGGTTGTAAAGCTCTGTCGGGGGTTATGAAATGC
AGGTTGGTTAATACCCAACCTGTTTGACAAAGGCCCCAAAGGAAGCCACGGCTAACTCTGTGCCAGCAGC
CGCGGTAATACAGAGGTGGCAAGCGTTGTTCGGAATTATTGGGCGTAAAGAGCACGTAGGTGGATTTGTA
AGTCAGACGTGAAAGCCTTCTGTTCAACGGAAGAATTGCATCTGAAACTACAAACCTTGAGTGTAGGAGG
GGAGAATGGAACTTCTGGTGGAGCGGTGAAATGCGTAGATATCAGAAGGAACGCCGGCGGCGAAAGCGAT
TCTCTGGCCTATTACTGACACTCAGTGTGCGAAAGCTAGGGGAGCAAACGGGATTAGATACCCCGGTAGT
CCTAGCCGTAAACGATGGGCACTAAGTAGAGGG

>gi|389501638|gb|JQ822301.1| Uncultured planctomycete clone MP_BS_06 16S ribosomal RNA gene, partial sequence
TGACGAAGCGACGCCGCGTGTGGGAAGAAGGCCTTCGGGTTGTAAACCACTGTCAGGAGTTAGGAAGTGC
AGGGGTGTTAATAGCGCTCTTGCTTGACTAAGGCTCCAGAGGAAGCCACGGCTAACTCTGTGCCAGCAGC
CGCGGTAATACAGAGGCGGCAAGCGTTGTTCGGAATTATTGGGCGTAAAGAGCACGTAGGCGGCCTTGCA
AGTCAGTTGTGAAAGCCTTCCGCTCAACGGAAGAATGCCAGCTGATACTACAGGGCTTGAGTACGGGAGG
GGAGAGTGGAACTTCTGGTGGAGCGGTGAAATGCGTAGATATTAGAAGGAACGCCGGCGGCGAAAGCGAC
TCTCTGGCCCGAAACTGACGCTGAGTGTGCGAAAGCTAGGGGAGCAAACGGGATTAGATACCCCGGTAGT
CCTAGCCGTAAACGATGGGCACTAAGTAGAGGG

>gi|389501639|gb|JQ822302.1| Uncultured planctomycete clone MP_BS_07 16S ribosomal RNA gene, partial sequence
TGACGATGCGACGCCGCGTGAGCGAAGAAGGCCCTAGGGTTGTAAAGCTCTGTCAGGGGTTAAGAAATGT
AGATAGGTTAATACCCTGTTTATTTGACAAAAGCCCCAAAGGAAGCCACGGCTAACTCTGTGCCAGCAGC
CGCGGTAATACAGAGGTGGCAAGCGTTGTTCGGTATTATTGGGCGTAAAGAGCACGTAGGTGGTTTTGTA
AGTCAGATGTGAAAGCCTTCTGTTCAAAGGAAGAACGGCATCTGAAACTGCAGATCTTGAGTGTAGGAGG
GGAGAGTGGAACTTCTGGTGGAGCGGTGAAATGCGTAGATATCAGAAGGAACGTCGGCGGCGAAAGCGAC
TCTCTGGCCTATTACTGACACTGAGTGTGCGAAAGTTAGGGGAGCAAACGGGATTAGATACCCCGGTAGT
CCTAACCGTAAACGATGGGCACTAAGTAGAGGG

>gi|389501640|gb|JQ822303.1| Uncultured planctomycete clone MP_BS_08 16S ribosomal RNA gene, partial sequence
AAGCCCTGTCAGGAGTTAAGAAATATAAGTGTGCTAATACCACATTTATTTGACGAAGGCTCCAAAGGAA
GCCACGGCTAACTCTGTGCCAGCAGCCGCGGTAATACAGAGGTGGCGAGCGTTGTTCGGAATTATTGGGC
GTAAAGAGCACGTAGGTGGGTTTGTAAGTCAGATGTGAAAGCCTTCTGTTCAACGGAAGAATTGCATCTG
AAACTACAAGTCTTGAGTTTAGGAGGGGAGAATGGAACTTCTGGTGGAGCGGTGAAATGCGTAGATATCA
GAAGGAACGCCGGCGGCGAAAGCGATTCTCTGGCCTATTACTGACACTCAGTGTGCGAAAGCTAGGGGAG
CAAACGGGATTAGATACCCCGGTAGTCCTAGCTGTAAACGATGGGCACTAAGTAGAGGG

>gi|389501641|gb|JQ822304.1| Uncultured planctomycete clone MP_BS_09 16S ribosomal RNA gene, partial sequence
TGACGAAGCGACGCCGCGTGTGGGAAGAAGGCCTTCGGGTTGTAAACCACTGTCAGGAGTTAGGAAATAC
AAGGGTGTTAATAGCGCCTTTGTTTGACTAAGGCTCCAGAGGAAGCCACGGCTAACTCTGTGCCAGCAGC
CGCGGTAATACAGAGGCGGCAAGCGTTGTTCGGAATTATTGGGCGTAAAGAGCACGTAGGTGGATTTGTA
AGTCAGACGTGAAAGCCTTCTGTTCAACGGAAGAATTGCATCTGAAACTACAAACCTTGAGTGTAGGAGG
GGAGAATGGAACTTCTGGTGGAGCGGTGAAATGCGTAGATATCAGAAGGAACGCCGGCGGCGAAAGCGAT
TCTCTGGCCTATTACTGACACTCAGTGTGCGAAAGCTAGGGGAGCAAACGGGATTAGATACCCCGGTAGT
CCTAGCCGTAAACGATGGGCACTAAGTAGAGGG

>gi|389501642|gb|JQ822305.1| Uncultured planctomycete clone MP_BS_10 16S ribosomal RNA gene, partial sequence
TGACGAAGCGACGCCGCGTGGGTGAGGAAGGCCCTCGGGTTGTAAAGCCCTGTCAGGAGTTAAGAAATGT
AGGTGTGCTAATATCACGCCTATTTGACGAAGGCTCCAAAGGAAGTCACGGCTAACTCTGTGCCAGCAGC
CGCGGTAATACAGAGGTGGCAAGCGTTGTTCGGAATTATTGGGCGTAAAGAGCACGTAGGTGGGTTTGTA
AGTCAGATGTGAAAGCCTCCTGTTCAACGGGAGAATTGCATCTGAAACTACTGATCTTGAGTGTAGGAGG
GGAGAATGGAACTTCTGGTGGAGCGGTGAAATGCGTAGATATCAGAAGGAACGCCGGCGGCGAAAGCGAT
TCTCTGGCCTATTACTGACACTCAGTGTGCGAAAGCTAGGGGAGCAAACGGGATTAGATACCCCGGTAGT
CCTAGCCGTAAACGATGGGCACTAAGTAGAGGG

>gi|389501643|gb|JQ822306.1| Uncultured planctomycete clone MP_BS_11 16S ribosomal RNA gene, partial sequence
TGACGAAGCGACGCCGCGTGAGCGAAGAAGGCCCTAGGGTTGTAAAGCTCTGTCGGGGGTTATGAAATGC
AGGTTGGTTAATACCCAACCTGTTTGACAAAGGCCCCAAAGGAAGCCACGGCTAACTCTGTGCCAGCAGC
CGCGGTAATACAGAGGTGGCAAGCGTTGTTCGGTATTATTGGGCGTAAAGAGCACGTAGGTGGTTTTGTA
AGTCAGATGTGAAAGCCTTCTGTTCAAAGGAAGAACGGCATCTGAAACTGCAGATCTTGAGTGTAGGAGG
GGAGAGTGGAACTTCTGGTGGAGCGGTGAAATGCGTAGATATCAGAAGGAACGTCGGCGGCGAAAGCGAC
TCTCTGGCCTATTACTGACACTGAGTGTGCGAAAGTTAGGGGAGCAAACGGGATTAGATACCCCGGTAGT
CCTAACTGTAAACGATGGGCACTAAGTAGAGGG

>gi|389501644|gb|JQ822307.1| Uncultured planctomycete clone MP_BS_12 16S ribosomal RNA gene, partial sequence
TGACGAAGCGACGCCGCGTGAGCGAAGAAGGCCCTAGGGTTGTAAAGCTCTGTCGGGGGTTATGAAATGC
AGATTGGTTAATACCCAACCTGTTTGACAAAGGCCCCAAAGGAAGCCACGGCTAACTCTGTGCCAGCAGC
CGCGGTAATACAGAGGTGGCAAGCGTTGTTCGGTATTATTGGGCGTAAAGAGCACGTAGGTGGTTTTGTA
AGTCAGATGTGAAAGCCTTCTGTTCAAAGGAAGAACGGCATCTGAAACTGCAGATCTTGAGTGTAGGAGG
GGAGAGTGGAACTTCTGGTGGAGCGGTGAAATGCGTAGATATCAGAAGGAACGTCGGCGGCGAAAGCGAC
TCTCTGGCCTATTACTGACACTGAGTGTGCGAAAGTTAGGGGAGCAAACGGGATTAGATACCCCGGTAGT
CCTAACTGTAAACGATGGGCACTAAGTAGAGGG

>gi|389501645|gb|JQ822308.1| Uncultured planctomycete clone MP_BS_13 16S ribosomal RNA gene, partial sequence
TGACGAAGCGACGCCGCGTGAGCGAAGAAGGCCCTAGGGTTGTAAAGCTCTGTCGGGGGTTATGAAATGC
AGGTTGGTTAATACCCAACCTGTTTGACAAAGGCCCCAAAGGAAGCCACGGCTAACTCTGTGCCAGCAGC
CGCGGTAATACAGAGGTGGCAAGCGTTGTTCGGTATTATTGGGCGTAAAGAGCACGTAGGTGGTTTTGTA
AGTCAGATGTGAAAGCCTTCTGTTCAAAGGAAGAACGGCATCTGAAACTGCAGATCTTGAGTGTAGGAGG
GGAGAGTGGAACTTCTGGTGGAGCGGTGAAATGCGTAGATATCAGAAGGAACGTCGGCGGCGAAAGCGAC
TCTCTGGCCTATTACTGACACTGAGTGTGCGAAAGTTAGGGGAGCAAACGGGATTAGATACCCCGGTAGT
CCTAACTGTAAACGATGGGCACTAAGTAGAGGG

>gi|389501646|gb|JQ822309.1| Uncultured planctomycete clone MP_BS_14 16S ribosomal RNA gene, partial sequence
TGACGAAGCGACGCCGCGTGAGCGAAGAAGGCCCTAGGGTTGTAAAGCTCTGTCGGGGGTTATGAAATGC
AGGTTGGTTAATACCCAACCTGTTTGACAAAGGCCCCAAAGGAAGCCACGGCTAACTCTGTGCCAGCAGC
CGCGGTAATACAGAGGTGGCGAGCGTTGTTCGGAATTATTGGGCGTAAAGAGCACGTAGGTGGGTTTGTA
AGTCAGATGTGAAAGCCTTCTGTTCAACGGAAGAATTGCATCTGAAACTACAAGTCTTGAGTTTAGGAGG
GGAGAATGGAACTTCTGGTGGAGCGGTGAAATGCGTAGATATCAGAAGGAACGCCGGCGGCGAAAGCGAT
TCTCTGGCCTATTACTGACACTCAGTGTGCGAAAGCTAGGGGAGCACACGGGATTAGATACCCCGGTAGT
CCTAGCTGTAAACG

>gi|389501647|gb|JQ822310.1| Uncultured planctomycete clone MP_BS_15 16S ribosomal RNA gene, partial sequence
GACGAAGCGACGCCGCGTGGGTGAGGAAGGCCTTCGGGTTGTAAAGCCCTGTCAGGAGTTAAGAAATGTA
GACTCGCTAATATCGGGTCTATTTGACAAAGGCTCCAAAGGAAGCCACGGCTAACTCTGTGCCAGCAGCC
GCGGTAATACAGAGGTGGCAAGCGTTGTTCGGAATTATTGGGCGTAAAGAGCACGTAGGTGGATTTGTAA
GTCAGACGTGAAAGCCTTCTGTTCAACGGAAGAATTGCATCTGAAACTACAAACCTTGAGTGTAGGAGGG
GAGAATGGAACTTCTGGTGGAGCGGTGAAATGCGTAGATATCAGAAGGAACGCCGGCGGCGAAAGCGATT
CTCTGGCCTATTACTGACACTCAGTGTGCGAAAGCTAGGGGAGCAAACGGGATTAGATACCCCGGTAGTC
CTAGCCGTAAACGATGGGCACTAAGTAGAGGG

>gi|389501648|gb|JQ822311.1| Uncultured planctomycete clone MP_BS_16 16S ribosomal RNA gene, partial sequence
TGACGAAGCGACGCCGCGTGAGCGAAGAAGGCCCTAGGGTTGTAAAGCTCTGTCGGGGGTTATGAAATGC
AGGTTGGTTAATACCCAACCCGTTTGACAAAGGCCCCAAAGGAAGCCACGGCTAACTCTGTGCCAGCAGC
CGCGGTAATACAGAGGTGGCAAGCGTTGTTCGGTATTATTGGGCGTAAAGAGCACGTAGGTGGTTTTGTA
AGTCAGATGTGAAAGCCTTCTGTTCAAAGGAAGAACGGCATCTGAAACTGCAGATCTTGAGTGTAGGAGG
GGAGAGTGGAACTTCTGGTGGAGCGGTGAAATGCGTAGATATCAGAAGGAACGTCGGCGGCGAAAGCGAC
TCTCTGGCCTATTACTGACACTGAGTGTGCGAAAGTTAGGGGAGCAAACGGGATTAGATACCCCGGTAGT
CCTAACTGTAAACGATGGGCACTAAGTAGAGGG

>gi|389501649|gb|JQ822312.1| Uncultured planctomycete clone MP_BS_17 16S ribosomal RNA gene, partial sequence
TGACGAAGCGACGCCGCGTGTGGGAAGAAGGCCTTCGGGTTGTAAACCACTGTCAGGAGTTAGGAAGTGC
AGGGGCGTTAATAGCGTTCTTGCTTGACTAAGGCTCCCGAGGAAGCCACGGCTAACTCTGTGCCAGCAGC
CGCGGTAATACAGAGGTGGCAAGCGTTGTTCGGTATTATTGGGCGTAAAGAGCACGTAGGTGGTTTTGTA
AGTCAGATGTGAAAGCCTTCTGTTCAAAGGAAGAACGGCATCTGAAACTGCAGATCTTGAGTGTAGGAGG
GGAGAGTGGAACTTCTGGTGGAGCGGTGAAATGCGTAGATATCAGAAGGAACGTCGGCGGCCAAAGCGAC
TCCCTGGCCTATTACTGACACTGAGTG

>gi|389501650|gb|JQ822313.1| Uncultured planctomycete clone MP_BS_18 16S ribosomal RNA gene, partial sequence
GACGAAGCGACGCCGCGTGTGGGAAGAAGGCCTTCGGGTTGTAAACCACTGTCAGGAGTTAGGAAATACA
AGGGTGTTAATAGCGCCTTTGTTTGACTAAGGCTCCAGAGGAAGCCACGGCTAACTCTGTGCCAGCAGCC
GCGGTAATACAGAGGCGGCAAGCGTTGTTCGGAATTATTGGGCGTAAAGAGCACGTAGGCGGCCTTGCAA
GTCAGTTGTGAAAGCCTTCCGCTCAACGGAAGAATGCCAGCTGATACTACAGGGCTTGAGTACGGGAGGG
GAGAGTGGAACTTCTGGTGGAGCGGTGAAATGCGTAGATATCAGAAGGAACGCCGGCGGCGAAAGCGACT
CTCTGGCCCGAAACTGACGCTGAGTGTGCGAAAGCTAGGGGAGCAAACGGGATTAGATACCCCGGTAGTC
CTAGCCGTAAACGATGGGCACTAAGTAGAGGG

>gi|389501651|gb|JQ822314.1| Uncultured planctomycete clone MP_BS_19 16S ribosomal RNA gene, partial sequence
CGAAGCGACGCCGCGTGAGCGAAGAAGGCCTTAGGGTTGTAAAGCTCTGTCGAGGGTTATGAAATATAGA
TAGGTTAATACCTTATCTATTTGACAAAAGCCCAAAAGGAAGCCACGGCTAACTCTGTGCCAGCAGCCGC
GGTAATACAGAGGCGGCAAGCGTTGTTCGGAATTATTGGGCGTAAAGGGCACGTAGGTGGTTTTGTAAG

>gi|389501652|gb|JQ822315.1| Uncultured planctomycete clone MP_BS_20 16S ribosomal RNA gene, partial sequence
TGACGAAGCGACGCCGCGTGAGCGAAGAAGGCCCTAGGGTTGTAAAGCTCTGTCGGGGGTTATGAAATGC
AGGTTGGTTAATACCCAACCTGTTTGACAAAGGCCCCAAAGGAAGCCACGGCTAACTCTGTGCCAGCAGC
CGCGGTAATACAGAGGTGGCAAGCGTTGTTCGGTATTATTGGGCGTAAAGAGCACGTAGGTGGTTTTGTA
AGTCAGATGTGAAAGCCTTCTGTTCAAAGGAAGAACGGCATCTGAAACTGCAGATCTTGAGTGTAGGAGG
GGAGAGTGGAACTTCTGGTGGAGCGGTGAAATGCGTAGATATCAGAAGGAACGTCGGCGGCGAAAGCGAC
TCTCTGGCCTATTACTGACACTGAGTGTGCGAAAGTTAGGGGAGCAAACGGGATTAGAT

>gi|389501653|gb|JQ822316.1| Uncultured planctomycete clone MP_BS_21 16S ribosomal RNA gene, partial sequence
TGACGAAGCGACGCCGCGTGTGGGAAGAAGGCCTTCGGGTTGTAAACCACTGTCAGGAGTTAGGAAGTGC
ACGAGCGTTAATAGCGTTCTTGCTTGACTAAGGCTCCAGAGGAAGCCACGGCTAACTCTGTGCCAGCAGC
CGCGGTAATACAGAGGCGGCAAGCGTTGTTCGGAATTATTGGGCGTAAAGAGCACGTAGGCGGCCTTGCA
AGTCAGTTGTGAAAGCCTTCCGCTCAACGGAAGAATGCCAGCTGATACTACAGGGCTTGAGTACGGGAGG
GGAGAGTGGAACTTCTGGTGGAGCGGTGAAATGCGTAGATATCAGAAGGAACGCCGGCGGCGAAAGCGAC
TCTCTGGCCCGAAACTGACGCTGAGTGTGCGAAAGCTAGGGGAGCAAACGGGATTAGATACCCCGGTAGT
CCTAGCCGTAAACGATGGGCACTAAGTAGAGGG

>gi|389501654|gb|JQ822317.1| Uncultured planctomycete clone MP_BS_22 16S ribosomal RNA gene, partial sequence
TGACGAAGCGACGCCGCGTGTGGGAAGAAGGCCTTCGGGTTGTAAACCACTGTCAGGAGTTAGGAAGTGC
ACGAGCGTTAATAGCGTTCTTGCTTGACTAAGGCTCCAGAGGAAGCCACGGCTAACTCTGTGCCAGCAGC
CGCGGTAATACAGAGGCGGCAAGCGTTGTTCGGAATTATTGGGCGTAAAGAGCACGTAGGCGGCCTTGCA
AGTCAGTTGTGAAAGCCTTCCGCTCAACGGAAGAATGCCAGCTGATACTACAGGGCTTGAGTACGGGAGG
GGAGAGTGGAACTTCTGGTGGAGCGGTGAAATGCGTAGATATCAGAAGGAACGCCGGCGGCGAAAGCGAC
TCTCTGGCCCGAAACTGACGCTGAGTGTGCGAAAGCTAGGGGAGCAAACGGGATTAGATACCCCGGTAGT
CCTAGCCGTAAACGATGGGCACTAAGTAGAGGG

>gi|389501655|gb|JQ822318.1| Uncultured planctomycete clone MP_BS_23 16S ribosomal RNA gene, partial sequence
ACGATGCGACGCCGCGTGAGCGAAGAAGGCCCTAGGGTTGTAAAGCTCTGTCAGGGGTTAAGAAATGTAG
ATAGGTTAATACCCTGTTTATTTGACAAAAGCCCCAAAGGAAGCCACGGCTAACTCTGTGCCAGCAGCCG
CGGTAATACAGAGGTGGCAAGCGTTGTTCGGTATTATTGGGCGTAAAGAGCATGTAGGTGGTTTTGTAAG
TCAGATGTGAAAGCCTTCTGTTCAAAGGAAGAACGGCATCTGAAACTGCAGATCTTGAGTGTAGGAGGGG
AGAGTGGAACTTCTGGTGGAGCGGTGAAATGCGTACATATCAGAAGGAACGTCGGCGGCCAAAGCGACTC
TCTGGCCTATTACTGACACTGAGTGTGCTAAAGTTAGGGGAGCAAACGGGATTAGATACCCCGGTAGTCC
TAACCGTAAACGATGGGCACTAAGTAGAGGG

>gi|389501656|gb|JQ822319.1| Uncultured planctomycete clone MP_BS_24 16S ribosomal RNA gene, partial sequence
TGACGAAGCGACGCCGCGTGGGTGAGGAAGGCCTTCGGGTTGTAAAGCCCTGTCAGGAGTTAAGAAATGT
AGGCTCGCTAATATCGGGTCTATTTGACAAAGGCTCCAAAGGAAGCCACGGCTAACTCTGTGCCAGCAGC
CGCGGTAATACAGAGGTGGCAAGCGTTGTTCGGAATTATTGGGCGTAAAGAGCACGTAGGTGGATTTGTA
AGTCAGACGTGAAAGCCTTCTGTTCAACGGAAGAATTGCATCTGAAACTACAAACCTTGAGTGTAGGAGG
GGAGAATGGAACTTCTGGTGGAGCGGTGAAATGCGTAGATATCAGAAGGAACGCCGGCGGCGAAAGCGAT
TCTCTGGCCTATTACTGACACTCAGTGTGCGAAAGC

>gi|389501657|gb|JQ822320.1| Uncultured planctomycete clone MP_BS_25 16S ribosomal RNA gene, partial sequence
GACGAAGCGACGCCGCGTGAGCGAAGAAGGCCCTAGGGTTGTAAAGCTCTGTCGGGGGTTATGAAATGCA
GGTTGGTTAATACCCAACCTGTTTGACAAAGGCCCCAAAGGAAGCCACGGCTAACTCTGTGCCAGCAGCC
GCGGTAATACAGAGGTGGCAAGCGTTGTTCGGTATTATTGGGCGTAAAGAGCACGTAGGTGGTTTTGTAA
GTCAGATGTGAAAGCCTTCTGTTCAA

>gi|389501658|gb|JQ822321.1| Uncultured planctomycete clone MP_BS_26 16S ribosomal RNA gene, partial sequence
CGAAGCGACGCCGCGTGGGTGAGGAAGGCCTTCGGGTTGTAAAGCCCTGTCAGGAGTTAAGAAATGTAGG
CTAGCTAATATCGGGTCTATTTGACAAAGGCTCCAAAGGAAGCCACGGCTAACTCTGTGCCAGCAGCCGC
GGTAATACAGAGGTGGCAAGCGTTGTTCGGAATTATTGGGCGTAAAGAGCACGTAGGTGGATTTGTAAGT
CAGACGTGAAAGCCTTCTGTTCAACGGGAGAATTGCATCTGAAACTACAAACCTTGAGTGTAGGAGGGGA
GAATGGAACTTCTGGTGGAGCGGTGAAATGC

>gi|389501659|gb|JQ822322.1| Uncultured planctomycete clone MP_BS_27 16S ribosomal RNA gene, partial sequence
CGAAGCGACGCCGCGTGAGCGAAGAAGGCCCTAGGGTTGTAAAGCTCTGTCGGGGGTTATGAAATGCAGG
TTGGTTAATACCCAACCTGTTTGACAAAGGCCCCAAAGGAAGCCACGGCTAACTCTGTGCCAGCAGCCGC
GGTAATACAGAGGTGGCAAGCGTTGTTCGGTATTATTGGGCGTAAAGAGCACGTAGGTGGTTTTGTAAGT
CAGATGTGAAAGCCTTCTGTTCATAGGAAGAACGGCATCTGAAACTGCAGATCTTGAGTGTAGGAGGGGA
GAGTG

>gi|389501660|gb|JQ822323.1| Uncultured planctomycete clone MP_BS_28 16S ribosomal RNA gene, partial sequence
TGACGAAGCGACGCCGCGTGGGTGAGGAAGGCCTTCGGGTTGTAAAGCCCTGTCAGGAGTTAAGAAATGT
AGGCTCGCTAATATCGGGTCTATTTGACAAAGGCTCCAAAGGAAGCCACGGCTAACTCTGTGCCAGCAGC
CGCGGTAATACAGAGGTGGCAAGCGTTGTACGGAATTATTGGGCGTAAAGAGCACGTAGGTGGATTTGTA
AGTCAGACGTGAAAGCCTTCTGTTCAACGGAAGAATTGCATCTGAAACTACAAACCTTGAGTGTAGGAGG
GGAGAATGGAACTTCTGGTGGAGCGGTGAAATGCGTAGATATCAGAAGGAACGCCGGCGGCGAAAGCGAT
TCTCTGGCCTATTACTGACACTCAGTGTGCGAAAGCTAGGGGAGCAAACGGGATTAGATACCCCGGTAGT
CCTAGCCGTAAACGATGGGCACTAAGTAGAGGG

>gi|389501661|gb|JQ822324.1| Uncultured planctomycete clone MP_BS_29 16S ribosomal RNA gene, partial sequence
TGACGAAGCGACGCCGCGTGAGCGAAGAAGGCCCTAGGGTTGTAAAGCTCTGTCGGGGGTTATGAAATGC
AGGTTGGTTAATACCCAACCTGTTTGACAAAGGCCCCAGAGGAAGCCACGGCTAACTCTGTGCCAGCAGC
CGCGGTAATACAGAGGTGGCAAGCGTTGTTCGGTATTATTGGGCGTAAAGAGCACGTAGGTGGTTTTGTA
AGTCAGATGTGAAAGCCTTCTGTTCAAAGGAAGAACGGCATCTGAAACTGCAGATCTTGAGTGTAGGAGG
GGAGAGTGGAACTTCTGGTGGAGCGGTGAAATGCGTAGATATCAGAAGGAACGTCGGCGGCGAAAGCGAC
TCTCTGGCCTATTACTGACACTGAGTGTGCGAAAGTTAGGGGAGCAAACGGGATTAGATACCCCGGTAGT
CCTAACTGTAAACGATGGGCACTAAGTAGAGGG

>gi|389501662|gb|JQ822325.1| Uncultured planctomycete clone MP_BS_30 16S ribosomal RNA gene, partial sequence
GACGATGCGACGCCGCGTGAGCGAAGAAGGCCCTAGGGTTGTAAAGCTCTGTCAGGGGTTAAGAAATGTA
GATAGGTTAATACCCTGTTTATTTGACAAAAGCCCCAAAGGAAGCCACGGCTAACTCTGTGCCAGCAGCC
GCGGTAATACAGAGGTGGCAAGCGTTGTTCGGTATTATTGGGCGTAAAGAGCATGTAGGTGGTTTTGTAA
GTCAGATGTGAAAGCCTTCTGTTCAAAGGAAGAACGGCATCTGAAACTGCAGATCTTGAGTGTAGGAGGG
GAGAGTGGAACTTCTGGTGGAGCGGTGAAATGCGTAGATATCAGAAGGAACGTCGGCGGCCAAAGCGACT
CTCTGGCCTATTACTGACACTGAGTGTGCGAAAGTTAGGGGAGCAAACGGGATTAGATACCCCGGTAGTC
CTAACCGTAAACGATGGGCACTAAGTAGAGGG

>gi|389501663|gb|JQ822326.1| Uncultured planctomycete clone MP_BS_31 16S ribosomal RNA gene, partial sequence
TGACGAAGCGACGCCGCGTGTGGGAAGAAGGCCTTCGGGTTGTAAACCACTGTCAGGAGTTAGGAAGTGC
ACGAGCGTTAATAGCGTTCTTGCTTGACTAAGGCTCCAGAGGAAGCCACGGCTAACTCTGTGCCAGCAGC
CGCGGTAATACAGAGGCGGCAAGCGTTGTTCGGAATTATTGGGCGTAAAGAGCACGTAGGCGGCCTTGCA
AGTCAGTTGTGAAAGCCTTCCGCTCAACGGAAGAATGCCAGCTGATACTACAGGGCTTGAGTACGGGAGG
GGAGAGTGGAACTTCTGGTGGAGCGGTGAAATGCGTAGATATCAGAAGGAACGCCGGCGGCGAAAGCGAC
TCTCTGGCCCGAAACTGACGCTGAGTGTGCGAAAGCTAGGGGAGCAAACGGGATTAGATACCCCGGTAGT
CCTAGCCGTAAACGATGGGCACTAAGTAGAG

>gi|389501664|gb|JQ822327.1| Uncultured planctomycete clone MP_BS_32 16S ribosomal RNA gene, partial sequence
TGACGAAGCGACGCCGCGTGAGCGAAGAAGGCCCTAGGGTTGTAAAGCTCTGTCGGGGGTTATGAAATGC
AGGTTGGTTAATACCCAACCTGTTTGACAAAGGCCCCAAAGGAAGCCACGGCTAACTCTGTGCCAGCAGC
CGCGGTAATACAGAGGTGGCAAGCGTTGTTCGGTATTATTGGGCGTAAAGAGCACGTAGGTGGTTTTGTA
AGTCAGATGTGAAAGCCTTCTGTTCAAAGGAAGAACGGCATCTGAAACTGCAGATCTTGAGTGTAGGAGG
GGAGAGTGGAACTTCTGGTGGAGCGGTGAAATGCGTAGATATCAGAAGGAACGTCGGCGGCGAAAGCGAC
TCTCTGGCCTATTACTGACACTGAGTGTGCGAAAGTTAGGGGAGCAAACGGGATTAGATACCCCGGTAGT
CCTAACTGTAAACGATGGGCACTAAGTAGAGGG

>gi|389501665|gb|JQ822328.1| Uncultured planctomycete clone MP_BS_33 16S ribosomal RNA gene, partial sequence
TGACGAAGCGACGCCGCGTGTGGGAAGAAGGCCTTCGGGTTGTAAACCACTGTCAGGAGTTAGGAAGTGC
AGGAGTGTTAATAGCGCTCTTGCTTGACTAAGGCTCCAGAGGAAGCCACGGCTAACTCTGTGCCAGCAGC
CGCGGTAATACAGAGGCGGCAAGCGTTGTTCGGAATTATTGGGCGTAAAGAGCACGTAGGCGGCCTTGCA
AGTCAGTTGTGAAAGCCTTCCGCTCAACGGAAGAATGCCAGCTGATACTACAGGGCTTGAGTACGGGAGG
GGAGAGTGGAACTTCTGGTGGAGCGGTGAAATGCGTAGATATCAGAAGGAACGCCGGCGGCGAAAGCGAC
TCTCTGGCCCGAAACTGACGCTGAGTGTGCGAAAGCTAGGGGAGCAAACGGGATTAGATACCCCGGTAGT
CCTAGCCGTAAACGATGGGCACTAAGTAGAGGG

>gi|389501666|gb|JQ822329.1| Uncultured planctomycete clone MP_BS_34 16S ribosomal RNA gene, partial sequence
TGACGAAGCGACGCCGCGTGTGGGAAGAAGGCCTTCGGGTTGTAAACCACTGTCAGGAGTTAGGAAGTGC
AGGAGTGTTAATAGCGCTCTTGCTTGACTAAGGCTCCAGAGGAAGCCACGGCTAACTCTGTGCCAGCAGC
CGCGGTAATACAGAGGCGGCAAGCGTTGTTCGGAATTATTGGGCGTAAAGAGCACGTAGGCGGCCTTGCA
AGTCAGTTGTGAAAGCCTTCCGCTCAACGGAAGAATGCCAGCTGATACTACAGGGCTTGAGTACGGGAGG
GGAGAGTGGAACTTCTGGTGGAGCGGTGAAATGCGTAGATATCAGAAGGAACGCCGGCGGCGAAAGCGAC
TCTCTGGCCCGAAACTGACGCTGAGTGTGCGAAAGCTAGGGGAGCAAACGGGATTAGATACCCCGGTAGT
CCTAGCCGTAAACGATGGGCACTAAGTAGAGGG
>gi|389501721|gb|JQ822357.1| Uncultured planctomycete clone MP_Brod_01 16S ribosomal RNA gene, partial sequence
TCAGACGTGAAAGCCTTCTGTTCAACGGAAGAATTGCATCTGAAACTACAAACCTTGAGTGTAGGAGGGG
AGAATGGAACTTCTGGTGGAGCGGTGAAATGCGTAGATATCAGAAGGAAGGCCGGCGGCGAAAGCGATTC
TCTGGCCTATTACTGACACTCAGTGTGCGAAAGCTAGGGGAGCAAACGGGATTAGATACCCCGGTAGTCC
TAGCCGTAAACGATGGGCACTAAGTAAAGGGGTT

>gi|389501722|gb|JQ822358.1| Uncultured planctomycete clone MP_Brod_02 16S ribosomal RNA gene, partial sequence
TTGTAAGTCAGACGTGAAAGCCTTCTGTTCAACGGAAGAATTGCATCTGAAACTACAAACCTTGAGTGTA
GGAGGGGAGAATGGAACTTCTGGTGGAGCGGTGAAATGCGTAGATATCAGAAGGAACGCCGGCGGCGAAA
GCGATTCTCTGGCCTATTACTGACACTCAGTGTGCGAAAGCTAGGGGAGCAAACGGGATTAGATACCCCG
GTAGTCCTAGCCGTAAACGATGGGCACTAAGTAGAGGGGTT

>gi|389501723|gb|JQ822359.1| Uncultured planctomycete clone MP_Brod_03 16S ribosomal RNA gene, partial sequence
TTGTAAGCGAAGAATGAAATCCCATGGCTCACCCATGGAACTGTTCTTCGAACTGCCTTGCTTGAGGGCG
GTAGGGGGAAGTGGAATTCCTGGTGTAGCGGTGAAATGCGTAGATATCAGGAGGAACACCGGTGGCGAAA
GCGACTCTCTGGCCTATTACTGACACTGAGTGTGCGAAAGTTAGGGGAGCAAACGGGATTAGATACCCCG
GTAGTCCTAACTGTAAACGATGGGCACTAAGTAGAGGGGTT

>gi|389501724|gb|JQ822360.1| Uncultured planctomycete clone MP_Brod_04 16S ribosomal RNA gene, partial sequence
AGTCAGACGTGAAAGCCTTCTGTTCAACGGAAGAATTGCATCTGAAACTACAAACCTTGAGTGTAGGAGG
GGAGAATGGAACTTCTGGTGGAGCGGTGAAATGCGTAGATATCAGAAGGAACGCCGGCGGCGAAAGCGAT
TCTCTGGCCTATTACTGACACTCAGTGTGCGAAAGCTAGGGGAGCAAACGGGATTAGATACCCCGGTAGT
CCTAGCCGTAAACGATGGGCACTAAGTAAAGGGGTT

>gi|389501725|gb|JQ822361.1| Uncultured planctomycete clone MP_Brod_05 16S ribosomal RNA gene, partial sequence
TTGTAAGTCAGACGTGAAAGCCTTCTGTTCAACGGAAGAATTGCATCTGAAACTACAAACCTTGAGTGTA
GGAGGGGAGAATGGAACTTCTGGTGGAGCGGTGAAATGCGTATATATCAGAAGGAACGCCGGCGGCGAAA
GCGATTCTCTGGCCTATTACTGACACTCAGTGTGCGAAAGCTAGGGGAGCAAACGGGATTAGATACCCCG
GTAGTCCTAGCCGTAAACGATGGGCACTAAGTAAAGGGGTT

>gi|389501726|gb|JQ822362.1| Uncultured planctomycete clone MP_Brod_06 16S ribosomal RNA gene, partial sequence
TTGTAAGTCAGACGTGAAAGCCTTCTGTTCAACGGAAGAATTGCATCTGAAACTACAAACCTTGAGTGTA
GGAGGGGAGAATGGAACTTCTGGTGGAGCGGTGAAATGCGTAGATATCAGAAGGAACGCCGGCGGCGAAA
GCGATTCTCTGGCCTATTACTGACACTCAGTGTGCGAAAGCTAGGGGAGCAAACGGGATTAGATACCCCG
GTAGTCCTAGCCGTAAACGATGGGCACTAAGTAAAGGGGTT

>gi|389501727|gb|JQ822363.1| Uncultured planctomycete clone MP_Brod_07 16S ribosomal RNA gene, partial sequence
GCATCTGAAACTACAAACCTTGAGTGTAGGAGGGGAGAATGGAACTTCTGGTGGAGCGGTGAAATGCGTA
GATATCAGAAGGAACGCCGGCGGCGAAAGCGATTCTCTGGCCTATTACTGACACTCAGTGTGCGAAAGCT
AGGGGAGCAAACGGGATTAGATACCCCGGAAGTCCTAGCCGTAAACGATGGGCACTAAGTAAAGGGGTT

>gi|389501728|gb|JQ822364.1| Uncultured planctomycete clone MP_Brod_08 16S ribosomal RNA gene, partial sequence
TTGTAAGTCAGATGTGAAAGCCTTCTGTTCAAAGGAAGAACGGCATCTGAAACTGCAGATCTTGAGTGTA
GGAGGGGAGAGTGGAACTTCTGGTGGAGCGGTGAAATGCGTAGATATCAGAAGGAACGTCGGCGGCGAAA
GCGACTCTCTGGCCTATTACTGACACTGAGTGTGCGAAAGTTAGGGGAGCAAACGGGATTAGATACCCCG
GTAGTCCTAACTGTAAACGATGGGCACTAAGTAGAGGGGT

>gi|389501729|gb|JQ822365.1| Uncultured planctomycete clone MP_Brod_09 16S ribosomal RNA gene, partial sequence
TTGTAAGTCAGATGTGAAAGCCTTCTGTTCAAAGGAAGAACGGCATCTGAAACTGCAGATCTTGAGTGTA
GGAGGGGAGAGTGGAACTTCTGGTGGAGCGGTGAAATGCGTAGATATCAGAAGGAACGTCGGCGGCGAAA
GCGACTCTCTGGCCTATTACTGACACTGAGTGTGCGAAAGTTAGGGGAGCAAACGGGATTAGATACCCCG
GTAGTCCTAACTGTAAACGATGGGCACTAAGTAGAGGGG

>gi|389501730|gb|JQ822366.1| Uncultured planctomycete clone MP_Brod_10 16S ribosomal RNA gene, partial sequence
GTCAGACGTGAAAGCCTTCTGTTCAACGGAAGAATTGCATCTGAAACTACAAACCTTGAGTGTAGGAGGG
GAGAATGGAACTTCTGGTGGAGCGGTGAAATGCGTAGATATCAGAAGGAACGCCGGCGGCGAAAGCGATT
CTCTGGCCTATTACTGACACTCAGTGTGCGAAAGCTAGGGGAGCAAACGGGATTAGATACCCCGGTAGTC
CTAGCCGTAAACGATGGGCACTAAGTAAAGGGGTT

>gi|389501731|gb|JQ822367.1| Uncultured planctomycete clone MP_Brod_11 16S ribosomal RNA gene, partial sequence
TTGTAAGTCAGATGTGAAAGCCTTCTGTTCAAAGGAAGAACGGCATCTGAAACTGCAGATCTTGAGTGTA
GGAGGGGAGAGTGGAACTTCTGGTGGAGCGGTGAAATGCGTAGATATCAGAAGGAACGTCGGCGGCGAAA
GCGACTCTCTGGCCTATTACTGACACTGAGTGTGCGAAAGTTAGGGGAGCAAACGGGATTAGATACCCCG
GTAGTCCTAACTGTAAACGATGGGCACTAAGTAGAGGGAAT

>gi|389501732|gb|JQ822368.1| Uncultured planctomycete clone MP_Brod_12 16S ribosomal RNA gene, partial sequence
ATCTGAAACTACAAACCTTGAGTGTAGGAGGGGAGAATGGAACTTCTGGTGGAGCGGTGAAATGCGTAGA
TATCAGAAGGAACGCCGGCGGCGAAAGCGATTCTCTGGCCTATTACTGACACTCAGTGTGCGAAAGCTAG
GGGAGCAAACGGGATTAGATACCCCGGTAGTCCTAGCCGTAAACGATGGGCACTAAGTAGAGGGAAT

>gi|389501733|gb|JQ822369.1| Uncultured planctomycete clone MP_Brod_13 16S ribosomal RNA gene, partial sequence
TTGTAAGTCAGATGTGAAAGCCTTCTGTTCAAAGGAAGAACGGCATCTGAAACTGCAGATCTTGAGTGTA
GGAGGGGAGAGTGGAACTTCTGGTGGAGCGGTGAAATGCGTAGATATCAGAAGGAACGTCGGCGGCGAAA
GCGACTCTCTGGCCTATTACTGACACTGAGTGTGCGAAAGTTAGGGGAGCAAACGGGATTAGATACCCCG
GTAGTCCTAACTGTAAACGATGGGCACTAAGTAGAGGGAAT

>gi|389501734|gb|JQ822370.1| Uncultured planctomycete clone MP_Brod_14 16S ribosomal RNA gene, partial sequence
TTGTAAGTCAGATGTGAAAGCCTTCTGTTCAACGGAAGAATTGCATCTGAAACTGCGAGTCTTGAGTATA
GGAGGGGAGAATGGAACTTCTGGTGGAGCGGTGAAATGCGTAGATATCAGAAGGAACGCCGGCGGCGAAA
GCGATTCTCTGGCCTATTACTGACACTCAGTGTGCGAAAGCTAGGGGAGCAAACGGGATTAGATACCCCG
GTAGTCCTAGCCGTAAACGATGGGCACTAAGTAGAGGGAAT

>gi|389501735|gb|JQ822371.1| Uncultured planctomycete clone MP_Brod_15 16S ribosomal RNA gene, partial sequence
TTGTAAGTCAGATGTGAAAGCCTTCTGTTCAAAGGAAGAACGGCATCTGAAACTGCAGATCTTGAGTGTA
GGAGGGGAGAGTGGAACTTCTGGTGGAGCGGTGAAATGCGTAGATATCAGAAGGAACGTCGACGGCGAAA
GCGACTCTCTGGCCTATTACTGACACTGAGTGTGCGAAAGTTAGGGGAGCAAACGGGATTAGATACCCCG
GTAGTCCTAACTGTAAACGATGGGCACTAAGTAGAGGGAAT

>gi|389501736|gb|JQ822372.1| Uncultured planctomycete clone MP_Brod_16 16S ribosomal RNA gene, partial sequence
TTGTAAGTCAGATGTGAAAGCCTTCTGTTCAACAGAAGAATTGCATCTGAAACTACGAATCTTGAGTGTA
GGAGGGGAGAATGGAACTTCTGGTGGAGCGGTGAAATGCGTAGATATCAGAAGGAACGCCGGCGGCGAAA
GCGATTCTCTGGCCTATTACTGACACTCAGTGTGCGAAAGCTAGGGGAGCAAACGGGATTAGATACCCCG
GTAGTCCTAGCCGTAAACGATGGGCACTAAGTAGAGGGAAT

>gi|389501737|gb|JQ822373.1| Uncultured planctomycete clone MP_Brod_17 16S ribosomal RNA gene, partial sequence
TTGTAAGTCAGACGTGAAAGCCTTCTGTTCAACGGAAGAATTGCATCTGAAACTACAAACCTTGAGTGTA
GGAGGGGAGAATGGAACTTCTGGTGGAGCGGTGAAATGCGTAGATATCAGAAGGAACGCCGGCGGCGAAA
GCGATTCTCTGGCCTATTACTGACACTCAGTGTGCGAAAGCTAGGGGAGCAAACGGGATTAGATACCCCG
GTAGTCCTAGCCGTAAACGATGGGCACTAAGTAGAGGGAAT

>gi|389501738|gb|JQ822374.1| Uncultured planctomycete clone MP_Brod_18 16S ribosomal RNA gene, partial sequence
TTGTAAGTCAGATGTGAAATCCCTCGGCTCAACCGGGGAACTGCGTTTGATACTGCGGACCTTGAGTGCA
GGAGGGGAGAGTGGAATTCCTGGTGGAGCGGTGAAATGCGTAGATATCAGGAAGAACGCCGGAGGCGAAA
GCGACTCTCTGGCCTGTTACTGACGCTGAGTGTGCGAAAGCCAAGGGAGCGAACAGGATTAGATACCCTG
GTAGTCTTGGCTGTAAACGATGGGCACTAAGTGGAGGGAGT

>gi|389501739|gb|JQ822375.1| Uncultured planctomycete clone MP_Brod_19 16S ribosomal RNA gene, partial sequence
TTGTAAGTCAGATGTGAAAGCCTTCTGTTCAAAGGAAGAACGGCATCTGAAACTGCTGATCTTGAGTGTA
GGAGGGGAGAGTGGAACTTCTGGTGGAGCGGTGAAATGCGTAGATATCAGAAGGAACGTCGGCGGCGAAA
GCGACTCTCTGGCCTATTACTGACACTGAGTGTGCGAAAGTTAGGGGAGCAAACGGGATTAGATACCCCG
GTAGTCCTAACCGTAAACGATGGGCACTAAGTAGAGGGAAT

>gi|389501740|gb|JQ822376.1| Uncultured planctomycete clone MP_Brod_20 16S ribosomal RNA gene, partial sequence
TTGTAAGTCAGATGTGAAAGCCTTCTGTTCAAAGGAAGAACGGCATCTGAAACTGCAGATCTTGAGTGTA
GGAGGGGAGAGTGGAACTTCTGGTGGAGCGGTGAAATGCGTAGATATCAGAAGGAACGTCGGCGGCGAAA
GCGACTCTCTGGCCTATTACTGACACTGAGTGTGCGAAAGTTAGGGGAGCAAACGGGATTAGATACCCCG
GTAGTCCTAACTGTAAACGATGGGCACTAAGTAGAGGGAAT
>gi|471185575|gb|JX898258.1| Uncultured Planctomycetales bacterium clone A438-1S-c08 16S ribosomal RNA gene, partial sequence
ATCGGTTAATACCCGGTTTATTTGACAAAGGCCCCAAAGGAAGCCACGGCTAACTCTGTGCCAGCAGCCG
CGGTAATACAGAGGTGGCAAGCGTTGTTCGGTATTATTGGGCGTAAAGAGCACGTAGGTGGTTTTGTAAG
TCAGATGTGAAAGCCTTCTGTTCAAAGGAAGAACGGCATCTGAAACTACAGATCTTGAGTGTAGGAGGGG
AGAGTGGAAC

>gi|471185581|gb|JX898264.1| Uncultured Planctomycetales bacterium clone A438-3S-c07 16S ribosomal RNA gene, partial sequence
TTAGGAAATGTAGACTCGCTAATATCGGGTCTATTTGACAAAGGCTCCAAAGGAAGCCACGGCTAACTCT
GTGCCAGCAGCCGCGGTAATACAGAGGTGGCAAGCGTTGTTCGGTATTATTGGGCGTAAAGAGCACGTAG
GTGGATTTGTAAGTCAGACGTGAAAGCCTTCTGTTCAACGGAAGTATTGCATCTGAAACTACAAACCTTG
AGTGTA

>gi|471185584|gb|JX898267.1| Uncultured Planctomycetales bacterium clone A438-3S-g03 16S ribosomal RNA gene, partial sequence
AGGAAATGTAGACTCGCTAATATCGGGTCTATTTGACAAAGGCTCCAAAGGAAGCCACGGCTAACTCTGT
GCCAGCAGCCGCGGTAATACAGAGGTGGCAAGCGTTGTTCGGAATTATTGGGCGTAAAGAGCACGTAGGT
GGATTTGTAAGTCAGACGTGAAAGCCTTCTGTTCAACGGAAGAATTGCATCTGAAACTACAAACCTTGAG
TGTAGGAGGGGAGAGTGGAAC

>gi|471185585|gb|JX898268.1| Uncultured Planctomycetales bacterium clone A438-3S-g04 16S ribosomal RNA gene, partial sequence
TTAGGAAATGCAGGGGTGTTAATAGCGCTCTTGCTTGACTAAGGCTCCAGAGGAAGCCACGGCTAACTCT
GTGCCAGCAGCCGCGGTAATACAGAGGCGGCAAGCGTTGTTCGGAATTATTGGGCGTAAAGAGCACGTAG
GCGGCCTTGCAAGTCAGTTGTGAAAGCCTTCCGCTCAACGGAAGAATGCCAGCTGATACTACAGGGCTTG
AGTACGGGAGGGGAGAGTGGAAC

>gi|471185586|gb|JX898269.1| Uncultured Planctomycetales bacterium clone A438-3S-g05 16S ribosomal RNA gene, partial sequence
TTAGGAAATGTAGACTCGCTAATATCGGGTCTATTTGACAAAGGCTCCAAAGGAAGCCACGGCTAACTCT
GTGCCAGCAGCCGCGGTAATACAGAGGTGGCAAGCGTTGTTCGGAATTATTGGGCGTAAAGAGCACGTAG
GTGGATTTGTAAGTCAGACGTGAAAGCCTTCTGTTCAACGGAAGAATTGCATCTGAAACTACAAACCTTG
AGTGTAGGAGGGGAGAGTGGAAC

>gi|471185587|gb|JX898270.1| Uncultured Planctomycetales bacterium clone A438-3S-g08 16S ribosomal RNA gene, partial sequence
TTAGGAAATGCAGGGGTGTTAATAGCGCTCTTGCTTGACTAAGGCTCCAGAGGAAGCCACGGCTAACTCT
GTGCCAGCAGCCGCGGTAATACAGAGGCGGCAAGCGTTGTTCGGAATTATTGGGCGTAAAGAGCACGTAG
GCGGCCTTGCAAGTCAGTTGTGAAAGCCTTCCGCTCAACGGAAGAATGCCAGCTGATACTACAGGGCTTG
AGTACGGGAGGGGAGAGTGGAAC

>gi|471185588|gb|JX898271.1| Uncultured Planctomycetales bacterium clone A438-3S-g09 16S ribosomal RNA gene, partial sequence
TTAGGAAATGCAGGGGTGTTAATAGCGCTCTTGCTTGACTAAGGCTCCAGAGGAAGCCACGGCTAACTCT
GTGCCAGCAGCCGCGGTAATACAGAGGCGGCAAGCGTTGTTCGGAATTATTGGGCGTAAAGAGCACGTAG
GCGGCCTTGCAAGTCAGTTGTGTAAGCCTTCCGCTCAACGGAAGAATGCCAGCTGATACTACAGGGCTTG
AGTACGGGAGGGGAGA


>gi|471185590|gb|JX898273.1| Uncultured Planctomycetales bacterium clone A438-3S-g11 16S ribosomal RNA gene, partial sequence
TTAGGAAATGCAGGGGTGTTAATAGCGCTCTTGCTTGACTAAGGCTCCAGAGGAAGCCACGGCTAACTCT
GTGCCAGCAGCCGCGGTAATACAGAGGCGGCAAGCGTTGTTCGGAATTATTGGGCGTAAAGAGCACGTAG
GCGGCCTTGCAAGTCAGTTGTGAAAGCCTTCCGCTCAACGGAAGAATGCCAGCTGATACTACAGGGCTTG
AGTACGGGAGGGGAGAGTGGAAC

>gi|471185591|gb|JX898274.1| Uncultured Planctomycetales bacterium clone A438-3Sm-01 16S ribosomal RNA gene, partial sequence
AGACTCGCTAATATCGGGTCTATTTGACAAAGGCTCCAAAGGAAGCCACGGCTAACTCTGTGCCAGCAGC
CGCGGTAATACAGAGGTGGCAAGCGTTGTTCGGAATTATTGGGCGTAAAGAGCACGTAGGTGGATTTGTA
AGTCAGACGTGAAAGCCTTCTGTTCAACGGAAGAATTGCATCTGAAACTACAAACCTTGAGTGTAGGAGG
GGAGAGTGGAAC

>gi|471185592|gb|JX898275.1| Uncultured Planctomycetales bacterium clone A438-3Sm-02 16S ribosomal RNA gene, partial sequence
GGAAATGCAGATTGGTTAATACCCAACCTGTTTGACAAAGGCCCCAAAGGAAGCCACGGCTAACTCTGTG
CCAGCAGCCGCGGTAATACAGAGGTGGCAAGCGTTGTTCGGTATTATTGGGCGTAAAGAGCACGTAGGTG
GTTTTGTAAGTCAGATGTGAAAGCCTTCTGTTCAAAGGAAGAACGGCATCTGAAACTGCAGATCTTGAGT
GTAGGAGGGGAGAGTGGAAC

>gi|471185593|gb|JX898276.1| Uncultured Planctomycetales bacterium clone A438-3Sm-03 16S ribosomal RNA gene, partial sequence
TTATGAAATGCAAGTTGGTTAATACCCAACCTGTTTGACAAAGGCCCCAAAGGAAGCCACGGCTAACTCT
GTGCCAGCAGCCGCGGTAATACAGAGGTGGCAAGCGTTGTTCGGTATTATTGGGCGTAAAGAGCACGTAG
GTGGTTTTGTAAGTCAGATGTGAAAGCCTTCTGTTCTAAGGAAGAACGGCATCTGAAACTGCAGATCTTG
AGTGTAGGAGGGGAGAGTGGAAC

>gi|471185594|gb|JX898277.1| Uncultured Planctomycetales bacterium clone A438-3Sm-04 16S ribosomal RNA gene, partial sequence
TGTAGACTCGCTAATATCGGGTCTATACGACAAAGGCTCCAAAGGAAGCCACGGCTAACTCTGTGCCAGC
AGCCGCGGTAATACAGAGGTGGCAAGCGTTGTTCGGAATCATTGGGCGTAAAGAGCACGTAGGTGGATTT
GTAAGTCAGACGTGAAAGCCTTCTGTTCAACGGAAGAATAGCATCTGAAACTACAAACCTTGAGTGTAGG
AGGGGAGAGTGGAAC

>gi|471185595|gb|JX898278.1| Uncultured Planctomycetales bacterium clone A438-3Sm-05 16S ribosomal RNA gene, partial sequence
TGTAGACTCGCTAATATCGGGTCTATTCGACAAAGGCTCCAAAGGAAGCCACGGCTAACTCTGTGCCAGC
AGCCGCGGTAATACAGAGGTGGCAAGCGTTGTTCGGAATTATTGGGCGTAAAGAGCACGTAGGTGGATTT
GTAAGTCAGACGTGAAAGCCTTCTGTTCAACGGAAGAATTGCATCTGAAACTACAAACCTTGAGTGTAGG
AGGGGAGAGTGGAAC

>gi|471185596|gb|JX898279.1| Uncultured Planctomycetales bacterium clone A438-3Sm-06 16S ribosomal RNA gene, partial sequence
AGGAAATGTAGACTCGCTAATATCGGGTCTATTAGACAAAGGCTCCAAAGGAAGCCACGGCTAACTCTGT
GCCAGCAGCCGCGGTAATACAGAGGTGGCAAGCGTTGTTCGGAATTATTGGGCGTAAAGAGCACGTAGGT
GGATTTGTAAGTCAGACGTGAAAGCCTTCTGTTCAACGGAAGAATAGCATCTGAAACTACAAACCTTGAG
TGTAGGAGGGGAGAGTGGAAC

>gi|471185597|gb|JX898280.1| Uncultured Planctomycetales bacterium clone A438-3Sm-07 16S ribosomal RNA gene, partial sequence
TTAGGAAATGCAGATTGGTTAATACCCAACCTGTTTGACAAAGGCCCCAAAGGAAGCCACGGCTAACTCT
GTGCCAGCAGCCGCGGTAATACAGAGGTGGCAAGCGTTGTTCGGTATTATTGGGCGTAAAGAGCACGTAG
GTGGTTTTGTAAGTCAGATGTGAAAGCCTTCTGTTCAAAGGAAGAACGGCATCTGAAACTGCAGATCTTG
AGTGTAGGAGGGGAGAGTGGAAC

>gi|471185598|gb|JX898281.1| Uncultured Planctomycetales bacterium clone A438-3Sm-b01 16S ribosomal RNA gene, partial sequence
TTAGGAAATGTAAAGGTGTTAATAGCGCCTTTATTTGACGAAGGCTCCAGAGGAAGCCACGGCTAACTCT
GTGCCAGCAGCCGCGGTAATACAGAGGTGGCAAGCGTTGTTCGGAATTATTGGGCGTAAAGAGCACGTAG
GCGGTCCTGCAAGTCTGTTGTGAAATCCTTCCGCTTAACGGGAGAACGGCAGCTGATACTACAGGACTAG
AGT

>gi|471185599|gb|JX898282.1| Uncultured Planctomycetales bacterium clone A438-3Sm-b02 16S ribosomal RNA gene, partial sequence
AGAATGTAGACTCGCTAATATCGGGTCTATTTGACAAAGGCTCCAAAGGAAGCCACGGCTAACTCTGTGC
CAGCAGCCGCGGTAATACAGAGGTGGCAAGCGTTGTTCGGAATTATTGGGCGTAAAGAGCACGTAGGTGG
ATTTGTAAGTCAGACGTGAAAGCCTTCTGTTCAACGGAAGAATTGCATCTGAAACTACAAACCTTGAGTG
TAGGAGGGGAGAGTGGAAC

>gi|471185600|gb|JX898283.1| Uncultured Planctomycetales bacterium clone A438-3Sm-b03 16S ribosomal RNA gene, partial sequence
TTAAGAAATGTAGACTCGCTAATATCGGGTCTATTTGACAAAGGCTCCAAAGGAAGCCACGGCTAACTCT
GTGCCAGCAGCCGCGGTAATACAGAGGTGGCAAGCGTTGTTCGGAATTATTGGGCGTAAAGAGCACGTAG
GTGGATTTGTAAGTCAGACGTGAAAGCCTTCTGTTCAACGGAAGAATTGCATCTGAAACTACAAACCTTG
AGTGTAGGAGGGGAGAGTGGAAC

>gi|471185601|gb|JX898284.1| Uncultured Planctomycetales bacterium clone A438-3Sm-b04 16S ribosomal RNA gene, partial sequence
GGAAATGTAGACTCGCTAATATCGGGTCTATTTGACAAAGGCTCCAAAGGAAGCCACGGCTAACTCTGTG
CCAGCAGCCGCGGTAATACAGAGGTGGCAAGCGTTGTTCGGAATTATTGGGCGTAAAGAGCACGTAGGTG
GATTTGTAAGTCAGACGTGAAAGCCTTCTGTTCAACGGAAGAATTGCATCTGAAACTACAAACCTTGAGT
GTAGGAGGGGAGAGTGGAAC

>gi|471185602|gb|JX898285.1| Uncultured Planctomycetales bacterium clone A438-3Sm-b05 16S ribosomal RNA gene, partial sequence
TGTAGACTCGCTAATATCGGGTCTATACGACAAAGGCTCCAAAGGAAGCCACGGCTAACTCTGTGCCAGC
AGCCGCGGTAATACAGAGGTGGCAAGCGTTGTTCGGAATAATTGGGCGTAAAGAGCACGTAGGTGGATTT
GTAAGTCAGACGTGAAAGCCTTCTGTTCAACGGAAGAATAGCATCTGAAACTACAAACCTTGAGTGTAGG
AGGGGAGAGTGGAAC

>gi|471185603|gb|JX898286.1| Uncultured Planctomycetales bacterium clone A438-3Sm-b06 16S ribosomal RNA gene, partial sequence
TTAGGAAATGTAGAGGCGTTAATAGCGCCTTTATTTGACGAAGGCTCCAGAGGAAGCCACGGCTAACTCT
GTGCCAGCAGCCGCGGTAATACAGAGGTGGCAAGCGTTGTTCGGAATTATTGGGCGTAAAGAGCACGTAG
GTGGGTTTGTAAGTCAGATGTGAAAGCCTTCTGTTCAACGGAAGAATTGCATCTGAAACTGCGAATCTTG
AGTGTAGGAGGGGAGAGTGGAAC

>gi|471185604|gb|JX898287.1| Uncultured Planctomycetales bacterium clone A438-3Sm-b07 16S ribosomal RNA gene, partial sequence
GGAAATGTAGACTCGCTAATATCGGGTCTATTTGACAAAGGCTCCAAAGGAAGCCACGGCTAACTCTGTG
CCAGCAGCCGCGGTAATACAGAGGTGGCAAGCGTTGTTCGGAATTATTGGGCGTAAAGAGCACGTAGGTG
GATTTGTAAGTCAGACGTGAAAGCCTTCTGTTCAACGGAAGAATTGCATCTGAAACTACAAACCTTGAGT
GTAGGAGGGGAGAGTGGAAC

>gi|471185605|gb|JX898288.1| Uncultured Planctomycetales bacterium clone A438-3Sm-b08 16S ribosomal RNA gene, partial sequence
GTAAAGGTGTTAATAGCGCCTTTATTTGACGAAGGCTCCAGAGGAAGCCACGGCTAACTCTGTGCCAGCA
GCCGCGGTAATACAGAGGTGGCAAGCGTTGTTCGGAATTATTGGGCGTAAAGAGCACGTAGGCGGTCCTG
CAAGTCTGTTGTGAAATCCTTCCGCTTAACGGGAGAACGGCAGCTGATACTACAGGACTAGAGTACGGGA
GGGGAGAGTGGAAC
>gi|471180124|gb|KC538948.1| Uncultured Planctomycetales bacterium clone A438-1S-D04 16S ribosomal RNA gene, partial sequence
GGAGTTATGAAATGTAAATCGGTTAATACCCGGTTTATTTGACAAAGGCCCCAAAGGAAGCCACGGCTAA
CTCTGTGCCAGCAGCCGCGGTAATACAGAGGTGGCAAGCGTTGTTCGGTATTATTGGGCGTAAAGAGCAC
GTAGGTGGTTTTGTAAGTCAGATGTGAAAGCCTTCTGTTCAAAGGAAGAACGGCATCTGAAACTACAGAT
CTTGAGTGTAGGAGGGGAGAGTGGAACTTCTG

>gi|471180125|gb|KC538949.1| Uncultured Planctomycetales bacterium clone A438-1S-D05 16S ribosomal RNA gene, partial sequence
GGAGTTAGGAAATGTAGATACGCTGATATCGTATCTATTTGACAAAGGCTCCAAAGGAAGCCACGGCTAA
CTCTGTGCCAGCAGCCGCGGTAATACAGAGGTGGCAAGCGTTGTTCGGAATTATTGGGCGTAAAGAGCAC
GTAGGTGGATTTGTAAGTCAGATGTGAAAGCCTTCTGTTCAACGGAAGAATTGCATCTGAAACTACAAAC
CTTGAGTATAGGAGGGGAGAGTGGAACTTCTG

>gi|471180126|gb|KC538950.1| Uncultured Planctomycetales bacterium clone A438-1S-D06 16S ribosomal RNA gene, partial sequence
GGAGTTAGGAAATGTAGATACGCTAATATCGTATCTATTTGACAAAGGCTCCAAAGGAAGCCACGGCTAA
CTCTGTGCCAGCAGCCGCGGTAATACAGAGGTGGCAAGCGTTGTTCGGAATTATTGGGCGTAAAGAGCAC
GTAGGTGGATTTGTAAGTCAGATGTGAAAGCCTTCTGTTCAACGGAAGAATTGCATCTGAAACTACAAAC
CTTGAGTATAGGAGGGGAGAGTGGAACTTCTG

>gi|471180127|gb|KC538951.1| Uncultured Planctomycetales bacterium clone A438-1S-D08 16S ribosomal RNA gene, partial sequence
GGAGTTAGGAAATGTAAGGATGTTAATAGTATTCTTACTTGACTAAGGCTCCGGAGGAAGCCACGGCTAA
CTCTGTGCCAGCAGCCGCGGTAATACAGAGGCGGCAAGCGTTGTTCGGAATTATTGGGCGTAAAGAGCAT
GTAGGCGGCTATGTAAGTCGGTTGTGAAAGCCTTCCGCTTAACGGAAGAATGGCGGCCGAAACTGCATAG
CTTGAGTGCGGTAGGGGAGAGTGGAACTTCTG

>gi|471180128|gb|KC538952.1| Uncultured Planctomycetales bacterium clone A438-1S-D09 16S ribosomal RNA gene, partial sequence
GGAGTTATGAAATGCAGGTTGGTTAATACCCAACCTGTTTGACAAAGGCCCCAAAGGAAGCCACGGCTAA
CTCTGTGCCAGCAGCCGCGGTAATACAGAGGTGGCAAGCGTTGTTCGGTATTATTGGGCGTAAAGAGCAC
GTAGGTGGTTTTGTAAGTCAGATGTGAAAGCCTTCTGTTCAAAGGAAGAACGGCATCTGAAACTGCAGAT
CTTGAGTGTAGGAGGGGAGAGTGGAACTTCTG

>gi|471180129|gb|KC538953.1| Uncultured Planctomycetales bacterium clone A438-1S-D10 16S ribosomal RNA gene, partial sequence
GGAGTTAGGAAATGTAAATCGGTTAATACCCGGTTTATTTGACAAAGGCCCCAAAGGAAGCCACGGCTAA
CTCTGTGCCAGCAGCCGCGGTAATACAGAGGTGGCAAGCGTTGTTCGGTATTATTGGGCGTAAAGAGCAC
GTAGGTGGTTTTGTAAGTCAGATGTGAAAGCCTTCTGTTCAAAGGAAGAACGGCATCTGAAACTGCAGAT
CTTGAGTGTAGGAGGGGAGAGTGGAACTTCTG

>gi|471180130|gb|KC538954.1| Uncultured Planctomycetales bacterium clone A438-1S-D11 16S ribosomal RNA gene, partial sequence
GGAGTTAGGAAATGCAGGACGGTTAATACCCAACCTGTTTGACAAAGGCCCCAAAGGAAGCCACGGCTAA
CTCTGTGCCAGCAGCCGCGGTAATACAGAGGTGGCAAGCGTTGTTCGGTATTATTGGGCGTAAAGAGCAC
GTAGGTGGTTTTGTAAGTCAGATGTGAAAGCCTTCTGTTCAAAGGAAGAACGGCATCTGAAACTGCAGAT
CTTGAGTGTAGGAGGGGAGAGTGGAACTTCTG

>gi|471180131|gb|KC538955.1| Uncultured Planctomycetales bacterium clone A438-1S-D12 16S ribosomal RNA gene, partial sequence
GGAGTTAGGAAATGCAGGTTGGTTAATACCCAACCTGTTTGACAAAGGCCCCAAAGGAGGCCACGGCTAA
CTCTGTGCCAGCAGCCGCGGTAATACAGAGGTGGCAAGCGTTGTTCGGTATTATTGGGCGTAAAGAGCAC
GTAGGTGGTTTTGTAAGTCAGATGTGAAAGCCTTCTGTTCAAAGGAAGAACGGCATCTGAAACTGCAGAT
CTTGAGTGTAGGAGGGGAGAGTGGAACTTCTG

>gi|471180132|gb|KC538956.1| Uncultured Planctomycetales bacterium clone A438-1S-D14 16S ribosomal RNA gene, partial sequence
GGAGTTAGGAAATGCAGGTTGGTTAATACCCGACCTGTTTGACAAAGGCCCCAAAGGAAGCCACGGCTAA
CTCTGTGCCAGCAGCCGCGGTAATACAGAGGTGGCAAGCGCTGTTCGGTATTATTGGGCGTAAAGAGCAC
GTAGGTGGTTTTGTAAGTCAGATGTGAAAGCCTTCTGTTCAAAGGAAGAACGGCATCTGAAACTGCAGAT
CTTGAGTGTAGGAGGGGAGAGTGGAACTTCTG

>gi|471180133|gb|KC538957.1| Uncultured Planctomycetales bacterium clone A438-1S-D15 16S ribosomal RNA gene, partial sequence
GGAGTTAGGAAATGTAGATACGCTAATATCGTATCTATTTGACAAAGGCTCCAAAGGAAGCCACGGCTAA
CTCTGTGCCAGCAGCCGCGGTAATACAGAGGTGGCAAGCGTTGTTCGGAATTATTGGGCGTAAAGAGCAC
GTAGGTGGATTTGTAAGCCAGATGTGAAAACCTTCTGTTCAACGGAAGAATTGCATCTGAAACTACAAAC
CTTGAGTATAGGAGGGGAGAGTGGAACTTCTG

>gi|471180134|gb|KC538958.1| Uncultured Planctomycetales bacterium clone A438-1S-D16 16S ribosomal RNA gene, partial sequence
GGAGTTAGGAAATGTAAGGATGTTAATAGTATTCTTACTTGACTAAGGCTCCGGAGGAAGCCACGGCTAA
CTCTGTGCCAGCAGCCGCGGTAATACAGAGGCGGCAAGCGTTGTTCGGAATTATTGGGCGTAAAGAGCAT
GTAGGCGGCTATGTAAGTCGGTTGTGAAAGCCTTCCGCTTAACGGAAGAGTGGCGGCCGAAACTGCATAG
CTTGAGTGCGGTAGGGGAGAGTGGAACTTCTG

>gi|471180135|gb|KC538959.1| Uncultured Planctomycetales bacterium clone A438-1S-D19 16S ribosomal RNA gene, partial sequence
GGAGTTAAGAAATGTAAAGGTGTTAATAGCGCCTTTATTTGACGAAGGCTCCAGAGGAAGCCACGGCTAA
CTCTGTGCCAGCAGCCGCGGTAATACAGAGGTGGCAAGCGTTGTTCGGAATTATTGGGCGTAAAGAGCAC
GTAGGCGGTCCTGCAAGTCTGTTGTGAAATCCTTCCGCTTAACGGGAGAACGGCAGCTGATACTACAGGA
CTAGAGTACGGGAGGGGAGAGTGGAACTTCTG

>gi|471180136|gb|KC538960.1| Uncultured Planctomycetales bacterium clone A438-1S-D20 16S ribosomal RNA gene, partial sequence
GGAGTTAGGAAATGTAGATACGCTAATATCGTATCTATTTGACAAAGGCTCCAAAGGAAGCCACGGCTAA
CTCTGTGCCAGCAGCCGCGGTAATACAGAGGTGGCAAGCGTTGTTCGGAATTATTGGGCGTAAAGAGCAC
GTAGGTGGATTTGTAAGTCAGATGTGAAAGCCTTCTGTTCAACGGAAGAATCGCATCTGAAACTACAAAC
CTTGAGTATAGGAGGGGAGAGTGGAACTTCTG

>gi|471180137|gb|KC538961.1| Uncultured Planctomycetales bacterium clone A438-1S-D21 16S ribosomal RNA gene, partial sequence
GGAGTTAGGAAATGCAGGTTGGTTAATACCCAACCTGTTTGACAAAGGCCCCAAAGGAAGCCACGGCTAA
CTCTGTGCCAGCAGCCGCGGTAATACAGAGGTGGCAAGCGTTGTTCGGTATTATTGGGCGTAAAGAGCAC
GTAGGTGGTTTTGTAAGTCAGATGTGAAAGCCTTCTGTTCAAAGGAAGAACGGCATCTGAAACTGCAGAT
CTTGAGTGTAGGAGGGGAGAGTGGAACTTCTG

>gi|471180138|gb|KC538962.1| Uncultured Planctomycetales bacterium clone A438-1S-D26 16S ribosomal RNA gene, partial sequence
GGAGTTATGAAATGCAGGTTGGTTAATACCCAACCTGTTTGACAAAGGCCCCAAAGGAAGCCACGGCTAA
CTCTGTGCCAGCAGCCGCGGTAATACAGAGGTGGCAAGCGTTGTTCGGTATTATTGGGCGTAAAGAGCAC
GTAGGTGGTTTTGTAAGTCAGATGTGAAAGCCTTCTGTTCAAAGGAAGAACGGCATCTGAAACTGCAGAT
CTTGAGTGTAGGAGGGGAGAGTGGAACTTCTG

>gi|471180139|gb|KC538963.1| Uncultured Planctomycetales bacterium clone A438-1S-D27 16S ribosomal RNA gene, partial sequence
GGAGTTAGGAAATGTAGATACGCTAATATCGTATCTATTTGACAAAGGCTCCAAAGGAAGCCACGGCTAA
CTCTGTGCCAGCAGCCGCGGTAATACAGAGGTGGCAAGCGTTGTTCGGAATTATTGGGCGTAAAGAGCAC
GTAGGTGGATTTGTAAGTCAGATGTGAAAGCCTTCTGTTCAACGGAAGAATTGCATCTGAAACTACAAAC
CTTGAGTATAGGAGGGGAGAGTGGAACTTCTG

>gi|471180140|gb|KC538964.1| Uncultured Planctomycetales bacterium clone A438-1S-D29 16S ribosomal RNA gene, partial sequence
GGAGTTAGGAAATGCAGGATGGTTAATACCCAACCTGTTTGACAAAGGCCCCAAAGGAAGCCACGGCTAA
CTCTGTGCCAGCAGCCGCGGTAATACAGAGGTGGCAAGCGTTGTTCGGTATTATTGGGCGTAAAGAGCAC
GTAGGTGGTTTTGTAGGTCAGATGTGAAAGCCTTCTGTTCAAAGGAAGAACGGCATCTGAAACTGCAGAT
CTTGAGTGTAGGAGGGGAGAGTGGAACTTCTG

>gi|471180141|gb|KC538965.1| Uncultured Planctomycetales bacterium clone A438-1S-D30 16S ribosomal RNA gene, partial sequence
GGAGTTAGGAAATGTAAAGGTGTTAATAGCGCCTTTATTTGACGAAGGCTCCAGAGGAAGCCACGGCTAA
CTCTGTGCCAGCAGCCGCGGTAATACAGAGGTGGCAAGCGTTGTTCGGAATTATTGGGCGTAAAGAGCAC
GTAGGCGGTCCTGCAAGTCTGTTGTGAAATCCTTCCGCTTAACGGGAGAACGGCAGCTGATACTACAGGA
CTAGAGTACGGGAGGGGAGAGTGGAACTTCTG

>gi|471180142|gb|KC538966.1| Uncultured Planctomycetales bacterium clone A438-3S-D03 16S ribosomal RNA gene, partial sequence
GGAGTTAAGAAATGTAAAGGTGTTAATAGCGCCTTTATTTGACGAAGGCTCCAGAGGAAGCCACGGCTAA
CTCTGTGCCAGCAGCCGCGGTAATACAGAGGTGGCAAGCGTTGTTCGGAATTATTGGGCGTAAAGAGCAC
GTAGGCGGTCCTGCAAGTCTGTTGTGAAATCCTTCCGCTTAACGGGAGAACGGCAGCTGATACTACAGGA
CTAGAGTACGGGAGGGGAGAGTGGAACTTCTG

>gi|471180143|gb|KC538967.1| Uncultured Planctomycetales bacterium clone A438-3S-D06 16S ribosomal RNA gene, partial sequence
GGAGTTAGGAAATGTAGGCTCGCTAATATCGGGTCTATTTGACAAAGGCTCCAAAGGAAGCCACGGCTAA
CTCTGTGCCAGCAGCCGCGGTAATACAGAGGTGGCAAGCGTTGTTCGGAATTATTGGGCGTAAAGAGCAC
GTAGGTGGATTTGTAAGTCAGACGTGAAAGCCTTCTGTTCAACGGAAGAATTGCATCTGAAACTACAAAC
CTTGAGTGTAGGAGGGGAGAGTGGAACTTCTG

>gi|471180144|gb|KC538968.1| Uncultured Planctomycetales bacterium clone A438-3S-D07 16S ribosomal RNA gene, partial sequence
GGAGTTAAGAAATGTAAAGGTGTTAATAGCGCCTTTATTTGACGAAGGCTCCAGAGGAAGCCACGGCTAA
CTCTGTGCCAGCAGCCGCGGTAATACAGAGGTGGCAAGCGTTGTTCGGAATTATTGGGCGTAAAGAGCAC
GTAGGCGGTCCTGCAAGTCTGTTGTGAAATCCTTCCGCTTAACGGGAGAACGGCAGCTGATACTACAGGA
CTAGAGTACGGGAGGGGAGAGTGGAACTTCTG

>gi|471180145|gb|KC538969.1| Uncultured Planctomycetales bacterium clone A438-3S-D08 16S ribosomal RNA gene, partial sequence
GGAGTTAAGAAATGTAAAGGTGTTAATAGCGCCTTTATTTGACGAAGGCTCCAGAGGAAGCCACGGCTAA
CTCTGTGCCAGCAGCCGCGGTAATACAGAGGTGGCAAGCGTTGTTCGGAATTATTGGGCGTAAAGAGCAC
GTAGGCGGTCCTGCAAGTCTGTTGTGAAATCCTTCCGCTCAACGGGAGAACGGCAGCTGATACTACAGGA
CTAGAGTACGGGAGGGGAGAGTGGAACTTCTG

>gi|471180146|gb|KC538970.1| Uncultured Planctomycetales bacterium clone A438-3S-D15 16S ribosomal RNA gene, partial sequence
GGAGTTAAGAAATGTAGACTCGCTAATATCGGGTCTATTTGACAAAGGCTCCAAAGGAAGCCACGGCTAA
CTCTGTGCCAGCAGCCGCGGTAATACAGAGGTGGCAAGCGTTGTTCGGAATTATTGGGCGTAAAGAGCAC
GTAGGTGGATTTGTAAGTCAGACGTGAAAGCCTTCTGTTCAACGGAAGAATTGCATCTGAAACTACAAAC
CTTGAGTGTAGGAGGGGAGAGTGGAACTTCTG

>gi|471180147|gb|KC538971.1| Uncultured Planctomycetales bacterium clone A438-3S-D16 16S ribosomal RNA gene, partial sequence
GGAGTTAAGAAATGTAGACTCGCTAATATCGGGTCTATTTGACAAAGGCTCCAAAGGAAGCCACGGCTAA
CTCTGTGCCAGCAGCTGCGGTAATACAGAGGTGGCAAGCGTTGTTCGGAATTATTGGGCGTAAAGAGCAC
GTAGGTGGATTTGTAAGTCAGACGTGAAAGCCTTCTGTTCAACGGAAGAATTGCATCTGAAACTACAGAC
CTTGAGTGTAGGAGGGGAGAGTGGAACTTCTG

>gi|471180148|gb|KC538972.1| Uncultured Planctomycetales bacterium clone A438-3S-D20 16S ribosomal RNA gene, partial sequence
GGAGTTAAGAAATGTAAAGGTGTTAATAGCGCCTTTATTTGACGAAGGCTCCAGAGGAAGCCACGGCTAA
CTCTGTGCCAGCAGCCGCGGTAATACAGAGGTGGCAAGCGTTGTTCGGAATTATTGGGCGTAAAGAGCAC
GTAGGCGGTCCTGCAAGTCTGTTGTGAAATCCTTCCGCTTAACGGGAGAACGGCAGCTGATACTACAGGA
CTAGAGTACGGGAGGGGAGAGTGGAACTTCTG

>gi|471180149|gb|KC538973.1| Uncultured Planctomycetales bacterium clone A438-3S-D22 16S ribosomal RNA gene, partial sequence
GGAGTTATGAAATGCAGATTGGTTAATACCCAACCTGTTTGACAAAGGCCCCAAAGGAAGCCACGGCTAA
CTCTGTGCCAGCAGCCGCGGTAATACAGAGGTGGCAAGCGTTGTTCGGTATTATTGGGCGTAAAGAGCAC
GTAGGTGGTTTTGTAAGTCAGATGTGAAAGCCTTCTGTTCAAAGGAAGAACGGCATCTGAAACTGCAGAT
CTTGAGTGTAGGAGGGGAGAGTGGAACTTCTG

>gi|471180150|gb|KC538974.1| Uncultured Planctomycetales bacterium clone A438-3S-D23 16S ribosomal RNA gene, partial sequence
GGAGTTAGGAAATGTAGACTCGCTAATATCGGGTCTATTTGACAAAGGCTCCAAAGGAAGCCACGGCTAA
CTCTGTGCCAGCAGCCGCGGTAATACAGAGGTGGCAAGCGTTGTTCGGAATTATTGGGCGTAAAGAGCAC
GTAGGTGGATTTGTAAGTCAGACGTGAAAGCCTTCTGTTCAACGGAAGAATTGCATCTGAAACTACAAAC
CTTGAGTGTAGGAGGGGAGAGTGGAACTTCTG

>gi|471180151|gb|KC538975.1| Uncultured Planctomycetales bacterium clone A438-3S-D26 16S ribosomal RNA gene, partial sequence
GGAGTTAAGAAATGTAAAGGTGTTAATAGCGCCTTTATTTGACGAAGGCTCCAGAGGAAGCCACGGCTAA
CTCTGTGCCAGCAGCCGCGGTAATACAGAGGTGGCAAGCGTTGTTCGGAATTATTGGGCGTAAAGAGCAC
GTAGGCGGTCCTGCAAGTCTGTTGTGAAATCCTTCCGCTTAACGGGAGAACGGCAGCTGATACTACAGGA
CTAGAGTACGGGAGGGGAGAGTGGAACTTCTG

>gi|471180152|gb|KC538976.1| Uncultured Planctomycetales bacterium clone A438-3S-D27 16S ribosomal RNA gene, partial sequence
GGAGTTATGAAATGTAGACTCGCTAATATCGGGTCTATTTGACAAAGGCTCCAAAGGAAGCCACGGCTAA
CTCTGTGCCAGCAGCCGCGGTAATACAGAGGTGGCAAGCGTTGTTCGGAATTATTGGGCGTAAAGAGCAC
GTAGGTGGATTTGTAAGTCAGACGTGAAAGCCTTCTGTTCAACGGAAGAATTGCATCTGAAACTACAAAC
CTTGAGTGTAGGAGGGGAGAGTGGAACTTCTG

>gi|471180153|gb|KC538977.1| Uncultured Planctomycetales bacterium clone A438-3S-D28 16S ribosomal RNA gene, partial sequence
GGAGTTAAGAAATGTAAAGGTGTTAATAGCGCCTTTATTTGACGAAGGCTCCAGAGGAAGCCACGGCTAA
CTCTGTGCCAGCAGCCGCGGTAATACAGAGGTGGCAAGCGTTGTTCGGAATTATTGGGCGTAAAGAGCAC
GTAGGCGGTCCTGCAAGTCTGTTGTGAAATCCTTCCGCTTAACGGGAGAACGGCAGCTGATACCACAGGA
CTAGAGTACGGGAGGGGAGAGTGGAACTTCTG

>gi|471180154|gb|KC538978.1| Uncultured Planctomycetales bacterium clone A438-3Sm-M01 16S ribosomal RNA gene, partial sequence
GGAGTTAGGAAATGTAGGTGTGCTAATATCACGCCTATTTGACGAAGGCTCCAAAGGAAGTCACGGCTAA
CTCTGTGCCAGCAGCCGCGGTAATACAGAGGTGGCAAGCGTTGTTCGGAATTATTGGGCGTAAAGAGCAC
GTAGGTGGGTTTGTAAGTCAGATGTGAAAGCCTCCTGTTCAACGGGAGAATTGCATCTGAAACTACTGAT
CTTGAGTGTAGGAGGGGAGAGTGGAACTTCTG

>gi|471180155|gb|KC538979.1| Uncultured Planctomycetales bacterium clone A438-3Sm-M02 16S ribosomal RNA gene, partial sequence
GGAGTTAGGAAATGTAGACTCGCTAATATCGGGTCTATTTGACAAAGGCTCCAAAGGAAGCCACGGCTAA
CTCTGTGCCAGCAGCCGCGGTAATACAGAGGTGGCAAGCGTTGTTCGGAATTATTGGGCGTAAAGAGCAC
GTAGGTGGATTTGTAAGTCAGACGTGAAAGCCTTCTGTTCAACGGAAGAATTGCATCTGAAACTACAAAC
CTTGAGTGTAGGAGGGGAGAGTGGAACTTCTG

>gi|471180156|gb|KC538980.1| Uncultured Planctomycetales bacterium clone A438-3Sm-M03 16S ribosomal RNA gene, partial sequence
GGAGTTAGGAAATGCAGGGGTGTTAATAGCGCTCTTGCTTGACTAAGGCTCCAGAGGAAGCCACGGCTAA
CTCTGTGCCAGCAGCCGCGGTAATACAGAGGCGGCAAGCGTTGTTCGGAATTATTGGGCGTAAAGAGCAC
GTAGGCGGCCTTGCAAGTCAGTTGTGAAAGCCTTCCGCTCAACGGAAGAATGCCAGCTGATACTACAGGG
CTTGAGTACGGGAGGGGAGAGTGGAACTTCTG

>gi|471180157|gb|KC538981.1| Uncultured Planctomycetales bacterium clone A438-3Sm-M04 16S ribosomal RNA gene, partial sequence
GGAGTTATGAAATGCGGGAGTGTTAATGGCATTCCCGTTTGACGAAAGCTCCAGAGGAAGCCACGGCTAA
CTCTGTGCCAGCAGCCGCGGTAATACAGAGGTGGCAAGCGTTGTTCGGAATTATTGGGCGTAAAGAGCAC
GTAGGCGGCCCTGCAAGTCAGTTGTGAAAGCCTTCCGCTTAACGGGAGAACGGCATCTGATACTACGGGG
CTAGAGTACGGGAGGGGAGAGTGGAACTTCTG

>gi|471180158|gb|KC538982.1| Uncultured Planctomycetales bacterium clone A438-3Sm-M05 16S ribosomal RNA gene, partial sequence
GGAGTTAAGAAATGTAGACTCGCTAATATCGGGTCTATTTGACAAAGGCTCCAAAGGAAGCCACGGCTAA
CTCTGTGCCAGCAGCCGCGGTAATACAGAGGTGGCAAGCGTTGTTCGGAATTATTGGGCGTAAAGAGCAC
GTAGGTGGATTTGTAAGTCAGACGTGAAAGCCTTCTGTTCAACGGAAGAATTGCATCTGAAACTACAAAC
CTTGAGTGTAGGAGGGGAGAGTGGAACTTCTG

>gi|471180159|gb|KC538983.1| Uncultured Planctomycetales bacterium clone A438-3Sm-M06 16S ribosomal RNA gene, partial sequence
GGAGTTAAGAAATGTAAAGGTGTTAATAGCGCCTTTATTTGACGAAGGCTCCAGAGGAAGCCACGGCTAA
CTCTGTGCCAGCAGCCGCGGTAATACAGAGGTGGCAAGCGTTGTTCGGAATTATTGGGCGTAAAGAGCAC
GTAGGCGGTCCTGCAAGTCTGTTGTGAAATCCTTCCGCTTAACGGGAGAACGGCAGCTGATACTACAGGA
CTAGAGTACGGGAGGGGAGAGTGGAACTTCTG

>gi|471180160|gb|KC538984.1| Uncultured Planctomycetales bacterium clone A438-3Sm-M07 16S ribosomal RNA gene, partial sequence
GGAGTTAAGAAATGTAGACTCGCTAATATCGGGTCTATTTGACAAAGGCTCCAAAGGAAGCCACGGCTAA
CTCTGTGCCAGCAGCCGCGGTAATACAGAGGTGGCAAGCGTTGTTCGGAATTATTGGGCGTAAAGAGCAC
GTAGGTGGATTTGTAAGTCAGACGTGAAAGCCTTCTGTTCAACGGAAGAATTGCATCTGAAACTACAAAC
CTTGAGTGTAGGAGGGGAGAGTGGAACTTCTG

>gi|471180161|gb|KC538985.1| Uncultured Planctomycetales bacterium clone A438-3Sm-M08 16S ribosomal RNA gene, partial sequence
GGAGTTAGGAAATGTAAAGGTGTTAATAGCGCCTTTATTTGACGAAGGCTCCAGAGGAAGCCACGGCTAA
CTCTGTGCCAGCAGCCGCGGTAATACAGAGGTGGCAAGCGTTGTTCGGAATTATTGGGCGTAAAGAGCAC
GTAGGCGGTCCTGCAAGTCTGTTGTGAAATCCTTCCGCTTAACGGGAGAACGGCAGCTGATACTACAGGA
CTAGAGTACGGGAGGGGAGAGTGGAACTTCTG

>gi|471180162|gb|KC538986.1| Uncultured Planctomycetales bacterium clone A438-3Sm-M09 16S ribosomal RNA gene, partial sequence
GGAGTTAAGAAATGTAGACTCGCTAATATCGGGTCTATTTGACAAAGGCTCCAAAGGAAGCCACGGCTAA
CTCTGTGCCAGCAGCCGCGGTAATACAGAGGTGGCAAGCGTTGTTCGGAATTATTGGGCGTAAAGAGCAC
GTAGGTGGATTTGTAAGTCAGACGTGAAAGCCTTCTGTTCAACGGAAGAATTGCATCTGAAACTACAAAC
CTTGAGTGTAGGAGGGGAGAGTGGAACTTCTG

>gi|471180163|gb|KC538987.1| Uncultured Planctomycetales bacterium clone A438-3Sm-M10 16S ribosomal RNA gene, partial sequence
GGAGTTAGGAAATGTAGACTCGCTAATATCGGGTCTATTTGACAAAGGCTCCAAAGGAAGCCACGGCTAA
CTCTGTGCCAGCAGCCGCGGTAATACAGAGGTGGCAAGCGTTGTTCGGAATTATTGGGCGTAAAGAGCAC
GTAGGTGGATTTGTAAGTCAGACGTGAAAGCCTTCTGTTCAACGGAAGAATTGCATCTGAAACTACAAAC
CTTGAGTGTAGGAGGGGAGAGTGGAACTTCTG

>gi|471180164|gb|KC538988.1| Uncultured Planctomycetales bacterium clone A438-3Sm-M11 16S ribosomal RNA gene, partial sequence
GGAGTTAGGAAATGTAAAGGTGTTAATAGCGCCTTTATTTGACGAAGGCTCCAGAGGAAGCCACGGCTAA
CTCTGTGCCAGCAGCCGCGGTAATACAGAGGTGGCAAGCGTTGTTCGGAATTATTGGGCGTAAAGAGCAC
GTAGGCGGTCCTGCAAGTCTGTTGTGAAATCCTTCCGCTTAACGGGAGAACGGCAGCTGATACTACAGGA
CTAGAGTACGGGAGGGGAGAGTGGAACTTCTG

>gi|471180165|gb|KC538989.1| Uncultured Planctomycetales bacterium clone A438-3Sm-M12 16S ribosomal RNA gene, partial sequence
GGAGTTAAGAAATGTAGACTCGCTAATATCGGGTCTATTTGACAAAGGCTCCAAAGGAAGCCACGGCTAA
CTCTGTGCCAGCAGCCGCGGTAATACAGAGGTGGCAAGCGTTGTTCGGAATTATTGGGCGTAAAGAGCAC
GTAGGTGGATTTGTAAGTCAGACGTGAAAGCCTTCTGTTCAACGGAAGAATTGCATCTGAAACTACAAAC
CTTGAGTGTAGGAGGGGAGAGTGGAACTTCTG

>gi|471180166|gb|KC538990.1| Uncultured Planctomycetales bacterium clone A438-3Sm-M13 16S ribosomal RNA gene, partial sequence
GGAGTTAGGAAATGTAGACTCGCTAATATCGGGTCTATTTGACAAAGGCTCCAAAGGAAGCCACGGCTAA
CTCTGTGCCAGCAGCCGCGGTAATACAGAGGTGGCAAGCGTTGTTCGGAATTATTGGGCGTAAAGAGCAC
GTAGGTGGATTTGTAAGTCAGACGTGAAAGCCTTCTGTTCAACGGAAGAATTGCATCTGAAACTACAAAC
CTTGAGTGTAGGAGGGGAGAGTGGAACTTCTG

>gi|471180167|gb|KC538991.1| Uncultured Planctomycetales bacterium clone A438-3Sm-M15 16S ribosomal RNA gene, partial sequence
GGAGTTAAGAAATGTAGACTCGCTAATATCGGGTCTATTTGACAAAGGCTCCAAAGGAAGCCACGGCTAA
CTCTGTGCCAGCAGCCGCGGTAATACAGAGGTGGCAAGCGTTGTTCGGAATTATTGGGCGTAAAGAGCAC
GTAGGTGGATTTGTAAGTCAGACGTGAAAGCCTTCTGTTCAACGGAAGAATTGCATCTGAAACTACAAAC
CTTGAGTGTAGGAGGGGAGAGTGGAACTTCTG

>gi|471180168|gb|KC538992.1| Uncultured Planctomycetales bacterium clone A438-3Sm-M17 16S ribosomal RNA gene, partial sequence
GGAGTTAAGAAATGTAGACTCGCTAATATCGGGTCTATTTGACAAAGGCTCCAAAGGAAGCCACGGCTAA
CTCTGTGCCAGCAGCCGCGGTAATACAGAGGTGGCAAGCGTTGTTCGGAATTATTGGGCGTAAAGAGCAC
GTAGGTGGATTTGTAAGTCAGACGTGAAAGCCTTCTGTTCAACGGAAGAATTGCATCTGAAACTACAAAC
CTTGAGTGTAGGAGGGGAGAGTGGAACTTCTG

>gi|471180169|gb|KC538993.1| Uncultured Planctomycetales bacterium clone A438-3Sm-M18 16S ribosomal RNA gene, partial sequence
GGAGTTAAGAAATGTAAAGGTGTTAATAGCGCCTTTATTTGACGAAGGCTCCAGAGGAAGCCACGGCTAA
CTCTGTGCCAGCAGCCGCGGTAATACAGAGGTGGCAAGCGTTGTTCGGAATTATTGGGCGTAAAGAGCAC
GTAGGCGGTCCTGCAAGTCTGTTGTGAAATCCTTCCGCTTAACGGGAGAACGGCAGCTGATACTACAGGA
CTAGAGTACGGGAGGGGAGAGTGGAACTTCTG

>gi|471180170|gb|KC538994.1| Uncultured Planctomycetales bacterium clone A438-3Sm-M19 16S ribosomal RNA gene, partial sequence
GGAGTTAGGAAATGTAGACTCGCTAATATCGGGTCTATTTGACAAAGGCTCCAAAGGAAGCCACGGCTAA
CTCTGTGCCAGCAGCCGCGGTAATACAGAGGTGGCAAGCGTTGTTCGGAATTATTGGGCGTAAAGAGCAC
GTAGGTGGATTTGTAAGTCAGACGTGAAAGCCTTCTGTTCAACGGAAGAATTGCATCTGAAACTACAAAC
CTTGAGTGTAGGAGGGGAGAGTGGAACTTCTG

>gi|471180171|gb|KC538995.1| Uncultured Planctomycetales bacterium clone A438-3Sm-M20 16S ribosomal RNA gene, partial sequence
GGAGTTAGGAAATGCAGGAGCGTTAATAGCGTTCTTGCTTGACTAAGGCTCCAGAGGAAGCCACGGCTAA
CTCTGTGCCAGCAGCCGCGGTAATACAGAGGCGGCAAGCGTTGTTCGGAATTATTGGGCGTAAAGAGCAC
GTAGGCGGCCTTGCAAGTCAGTTGTGAAAGCCTTCCGCTCAACGGAAGAATGCCAGCTGATACTACAGGG
CTTGAGTACGGGAGGGGAGAGTGGAACTTCTG

>gi|471180172|gb|KC538996.1| Uncultured Planctomycetales bacterium clone A438-3Sm-M21 16S ribosomal RNA gene, partial sequence
GGAGTTAGGAAATGTAGACTCGCTAATATCGGGTCTATTTGACAAAGGCTCCAAAGGAAGCCACGGCTAA
CTCTGTGCCAGCAGCCGCGGTAATACAGAGGTGGCAAGCGTTGTTCGGAATTATTGGGCGTAAAGAGCAC
GTAGGTGGATTTGTAAGTCAGACGTGAAAGCCTTCTGTTCAACGGAAGAATTGCATCTGAAACTACAAAC
CTTGAGTGTAGGAGGGGAGAGTGGAACTTCTG

>gi|471180173|gb|KC538997.1| Uncultured Planctomycetales bacterium clone A438-3Sm-M22 16S ribosomal RNA gene, partial sequence
GGAGTTAAGAAATGTAAAGGTGTTAATAGCGCCTTTATTTGACGAAGGCTCCAGAGGAAGCCACGGCTAA
CTCTGTGCCAGCAGCCGCGGTAATACAGAGGTGGCAAGCGTTGTTCGGAATTATTGGGCGTAAAGAGCAC
GTAGGCGGTCCTGCAAGTCTGTTGTGAAATCCTTCCGCTTAACGGGAGAACGGCAGCTGATACTACAGGA
CTAGAGTACGGGAGGGGAGAGTGGAACTTCTG

>gi|471180174|gb|KC538998.1| Uncultured Planctomycetales bacterium clone A438-3Sm-M23 16S ribosomal RNA gene, partial sequence
GGAGTTAAGAAATGTAGACTCGCTAATATCGGGTCTATTTGACAAAGGCTCCAAAGGAAGCCACGGCTAA
CTCTGTGCCAGCAGCCGCGGTAATACAGAGGTGGCAAGCGTTGTTCGGAATTATTGGGCGTAAAGAGCAC
GTAGGTGGATTTGTAAGTCAGACGTGAAAGCCTTCTGTTCAACGGAAGAATTGCATCTGAAACTACAAAC
CTTGAGTGTAGGAGGGGAGAGTGGAACTTCTG

>gi|471180175|gb|KC538999.1| Uncultured Planctomycetales bacterium clone A438-3Sm-M24 16S ribosomal RNA gene, partial sequence
GGAGTTAAGAAATGTAGACTCGCTAATATCGGGTCTATTTGACAAAGGCTCCAAAGGAAGCCACGGCTAA
CTCTGTGCCAGCAGCCGCGGTAATACAGAGGTGGCAAGCGTTGTTCGGAATTATTGGGCGTAAAGAGCAC
GTAGGTGGATTTGTAAGTCAGACGTGAAAGCCTTCTGTTCAACGGAAGAATTGCATCTGAAACTACAAAC
CTTGAGTGTAGGAGGGGAGAGTGGAACTTCTG

>gi|471180176|gb|KC539000.1| Uncultured Planctomycetales bacterium clone A438-3Sm-M25 16S ribosomal RNA gene, partial sequence
GGAGTTAAGAAATGTAGACTCGCTAATATCGGGTCTATTTGACAAAGGCTCCAAAGGAAGCCACGGCTAA
CTCTGTGCCAGCAGCCGCGGTAATACAGAGGTGGCAAGCGTTGTTCGGAATTATTGGGCGTAAAGAGCAC
GTAGGTGGATTTGTAAGTCAGACGTGAAAGCCTTCTGTTCAACGGAAGAATTGCATCTGAAACTACAAAC
CTTGAGTGTAGGAGGGGAGAGTGGAACTTCTG

>gi|471180177|gb|KC539001.1| Uncultured Planctomycetales bacterium clone A438-3Sm-M26 16S ribosomal RNA gene, partial sequence
GGAGTTAGGAAATGTAGACTCGCTAATATCGGGTCTATTTGACAAAGGCTCCAAAGGAAGCCACGGCTAA
CTCTGTGCCAGCAGCCGCGGTAATACAGAGGTGGCAAGCGTTGTTCGGAATTATTGGGCGTAAAGAGCAC
GTAGGTGGATTTGTAAGTCAGACGTGAAAGCCTTCTGTTCAACGGAAGAATTGCATCTGAAACTACAAAC
CTTGAGTGTAGGAGGGGAGAGTGGAACTTCTG

>gi|471180178|gb|KC539002.1| Uncultured Planctomycetales bacterium clone A438-3Sm-M27 16S ribosomal RNA gene, partial sequence
GGAGTTAGGAAATGTAAAGGTGTTAATAGCGCCTTTATTTGACGAAGGCTCCAGAGGAAGCCACGGCTAA
CTCTGTGCCAGCAGCCGCGGTAATACAGAGGTGGCAAGCGTTGTTCGGAATTATTGGGCGTAAAGAGCAC
GTAGGCGGTCCTGCAAGTCTGTTGTGAAATCCTTCCGCTTAACGGGAGAACGGCAGCTGATACTACAGGA
CTAGAGTACGGGAGGGGAGAGTGGAACTTCTG

>gi|471180179|gb|KC539003.1| Uncultured Planctomycetales bacterium clone A438-3Sm-M28 16S ribosomal RNA gene, partial sequence
GGAGTTAAGAAATGTAGACTCGCTAACATCGGGTCTATTTGACAAAGGCTCCAAAGGAAGCCACGGCTAA
CTCTGTGCCAGCAGCCGCGGTAATACAGAGGTGGCAAGCGTTGTTCGGAATTATTGGGCGTAAAGAGCAC
GTAGGTGGATTTGTAAGTCAGACGTGAAAGCCTTCTGTTCAACGGAAGAATTGCATCTGAAACTACAAAC
CTTGAGTGTAGGAGGGGAGAGTGGAACTTCTG

>gi|471180180|gb|KC539004.1| Uncultured Planctomycetales bacterium clone A438-3Sm-M29 16S ribosomal RNA gene, partial sequence
GGAGTTAAGAAATGTAGACTCGCTAATATCGGGTCTATTTGACAAAGGCTCCAAAGGAAGCCACGGCTAA
CTCTGTGCCAGCAGCCGCGGTAATACAGAGGTGGCAAGCGTTGTTCGGAATTATTGGGCGTAAAGAGCAC
GTAGGTGGATTTGTAAGTCAGACGTGAAAGCCTTCTGTTCAACGGAAGAATTGCATCTGAAACTACAAAC
CTTGAGTGTAGGAGGGGAGAGTGGAACTTCTG

>gi|471180181|gb|KC539005.1| Uncultured Planctomycetales bacterium clone A438-3Sm-M30 16S ribosomal RNA gene, partial sequence
GGAGTTAGGAAATGTAGAGGCGTTAATAGCGCCTTTATTTGACGAAGGCTCCAGAGGAAGCCACGGCTAA
CTCTGTGCCAGCAGCCGCGGTAATACAGAGGTGGCAAGCGTTGTTCGGAATTATTGGGCGTAAAGAGCAC
GTAGGCGGTCCTGCAAGTCTGTTGTGAAATCCTTCCGCTTAACGGGAGAACGGCAGCTGATACTACAGGA
CTAGAGTACGGGAGGGGAGAGTGGAACTTCTG
>gi|451328634|gb|KC158136.1| Uncultured bacterium clone MC46 16S ribosomal RNA gene, partial sequence
ACGTAGGTGGGTTTGTAAGTCAGACGTGAAAGCCTTCTGTTCAACGGAAGAATTGCATCTGAAACTACAA
ACCTTGAGTGTAGGAGGGGAGAATGGAACTTCTGGTGGAGCGGTGAAATGCGTAGATATCAGAAGGAACG
CCGGCGGCGAAAGCGATTCTCTGGCCTATTACTGACACTCAGTGTGCGAAAGCTAGGGGAGCAAACGGGA
TTAGATACCCCGGTAGTCCTAGCCGTAAACGATGGGCACTAAGTAGAGGGGTTTTAA

>gi|451328635|gb|KC158137.1| Uncultured bacterium clone MC47 16S ribosomal RNA gene, partial sequence
ACGTAGGTGGGTTTGTCAGTCAGTTGTGAAAGCCTTCCGCTCAACGGAAGAATGCCAGCTGATACTACAG
GGCTTGAGTACGGGAGGGGAGAGTGGAACTTCTGGTGGAGCGGTGAAATGCGTAGATATCAGAAGGAACG
CCGGCGGCGAAAGCGACTCTCTGGCCCGAAACTGACGCTGAGTGTGCGAAAGCTAGGGGAGCAAACGGGA
TTAGATACCCCGGTAGTCCTAGCCGTAAACGATGGGCACTAAGTAGAGGGGTTTTAA

>gi|451328636|gb|KC158138.1| Uncultured bacterium clone MC48 16S ribosomal RNA gene, partial sequence
ACGTAGGTGGGTTTGTAAGTCAGACGTGAAAGCCTTCTGTTCAACGGAAGAATTGCATCTGAAACTACAA
ACCTTGAGTGTAGGAGGGGAGAATGGAACTTCTGGTGGAGCGGTGAAATGCGTAGATATCAGAAGGAACG
CCGGCGGCGAAAGCGATTCTCTGGCCTATTACTGCCACTCAGTGTGCGAAAGCTAGGGGAGCAAACGGGA
TTAGATACCCCGGTAGTCCTAGCCGTAAACGATGGGCACTAAGTAGAGGGGTTTTAA

>gi|451328637|gb|KC158139.1| Uncultured bacterium clone MC49 16S ribosomal RNA gene, partial sequence
ACGTAGGTGGGTTTGTAAGTCAGATGTGAAAGCCTCCTGTTCAACGGGAGAATTGCATCTGAAACTACTG
ATCTTGAGTGTAGGAGGGGAGAATGGAACTTCTGGTGGAGCGGTGAAATGCGTAGATATCAGAAGGAACG
CCGGCGGCGAAAGCGATTCTCTGGCCTATTACTGACACTCAGTGTGCGAAAGCTAGGGGAGCAAACGGGA
TTAGATACCCCGGTAGTCCTAGCCGTAAACGATGGGCACTAAGTAGAGGGGTTTTAA

>gi|451328638|gb|KC158140.1| Uncultured bacterium clone MC50 16S ribosomal RNA gene, partial sequence
TTCGGAAAACAAACGTAGGTGGGTTTGTAAGTCAGATGTGAAAGCCTTCTGTTCAAAGGAAGAACGGCAT
CTGAAACTGCAGATCTTGAGTGTAGGAGGGGAGAGTGGAACTTCTGGTGGAGCGGTGAAATGCGTAGATA
TCAGAAGGAACGTCGGCGGCGAAAGCGACTCTCTGGCCTATTACTGACACTGAGTGTGCGAAAGTTAGGG
GAGCAAACGGGATTAGATACCCCGGTAGTCCTAACTGTAAACGATGGGCACTAAGTAGAGGGGTTCTAA

>gi|451328639|gb|KC158141.1| Uncultured bacterium clone MC51 16S ribosomal RNA gene, partial sequence
ACGTAGGTGGGTTTGTAAGTCAGATGTGAAAGCCTTCTGTTCAAAGGAAGAACGGCATCTGAAACTGCAG
ATCTTGAGTGTAGGAGGGGAGAGTGGAACTTCTGGTGGAGCGGTGAAATGCGTAGATATCAGAAGGAACG
CCGGCGGCGAAAGCGACTCTCTGGCCCGAAACTGACGCTGAGTGTGCGAAAGCTAGGGGAGCAAACGGGA
TTAGATACCCCGGTAGTCCTAGCCGTAAACGATGGGCACTAAGTAGAGGGGTTTTAA

>gi|451328640|gb|KC158142.1| Uncultured bacterium clone MC52 16S ribosomal RNA gene, partial sequence
CCCTAAGGAAACCAGACGTAGGTGGGTTTGTAAGTCAGATGTGAAAGCCTTCTGTTCAACGGAAGAACGG
CATCTGAAACTACGAATCTCGAGTGTAGGAGGGGAGAATGGAACTTCTGGTGGAGCGGTGAAATGTGTAG
ATATCAGAAGGAACGCCGGCGGCGAAAGCGACTCTCTGGCCCGAAACTGACGCTGAGTGTGCGAAAGCTA
GGGGAGCAAACGGGATTAGATACCCCCGTAGTCCTAGCCCTTAACGATGGCCACTAAGTAGAGGGGTTCT
AA

>gi|451328641|gb|KC158143.1| Uncultured bacterium clone MC53 16S ribosomal RNA gene, partial sequence
TTAGGAAACCAGACGTAGGTGGGTTTGTAAGTCAGATGTGAAAGCCTTCTGTTCAAAGGAAGAACGGCAT
CTGAAACTGCAGATCTTGAGTGTAGGAGGGGAGAGTGGAACTTCTGGTGGAGCGGTGGAATGCGTAGATA
TCAGAAGGAACGCCGGCGGCGAAAGCGATTCTCTGGCCTATTACTGACACTCAGTGTGCGAAAGCTAGGG
GAGCAAACGGGATTAGATACCCCGGTAGTCCTAGCCGTAAACGATGGGCACTAAGTAGAGGGGTTCTAA

>gi|451328642|gb|KC158144.1| Uncultured bacterium clone MC54 16S ribosomal RNA gene, partial sequence
TCAGGAAAACAGACGTAGGTGGGTTTGTAAGTCAGATGTGAAAGCCTTCTGTTCAAAGGAAGAACGGCAT
CTGAAACTGCAGATCTTGAGTGTAGGAGGGGAGAGTGGAACTTCTGGTGGAGCGGTGAAATGCGTAGATA
TCAGAAGGAACGTCGGCGGCGAAAGCGACTCTCTGGCCTATTACTGACACTGAGTGTGCGAAAGTTAGGG
GAGCAAACGGGATTAGATAGCCCGGTAGTCCTAGCCGTAAACGATGGGCACTAAGTAGAGGGGTTCTAA

>gi|451328643|gb|KC158145.1| Uncultured bacterium clone MC55 16S ribosomal RNA gene, partial sequence
ACGTAGGTGGGTTTGTAAGTCAGATGTGAAAGCCTTCTGTTCAAAGGAAGAACGGCATCTGAAACTGCAG
ATCTTGAGTGTAGGAGGGGAGAGTGGAACTTCTGGTGGAGCGGTGAAATGCGTAGATATCAGAAGGAACG
TCGGCGGCGAAAGCGACTCTCTGGCCTATTACTGACACTGAGTGTGCGAAAGTTAGGGGAGCAAACGGGA
TTAGATACCCCGGTAGTCCTAACTGTAAACGATGGGCACTAAGTAGAGGGGTTTTAA

>gi|451328644|gb|KC158146.1| Uncultured bacterium clone MC56 16S ribosomal RNA gene, partial sequence
TAGGAAACAACACGTAGGTGGGTTTGTAAGTCAGACGTGAAAGCCTTCTGTTCAACGGAAGAATTGCATC
TGAAACTACAAACCTTGAGTGTAGGAGGGGAGAATGGAACTTCTGGTGGAGCGGTGAAATGCGTAGATAT
CAGAAGGAACGCCGGCGGCGAAAGCGATTCTCTGGCCTATTACTGACACTCAGTGTGCGAAAGCTAGGGG
AGCAAACGGGATTAGATACCCCGGTAGTCCTAGCCGTAAACGATGGGCACTAAGTAGAGGGGTTCTAA

>gi|451328645|gb|KC158147.1| Uncultured bacterium clone MC57 16S ribosomal RNA gene, partial sequence
TAGGAAACCAGACGTAGGTGGGTTTGTAAGTCAGACGTGAAAGCCTTCTGTTCAACGGAAGAATTGCATC
TGAAACTACAAACCTTGAGTGTAGGAGGGGAGAATGGAACTTCTGGTGGAGCGGTGAAATGCGTAGATAT
CAGAAGGAACGCCGGCGGCGAAAGCGATTCTCTGGCCTATTACTGACACTCAGTGTGCGAAAGCTAGGGG
AGCAAACGGGATTAGATACCCCGGTAGTCCTAGCCGTAAACGATGGGCACTAAGTAGAGGGGTTCTAA

>gi|451328646|gb|KC158148.1| Uncultured bacterium clone MC59 16S ribosomal RNA gene, partial sequence
ACGTAGGTGGGTTTGTAAGTCAGATGTGAAAGCCTTCTGTTCAAAGGAAGAACGGCATCTGAAACTGCAG
ATCTTGAGTGTAGGAGGGGAGAGTGGAACTTCTGGTGGAGCGGTGAAATGCGTAGATATCAGAAGGAACG
TCGGCGGCGAAAGCGACTCTCTGGCCTATTACTGACACTGAGTGTGCGAAAGTTAGGGGAGCAAACGGGA
TTAGATACCCCGGTAGTCCTAACTGTAAACGATGGGCACTAAGTAGAGGGGTTTTAA

>gi|451328647|gb|KC158149.1| Uncultured bacterium clone MC60 16S ribosomal RNA gene, partial sequence
ACGTAGGTGGGTTTGTAAGTCAGATGTGAAAGCCTTCTGTTCAAAGGAAGAACGGCATCTGAAACTGCAG
ATCTTGAGTGTAGGAGGGGAGAGTGGAACTTCTGGTGGAGCGGTGAAATGCGTAGATATCAGAAGGAACG
TCGGCGGCGAAAGCGACTCTCTGGCCTATTACTGACACTGAGTGTGCGAAAGTTAGGGGAGCAAACGGGA
TTAGATACCCCGGTAGTCCTAACTGTAAACGATGGGCACTAAGTAGAGGGGTTTTAA

>gi|451328648|gb|KC158150.1| Uncultured bacterium clone MC61 16S ribosomal RNA gene, partial sequence
ACGTAGGTGGGTTTGTAAGTCAGACGTGAAAGCCTTCTGTTCAACGGAAGAATTGCATCTGAAACTACAA
ACCTTGAGTGTAGGAGGGGAGAATGGAACTTCTGGTGGAGCGGTGAAATGCGTAGATATCAGAAGGAACG
CCGGCGGCGAAAGCGATTCTCTGGCCTATTACTGACACTCAGTGTGCGAAAGCTAGGGGAGCAAACGGGA
TTAGATACCCCGGTAGTCCTAGCCGTAAACGATGGGCACTAAGTAGAGGGGTTTTAA

>gi|451328649|gb|KC158151.1| Uncultured bacterium clone MC62 16S ribosomal RNA gene, partial sequence
TCAGGAAACAGACGTAGGTGGGTTTGTAAGTCAGATGTGAAAGCCTTCTGTTCAAAGGAAGAACGGCATC
TGAAACTGCAGATCTTAGTGTAGGAGGGGAGAGTGGAACTTCTGGTGGAGCGGTGAAATGCGTAGATATC
AGAAGGAACGTCGGCGGCGAAAGCGACTCTCTGGCCTATTACTGACACTGAGTGTGCGAAAGTTAGGGGA
GCAAACGGGATTAGATACCCCGGTAGTCCTAACCGTAAACGATGGGCACTAAGTAGAGGGGTTCTAA
>gi|451328650|gb|KC158152.1| Uncultured bacterium clone MC1 16S ribosomal RNA gene, partial sequence
TCGCATGCCCGAAGGGTGACGAAGCGACGCCGCGTGGGTGAGGAAGGCCTTCGGGTTGTAAAGCCCTGTC
AGGAGTTAAGAAATGTAAAAGCGCTAATATCGCTTTTATTTGACTAAGGCTCCAGAGGAAGCCACGGCTA
ACTCTGTGCCAGCAGCCGCGGTAATACAGAGGTGGCAAGCGTTGTTCGGAATTATTGGGCGTAAAGAGCA
CGTAGGTGGATTTGTAAGTCAGATGTGAAAGCCTTCTGTTCAACGGAAGAATTGCATCTGATACTACAAA
CCTTGAGTGCAGGAGGGGAGAATGGAACTTCTGGTGGAGCGGTGAAATGCGTAGATATCAGAAGGAACGC
CGGCGGCGAAAGCGACTCTCTGGCCCGAAACTGACGCTGAGTGTGCGAAAGCTAGGGGAGCAAACGGGAT
TAGATACCCCGGTAGTCCTAGCCGTAAACGATGGGCACTAAGTAGAGGGG

>gi|451328651|gb|KC158153.1| Uncultured bacterium clone MC3 16S ribosomal RNA gene, partial sequence
TCGCATGCCCGAAGGGTGACGAAGCGACGCCGCGTGAGCGAAGAAGGCCCTAGGGTTGTAAAGCTCTGTC
GGGGGTTATGAAATGCAGGTTGGTTAATACCCAACCTGTTTGACAAAGGCCCCAAAGGAAGCCACGGCTA
ACTCTGTGCCAGCAGCCGCGGTAATACAGAGGTGGCAAGCGTTGTTCGGTATTATTGGGCGTAAAGAGCA
CGTAGGTGGTTTTGTAAGTCAGACGTGAAAGCCTTCTGTTCAACGGAAGAATTGCATCTGAAACTACAAA
CCTTGAGTGTAGGAGGGGAGAATGGAACTTCTGGTGGAGCGGTGAAATGCGTAGATATCAGAAGGAACGC
CGGCGGCGAAAGCGATTCTCTGGCCTATTACTGACACTCAGTGTGCGAAAGCTAGGGGAGCAAACGGGAT
TAGATACCCCGGTAGTCCTAGCCGTAAACGATGGGCACTAAGTAGAGGGGT

>gi|451328652|gb|KC158154.1| Uncultured bacterium clone MC4 16S ribosomal RNA gene, partial sequence
TCGCATGCCCGAAGGGTGACGAAGCGACGCCGCGTGAGCGAAGAAGGCCCTAGGGTTGTAAAGCTCTGTC
GGGGGTTATGAAATGCAGGTTGGTTAATACCCAACCTGTTTGACAAAGGCCCCAGAGGAAGCCACGGCTA
ACTCTGTGCCAGCAGCCGCGGTAATACAGAGGTGGCAAGCGTTGTTCGGTATTATTGGGCGTAAAGAGCA
CGTAGGTGGTTTTGTAAGTCAGATGTGAAAGCCTTCCGTTCAAAGGAAGAACGGCATCTGAAACTGCAGA
TCTTGAGTGTAGGAGGGGAGAGTGGAACTTCTGGTGGAGCGGTGAAATGCGTAGATATCAGAAGGAACGC
CGGCGGCGAAAGCGATTCTCTGGCCTATTACTGACACTCAGTGTGCGAAAGCTAGGGGAGCAAACGGGAT
TAGATACCCCGGTAGTCCTAGCCGTAAACGATGGGCACTAAGTAGAGGGGT

>gi|451328653|gb|KC158155.1| Uncultured bacterium clone MC5 16S ribosomal RNA gene, partial sequence
TCGCATGCCCGAAGGGTGACGAAGCGACGCCGCGTGCGGGAAGAAGGCCTTCGGGTTGTAAACCGCTGTC
AGGAGTTAGGAAATGCAAGGTGGTTAATAGCCACTTTGCTTGACTAAGGCTCCAGAGGAAGCCACGGCTA
ACTCTGTGCCAGCAGCCGCGGTAATACAGAGGCGGCAAGCGTTGTTCGGAATTATTGGGCGTAAAGAGCA
CGTAGGCGGCCCCGTAAGTCAGTTGTGAAAGCCTTCCGCTTAACGGAAGAACGGCTTCTGGTACTGCGGG
GCTAGAGTACGGAAGGGGAGAGTGGAACTTCTGGTGGAGCGGTGAAATGCGTAGATATCAGAAGGAACGC
CGGCGGCGAAAGCGACTCTCTGGTCCGAAACTGACGCTGAGGTGCGAAAGCTAGGGGAGCAAACGGGATT
AGATACCCCGGTAGTCCTAGCCGTAAACGATGGGCACTAAGTAGAGGGGT

>gi|451328654|gb|KC158156.1| Uncultured bacterium clone MC6 16S ribosomal RNA gene, partial sequence
TCGCATGCCCGAAGGGTGACGAAGCGACGCCGCGTGTGGGAAGAAGGCCTTCGGGTTGTAAACCACTGTC
AGGAGTTAGGAAGTGCAGGAGCGTTAATAGCGTTCTTGCTTGACTAAGGCTCCAGAGGAAGCCACGGCTA
ACTCTGTGCCAGCAGCCGCGGTAATACAGAGGCGGCAAGCGTTGTTCGGAATTATTGGGCGTAAAGAGCA
CGTAGGCGGCCTTGCAAGTCAGTTGTGAAAGCCTTCCGCTCAACGGAAGAATGCCAGCTGATACTACATG
GCTTGAGTACGGGAGGGGAGAGTGGAACTTCTGGTGGAGCGGTGAAATGCGTAGATATCAGAAGGAACGC
CGGCGGCGAAAGCGACTCTCTGGCCCGAAACTGACGCTGAGTGTGCGAAAGCTAGGGGAGCAAACGGGAT
TAGATACCCCGGTAGTCCTAGCCGTAAACGATGGGCACTAAGTAGAGGGGT

>gi|451328655|gb|KC158157.1| Uncultured bacterium clone MC7 16S ribosomal RNA gene, partial sequence
TCGCATGCCCGAAGGGTGACGAAGCGACGCCGCGTGGGTGAAGAAGGCCTTCGGGTTGTAAACCCCTGTC
AGGAGTTAAGAAATGTAGGATCGCTAATATCGGTCCTGTTTGACTAAGGCTCCAAAGGAAGCCACGGCTA
ACTCTGTGCCAGCAGCCGCGGTAATACAGAGGTGGCAAGCGTTGTTCGGAATTATTGGGCGTAAAGAGCA
CGTAGGTGGATTTGTAAGTCAGATGTGAAAGCCTTCTGTTCAACGGAAGAATGGCATCTGATACTACATG
GCTTGAGTGCAGGAGGGGAGAATGGAACTTCTGGTGGAGCGGTGAAATGCGTAGATATCAGAAGGAACGC
CGGCGGCGAAAGCGATTCTCTGGCCTATTACTGACGCTCAGTGTGCGAAAGCTAGGGAAGCAAACGGAAT
TAAATACCCCGGTAGTCCTAGCCGTAAACAATGGGCACTAAGTAAAGGGGT

>gi|451328656|gb|KC158158.1| Uncultured bacterium clone MC8 16S ribosomal RNA gene, partial sequence
TCGCATGCCCGAAGGGTGACGAAGCGACGCCGCGTGTGGGAAGAAGGCCTTCGGGTTGTAAACCACTGTC
AGGAGTTAGGAAATACAAGGGCGTTAATAGCGCCTTTGTTTGACTAAGGCTCCAGAGGAAGCCACGGCTA
ACTCTGTGCCAGCAGCCGCGGTAATACAGAGGCGGCAAGCGTTGTTCGGAATTATTGGGCGTAAAGAGCA
CGTAGGCGGCCTTGCAAGTCAGTTGTGAAAGCCTTCCGCTCAACGGAAGAATGCCAGCTGATACTACAGG
GCTTGAGTACGGGAGGGGAGAGTGGAACTTCTGGTGGAGCGGTGAAATGCGTAGATATCAGAAGGAACGC
CGGCGGCGAAAGCGACTCCCTGGCCCGAAACTGACGCTGAGTGTGCGAAAGCTAGGGGAGCAAACGGGAT
TAGATACCCCGGTAGTCCTAGCCGTAAACGATGGGCACTAAGTAGAGGGGT

>gi|451328657|gb|KC158159.1| Uncultured bacterium clone MC9 16S ribosomal RNA gene, partial sequence
TCGCAATGCCCGAAAGGGTGACGAAGCGACGCCGCGTGAGCGAAGAAGGCCTTAGGGTTGTAAAGCTCTG
TCGAGGGTTATGAAATATAGATAGGTTAATACCTTATCTATTTGACAAAGGCCCAAAAGGAAGCCACGGC
TAACTCTGTGCCAGCAGCCGCGGTAATACAGAGGTGGCAAGCGTTGTTCGGTATTATTGGGCGTAAAGAG
CACGTAGGTGGTTTTGTAAGTCAGATGTGAAAGCCTTCTGTTCAAAGGAAGAACGGCATCTGAAACTGCA
GAACTTGAGTGTAAGAGGGGAGAGTGGAACTTCTGGTGGAGCGGTGAAATGCGTAGATATCAGAAGGAAC
GTCGGCGGCGAAAGCGACTCTCTGGCCTATTACTGACACTGAGTGTGCGAAAGTTAGGGGAGCAAACGGG
ATTAGATACCCCGGTAGTCCTAACTGTAAACGATGGGCACTAAGTAGAGGGGT

>gi|451328658|gb|KC158160.1| Uncultured bacterium clone MC11 16S ribosomal RNA gene, partial sequence
TCGCATGCCCGAAAGGGTGACGAAGCGACGCCGCGTGGGTGAGGAAGGCCTTCGGGTTGTAAAGCCCTGT
CAGGAGTTAAGAAATGTAGACGCGCTAATATCGGGTCTATTTGACAAAGGCTCCAAAGGAAGCCACGGCT
AACTCTGTGCCAGCAGCCGCGGTAATACAGAGGTGGCAAGCGTTGTTCGGAATTATTGGACGTAAAGAGC
ACGTAGGTGGATTTGTAAGTCAGACGTGAAAGCCTTCTGTTCAACGGAAGAATTGCATCTGAAACTACAA
ACCTTGAGTGTAGGAGGGGAGAATGGAACTTCTGGTGGAGCGGTGAAATGCGTAGATATCAGAAGGAACG
CCGGCGGCGAAAGCGATTCTCTGGCCTATTACTGACACTCAGTGTGCGAAAGCTAGGGGAGCAAACGGGA
TTAGATACCCCGGTAGTCCTAGCCGTAAACGATGGGCACTAAGTAGAGGGGT

>gi|451328659|gb|KC158161.1| Uncultured bacterium clone MC12 16S ribosomal RNA gene, partial sequence
TCGCAATGCCCGAAAGGGTGACGAAGCGACGCCGCGTGTGGGAAGAAGGCCTTCGGGTTGTAAACCACTG
TCAGGAGTTAGGAAGTGCAGGAGCGTTAATAGCGTTCTTGCTTGACTAAGGCTCCAGAGGAAGCCACGGC
TAACTCTGTGCCAGCAGCCGCGGTAATACAGAGGCGGCAAGCGTTGTTCGGAATTATTGGGCGTAAAGAG
CACGTAGGCGGCCTTGCAAGTCAGTTGTGAAAGCCTTCCGCTCAACGGAAGAATGCCAGCTGATACTACA
TGGCTTGAGTACGGGAGGGGAGAGTGGAACTTCTGGTGGAGCGGTGAAATGCGTAGATATCAGAAGGAAC
GCCGGCGGCGAAAGCGACTCTCTGGCCCGAAACTGACGCTGAGTGTGCGAAAGCTAGGGGAGCAAACGGG
ATTAGATACCCCGGTAGTCCTAGCCGTAAACGATGGGCACTAAGTAGAGGGGT

>gi|451328660|gb|KC158162.1| Uncultured bacterium clone MC13 16S ribosomal RNA gene, partial sequence
TCGCAATGCCCGAAAGGGTGACGAAGCGACGCCGCGTGCGGGAAGAAGGCCTTCGGGTTGTAAACCGCTG
TCAGGAGTTAGGAAATGCAAGGTGGTTAATAGTCACTTTGCTTGACTAAGGCTCCAGAGGAAGCCACGGC
TAACTCTGTGCCAGCAGCCGCGGTAATACAGAGGCGGCAAGCGTTGTTCGGAATTATTGGGCGTAAAGAG
CACGTAGGCGGCTCCGTAAGTCAGTTGTGAAAGCCTTCCGCTTAACGGAAGAACGGCTTCTGGTACTGCG
GGGCTAGAGTACGGAAGGGGAGAGTGGAACTTCTGGTGGAGCGGTGAAATGCGTAGATATCAGAAGGAAC
GCCGGCGGCGAAAGCGACTCTCTGGTCCGAAACTGACGCTGAGGTGCGAAAGCTAGGGGAGCAAACGGGA
TTAGATACCCCGGTAGTCCTAGCCGTAAACGATGGGCACTAAGTAGAGGGGT

>gi|451328661|gb|KC158163.1| Uncultured bacterium clone MC14 16S ribosomal RNA gene, partial sequence
TCGCAATGCCCGAAAGGGTGACGAAGCGACGCCGCGTGTGGGAAGAAGGCCTTCGGGTTGTAAACCACTG
TCAGGAGTTAGGAAGTGCAGGAGCGTTAATAGCGTTCTTGCTTGACTAAGGCTCCAGAGGAAGCCACGGC
TAACTCTGTGCCAGCAGCCGCGGTAATACAGAGGCGGCAAGCGTTGTTCGGAATTATTGGGCGTAAAGAG
CACGTAGGCGGCCTTGCAAGTCAGTTGTGAAAGCCTTCCGCTCAACGGAAGAATGCCAGCTGATACTACA
TGGCTTGAGTACGGGAGGGGAGAGTGGAACTTCTGGTGGAGCGGTGAAATGCGTAGATATCAGAAGGAAC
GCCGGCGGCGAAAGCGACTCTCTGGCCCGAAACTGACGCTGAGTGTGCGAAAGCTAGGGGAGCAAACGGG
ATTAGATACCCCGGTAGTCCTAGCCGTAAACGATGGGCACTAAGTAGAGGGGT

>gi|451328662|gb|KC158164.1| Uncultured bacterium clone MC15 16S ribosomal RNA gene, partial sequence
TCGCATGCCCGAAGGGTGACGAAGCGACGCCGCGTGCGGGAAGAAGGCCTTCGGGTTGTAAACCGCTGTC
AGGAGTTAGGGAATGCAAGGTGGTTAATAGTCACTTTGCTTGACTAAGGCTCCAGAGGAAGCCACGGCTA
ACTCTGTGCCAGCAGCCGCGGTAATACAGAGGCGGCAAGCGTTGTTCGGAATTATTGGGCGTAAAGAGCA
CGTAGGCGGCTCCGTAAGTCAGTTGTGAAAGCCTTCCGCTTAACGGAAGAACGGCTTCTGGTACTGCGGG
GCTAGAGTACGGAAGGGGAGAGTGGAACTTCTGGTGGAGCGGTGAAATGCGTAGATATCAGAAGGAACGC
CGGCGGCGAAAGCGACTCTCTGGTCCGAAACTGACGCTGAGGTGCGAAAGCTAGGGGAGCAAACGGGATT
AGATACCCCGGTAGTCCTAGCCGTAAACGATGGGCACTAAGTAGAGGGGT

>gi|451328663|gb|KC158165.1| Uncultured bacterium clone MC16 16S ribosomal RNA gene, partial sequence
TCGCATGCCCGAAGGGTGACGAAGCGACGCCGCGTGTGTGAGGAAGGCCTTCGGGTTGTAAACCCCTGTC
AGGAGTTAAGAAATGCAAGGTCGCTAATATCGCCTTTGTTTGACTAAGGCTCCAGAGGAAGCCACGGCTA
ACTCTGTGCCAGCAGCCGCGGTAATACAGAGGCGGCAAGCGTTGTTCGGAATTATTGGGCGTAAAGAGCA
CGTAGGCGGACTTGTAAGTCAGACGTGAAAGCCTTCCGCTCAACGGAAGAATGGCATCTGATACTACAAA
CCTTGAGTGCAGGAGGGGAGAATGGAACTTCTGGTGGAGCGGTGAAATGCGTACATATCAGAAGGAACGC
CGGCGGCGAAAGCGATTCTCTGGCCCATTACTGACACTGAGTGTGCGAAAGCTAGGGGAGCAAACGGGAT
TAGATACCCCGGTAGTCCTAGCCGTAAACGATGGGCACTAAGTAGAGGGGT

>gi|451328664|gb|KC158166.1| Uncultured bacterium clone MC17 16S ribosomal RNA gene, partial sequence
TCGCAATGCCCGAAAGGGTGACGAAGCGACGCCGCGTGGGTGAGGAAGGCCTTCGGGTTGTAAAGCCCTG
TCAGGAGTTAAGAAATGTAGGCTAGCTAATATCGGGTCTATTTGACAAAGGCTCCAAAGGAAGCCACGGC
TAACTCTGTGCCAGCAGCCGCGGTAATACAGAGGTGGCAAGCGTTGTTCGGAATTATTGGGCGTAAAGAG
CACGTAGGTGGATTTGTAAGTCAGACGTGAAAGCCTTCTGTTCAACGGAAGAATTGCATCTGAAACTACA
AACCTTGAGTGTAGGAGGGGAGAATGGAACTTCTGGTGGAGCGGTGAAATGCGTAGATATCAGAAGGAAC
GCCGGCGGCGAAAGCGATTCTCTGGCCTATTACTGACACTCAGTGTGCGAAAGCTAGGGGAGCAAACGGG
ATTAGATACCCCGGTAGTCCTAGCCGTAAACGATGGGCACTAAGTAGAGGGGT

>gi|451328665|gb|KC158167.1| Uncultured bacterium clone MC18 16S ribosomal RNA gene, partial sequence
TCGCAATGCCCGAAAGGGTGACGAAGCGACGCCGCGTGAGCGAAGAAGGCCCTAGGGTTGTAAGGCTCTG
TCGGGGGTTATGAAATGCAGGTTGGTTAATACCCAACCTGTTTGACAAAGGCCCCAAAGGAAGCCACGGC
TAACTCTGTGCCAGCAGCCGCGGTAATACAGAGGTGGCAAGCGTTGTTCGGTATTATTGGGCGCAAAGAG
CACGTAGGTGGTTTTGTAAGTCAGATGTGAAAGCCTTCTGTTCAACGGAAGAATTGCATCTGAAACTACA
AACCTTGAGTGTAGGAGGGGAGAATGGAACTTCTGGTGGAGCGGTGAAATGCGTAGATATCAGAAGGAAC
GCCGGCGGCGAAAGCGATTCTCTGGCCTATTACTGACACTCAGTGTGCGAAAGCTAGGGGAGCAAACGGG
ATTAGATACCCCGGTAGTCCTAGCCGTAAACGATGGGCACTAAGTAGAGGGGT

>gi|451328666|gb|KC158168.1| Uncultured bacterium clone MC19 16S ribosomal RNA gene, partial sequence
TCGCAATGCCCGAAAGGGTGACGAAGCGACGCCGCGTGGGTGAGGAAGGCCTTCGGGTTGTAAAGCCCTG
TCAGGAGTTAAGAAATGTAGACTCGCTAATATCGGGTCTATTTGACAAAGGCTCCAAAGGAAGCCACGGC
TAACTCTGTGCCAGCAGCCGCGGTAATACAGAGGTGGCAAGCGTTGTTCGGAATTATTGGGCGTAAAGAG
CACGTAGGTGGATTTGTAAGTCAGACGTGAAAGCCTTCTGTTCAACGGAAGAATTGCATCTGAAACTACA
AACCTTGAGTGTAGGAGGGGAGAATGGAACTTCTGGTGGAGCGGTGAAATGCGTAGATATCAGAAGGAAC
GCCGGCGGCGAAAGCGATTCTCTGGCCTATTACTGACACTCAGTGTGCGAAAGCTAGGGGAGCAAACGGG
ATTAGATACCCCGGTAGTCCTAGCCGTAAACGATGGGCACTAAGTAGAGGGGT

>gi|451328667|gb|KC158169.1| Uncultured bacterium clone MC20 16S ribosomal RNA gene, partial sequence
TCGCATGCCCGAAAGGGTGACGAAGCGACGCCGCGTGAGCGAAGAAGGCCCTAGGGTTGTAAAGCTCTGT
CGGGGGTTATGAAATGCAGGTTGGTTAATACCCAACCTGTTTGACAAAGGCCCCAAAGGAAGCCACGGCT
AACTCTGTGCCAGCAGCCGCGGTAATACAGAGGTGGCAAGCGTTGTTCGGTATTATTGGGCGTAAAGAGC
ACGTAGGTGGTTTTGTAAGTCAGATGTGAAAGCCTTCTGTTCAAAGGAAGAACGGCATCTGAAACTGCAG
ATCTTGAGTGTAGGAGGGGAGAGTGGAACTTCTGGTGGAGCGGTGAAATGCGTAGATATCAGAAGGAACG
TCGGCGGCGAAAGCGACTCTCTGGCCTATTACTGACACTGAGTGTGCGAAAGTTAGGGGAGCAAACGGGA
TTAGATACCCCGGTAGTCCTAACTGTAAACGATGGGCACTAAGTAGAGGGGT

>gi|451328668|gb|KC158170.1| Uncultured bacterium clone MC21 16S ribosomal RNA gene, partial sequence
TCGCAATGCCCGAAAGGGTGACGAAGCGACGCCGCGTGAGCGAAGAAGGCCCTAGGGTTGTAAAGCTCTG
TCGGGGGTTATGAAATGCAGGTTGGTTAATACCCAACCTGTTTGACAAAGGCCCCAAAGGAAGCCACGGC
TAACTCTGTGCCAGCAGCCGCGGTAATACAGAGGTGGCAAGCGTTGTTCGGTATTATTGGGCGTAAAGAG
CACGTAGGTGGTTTTGTAAGTCAGATGTGAAAGCCTTCTGTTCAAAGGAAGAACGGCATCTGAAACTGCA
GATCTTGAGTGTAGGAGGGGAGAGTGGAACTTCTGGTGGAGCGGTGAAATGCGTAGATATCAGAAGGAAC
GTCGGCGGCGAAAGCGACTCTCTGGCCTATTACTGACACTGAGTGTGCGAAAGTTAGGGGAGCAAACGGG
ATTAGATACCCCGGTAGTCCTAACTGTAAACGATGGGCACTAAGTAGAGGGGT

>gi|451328669|gb|KC158171.1| Uncultured bacterium clone MC22 16S ribosomal RNA gene, partial sequence
TCGCATGCCCGAAGGGTGACGAAGCGACGCCGCGTGTGGGAAGAAGGCCTTCGGGTTGTAAACCACTGTC
AGGAGTTAGGAAGTGCAAGGGCGTTAATAGCGTTCTTGCTTGACTAAGGCTCCAGAGGAAGCCACGGCTA
ACTCTGTGCCAGCAGCCGCGGTAATACAGAGGCGGCAAGCGTTGTTCGGAATTATTGGGCGTAAAGAGCA
CGTAGGCGGCCTTGCAAGTCAGTTGTGAAAGCCTTCCGCTCAACGGAAGAATGCCAGCTGATACTACAGG
GCTTGAGTACGGGAGGGGAGAGTGGAACTTCTGGTGGAGCGGTGAAATGCGTAGATATCAGAAGGAACGC
CGGCGGCGAAAGCGACTCTCTGGCCCGAAACTGACGCTGAGTGTGCGAAAGCTAGGGGAGCAAACGGGAT
TAGATACCCCGGTAGTCCTAGCCGTAAACGATGGGCACTAAGTAGAGGGGT

>gi|451328670|gb|KC158172.1| Uncultured bacterium clone MC23 16S ribosomal RNA gene, partial sequence
TCGCAATGCCCGAAAGGGTGACGAAGCGACGCCGCGTGTGGGAAGAAGGCCTTCGGGTTGTAAACCACTG
TCAGGAGTTAGGAAGTGCAGGAGCGTTAATAGCGTTCTTGCTTGACTAAGGCTCCAGAGGAAGCCACGGC
TAACTCTGTGCCAGCAGCCGCGGTAATACAGAGGCGGCAAGCGTTGTTCGGAATTATTGGGCGTAAAGAG
CACGTAGGCGGCCTTGCAAGTCGGTTGTGAAAGCCTTCCGCTCAACGGAAGAATGCCAGCTGATACTACA
GGGCTTGAGTACGGGAGGGGAGAGTGGAACTTCTGGTGGAGCGGTGAAATGCGTAGATATCAGAAGGAAC
GCCGGCGGCGAAAGCGACTCTCTGGCCCGAAACTGACGCTGAGTGTGCGAAAGCTAGGGGAGCAAACGGG
ATTAGATACCCCGGTAGTCCTAGCCGTAAACGATGGGCACTAAGTAGAGGGGT

>gi|451328671|gb|KC158173.1| Uncultured bacterium clone MC24 16S ribosomal RNA gene, partial sequence
TCGCAATGCCCGAAAGGGTGACGAAGCGACGCCGCGTGGGTGAGGAAGGCCTTCGGGTTGTAAAGCCCTG
TCAGGAGTTAAGAAATGTAGACTCGCTAACATCGGGTCTATTTGACAAAGGCTCCAAAGGAAGCCACGGC
TAACTCTGTGCCAGCAGCCGCGGTAATACAGAGGTGGCAAGCGTTGTTCGGAATTATTGGGCGTAAAGAG
CACGTAGGTGGATTTGTAAGTCAGACGTGAAAGCCTTCTGTTCAACGGAAGAATTGCATCTGAAACTACA
AACCTTGAGTGTAGGAGGGGAGAATGGAACTTCTGGTGGAGCGGTGAAATGCGTAGATATCAGAAGGAAC
GCCGGCGGCGAAAGCGATTCTCTGGCCTATTACTGACACTCAGTGTGCGAAAGCTAGGGGAGCAAACGGG
ATTAGATACCCCGGTAGTCCTAGCCGTAAACGATGGGCACTAAGTAGAGGGGT

>gi|451328672|gb|KC158174.1| Uncultured bacterium clone MC25 16S ribosomal RNA gene, partial sequence
TCGCAATGCCCGAAAGGGTGACGAAGCGACGCCGCGTGGGTGAGGAAGGCCCTCGGGTTGTAAAGCCCTG
TCAGGAGTTAAGAAATGTAAGTGCGCTAATATCGCATTTATTTGACGAAGGCTCCAAAGGAAGCCACGGC
TAACTCTGTGCCAGCAGCCGCGGTAATACAGAGGTGGCAAGCGTTGTTCGGAATTATTGGGCGTAAAGAG
CACGTAGGTGGGTTTGTAAGTCAGATGTGAAAGCCTTCTGTTCAACGGAAGAATTGCATCTGAAACTACA
AGTCTTGAGTGTAGGAGGGGAGAATGGAACTTCTGGTGGAGCGGTGAAATGCGTAGATATCAGAAGGAAC
GCCGGCGGCGAAAGCGATTCTCTGGCCTATTACTGACACTCAGTGTGCGAAAGCTAGGGGAGCAAACGGG
ATTAGATACCCCGGTAGTCCTAGCCGTAAACGATGGGCACTAAGTAGAGGGGT

>gi|451328673|gb|KC158175.1| Uncultured bacterium clone MC26 16S ribosomal RNA gene, partial sequence
TCGCAATGCCCGAAAGGGTGACGAAGCGACGCCGCGTGGGTGAGGAAGGCCTTCGGGTTGTAAAGCCCTG
TCAGGAGTTAAGAAATGTAGGCTCGCTAATATCGGGTCTATTTGACAAAGGCTCCAAAGGAAGCCACGGC
TAACTCTGTGCCAGCAGCCGCGGTAATACAGAGGTGGCAAGCGTTGTTCGGAATTATTGGGCGTAAAGAG
CACGTAGGTGGGTTTGTAAGTCAGATGTGAAAGCCTTCTGTTCAACGGAAGAATTGCATCTGAAACTACG
AATCTTGAGTGTAGGAGGGGAGAATGGAACTTCTGGTGGAGCGGTGAAATGCGTAGATATCAGAAGGAAC
GCCGGCGGCGAAAGCGATTCTCTGGCCTATTACTGACACTCAGTGTGCGAAAGCTAGGGGAGCAAACGGG
ATTAGATACCCCGGTAGTCCTAGCCGTAAACGATGGGCACTAAGTAGAGGGGT

>gi|451328674|gb|KC158176.1| Uncultured bacterium clone MC27 16S ribosomal RNA gene, partial sequence
TCGCATGCCCGAAGGGTGACGAAGCGACGCCGCGTGTGGGAAGAAGGCCTTCGGGTTGTAAACCACTGTC
AGGAGTTAGGAAGTGCAGGAGCGTTAATAGCGTTCTTGCTTGACTAAGGCTCCAGAGGAAGCCACGGCTA
ACTCTGTGCCAGCAGCCGCGGTAATACAGAGGCGGCAAGCGTTGTTCGGAATTATTGGGCGTAAAGAGCA
CGTAGGCGGCCTTGCAAGTCAGTTGTGAAAGCCTTCCGCTCAACGGAAGAATGCCAGCTGATACTACAGG
GCTTGAGTACGGGAGGGGAGAGTGGAACTTCTGGTGGAGCGGTGAAATGCGTAGATATCAGAGGGAACGC
CGGCGGCGAAAGCGACTCTCTGGCCCGAAACTGACGCTGAGTGTGCGAAAGCTAGGGGAGCAAACGGGAT
TAGATACCCCGGTAGTCCTAGCCGTAAACGATGGGCACTAAGTAGAGGGGT

>gi|451328675|gb|KC158177.1| Uncultured bacterium clone MC28 16S ribosomal RNA gene, partial sequence
TCGCATGCCCGAAGGGTGACGAAGCGACGCCGCGTGGGTGAGGAAGGCCTTCGGGTTGTAAAGCCCCGTC
AGGAGTTAAGAAATGTAGGCTCGCTAATATCGGGTCTATTTGACAAAGGCTCCAAAGGAAGCCACGGCTA
ACTCTGTGCCAGCAGCCGCGGTAATACAGAGGTGGCAAGCGTTGTTCGGAATTATTGGGCGTAAAGAGCA
CGTAGGTGGATTTGTAAGTCAGACGTGAAAGCCTTCTGTTCAACGGAAGAATTGCATCTGAAACTACAAA
CCTTGAGTGTAGGAGGGGAGAATGGAACTTCTGGTGGAGCGGTGAAATGCGTAGATATCAGAAGGAACGC
CGGCGGCGAAAGCGATTCTCTGGCCTATTACTGACACTCAGTGTGCGAAAGCTAGGGGAGCAAACGGGAT
TAGATACCCCGGTAGTCCTAGCCGTAAACGATGGGCACTAAGTAGAGGGGT

>gi|451328676|gb|KC158178.1| Uncultured bacterium clone MC29 16S ribosomal RNA gene, partial sequence
TCGCATGCCCGAAGGGTGACGAAGCGACGCCGCGTGTGGGAAGAAGGCCTTCGGGTTGTAAACCACTGTC
AGGAGTTAGGAAATACAAGGGCGTTAATAGCGCCTTTGTTTGACTAAGGCTCCAGAGGAAGCCACGGCTA
ACTCTGTGCCAGCAGCCGCGGTAATACAGAGGCGGCAAGCGTTGTTCGGAATTATTGGGCGTAAAGAGCA
CGTAGGCGGTCTTGCAAGTCAGTTGTGAAAGCCTTCCGCTCAACGGAAGAATGCCAGCTGATACTACAGG
GCTTGAGTACGGGAGGGGAGAGTGGAACTTCTGGTGGAGCGGTGAAATGCGTAGATATCAGAAGGAACGC
CGGCGGCGAAAGCGACTCTCTGGCCCGAAACTGACGCTGAGTGTGCGAAAGCTAGGGGAGCAAACGGGAT
TAGATACCCCGGTAGTCCTAGCCGTAAACGATGGGCACTAAGTAGAGGGGT

>gi|451328677|gb|KC158179.1| Uncultured bacterium clone MC30 16S ribosomal RNA gene, partial sequence
TCGCAATGCCCGAAAGGGTGACGAAGCGACGCCGCGTGGGTGAGGAAGGCCTTCGGGTTGTAAAGCCCTG
TCAGGAGTTAAGAAATGTAGGCTCGCTAATATCGGGTCTATTTGACAAAGGCTCCAAAGGAAGCCACGGC
TAACTCTGTGCCAGCAGCCGCGGTAATACAGAGGTGGCAAGCGTTGTTCGGAATTATTGGGCGTAAAGAG
CACGTAGGTGGATTTGTAAGTCAGACGTGAAAGCCTTCTGTTCAACGGAAGAATTGCATCTGAAACTACA
AACCTTGAGTGTAGGAGGGGAGAATGGAACTTCTGGTGGAGCGGTGAAATGCGTAGATATCAGAAGGAAC
GCCGGCGGCGAAAGCGACTCTCTGGCCCGAAACTGACGCTGAGTGTGCGAAAGCTAGGGGAGCAAACGGG
ATTAGATACCCCGGTAGTCCTAGCCGTAAACGATGGGCACTAAGTAGAGGGGT

>gi|451328678|gb|KC158180.1| Uncultured bacterium clone MC31 16S ribosomal RNA gene, partial sequence
TCGCATGCCCGAAAGGGTGACGAAGCGACGCCGCGTGGGTGAGGAAGGCCTTCGGGTTGTAAAGCCCTGT
CAGGAGTTAAGAAATGTAGACTCGCTAATATCGGGTCTATTTGACAAAGGCTCCAAAGGAAGCCACGGCT
AACTCTGTGCCAGCAGCCGCGGTAATACAGAGGTGGCAAGCGTTGTTCGGAATTATTGGGCGTAAAGAGC
ACGTAGGTGGATTTGTAAGTCAGACGTGAAAGCCTTCTGTTCAACGGAAGAATTGCATCTGAAACTACAA
ACCTTGAGTGTAGGAGGGGAGAATGGAACTTCTGGTGGAGCGGTGAAATGCGTAGATATCAGAAGGAACG
CCGGCGGCGAAAGCGATTCTCTGGCCTATTACTGACACTGAGTGTGCGAAAGTTAGGGGAGCAAACGGGA
TTAGATACCCCGGTAGTCCTAGCCGTAAACGATGGGCACTAAGTAGAGGGGT

>gi|451328679|gb|KC158181.1| Uncultured bacterium clone MC32 16S ribosomal RNA gene, partial sequence
TCGCAATGCCCGAAAGGGTGACGAAGCGACGCCGCGTGAGCGAAGAAGGCCCTAGGGTTGTAAAGCTCTG
TCGGGGGTTATGAAATGCAGGTTGGTTAATACCCAACCTGTTTGACAAAGGCCCCAAAGGAAGCCACGGC
TAACTCTGTGCCAGCAGCCGCGGCAATACAGAGGTGGCAAGCGTTGTTCGGTATTATTGGGCGTAAAGAG
CACGTAGGTGGTTTTGTAAGTCAGATGTGAAAGCCTTCTGTTCAAAGGAAGAACGGCATCTGAAACTGCA
GATCTTGAGTGTAGGAGGGGAGAGTGGAACTTCTGGTGGAGCGGTGAAATGCGTAGATATCAGAAGGAAC
GTCGGCGGCGAAAGCGACTCTCTGGCCTATTACTGACACTGAGTGTGCGAAAGTTAGGGGAGCAAACGGG
ATTAGATACCCCGGTAGTCCTAACTGTAAACGATGGGCACTAAGTAGAGGGGT

>gi|451328680|gb|KC158182.1| Uncultured bacterium clone MC33 16S ribosomal RNA gene, partial sequence
TCGCATGCCCGAAGGGTGACGAAGCGACGCCGCGTGGGTGAGGAAGGCCCTCGGGTTGTAAAGCCCTGTC
AGGAGTTAAGAAATGTAGGTTCGCTAATATCGGGCCTATTTGACAAAGGCTCCAAAGGAAGCCACGGCTA
ACTCTGTGCCAGCAGCCGCGGTAATACAGAGGTGGCAAGCGTTGTTCGGAATTATTGGGCGTAAAGAGCA
CGTAGGTGGATTTGTAAGTCAGATGTGAAAGCCTCCTGTTCAACGGAAGAATTGCATCTGAAACTACTGA
TCTTGAGTGTAGGAGGGGAGAATGGAACTTCTGGTGGAGCGGTGAAATGCGTAGATATCAGAAGGAACGC
CGGCGGCGAAAGCGATTCTCTGGCCTATTACTGACACTCAGTGTGCGAAAGCTAGGGGAGCAAACGGGAT
TAGATACCCCGGTAGTCCTAGCCGTAAACGATGGGCACTAAGTAGAGGGGT

>gi|451328681|gb|KC158183.1| Uncultured bacterium clone MC34 16S ribosomal RNA gene, partial sequence
TCGCAATGCCCGAAAGGGTGACGAAGCGACGCCGCGTGAGCGAAGAAGGCCCTAGGGTTGTAAAGCTCTG
TCGGGGGTTATGAAATGCAGATTGGTTAATACCCAACCTGTTTGACAAAGGCCCCAAAGGAAGCCACGGC
TAACTCTGTGCCAGCAGCCGCGGTAATACAGAGGTGGCAAGCGTTGTTCGGTATTATTGGGCGTAAAGAG
CACGTAGGTGGTTTTGTAAGTCAGATGTGAAAGCCTTCTGTTCAAAGGAAGAACGGCATCTGAAACTGCA
GATCTTGAGTGTAGGAGGGGAGAGTGGAACTTCTGGTGGAGCGGTGAAATGCGTAGATATCAGAAGGAAC
GTCGGCGGCGAAAGCGACTCTCTGGCCTATTACTGACACTGAGTGTGCGAAAGTTAGGGGAGCAAACGGG
ATTAGATACCCCGGTAGTCCTAACTGTAAACGATGGGCACTAAGTAGAGGGGT

>gi|451328682|gb|KC158184.1| Uncultured bacterium clone MC35 16S ribosomal RNA gene, partial sequence
TCGCATGCCCGAAAGGGTGACGAAGCGACGCCGCGTGGGTGAGGAAGGCCTTCGGGTTGTAAAGCCCTGT
CAGGAGTTAAGAAATGTAGGCTAGCTAATATCGGGTCTATTTGACAAAGGCTCCAAAGGAAGCCACGGCT
AACTCTGTGCCAGCAGCCGCGGTAATACAGAGGTGGCAAGCGTTGTTCGGAATTATTGGGCGTAAAGAGC
ACGTAGGTGGATTTGTAAGTCAGACGTGAAAGCCTTCTGTTCAACGGAAGAATTGCATCTGAAACTACAA
ACCTTGAGTGTAGGAGGGGAGAATGGAACTTCTGGTGGAGCGGTGAAATGCGTAGATATCAGAAGGAACG
CCGGCGGCGAAAGCGATTCTCTGGCCTATTACTGACACTCAGTGTGCGAAAGCTAGGGGAGCAAACGGGA
TTAGATACCCCGGTAGTCCTAGCCGTAAACGATGGGCACTAAGTAGAGGGGT

>gi|451328683|gb|KC158185.1| Uncultured bacterium clone MC36 16S ribosomal RNA gene, partial sequence
TCGCATGCCCGAAAGGGTGACGAAGCGACGCCGCGTGTGGGAAGAAGGCCTTCGGGTTGTAAACCACTGT
CAGGAGTTAGGAAGTGCAGGAGCGTTAATAGCGTTCTTGCTTGACTAAGGCTCCAGAGGAAGCCACGGCT
AACTCTGTGCCAGCAGCCGCGGTAATACAGAGGCGGCAAGCGTTGTTCGGAATTATTGGGCGTAAAGAGC
ACGTAGGCGGCCTTGCAAGTCAGTTGTGAAAGCCTTCCGCTCAACGGAAGAATGCCAGCTGATACTACAT
GGCTTGAGTACGGGAGGGGAGAGTGGAACTTCTGGTGGAGCGGTGAAATGCGTAGATATCAGAAGGAACG
CCGGCGGCGAAAGCGACCCTCTGGCCCGAAACTGACGCTGAGTGTGCGAAAGCTAGGGGAGCAAACGGGA
TTAGATACCCCGGTAGTCCTAGCCGTAAACGATGGGCACTAAGTAGAGGGGT

>gi|451328684|gb|KC158186.1| Uncultured bacterium clone MC37 16S ribosomal RNA gene, partial sequence
TCGCATGCCCGAAGGGTGACGAAGCGACGCCGCGTGGGTGAGGAAGGCCCTCGGGTTGTAAAGCCCTGTC
AGGAGTTAAGAAATGTAGGTGTGCTAATATCACGCCTATTTGACGAAGGCTCCAAAGGAAGTCACGGCTA
ACTCTGTGCCAGCAGCCGCGGTAATACAGAGGTGGCAAGCGTTGTTCGGAATTATTGGGCGTAAAGAGCA
CGTAGGTGGGTTTGTAAGTCAGATGTGAAAGCCTCCTGTTCAACGGGAGAATTGCATCTGAAACTACTGA
TCTTGAGTGTAGGAGGGGAGAATGGAACTTCTGGTGGAGCGGTGAAATGCGTAGATATCAGAAGGAACGC
CGGCGGCGAAAGCGATTCTCTGGCCTATTACTGACACTCAGTGTGCGAAAGCTAGGGGAGCAAACGGGAT
TAGATACCCCGGTAGTCCTAGCCGTAAACGATGGGCACTAAGTAGAGGGGT

>gi|451328685|gb|KC158187.1| Uncultured bacterium clone MC38 16S ribosomal RNA gene, partial sequence
TCGCAATGCCCGAAAGGGTGACGAAGCGACGCCGCGTGGGTGAGGAAGGCCTTCGGGTTGTAAAGCCCTG
TCAGGAGTTAAGAAATGTAGACTCGCTAATATCGGGTCTATTTGACAAAGGCTCCAAAGGAAGCCACGGC
TAACTCTGTGCCAGCAGCCGCGGTAATACAGAGGTGGCAAGCGTTGTTCGGAATTATTGGGCGTAAAGAG
CACGTAGGTGGATTTGTAAGTCAGACGTGAAAGCCTTCTGTTCAACGGAAGAATTGCATCTGAAACTACA
AACCTTGAGTGTAGGAGGGGAGAATGGAACTTCTGGTGGAGCGGTGAAATGCGTAGATATCAGAAGGAAC
GCCGGCGGCGAAAGCGATTCTCTGGCCTATTACTGACACTCAGTGTGCGAAAGCTAGGGGAGCAAACGGG
ATTAGATACCCCGGTAGTCCTAGCCGTAAACGATGGGCACTAAGTAGAGGGGT

>gi|451328686|gb|KC158188.1| Uncultured bacterium clone MC39 16S ribosomal RNA gene, partial sequence
TCGCAATGCCCGAAAGGGTGACGAAGCGACGCCGCGTGGGTGAGGAAGGCCCTCGGGTTGTAAAGCCCTG
TCAGGAGTTAAGAAATGTAGGTGTGCTAATATCACGCCTATTTGACGAAGGCTCCAAAGGAAGTCACGGC
TAACTCTGTGCCAGCAGCCGCGGTAATACAGAGGTGGCAAGCGTTGTTCGGAATTATTGGGCGTAAAGAG
CACGTAGGTGGGTTTGTAAGTCAGATGTGAAAGCCTCCTGTTCAACGGGAGAATTGCATCTGAAACTACT
GATCTTGAGTGTAGGAGGGGAGAATGGAACTTCTGGTGGAGCGGTGAAATGCGTAGATATCAGAAGGAAC
GCCGGCGGCGAAAGCGATTCTCTGGCCTATTACTGACACTCAGTGTGCGAAAGCTAGGGGAGCAAACGGG
ATTAGATACCCCGGTAGTCCTAGCCGTAAACGATGGGCACTAAGTAGAGGGGT

>gi|451328687|gb|KC158189.1| Uncultured bacterium clone MC40 16S ribosomal RNA gene, partial sequence
TCGCAATGCCCGAAAGGGTGACGAAGCGACGCCGCGTGTGGGAAGAAGGCCTTCGGGTTGTAAACCACTG
TCAGGAGTTAGGAAGTGCAGGAGCGTTAATAGCGTTCTTGCTTGACTAAGGCTCCAGAGGAAGCCACGGC
TAACTCTGTGCCAGCAGCCGCGGTAATACAGAGGCGGCAAGCGTTGTTCGGAATTATTGGGCGTAAAGAG
CACGTAGGCGGCCTTGCAAGTCAGTTGTGAAAGCCTTCCGCTCAACGGAAGAATGCCAGCTGATACTACA
GGGCTTGAGTACGGGAGGGGAGAGTGGAACTTCTGGTGGAGCGGTGAAATGCGTAGATATCAGAAGGAAC
GCCGGCGGCGAAAGCGACTCTCTGGCCCGAAACTGACGCTGAGTGTGCGAAAGCTAGGGGAGCAAACGGG
ATTAGATACCCCGGTAGTCCTAGCCGTAAACGATGGGCACTAAGTAGAGGGGT

>gi|451328688|gb|KC158190.1| Uncultured bacterium clone MC41 16S ribosomal RNA gene, partial sequence
TCGCAATGCCCGAAAGGGTGACGAAGCGACGCCGCGTGGGTGAGGAAGGCCTTCGGGTTGTAAAGCCCTG
TCAGGAGTTAAGAAATGTAGACTCGCTAACATCGGGTCTATTTGACAAAGGCTCCAAAGGAAGCCACGGC
TAACTCTGTGCCAGCAGCCGCGGTAATACAGAGGTGGCAAGCGTTGTCCGGAATTATTGGGCGTAAAGAG
CACGTAGGTGGATTTGTAAGTCAGACGTGAAAGCCTTCTGTTCAACGGAAGAATTGCATCTGAAACTACA
AACCTTGAGTGTAGGAGGGGAGAATGGAACTTCTGGTGGAGCGGTGAAATGCGTAGATATCAGAAGGAAC
GCCGGCGGCGAAAGCGATTCTCTGGCCTATTACTGACACTCAGTGTGCGAAAGCTAGGGGAGCAAACGGG
ATTAGATACCCCGGTAGTCCTAGCCGTAAACGATGGGCACTAAGTAGAGGGGT

>gi|451328689|gb|KC158191.1| Uncultured bacterium clone MC42 16S ribosomal RNA gene, partial sequence
TCGCATGCCCGAAAGGGTGACGAAGCGACGCCGCGTGGGTGAGGAAGGCCTTCGGGTTGTAAAGCCCTGT
CAGGAGTTAAGAAATGTAGACTCGCTAATATCGGGTCTATTTGACAAAGGCTCCAAAGGAAGCCACGGCT
AACTCTGTGCCAGCAGCCGCGGTAATACAGAGGTGGCAAGCGTTGTTCGGAATTATTGGGCGTAAAGAGC
ACGTAGGTGGATTTGTAAGTCAGACGTGAAAGCCTTCTGTTCAACGGAAGAATTGCATCTGAAACTACAA
ACCTTGAGTGTAGGAGGGGAGAATGGAACTTCTGGTGGAGCGGTGAAATGCGTAGATATCAGAAGGAACG
CCGGCGGCGAAAGCGATTCTCTGGCCTATTACTGACACTCAGTGTGCGAAAGCTAGGGGAGCAAACGGGA
TTAGATACCCCGGTAGTCCTAGCCGTAAACGATGGGCACTAAGTAGAGGGGT

>gi|451328690|gb|KC158192.1| Uncultured bacterium clone MC43 16S ribosomal RNA gene, partial sequence
TCGCAATGCCCGAAAGGGTGACGAAGCGACGCCGCGTGGGTGAGGAAGGCCTTCGGGTTGTAAAGCCCTG
TCAGGAGTTAAGAAATGTAGACTCGCTAATATCGGGTCTATTTGACAAAGGCTCCAAAGGAAGCCACGGC
TAACTCTGTGCCAGCAGCCGCGGTAATACAGAGGTGGCAAGCGTTGTTCGGAATTATTGGGCGTAAAGAG
CACGTAGGTGGATTTGTAAGTCAGACGTGAAAGCCTTCTGTTCAACGGAAGAATTGCATCTGAAACTACA
AACCTTGAGTGTAGGAGGGGAGAATGGAACTTCTGGTGGAGCGGTGAAATGCGTAGATATCAGAAGGAAC
GCCGGCGGCGAAAGCGATTCTCTGGCCTATTACTGACACTCAGTGTGCGAAAGCTAGGGGAGCAAACGGG
ATTAGATACCCCGGTAGTCCTAGCCGTAAACGATGGGCACTAAGTAGAGGGGT

>gi|451328691|gb|KC158193.1| Uncultured bacterium clone MC44 16S ribosomal RNA gene, partial sequence
TCGCATGCCCGAAGGGTGACGAAGCGACGCCGCGTGGGTGAGGAAGGCCTTCGGGTTGTAAAACCCTGTC
AGGAGTTAAGAAATGTAAGTGCGCTAATACCGCATTTATTTGACAAAGGCTCCAAAGGAAGCCACGGCTA
ACTCTGTGCCAGCAGCCGCGGTAATACAGAGGTGGCGAGCGTTGTTCGGAATTATTGGGCGTAAAGAGCA
CGTAGGTGGATTTGTAAGTCAGATGTGAAAGCCTTCTGTTCAACGGAAGAATTGCATCTGAAACTGCGAA
TCTTGAGTGTAGGAGGGGAGAATGGAACTTCTGGTGGAGCGGTGAAATGCGTAGATATCAGAAGGAACGC
CGGCGGCGAAAGCGATTCTCTGGCCTATTACTGACACTGAGTGTGCGAAAGCTAGGGGAGCAAACGGGAT
TAGATACCCCGGTAGTCCTAGCCGTAAACGATGGGCACTAAGTAGAGGGGT

>gi|451328692|gb|KC158194.1| Uncultured bacterium clone MC45 16S ribosomal RNA gene, partial sequence
TCGCAATGCCCGAAAGGGTGACGAAGCGACGCCGCGTGGGTGAGGAAGGCCTTCGGGTTGTAAAGCCCTG
TCAGGAGTTAAGAAATGTAGACTCGCTAATATCGGGTCTATTTGACAAAGGCTCCAAAGGAAGCCACGGC
TAACTCTGTGCCAGCAGCCGCGGTAATACAGAGGTGGCAAGCGTTGTTCGGAATTATTGGGCGTAAAGAG
CACGTAGGTGGATTTGTAAGTCAGACGTGAAAGCCTTCTGTTCAACGGAAGAATTGCATCTGAAACTACA
AACCTTGAGTGTAGGAGGGGAGAATGGAACTTCTGGTGGAGCGGTGAAATGCGTAGATATCAGAAGGAAC
GCCGGCGGCGAAAGCGATTCTCTGGCCTATTACTGACACTCAGTGTGCGAAAGCTAGGGGAGCAAACGGG
ATTAGATACCCCGGTAGTCCTGGCCGTAAACGATGGGCACTAAGTAGAGGGGT
