# Supplementary material for: Biogeography of anaerobic ammonia-oxidizing (anammox) bacteria
Source: Front Microbiol. 2014 Aug 6;5:399. doi: 10.3389/fmicb.2014.00399 (PMC4123730; doi:10.3389/fmicb.2014.00399)
Supplement: Supplementary file 1 [file DataSheet1.ZIP › Sonthiphand supp data files/100/Untrimmed Sequence Files/34.fasta]

>gi|385719684|gb|JQ429407.1| Uncultured anaerobic ammonium-oxidizing bacterium clone GHL2_S_anammox_16S_B5 16S ribosomal RNA gene, partial sequence
CAAAGGAAGAACGGCATCTGAAACTGCGAATCTTGAGTGTAGGAGGGGAGAGTGGAACTTCTGGTGGAGC
GGTGAAATGCGTAGATATCAGAAGGAACGTCGGCGGCGAAAGCGACTCTCTGGCCTATTACTGACACTAA
GTGTGCGAAAGTTAGGGGAGCAAACGGGATTAGATACCCCGGTAGTCCTAACTGTAAACGATGGGCACTA
AGTAGAGGGAATTACCAATGTTCTCTCTGCCGTAGCCAACGCATTAAGTGCCCCGCCTGGGGAGTACGGC
CGCAAGGCTAAAACTCAAAAGAATTGACGGGGGCTGGCACAAGCGGTGGAGCATGTGGCTTAATTCGATG
CAACGCGAAAAACCTTACCGGGGTTTGACATGGTAGAAGTAGGAGCCTGAAAGGGTAACCAACGGTATCC
AGTCCGTAACTACTGCAGGTGTTGCATGGCTGTCGTCAGCTCGTGTCGTGAGACGTTGGGTTAAGTCCCC
TAACGAGCGAAACCCTTGTTTTTAGTTACCATCGGGTTATGCCGGGTACTCTAAAAAGACTGCCGTCGTC
AAGACGGAGGAAGGTGGGGATGACGTCAAGTCATCATGGCCCTTATACCCCGGGCTGCACACGTGCTACA
ATGGTCGGTACAAAAGGAAGCAAGACCGAGAGGTGAAGCGAATC

>gi|385719686|gb|JQ429409.1| Uncultured anaerobic ammonium-oxidizing bacterium clone GHL1_S_anammox_16S_B17 16S ribosomal RNA gene, partial sequence
AGCACGTAGGTGGGTTTGTAAGTCAGATGTGAAAGCCTTCTGTTCAAAGGAAGAACGGCATCTGAAACTG
CAAATCTTGAGTGTAGGAGGGGAGAGTGGAACTTCTGGTGGAGCGGTGAAATGCGTAGATATCAGAAGGA
ACGTCGGCGGCGAAAGCGACTCTCTGGCCTATTACTGACACTGAGTGTGCGAAAGTTAGGGGAGCAAACG
GGATTAGATACCCCGGTAGTCCTAACTGTAAACGATGGGCACTAAGTAGAGGGAATTACCAATGTTCTCT
CTGCCGTAGCTAACGCATTAAGTGCCCCGCCTGGGGAGTACGGCCGCAAGGCTAAAACTCAAAAGAATTG
ACGGGGGCTCGCACAAGCGGTGGAGCATGTGGCTTAATTCGATGCAACGCGAAAAACCTTACCGGGGTTT
GACATGGTAGAAGTAGGAGCCCGAAAGGGTAACCAACGGTATCCAGTCCGTAACTACTGCAGGTGTTGCA
TGGCTGTCGTCAGCTCGTGTCGTGAGACGTTGGGTTAAGTCCCCTAACGAGCGAAACCCTTATTTTTAGT
TACCATCGGGTTATGCCGGGTACTCTAGAAAGACTGCCGTCGTCAAGACGGAGGAAGGTGGGGATGACGT
CAAGTCATCATGGCCCCTTATACCCCGGGGCTGCACACGCGCTA
>gi|406870339|gb|JX465174.1| Uncultured anaerobic ammonium-oxidizing bacterium isolate DGGE gel band 3-amx-lzb 16S ribosomal RNA gene, partial sequence
GGATTAGGCATGCAAGTCGCACGGCAAACCAATTTTCGGATTGGGAGTAAGTGGCGAAAGGGTGAGTAAT
GCGTGGACAACCTGCCCTCGAGCCGGGGATAGCGGTCCGAAAGGTCCGGTAATACCCGATGACGCCACGC
GGTTTTTCCGCGTGGTTAAAGGTGGCCTCTTCTAAGCTACCACTCGTGGAGGGGTTCACGTCCTATCAGT
TCGTTGGTAGGGTAACGGCCTACCAAGACTACGACGGGTAGCGGGCCTGAGAGGGTGGCCCGCCACACTG
GGACTGAGACACTGCCCAGACTCCTACGGGAGGCTGCAGTCGAGAATCATTCGCAATGCCCGAAAGG

>gi|406870342|gb|JX465177.1| Uncultured anaerobic ammonium-oxidizing bacterium isolate DGGE gel band 6-amx-lzb 16S ribosomal RNA gene, partial sequence
GGATTAGGCATGCAAGTCGAACGAGGGTATATTCTTCGGAATATAAATCGAGTGGCGAAAGGGTGAGTAA
TGCATAGATGACATACCTTTAGGATAAGAATAGCTTTGTGAAAACGGAGATAATGCTTAATAATTACGAA
GAGAAATCAGTTTCCTTCGTCAAAGGGGGGGTAGCAATACCTCTTGCCTAGAGAGTGGCTTATGTCCTAT
CAGCTTGTTGGTGGGGTAATGGCCTACCAAGGCTAAGACGGGTAGCCGGCCTTAGAGGGTTGTCGGCCAC
ACTGGGACTGAGACACTGCCCAGACTCCTACGGGAGGCAGCAGTGGGGATCATTCGCAATGCCCGAAAGG

>gi|406870346|gb|JX465181.1| Uncultured anaerobic ammonium-oxidizing bacterium isolate DGGE gel band 10-amx-lzb 16S ribosomal RNA gene, partial sequence
AGCAAGTCGAACGAGGGTATATTCTTCGGAATATAAATCGAGTGGCGAAAGGGTGAGTAATGCATAGATG
ACATACCTTTAGGATAAGAATAGCTTTGTGAAAACGGAGATAATGCTTAATAATTACGGAAAGGAATAAA
TTTCTTCCGTCAAAGGGGGGGCAGCAATGCCTCTTGCCTGAAGAGTGGTTTATGTCCTATCAGCTTGTTG
GTGGGGTAATGGCCTACCAAGGCTAAGACGGGTAGCCGGCCTTAGAGGGTGGTCGGCCACACTGGGACTG
AGACACT

>gi|406870347|gb|JX465182.1| Uncultured anaerobic ammonium-oxidizing bacterium isolate DGGE gel band 11-amx-lzb 16S ribosomal RNA gene, partial sequence
TGCGGGATTAGGCAGCAAGTCGAACGAGGGAATATTCTTCGGAATATAAATCGAGTGGCGAAAGGGTGAG
TAATGCATAGATGACATACCTTTAGGATAAGAATAGCTTTGTGAAAACGGAGATAATGCTTAATAATTAC
GAAGTGAAATCAATTTTCTTCGTCAAAGGGGGGGCAGCAATGCCTCTTGCCTAAAGAGTGGTTTATGTCC
TATCAGCTAGTTGGTGGGGTAAAGGCCTACCAAGGCTAAGACGGGTAGCCGGCCTTAGAGGGTGGTCGGC
CACACTGGGACTGAGACACTG

>gi|406870348|gb|JX465183.1| Uncultured anaerobic ammonium-oxidizing bacterium isolate DGGE gel band 12-amx-lzb 16S ribosomal RNA gene, partial sequence
TTAGGCAGCAAGTCGAACGAGGGTATATTCTTCGGAATATAAATCGAGTGGCGAAAGGGTGAGTAATGCA
TAGATGACATACCTTTAGGATAAGAATAGCTTTGTGAAAACGGAGATAATGCTTAATAATTACGGAAAGG
AATCAATTTTTTTCGTCAAAGGGGGGGCAGCAATGCCTCTTGCCTGAAGAGTGGTTTATGTCCTATCAGC
TTGTTGGTGGGGTAATGGCCTACCAAGGCTAAGACGGGTAGCCGGCCTTAGAGGGTGGTCGGCCACACTG
GGACTGAGACACT
>gi|146455405|dbj|AB303289.1| Uncultured planctomycete gene for 16S ribosomal RNA, partial sequence, clone: S1A11
GTGACGAAGCGACGCCGCGTGGGTGAGGAAGGCCCTCGGGTTGTAAAGCCCTGTCAGGAGTTAAGAAATA
TAAGTGCGCTAATATCGCATTTATTTGACGAAGGCTCCAAAGGAAGCCACGGCTAACTCTGTGCCAGCAG
CCGCGGTAATACAGAGGTGGCAAGCGTTGTTCGGAATTATTGGGCGTAAAGAGCACGTAGGTGGGCTTGA
AAGTCAGATGTGAAAGCCTTCTGTTCAACGGAAGAATTGCATCTGAAACTGTAAGTCTTGAGTGTAGGAG
GGGAGAATGGAACTTCTGGTGGAGCGGTGAAATGCGTAGATATCAGAAGGAACGCCGGCGGCGAAAGCGA
TTCTCTGGCCTATTACTGACACTCAGTGTGCGAAAGCTAGGGGAGCAAACGGGATTAGATACCCCGGTAG
TCCTAGCCGTAAACGAT

>gi|146455406|dbj|AB303290.1| Uncultured planctomycete gene for 16S ribosomal RNA, partial sequence, clone: S2A1
GTGACGAAGCGACGCCGCGTGGGTGAGGAAGGCCCTCGGGTTGTAAAGCCCTGTCAGGAGTTAAGAAATG
TAAGTGCGCTAATATCGCATTTATTTGACGAAGGCTCCAAAGGAAGCCACGGCTAACTCTGTGCCAGCAG
CCGCGGTAATACAGAGGTGGCAAGCGTTGTTCGGAATTATTGGGCGTAAAGAGCACGTAGGTGGGTTTGT
AAGTCAGATGTGAAAGCCTTCTGTTCAACGGAAGAATTGCATCTGAAACTACAAGTCTTGAGTGTAGGAG
GGGAGAATGGAACTTCTGGTGGAGCGGTGAAATGCGTAGATATCAGAAGGAACGCCGGCGGCGAAAGCGA
TTCTCTGGCCTATTACTGACACTCAGTGTGCGAAAGCTAGGGGAGCAAACGGGATTAGATACCCCGGTAG
TCCTAGCCGTAAACGAT

>gi|146455407|dbj|AB303291.1| Uncultured planctomycete gene for 16S ribosomal RNA, partial sequence, clone: S3A4
GTGACGAAGCGACGCCGCGTGGGTGAGGAAGGCCTTCGGGTTGTAAAGCCCTGTCAGGAGTTAAGAAATG
TAGATGCGCTAATATCGCATTTGCTTGACGAAGGCTCCAAAGGAAGTCACGGCTAACTCTGTGCCAGCAG
CCGCGGTAATACAGAGGTGGCAAGCGTTGTTCGGAATTATTGGGCGTAAAGAGCACGTAGGTGGGTTTGT
AAGTCAGATGTGAAAGCCTTCTGTTCAACGGAAGAATTGCATCTGAAACTGCGAATCTTGAGGGTAGGAG
GGGAGAATGGAACTTCTGGTGGAGCGGTGAAATGCGTAGATATCAGAAGGAACGCCGGCGGCGAAAGCGA
TTCTCTGGCCTATTACTGACACTCAGTGTGCGAAAGCTAGGGGAGCAAACGGGATTAGATACCCCGGTAG
TCCTAGCCGTAAACGAT

>gi|146455408|dbj|AB303292.1| Uncultured planctomycete gene for 16S ribosomal RNA, partial sequence, clone: IB1A107
GTGACGAAGCGACGCCGCGTGAGTGAGGAAGGCCTTCGGGTTGTAAAGCTCTGTCAGGAGTTAAGAAATG
TAAGTGTGCTAATACCACATTTATTTGACAAAAGCTCCAAAGGAAGCCACGGCTAACTCTGTGCCAGCAG
CCGCGGTAATACAGAGGTGGCAAGCGTTGTTCGGAATTATTGGGCGTAAAGAGCACGTAGGTGGGTTTGT
AAGTCAGATGTGAAAGCCTTCTGTTCAACGGAAGAATTGCATCTGAAACTGCGAGTCTTGAGTGTAGGAG
GGGAGAATGGAACTTCTGGTGGAGCGGTGAAATGCGTAGATATCAGAAGGAACGCCGGCGGCGAAAGCGA
TTCTCTGGCCTATTACTGACACTCAGTGTGCGAAAGCTAGGGGAGCAAACGGGATTAGATACCCCGGTAG
TCCTAGCCGTAAACGAT

>gi|146455409|dbj|AB303293.1| Uncultured planctomycete gene for 16S ribosomal RNA, partial sequence, clone: IB2A55
GTGACGAAGCGACGCCGCGTGAGTGAGGAAGGCCTTCGGGTTGTAAAGCTCTGTCAGGAGTTAAGAAATA
TGAGTGTGCTAATACCACATTTATTTGACAAAGGCTCCAAAGGAAGCCACGGCTAACTCTGTGCCAGCAG
CCGCGGTAATACAGAGGTGGCAAGCGTTGTTCGGAATTATTGGGCGTAAAGAGCACGTAGGTGGGTTTGT
AAGTCAGATGTGAAAGCCTTCTGTTCAACGGAAGAATTGCACCTGAAACTACAAGTCTTGAGTGTAGGAG
GGGAGAATGGAACTTCTGGTGGAGCGGTGAAATGCGTAGATATCAGAAGGAACGCCGGCGGCGAAAGCGA
TTCTCTGGCCTATTACTGACACTCAGTGTGCGAAAGCTAGGGGAGCAAACGGGATTAGATACCCCGGTAG
TCCTAGCCGTAAACGAT

>gi|146455410|dbj|AB303294.1| Uncultured planctomycete gene for 16S ribosomal RNA, partial sequence, clone: OB1A35
GTGACGAAGCGACGCCGCGTGCGGGAAGAAGGCCTTCGGGTTGTAAACCGCTGTCGGGAGTTAAGAAATG
CAGAGATGTTAATAGCGTCTTTGCTTGACTAAGGCTCCGGAGGAAGCCACGGCTAACTCTGTGCCAGCAG
CCGCGGTAATACAGAGGCGGCAAGCGTTGTTCGGAATTATTGGGCGTAAAGAGCACGTAGGCGGCTATGT
AAGTCGGTTGTGAAAGCCTTCCGCTCAACGGGAGAACAGCATCCGATACTGCATGGCTTGAGTGTGGGAG
GGGAGAGTGGAACTTCTGGTGGAGCGGTGAAATGCGTAGATATCAGAAGGAACGCCGGCGGCGAAAGCGG
CTCTCTGGCCCATAACTGACGCTGAGTGTGCGAAAGCTAGGGGAGCAAACGGGATTAGATACCCCGGTAG
TCCTAGCCGTAAACGAT

>gi|146455411|dbj|AB303295.1| Uncultured planctomycete gene for 16S ribosomal RNA, partial sequence, clone: OB1A23
GTGACGAAGCGACGCCGCGTGTGGGAAGAAGGCCTTCGGGTTGTAAACCACTGTCGGGAGTTAAGAAATG
TAAGGATATGAATAGTATCCTTACTTGACTAAGGCTCCGGAGGAAGCCACGGCTAACTCTGTGCCAGCAG
CCGCGGTAATACAGAGGCGGCAAGCGTTGTTCGGAATTATTGGGCGTAAAGAGCACGTAGGCGGCTTTGC
AAGTCAGTTGTGAAAGCCTTCCTCTTAAAGGAAGAACAGCATCTGATACTACAGAGCTTGAGTGCGGGAG
GGGAGAGTGGAACTTCTGGTGGAGCGGTGAAATGCGTAGATATCAGAAGGAACGCCGGCGGCGAAAGCGG
CTCTCTGGTCCGTAACTGACGCTGAGTGTGCGAAAGCTAGGGGAGCAAACGGGATTAGATACCCCGGTAG
TCCTAGCCGTAAACGAT
>gi|113196533|gb|DQ869384.1| Uncultured planctomycete clone BCC09 16S ribosomal RNA gene, partial sequence
GGCATGCAAGTCGAACGAGGATATATCCTTCGGGATATAAGCCGAGTGGCGCAAGGGTGAGTAATGCATA
GATTACCTGCCTTTAGGATAAGGACAACTTTGTGAAAACGAAGCTAATACTTAATAACACAAAAGGAAAT
AATTTTCTTTTGTCAAATGGAGGGTAGCAATATCTTTTGCCTAAAGAGGGGTTTATGTCCTATCAGCTTG
TTGGTGGGGTAATGGCCTACCAAGGCGAAGACGGGTAGCCGGTCTTGGAGGATGGTCGGCCACACTGGGA
CTGAGACACTGCCCAGACTTCTACGGAAGGCTGCAGTCGAGAATCTTTCGCAATGCCCGAAAGGGTGACG
AAGCGACGCCGCGTGGGTGAGGAAGGCCTTCGGGTTGTAAAGCCCTGTCAGGAGTTAAGAAATGTAGGTT
CGCTAATATCGTTCCTATTTGACAAAAGCTCCAAAGGAAGCCACGGCTAACTCTGTGCCAGCAGCCGCGG
TAATACAGAGGTGGCAAGCGTTGTTCGGAATTATTGGGCGTAAAGAGCACGTAAGTGGGTTTGTAAGTCA
GATGTGAAAGCCTTCTGTTCAACGGAAGAATTGCATCTGAAACTACAAGTCTTGAGTGTAGGAGGGGAGA
ATGGAACTTCTGGTGGAGCGGTGAAATGCGTAGATATCAGAAGGAACGCCGGCGGCGAAAGCGATTCTCT
GGCCTATTACTGTCACTCAGTGTGCGAAAGCTAGGGGAGCAAACGGGATTAGATACCCCGGTAGTCCTAG
CCGTAAACGATGGGCACTAAGTAGAGGGAATTACCGATGTTCTCTCTGCCGTAGCTAACGCATTAAGTGC
CCCGCCTGGGGAGTACGGCCGCAAGGCTAAAACTCAAAAGAATTGACGGGGGCTCGCACAAGCGGTGGAG
CATGTGGCTTAATTCGATGCAACGCGAAAAACCTTACCGGGGCTTGACATGTTAGAAGTAGGAACCTGAA
AGGGTAACGAACGGTATCCAGTCCGTAGCTATCACAGGTGTTGCATGGCTGTCGTCAGCTCGTGTCGTGA
GACATTGGGTTAAGTCCCCTAACGAGCGAAACCCTTGTTTTTAGTTACCAGCGGGTTGTGCCGGGTACTC
TAGAAAGACTGCCGTCGTCAAGACGGAGGAAGGTGGGGATGACGTCAAGTCATCATGGCCCTTATGCCCC
GGGCTGCACACGTGCTACAATGGTCGGTACAAACGGAAGCGAAGCCGAGAGGTGAAGCGAATCCTAAAAA
GCCGATCTCAGTTCGGATTGGAGGCTGAAATTCGCCTCCATGAAGTTGGAATCGCTAGTAATCGCGGATC
AGCATTGCCGCGGTGAATATGTTCCCGAGCCTTGTACACACCGCCCGTC

>gi|113196534|gb|DQ869385.1| Uncultured planctomycete clone BCE12 16S ribosomal RNA gene, partial sequence
GGCATGCAAGTCGAACGAGGATATATCCTTCGGGATATAAGCCGAGTGGCGCAAGGGTGAGTAATGCATA
GATTACCTGCCTCTAGGATAAGGACAACTTTGTGAAAACGAAGCTAATACTTAATAATACAAAAGAGAAT
AATCTTCTTTTGTCAATGGGAGGGTAGCTATACCTTTTGCCTAGAGAGGGGTTTATGTCCTATCAGCTTG
TTGGTGGGGTAATGGCCTACCAAGGCGAAGACGGGTAGCCGGTCTTAGAGGATGGTCGGCCACACTGGGA
CTGAGACACTGCCCAGACTTCTACGGAAGGCTGCAGTCGAGAATCTTTCGCAATGCCCGAAAGGGTGACG
AAGCGACGCCGCGTGAGTGAGGAAGGCCTTCGGGTTGTAAAGCTCTGTCAGGGATTAAGAAATATAAGTG
TGCTAATACCACATTTATTTGACGAAGGTCCCAAAGGAAGCCACGGCTAACTCTGTGCCAGCAGCCGCGG
TAATACAGAGGTGGCAAGCGTTGTTCGGAATTATTGGGCGTAAAGAGCACGTAGGTGGGTTTGTAAGTCA
GATGTGAAAGCCTTCTGTTCAACGGAAGAATTGCATCTGAAACTACAAGTCTTGAGTGTAGGAGGGGAGA
ATGGAACTTCTGGTGGAGCGGTGAAATGCGTAGATATCAGAAGGAACGCCGGCGGCGAAAGCGATTCTCT
GGCCTATTACTGACACTCAGTGTGCGAAAGCTAGGGGAGCAAACGGGATTAGATACCCCGGTAGTCCTAG
CCGTAAACGATGGACACTAAGTAGAGGGGATTACCGATGTTCTCTCTGCCGTAGCTAACGCATTAAGTGC
CCCGCCTGGGGAGTACGGCCGCAAGGCTAAAACTCAAAAGAATTGACGGGGGCTCGCACAAGCGGTGGAG
CATGTGGCTTAATTCGATGCAACGCGAAGAACCTTACCGGGGCTTGACATGGTAGAAGTAGGAACCCGAA
AGGGTAACGAACGGTATCCAGTCCGTGACTATCACAGGTGTTGCATGGCTGTCGTCAGCTCGTGTCGTGA
GACGTTGGGTTAAGTCCCCTAACGAGCGAAACCCTTGTTTTTAGTTACCAGCGGGTTATGCCGGGTACTC
TAGAAAGACTGCCGTCGTCAAGACGGAGGAAGGTGGGGATGACGTCAAGTCATCATGGCCCTTATGCCCC
GGGCTGCACACGTGCTACAATGGTCGGTACAAACGGAAGCGAAGCCGAGAGGTGGAGCGAATCCTAAAAA
GCCGATCTCAGTTCGGATTGGAGGTTGAAATTCGCCTCCATGGAGTTGGAATCGCTAGTAATCGCGGATC
AGCTCGCCGCGGTGAATATGTTCCCGAGCCTTGTACACACCGCCCGTC

>gi|165988295|gb|EU373086.1| Uncultured planctomycete clone Eilat-1 16S ribosomal RNA gene, partial sequence
CGAACGAGGATATACTCTTCGGAGTATAAGCCGGGAGTGGCGAAAGCGGTGAGTAACATGCATAGATGAC
ATACCTTAGGATAAGAATAACTTGTGAAAATGGAGTTTAATACTTAATAATTCGAAGCAAAATCATTATT
AGTTTCGTCAATGGGGGGGTAGCAATACCTCTCGCCTGAAGAGTGGTTTATGTCCTATCAGCTTGTAATT
GGTGGCCGGTAATGGCCTACCAAGGCAAAGACGGGTAGCGGTCTAAGAGGATGGTCGGCGCCACACTGGG
ACTGAGACACTGCCCAGACTCCTACGGGAGGCTGCAGTCGAGAATCTTTCGCAATGCCCGAAAGGGTGAC
AAAGCGACGCCGCGTGAGCGAAGAAGGCCTTAGGGTTGTAAAGCTCTGTCGAGGGTTATGAATTATAGAT
AGGTATACTTATCTATTTGACATATAGGCCCAAAAGGAAGCCACGGCTAACTCTGTGCGCAGCAGCCGCG
GTAATACAGAGGTGGCAAGCGTTGTTCGGAATTATTGGGCGTAAAGAGCACGTAGGTGGTTTATATGATT
TAGTCAGGTGTGAAAGCCTTCTGTTCAAAGGAAGAACCGGCATCTGAAACTGCGAATCTTGTTAGGAGGG
GAGAGTGGAACTCTGGTGGAGCGGTGAAATGCGTAGATATCAGAAGGAACGTCGGCGGCGAAAGCGACTC
TCTGGCCTATAATACTGACCACTGAGGTGCGAAAGTTAGGGGAGCAAACGGGATTAGATACCCGCGGTAG
TCCTAACCGTATAACGATGGCACTAAGTAGAGGGAATTACCAATGTTCTCTCTGCCCGTAGCTAACATTA
AGTGCCTTCGCGCCTGGGGAGTACGGCCGCAAGCTAAAACTCAAAAGAATTGACGGGGGCTCGCACAAGC
GGTGGAGCATGTGGCTTAATTCGATGCAACGCGAAAAACCTTACCGGGGTTTGACATGGTAGAAGTAGGA
GCCCGAAAGGGGTAACCAACGGTATCCAGTCCGTAACTTATCACAGGTGTTGCATGGCTGTCGTCAGCTC
GTGTCGTGAGACGTTGGGTTAAGTCCCTAACGAGCGAAACCCTTGTAAATTAGTTACCATCGGGTTGTGC
CGGGTACTAAAAAGACTGCCGTCGTCAAGACGGAGGAAGGTGGGGATGACGTCAAGTTCATCATGGCCCT
TATACCCGCGGGCTGCACACGTTTACAATGGTCGGTACAAAAGGAAGCAAGACCGAAAGAGTGGAGCGAA
TCTATTAAAGAGCCGATCTCAGTTCGGATTGGAGGCTGAAATTCGCCTCCATAAGTTGGCGAATCGCTAG
TAAT

>gi|257129603|gb|GQ504007.1| Uncultured planctomycete YCH-CLONE1 16S ribosomal RNA gene, partial sequence
GATTTTCGCAATGCCCGAAAGGGTGACGAAGCGACGCCGCGTGCGGGAAGAAGGCCTTCGGGTTGTAAAC
CGCTGTCGGGAGTTAAGAAATGTAAGGATGTTAATAGCATCTTTGCTTGACTAAGGCTCCGGAGGAAGCC
ACGGCTAACTCTGTGCCAGCAGCCGCGGTAATACAGAGGCGGCAAGCGTTGTTCGGAATTATTGGGCGTA
AAGAGCACGTAGGCGGCTATGTAAGTCGGTTGTGAAAGCCTTCCGCTCAACGGGAGAACAGCATCCGATA
CTGCATGGCTTGAGTGCGGGAGGGGAGAGTGGAACTTCTGGTGGAGCGGTGAAATGCGTAGATATCAGAA
GGAACGCCGGCGGCGAAAGCGGCTCTCTGGCCCATAACTGACGCTGAGTGTGCGAAAGCTAGGGGAGCAA
ACGGGATTAGATACCCCGGTAGTCCTAGCCGTAAACGATGGGCACTAAGTAGAGGGGTTTTAATC

>gi|257129604|gb|GQ504008.1| Uncultured planctomycete YCH-CLONE2 16S ribosomal RNA gene, partial sequence
GATTTTCGCAATGCCCGAAAGGGTGACGAAGCGACGCCGCGTGTGGGAAGAAGGCCTTCGGGTTGTAAAC
CGCTGTCGGGAGTTAGGAAATGTAAGGATGTTAATAGCATCTTTGCTTGACTAAGGCTCCGGAGGAAGCC
ACGGCTAACTCTGTGCCAGCAGCCGCGGTAATACAGAGGCGGCAAGCGTTGTTCGGAATTATTGGGCGTA
AAGAGCACGTAGGCGGCTATGTAAGTCGGTTGTGAAAGCCTTCCGCTCAACGGGAGAACAGCATCCGATA
CTGCATGGCTTGAGTGCGGGAGGGGAGAGTGGAACTTCTGGTGGAGCGGTGAAATGCGTAGATATCAGAA
GGAACGCCGGCGGCGAAAGCGGCTCTCTGGCCCATAACTGACGCTGAGTGTGCGAAAGCTAGGGGAGCAA
ACGGGATTGGATACCCCGGTAGTCCTAGCCGTAAACGATGGGCACTAAGTAGAGGGGTTTTAATC
>gi|259234497|gb|GQ849407.1| Uncultured planctomycete clone DB-12919-LLE5+24 16S ribosomal RNA gene, partial sequence
GTGGGTTTGTAAGTCGGGCGTGAAATCCCTCGGCTTAACCGAGGAACTGCGTCCGAAACTGCATGGCTTG
AGGACGGAAGGGGAAGGTGGAATTCCTGGTGGAGCGGTGAAATGCGTAGATATCAGGAGGAACGCCGGTG
GCGAAAGCGGCCTTCTGGTCCGTTTCTGACGCTGAGGTGCGAAAGCTAGGGGAGCAAACAGGATTAGATA
CCCTGGTAGTCCTAGCCGTAAACGATGGGCACTAAGTAGAGGGG

>gi|259234499|gb|GQ849408.1| Uncultured planctomycete clone DB-12919-LLF4+7 16S ribosomal RNA gene, partial sequence
GTGGGTTTGTAAGTCAGATGTGAAATCCCTCGGCTCAACCGAGGAATTGCGTTTGATACTGCAGTCCTTG
AGTACAGGAGGGGAGAGTGGAATTCCTGGTGGAGCGGTGAAATGCGTAGATATCAGGAAGAACGCCGGAG
GCGAAAGCGACTCTCTGGCCTGTTACTGACGCTGGGGTGCGGAAGCCAAGGGAGCGAACAGGATTAGATA
CCCTGGTAGTCTTGGCTGTAAACGATGGGCACTAAGTAGAGGGG

>gi|259234505|gb|GQ849411.1| Uncultured planctomycete clone DB-12919-LLD1+1 16S ribosomal RNA gene, partial sequence
GTGGGTTTGTAAGTCGGATGTGAAATCCCTCGGCTCAACCGGGGAACGGCGTTGGATACTGCGTGCCTGG
AGGGCGGAAGGGGAAAGTGGAATTCTTGGTGGAGCGGTGAAATGCGTAGATATCAAGAGGAACGCCGGTG
GCGAAAGCGACCCTCTGGCCCGTTTCTGACGCTGAGGCGCGAAAGCTAGGGGAGCAAACGGGATTAGATA
CCCCGGTAGTCCTGGCCCTAAACGATGGGCACTAAGTAGAGGGG
>gi|259234507|gb|GQ849412.1| Uncultured planctomycete clone SCS-C4_meng-541-1+17 16S ribosomal RNA gene, partial sequence
GAGCACGTAGGTGGGTTTGTAAGTCAGATGTGAAAGCCTTCTGTTCAACGGAAGAATTGCATCTGAAACT
GCGAGTCTTGAGTGTAGGAGGGGAGAATGGAACTTCTGGTGGAGCGGTGAAATGCGTAGATATCAGAAGG
AACGCCGGCGGCGAAAGCGATTCTCTGGCCTATTACTGACACTCAGTGTGCGAAAGCTAGGGGAGCAAAC
GGGATTAGATACCCCGGTAGTCCTAGCCGTAAACGATGGGCACTAAGTAGAGGGG

>gi|259234509|gb|GQ849413.1| Uncultured planctomycete clone SCS-D2_meng-541-11+6 16S ribosomal RNA gene, partial sequence
GAGCACGTAGGTGGGTTTGTAAGTCAGTTGTGAAAGCCTTCTGTTCAACGGAAGAATTGCATCTGAAACT
ACTAATCTTGAGTATAGGAGGGGAGAATGGAACTTCTGGTGGAGCGGTGAAATGCGTAGATATCAGAAGG
AACGCCGGCGGCGAAAGCGATTCTCTGGCCTATTACTGACACTCAGTGTGCGAAAGCTAGGGGAGCAAAC
GGGATTAGATACCCCGGTAGTCCTAGCCGTAAACGATGGGCACTAAGTAGAGGGG
>gi|284953154|gb|GU363111.1| Uncultured planctomycete clone BD72ANA10 16S ribosomal RNA gene, partial sequence
GAACGAGGATATATCCTTCGGGATATAAGCCGAGTGGCGGAAGGGTGAGTAATGTATAGACAACCTGCCT
TTAGGATAAGAATAACTCTGTGAAAGCGGAGCTAATACTTTATAATACAAAGAAAAGGATCTTTTCTTTG
TCAAAAAAGGGTATTTATACCTTTTACCTAAAGAGGGGTTTATGTCCTATCAGCTTGTTGGTGGGGTAAC
GGCCTACCAAGGCGAAGACGGGTAACCGGCCTTAGAGGGTAGTCGGTCACACTGGAACTGAGACACTGTC
CAGACTTCTACGGAAGGCTGCAGTCGAGAATCT

>gi|284953155|gb|GU363112.1| Uncultured planctomycete clone BD72ANA1 16S ribosomal RNA gene, partial sequence
GAACGAGGATATATCCTTCGGGATATAAGCCGAGTGGCGGAAGGGTGAGTAATGCATAGACAACTTGCCT
TTAGGATAAGAATAACTCTGTGAAAGCGGAGCTAATACTTAATAATACAAAGAAAAGGATCTTTTCTTTG
TCAAAAAAGGGTATTTATACCTTTTACCTAAAGAGGGGTTTATGTCCTATCAGCTTGTTGGTGGGGTAAC
GGCCTACCAAGGCGAAGACGGGTAACCGGCCTTAGAGGGTAGTCGGTCACACTGGAACTGAGACACTGTC
CAGACTTCTACGGAAGGCTGCAGTCGAGAATCT

>gi|284953158|gb|GU363115.1| Uncultured planctomycete clone BD72ANA6 16S ribosomal RNA gene, partial sequence
GAACGAGGATATATCCTTCGGGATATAAGCCGAGTGGCGAAAGGGTGAGTAATGCACAGACAACCTGCCT
TTAGGATAAGAATAACTCTGTGAAAGCGGGGCTAATACTTAATAATACAAAGGAAAGGTTCTTTTCTTTG
TTAAAGGAGGGTATGTAAATACCTTGCGCCTAAAGAGGGGTTTATGTCCTATCAGCTTGTTGGTGGGGTA
ACGGCCTACCAAGGCGAAGACGGGTAACCGGCCTTAGAGGGTAGTCGGTCACACTGGAACTGAGACACTG
TCCAGACTTCTACGGAAGGCTGCAGTCGAGAATCT
>gi|380504848|gb|JQ234670.1| Uncultured planctomycete clone sed/thio 0-1 16S ribosomal RNA gene, partial sequence
GGATTAGGCATGCAAGTCGAACGAGGATATATCCTTCGGGATATAAGCCGAGTGGCGCAAGGGTGAGTAA
TGCATAGATTACCTGCCTTTAGGATAAGGACAACTTTGTGAAACCGGAGCTAATACTTAATAACACAAAA
GGAAATAACTTTCTTTTGTCAAATGGGGGGTAGCAATATCTCTTGCCTAAAGAGGGGTTTATGTCCTATC
AGCTTGTTGGTGGGGTAATGGCCTACCAAGGCAAAGACGGGTAGCCGGCCTTAGAGGGTGGTCGGCCACA
CTGGGACTGAGACACTGCCCAGACTTCTACGGAAGGCTGCAGTCGAGAATCTTTCGCAATGCCCGAAAGG

>gi|380504849|gb|JQ234671.1| Uncultured planctomycete clone sed/thio 1-2 16S ribosomal RNA gene, partial sequence
GGATTAGGCATGCAAGTCGAACGAGGATATATCCTTCGGGATATAAGCCGAGTGGCGCAAGGGTGAGTAA
TGCATAGATTACCTGCCTTTAGGATAAGGACAACTTTGTGAAAACGGAGCTAATACTTAATAATACAAAA
AAAAATAATTTTCTTTTGTCAAATGGAGGGTAGCAATATCTTTCGCCTAAAGAGGGGTTTATGTCCTATC
AGCTTGTTGGTGGGGTAATGGCCTACCAAGGCAAAGACGGGTAGCCGGCCTTAGAGGGTGGTCGGCCACA
CTGGGACTGAGACACTGCCCAGACTTCTACGGAAGGCTGCAGTCGAGAATCTTTCGCAATGCCCGAAAGG

>gi|380504850|gb|JQ234672.1| Uncultured planctomycete clone sed/thio 25b 16S ribosomal RNA gene, partial sequence
GGATTAGGCATGCAAGTCGAACGAGGATATATCCTTCGGGATATAAGCCGAGTGGCGCAAGGGTGAGTAA
TGCATAGATTACCTGCCTTTAGGATAAGGACAACTTTGTGAGAACGGAGCTAATACTTAATAATACAAAA
GGAAATAATTTTCTTTTGTCAAATGGGGGGTAGCAATATCTTTCGCCTAAAGAGGGGTTTATGTCCTATC
AGCTTGTTGGTGGGGTAACGGCCTACCAAGGCAAAGACGGGTAGCCGGCCTTAGAGGGTGGTCGGCCACA
CTGGGACTGAGACACTGCCCAGACTTCTACGGAAGGCTGCAGTCGAGAATCTTTCGCAATGCCCGAAAGG
>gi|379139340|gb|JQ388598.1| Uncultured planctomycete clone H3 16S ribosomal RNA gene, partial sequence
TTCGCAATGCCCGAAAGGGTGACGAAGCGACGCCGCGTGGGTGAGGAAGGCCTTCGGGTTGTAAAGCCCT
GTCAGGAGTTAAGAAATATAAGTGCGCTAATACCGCATTTATTTGACGAAGGCTCCAAAGGAAGTCACGG
CTAACTCTGTGCCAGCAGCCGCGGTAATACAGAGGTGGCAAGCGTTGTTCGGAATTATTGGGCGTAAAGA
GCACGTAGGTGGGTTTGTAAGTCAGATGTGAAAGCCTCCTGTTCAACGGGAGAATTGCATCTGAAACTAC
AGATCTTGAGTGTAGGAGGGGAGAATGGAACTTCTGGTGGAGCGGTGAAATGCGTAGATATCAGAAGGAA
CGCCGGCGGCGAAAGCGATTCTCTGGCCTATTACTGACACTCAGTGTGCGAAAGCTAGGGGAGCAAACGG
GATTAGATACCCCGGTAGTCCTAGCCGTAAACGATGGGCACTAAGTAGAGGGA
>gi|401467323|gb|JX138580.1| Uncultured planctomycete clone bac8 16S ribosomal RNA gene, partial sequence
CGAGGATATATCCTTCGGGATATAAGCCGAGTGGCGGAAGGGGGAGTAATGCATAGACAACCTGCCTTTA
GGATAAGAACAACTCTGTGAAAGCGGAGCTAATACTTGATAATACAAAGAAAAGGATCTTTTTTTTGTCA
AAAAAGGGTATTTATACCTTTTACCTAGAGAGGGGTTTATGTCCTATCAGCTTTTTGGGGGGGTAACGGC
CTACCAAGGCGAAGACGGGTAACCGGCCTTAGAGGGTAGTCGGTCACACTGGAACTGAGACACTGTCCAG
ACTTTTACGGAAGGCTGCAGTCGAGAATCTTTCGCAATGCCCGAAAGGGGGACGAAGCGACGCCGCGTGG
ATGAAGAAGGCCTTCGGGTTTTAAAATCCTGTCAGGAGTTAAGAAATGTAGGGGCGATAATACCGTGCTT
ATTTGACAAAGGCTCCAAAGGAAGCCACGGCTAACTCTGTGCCAGCAGCCGCGGTAATACAGAGGGGGCA
AGCGTTTTTCGGAATTATTGGGCGTAAAGAGCACGTAGGGGGATTTTTTAGTCAGATGTGAAAGCCTTTC
GTTCAACGGAAGAATTGCATCTGAAACTACAAACCTTGAGTATAGGAGGGGAGAGTGGAACTTTTGGTGG
AGCGGGGAAATGCGTAGATATCAGAAGGAACGCCGGCGGCGAAAGCGACTCTCTGGCCTATAACTGACAC
TGAGTGTGCGAAAGCTAGGGGAGCAAACGGGATTAGATACCCCGGTAGTCCTAGCCGTAAACGAT

>gi|401467326|gb|JX138583.1| Uncultured planctomycete clone bac11 16S ribosomal RNA gene, partial sequence
CGAGGATATATCCTTCGGGATATAAGCCGAGTGGCGGAAGGGGGAGTAATGCACAGACAACCTGCCTTTA
GGATAAGAATAACTCTGTGAAAGCGGAGCTAATACTTAATAATACAAAGAAAAGGTTTTTTTTTTTGTCA
AAAAAGGGTATTTATACCTTTTGCCTAGAGAGGGGTTTATGTCCTATCAGCTTTTTGGGGGGGTAACGGC
CTACCAAGGCGAAGACGGGTAACCGGCCTTAGAGGGTAGTCGGTCACACTGGAACTGAGACACTGTCCAG
ACTTTTACGGAAGGCTGCAGTCGAGAATCTTTCGCAATGCCCGAAAGGGGGACGAAGCGACGCCGCGTGG
ATGAAGAAGGCCTTCGGGTTTTAAAATCCTGTCAGGAGTTAAGAAATATAAGTTTGATAATACCAAATTT
ATTTGACAAAGGCTCCAGAGGAAGCCACGGCTAACTCTGTGCCAGCAGCCGCGGTAATACAGAGGGGGCA
AGCGTTTTTCGGAATTATTGGGCGCAAAGAGCACGTAGGGGGATTTTTTAGTCAGATGTGAAAGCCTTTC
GTTCAACGGAAGAATTGCATCTGAAACTACAAACCTTGAGTATAGGAGGGGAGAGTGGAACTTTTGGTGG
AGCGGGGAAATGCGTAGATATCAGAAGGAACGCCGGCGGCGAAAGCGACTCTCTGGCCTATAACTGACAC
TGAGTGTGCGAAAGCTAGGGGAGCAAACGGGATTAGATACCCCGGTAGTCCTAGCCGTAAACGAT

>gi|401467327|gb|JX138584.1| Uncultured planctomycete clone bac12 16S ribosomal RNA gene, partial sequence
CGAGGATATATCCTTCGGGATATAAGCCGAGTGGCGGAAGGGGGAGTAATGCACAGACAACCTGCCTTTA
GGATAAGAATAACTCTGTGAAAGCGGAGCTAATACTTAATAATACAAAGAAAAGGTTTTTTTTTTTGTCA
AAAAAGGGTATTTATACCTTTTGCCTAGAGAGGGGTTTATGTCCTATCAGCTTTTTGGGGGGGTAACGGC
CTACCAAGGCGAAGACGGGTAACCGGCCTTAGAGGGTAGTCGGTCACACTGGAACTGAGACACTGTCCAG
ACTTTTACGGAAGGCTGCAGTCGAGAATCTTTCGCAATGCCCGAAAGGGGGACGAAGCGACGCCGCGTGG
ATGAAGAAGGCCTTCGGGTTTTAAAATCCTGTCAGGAGTTAAGAAATATAAGTTTGATAATACCAAATTT
ATTTGACAAAGGCTCCAGAGGAAGCCACGGCTAACTCTGTGCCAGCAGCCGCGGTAATACAGAGGGGGCA
AGCGTTTTTCGGAATTATTGGGCGTAAAGAGCACGTAGGGGGATTTTTTAGTCAGATGTGAAAGCCTTTC
GTTCAACGGAAGAATTGCATCTGAAACTACAAACCTTGAGTATAGGAGGGGAGAGTGGAACTTTTGGTGG
AGCGGGGAAATGCGTAGATATCAGAAGGAACGCCGGCGGCGAAAGCGACTCTCTGGCCTATAACTGACAC
TGAGTGTGCGAAAGCTAGGGGAGCAAACGGGATTAGATACCCCGGTAGTCCTAGCCGTAAACGAT

>gi|401467613|gb|JX138870.1| Uncultured planctomycete clone bac298 16S ribosomal RNA gene, partial sequence
GAACGAGGATATATCCTTCGGGATATAAGCCGAGTGGCGGAAGGGTGAGTAATGCACAGACAACCTGCCT
TTAGGATAAGAATAACTCTGTGAAAGCGGGGCTAATACTTAATAATACAAAGAAAAGGTTTTTTTTTTTG
TCAAAAAAGGGTATTTATACCTTTTGCCTAGAGAGGGGTTTATGTCCTATCAGCTTGTTGGTGGGGTAAC
GGCCTACCAAGGCGAAGACGGGTAACCGGCCTTAGAGGGTAGTCGGTCACACTGGAACTGAGACACTGTC
CAGACTTTTACGGAAGGCTGCAGTCGAGAATCTTTCGCAATGCCCGAAAGGGTGACGAAGCGACGCCGCG
TGGATGAAGAAGGCCTTCGGGTTGTAAAATCCTGTCAGGGGTTAAGAAATATAAGTTTGATAATACCAAA
TTTATTTGACAAAGGCTCCAGAGGAAGCCCCGGCTAACTCTGTGCCAGCAGCCGCGGTAATACAGAGGTG
GCAAGCGTTGTTCGGAATTATTGGGCGCAAAGAGCACGTAGGTGGATTTGTTAGTCAGATGTGAAAGCCT
TTCGTTCAACGGAAGAATTGCATCTGAAACTACAAACCTTGAGTATAGGGGGGGGGAGTGGAACTTTTGG
TGGGGCGGTGAAATGCGTAGATATCAGAAGGAACGCCGGCGGCGAAAGCGACTCTCTGGCCTATAACTGA
CACTGAGTGTGCGAAAGCTAGGGGGGCAAACGGGATTAGATACCCCGGTAGTCCTAGCCGTAAACGAT

>gi|401467614|gb|JX138871.1| Uncultured planctomycete clone bac299 16S ribosomal RNA gene, partial sequence
GAACGAGGATATATCCTTCGGGATATAAGCCGAGTGGCGGAAGGGTGAGTAATGCACAGACAACCTGCCT
TTAGGATAAGAATAACTCTGTGAAAGCGGGGCTAATACTTAATAATACAAAGAAAAGGTTTTTTTTTTTG
TCAAAAAAGGGTATTTATACCTTTTGCCTAGAGAGGGGTTTATGTCCTATCAGCTTGTTGGTGGGGTAAC
GGCCTACCAAGGCGAAGACGGGTAACCGGCCTTAGAGGGTAGTCGGTCACACTGGAACTGAGACACTGTC
CAGACTTTTACGGAAGGCTGCAGTCGAGAATCTTTCGCAATGCCCGAAAGGGTGACGAAGCGACGCCGCG
TGGATGAAGAAGGCCTTCGGGTTGTAAAATCCTGTCAGGGGTTAAGAAATATAAGTTTGATAATACCAAA
TTTATTTGACAAAGGCTCCAGAGGAAGCCCCGGCTAACTCTGTGCCAGCAGCCGCGGTAATACAGAGGTG
GCAAGCGTTGTTCGGAATTATTGGGCGTAAAGAGCACGTAGGTGGATTTGTTAGTCAGATGTGAAAGCCT
TTCGTTCAACGGAAGAATTGCATCTGAAACTACAAACCTTGAGTATAGGGGGGGGGAGTGGAACTTTTGG
TGGGGCGGTGAAATGCGTAGATATCAGAAGGAACGCCGGCGGCGAAAGCGACTCTCTGGCCTATAACTGA
CACTGAGTGTGCGAAAGCTAGGGGGGCAAACGGGATTAGATACCCCGGTAGTCCTAGCCGTAAACGAT

>gi|401467644|gb|JX138901.1| Uncultured planctomycete clone bac329 16S ribosomal RNA gene, partial sequence
ACGAACGAGGATATATCCTTCGGGATATAAGCCGAGTGGCGGAAGGGTGAGTAATGCATAGACAACCTGC
CTTTAGGATAAGAACAACTCTGTGAAAGCGGGGCTAATACTTGATAATACAAAGAAAAGGATCTTTTTTT
TGTCAAAAAAGGGTATTTATACCTTTTACCTAGAGAGGGGTTTATGTCCTATCAGCTTGTTGGTGGGGTA
ACGGCCTACCAAGGCGAAGACGGGTAACCGGCCTTAGAGGGTAGTCGGTCACACTGGAACTGAGACACTG
TCCAGACTTTTACGGAAGGCTGCAGTCGAGAATCTTTCGCAATGCCCGAAAGGGTGACGAAGCGACGCCG
CGTGGATGAAGAAGGCCTTCGGGTTGTAAAATCCTGTCAGGGGTTAAGAAATGTAGGTGCGATAATACCG
TGCTTATTTGACAAAGGCTCCAAAGGAAGCCCCGGCTAACTCTGTGCCAGCAGCCGCGGTAATACAGAGG
TGGCAAGCGTTGTTCGGAATTATTGGGCGTAAAGAGCACGTAGGTGGATTTGTTAGTCAGATGTGAAAGC
CTTTCGTTCAACGGAAGAATTGCATCTGAAACTACAAACCTTGAGTATAGGGGGGGGGAGTGGAACTTTT
GGTGGGGCGGTGAAATGCGTAGATATCAGAAGGAACGCCGGCGGCGAAAGCGACTCTCTGGCCTATAACT
GACACTGAGTGTGCGAAAGCTAGGGGGGCAAACGGGATTAGATACCCCGGTAGTCCTAGCCGTAAACGAT
TT
>gi|532004199|gb|KF447588.1| Uncultured planctomycete clone MSI_9_A4 16S ribosomal RNA gene, partial sequence
GTGACGAAGCGACGCCGCGTGAGTGAGGAAGGCCTTCGGGTTGTAAAGCTCTGTCAGGTGTTAAGAAATG
TAAGTGTGCTAATACCACATTTATTTGACAAAGGCACCAAAGGAAGCCACGGCTAACTCTGTGCCAGCAG
CCGCGGTAATACAGAGGTGGCAAGCGTTGTTCGGAATTATTGGGCGTAAAGAGCACGTAGGTGGGTTTGT
AAGTCAGATGTGAAAGCCTTCTGTTCAACGGAAGAATTGCATCTGAAACTACAAGTCTTGAGTGTAGGAG
GGGAGAATGGAACTTCTGGTGGAGCGGTGAAATGCGTAGATATCAGAAGGAACGCCGGCGGCGAAAGCGA
TTCTCTGGCCTATTACTGACACTCAGTGTGCGAAAGCTAGGGGAGCAAACGGGATTAGATACCCCGGTAG
TCCTAGCCGTAAACGAT

>gi|532004200|gb|KF447589.1| Uncultured planctomycete clone MSI_9_E4 16S ribosomal RNA gene, partial sequence
GTGACGAAGCGACGCCGCGTGAGTGAGGAAGGCCTTCGGGTCGTAAAGCTCTGTCAGGTGTTAAGAAATG
TAAGTGTGCTAATACCACATTTATTTGACAAAGGCACCAAAGGAAGCCACGGCTAACTCTGTGCCAGCAG
CCGCGGTAATACAGAGGTGGCAAGCGTTGCTCGGAATTATTGGGCGTAAAGAGCACGTAGGTGGGTTTGT
AAGTCAGATGTGAAAGCCTTCTGTTCAACGAAAGAATTGCATCTGAAACTACAAGTCTTGAGTGTAGGAG
GGGAGGATGGAACTTCTGGTGGAGCGGTGAAATGCGTAGATATCAGAAGGAACGCCGGCGGCGAAAGCGA
TTCTCTGGCCTATTACTGACACTCAGTGTGCGAAAGCTAGGGGAGCAAACGGGATTAGATACCCCGGTAG
TCCTAGCCGTAAACGAT

>gi|532004201|gb|KF447590.1| Uncultured planctomycete clone MSI_19_A7 16S ribosomal RNA gene, partial sequence
GTGACGAAGCGACGCCGCGTGGGTGAGGAAGGCCTTCGGGTTGTAAAACCCTGTCAGGAGTTAAGAAATG
TAAGTGCGCTAATACCGCATTTACTTGACGAAGGCTCCAAAGGAAGCCACGGCTAACTCTGTGCCAGCAG
CCGCGGTAATACAGAGGTGGCAAGCGTTGTTCGGAATTATTGGGCGTAAAGAGCACGTAGGTGGATTTGC
AAGTCAGATGTGAAAGCCTTCTGTTCAACGGAAGAATTGCATCTGAAACTGCAAACCTTGAGTGTAGGAG
GGGAGAATGGAACTTCTGGTGGAGCGGTGAAATGCGTAGATATCAGAAGGAACGCCGGCGGCGAAAGCGA
TTCTCTGGCCTATTACTGACACTCAGTGTGCGAAAGCTAGGGGAGCAAACGGGATTAGATACCCCGGTAG
TCCTAGCCGTAAACGAT

>gi|532004202|gb|KF447591.1| Uncultured planctomycete clone MSI_19_D9 16S ribosomal RNA gene, partial sequence
GTGACGAAGCGACGCCGCGTGGATGAAGAAGGCCTTCGGGTTGTAAAATCCTGTCAGGAGTTAAGAAATG
TAAGTTTGAGAATACCAAATTTACTTGACAAAAGCTCCAAAGGAAGCCACGGCTAACTCTGTGCCAGCAG
CCGCGGTAATACAGAGGTGGCGAGCGTTGTTCGGAATTATTGGGCGTAAAGAGCACGTAGGTGGATTTGT
AAGTCAGATGTGAAAGCCTTCTGTTCAACGGAAGAATTGCATCTGAAACTACAAACCTTGAGTATAGGAG
GGGAGAGTGGAACTTCTGGTGGAGCGGTGAAATGCGTAGATATCAGAAGGAACGCCGGCGGCGAAAGCGA
CTCTCTGGCCTATTACTGACACTGAGTGTGCGAAAGCTAGGGGAGCAAACGGGATTAGATACCCCGGTAG
TCCTAGCCGTAAACGAT
>gi|116292829|gb|DQ996916.1| Uncultured bacterium clone MD2896-0.1m.20 16S ribosomal RNA gene, partial sequence
GGCAAACGGGTGAGTAATGCGTGGGTAACCTACCTTAAGGAGGAGGATAGCTTCGCGAAAGCGGAGGTAA
TACTCCATAATGTCAGTAAGTACTTCTTACTGAACAAAGATGGCCTCTATTTATAAGCTGTCACCATAAG
AGGGGCCCACGTCCTATCAGGTAGTTGGTGGGGTAAAGGCCTACCAAGCCAAAGACGGGTAGCTGGCGTA
AGAGCGTGACCAGCCACATCGGGACTGAGACACTGCCCGGACTCCTACGGGAGGCTGCAGTCGAGAATCT
TTCCCAATGGACGAAAGTCTGAGGATGCGACGTCGCGTGGGGGATGAAGGCCTTCGGGTTGTAAACCCAT
TTTATTAGGGAGGAACATCAAGAGGTGAATAGCCTTTTGATTTGACTTTACTTGATGAATAAGCCACGGC
TAACTCCGTGCCAGCAGCCGCGGTAATACGGAGGTGGCGAGCGTTACTCGGTTTGACTGGGTGTAAAGGG
TCCGCAGGCGGCCATACAAGTGACAGGTGAAATCTTTCGGCTTAACCGAAAAACTGCCTTTCAAACTGTA
TGGCTTGAGGATGGAAGAGGAGAGTGGAACTGCCGGTGTAAAGGTGAAATTTGTGGATATCGGTAGGAAC
GCCCGTGGAGAAGTCGGCTCTCTGGTCCATATCTGACGCTCAGGGACGAAAGCTAGGGGAGTGAACAGGA
TTAGATACCCTGGTAATCCTAGCTGTAAACGATGGG

>gi|116292852|gb|DQ996939.1| Uncultured bacterium clone MD2896-0.1m.45 16S ribosomal RNA gene, partial sequence
GGGGCCGGGGGCTCGGATGTCAGATAGTGGCGAAAGGGTGAGTAATGCTTAGATAACCTACCCTCAAGAT
TGGAATAACGGTTGGAAACGACCGCTAATACCTGATATGGTCAATCGGGCGCATGTTCGGATGATCAAAG
GAGGGTTAATCTTTCCTTCCACTTGAGGAGGGGTCTAAGTCCTATTAGCTTGTTGGTAGGGTAATGGCTT
ACCAAGGCTACGATGGGTACGGGGCCTGAGAGGGTGTTCCCGCACACTGGGACTGAGACACTGCCCAGAC
TCCTACGGGAGGCTGCAGTCGAGAATCTCTTGCAATGGGCGAAAGCCTGACAATGCGACGCCGCGTGGAG
GATGAAGGCCTTCGGGTTGTAAACTCCTGTCAGAGGTTATGAAATGTTGTGGTGTTAATACCACCATAAC
TTGACGAAAGCTTCAGAGGAAGCTCCGGCTAACTCCGTGCCAGCAGCCGCGGTAATACGGAGGGAGCAAG
CGTTGTTCGGAATTACTGGGCATAAAGGGTGTGTAGGCGGTGTGGAAAGTGGGTGGTGAAATCCTTCGGC
TTAACCGAAGAACTGCAGTCCAAACTTCTACACTTGAGTAGGGAAGGGGAGAGTGGAACTCTTGGTGGAG
CGGTGAAATGCGTAGATATCAAGAGGAACACCGGTGGCGAAGGCGACTCTCTGGTCTCTAACTGACGCTG
AGGCACGAAAGCTAGGGGAGCAAACAGGATTAGATACCCTGGTAGTCCTAGCCGTAAACGATGGGCACTA
AGTAGAGGGGGTTCTCATGCCTTTTCTGCTGAAGCTAATGTGTTAAGTGCCCCGCCTGGGGAGTATGGTC
GCAAGGCTAAAACTCAAAGGAATTGACGGGGGCTCGCACAAGCGGTGGAGTATGTGGTTTAATTCGAGGC
TACGCGAAGAACCTTACCTGGGTTTGACATGATAGAAGTAGGAACCCGAAAGGGTAACGACCGGTATCCA
GTCCGGACTATCACAGGTGCTGCATGGCTGTCGTCAGCTCGTGTCGTGAGGTGTTGGGTAGTCCCATACG
AGCGAAACCCTGTCCTAGTGCTACCAGTATCTGGCACTCTAGAGACTGCCGTGTAATCGAGGAAGGTGGG
ACGACGTCAGTCATCATGCCTACGTCAGGGCGCACCACGTACTTACATGTCGTTCACGAGCGGATCTGCG
AGTGACAACCCTTAAACCGATCAGTCGGAATGCAACGGGTGCAACTCCCCCTCGGGTGGAGAC

>gi|116292853|gb|DQ996940.1| Uncultured bacterium clone MD2896-0.1m.98 16S ribosomal RNA gene, partial sequence
TGGGCCGTGTACTCGGATTGTCAGATAGTGGCGAAAGGGTGAGTAATGCTTAGATAACCTACCCTCAAGA
TTGGAATAACGGTTGGAAACGACCGCTAATACCTGATATGGTCAATCGGGCGCATGTTCGGATGATCAAA
GGAGGGTTAATCTTTCCTTCCACTTGAGGAGGGGTCTAAGTCCTATTAGCTTGTTGGTAGGGTAATGGCT
TACCAAGGCTACGATGGGTACGGGGCCTGAGAGGGTGTTCCCGCACACTGGGACTGAGACACTGCCCAGA
CTCCTACGGGAGGCTGCAGTCGAGAATCTTTTGCAATGGGCGAAAGCCTGACAATGCGACGCCGCGTGGA
GGATGAAGGCCTTCGGGTTGTAAACTCCTGTCAGAGGTTATGAAATGTTGTGGTGTTAATACCACCATAA
CTTGACGAAAGCTTCAGAGGAAGCTCCGGCTAACTCCGTGCCAGCAGCCGCGGTAATACGGAGGGAGCAA
GCGTTGTTCGGAATTACTGGGCATAAAGGGTGTGTAGGCGGTGTGGAAAGTGGGTGGTGAAATCCTTCGG
CTTAACCGAAGAACTGCAGTCCAAACTTCTACACTTGAGTAGGGAAGGGGAGAGTGGAACTCTTGGTGGA
GCGGTGAAATGCGTAGATATCAAGAGGAACACCGGTGGCGAAGGCGACTCTCTGGTCTCTAACTGACGCT
GAGGCACGAAAGCTAGGGGAGCAAACAGGATTAGATACCCTGGTAGTCCTAGCCGTAAACGATGGGCACT
AAGTAGAGGGGGTTCTCATGCCTTTTCTGCTGAAGCTAATGTGTTAAGTGCCCCGCCTGGGGAGTATGGT
CGCAAGGCTAAAACTCATGGAATTGACGGGGGCTCGCACAAGCGGTGTAGTATGTGGTTTAATTCGAGGC
TACGCGAAGAACCTTACCTGGGTTTGACATGATAGAAGTAGGAA

>gi|116292854|gb|DQ996941.1| Uncultured bacterium clone MD2896-1m.65 16S ribosomal RNA gene, partial sequence
AAGGGTGAGTGATGCTTGGATAACCTGCCCTCGAGCGGGGGATAGCCCACCGAAAGGTGGATTAATACCG
CGTACGATCCCGGTGGGGCATCTCATCGGGATGAAAGCAGGTGCCTTCGGGTGTTTGTGCTCGAGGAGGG
GTCCAAGTCTTATCAGCTTGTTGGTGAGGTAAAGGCTCACCAAGGCAACGACGGGTACGGGGCCTGAGAG
GGTGTTCCCGCACACTGGGACTGAGACACTGCCCAGACTCCTACGGGAGGCTGCAGTCGAGAGTCTTCGG
CAATGGACGCAAGTCTGACCGAGCGACGCCGCGTGGAGGAAGAAGGCCTTCGGGTTGTAAACTCCTGTCA
CGGGGCAAGAATAAGCGCGCCAACCACGCGTGATGACTACCCCGAGAGGAAGCCACGGCTAACTCCGTGC
CAGCAGCCGCGGTAAGACGGAGGTGGCGAGCGTTGTTCGGAATCACTGGGCATAAAGGGCACGTAGGTTG
TTGGGTGTGTCGAGAGTGAAAGCCCCCGGCTCAACCGGGGAACGGCTCTCGAAACTGTCCGACTGGAGTG
GAAAAGGGGAGAGTGGAACTCGCAATGGAGCGGTGAAATGCGTAGATATTGCGAGGAACGCCGATGGCGA
AAGCAACTCTCTGGTTTCTAACTGACGCTGAGGTGCGAAAGCTAGGGGAGCGAACGGGATTAGATACCCC
GGTAGTCCTAGCCGTAAACGATGAGCACTAGGTAGAAGAGGTACCCAACCCTTTTCTGCCGGAGGTAACC
TGTTAAGTGCTCCGCCTGGGGAGTACGGCCGCAAGGTTGAAACTCAAAGGAATTGACGGGTGCTCGCACA
AGCGGTGGAGTATGCGGATCAATTCGAAGCAACGCGAAAACCTTACCTGGGTTTGA
>gi|156915076|gb|EF602038.1| Candidatus Scalindua marina clone 5B 16S ribosomal RNA gene, partial sequence
AACGAGGATATATCCTTCGGGGTATAAACCGAGTGGCGCAAGGGTGAGTAATGCATAGATTACCTGCCTC
CGGGATAAGGACAACTTTGTGAAAACGGAGCTAATACTTAATAATACAAAAGAGAATAATTTTCTTTTGT
CAATGGGAGGGTAGCAATACCTTTTGCCTGGAGAGGGGTTTATGTCCTATCAGCTTGTTGGTGGGGTAAT
GGCCTACCAAGGCGAAGACGGGTAGCCGGACTTAGTGGTTGTTCGGCCACACTGGGACTGAGNCACTGCC
CAGACTTCTACGGAAGGCTGCANTCGAGAATCTTTCGCANTGCCCGAAAGGGTGACGAANCGACGCCGCG
TGGGTGAGGAAGGCCTTCGGGTTGTAAAGCCCTGTCAGGAGTTAAGAAATGTAAGTGCGCTAATATCGCA
TTTATTTGACGAAGGCTCCAAAGGAAGTCACGGCTAACTCTGTGCCAGCAGCCGCGGTAATACAGAGGTG
GCAAGCGTTGTTCGGAATTATTGGGCGTAAAGAGCACGTAGGTGGGTTTGTAAGTCAGATGTGAAAGCCT
TCTGTTCAACGGAAGAATTGCATCTGAAACTGCGAGTCTTGAGTGTAGGAGGGGAGAATGGAAACTTCTG
GTGGAGCGGTGAAAATGCGTAGATATCAGAAGGAACGCCGGCGGCGAAAGCGATTCTCTGGCCTATTACT
GACACTCAGTGTGCGAAAGCTAGGGGAGCAAACGGGATTAGATACCCCGGTAGTCCTAGCCGTAAACGAY
GGGCACTAAGTAGAGGGGATTACCGATATTCTCTCTGCCGTAGCTAACGCATAAAGTGCCCCGCCTGGGG
AGTACGGCCGCAAGGCTAAAACTCAAAAAGAATTGACGGGGGCTCGCACAAGCGGTGGAGCATGTGGCTT
AATTCGATGCAACGCGAAAAACCTTACCGGGGCCTGACATGGTAGAAGTAGGAACCCGAAAGGGTAACGA
ACGGTATCCAGTCCGTAGCTATTACAGGTGTTGCATGGCTGTCGTCAGCTCGTGTCGTGAGACGTTGGGT
TAAGTCCCCTAACGAGCGAAACCCTTGTTTTTAGTTGCCATCGGGTTGCGCCGGGAACTCTAGAAAGACT
GCCGTCGTCAAGACGGAGGAAGGTGGGGACGACGTCAAGTCATCATGGCCCTTATGCCCCGGGCTGCACA
CGTGCTACAATGGTCGGTACAAACGGAAGCGAAGCCGAGAGGTGAAGCGAATCCTAAAAAGCCGATCTCA
GTTCGGATTGGAGGCTGAAATTCGCCTCCATGAAGTTGGAATCGCTAGTAATCGCGGATCAGCAGTGCCG
CGGTGAATATGTTCCCGAGCCTTGTACACACCGCCCGTCAAGCCACCCAAGCAGGATGCACCCGAAAACA
TTATATCTAACCAGGGCAACTTGGGGGAAAATGTTGAAGGAGTGTTTTGTGAGGAGGACTAAGTCGTAAC
AAGGTAGTCGTAGGAGAACCTGCGGCTGGATCACCTCCTTTCTG

>gi|156915077|gb|EF602039.1| Candidatus Scalindua marina clone 12C 16S ribosomal RNA gene, partial sequence
GGATTAGGCATGCAAGTCGAACGANGATATATCCTTCGGGATATAAGCCGAGTGGCGCAAGGGTGAGTAA
TGCATAGATTACCTGCCTCCGGGATAAGGACAACCTTGTGAAAACGGAGCTAATACTTAATAATACAAAA
GAAAATAATTTTCTTTTGTCAATGGGAGGGTAGCAATACCTTTTGCCTGGAGAGGGGTTTATGTCCTATC
AGCTTGTTGGTGGGGTAATGGCCTACCAAGGCGAAGACGGGTAGCCGGCCTTAGTGGGTGGTCGGCCACA
CTGGGACTGANACACTGCCCAGACTTCTACGGAAGGCTGCAGTCGAGAATCTTTCGCAATGCCCGAAAGG
GTGACGAAGCGACGCCGCGTGGGTGAGGAAGGCCTTCGGGTTGTAAAGCCCTGTCAGGAGTTAAGAAATG
TAAGTGCGCTAATATCGCATTTATTTGACGAAGGCTCCAAAGGAAGTCACGGCTAACTCTGTGCCAGCAG
CCGCGGTAATACAGAGGTGGCAAGCGTTGTTCGGAATTATTGGGCGTAAAGAGCACGTAGGTGGGTTTGT
AAGTCAGATGTGAAAGCCTTCTGTTCAACGGAAGAATTGCATCTGAAACTGCGAGTCTTGAGTGTAGGAG
GGGGGAATGGAACTCCTGGTGGAGCGGTGAAATGCGTAGATATCAGAACGAACGCCGGCGGCGAAAGCGA
TTCTCTGGCCTATTACTGACACTCAGTGTGCGAAAGCTAGGGGAGCAAACGGGATTAGATACCCCGGTAG
TCCTAGCCGTAAACGATGGGCACTAAGTAGAGGGAATTACCGATATTCTCTCTGCCGTAGCTAACGCATT
AAGTGCCCCGCCTGGGGAGTACGGCCGCAAGGCTAAAACTCAAAAGAATTGACGGGGGCTCGCACAAGCG
GTGGAGCATGTGGCTTAATTCGATGCAACGCGAAAAACCTTACCGGGGCTTGACATGGTAGAAGTAGGAA
CCCGAAAGGGTAACGAACGGTATCCAGTCCGTAGCTATTACAGGTGTTGCATGGCTGTCGTCAGCTCGTG
TCGTGAGACGTTGGGTTAAGTCCCCTAACGAGCGAAACCCTTGTTTTTAGTTGCCATCGGGTTGTGCCGG
GCACTCTAGAAAGACTGCCGTCGTCAAGACGGAGGAAGGTGGGGACGACGTCAAGTCATCATGGCCCTTA
TGCCCCGGGCTGCACACGTGCTACAATGGTCGGTACAAACGGAAGCGAAGCCGAGAGGTGAAGCGAATCC
TAAAAAGCCGATCTCAGTTCGGATTGGAGGCTGAAATTCGCCTCCATGAAGTTGGAATCGCTAGTAATCG
CGGATCAGCAGTGCCGCGGTGAATATGTTCCCGAGCCTTGTNCACACCGCCCGTCAAGCCACCCAAGCAG
GATGCACCCGAAAACATTATATCTAACCGAGGCAACTTGGAGGAAAATGTTGAAGGAGTGTTTTGTGAGG
AGGACTAAGTCGTAACAAGGTAGTCGTAGGAGAACCTGCGGCTGGATCACCTCCTTTNTG
>gi|30407986|gb|AY266449.1| Uncultured planctomycete clone A6 16S ribosomal RNA gene, partial sequence
GGATTAGGCATGCAAGTCGAGCGCGAAAGCGGACTTCGGTTCGCGAGTAGAGCGGCGAAAGGGTGAGTAA
TGCATAGGTAACCTACCCCCGACTCCGGTATAGCGCCTGGAAACGGGCGGTAATCCCGGATGGCCCCGGG
GACGGGAATCCGTCCCTGGGTAAAGTGGGTTTCGGCCTATCGGTCGGGGAGGGGCCTATGTCCCATCAGC
TAGTTGGTGAGGTAACGGCTCACCAAGGCGATAACGGGTAGCCGGACTGAGAGGTCGGCCGGTCACACTG
GGACTGAGACACTGCCCAGACTCCTACGGGAGGCTGCAGTCGAGGATCTTCCGCAATGGGCGAAAGCCTG
ACGGAGCGACGCCGCGTGGAGGATGAAGGCCTTCGGGTTGTAAACTCCTGTCACGGGTTAAGAATTGCGG
CGAGTGAATATCTCGTCGTTTGACAAAGGCCCGAGAGGAAGCCACGGCTAACTCCGTGCCAGCAGCCGCG
GTAATACGGAGGTGGCAAGCGTTGCTCGGAATCACTGGGCATAAAGGGCGTCTAGGCGGGTCGGTAAGTC
GGATGTGAAATCCCTCGGCTCAACCGAGGAAGTGCATCCGAAACTGCCGGTCTTGAGGGCGAGAGGGGAG
AGTGGAACTCCTGGTGGAGCGGTGAAATGCGTAGATATCAGGAGGAACGCCGGTGGCGAAAGCGGCTCTC
TGGCTCGTTCCTGACGCTGAAGCGCGAAAGCTAGGGGAGCGAACGGGATTAGATACCCCGGTAGTCCTAG
CCGTAAACGATGGGCACTAAGCAGTGGGGTTTTCGATGGCGTCACTGCCGAAGCTAATGTGTTAAGTGCC
CCGCCTGGGGAGTACGGTCGCAAGGCTGAAACTCAAAGGAATTGACGGGGGCTCACACAAGCGGTGGAGG
ATGTTGCTTAATTCGAAGCAACGCGAAGAACCTTACCTGGGCTTGACATCACAGTGGTAGAACCCTGAAA
GGGGAACGACCCGGGGCAACCCGGGAGCTGTGACAGGTGTTGCATGGCTGTCGTCAGCTCGTGCCGTGAG
GTGTTGGGTTAAGTCCCGTAACGAGCGAAACCCTTGTCGTTAGTTGCCAGCGGGTAATGCCGGGGACTCT
AACGAGACTGCCGGTGTCAAACCGGAGGAAGGTGGGGACGACGTCAAGTCATCATGGCCCTTACGCCCAG
GGCTGCAAACGTCCTACAATGGCACGTACAAAGGGAAGCGAACCCGTGAGGGCAAGCCAATCCCGGAAAG
CGTGTCCCAGTCCGGATTGTGGGCTGCAATTCGCCCACATGAAGTCGGAATCGCTAGTAATCGCGGATCA
GCATGCCGCGGTGAATATGTTCCTGAGCCTTGTACACACC

>gi|38154676|gb|AY360085.1| Uncultured planctomycete clone A62 16S ribosomal RNA gene, partial sequence
GAGCGAGGGCATTCTGAGTGGCAACACTCGGGGTGAACCGAGCGGCGAAAGGGTGAGTAACGCATAGATA
ACCTACCCTCGAGTCCGGGATAATTCCCCCAACGGGGTTGTAATACCGGATACGAACCGCGGGCTTCGGC
CGGTGGTTGAAAGGTGGGGATCCGCAAGGACCTGCCACTCGTGGAGGGGTCTATGTCCTATTAGCCGGTT
GGCGGGGTAACGGCCCACCAAGGCAACGATAGGTAGCCGGCCTGAGAGGGTGGTCGGCCACACTGGGACT
GAGACACTGCCCAGACTCCTACGGGAGGCTGCAGTCGAGAATCTTCGGCAATGGGCGAAAGCCTGACCGA
GCGACGCCGCGTGTGGGATGAAGGCCTTCGGGTCGTAAACCACTGTCAAGGGGGATGAAGGGCGCCGGTG
ATAATACCACCGGCGTCACGCCTGACAAATCCCTAAAGGAAGCACCGGCTAACTCCGTGCCAGCAGCCGC
GGTAATACGGAGGGTGCGAACGTTGTTCGGATTTACTGGGCTTAAAGGGCACGTAGGCGGCTGGCTCAGT
CGGATGTGAAATCCCACGGCTTAACCGTGGAACGGCATCCGATACTGGTCGGCTAGAGTGGAGAAAGGGA
GAGCGGAACTTCTGGTGTAGCGGTGAAATGCGTAGATATCAGAAGGAACGCCGGTGGCGAAAGCGGCTCT
CTGGTCTCTGACTGACGCTGAGGTGCGAAAGCCAGGGGAGCAAACGGGATTAGATACCCCGGTAGTCCTG
GCCGTAAACGATGGGCACTAGGTAGAGGGAGTTCCGATGCTTTCTCTGCTGGAGCGAAAGCGTTAAGTGC
CCCGCCTGGGGAGTACGGTCGCAAGGCTGAAACTCAAAGGAATTGACGGGGGCTCGCACAAGCGGTGGAG
TATCTGGGTCAATTCGATGCAACGCGAAGAACCTTACCTGGGTTTGACATGCTGGTGGTACGGACCTGAA
AGGGCGAGGACCGGGGAAACTCGGAGCCAGCACAGGTGCTGCATGGCTGTCGTCAGCTCGTGTCGTGAGA
TGTTGGGTTAAGTCCCGTAACGAGCGAAACCCTTGTCCCTAGTTGCCAGCGGGTTATGCCGGGGACTCTA
GGGAGACTGCCGGTGCCAAACCGGAGGAAGGTGGGGATGACGTCAAGTCATCATGGCCCTTATGTCCAGG
GCGCCACAGGTACTACAATGGCGGATACAAAGGGAAGCAAGACCGCAAGGTGGAGCAAATCCCAAAAGTC
CGCCCCAGTTCGGATTGGGGGCTGCAACCCGCCCCCATGAAGTCGGAATCGCTAGTAATCGCGGATCAGC
CATGCCGCGGTGAATGTGTTCCCGAGCCTT

>gi|161407975|dbj|AB369866.1| Uncultured planctomycete gene for 16S ribosomal RNA, clone: Br20-2
GAGCACGTAGGTGGGTTTGTAAGTCAGATGTGAAAGCCTTCTGTTCAACGGGAGAATTGCATCTGAAACT
ACAGACCTTGAGTATAGGAGGGGAGAATGGAACTTCTGGTGGAGCGGTGAAATGCGTAGATATCAGAAGG
AACGCCCGGCGGCGAAAGCGATTCTCTGGCCTATTACTGACACTCAGTGTGCGAAAGCTAGGGGAGCAAA
CGGGATTAGATACCCCGGTAGTCCTAGCCGTAAACGATGGGCACTAAGTAGAGGGAATTACCGATGTTCT
CTCTGCCGTAGCTAACGCATTAAGTGCCCCGCCTGGGGAGTACGGCCGCAAGGCTAAAACTCAAAAGAAT
TGACGGGGGCTCGCACAAGCGGTGGAGCATGTGGCTTAATTCGATGCAACGCGAAAAACCTTACCGGGGC
TTGACATGGTAGAAGTAGGAACCCGAAAGGGTAACGAACGGTATCCAGTCCGTAGCTATCACAGGTGTTG
CATGGCTGTCGTCAGCTCGTGTCGTGAGACGTTGGGTTAAGTCCCCTAACGAGCGAAACCCTTGTTTTTA
GTTACCAGCGGGTTGTGCCGGGTACTCTAGAAAGACTGCCGTCGTCAAGACGGAGGAAGGTGGGGATGAC
GTCAAGTCATCATGGCCCTTATGCCCCGGGCTGCACACGTGCTACAATGGTCGGTACAAACGGAAGCGAA
GCCGAGAGGTGAAGCGAATCC

>gi|161407976|dbj|AB369867.1| Uncultured planctomycete gene for 16S ribosomal RNA, clone: Br20-8
GAGCACGTAGGTGGGTTTGTAAGTCAGATGTGAAAGCCTTCTGTTCAACGGGAGAATTGCATCTGAAACT
ACAGACCTTGAGTATAGGAGGGGAGAATGGAACTTCTGGTGGAGCGGTGAAATGCGTAGATATCAGAAGG
AACGCCGGCGGCGAAAGCGATTCTCTGGCCTATTACTGACACTCAGTGTGCGAAAGCTAGGGGAGCAAAC
GGGATTAGATACCCCGGTAGTCCTAGCCGTAAACGATGGGCACTAAGTAGAGGGAATTACCGATGTTCTC
TCTGCCGTAGCTAACGCATTAAGTGCCCCGCCTGGGGAGTACGGCCGCAAGGCTAAAACTCAAAAGAATT
GACGGGGGCTCGCACAAGCGGTGGAGCATGTGGCTTAATTCGATGCAACGCGAAAAACCTTACCGGGGCT
TGACATGGTAGAAGTAGGAACCCGAAAGGGTAACGAACGGTATCCAGTCCGTAGCTATCACAGGTGTTGC
ATGGCTGTCGTCAGCTCGTGTCGTGAGACGTTGGGTTAAGTCCCCTAACGAGCGAAACCCTTGTTTTTAG
TTACCAGCGGGTTGTGCCGGGTACTCTAGAAAGACTGCCGTCGTCAAGACGGAGGAAGGTGGGGATGACG
TCAAGTCATCATGGCTCTTATGCCCCGGGCTGCACACGTGCTACAATGGTCGGTACAAACGGAAGCGAAG
CCGAGAGGTGAAGCGAATCC

>gi|161407977|dbj|AB369868.1| Uncultured planctomycete gene for 16S ribosomal RNA, clone: Br20-25
GAGCACGTAGGTGGGTTTGTAAGTCAGATGTGAAAGCCTTCTGTTCAACGGGAGAATTGCATCTGAAACT
ACAGACCTTGAGTATAGGAGGGGAGAATGGAACTTCTGGTGGAGCGGTGAAATGCGTAGATATCAGAAGG
AACGCCGGCGGCGAAAGCGATTCTCTGGCCTATTACTGACACTCAGTGTGCGAAAGCTAGGGGAGCAAAC
GGGATTAGATACCCCGGTAGTCCTAGCCGTAAACGATGGGCACTAAGTAGAGGGAATTACCGATGTTCTC
TCTGCCGTAGCTAACGCATTAAGTGCCCCGCCTGGGGAGTACGGCCGCAAGGCTAAAACTCAAAAGAATT
GACGGGGGCTCGCACAAGCGGTGGAGCATGTGGCTTAATTCGATGCAACGCGAAAAACCTTACCGGGGCT
TGACATGGTAGAAGTAGGAACCCGAAAGGGTAACGAACGGTATCCAGTCCGTAGCTATCACAGGTGTTGC
ATGGCTGTCGTCAGCTCGTGTCGTGAGACGTTGGGTTAAGTCCCCTAACGAGCGAAACCCTTGTTTTTAG
TTACCAGCGGGTTGTGCCGGGTACTCTAGAAAGACTGCCGTCGTCAAGACGGAGGAAGGTGGGGATGACG
TCAAGTCATCATGGCCCTTATGCCCCGGGCTGCACACGTGCTACAATGGTCGGTACAAACGGAAGCGAAG
CCGAGAGGTGAAGCGAATCC

>gi|161407978|dbj|AB369869.1| Uncultured planctomycete gene for 16S ribosomal RNA, clone: BS20-1
GGATTAGGCATGCAAGTCGAGCGACGGGTCCTCCTTCGGGAGGAAGACCGAGCGGCGAAAGGGTGAGTAA
TATATAGGCAACCTACCTTTGGGACGGGGATAGCGTCGGGAAACCGGCGGTAATACCCGATGGCACATGC
GGGTCGCATGACCTGCTTGTTAAAGGGGGGGGATCCTTCGGGACCTTCCGCCCGTGGAGGGGCCTATATC
CTATTAGCTTGTTGGTGGGGTAACGGCCTACCAAGGCGATGATGGGTAGCCGGGCTGAGAGGTCGACCGG
TCACACTGGGACTGAGACACTGCCCAGACTTCTACGGAAGGCTGCAGTCGAGAATCATTCGCAATGGGCG
CAAGCCTGACGATGCGACGCCGCGTGCATGATGACGGCCCTCGGGTTGTAAAGTGCTGTCAGGTGTTAAG
AAAGGCGGTTGGCAGAATACGCCGGCCGTTTGACAAAGGCACCAGAGGAAGCCACGGCTAAATTCGTGCC
AGCAGCCGCGGTAACACGAATGTGGCAAGCGTTGTTCGGAATTATTGGGCATAAAGGGCACGTAGGCGGA
AGGGTAAGTTGGTGGTGAAAGCCCTCGGCTCAACCGAGGAATTGCCTCCAATACTGCCTTTCTGGAGTAC
AGGAGGGGAGAGTGGAACTCTTGGTGGAGCGGTGAAATGCGTTGATATCAAGGGGAACGCCGGCGGCGAA
AGCGGCTCTCTGGCCTGTTACTGACGCTGAGGTGCGAAAGCTAGGGGAGCAAACGGGATTAGATACCCCG
GTAGTCCTAGCCGTAAACGATGGGCACTAAGTAGAGGGAATTA

>gi|161407979|dbj|AB369870.1| Uncultured planctomycete gene for 16S ribosomal RNA, clone: BS20-30
GGATTAGGCATGCAAGTCGAACGAGGATATACTCTTCGGAGTATAAGCCGAGTGGCGAAAGGGTGAGTAA
TGCATAGATGACATACCTTTAGGATAAGAATAACTTTGTGAAAATGGAGTTAATACTTAATAATTACGAA
GCAAAATCAATTAGTTTCGTCAATGGGGGGGTAGCAATACCTCTCGCCTGAAGAGTGGTTTATGTCCTAT
CAGCTTGTTGGTGGGGTAATGGCCTACCAAGGCAAAGACGGGTAGCCGGTCTAAGAGGATGGTCGGCCAC
ACTGGGACTGAGACACTGCCCAGACTCCTACGGGAGGCTGCAGTCGAGAATCTTTCGCAATGCCCGAAAG
GGTGACGAAGCGACGCCGCGTGAGCGAAGAAGGCCTTAGGGTTGTAAAGCTCTGTCGAGGGTTATGAAAT
ATAGATAGGTTAATACCTTATCTATTTGACAAAGGCCCAAAAGGAAGCCACTGCTAACTCTGTGCCAGCA
GCCGCGGTAATACAGAGGTGGCAAGCGTTGTTCGGAATTATTGGGCGTAAAGAGCACGTAGGTGGTTTTG
TAAGTCAGGTGTGAAAGCCTTCTGTTCAAAGGAAGAACGGCATCTGAAACTGCGAATCTTGAGTGTAGGA
GGGGAGAGTGGAACTTCTGGTGGAGCGGTGAAATGCGTAGATATCAGAAGGAACGTCGGCGGCGAAAGCG
ACTCTCTGGCCTATTACTGACACTGAGGTGCGAAAGTTAGGGGAGCAAACGGGATTAGATACCCCGGTAG
TCCTAACCGTAAACGATGGGCACTAAGTAGAGGGAATTA

>gi|161407980|dbj|AB369871.1| Uncultured planctomycete gene for 16S ribosomal RNA, clone: BS20-38
GGATTACGGCATGCAAGTCGAGCGACGGGTCCTCCTTCGGGAGGAAGACCGAGCGGCGAAAGGGTGAGTA
ATATATAGGCAACCTACCTTTGGGACGGGGATAGCGTCGGGAAACCGGCGGTAATACCCGATGGCACATG
CGGGTCGCATGACCTGCTTGTTAAAGGGGGGGGGATCCTTCGGGACCTTCCGCCCGTGGAGGGGCCTATA
TCCTATTAGCTTGTTGGTGGGGTAACGGCCTACCAAGGCGATGATGGGTATCCGGGCTGAGAGGTCGACC
GGTCACACTGGGACTGAGACACTGCCCAGACTTCTACGGAAGGCTGCAGTCGAGAATCATTCGCAATGGG
CGCAAGCCTGACGATGCGACGCCGCGTGTATGATGACGGCCCTCGGGTTGTAAAGTGCTGTCAGGTGTTA
AGAAAGGCGGTTGGCAGAATACGCCGGCCGTTTGACAAAGGCACCAGAGGAAGCCACGGCTAAATTCGTG
CCAGCAGCCGCGGTAACACGAATGTGGCAAGCGTTGTTCGGAATTATTGGGCATAAAGGGCACGTAGGCG
GAAGGGTAAGTTGGTGGTGAAAGCCCTCGGCTCAACCGAGGAATTGCCTCCAATACTGCCTTTCTGGAGT
ACAGGAGGGGAGAGTGGAACTCTTGGTGGAGCGGTGAAATGCGTTGATATCAAGGGGAACGCCGGCGGCG
AAAGCGGCTCTCTGGCCTGTTACTGACGCTGAGGTGCGAAAGCTAGGGGAGCAAACGGGATTAGATACCC
CGGTAGTCCTAGCCGTAAACGATGGGCACTAAGTAGAGGGAATTA
>gi|166865429|dbj|AB378303.1| Uncultured planctomycete gene for 16S ribosomal RNA, partial sequence, clone: Am5-55
ATGCAAGTCGAGCGACGGATCCTCCTTCGGGAGGAAGACCGAGCGGCGAAAGGGTGAGTAATATATAGGC
AACCTACCCTTGGGACGGGGATAGCGTCGGGAAACCGGCGGTAATACCCGATGGCACATGCGGGTCGCAT
GACCTGCTTGTTAAAGGGGGGGGATCCTTCGGGACCTTCCGCCCGTGGAGGGGCCTATATCCTATTAGCT
TGTTGGTGGGGTAACGGCCTACCAAGGCGATGATGGGTAGCCGGGCTGAGAGGTCGACCGGTCACACTGG
GACTGAGACACTGCCCAGACTTCTACGGAAGGCTGCAGTCGAGAATCATTCGCAATGGGCGCAAGCCTGA
CGATGCGACGCCGCGTGCATGATGACGGCCCTCGGGTTGTAAAGTGCTGTCAGGTGTTAAGAAAGGCGGT
TGGCAGAATACGCCGGCCGTTTGACAAAGGCACCAGAGGAAGCCACGGCTAAATTCGTGCCAGCAGCCGC
GGTAACACGAATGTGGCAAGCGTTGTTCGGAATTATTGGGCATAAAGGGCACGTAGGCGGAAGGGTAAGT
TGGTGGTGAAAGCCCTCGGCTCAACCGAGGAATTGCCTCCAATACTGCCTTTCTGGAGTACAGGAGGGGA
GAGTGGAACTCCTGGTGGAGCGGTGAAATGCGTTGATATCAAGGGGAACGCCGGCGGCGAAAGCGGCTCT
CTGGCCTGTTACTGACGCTGAGGTGCGAAAGCTAGGGGAGCAAACGGGATTAGATACCCCGGTAGTCCTA
GCCGTAAACGATGGGCACTAAGTAGAGGGGTTTT

>gi|166865430|dbj|AB378304.1| Uncultured planctomycete gene for 16S ribosomal RNA, partial sequence, clone: Am6-57
ATGCAAGTCGAGCGACGGGCCCCAGCTTGCTGGGGAGACCGAGCGGCGAAAGGGTGAGTAATAAATAGGC
AACTTGCCCCTGGGACGGGGATAGCGTCCGGAAACGGGCGGTAATACCCGATGGTACACATGTGTTGTTA
GGATGTATGTGTTAAAGGAGGGGATCTTCGGACCTTCCGCCTGGGGAGAGGCCTATTTCCTATTAGTTTG
TTGGTGGGGTAACGGCCTACCAAGACGTTGATGGGTAGCCGGACTGAGAGGTTGACCGGTCACACTGGGA
CTGAGACACTGCCCAGACTTCTACGGAAGGCTGCAGTCGAGAATCATTCGCAATGGGCGAAAGCCTGACG
ATGCGACGCCGCGTGTATGATGAAGGCCCTCGGGTTGTAAAGTACTGTCAGGTGTTATGAACAGCGCTGG
GAGTAATACGCTCAGCGTTTGACAAAGGCACCAAAGGAAGCCACGGCTAACTTCGTGCCAGCAGCCGCGG
TAACACGAAGGTGGCGAGCGTTGTTCGGAATTATTGGGCATAAAGGGCACGTAGGCGGAAAGGTAAGTTG
GTGGGTGAAATCCCTCGGCTCAACCGAGGAACTGCCGCCAATACTGCCTATCTCGAGTGCAGGAGGGGAG
AGTGGAACTCTTGGTGGAGCGGTGAAATGCGTTGATATCAAGGGGAACGCCGGCGGCGAAAGCGGCTCTC
TGGCCTGTTACTGACGCTGATGTGCGAAAGCTAGGGGAGCAAACGGGATTAGATACCCCGGTAGTCCTAG
CCGTAAACGATGGGCACTAAGTAGAGGGGTTTT

>gi|166865431|dbj|AB378305.1| Uncultured planctomycete gene for 16S ribosomal RNA, partial sequence, clone: Am6-61
ATGCAAGTCGAGCGACGGGTCCTCCTTCGGGAGGAAGACCGAGCGGCGAAAGGGTGAGTAATATATAGGC
AGCCTACCTTTGGGACGGGGATAGCGTCGGGAAACCGGCGGTAATACCCGATGGCACATGCGGGTCGCAT
GACCTGCTTGTTAAAGGGGGGGGATCCTTCGGGACCTTCCGCCCGTGGAGGGGCCTATATCCTATTAGCT
TGTTGGTGGGGTAACGGCCTACCAAGGCGATGATGGGTAGCCGGGCTGAGAGGTCGACCGGTCACACTGG
GACTGAGACACTGCCCAGACTTCTACGGAAGGCTGCAGTCGAGAATCATTCGCAATGGGCGCAAGCCTGA
CGATGCGACGCCGCGTGCATGATGACGGCCCTCGGGTTGTAAAGTGCTGTCAGGTGTTAAGAAAGGCGGT
TGGCAGAATACGCCGGCCGTTTGACAAAGGCACCAGAGGAAGCCACGGCTAAATTCGTGCCAGCAGCCGC
GGTAACACGAATGTGGCAAGCGTTGTTCGGAATTATTGGGCATAAAGGGCACGTAGGCGGAAGGGTAAGT
TGGTGGTGAAAGCCCTCGGCTCAACCGAGGAATTGCCTCCAATACTGCCTATCTCGAGTGCAGGAGGGGA
GAGTGGAACTCTTGGTGGAGCGGTGAAATGCGTTGATATCAAGGGGAACGCCGGCGGCGAAAGCGGCTCT
CTGGCCTGTTACTGACGCTGATGTGCGAAAGCTAGGGGAGCGAACGGGATTAGATACCCCGGTAGTCCTA
GCCGTAAACGATGGGCACTAAGTAGAGGGGTTTT

>gi|166865432|dbj|AB378306.1| Uncultured planctomycete gene for 16S ribosomal RNA, partial sequence, clone: Am6-62
ATGCAAGTCGAGCGACGGGTCCTCCTTCGGGAGGAAGACCGAGCGGCGAAAGGGTGAGTAATATATAGGC
AACCTACCCTTGGGACGGGGATAGCGTCGGGAAACCGGCGGTAATACCCGATGGCACATGCGGGTCGCAT
GACCTGCTTGTTAAAGGGGGGGGATCCTTCGGGACCTTCCGCCCGTGGAGGGGCCTATATCCTATTAGCT
TGTTGGTGGGGTAACGGCCTACCAAGGGCGATGATGGGTAGCCGGGCTGAGAGGTCGACCGGTCACACTG
GGACTGAGACACTGCCCAGACTTCTACGGAAGGCTGCAGTCGAGAATCATTCGCAATGGGCGCAAGCCTG
ACGATGCGACGCCGCGTGCATGATGACGGCCCTCGGGTTGTAAAGTGCTGTCAGGTGTTAAGAAAGGCGG
TTGGCAGAATACGCCGGCCGTTTGACAAAGGCACCAGAGGAAGCCACGGCTAAATTCGTGCCAGCAGCCG
CGGTTAACACGAATGTGGCAAGCGTTGTTCGGAAATTATTGGGCATAAAGGGCACGTAGGCGGAAGGGTA
AGTTGGTGGTGAAAGCCCTCGGCTCAACCGAGGAATTGCCTCCAATACTGCCTTTCTGGAGTACAGGAGG
GGAGAGTGGAACTCTTGGTGGAGCGGTGAAATGCGTTGATATCAAGGGGAACGCCGGCGGCGAAAGCGGC
TCTCTGGCCTGTTACTGACGCTGAGGTGCGAAAGCTAGGGGAGCAAACGGGATTAGATACCCCGGTAGTC
CTAGCCGTAAACGATGGGCACTAAGTAGAGGGGTTTT

>gi|166865433|dbj|AB378307.1| Uncultured planctomycete gene for 16S ribosomal RNA, partial sequence, clone: Am6-63
ATGCAAGTCGAGCGACGGGTCCTCCTTCGGGAGGAAGACCGAGCGGCGAAAGGGTGAGTAATATATAGGC
AACCTACCTTTGGGACGGGGATAGCGTCGGGAAACCGGCGGTAATACCCGATGGCACATGCGGGTCGCAT
GACCTGCTTGTTAAAGGGGGGGGATCCTTCGGGACCTTCCGCCCGTGGAGGGGCCTATATCCTATTAGCT
TGTTGGTGGGGTAACGGCCTACCAAGGCGATGATGGGTAGCCGGGCTGAGAGGTCGACCGGTCACACTGG
GACTGAGACACTGCCCAGACTTCTACGGAAGGCTGCAGTCGAGAATCATTCGCAATGGGCGCAAGCCTGA
CGATGCGACGCCGCGTGCATGATGACGGCCCTCGGGTTGTAAAGTGCTGTCAGGTGTTAAGAAAGGCGGT
TGGCAGAATACGCCGGCCGTTTGACAAAGGCACCAGAGGAAGCCACGGCTAAATTCGTGCCAGCAGCCGC
GGTAACACGAATGTGGCAAGCGTTGTTCGGAATTATTGGGCATAAAGGGCACGTAGGCGGAAGGGTAAGT
TGGTGGTGAAAGCCCTCGGCTCAACCGAGGAATTGCCTCCAATACTGCCTTTCTGGAGTACAGGAGGGGA
GAGTGGAACTCTTGGTGGAGCGGTGAAATGCGTTGATATCAAGGGGAACGCCGGCGGCGAAAGCGGCTCT
CTGGCCTGTTACTGACGCTGAGGTGCGAAAGCTAGGGGAGCAAACGGGATTAGATACCCCGGTAGTCCTA
GCCGTAAACGATGGGCACTAAGTAGAGGGGTTTT

>gi|166865434|dbj|AB378308.1| Uncultured planctomycete gene for 16S ribosomal RNA, partial sequence, clone: Am4-34
ATGCAAGTCGCACGAGAAAAGGCCCTTCGGGGCCTGAGTACAGTGGCGGAAGGGTGAGTAATGCCTAGAC
AACCTACCCTCGTGTTGGGGATAACAGCTGGAAACGGCTGCTAATACCGAATGAGGCCGTAGAGTTGCAT
GACTTTTCGGTGAAAGGCGGGGATCCTTCGGGACCTGTCGCATGAGGAGGGGTCTAGGTCCTATCAGCCT
GTTGGTGAGGTGACGGCTCACCAAGGCTTTGACGGGTAGCCGGCCTGAGAGGGTGACCGGCCACACTGGG
ACTGAGACACTGCCCAGACTCCTACGGGAGGCTGCAGTCGAGAATCTTCGGCAATGGGCGCAAGCCTGAC
CGAGCGACGCCGCGTGGAGGATGAAGGCCTTCGGGTTGTAAACTCCTGTCACGGGTTATGAAATCCTGGG
GTGCCAATACCACCCTTGTGTTGACAAAGGCCCGAGAGGAAGTCATGGCTAACTCTGTGCCAGCAGCCGC
GGTAATACAGAGATGGCAAGCGTTGTTCGGAATTACTGGGCATAAAGGGCACGTAGGCGGACCTGTAAGT
CAGGTGTGAAATCCCTCGGCTTAACCGAGGAATTGCGCCTGATACTGCGGGCCTTGAGGGCAGGAGGGGA
GAGTGGAACTCTTGGTGGAGCGGTGAAATGCGTAGATACTAAGAGGAACGCCGGTGGCGAAAGCGACTCT
CTGGCCTGCTTCTGACGCTGAGGTGCGAAAGCTAGGGGAGCAAACAGGATTAGATACCCTGGTAGTCCTA
GCCGTAAACGATGGGCACTAAGTAGAGGGGTTTT

>gi|166865435|dbj|AB378309.1| Uncultured planctomycete gene for 16S ribosomal RNA, partial sequence, clone: Am6-82
ATGCAAGTCGAGCGACGGGCCCCCCTTCGGGGGGGAGACCGAGCGGCGAAAGGGTGAGTAATATATAGGC
AACTTACCCCCGGGACGGGGATAGCGTCGGGAAACCGGCGGTAATACCCGATAGAACACATTGATTGCAT
GATGTTTGTGTTAAAGGTGGGGATCTTCGGACCTTCCGCCTGGGGAGAGGCCTATGTCCTATTAGTTTGT
TGGTGGGGTAACGGCCCACCAAGGCGATGATGGGTAGCCGGGCTGAGAGGTTGGCCGGTCACACTGGGAC
TGAGACACTGCCCAGACTTCTACGGAAGGCTGCAGTCGAGAATCATTCGCAATGGGCGAAAGCCTGACGA
TGCGACGCCGCGTGGATGATGAAGGCCCTCGGGTTGTAAAGTCCTGTCAGGTGTTAGGAAAGGCGGCGGG
AGTAATAAGTCCGCCGTTTGACAAAGGCACCAGAGGAAGCCACGGCTAACTTCGTGCCAGCAGCCGCGGT
AACACGAAGGTGGCAAGCGTTGTTCGGAATTATTGGGCATAAAGGGCACGTAGGCGGAGAGGTAAGTTGG
TGGTGAAAGCCCCCGGCTCAACCGGGGAATTGCCTCCAAAACTGCCTTTCTGGAGTGCAGGAGGGGAGAG
TGGAACTCTTGGTGGAGCGGTGAAATGCGTTGATATCAAGGGGAACGCCGGCGGCGAAAGCGACTCTCTG
GCCTGCTACTGACGCTGATGTGCGAAAGCTAGGGGAGCAAACGGGATTAGATACCCCGGTAGTCCTAGCC
GTAAACGATGGGCACTAAGTAGAGGGGTTTT

>gi|166865438|dbj|AB378312.1| Uncultured planctomycete gene for 16S ribosomal RNA, partial sequence, clone: Am12-169
ATGCAAGTCGAGCGACGGGCCCCCCTTCGGGGGGGAGACCGAGCGGCGTAAGGGTGAGTAATATATAGGC
AACTTACCCCTGGGACGGGGATAGCGTCGGGAAACCGGCGGTAATACCCGATGGCACGCGCGCGGCACAT
GCCGCGTACGTTAAAGGGGGGGGACCTTTCGGGGCCTTCCGCCTGGGGAGAGGCCTGTATCCTATTAGCT
TGTTGGTGGGGTAACGGCCCACCAAGGCAATGATGGGTAGCCGGGCTGAGAGGTCGGCCGGTCACACTGG
GACTGAGACACTGCCCAGACTTCTACGGAAGGCTGCAGTCGAGAATCATTCGCAATGGGCGCAAGCCTGA
CGATGCGACGCCGCGTGGATGATGAAGGCCCTCGGGTTGTAAAGTCCTGTCAGGAGTTAGGAAATGCGGT
TGGCAGAATACGCCGGCCGTTTGACAAAGGCTCCAGAGGAAGCCACGGCTAACTTCGTGCCAGCAGCCGC
GGTAACACGAAGGTGGCAAGCGTTGTTCGGAATTATTGGGCATAAAGGGCACGTAGGCGGAGGGGTCAGT
CGGACGTGAAAGCCCCCGGCTCAACCGGGGAATTGCTTCCGATACTGCCTCTCTGGAGTGCAGGAGGGGA
GAGTGGAACTCTTGGTGGAGCGGTGAAATGCGTTGATATCAAGGGGAACGCCGGCGGCGAAAGCGACTCT
CTGGCCTGCTACTGACGCTGATGTGCGAAAGCCAGGGGAGCGAACGGGATTAGATACCCCGGTAGTCCTG
GCCGTAAACGATGGGCACTAAGTAGAGGGGTTTT

>gi|166865440|dbj|AB378314.1| Uncultured planctomycete gene for 16S ribosomal RNA, partial sequence, clone: Am20-225
ATGCAAGTCGAACGAGAAAGGGCCCTTCGGGGCCTGAGTACAGTGGCGGAAGGGTGAGTAATGCCTAGAT
AACCTACCCTCGTGTTGGGGACAACAGCTGGAAACGGCTGCTAATACCGAATGAGGCCGAGATTTCGCAT
GGAGTCTCGGTGAAAGGCGGGGATCCTTCGGGACCTGTCGCATGAGGAGGGATCTAGGTCCTATCAGCTT
GTTGGTGGGGTAACGGCCTACCAAGGCTTTGACGGGTAGCCGGCCTGAGAGGGTGAACGGCCACACTGGG
ACTGAGACACTGCCCAGACTCCTACGGGAGGCTGCAGTCGAGAATCTTCGGCAATGGGCGAAAGCCTGAC
CGAGCGACGCCGCGTGGAGGATGAAGGCCTTCGGGTTGTAAACTCCTGTCACGGGTTATGAAATCCATCG
TTGCTAATACCAGCGGTGGTTGACAAAGGTCCGAGAGGAAGTCATGGCTAACTCTGTGCCAGCAGCCGCG
GTAATACAGAGATGGCAAGCGTTGTTCGGAATTACTGGGCATAAAGGGCACGTAGGCGGGTTCATAAGTC
AGGTGTGAAATCCCTCGGCTCAACCGAGGAACTGCGCCTGAAACTGTGAGTCTTGAGGGCAGGAGGGGAG
AGTGGAACTCTTGGTGGAGCGGTGAAATGCGTAGATACTAAGAGGAACGCCGGTGGCGAAAGCGACTCTC
TGGCCTGCTTCTGACGCTGAGGTGCGAAAGCTAGGGGAGCAAACAGGATTAGATACCCTGGTAGTCCTAG
CCGTAAACGATGGACACTAAGTAGAGGGGTTTT

>gi|166865442|dbj|AB378316.1| Uncultured planctomycete gene for 16S ribosomal RNA, partial sequence, clone: Am20-229
ATGCAAGTCGAACGAGAAAGGGCCCTTCGGGGCCTGAGTACAGTGGCGGAAGGGTGAGTAATGCCTAGAT
AACCTACCCTCGTGTTGGGGACAACAGCTGGAAACGGCTGCTAATACCGAATGAGGCCGAGATTTCGCAT
GGAGTCTCGGTGAAAGGCGGGGATCCTTCGGGACCTGTCGCATGAGGAGGGATCTAGGTCCTATCAGCTT
GTTGGTGGGGTAACGGTCTACCAAGGCTTTGACGGGTAGCCGGCCTGAGAGGGTGAACGGCCACACTGGG
ACTGAGACACTGCCCAGACTCCTACGGGAGGCTGCAGTCGAGAATCTTCGGCAATGGGCGAAAGCCTGAC
CGAGCGACGCCGCGTGGAGGATGAAGGCCTTCGGGTTGTAAACTCCTGTCACGGGTTATGAAATCCATCG
TTGCTAATACCAGCGGTGGTTGACAAAGGTCCGAGAGGAAGTCATGGCTAACTCTGTGCCAGCAGCCGCG
GTAATACAGAGATGGCAAGCGTTGTTCGGAATTACTGGGCATAAAGGGCACGTAGGCGGGTTCATAAGTC
AGGTGTGAAATCCCTCGGCTCAACCGAGGAACTGCGCCTGAAACTGTGAGTCTTGAGGGCAGGAGGGGAG
AGTGGAACTCTTGGTGGAGCGGTGAAATGCGTAGATACTAAGAGGAACGCCGGTGGCGAAAGCGACTCTC
TGGCCTGCTTCTGACGCTGAGGTGCGAAAGCTAGGGGAGCAAACAGGATTAGATACCCTGGTAGTCCTAG
CCGTAAACGATGGACACTAAGTAGAGGGGTTTT

>gi|166865443|dbj|AB378317.1| Uncultured planctomycete gene for 16S ribosomal RNA, partial sequence, clone: Am20-232
ATGCAAGTCGAGCGCGAAAGCTCCCTTCGGGGAGTAAGTAGAGCGGCGAAAGGGTGAGTAACGCATAGGT
AACCTACCCCCAACTCTGGTATAGCGCCTGGAAACGGGCGGTAATCCCGGATGGTCCCGAGGACGGGAAT
CCGACCTCGGGCAAAGATTGGGATCTTCGGACCTTTCGGTCGGGGAGGGGCCTATGTCCCATCAGCTAGT
TGGTGAGGTTATGGCTCACCAAGGCAATGACGGGTAGCCGGACTGAGAGGTTGGCCGGTCACACTGGGAC
TGAGACACTGCCCAGACTCCTACGGGAGGCTGCAGTCGAGAATCATTCACAATGCGCGAAAGCGTGATGA
TGTGACGCCGCGTGGAGGATGAAGGCCTTAGGGTTGTAAACTCCTGTCACGGGTTATGAAACGCAGTGCG
TTAATAGCGTGCTGCCTGACAAAGGCCCGAGAGGAAGTCACGGCTAACTCCGTGCCAGCAGCCGCGGTAA
TACGGAGGTGGCAAGCGTTGCTCGGAATCACTGGGCATAAAGGGCGTCTAGGCGGATTGGTAAGTCGGCT
GTGAAATCCCTCGGCTCAACCGAGGAAGTGCAACCGATACTGCCGGTCTTGAGGGCGAGAGGGGAGAGTG
GAACTCCTGGTGGAGCGGTGAAATGCGTAGATATCAGGAGGAACGCCGGTGGCGAAAGCGACTCTCTGGC
TCGTCCCTGACGCTGAAGCGCGGAAGCTAGGGGAGCGAACGGGATTAGATACCCCGGTAGTCCTAGCCGT
AAACGATGGGCACTAAGTAGAGGGGTTTT

>gi|166865444|dbj|AB378318.1| Uncultured planctomycete gene for 16S ribosomal RNA, partial sequence, clone: Br20-2
GAGCACGTAGGTGGGTTTGTAAGTCAGATGTGAAAGCCTTCTGTTCAACGGGAGAATTGCATCTGAAACT
ACAGACCTTGAGTATAGGAGGGGAGAATGGAACTTCTGGTGGAGCGGTGAAATGCGTAGATATCAGAAGG
AACGCCCGGCGGCGAAAGCGATTCTCTGGCCTATTACTGACACTCAGTGTGCGAAAGCTAGGGGAGCAAA
CGGGATTAGATACCCCGGTAGTCCTAGCCGTAAACGATGGGCACTAAGTAGAGGGAATTACCGATGTTCT
CTCTGCCGTAGCTAACGCATTAAGTGCCCCGCCTGGGGAGTACGGCCGCAAGGCTAAAACTCAAAAGAAT
TGACGGGGGCTCGCACAAGCGGTGGAGCATGTGGCTTAATTCGATGCAACGCGAAAAACCTTACCGGGGC
TTGACATGGTAGAAGTAGGAACCCGAAAGGGTAACGAACGGTATCCAGTCCGTAGCTATCACAGGTGTTG
CATGGCTGTCGTCAGCTCGTGTCGTGAGACGTTGGGTTAAGTCCCCTAACGAGCGAAACCCTTGTTTTTA
GTTACCAGCGGGTTGTGCCGGGTACTCTAGAAAGACTGCCGTCGTCAAGACGGAGGAAGGTGGGGATGAC
GTCAAGTCATCATGGCCCTTATGCCCCGGGCTGCACACGTGCTACAATGGTCGGTACAAACGGAAGCGAA
GCCGAGAGGTGAAGCGAATCC

>gi|166865445|dbj|AB378319.1| Uncultured planctomycete gene for 16S ribosomal RNA, partial sequence, clone: Br20-8
GAGCACGTAGGTGGGTTTGTAAGTCAGATGTGAAAGCCTTCTGTTCAACGGGAGAATTGCATCTGAAACT
ACAGACCTTGAGTATAGGAGGGGAGAATGGAACTTCTGGTGGAGCGGTGAAATGCGTAGATATCAGAAGG
AACGCCGGCGGCGAAAGCGATTCTCTGGCCTATTACTGACACTCAGTGTGCGAAAGCTAGGGGAGCAAAC
GGGATTAGATACCCCGGTAGTCCTAGCCGTAAACGATGGGCACTAAGTAGAGGGAATTACCGATGTTCTC
TCTGCCGTAGCTAACGCATTAAGTGCCCCGCCTGGGGAGTACGGCCGCAAGGCTAAAACTCAAAAGAATT
GACGGGGGCTCGCACAAGCGGTGGAGCATGTGGCTTAATTCGATGCAACGCGAAAAACCTTACCGGGGCT
TGACATGGTAGAAGTAGGAACCCGAAAGGGTAACGAACGGTATCCAGTCCGTAGCTATCACAGGTGTTGC
ATGGCTGTCGTCAGCTCGTGTCGTGAGACGTTGGGTTAAGTCCCCTAACGAGCGAAACCCTTGTTTTTAG
TTACCAGCGGGTTGTGCCGGGTACTCTAGAAAGACTGCCGTCGTCAAGACGGAGGAAGGTGGGGATGACG
TCAAGTCATCATGGCTCTTATGCCCCGGGCTGCACACGTGCTACAATGGTCGGTACAAACGGAAGCGAAG
CCGAGAGGTGAAGCGAATCC

>gi|166865446|dbj|AB378320.1| Uncultured planctomycete gene for 16S ribosomal RNA, partial sequence, clone: Br20-25
GAGCACGTAGGTGGGTTTGTAAGTCAGATGTGAAAGCCTTCTGTTCAACGGGAGAATTGCATCTGAAACT
ACAGACCTTGAGTATAGGAGGGGAGAATGGAACTTCTGGTGGAGCGGTGAAATGCGTAGATATCAGAAGG
AACGCCGGCGGCGAAAGCGATTCTCTGGCCTATTACTGACACTCAGTGTGCGAAAGCTAGGGGAGCAAAC
GGGATTAGATACCCCGGTAGTCCTAGCCGTAAACGATGGGCACTAAGTAGAGGGAATTACCGATGTTCTC
TCTGCCGTAGCTAACGCATTAAGTGCCCCGCCTGGGGAGTACGGCCGCAAGGCTAAAACTCAAAAGAATT
GACGGGGGCTCGCACAAGCGGTGGAGCATGTGGCTTAATTCGATGCAACGCGAAAAACCTTACCGGGGCT
TGACATGGTAGAAGTAGGAACCCGAAAGGGTAACGAACGGTATCCAGTCCGTAGCTATCACAGGTGTTGC
ATGGCTGTCGTCAGCTCGTGTCGTGAGACGTTGGGTTAAGTCCCCTAACGAGCGAAACCCTTGTTTTTAG
TTACCAGCGGGTTGTGCCGGGTACTCTAGAAAGACTGCCGTCGTCAAGACGGAGGAAGGTGGGGATGACG
TCAAGTCATCATGGCCCTTATGCCCCGGGCTGCACACGTGCTACAATGGTCGGTACAAACGGAAGCGAAG
CCGAGAGGTGAAGCGAATCC

>gi|308211314|gb|HM851535.1| Uncultured planctomycete clone MONTSERRAT_1A 16S ribosomal RNA gene, partial sequence
TTCGCAATGCCCGAAAGGGTGACGAAGCGACGCCGCGTGGATGAAGAAGGCCTTCGGGTTGTAAAATCCT
GTCAGGAGTTAAGAAATGTAAGTTTGAGAATACCAAATTTACTTGACAAAAGCTCCAAAGGAAGCCACGG
CTAACTCTGTGCCAGCAGCCGCGGTAATACAGAGGTGGCGAGCGTTGTTCGGAATTATTGGGCGTAAAGA
GCACGTAGGTGGATTTGTAAGTCAGATGTAAAAGCCTTCTGTTCAACGGAAGAATTGCATCTGAAACTAC
AAACCTTGAGTATAGGAGGGGAGAGTGGAACTTCTGGTGGAGCGGTGAAATGCGTAGATATCAGAAGGAA
CGCCGGCGGCGAAAGCGACTCTCTGGCCTATTACTGACACTGAGTGTGCGAAAGCTAGGGGAGCAAACGG
GATTAGATACCCCGGTAGTCCTAGCCGTAAACGATGGGCACTAA

>gi|308211315|gb|HM851536.1| Uncultured planctomycete clone MONTSERRAT_1C 16S ribosomal RNA gene, partial sequence
TTCGCAATGCCCGAAAGGGTGACGAAGCGACGCCGCGTGGATGAAGAAGGCCTTCGGGTTGTAAAGCCCT
GTCAGGAGTTATGAAATGTAAGTACGCTAATATCGTGCTTATTTGACAAAGGCTCCAAAGGAAGCCACGG
CTAACTCTGTGCCAGCAGCCGCGGTAATACAGAGGTGGCGAGCGTTGTTCGGAATTATTGGGCGTAAAGA
GCACGTAGGTGGGTTTGCAAGTCAGATGTGAAAGCCTTCTGTTCAACGGAAGAATTGCATCTGAAACTGC
AAACCTTGAGTGTAGGAGGGGAGAATGGAACTTCTGGTGGAGCGGTGAAATGCGTAGATATCAGAAGGAA
CGCCGGCGGCGAAAGCGATTCTCTGGCCTATTACTGACACTCAGTGTGCGAAAGCTAGGGGAGCAAACGG
GATTAGATACCCCGGTAGTCCTAGCCGTAAACGATGGGCACTAA

>gi|308211316|gb|HM851537.1| Uncultured planctomycete clone MONTSERRAT_1D 16S ribosomal RNA gene, partial sequence
TTCGCAATGCCCGAAAGGGTGACGAAGCGACGCCGCGTGGGTGAGGAAGGCCTTCGGGTTGTAAAACCCT
GTCAGGAGTTATGAAATGTAAGTGCGCTAATATCGTTCTTATTTGACAAAGGCTCCAAAGGAAGCCACGG
CTAACTCTGTGCCAGCAGCCGCGGTAATACAGAGGTGGCAAGCGTTGTTCGGAATTATTGGGCGTAAAGA
GCACGTAGGTGGGTTTGCAAGTCAGATGTGAAAGCCTTCTGTTCAACGGAAGAATTGCATCTGAAACTGC
TGATCTTGAGTATAGGAGGGGAGAATGGAACTTCTGGTGGAGCGGTGAAATGCGTAGATATCAGAAGGAA
CGCCGGCGGCGAAAGCGATTCTCTGGCCTATTACTGACACTCAGTGTGCGAAAGCTAGGGGAGCAAACGG
GACTAGATACCCCGGTAGTCCTAGCCGTAAACGATGGGCACTAA

>gi|308211317|gb|HM851538.1| Uncultured planctomycete clone MONTSERRAT_1F 16S ribosomal RNA gene, partial sequence
TTCGCAATGCCCGAAAGGGTGACGAAGCGACGCCGCGTGAGTGAAGAAGGCCTTCGGGTTGTAAAACTCT
GTCAGGAGTTATGAAATGTAAGTTCGATAATACCGGATTTACTTGACAAAGGCTCCAGAGGAAGCCACGG
CTAACTCTGTGCCAGCAGCCGCGGTAATACAGAGGTGGCAAGCGTTGTTCGGAATTATTGGGCGTAAAGA
GCACGTAGGTGGATTTGCAAGTCAGATGTGAAAGCCTTTTGTTCAACGGAAGAATTGCATCTGAAACTAC
AAGTCTTGAGTATAGGAGGGGAGAGTGGAACTTCTGGTGGAGCGGTGAAATGCGTAGATATCAGAAGGAA
CGCCGGTGGCGAAAGCGACTCTCTGGCCTATCACTGACACTGAGTGTGCGAAAGCTAGGGGAGCAAACGG
GATTAGATACCCCGGTAGTCCTAGCCGTAAACGATGGGCACTAA

>gi|308211318|gb|HM851539.1| Uncultured planctomycete clone MONTSERRAT_1G 16S ribosomal RNA gene, partial sequence
TTCGCAATGCCCGAAAGGGTGACGAAGCGACGCCGCGTGGATGAAGAAGGCCTTCGGGTTGTAAAATCCT
GTCAGGAGTTAAGAAATGTAGGTGCGATAATACCGTGCTTATTTGACAAAGGCTCCAAAGGAAGCCACGG
CTAACTCTGTGCCAGCAGCCGCGGTAATACAGAGGTGGCAAGCGTTGTTCGGAATTATTGGGCGTAAAGA
GCACGTAGGTGGATTTGTTAGTCAGATGTGAAAGCCTTTTGTTCAACGGAAGAATTGCATCTGAAACTAC
AAACCTTGAGTATAGGAGGGGAGAGTGGAACTTCTGGTGGAGCGGTGAAATGCGTAGATATCAGAAGGAA
CGTCGGCGGCGAAAGCGACTCTCTGGCCTATAACTGACACTCAGTGTGCGAAAGCTAGGGGAGCAAACGG
GATTAGATACCCCGGTAGTCCTAGCCGTAAACGATGGGCACTAA

>gi|308211319|gb|HM851540.1| Uncultured planctomycete clone MONTSERRAT_2C 16S ribosomal RNA gene, partial sequence
TTCGCAATGCCCGAAAGGGTGACGAAGCGACGCCGCGTGGGTGAGGAAGGCCTTCGGGTTGTAAAGCCCT
GTCAGGAGTTATGAAATGTAAGTGCGCTAATATCGTACTTATTTGACAAAGGCTCCAAAGGAAGCCACGG
CTAACTCTGTGCCAGCAGCCGCGGTAATACAGAGGTGGCGAGCGTTGTTCGGAATTATTGGGCGTAAAGA
GCACGTAGGTGGGTTTGCAAGTCAGATGTGAAAGCCTTCTGTTCAACGGAAGAATTGCATCTGAAACTGC
TAATCTTGAGTATAGGAGGGGAGAATGGAACTTCTGGTGGAGCGGTGAAATGCGTAGATATCAGAAGGAA
CGCCGGCGGCGAAAGCGATTCTCTGGCCTACTACTGACACTCAGTGTGCGAAAGCTAGGGGAGCAAACGG
GATTAGATACCCCGGTAGTCCTAGCCGTAAACGATGGGCACTAA

>gi|308211320|gb|HM851541.1| Uncultured planctomycete clone MONTSERRAT_2D 16S ribosomal RNA gene, partial sequence
TTCGCAATGCCCGAAAGGGTGACGAAGCGACGCCGCGTGGGTGAGGAAGGCCTTCGGGTTGTAAAACCCT
GTCAGGAGTTATGAAATGTAAGCGCGCTAATATCGTTCTTATTTGACAAAGGCTCCAAAGGAAGCCACGG
CTAACTCTGTGCCAGCAGCCGCGGTAATACAGAGGTGGCGAGCGTTGTTCGGAATTATTGGGCGTAAAGA
GCACGTAGGTGGGTTTGCAAGTCAGATGTGAAAGCCTTCTGTTCAACGGAAGAATTGCATCTGAAACTGC
TAATCTTGAGTATAGGAGGGGAGAATGGAACTTCTGGTGGAGCGGTGAAATGCGTAGATATCAGAAGGAA
CGCCGGCGGCGAAAGCGATTCTCTGGCCTACTACTGACACTCAGTGTGCGAAAGCTAGGGGAGCAAACGG
GATTAGATACCCCGGTAGTCCTAGCCGTAAACGATGGGCACTAA

>gi|308211321|gb|HM851542.1| Uncultured planctomycete clone MONTSERRAT_2E 16S ribosomal RNA gene, partial sequence
TTCGCAATGCCCGAAAGGGTGACGAAGCGACGCCGCGTGGGTGAAGAAGGCCTTCGGGTTGTAAAACCCT
GTCAGGAGTTAAGAAATGTAGGTTCGAAAATATTGGGCCTATTTGACAAAAACTCCAAAGGAAGCCACGG
CTAACTCTGTGCCAGCAGCCGCGGTAATACAGAGGTGGCGAGCGTTGTTCGGAATTATTGGGCGTAAAGA
GCACGTAGGTGGATTTGTAAGTCAGATGTGAAAGCCTTCTGTTCAACGGAAGAATTGCATCTGAAACTAC
AAACCTTGAGTATAGGAGGGGAGAGTGGAACTTCTGGTGGAGCGGTGAAATGCGTAGATATCAGAAGGAA
CACCGGCGGCGAAAGCGACTCTCTGGCCTATTACTGACACTGAGTGTGCGAAAGCTAGGGGAGCAAACGG
GATTAGATACCCCGGTAGTCCTAGCCGTAAACGATGGGCACTAA

>gi|308211322|gb|HM851543.1| Uncultured planctomycete clone MONTSERRAT_2F 16S ribosomal RNA gene, partial sequence
TTCGCAATGCCCGAAAGGGTGACGAAGCGACGCCGCGTGGGTGAGGAAGGCCTTCGGGTTGTAAAACCCT
GTCAGGAGTTAAGAAATGTAGGTTCGAAAATATTGGGCCTATTTGACAAAAACTCCAAAGGAAGCCACGG
CTAACTCTGTGCCAGCAGCCGCGGTAATACAGAGGTGGCAAGCGTTGTTCGGAATTATTGGGCGTAAAGA
GCACGTAGGTGGATTTGTAAGTCAGATGTGAAAGCCTTCTGTTCAACGGAAGAATTGCATCTGAAACTAC
AAACCCTGAGTATAGGAGGGGAGAGTGGAACTTCTGGTGGAGCGGTGAAATGCGTAGATATCAGAAGGAA
CGCCGGCGGCGAAAGCGACTCTCTGGCCTATTACTGACACTGAGTGTGCGAAAGCTAGGGGAGCAAACGG
GATTAGATACCCCGGTAGTCCTAGCCGTAAACGATGGGCACTAA

>gi|308211323|gb|HM851544.1| Uncultured planctomycete clone MONTSERRAT_2G 16S ribosomal RNA gene, partial sequence
TTCGCAATGCCCGAAAGGGTGACGAAGCGACGCCGCGTGGGTGAAGAAGGCCTTCGGGTTGTAAAACCCT
GTCAGGAGTTAAGAAATGTAGGTTCGAAAATATTGGGCCTATTTGACAAAAACTCCAAAGGAAGCCACGG
CTAACTCTGTGCCAGCAGCCGCGGTAATACAGAGGTGGCAAGCGTTGTTCGGAATTATTGGGCGTAAAGA
GCACGTAGGTGGATTTGTAAGTTAGATGTGAAAGCCTTCTGTTCAAAGGAAGAATTGCATCTAAAACTGC
AAACCTTGAGTATAGAAGGGGAGAGTGGAACTTCTGGTGGAGCGGTGAAATGCGTAGATACCAGAAGGAA
CGCCGGCGGCGAAAGCGGCTCTCTGGTCTATAACTGACACTGAGTGTGCGAAAGCTAGGGGAGCAAACGG
GATTAGATACCCCGGTAGTCCTAGCCGTAAACGATGGGCACTAA

>gi|308211324|gb|HM851545.1| Uncultured planctomycete clone MONTSERRAT_2H 16S ribosomal RNA gene, partial sequence
TTCGCAATGCCCGAAAGGGTGACGAAGCGACGCCGCGTGGGTGAGGAAGGCCTTCGGGTTGTAAAACCCT
GTCAGGAGTTATGAAATGTAAGTGCGCTAATATCGTGCTTATTTGACAAAGGCTCCAAAGGAAGCCACGG
CTAACTCTGTGCCAGCAGCCGCGGTAATACAGAGGTGGCGAGCGTTGTTCGGAATTATTGGGCGTAAAGA
GCACGTAGGTGGGTTTGCAAGTCAGATGTGAAAGCCTTCTGTTCAACGGAAGAATTGCATCTGAAACTGC
TAATCTTGAGTATAGGAGGGGAGAATGGAACTTCTGGTGGAGCGGTGAAATGCGTAGATATCAGAAGGAA
CGCCGGCGGCGAAAGCGATTCTCTGGCCTATTACTGACACTCAGTGTGCGAAAGCTAGGGGAGCAAACGG
GATTAGATACCCCGGTAGTCCTAGCTGTAAACGATGGGCACTAA

>gi|308211325|gb|HM851546.1| Uncultured planctomycete clone MONTSERRAT_3A 16S ribosomal RNA gene, partial sequence
TTCGCAATGCCCGAAAGGGTGACGAAGCGACGCCGCGTGGGTGAGGAAGGCCTTCGGGTTGTAAAACCCT
GTCAGGAGTTATGAAATGTAAGTGCGCTAATATCGTTCTTATTTGACAAAGGCTCCAAAGGAAGCCACGG
CTAACTCTGTGCCAGCAGCCGCGGTAATACAGAGGTGGCGAGCGTTGTTCGGAATTATTGGGCGTAAAGA
GCACGTAGGTGGGTTTGCAAGTCAGATGTGAAAGCCTTCTGTTCAACGGAAGAATTGCATCTGAAACTGC
TAATCTTGAGTATAGGAGGGGAGAATGGAACTTCTGGTGGAGCGGTGAAATGCGTAGATATCAGAAGGAA
CGCCGGCGGCGAAAGCGATTCTCTGGCCTATTACTGACACTCAGTGTGCGAAAGCTAGGGGAGCAAACGG
GATTAGATACCCCGGTAGTCCTAGCTGTAAACGATGGGCACTAA

>gi|308211326|gb|HM851547.1| Uncultured planctomycete clone MONTSERRAT_3C 16S ribosomal RNA gene, partial sequence
TTCGCAATGCCCGAAAGGGTGACGAAGCGACGCCGCGTGGGTGAGGAAGGCCTTCGGGTTGTAAAACCCT
GTCAGGAGTTATGAAATGTAAGTGCGCTAATATCGTTCTTATTTGACAAAGGCTCCAAAGGAAGCCACGG
CTAACTCTGTGCCAGCAGCCGCGGTAATACAGAGGTGGCGAGCGTTGTTCGGAATTATTGGGCGTAAAGA
GCACGTAGGTGGGTTTGCAAGTCAGATGTGAAAGCCTTCTGTTCAACGGAAGAATTGCATCTGAAACTGC
TAATCTTGAGTATAGGAGGGGAGAATGGAACTTCTGGTGGAGCGGTGAAATGCGTAGATATCAGAAGGAA
CGCCGGCGGCGAAAGCGATTCTCTGGCCTATTACTGACACTCAGTGTGCGAAAGCTAGGGGAGCAAACGG
GATTAGATACCCCGGTAGTCCTAGCCGTAAACGATGGGCACTAA

>gi|308211327|gb|HM851548.1| Uncultured planctomycete clone MONTSERRAT_3D 16S ribosomal RNA gene, partial sequence
TTCGCAATGCCCGAAAGGGTGACGAAGCGACGCCGCGTGGATGAAGAAGGCCTTCGGGTTGTAAAATCCT
GTCAGGAGTTAAGAAATATAAGTTTGAGAATACCAAGCTTATTTGACAAAGGCTCCAAAGGAAGTCACGG
CTAACTCTGTGCCAGCAGCCGCGGTAATACAGAGGTGGCAAGCGTTGTTCGGAATTATTGGGCGTAAAGA
GCACGTAGGTGGATTTGTAAGTCAGATGTGAAAGCCTTCTGTTCAACGGAAGAATTGCATCTGAAACTGC
AAACCTTGAGTATAGGAGGGGGGAGTGGAACTTCTGGTGGAGCGGTGAAATGCGTAGATATCAGAAGGAA
CGCCGGCGGCGAAAGCGACTCTCTGGCCTATAACTGACACTGAGTGTGCGAAAGCTAGGGGAGCAAACGG
GATTAGATACCCCGGTAGTCCTAGCCGTAAACGATGGGCACTAA

>gi|308211328|gb|HM851549.1| Uncultured planctomycete clone MONTSERRAT_3E 16S ribosomal RNA gene, partial sequence
TTCGCAATGCCCGAAAGGGTGACGAAGCGACGCCGCGTGAGTGAGGAAGGCCTTCGGGTTGTAAAGCTCT
GTCAGGAGTTAAGAAATGTAAGTGTGCTAATACCACATTTATTTGACGAAGGCTCCAAAGGAAGCCACGG
CTAACTCTGTGCCAGCAGCCGCGGTAATACAGAGGTGGCAAGCGTTGTTCGGAATTATTGGGCGTAAAGA
GCACGTAGGTGGGTTTGTAAGTCAGATGTGAAAGCCTTCTGTTCAACGGAAGAATTGCATCTGAAACTGC
GAGTCTTGAGTGTAGGAGGGGAGAATGGAACTTCTGGTGGAGCGGTGAAATGCGTAGATATCAGAAGGAA
CGCCGGCGGCGAAAGCGACTCTCTGGCCTATTACTGACACTGAGTGTGCGAAAGCTAGGGGAGCAAACGG
GATTAGATACCCCGGTAGTCCTAGCCGTAAACGATGGGCACTAA

>gi|308211329|gb|HM851550.1| Uncultured planctomycete clone MONTSERRAT_3F 16S ribosomal RNA gene, partial sequence
TTCGCAATGCCCGAAAGGGTGACGAAGCGACGCCGCGTGGGTGAAGAAGGCCTTCGGGTTGTAAAACCCT
GTCAGGAGTTAAGAAATGTAGGTTCGAAAATATTGGATCTATTTGACAAAAGCTCCAAAGGAAGCCACGG
CTAACTCTGTGCCAGCAGCCGCGGTAATACAGAGGTGGCAAGCGTTGTTCGGAATTATTGGGCGTAAAGA
GCACGTAGGTGGATTTGCAAGTCAGATGTGAAAGCCTTTTGTTCAACGGAAGAATTGCATCTGAAACTAC
AAGTCTTGAGTATAGGAGGGGAGAGTGGAACTTCTGGTGGAGCGGTGAAATGCGTAGATATCAGAAGGAA
CGCCGGCGGCGAAAGCGACTCTCTGGCCTATTACTGACACTGAGTGTGCGAAAGCTAGGGGAGCAAACGG
GATTAGATACCCCGGTAGTCCTAGCCGTAAACGATGGGCACTAA

>gi|308211330|gb|HM851551.1| Uncultured planctomycete clone MONTSERRAT_3G 16S ribosomal RNA gene, partial sequence
TTCGCAATGCCCGAAAGGGTGACGAAGCGACGCCGCGTGGGTGAAGAAGGCCTTCGGGTTGTAAAACCCT
GTCAGGAGTTAAGAAATGTAGGTTCGAAAATATTGGATCTATTTGACAAAAGCTCCAAAGGAAGCCACGG
CTAACTCTGTGCCAGCAGCCGCGGTAATACAGAGGTGGCAAGCGTTGTTCGGAATTATTGGGCGTAAAGA
GCACGTAGGTGGATTTGTAAGTCAGATGTGAAAGCCTTCTGTTCAACGGAAGAATTGCATCTGAAACTAC
AAACCTTGAGTATAGGAGGGGAGAGTGGAACTTCCGGTGGAGCGGTGAAATGCGTAGATATCAGAAGGAA
CGCCGGCGGCGAAAGCGGCTCTCTGGTCTATAACTGACACTGAGTGTGCGAAAGCTAGGGGGGCAAACGG
GATTAGATACCCCGGTAGTCCTAGCCGTAAACGATGGGCACTAA

>gi|308211331|gb|HM851552.1| Uncultured planctomycete clone MONTSERRAT_3H 16S ribosomal RNA gene, partial sequence
TTCGCAATGCCCGAAAGGGTGACGAAGCGACGCCGCGTGGGTGAAGAAGGCCTTCGGGTTGTAAAGCCCT
GTCAGGAGTTATGAAATGTAAGTACGCTAATATCGTACTTATTTGACAAAGGCTCCAAAGGAAGCCACGG
CTAACTCTGTGCCAGCAGCCGCGGTAATACAGAGGTGGCGAGCGTTGTTCGGAATTATTGGGCGTAAAGA
GCACGTAGGTGGGTTTGCAAGTCAGATGTGAAAGCCTTCTGTTCAACGGAAGAATTGCATCTGAAACTGC
TAATCTTGAGTGTAGGAGGGGAGAATGGAACTTCTGGTGGAGCGGTGAAATGCGTAGATATCAGAAGGAA
CGCCGGCGGCGAAAGCGATTCTCTGGCCTATTACTGACACTCAGTGTGCGAAAGCTAGGGGAGCAAACGG
GATTAGATACCCCGGTAGTCCTAGCCGTAAACGATGGGCACTAA
>gi|308211332|gb|HM851553.1| Uncultured planctomycete clone Guaymas_9A 16S ribosomal RNA gene, partial sequence
TTCGCAATGCCCGAAAGGGTGACGAAGCGACGCCGCGTGGGTGAGGAAGGCCTTCGGGTTGTAAAGCCCT
GTCAGGAGTTAAGAAATATAAGTGCGTTAATACCGCATTTATTTGACGAAGGCTCCAAAGGAAGCCACGG
CTAACTCTGTGCCAGCAGCCGCGGTAATACAGAGGTGGCAAGCGTTGTTCGGAATTATTGGGCGTAAAGA
GCACGTAGGTGGGTTTGTAAGTCAGATGTGAAAGCCTTCTGTTCAACGGAAGAATTGCATCTGAAACTAC
AAGTCTTGAGTGTAGGAGGGGAGAATGGAACTTCTGGTGGAGCGGTGAAATGCGTAGATATCAGAAGGAA
CGCCGGCGGCGAAAGCGATTCTCTGGCCTATTACTGACACTCAGTGTGCGAAAGCTAGGGGAGCAAACGG
GATTAGATACCCCGGTAGTCCTAGCCGTAAACGATGGGCACTAA

>gi|308211333|gb|HM851554.1| Uncultured planctomycete clone Guaymas_9B 16S ribosomal RNA gene, partial sequence
TTCGCAATGCCCGAAAGGGTGACGAAGCGACGCCGCGTGGGTGAGGAAGGCCTTCGGGTTGTAAAGCCCT
GTCAGGAGTTAAGAAATATAAGTGCGTTAATACCGCATTTATTTGACGAAGGCTCCAAAGGAAGCCACGG
CTAACTCTGTGCCAGCAGCCGCGGTAATACAGAGGTGGCAAGCGTTGTTCGGAATTATTGGGCGTAAAGA
GCACGTAGGTGGGTTTGTAAGTCAGATGTGAAAGCCTTCTGTTCAACGGAAGAATTGCATCTGAAACTGC
GAGTCTTGAGTGTAGGAGGGGAGAATGGAACTTCTGGTGGAGCGGTGAAATGCGTAGATATCGGAAGGAA
CGCCGGCGGCGAAAGCGACTCTCTGGCCTATTACTGACACTCAGTGTGCGAAAGCTAGGGGAGCAAACGG
GATTAGATACCCCGGTAGTCCTAGCCGTAAACGATGGGCACTAA

>gi|308211334|gb|HM851555.1| Uncultured planctomycete clone Guaymas_9C 16S ribosomal RNA gene, partial sequence
TTCGCAATGCCCGAAAGGGTGACGAAGCGACGCCGCGTGGGTGAGGAAGGCCTTCGGGTTGTAAAGCCCT
GTCAGGAGTTAAGAAATGTAAGTGCGCTAATATCGCATTTATTTGACGAAGGCTCCAAAGGAAGTCACGG
CTAACTCTGTGCCAGCAGCCGCGGTAATACAGAGGTGGCAAGCGTTGTTCGGAATTATTGGGCGTAAAGA
GCACGTAGGTGGGTTTGTAAGTCAGATGTGAAAGCCTTCTGTTCAACGGAAGAATTGCATCTGAAACTGC
GAGTCTTGAGTGTAGGAGGGGAGAATGGAACTTCTGGTGGAGCGGTGAAATGCGTAGATATCAGAAGGAA
CGCCGGCGGCGAAAGCGATTCTCTGGCCTATTACTGACACTCAGTGTGCGAAAGCTAGGGGAGCAAACGG
GATTAGATACCCCGGTAGTCCTAGCCGTAAACGATGGGCACTAA

>gi|308211335|gb|HM851556.1| Uncultured planctomycete clone Guaymas_9D 16S ribosomal RNA gene, partial sequence
TTCGCAATGCCCGAAAGGGTGACGAAGCGACGCCGCGTGGGTGAGGAAGGCCTTCGGGTTGTAAAGCCCT
GTCAGGAGTTAAGAAATGTAAGTGTGTTAATACCACATTTATTTGACGAAGGCTCCAAAGGAAGCCACGG
CTAACTCTGTGCCAGCAGCCGCGGTAATACAGAGGTGGCAAGCGTTGTTCGGAATTATTGGGCGTAAAGA
GCACGTAGGTGGGTTTGTAAGTCAGATGTGAAAGCCTTCTGTTCAACGGAAGAATTGCATCTGAAACTGC
GAGTCTTGAGTGTAGGAGGGGAGAGTGGAACTTCTGGTGGAGCGGTGAAATGCGTAGATATCAGAAGGAA
CGCCGGCGGCGAAAGCGACTCTCTGGCCTATTACTGACACTCAGTGTGCGAAAGCTAGGGGAGCAAACGG
GATTAGATACCCCGGTAGTCCTAGCCGTAAACGATGGGCACTAA

>gi|308211336|gb|HM851557.1| Uncultured planctomycete clone Guaymas_9F 16S ribosomal RNA gene, partial sequence
TTCGCAATGCCCGAAAGGGTGACGAAGCGACGCCGCGTGGGTGAGGAAGGCCTTCGGGTTGTAAAGCCCT
GTCAGGAGTTAAGAAATGTGAGTGTGTTAATACCACATTTATTTGACGAAGGCTCCAAAGGAAGCCACGG
CTAACTCTGTGCCAGCAGCCGCGGTAATACAGAGGTGGCAAGCGTTGTTCGGAATTATTGGGCGTAAAGA
GCACGTAGGTGGGTTTGTAAGTCAGATGTGAAAGCCTTCTGTTCAACGGAAGAATTGCATCTGAAACTGC
GAGTCTTGAGTGTAGGAGGGGAGAATGGAACTTCTGGTGGAGCGGTGAAATGCGTAGATATCAGAAGGAA
CGCCGGCGGCGAAAGCGATTCTCTGGCCTATTACTGACACTCAGTGTGCGAAAGCTAGGGGAGCAAACGG
GATTAGATACCCCGGTAGTCCTAGCCGTAAACGATGGGCACTAA

>gi|308211337|gb|HM851558.1| Uncultured planctomycete clone Guaymas_9G 16S ribosomal RNA gene, partial sequence
TTCGCAATGCCCGAAAGGGTGACGAAGCGACGCCGCGTGAGTGAGGAAGGCCTTCGGGTTGTAAAGCTCT
GTCAGGAGTTAAGAAATATAAGTGTGCTAATACCACATTTATTTGACGAAGGCTCCAAAGGAAGCCACGG
CTAACTCTGTGCCAGCAGCCGCGGTAATACAGAGGTGGCAAGCGTTGTTCGGAATTATTGGGCGTAAAGA
GCACGTAGGTGGGTTTGTAAGTCAGATGTGAAAGCCTTCTGTTCAACGGAAGAATTGCATCTGAAACTGC
GAGTCTTGAGTGTAGGAGGGGAGAGTGGAACTTCTGGTGGAGCGGTGAAATGCGTAGATATCAGAAGGAA
CGCCGGCGGCGAAAGCGACTCTCTGGCCTATTACTGACACTCAGTGTGCGAAAGCTAGGGGAGCAAACGG
GATTAGATACCCCGGTAGTCCTAGCCGTAAACGATGGGCACTAA

>gi|308211338|gb|HM851559.1| Uncultured planctomycete clone Guaymas_10A 16S ribosomal RNA gene, partial sequence
TTCGCAATGCCCGAAAGGGTGACGAAGCGACGCCGCGTGAGTGAGGAAGGCCTTCGGGTTGTAAAGCTCT
GTCAGGAGTTAAGAAATATAAGTGTGTTAATACCACATTTATTTGACGAAGGCTCCAAAGGAAGCCACGG
CTAACTCTGTGCCAGCAGCCGCGGTAATACAGAGGTGGCAAGCGTTGTTCGGAATTATTGGGCGTAAAGA
GCACGTAGGTGGGTTTGTAAGTCAGATGTGAAAGCCTTCTGTTCAACGGAAGAATTGCATCTGAAACTAC
AAGTCTTGAGTGTAGGAGGGGAGAATGGAACTTCTGGTGGAGCGGTGAAATGCGTAGATATCAGAAGGAA
CGCCGGCGGCGAAAGCGATTCTCTGGCCTATTACTGACACTCAGTGTGCGAAAGCTAGGGGAGCAAACGG
GATTAGATACCCCGGTAGTCCTAGCCGTAAACGATGGGCACTAA

>gi|308211339|gb|HM851560.1| Uncultured planctomycete clone Guaymas_10B 16S ribosomal RNA gene, partial sequence
TTCGCAATGCCCGAAAGGGTGACGAAGCGACGCCGCGTGAGTGAGGAAGGCCTTCGGGTTGTAAAGCTCT
GTCAGGAGTTAAGAAATATAAGTGTGCTAATACCACATTTATTTGACGAAGGCTCCAAAGGAAGCCACGG
CTAACTCTGTGCCAGCAGCCGCGGTAATACAGAGGTGGCAAGCGTTGTTCGGAATTATTGGGCGTAAAGA
GCACGTAGGTGGGTTTGTAAGTCAGATGTGAAAGCCTTCTGTTCAACGGAAGAATTGCATCTGAAACTGC
GAGTCTTGAGTGTAGGAGGGGAGAGTGGAACTTCTGGTGGAGCGGTGAAATGCGTAGATATCAGAAGGAA
CGCCGGCGGCGAAAGCGACTCTCTGGCCTATTACTGACACTCAGTGTGCGAAAGCTAGGGGAGCAAACGG
GATTAGATACCCCGGTAGTCCTAGCCGTAAACGATGGGCACTAA

>gi|308211340|gb|HM851561.1| Uncultured planctomycete clone Guaymas_10C 16S ribosomal RNA gene, partial sequence
TTCGCAATGCCCGAAAGGGTGACGAAGCGACGCCGCGTGGGTGAGGAAGGCCTTCGGGTTGTAAAGCCCT
GTCAGGAGTTAAGAAATATAAGTGCGTTAATACCGCATTTATTTGACGAAGGCTCCAAAGGAAGCCACGG
CTAACTCTGTGCCAGCAGCCGCGGTAATACAGAGGTGGCAAGCGTTGTTCGGAATTATTGGGCGTAAAGA
GCACGTAGGTGGGTTTGTAAGTCAGGTGTGAAAGCCTTCTGTTCAACGGAAGAATTGCATCTGAAACTGC
GAGTCTTGAGTGTAGGAGGGGAGAATGGAACTTCTGGTGGAGCGGTGAAATGCGTAGATATCAGAAGGAA
CGCCGGCGGCGAAAGCGATTCTCTGGCCTATTACTGACACTCAGTGTGCGAAAGCTAGGGGAGCAAACGG
GATTAGATACCCCGGTAGTCCTAGCCGTAAACGATGGGCACTAA

>gi|308211341|gb|HM851562.1| Uncultured planctomycete clone Guaymas_10D 16S ribosomal RNA gene, partial sequence
TTCGCAATGCCCGAAAGGGTGACGAAGCGACGCCGCGTGAGTGAGGAAGGCCTTCGGGTTGTAAAGCTCT
GTCAGGAGTTAAGAAATATAAGTGTGTTAATACCACATTTATTTGACGAAGGCTCCAAAGGAAGCCACGG
CTAACTCTGTGCCAGCAGCCGCGGTAATACAGAGGTGGCAAGCGTTGTTCGGAATTATTGGGCGTAAAGA
GCACGTAGGTGGGTTTGTAAGTCAGATGTGAAAGCCTTCTGTTCAACGGAAGAATTGCATCTGAAACTAC
AAGTCTTGAGTGTAGGAGGGGAGAATGGAACTTCTGGTGGAGCGGTGAAATGCGTAGATATCAGAAGGAA
CGCCGGCGGCGAAAGCGATTCTCTGGCCTATTACTGACACTCAGTGTGCGAAAGCTAGGGGAGCAAACGG
GATTAGATACCCCGGTAGTCCTAGCCGTAAACGATGGGCACTAA

>gi|308211342|gb|HM851563.1| Uncultured planctomycete clone Guaymas_10E 16S ribosomal RNA gene, partial sequence
TTCGCAATGCCCGAAAGGGTGACGAAGCGACGCCGCGTGGGTGAGGAAGGCCTTCGGGTTGTAAAGCCCT
GTCAGGAGTTAAGAAATATAAGTGCGTTAATACCGCATTTATTTGACGAAGGCTCCAAAGGAAGCCACGG
CTAACTCTGTGCCAGCAGCCGCGGTAATACAGAGGTGGCAAGCGTTGTTCGGAATTATTGGGCGTAAAGA
GCACGTAGGTGGGTTTGTAAGTCAGATGTGAAAGCCTTCTGTTCAACGGAAGAATTGCATCTGAAACTGC
GAGTCTTGAGTGTAGGAGGGGAGAATGGAACTTCTGGTGGAGCGGTGAAATGCGTAGATATCAGAAGGAA
CGCCGGCGGCGAAAGCGATTCTCTGGCCTATTACTGACACTCAGTGTGCGAAAGCTAGGGGAGCAAACGG
GATTAGATACCCCGGTAGTCCTAGCCGTAAACGATGGGCACTAA

>gi|308211343|gb|HM851564.1| Uncultured planctomycete clone Guaymas_10F 16S ribosomal RNA gene, partial sequence
TTCGCAATGCCCGAAAGGGTGACGAAGCGACGCCGCGTGAGTGAGGAAGGCCTTCGGGTTGTAAAGCTCT
GTCAGGAGTTAAGAAATATAAGTGTGCTAATACCACATTTATTTGACGAAGGCTCCAAAGGAAGCCACGG
CTAACTCTGTGCCAGCAGCCGCGGTAATACAGAGGTGGCAAGCGTTGTTCGGAATTATTGGGCGTAAAGA
GCACGTAGGTGGGTTTGTAAGTCAGATGTGAAAGCCTTCTGTTCAACGGAAGAATTGCATCTGAAACTGC
GAGTCTTGAGTGTAGGAGGGGAGAGTGGAACTTCTGGTGGAGCGGTGAAATGCGTAGATATCAGAAGGAA
CGCCGGCGGCGAAAGCGACTCTCTGGCCTATTACTGACACTCAGTGTGCGAAAGCTAGGGGAGCAAACGG
GATTAGATACCCCGGTAGTCCTAGCCGTAAACGATGGGCACTAA

>gi|308211344|gb|HM851565.1| Uncultured planctomycete clone Guaymas_10G 16S ribosomal RNA gene, partial sequence
TTCGCAATGCCCGAAAGGGTGACGAAGCGACGCCGCGTGAGTGAGGAAGGCCTTCGGGTTGTAAAGCTCT
GTCAGGAGTTAAGAAATATAAGTGTGCTAATACCACATTTATTTGACGAAGGCTCCAAAGGAAGCCACGG
CTAACTCTGTGCCAGCAGCCGCGGTAATACAGAGGTGGCAAGCGTTGTTCGGAATTATTGGGCGTAAAGA
GCACGTAGGTGGGTTTGTAAGTCAGATGTGAAAGCCTTCTGTTCAACGGAAGAATTGCATCTGAAACTGC
GAGTCTTGAGTGTAGGAGGGGAGAGTGGAACTTCTGGTGGAGCGGTGAAATGCGTAGATATCAGAAGGAA
CGCCGGCGGCGAAAGCGACTCTCTGGCCTATTACTGACACTCAGTGTGCGAAAGCTAGGGGAGCAAACGG
GATTAGATACCCCGGTAGTCCTAGCCGTAAACGATGGGCACTAA

>gi|308211345|gb|HM851566.1| Uncultured planctomycete clone Guaymas_10H 16S ribosomal RNA gene, partial sequence
TTCGCAATGCCCGAAAGGGTGACGAAGCGACGCCGCGTGGGTGAGGAAGGCCTTCGGGTTGTAAAGCCCT
GTCAGGAGTTAAGAAATATAAGTGCGTTAATACCGCATTTATTTGACGAAGGCTCCAAAGGAAGCCACGG
CTAACTCTGTGCCAGCAGCCGCGGTAATACAGAGGTGGCAAGCGTTGTTCGGAATTATTGGGCGTAAAGA
GCACGTAGGTGGGTTTGTAAGTCAGATGTGAAAGCCTTCTGTTCAACGGAAGAATTGCATCTGAAACTGC
GAGTCTTGAGTGTAGGAGGGGAGAATGGAACTTCTGGTGGAGCGGTGAAATGCGTAGATATCAGAAGGAA
CGCCGGCGGCGAAAGCGATTCTCTGGCCTATTACTGACACTCAGTGTGCGAAAGCTAGGGGAGCAAACGG
GATTAGATACCCCGGTAGTCCTAGCCGTAAACGATGGGCACTAA

>gi|308211346|gb|HM851567.1| Uncultured planctomycete clone Guaymas_11A 16S ribosomal RNA gene, partial sequence
TTCGCAATGCCCGAAAGGGTGACGAAGCGACGCCGCGTGGGTGAGGAAGGCCTTCGGGTTGTAAAGCCCT
GTCAGGAGTTAAGAAATGTAAGTGCGCTAATATCGCATTTATTTGACGAAGGCTCCAAAGGAAGTCACGG
CTAACTCTGTGCCAGCAGCCGCGGTAATACAGAGGTGGCAAGCGTTGTTCGGAATTATTGGGCGTAAAGA
GCACGTAGGTGGGTTTGTAAGTCAGATGTGAAAGCCTTCTGTTCAACGGAAGAATTGCATCTGAAACTGC
GAGTCTTGAGTGTAGGAGGGGAGAATGGAACTTCTGGTGGAGCGGTGAAATGCGTAGATATCAGAAGGAA
CGCCGGCGGCGAAAGCGATTCTCTGGCCTATTACTGACACTCAGTGTGCGAAAGCTAGGGGAGCAAACGG
GATTAGATACCCCGGTAGTCCTAGCCGTAAACGATGGGCACTAA

>gi|308211347|gb|HM851568.1| Uncultured planctomycete clone Guaymas_11B 16S ribosomal RNA gene, partial sequence
TTCGCAATGCCCGAAAGGGTGACGAAGCGACGCCGCGTGGGTGAGGAAGGCCTTCGGGTTGTAAAGCCCT
GTCAGGAGTTAAGAAATGTAAGTGCGCTAATATCGCATTTATTTGACGAAGGCTCCAAAGGAAGTCACGG
CTAACTCTGTGCCAGCAGCCGCGGTAATACAGAGGTGGCAAGCGTTGTTCGGAATTATTGGGCGTAAAGA
GCACGTAGGTGGGTTTGTAAGTCAGATGTGAAAGCCTTCTGTTCAACGGAAGAATTGCATCTGAAACTGC
GAGTCTTGAGTGTAGGAGGGGAGAGTGGAACTTCTGGTGGAGCGGTGAAATGCGTAGATATCAGAAGGAA
CGCCGGCGGCGAAAGCGACTCTCTGGCCTATTACTGACACTCAGTGTGCGAAAGCTAGGGGAGCAAACGG
GATTAGATACCCCGGTAGTCCTAGCCGTAAACGATGGGCACTAA

>gi|308211348|gb|HM851569.1| Uncultured planctomycete clone Guaymas_11C 16S ribosomal RNA gene, partial sequence
TTCGCAATGCCCGAAAGGGTGACGAAGCGACGCCGCGTGGGTGAGGAAGGCCTTCGGGTTGTAAAGCCCT
GTCAGGAGTTAAGAAATGTAAGTGCGCTAATATCGCATTTATTTGACGAAGGCTCCAAAGGAAGTCACGG
CTAACTCTGTGCCAGCAGCCGCGGTAATACAGAGGTGGCAAGCGTTGTTCGGAATTATTGGGCGTAAAGA
GCACGTAGGTGGGTTTGTAAGTCAGATGTGAAAGCCTTCTGTTCAACGGAAGAATTGCATCTGAAACTGC
GAGTCTTGAGTGTAGGAGGGGAGAGTGGAACTTCTGGTGGAGCGGTGAAATGCGTAGATATCAGAAGGAA
CGCCGGCGGCGAAAGCGACTCTCTGGCCTATTACTGACACTCAGTGTGCGAAAGCTAGGGGAGCAAACGG
GATTAGATACCCCGGTAGTCCTAGCCGTAAACGATGGGCACTAA

>gi|308211349|gb|HM851570.1| Uncultured planctomycete clone Guaymas_11D 16S ribosomal RNA gene, partial sequence
TTCGCAATGCCCGAAAGGGTGACGAAGCGACGCCGCGTGGGTGAGGAAGGCCTTCGGGTTGTAAAGCCCT
GTCAGGAGTTAAGAAATGTAAGTGCGCTAATATCGCATTTATTTGACGAAGGCTCCAAAGGAAGTCACGG
CTAACTCTGTGCCAGCAGCCGCGGTAATACAGAGGTGGCAAGCGTTGTTCGGAATTATTGGGCGTAAAGA
GCACGTAGGTGGGTTTGTAAGTCAGATGTGAAAGCCTTCTGTTCAACGGAAGAATTGCATCTGAAACTGC
GAGTCTTGAGTGTAGGAGGGGAGAATGGAACTTCTGGTGGAGCGGTGAAATGCGTAGATATCAGAAGGAA
CGCCGGCGGCGAAAGCGATTCTCTGGCCTATTACTGACACTCAGTGTGCGAAAGCTAGGGGAGCAAACGG
GATTAGATACCCCGGTAGTCCTAGCCGTAAACGATGGGCACTAA

>gi|308211350|gb|HM851571.1| Uncultured planctomycete clone Guaymas_11F 16S ribosomal RNA gene, partial sequence
TTCGCAATGCCCGAAAGGGTGACGAAGCGACGCCGCGTGGGTGAGGAAGGCCTTCGGGTTGTAAAGCCCT
GTCAGGAGTTAAGAAATGTAAGTGCGCTAATATCGCATTTATTTGACGAAGGCTCCAAAGGAAGTCACGG
CTAACTCTGTGCCAGCAGCCGCGGTAATACAGAGGTGGCAAGCGTTGTTCGGAATTATTGGGCGTAAAGA
GCACGTAGGTGGGTTTGTAAGTCAGATGTGAAAGCCTTCTGTTCAACGGAAGAATTGCATCTGAAACTGC
GAGTCTTGAGTGTAGGAGGGGAGAATGGAACTTCTGGTGGAGCGGTGAAATGCGTAGATATCAGAAGGAA
CGCCGGCGGCGAAAGCGATTCTCTGGCCTATTACTGACACTCAGTGTGCGAAAGCTAGGGGAGCAAACGG
GATTAGATACCCCGGTAGTCCTAGCCGTAAACGATGGGCACTAA

>gi|308211351|gb|HM851572.1| Uncultured planctomycete clone Guaymas_11H 16S ribosomal RNA gene, partial sequence
TTCGCAATGCCCGAAAGGGTGACGAAGCGACGCCGCGTGAGTGAGGAAGGCCTTCGGGTTGTAAAGCTCT
GTCAGGAGTTAAGAAATGTAAGTGTGCTAATACCACATTTATTTGACAAAAGCTCCAAAGGAAGCCACGG
CTAACTCTGTGCCAGCAGCCGCGGTAATACAGAGGTGGCAAGCGTTGTTCGGAATTATTGGGCGTAAAGA
GCACGTAGGTGGGTTTGTAAGTCAGGTGTGAAAGCCTTCTGTTCAACGGAAGAATTGCATCTGAAACTGC
AAGTCTTGAGTGTAGGAGGGGAGAATGGAACTTCTGGTGGAGCGGTGAAATGCGTAGATATCAGAAGGAA
CGCCGGCGGCGAAAGCGATTCTCTGGCCTATTACTGACACTCAGTGTGCGAAAGCTAGGGGAGCAAACGG
GATTAGATACCCCGGTAGTCCTAGCCGTAAACGATGGGCACTAA
>gi|429544810|gb|JX945900.1| Uncultured Candidatus Scalindua sp. clone SolTA001 16S ribosomal RNA gene, partial sequence
TGGCATGCAAGTCGAACGAGGGTGCACTCTTCGGAGTGTATATCGAGTGGCGAAAGGGTGAGTAACGCAT
AGATGACATACCTTTAGGATAAGAGCAGCTTTGTGAAAACGGAGTTAATGCTTAATAATTACGAACAGAA
ATCAATTTCGTTCGTCAAAGGTGGGCAGCAATGCCTTCCGCCTGAAGAGTGGTTTATGTCCTATCAGCTT
GTTGGTGGGGTAATGGCCTACCAAGGCTAAGACGGGTAGCCGGCCTTAGAGGGTTGTCGGCCACACTGGG
ACTGAGACACTGCCCAGACTCCTACGGGAGGCTGCAGTCGAGAATCTTTCGCAATGCCCGAAAGGGTGAC
GAAGCGACGCCGCGTGAGCGAAGAAGGCCCTAGGGTTGTAAAGCTCTGTCAGGGGTTATGAAATGTAGAT
GGGATAATACCTCATTTATTTGACAAAGGCCCCAAAGGAAGCCACGGCTAACTCTGTGCCAGCAGCCGCG
GTAATACAGAGGTGGCGAGCGTTGTTCGGTATTATTGGGCGTAAAGAGCACGTAGGTGGTTTTGTAAGTC
AGGTGTGAAAGCCTTCTATTCAAAGGAAGAACGGCATCTGAAACTACAGATCTTGAGTGTAGGAGGGGAG
AGTGGAACTTCTGGTGGAGCGGTGAAATGCGTAGATATCAGAAGGAACGTCGGCGGCGAAAGCGACTCTC
TGGCCTATTACTGACACTGAGTGTGCGAAAGTTAGGGGAGCAAACGGGATTAGATACCCCGGTAGTCCTA
ACCGTAAACGATGGGCACTAAGTAGAGGGGTTTT

>gi|429544811|gb|JX945901.1| Uncultured Candidatus Scalindua sp. clone SolTA002 16S ribosomal RNA gene, partial sequence
GGCATGCAAGTCGAACGAGGATATGCTCTTCGGAGTATAAGCCGAGTGGCGAAAGGGTGAGTAATGCATA
GATGACATGCCTTTAGGATAAGGATAGCTTTGTGAAAACGGAGTTAATGCTTAATAATTACGAAGAGAAA
TCAATTTCCTTCGTCAAAGGGGGGCAGCAATGCCTCTCGCCTAAAGAGTGGTTTATGTCCTATCAGCTTG
TTGGTGGGGTAATTGCCTACCAAGGCGAAGACGGGTAGCCGGCCTTAGAGGGCGATCGGCCACACTGGGA
CTGAGACACTGCCCAGACTCCTACGGGAGGCTGCAGTCGAGAATCTTTCGCAATGCCCGAAAGGGTGACG
AAGCGACGCCGCGTGAGCGAAGAAGGCCTTAGGGTTGTAAAGCTCTGTCAAGGGTTATGAAATATAGATG
AGTTAATACCTTATTTATTTGACAAAGGCCCAAAAGGAAGTCACGGCTAACTCTGTGCCAGCAGCCGCGG
TAATACAGAGGTGGCAAGCGTTGTTCGGAATTATTGGGCGTAAAGAGCACGTAGGTGGATTTGTAAGTCA
GGTGTGAAAGCCTTCTGTTCAAAGGAAGAACGGCATCTGAAACTGCAGATCTTGAGTGTAGGAGGGGAGA
GTGGAACTTCTGGTGGAGCGGTGAAATGCGTAGATATCAGAAGGAACGTCGGCGGCGAAAGCGACTCTCT
GGCCTATTACTGACACTGAGGTGCGAAAGTTAGGGGAGCAAACGGGATTAGATACCCCGGTGGTCCTAAC
CGTAAACGATGGGCACTAAGTAGAGGGGTTTT

>gi|429544812|gb|JX945902.1| Uncultured Candidatus Scalindua sp. clone SolTA003 16S ribosomal RNA gene, partial sequence
GGCATGCAAGTCGAACGAGGATATATCCTTAGGGATATAAGCCGAGTGGCACAAGGGTGAGTAATGCATA
GATTACCTACCTTTAGGATAAGGGCAGCTTTGTGAAAACGGAGCTAATACTTAATAATACAAAAGAAAAT
AATTTTCTTTTGTCAAAGGGAGGGTAGCAATACCTTTCGCCTAGAGAGGGGTTTATGTCCTATCAGCTTG
TTGGTGGGGTAATAGCCTACCAAGGCGAAGACGGGTAGCCGGTTTAAGAGGATGGTCGGCCACACTAGGA
CTGAGACACTGCCCAGACTTCTACGGAAGGCTGCAGTCGAGAATCTTTCGCAATGCCCGAAAGGGTGACG
AAGCGACGCCGCGTGGGTGAGGAAGGCCTTCGGGTTGTAAAGCCCTGTCAGGAGTTATGAAATGTAAGTG
CGCTAATATCATGCTTATTTGACAAAGGCTCCAAAGGAAGCCACGGCTAACTCTGTGCCAGCAGCCGCGG
TAATACAGAGGTGGCGAGCGTTGTTCGGAATTATTGGGCGTAAAGAGCACGTAGGTGGGTTTGCAAGTCA
GATGTGAAAGCCTTCTGTTCAACGGAAGAATTGCATCTGAAGCTGCTAATCTTGAGTATAGGAGGGGAGA
ATGGAACTTCTGGTGGAGCGGTGAAATGCGTAGATATCAGAAGGAACGCCGGCGGCGAAAGCGATTCTCT
GGCCTATTACTGACACTCAGTGTGCGAAAGCTAGGGGAGCAAACGGGATTAGATACCCCGGTAGTCCTAG
CCGTAAACGATGGGCACTAAGTAGAGGGGTTTT

>gi|429544813|gb|JX945903.1| Uncultured Candidatus Scalindua sp. clone SolTA004 16S ribosomal RNA gene, partial sequence
GGCATGCAAGTCGAACGAGGGTGCACTCTTCGGAGTGTATATCGAGTGGCGAAAGGGTGAGTAACGCATA
GATGACATACCTTTAGGATAAGAACAGCTTTGTGAAAACGGAGTTAATGCTTAATAATTACGAACAGAAA
TCAATTTCGTTCGTCAAAGGTGGGCAGCAATGCCTTCCGCCTGAAGAGTGGTTTATGTCCTATCAGCTTG
TTGGTGGGGTAATGGCCTACCAAGGCTAAGACGGGTAGCCGGCCTTAGAGGGTTGTCGGCCACACTGGGA
CTGAGACACTGCCCAGACTCCTACGGGAGGCTGCAGTCGAGAATCTTTCGCAATGCCCGAAAGGGTGACG
AAGCGACGCCGCGTGAGCGAAGAAGGCCCTAGGGTTGTAAAGCTCTGTCAGGGGTTATGAAATGTAGATG
GGATAATACCTCATTTATTTGACAAAGGCCCCAAAGGAAGCCACGGCTAACTCTGTGCCAGCAGCCGCGG
TAATACAGAGGTGGCGAGCGTTGTTCGGTATTATTGGGCGTAAAGAGCACGTAGGTGGTTTTGTAAGTCA
GGTGTGAAAGCCTTCTATTCAAAGGAAGAACGGCATCTGAAACTGCAGATCTTGAGTGTAGGAGGGGAGA
GTGGAACTTCTGGTGGAGCGGTGAAATGCGTTGATATCAGAAGGAACGTCGGCGGCGAAAGCGACTCTCT
GGCCTATTACTGACACTGAGTGTGCGAAAGTTAGGGGAGCAAACGGGATTAGATACCCCGGTAGTCCTAA
CCGTAAACGATGGGCACTAAGTAGAGGGGTTTT

>gi|429544814|gb|JX945905.1| Uncultured Candidatus Scalindua sp. clone SolTA006 16S ribosomal RNA gene, partial sequence
GGCATGCAAGTCGAACGAGGATGTATCCTTCGGGATATAAGCCGAGTGGCGCAAGGGTGAGTAATGCATA
GATTACCTGCCTTTAGGGTAAGGACAACTTTGTGAAAACGAAGCTAATACTTAATAATACAAAAGGAAAT
AATTTTCTTTTGTCAAATGGAGGGTAGCAATATCTTTTACCTAAAGAGGGGTTTATGTCCTATCAGCTTG
TTGGTGGGGTAATGGCCTACCAAGGCAAAGACGGGTAGCCGGCCTTAGAGGGTGGTCGGCCACACTGGGA
CTGAGATACGGCCCAGACTCCTACGGGAGGCAGCAGTCGAGAATCTTTCGCAATGCCCGAAAGGGTGACG
AAGCGACGCCGCGTGGGTGAGGAAGGCCTTCGGGTTGTAAAGCCCTGTCAGGAGTTAAGAAATGTAGGCA
TGCTAATACCGTGTCTACTTGACAAAGGCTCCAAAGGAAGCCACGGCTAACTCTGTGCCAGCAGCCGCGG
TAATACAGAGGTGGCAAGCGTTGTTCGGAATTATTGGGCGTAGAGAGCACGTAGGTGGATTTGTAAGTCA
GATGTGAAGGCCTTCTGTCCAGCGGGAGAATTGCATCTGAAACTACAAACCTTGAGTATAGGAGGGGAGA
ATGGAACTTCTGGTGGAGCGGTGAAATGCGTAGATATCAGAAGGAACGCCGGCGGCGAAAGCGATTCTCT
GGCCTATTACTGACACTCAGTGTGCGAAAGCTAGGGGAGCAAACGGGATTAGATACCCCGGTAGTCCTAG
CCGTAAACGATGGGCACTAAGTAGAGGGGTTTT

>gi|429544815|gb|JX945907.1| Uncultured Candidatus Scalindua sp. clone SolTA008 16S ribosomal RNA gene, partial sequence
GGCATGCAAGTCGAACGAGGGTGCACTCTTCGGAGTGTATATCGAGTGGCGAAAGGGTGAGTAACGCATA
GATGACATACCTTTAGGATAAGAACAGCTTTGTGAAAACGGAGTTATGCTTAATAATTACGAACAGAAAT
CAATTTCGTTCGTCAAAGGTGGGCAGCAATGCCTTCCGCCTGAAGAGTGGTTTATGTCCTATCAGCTTGT
TGGTGGGGTAATGGCCTACCAAGGCTAAGACGGGTAGCCGGCCTTAGAGGGTTGTCGGCCACACTGGGAC
TGAGACACTGCCCAGACTCCTACGGGAGGCTGCAGTCGAGAATCTTTCGCAATGCCCGAAAGGGTGACGA
AGCGACGCCGCGTGAGCGAAGAAGGCCCTAGGGTTGTAAAGCTCTGTCAGGGGTTATGAAATGTAGATGG
GATAATACCTCATTTATTTGACAAAGGCCCCAAAGGAAGCCACGGCTAACTCTGTGCCAGCAGCCGCGGT
AATACAGAGGTGGCGAGCGTTGTTCGGTATTATTGGGCGTAAAGAGCACGTAGGTGGTTTTGTAAGTCAG
GTGTGAAAGCCTTCTATTCAAAGGGAGAACGGCATCTGGAACTGCAGATCTTGAGTGTAGGAGGGGAGAG
TGGAACTTCTGGTGGAGCGGTGAAATGCGTAGATATCAGAAGGAACGTCGGCGGCGAAAGCGACTCTCTG
GCCTATTACTGACACTGAGTGTGCGAAAGTTAGGGGAGCAAACGGGATTAGATACCCCGGTAGTCCTAAC
CGTAAACGATGGGCACTAAGTAGAGGGGTTTT

>gi|429544816|gb|JX945908.1| Uncultured Candidatus Scalindua sp. clone SolTA009 16S ribosomal RNA gene, partial sequence
GGCATGCAAGTCGAACGAGGGTGCATTCTTCGGAGTGTATATCGAGTGGCGAAAGGGTGAGTAACGCATA
GATGACATACCTTTAGGATAAGAACAGCTTTGTGAAAACGGAGTTAATGCTTAATAATTGCGAACAGAAA
TCAATTTCGTTCGTCAAAGGTGGGCAGCAATGCCTTCCGCCTGAAGAGTGGTTTATGTCCTATCAGCTTG
TTGGTGGGGTAATGGCCTACCAAGGCTAAGACGGGTAGCCGGCCTTAGAGGGTTGTCGGCCACACTGGGA
CTGAGACACTGCCCAGACTCCTACGGGAGGCTGCAGTCGAGAATCTTTCGCAATGCCCGAAAGGGTGACG
AAGCGACGCCGCGTGAGCGAAGAAGGCCCTAGGGTTGTAAAGCTCTGTCAGGGGTTATGAAATGTAGATG
GGATAATACCTCATTTATTTGACAAAGGCCCCAAAGGAAGCCACGGCTAACTCTGTGCCAGCAGCCGCGG
TAATACAGAGGTGGCGAGCGTTGTTCGGTATTATTGGGCGTAAAGAGCACGTAGGTGGTTTTGTAAGTCA
GGTGTGAAAGCCTTCTATTCAAAGGAAGAACGGCATCTGAAACTGCAGATCTTGAGTGTAGGAGGGGAGA
GTGGAACTTCTGGTGGAGCGGTGAAATGCGTAGATATCAGAAGGAACGTCGGCGGCGAAAGCGACTCTCT
GGCCTATTACTGACACTGAGTGTGCAAAAGTTAGGGGAGCAAACGGGATTAGATACCCCGGTAGTCCTAA
CCGTAAACGATGGGCACTAAGTAGAGGGGTTTT

>gi|429544817|gb|JX945910.1| Uncultured Candidatus Scalindua sp. clone SolTA011 16S ribosomal RNA gene, partial sequence
GGCATGCAAGTCGAACGAGGATATATCCTTCGGGATATAAGCCGAGTGGCGCAAGGGTGAGTAATGCATA
GATTACCTGCCTTTAGGATAAGGACAACTTTGTGAAAACGGAGCTAATACTTAATAATACAAAAGGAAAT
AATTTTCTTTTGTCAAATGGGGGGTAGCAATACCTTTCGCCTAAAGAGGGGTTTATGTCCTATCAGCTTG
TTGGTGGGGTAACGGCCTACCAAGGCAAAGACGGGTAGCCGGCCTTAGAGGGTGGTCGGCCACACTGGGA
CTGAGACACTGCCCAGACTTCTACGGAAGGCTGCAGTCGAGAATCTTTCGCAATGCCCGAAAGGGTGACG
AAGCGACGCCGCGTGGGTGAGGAAGGCCTTCGGGTTGTAAAGCCCTGTCAGGAGTTAAGAAATGTAGGTA
CGCTAATATCGTGCTTATTTGACAAAGACTCCAAAGGAAGCCACGGCTAACTCTGTGCCAGCAGCCGCGG
TAATACAGAGGTGGCAAGCGTTGTTCGGAATTATTGGGCGTAAAGAGCACGTAGGTGGATTTGTAAGTCA
GATGTGAAAGCCTTCTGTTCAACGGGAGAATTGCATCTGAAACTACAAACCTTGAGTGTAGGAGGGGAGA
ATGGAACTTCTGGTGGAGCGGTGAAATGCGTAGAGATCAGAAGGAACGCCGGAGGCGAAGGCGACTCTCT
GGACCGTTACTGACGCTGAGGCGCGAAAGCTAGGGGAGCGAATGGGATTAGATACCCCAGTAGTCCTAGC
CGTAAACGATGGGCACTAAGTAGAGGGGTTTT

>gi|429544818|gb|JX945913.1| Uncultured Candidatus Scalindua sp. clone SolTA014 16S ribosomal RNA gene, partial sequence
CCAGCAGCCGCGGTAATACAGAGGTGGCAAGCGTTGTTCGGTATTATTGGGCGTAAAGAGCACGTAGGTG
GTTTTGTAAGTCAGGTGTGAAAGCCTTCTGTTCAAAGGAAGAACGGCATCTGAAACTGCAGATCTTGAGT
GTAGGAGGGGAGAGTGGAACTTCTGGTGGAGCGGTGAAATGCGTAGATATCAGAAGGAACGTCGGCGGCG
AAAGCGACTCTCTGGCCTATTACTGACACTGAGGTGCGAAAGTTAGGGGAGCAAACGGGATTAGATACCC
CGGTAGTCCTAACCGTAAACGATGGGCACTAAGTAGAGGGGTTTT

>gi|429544819|gb|JX945915.1| Uncultured Candidatus Scalindua sp. clone SolTA016 16S ribosomal RNA gene, partial sequence
GGCATGCAAGTCGAACGAGGGTGCACTCTTCGGAGTGTATATCGAGTGGCGAAAGGGTGAGTAACGCATA
GATGACATACCTTTAGGATAAGAACAGCTTTGTGAAAACGGAGTTAATGCTTAATAATTACGAACAGAAA
TCAATTTCGTTCGTCAAAGGTGGGCAGCAATGCCTTCCGCCTGAAGAGTGGTTTATGTCCTATCAGCTTG
TTGGTGGGGTAATGGCCTACCAAGGCTAAGACGGGTAGCCGGCCTTAGAGGGTTGTCGGCCACACTGGGA
CTGAGACACTGCCCAGACTCCTACGGGAGGCTGCAGTCGAGAATCTTTCGCAATGCCCGAAAGGGTGACG
AAGCGACGCCGCGTGAGCGAAGAAGGCCCTAGGGTTGTAAAGCTCTGTCAGGGGTTATGAAATGTAGATG
GGATAATACCTCATTTATTTGACAAAGGCCCCAAAGGAAGCCACGGCTAACTCTGTGCCAGCAGCCGCGG
TAATACAGAGGTGGCGAGCGTTGTTCGGTATTATTGGGCGTAAAGAGCACGTAGGTGGTTTTGTAAGTCA
GGTGTGAAAGCCTTCTATTCAAAGGAAGAACGGCATCTGAAACTGCAGATCTTGAGTGTAGGAGGGGAGA
GTGGAACTTCAGGTGGAGCGGTGAAATGCGTAGACATCAGAAGGAACGTCGGCGGCGAAAGCGACTCTCT
GGCCTATTACTGACACTGAGTGTGCGAAAGTTAGGGGAGCAAACGGGATTAGATACCCCGGTAGTCCTAA
CCGTAAACGATGGGCACTAAGTAGAGGGGTTTT

>gi|429544820|gb|JX945917.1| Uncultured Candidatus Scalindua sp. clone SolTA018 16S ribosomal RNA gene, partial sequence
GGCATGCAAGTCGAACGAGGGTGCACTCTTCGGAGTGTATATCGAGTGGCGAAAGGGTGAGTAACGCATA
GATGACATACCTTTAGGATAAGAACAGCTTTGTGAAAACGGAGTTAATGCTTAATAATTACGAACAGAAA
TCAATTTCGTTCGTCAAAGGTGGGCAGCAATGCCTTCCGCCTGAAGAGTGGTTTATGTCCTATCAGCTTG
TTGGTGGGGTAACGGCCTACCAAGGCAAAGACGGGTAGCCGGCCTTAGAGGGTGGTCGGCCACACTGGGA
CTGAGACACTGCCCAGACTTCTACGGAAGGCTGCAGTCGAGAATCTTTCGCAATGCCCGAAAGGGTGACG
AAGCGACGCCGCGTGGGTGAGGAAGGCCTTCGGGTTGTAAAGCCCTGTCAGGAGTTAAGAAATGTAGGTA
CGCTAATATCGTGCTTATTTGACAAAGGCTCCAAAGGAAGCCACGGCTAACTCTGTGCCAGCAGCCGCGG
TAATACAGAGGTGGCAAGCGTTGTTCGGAATTATTGGGCGTAAAGAGCACGTAGGTGGATTTGTAGGTCA
GGTGTGAAAGCCTTCTATTCAAAGGAAGAACGGCATCTGAAACTGCAGATCTTGAGTGTAGGAGGGGAGA
GTGGAACTTCTGGTGGAGCGGTGAAATGCGTAGATATCAGAAGGAACGTCGGCGGCGAAAGCGACTCTCT
GGCCTATTACTGACACTGAGTGTGCGAAAGTTAGGGGAGCAAACGGGATTAGATACCCCGGTAGTCCTAA
CCGTAAACGATGGGCACTAAGTAGAGGGGTTTT

>gi|429544821|gb|JX945918.1| Uncultured Candidatus Scalindua sp. clone SolTA019 16S ribosomal RNA gene, partial sequence
GGCATGCAAGTCGAACGAGGATGTATCCTTCGGGATATAAGCCGAGTGGCGCAAGGGTGAGTAATGCATA
GATTACCTGCCTTTAGGGTAAGGACAACTTTGTGAAAACGAAGCTAATACTTAATAATACAAAAGGAAAT
AATTTTCTTTTGTCAAATGGAGGGTAGCAATATCTTTTACCTAAAGAGGGGTTTATGTCCTATCAGCTTG
TTGGTGGGGTAATGGCCTACCAAGGCAAAGACGGGTAGCCGGCCTTAGAGGGTGGTCGGCCACACTGGGA
CTGAGACACTGCCCAGACTTCTACGGAAGGCTGCAGTCGAGAATCTTTCGCAATGCCCGAAAGGGTGACG
AAGCGACGCCGCGTGGGTGAGGAAGGCCTTCGGGTTGTAAAGCCCTGTCAGGAGTTAAGAAATGTAGGCA
TGCTAATACCGTGTCTATTTGACAAAGGCTCCAAAGGAAGCCACGGCTAACTCTGTGCCAGCAGCCGCGG
TAATACAGAGGTGGCAAGCGTTGTTCGGAATTATTGGGCGTAAAGAGCACGTAGGTGGATTTGTAAGTCA
GATGTGAAAGCCTTCTGTTCAACGGGAGAATTGCATCTGAAACTACAAACCTTGAGTATAGGAGGGGAGA
ATGGAACTTCTGGTGGAGCGGTGAAATGCGTAGATATCAGAAGGAACGCCGGCGGCGAAAGCGATTCTCT
GGCCTATTACTGACACTCAGTGTGCGAAAGCTAGGGGAGCAAACGGGATTAGATACCCCGGTAGTCCTAG
CCGTAAACGATGGGCACTAAGTAGAGGGGTTTT

>gi|429544822|gb|JX945919.1| Uncultured Candidatus Scalindua sp. clone SolTA020 16S ribosomal RNA gene, partial sequence
GGCATGCAAGTCGAACGAGGGTGCACTCTTCGGAGTGTATATCGAGTGGCGAAAGGGTGAGTAACGCATA
GATGACATACCTTTAGGATAAGAACAGCTTTGTGAAAACGGAGTTAATGCTTAATAATTACGAACAGAAA
TCAATTTCGTTCGTCAAAGGTGGGCAGCAATGCCTTCCGCCTGAAGAGTGGTTTATGTCCTATCAGCTTG
TTGGTGGGGTAATGGCCTACCAAGGCTAAGACGGGCAGCCGGCCTTAGAGGGTTGTCGGCCACACTGGGA
CTGAGACACTGCCAGACTCCTACGGGAGGCTGCAGTCGAGAATCTTTCGCAATGCCCGAAAGGGTGACGA
AGCGACGCCGCGTGAGCGAAGAAGGCCCTAGGGTTGTAAAGCTCTGTCAGGGGTTATGAAATGTAGATGG
GATAATACCTCATTTATTTGACAAAGGCCCCAAAGGAAGCCACGGCTAACTCTGTGCCAGCAGCCGCGGT
AATACAGAGGTGGCGAGCGTTGTTCGGTATTATTGGGCGTAAAGAGCAGGTAGGTGGTTTTGTAAGTCAG
GTGTGAAAGCCTTCTATTCAAAGGAAGAACGGCATCTGAAACTGCAGATCTTGAGTGTAGGAGGGGAGAG
TGGAACTTCTGGTGGAGCGGTGAAATGCGTAGATATCAGAAGGAACGTCGGCGGCGAAAGCGACTCTCTG
GCCTATTACTGACACTGAGTGTGCGAAAGTTAGGGGAGCAAACGGGATTAGATACCCCGGTAGTCCTAAC
CGTAAACGATGGGCACTAAGTAGAGGGGTTTT

>gi|429544823|gb|JX945921.1| Uncultured Candidatus Scalindua sp. clone SolTA022 16S ribosomal RNA gene, partial sequence
GGCATGCAAGTCGAACGAGGGTGCACTCTTCGGAGTGTATATCGAGTGGCGAAAGGGTGAGTAACGCATA
GATGACATACCTTTAGGATAAGAACAGCTTTGTGAAAACGGAGTTAATGCTTAATAATTACGAACAGAAA
TCAATTTCGTTCGTCAAAGGTGGGCAGCAATGCCTTCCGCCTGAAGAGTGGTTTATGTCCTATCAGCTTG
TTGGTGGGGTAATGGCCTACCAAGGCTAAGACGGGTAGCCGGCCTTAGAGGGTTGTCGGCCACACTGGGA
CTGAGACACTGCCCAGACTCCTACGGGAGGCTGCAGTCGAGAATCTTTCGCAATGCCCGAAAGGGTGACG
AAGCGACGCCGCGTGAGCGAAGAAGGCCCTAGGGTTGTAAAGCTCTGTCAGGGGTTATGAAATGTAGATG
GGATAATACCTCATTTATTTGACAAAGGCCCCAAAGGAAGCCACGGCTAACTCTGTGCCAGCAGCCGCGG
TAATACAGAGGTGGCGAGCGTTGTTCGGTATTATTGGGCGTAAAGAGCACGTAGGTGGTTTTGTAAGTCA
GGTGTGAAAGCCTTCTATTCAAAGGAAGAACGGCATCTGAAACTGCAGATCTTGAGTGTAGGAGGGGAGA
GTGGAACTTCTGGTGGAGCGGTGAAATGCGTAGATATCAGAAGGAACGTCGGCGGCGAAAGCGACTCTCT
GGCCTATTACTGACACTGAGTGTGCGAAAGTTAGGGGAGCAAACGGGATTAGATACCCCGGTAGTCCTAA
CCGTAAACGATGGGCACTAAGTAGAGGGGTTTT

>gi|429544824|gb|JX945922.1| Uncultured Candidatus Scalindua sp. clone SolTA023 16S ribosomal RNA gene, partial sequence
GGCATGCAAGTCGAACGAGGATATGCTCTTCGGAGTATAAGCCGAGTGGCGAAAGGGTGAGTAAAGCATA
GATGACATGCCTTTAGGATAAGGATAGCTTTGTGAAAACGGAGTTAATGCTTAATAATTACGAAGAGAAA
TCAATTTCCTTCGTCAAAGGGGGGTAGCAATACCTTTTGCCTAAAGAGTGGTTTATGTCCTATCAGCTTG
TTGGTGGGGTAACTGCCTACCAAGGCTAAGACGGGTAGCCGGCCTTAGAGGGTGATCGGCCACACTGGGA
CTGAGACACTGCCCAGACTCCTACGGGAGGCTGCAGTCGAGAATCTTTCGCAATGCCCGAAAGGGTGACG
AAGCGACGCCGCGTGAGCGAAGAAGGCCTTAGGGTTGTAAAGCTCTGTCGAGGGTTATGAAATATAGATG
AGTTAATACCTTATTTATTTGACAAAGGCCCAAAAGGAAGTCACGGCTAACTCTGTGCCAGCAGCCGCGG
TAATACAGAGGTGGCAAGCGTTGTTCGGTATTATTGGGCGTAAAGAGCACGTAGGTGGTTTTGTAAGTCA
GGTGTGAAAGCCTTCTGTTCAAAGGAAGAACGGCATCTGAAACTGCAGATCTTGAGTGTAGGAGGGGAGA
GTGGAACTTCTGGTGGAGCGGTGAAATGCGTAGATATCAGAAGGAACGTCGGCGGCGAAAGCGACTCTCT
GGCCTATTACTGACACTGAGGTGCGAAAGTTAGGGGAGCAAACGGGATTAGATACCCCGGTAGTCCTAAC
CATAAACGATGGGCACTAAGTAGAGGGGTTTT

>gi|429544825|gb|JX945923.1| Uncultured Candidatus Scalindua sp. clone SolTA024 16S ribosomal RNA gene, partial sequence
TGGCATGCAAGTCGAACGAGGGTGCACTCTTCGGAGTGTATATCGAGTGGCGAAAGGGTGAGTAACGCAT
AGATGACATACCTTTAGGATAAGAACAGCTTTGTGAAAACGGAGTTAATGCTTAATAATTACGAACAGAA
ATCAATTTCGTTCGTCAAAGGTGGGCAGCAATGCCTTCCGCCTGAAGAGTGGTTTATGTCCTATCAGCTT
GTTGGTGGGGTAATGGCCTACCAAGGCTAAGACGGGTAGCCGGCCTTAGAGGGTTGTCGGCCACACTGGG
ACTGAGACACTGCCCAGACTCCTACGGGAGGCTGCAGTCGAGAATCTTTCGCAATGCCCGAAAGGGTGAC
GAAGCGACGCCGCGTGAGCGAAGAAGGCCCTAGGGTTGTAAAGCTCTGTCAGGGGTTATGAAATGTAGAT
GGGATAATACCTCATTTATTTGACAAAGGCCCCAAAGGAAGCCACGGCTAACTCTGTGCCAGCAGCCGCG
GTAATACAGAGGTGGCGAGCGTTGTTCGGTATTATTGGGCGTAAAGAGCACGTAGGTGGTTTTGTAAGTC
AGGTGTGAAAGCCTTCTATTCAAAGGAAGAACGGCATCTGAAACTGCAGATCTTGAGTGTAGGAGGGGAG
AGTGGAACTTCTGGTGGAGCGGTGAAATGCGTAGATATCAGAAGGAACGTCGGCGGCGAAAGCGACTCTC
TGGCCTATTACTGACACTGAGTGTGCGAAAGTTAGGGGAGCAAACGGGATTAGATACCCCGGTAGTCCTA
ACCGTAAACGATGGGCACTAAGTAGAGGGGTTTT

>gi|429544826|gb|JX945924.1| Uncultured Candidatus Scalindua sp. clone SolTA025 16S ribosomal RNA gene, partial sequence
GGCATGCAAGTCGAACGAGGATATATCCTTCGGGATATAAGCCGAGTGGCGCAAGGGTGAGTAATGCATA
GATTACCTGCCTCTAGGATAAGGACAACTTTGTGAAAACGGAGCTAATACTTAATAAAACAAAAGAAAAT
AATTTTCTTTTGTCAATGGGAGGGTAGCAATACCTTTTGCCTGGAGAGGGGTTTATGTCCTATCAGCTTG
TTGGTGGGGTAATGGCCTACCAAGGCAAAGACGGGTAGCCGGCCTTAGTGGGTGGTCGGCCACACTGGGA
CTGAGACACTGCCCAGACTTCTACGGAAGGCTGCAGTCAAGAATCTTTCGCGATGCCCGAAAGGGTGACG
AAGCGACGCCGCGTGAGCGAAGAAGGCCTTAGGGTTGTAAAGCTCTGTCGAGGGTTATGAAATATAGATG
AGTTAATACCTTATTTATTTGACAAAGGCCCAAAAGGAAGTCACGGCTAACTCTGTGCCAGCAGCCGCGG
TAATACAGAGGTGGCAAGCGTTGTTCGGTATTATTGGGCGTAAAGAGCACGTAGGTGGTTTTGTAAGTCA
GGTGTGAAAGCCTTCTGTTCAAAGGAAGAACGGCATCTGAAACTGCAGATCTTGAGTGTAGGAGGGGAGA
GTGGAACTTCTGGTGGAGCGGTGAAATGCGTAGATATCAGAAGGAACGTCGGCGGCGAAAGCGACTCTCT
GGCCTATGACTGACACTGAGGTGCGAAAGTTAGGGGAGCAAACGGGATTAGATACCCCGGTAGTCCTAAC
CGTAAACGATGGGCACTAAGTAGAGGGGTTTT

>gi|429544827|gb|JX945925.1| Uncultured Candidatus Scalindua sp. clone SolTA026 16S ribosomal RNA gene, partial sequence
GGCATGCAAGTCGAACGAGGATATATCCTTCGGGATATAAGCCGAGTGGCACAAGGGTGAGTAATGCATA
GATTACCTGCCTTTAGGATAAGGACAACTTTGTGAAAACGAAGCTAATACTTAATAATACAAAAGAAATA
ATTTTCTTTTGTCAAATGGAGGGTAGCAATACCTTTCGCCTGGAGAGGGGTTTATGTCCTATCAGCTTGT
TGGTGGGGTAATGGCCTACCAAGGCGAAGACGGGTAGCCGGTTTAAGAGGATGGTCGGCCACACTGGGAC
TGAGACACTGCCCAGACTTCTACGGAAGGCTGCAGTCGAGAATCTTTCGCAATGCCCGAAAGGGTGACGA
AGCGACGCCGCGTGGGTGAGGAAGGCCTTCGGGTTGTAAAGCCCTGTCAGGAGTTAAGAAATGTAAGTTC
GTTAATACCGTACTTATTTGACAAAGGCTCCAAAGGAAGCCACGGCTAACTCTGTGCCAGCAGCCGCGGT
AATACAGAGGTGGCGAGCGTTGTTCGGAATTATTGGGCGTAAAGAGCACGTAGGTGGGTTTGCAAGTCAG
ATGTGAAAGCCTTCTGTTCAACGGAAGAATTGCATCTGAAACTGCTAATCTTGAGTATAGGAGGGGAGAA
TGGAACTTCTGGTGGAGCGGTGAAATGCGTAGATATCAGAAGGAACGCCGGCGGCGAAAGCGATTCTCTG
GCCTATTACTGACACTCAGTGTGCGAAAGCTAGGGGAGCAAACGGGATTAGATACCCCGGTAGTCCTAGC
CGTAAACGATGGGCACTAAGTAGAGGGGTTTT

>gi|429544828|gb|JX945926.1| Uncultured Candidatus Scalindua sp. clone SolTA027 16S ribosomal RNA gene, partial sequence
GGCATGCAAGTCGAACGAGGGTGCACTCTTCGGAGTGTATATCGAGTGGCGAAAGGGTGAGTAACGCATA
GATGACATACCTTTAGGATAAGAACAGCTTTGTGAAAACGGAGTTAATGCTTAATAATTACGAACAGAAA
TCAATTTCGTTCGTCAAAGGTGGGCAGCAATGCCTTCCGCCTGAAGAGTGGTTTATGTCCTATCAGCTTG
TTGGTGGGGTAATGGCCTACCAAGGCTAAGACGGGTAGCCGGCCTTAGAGGGTTGTCGGCCACACTGGGA
CTGAGACACTGCCCAGACTCCTACGGGAGGCTGCAGTCGAGAATCTTTCGCAATGCCCGAAAGGGTGACG
AAGCGACGCCGCGTGAGCGAAGAAGGCCCTAGGGTTGTAAAGCTCTGTCAGGGGTTATGAAATGTAGATG
GGATAATACCTCATTTATTTGACAAAGGCCCCAAAGGAAGCCACGGCTAACTCTGTGCCAGCAGCCGCGG
TAATACAGAGGTGGCGAGCGTTGTTCGGTATTATTGGGCGTAAAGAGCACGTAGGTGGTCTTGTAAGTCA
GGTGTGAAAGCCTTCTATTCAAAGGAAGAACGGCATCTGAAACTGCAGATCTTGAGTGTAGGAGGGGAGA
GTGGAACTTCTGGTGGAGCGGTGAAATGCGTAGATATCAGAAGGAACGTCGGCGGCGAAAGCGACTCTCT
GGCCTATTACTGACACTGAGTGTGCGAAAGTTAGGGGAGCAAACGGGATTAGATACCCCGGTAGTCCTAA
CCGTAAACGATGGGCACTAAGTAGAGGGGTTTT

>gi|429544829|gb|JX945927.1| Uncultured Candidatus Scalindua sp. clone SolTA028 16S ribosomal RNA gene, partial sequence
TGGCATGCAAGTCGAACGAGGATATACTCTTCGGAGTATAAGCCGAGTGGCGAAAGGGTGAGTAAAGCAT
AGATGACATGCCTTTAGGATAAGGATAGCTTTGTGAAAACGGAGTTAATGCTTAATAATTACGAAGAGAA
ATCAATTTCCTTCGTCAAAGGGGGGTAGCAATACCTTTTGCCTAAAGAGTGGTTTATGTCCTATCAGCTT
GTTGGTGGGGTAACTGCCTACCAAGGCTAAGACGGGTAGCCGGCCTTAGAGGGTGATCGGCCACACTGGG
ACTGAGACACTGCCCAGACTCCTACGGGAGGCTGCAGTCGAGAATCTTTCGCAATGCCCGAAAGGGTGAC
GAAGCGACGCCGCGTGAGCGAAGAAGGCCTTAGGGTTGTAAAGCTCTGTCGAGGGTTATGAAATATAGAT
GAGTTAATACCTTATTTATTTGACAAAGGCCCAAAAGGAAGTCACGGCTAACTCTGTGCCAGCAGCCGCG
GTAATACAGAGGTGGCAAGCGTTGTTCGGTATTATTGGGCGTAAAGAGCACGTAGGTGGTTTTGTAAGTC
AGGTGTGAAAGCCTTCTGTTCAAAGGAAGAACGGCATCTGAAACTGCAGATCTTGAGTGTAGGAGGGGAG
AGTGGAACTTCTGGTGGAGCGGTGAAATGCGTAGATATCAGAAGGAACGTCGGCGGCGAAAGCGACTCTC
TGGCCTATTACTGACACTGAGGTGCGAAAGTTAGGGGAGCAAACGGGATTAGATACCCCGGTAGTCCTAA
CCGTAAACGATGGGCACTAAGTAGAGGGGTTTT

>gi|429544830|gb|JX945928.1| Uncultured Candidatus Scalindua sp. clone SolTA029 16S ribosomal RNA gene, partial sequence
GGCATGCAAGTCGAACGAGGATATGCTCTTCGGAGTATAAGCCGAGTGGCGAAAGGGTGAGTAATGCATA
GATGACATGCCTTTAGGATAAGGATAGCTTTGTGAAAACGGAGTTAATGCTTAATAATTACGAAGAGAAA
TCAATTTCCTTCGTCAAAGGGGGGCAGCAATGCCTCTCGCCTAAAGAGTGGTTTATGTCCTATCAGCTTG
TTGGTGGGGTAATTGCCTACCAAGGCGAAGACGGGTAGCCGGCCTTAGAGGGCGATCGGCCACACTGGGA
CTGAGACACTGCCCAGACTCCTACGAGAGGCTGCAGTCGAGAATCTTTCGCAATGCCCGAAAGGGTGACG
AAGCGACGCCGCGTGAGCGAAGAAGGCCTTAGGGTTGTAAGGCTCTGTCGAGGGTTATGAAATATAGAAG
AGTTAATACCTCTTCTATTTGACAAAAGCCCCAAAGGAAGTCACGGCTAACTCTGTGCCAGCAGCCGCGG
TAATACAGAGGTGGCAAGCGTTGTTCGGTATTATTGGGCGTAAAGAGCACGTAGGTGGTTTTGTAAGTCA
GGTGTGAAAGCCTTCTGTTCAAAGGAAGAACGGCATCTGAAACTGCAGATCTTGAGTATAGGAGGGGAGA
GTGGAACTTCTGGTGGAGCGGTGAAATGCGTAGATATCAGAAGGAACGTCGGCGGCGAAAGCGACTCTCT
GGCCTATTACTGACACTGAGGTGCGAAAGTTAGGGTAGCAAACGGGATTAGATACCCCGGTAGTCCTAAC
CGTAAACGATGGGCACTAAGTAGAGGGGTTTT

>gi|429544831|gb|JX945930.1| Uncultured Candidatus Scalindua sp. clone SolTA031 16S ribosomal RNA gene, partial sequence
GGCATGCAAGTCGAACGAGGATATATCCTTCGGGATATAAGCCGAGTGGCACAAGGGCGAGTAATGCATA
GATTACCTACCTTTAGGATAAGGGCAACTTTGTGAAAACGGAGCTAATACTTAATAATACAAAAGAAAAT
AATTTTCTTTTGTCAAAGGGAGGGTAGCAATACCTTTCGCCTAGAGAGGGGTTTATGTCCTATCAGCTTG
TTGGTGGGGTAATAGCCTACCAAGGCGAAGACGGGTAGCCGGTTTAAGAGGATGGTCGGCCACACTGGGA
CTGAGACACTGCCCAGACTTCTACGGAAGGCTGCAGTCGAGAATCTTTCGCAATGCCCGAAAGGGTGACG
AAGCGACGCCGCGTGGGTGAGGAAGGCCTTCGGGTTGTAAAGCCCTGTCAGGAGTTATGAAATGTAAGTG
CGCTAATATCGTGCTTATTTGACAAAGGCTCCAAAGGAAGCCACGGCTAACTCTGTGCCAGCAGCCGCGG
TAATACAGAGGTGGCGAGCGTTGTTCGGAATTATTGGGCGTAAAGAGCACGTAGGTGGGTTTGCAAGTCA
GATGTGAAAGCCTTCTGTTCAACGGAAGAATTGCATCTGAAACTGCTAATCTTGAGTATAGGAGGGGAGA
ATGGAACTTCTGGTGGAGCGGTGAAATGCGTAGATATCAGAAGGAACGCCGGCGGCGAAAGCGATTCTCT
GGCCTATTACTGACACTCAGTGTGCGAAAGCTAGGGGAGCAAACGGGATTAGATACCCCGGTAGTCCTAG
CCGTAAACGATGGGCACTAAGTAGAGGGGTTTT

>gi|224384445|gb|FJ668672.1| Uncultured anaerobic ammonium-oxidizing bacterium clone A5-X-1 16S ribosomal RNA gene, partial sequence
GAGCACGTAGGTGGGTTTGTAAGTCAGATGTGAAAGCCTTCTGTTCAACGGAAGAATTGCATCTGAAACT
ACAAACCTTGAGTGTAGGAGGGGAGAATGGAACTTCTGGTGGAGCGGTGAAATGCGTAGATATCAGAAGG
AACGCCGGCGGCGAAAGCGATTCTCTGGCCTATTACTGACACTCAGTGTGCGAAAGCTAGGGGAGCAAAC
GGGATTAGATACCCCGGTAGTCCTAGCCGTAAACGATGGGCACTAAGTAGAGGGAATTACCGATGTTCTC
TCTGCCGTAGCTAACGCATTAAGTGCCCCGCCTGGGGAGTACGGCCGCAAGGCTAAAACTCAAAAGAATT
GACGGGGGCTCGCACAAGCGGTGGAGCATGTGGCTTAATTCGATGCAACGCGAAAAACCTTACCGGGGCT
TGACATGGTAGAAGTAGGAACCCGAGAGGGCAACGAACGGTATCCAGTCCGTAGCTATCACAGGTGTTGC
ATGGCTGTCGTCAGCTCGTGTCGTGAGACGTTGGGTTAAGTCCCCTAACGAGCGAAACCCTTGTTTTTAG
TTACCAGCGGGTTGTGCCGGGTACTCTAGAAAGACTGCCGTCGTCAAGACGGAGGAAGGTGGGGATGACG
TCAAGTCATCATGGCCCTTATGCCCCGGGCTGCACACGTGCTACAATGGTCGGTACAAACGGAAGCGAAG
CCGAGAGGTGAAGCGAATCC

>gi|224384446|gb|FJ668673.1| Uncultured anaerobic ammonium-oxidizing bacterium clone A5-X-2 16S ribosomal RNA gene, partial sequence
GAGCACGTAGGTGGGTTTGTAAGTCAGATGTGAAAGCCTTCTGTTCAACGGAAGAATTGCATCTGAAACT
GCGAGTCTTGAGTGTAGGAGGGGAGAATGGAACTTCTGGTGGAGCGGTGAAATGCGTAGATATCAGAAGG
AACGCCGGCGGCGAAAGCGATTCTCTGGCCTATTACTGACACTCAGTGTGCGAAAGCTAGGGGAGCAAAC
GGGATTAGATACCCCGGTAGTCCTAGCCGTAAACGATGGGCACTAAGTAGAGGGAATTACCGATGTTCTC
TCTGCCGTAGCTAACGCATTAAGTGCCCCGCCTGGGGAGTACGGCCGCAAGGCTAAAACTCAAAAGAATT
GACGGGGGCTCGCGCAAGCGGTGGAGCATGTGGCTTAATTCGATGCAACGCGAAGAACCTTACCGGGGCT
TGACATGGTAGAAGTAGGAACCCGAAAGGGTGACGAACGGTATCCAGTCCGTAACTATCACAGGTGTTGC
ATGGCTGTCGTCAGCTCGTGTCGTGAGACGTTGGGTTAAGTCCCCTAACGAGCGAAACCCTTGTTTTTAG
TTACCAGCGGGTTGTGCCGGGTACTCTAGAAAGACTGCCGTCGTCAAGACGGAGGAAGGTGGGGATGACG
TCAAGTCCTCATGGCCCTTATGCCCCGGGCTGCACACGTGCTACAATGGTCGGTACAAACGGAAGCGAAG
CCGAGAGGTGAAGCGAATCC

>gi|224384447|gb|FJ668674.1| Uncultured anaerobic ammonium-oxidizing bacterium clone A5-X-3 16S ribosomal RNA gene, partial sequence
GAGCACGTAGGTGGGTTTGTAAGTCAGATGTGAAAGCCTTCTGTTCAACGGAAGAATTGCATCTGAAACT
GCGAATCTTGAGTATAGGAGGGGAGAATGGAACTTCTGGTGGAGCGGTGAAATGCGTAGATATCAGAAGG
AACGCCGGCGGCGAAAGCGATTCTCTGGCCTATTACTGACACTCAGTGTGCGAAAGCTAGGGGAGCAAAC
GGGATTAGATACCCCGGTAGTCCTAGCCGTAAACGATGGGCACTAAGTAGAGGGAATTACCGATATTCTC
TCTGCCGTAGCTAACGCATTAAGCGCCCCGCCTGGGGAGTACGGCCGCAAGGCTAAAACTCAAAAGAATT
GACGGGGGCTCGCACAAGCGGTGGAGCATGTGGCTTAATTCGATGCAACGCGAAAAACCTTACCGGGGCT
TGACATGGTAGAAGTAGGAACCCGAAAGGGTGACGAACGGTATCCAGTCCGTAGCTATCACAGGTGTTGC
ATGGCTGTCGTCAGCTCGTGTCGTGAGACGTTGGGTTAAGTCCCCTAACGAGCGAAACCCTTGTTTTTAG
TTGCCAGCGGGTTGTGCCGGGCACTCTAGAAAGACTGCCGTCGTCAAGACGGAGGAAGGTGGGGATGACG
TCAAGTCATCATGGCCCTTATGCCCCGGGCTGCACACGTGCTACAATGGTCGGTACAAACGGAAGCGAAG
CCGAGAGGTGAAGCGAATCC

>gi|224384448|gb|FJ668675.1| Uncultured anaerobic ammonium-oxidizing bacterium clone A5-X-4 16S ribosomal RNA gene, partial sequence
GAGCACGTAGGTGGGTTTGTAAGTCAGATGTGAAAGCCTTCTGTTCAACGGAAGAATTGCATCTGAAACT
GCGAGTCTTGAGTGTAGGAGGGGAGAATGGAACTTCTGGTGGAGCGGTGAAATGCGTAGATATCAGAAGG
AACGCCGGCGGCGAAAGCGATTCTCTGGCCTATTACTGACACTCAGTGTGCGAAAGCTAGGGGAGCAAAC
GGGATTAGATACCCCGGTAGTCCTAGCCGTAAACGATGGGCACTAAGTAGAGGGAATTACCGATGTTCTC
TCTGCCGTAGCTAGCGCATTAAGTGCCCCGCCTGGGGAGTACGGCCGCAAGGCTAAAACTCAAAAGAATT
GACGGGGGCTCGCACAAGCGGTGGAGCATGTGGCTTAATTCGATGCAACGCGAAGAACCTTACCGGGGCT
TGACATGGTAGAAGTAGGAACCCGAAAGGGTGACGAACGGTATCCAGTCCGTAACTATCACAGGTGTTGC
ATGGCTGTCGTCAGCTCGTGTCGTGAGACGTTGGGTTAAGTCCCCTAACGAGCGAAACCCTTGTTTTTAG
TTACCAGCGGGTTGTGCCGGGTACTCTAGAAAGACTGCCGTCGTCAAGACGGAGGAAGGTGGGGATGACG
TCAAGTCATCATGGCCCTTATGCCCCGGGCTGCACACGTGCTACAATGGTCGGTACAAACGGAAGCGAAG
CCGAGAGGTGAAGCGAATCC

>gi|224384449|gb|FJ668676.1| Uncultured anaerobic ammonium-oxidizing bacterium clone A5-X-5 16S ribosomal RNA gene, partial sequence
GAGCACGTAGGTGGGTTTGTAAGTCAGATGTGAAAGCCTTCTGTTCAACAGAAGAATTGCATCTGAAACT
GCGAGTCTTGAGTGTAGGAGGGGAGAATGGAACTTCTGGTGGAGCGGTGAAATGCGTAGATATCAGAAGG
AGCGCCGGCGGCGAAAGTGATTCTCTGGCCTATTACTGACACTCAGTGTGCGAAAGCTAGGGGAGCAAAC
GGGATTAGATACCCCGGTAGTCCTAGCCGTAAACGATGGGCACTAAGTAGAGGGAATTACCGATGTTCTC
TCTGCCGTAGCTAACGCATTAAGTGCCCCGCCTGGGGAGTACGGCCGCAAGGCTAAAACTCAAAAGAATT
GACGGGGGCTCGCACAAGCGGTGGAGCATGTGGCTTAATTCGATGCAACGCGAAAAACCTTACCGGGGCT
TGACATGGTAGAAGTAGGAACCCGAAAGGGTAACGAACGGTATCCAGTCCGTAGCTATCACAGGTGTTGC
ATGGCTGTCGTCAGCTCGTGTCGTGAGACGTTGGGTTAAGTCCCCTAACGAGCGAAACCCTTGTTTTTAG
TTACCAGCGGGTTATGCCGGGTACTCTAGAAAGACTGCCGTCGTCAAGACGGAGGAAGGTGGGGATGACG
TCAAGTCATCATGGCCCTTATGCCCCGGGCTGCACACGTGCTACAATGGTCGGTACAAACGGAAGCGAAG
CCGAGAGGTGAAGCGAATCC

>gi|224384450|gb|FJ668677.1| Uncultured anaerobic ammonium-oxidizing bacterium clone A5-X-6 16S ribosomal RNA gene, partial sequence
GAGCACGTAGGTGGGTTTGTAAGTCAGATGTGAAAGCCTTCTGTTCAACGGGAGAATTGCATCTGAAACT
ACAGACCTTGAGTATAGGAGGGGAGAATGGAACTTCTGGTGGAGCGGTGAAATGCGTAGATATCAGAAGG
AACGCCGGCGGCGAAAGCGATCCTCTGGCCTATTACTGACACTCAGTGTGCGAAAGCTAGGGGAGCAAAC
GGGATTAGATACCCCGGTAGTCCTAGCCGCAAACGATGGGCACTAAGTAGAGGGAATTACCGATGTTCTC
TCTGCCGTAGCTAACGCATTAAGTGCCCCGCCTGGGGAGTACGGCCGCAAGGCTAAAACTCAAAAGAATT
GACGGGGGCTCGCACAAGCGGTGGAGCATGTGGCTTAATTCGATGCAACGCGAAAAACCTTACCGGGGCT
TGACATGGTAGAAGTAGGAACCCGAAAGGGTAACGAACGGTATCCAGTCCGTAGCTATCACAGGTGTTGC
ATGGCTGTCGTCAGCTCGTGTCGTGAGACGTTGGGTTAAGTCCCCTAACGAGCGAAACCCTTGTTTTTAG
TTACCAGCGGGTTGTGCCGGGTACTCTAGAAAGACTGCCGTCGTCAAGACGGAGGAAGGTGGGGATGACG
TCAAGTCATCATGGCCCTTATGCCCCGGGCTGCACACGTGCTACAATGGTCGGTACAAACGGAAGCGAAG
CCGAGAGGTGAAGCGAATCC

>gi|224384451|gb|FJ668678.1| Uncultured anaerobic ammonium-oxidizing bacterium clone A5-X-7 16S ribosomal RNA gene, partial sequence
GAGCACGTAGGTGGGTTTGTAAGTCAGGTGTGAAAGCCTTCTGTTCAAAGGAAGAACGGCATCTGAAACT
GCAGATCTTGAGTTTAGGAGGGGAGAGTGGAACTTCTGGTGGAGCGGTGAAATGCGTAGATATCAGAAGG
AACGTCGGCGGCGAAAGCGACTCTCTGGCCTAATACTGACACTGAGGTGCGAAAGTTAGGGGAGCAAACG
GGATTAGATACCCCGGTAGTCCTAACCGTAAACGATGGGCACTAAGTAGAGGGAATTACCAATGTTCTCT
CTGCCGTAGCTAACGCATTAAGTGCCCCGCCTGGGGAGTACGGCCGCAAGGCTAAAACTCAAAAGAATTG
ACGGGGGCTCGCACAAGCGGTGGAGCATGTGGCTTAATTCGATGCAACGCGAAAAACCTTACCGGGGTTT
GACATGATAGAAGTAGGAGCCTGAAAGGGTAACCAACGGTATCCAGTCCGTAACTATTACAGGTGTTGCA
TGGCTGTCGTCAGCTCGTGTCGTGAGACGTTGGGTTAAGTCCCCTAACGAGCGAAACCCTTGTTTTTAGT
TACCATCGGGTAGTGCCGGGTACTCTAAAAAGACTGCCGTCGTCAAGACGGAGGAAGGTGGGGATGACGT
CAAGTCATCATGGCCCTTATACCCCGGGCTGCACACGTGCTACAATGGTCGGTACAAAAGGAAGCAAGAC
CGAGAGGTGAAGCGAATCC

>gi|224384452|gb|FJ668679.1| Uncultured anaerobic ammonium-oxidizing bacterium clone A5-X-8 16S ribosomal RNA gene, partial sequence
GAGCACGTAGGTGGGTTTGTAAGTCAGATGTGAAAGCTTTCTGTTCAACGGAAGAATTGCATCTGAAACT
GCGAGTCTTGAGTGTAGGAGGGGAGAATGGAACTTCTGGTGGAGCGGTGAAATGCGTAGATATCAGAAGG
AACGCCGGCGGCGAAAGCGATTCTCTGGCCTATTACTGACACTCAGTGTGCGAAAGCTAGGGGAGCAAAC
GGGATTAGATACCCCGGTAGTCCTAGCCGTAAACGATGGGCACTAAGTAGAGGGAATTACCGATGTTCTC
TCTGCCGTAGCTAACGCATTAAGTGCCCCGCCTGGGGAGTACGGCCGCAAGGCTAAAACTCAAAAGAATT
GACGGGGGCTCGCACAAGCGGTGGAGCATGTGGCTTAATTCGATGCAACGCGAAAAACCTTACCGGGGCT
TGACATGGTAGAAGTAGGAACCCGAAAGGGTAACGAACGGTATCCAGTCCGTAGCTATTACAGGTGTTGC
ATGGCTGTCGTCAGCTCGTGTCGTGAGACGTTGGGTTAAGTCCCCTAACGAGCGAAACCCTTATTTTTAG
TTACCAGTGGGTTATGCCAGGTACTCTAGAAAGACTGCCGTCGTCAAGACGGAGGAAGGTGGGGATGACG
TCAAGTCATCATGGCCCTTATGCCCCGGGCTGCACACGTGCTACAATGGTCGGTACAAACGGATGCGAAG
CCGAGAGGTGAAGCGAATCC

>gi|224384453|gb|FJ668680.1| Uncultured anaerobic ammonium-oxidizing bacterium clone A5-X-9 16S ribosomal RNA gene, partial sequence
GAGCACGTAGGTGGGTTTGTAAGTCAGGTGTGAAAGCCTTCTGTTCAAAGGAAGAACGGCATCTGAAACT
GCAGATCTTGAGTTTAGGAGGGGAGAGTGGAACTTCTGGTGGAGCGGTGAAATGCGTAGATATCAGAAGG
AACGTCGGCGGCGAAAGCGACTCTCTGGCCTAATACTGACACTGAGGTGCGAAAGTTAGGGGAGCAAACG
GGATTAGATACCCCGGTAGTCCTAACCGTAAACGATGGGCACTAAGTAGAGGGAATTACCAATGTTCTCT
CTGCCGTAGCTAACGCATTAAGTGCCCCGCCTGGGGAGTACGGCCGCAAGGCTAAAACTCAAAAGAATTG
ACGGGGGCTCGCACAAGCGGTGGAGCATGTGGCTTAATTCGATGCAACGCGAAAAACCTTACCGGGGTTT
GACATGACAGAAGTAGGAGCCTGAAAGGGTAACCAACGGTATCCAGTCCGTAACTATTACAGGTGTTGCA
TGGCTGTCGTCAGCTCGTGTCGTGAGACGTTGGGTTAAGTCCCCTAACGAGCGAAACCCTTGTTTTTAGT
TACCATCGGGTAGTGCCGGGTACTCTAAAAAGACTGCCGTCGTCAAGACGGAGGAAGGTGGGGATGACGT
CAAGTCATCATGGCCCTTATACCCCGGGCTGCACACGTGCTACAATGGTCGGTACAAAAGGAAGCAAGAC
CGAGAGGTGAAGCGAATCC

>gi|224384454|gb|FJ668681.1| Uncultured anaerobic ammonium-oxidizing bacterium clone A5-X-10 16S ribosomal RNA gene, partial sequence
GAGCACGTAGGTGGGTTTGTAAGTCAGATGTGAAAGCCTTCTGTTCAACGGAAGAATTGCATCTGAAACT
GCGAGTCTTGAGTGTAGGAGGGGAGAATGGAACTTCTGGTGGAGCGGTGAAATGCGTAGATATCAGAAGG
AACGCCGGCGGCGAAAGCGATTCTCTGGCCTATTACTGACACTCAGTGTGCGAAAGCTAGGGGAGCAAAC
GGGATTAGATACCCCGGTAGTCCTAGCCGTAAACGATGGGCACTAAGTAGAGGGAATTACCGATATTCTC
TCTGCCGTAGCTAACGCATTAAGTGCCCCGCCTGGGGAGTACGGCCGCAAGGCTAAAACTCAAAAGAATT
GACGGGGGCTCGCACAAGCGGTGGAGCATGTGGCTTAATTCGATGCAACGCGAAAAACCTTACCGGGGCT
TGACATGGTAGAAGTAGGAACCCGAAAGGGTAACGAACGGTATCCAGTCCGTAACTATTACAGGTGTTGC
ATGGCTGTCGTCAGCTCGTGTCGTGAGACGTTGGGTTAAGTCCCCTAACGAGCGAAACCCTTGTTTTTAG
TTGCCAGCGGGTTATGCCGGGCACTCTAGAAAGACTGCCGTCGTCAAGACGGAGGAAGGTGGGGACGACG
TCAAGTCATCATGGCCCTTATGCCCCGGGCTGCACACGTGCTACAATGGCCGGTACAAACGGAAGCGAAG
CCGAGAGGTGAAGCGAATCC

>gi|224384455|gb|FJ668682.1| Uncultured anaerobic ammonium-oxidizing bacterium clone A5-X-11 16S ribosomal RNA gene, partial sequence
GAGCACGTAGGTGGGTTTGTAAGTCAGATGTGAAAGCCTTCTGTTCAACGGAAGAATTGCATCTGAAACT
GCGAGTCTTGAGTGTAGGAGGGGAGAATGGAACTTCTGGTGGAGCGGTGAAATGCGTAGATATCAGAAGG
AACGCCGGCGGCGAAAGCGATTCTCTGGCCTATTACTGACACTCAGTGTGCGAAAGCTAGGGGAGCAAAC
GGGATTAGATACCCCGGTAGTCCTAGCCGTAAACGATGGGCACTAAGTAGAGGGAATTACCGATATTCTC
TCTGCCGTAGCTAACGCATTAAGTGCCCCGCCTGGGGAGTACGGCCGCAAGGCTAAAACTCAAAAGAATT
GACGGGGGCTCGCACAAGCGGTGGAGCATGTGGCTTAATTCGATGCAACGCGAAAAACCTTACCGGGGCT
TGACATGATAGAAGTAGGAACCCGGAAGGGTAACGAACGGTATCCAGTCCGTAGCTATTACAGGTGTTGC
ATGGCTGTCGTCAGCTCGTGTCGTGAGACGTTGGGTTAAGTCCCCTAACGAGCGAAACCCTTGTTTTTAG
TTGCCAGCGGGTTGTGCCGGGCACTCTAGAAAGACTGCCGTCGTCAAGACGGAGGAAGGTGGGGACGACG
TCAAGTCATCATGGCCCTTATGCCCCGGGCTGCACACGTGCTACAATGGTCGGTACAAACGGAAGCGAAG
CCGAGAGGTGAAGCGAATCC

>gi|224384456|gb|FJ668683.1| Uncultured anaerobic ammonium-oxidizing bacterium clone A5-X-12 16S ribosomal RNA gene, partial sequence
GAGCACGTAGGTGGGTTTGTAAGTCAGATGTGAAAGCCTTCTGTTCAACGGAAGAATTGCATCTGAAACT
ACGAGTCTTGAGTGTAGGAGGGGAGAATGGAACTTCTGGTGGAGCGGTGAAATGCGTAGATATCAGAAGG
AACGCCGGCGGCGAAAGCGATTCTCTGGCCTATTACTGACACTCAGTGTGCGAAAGCTAGGGGAGCAAAC
GGGATTAGATACCCCGGTAGTCCTAGCCGTAAACGATGGGCACTAAGTAGAGGGAATTACCGATATTCTC
TCTGCCGTAGCTAACGCATTAAGTGCCCCGCCTGGGGAGTACGGCCGCAAGGCTAAAACTCAAAAGAATT
GACGGGGGCTCGCACAAGCGGTGGAGCATGTGGCTTAATTCGATGCAACGCGAAAAACCTTACGGGGGCT
TGACATGATAGAAGTAGGAACCCGAAAGGGTAACGAACGGTATCCAGTCCGTAGCTATTACAGGTGTTGC
ATGGCTGTCGTCAGCTCGTGTCGTGAGACGTTGGGTTAAGTCCCCTAACGAGCGAAACCCTTGTTTTTAG
TTGCCAGTGGGTTATGCCGGGCACTCTAGAAAGACTGCCGTCGTCAAGACGGAGGAAGGTGGGGATGACG
TCAAGTCATCATGGCCCTTATGCCCCGGGCTGCACACGTGCTACAATGGTCGGTACAAACGGAAGCGAAG
CCGAGAGGTGAAGCGAATCC

>gi|224384457|gb|FJ668684.1| Uncultured anaerobic ammonium-oxidizing bacterium clone A5-X-13 16S ribosomal RNA gene, partial sequence
GAGCACGTAGGTGGGTTTGTAAGTCAGATGTGAAAGCCTTCTGTTCAACGGAAGAATTGCATCTGAAACT
ACAAGTCTTGAGTATAGGAGGGGAGAATGGAACTTCTGGTGGAGCGGTGAAATGCGTAGATATCAGAAGG
AACGCCGGCGGCGAAAGCGATTCTCTGGCCTATTACTGACACTCAGTGTGCGAAAGCTAGGGGAGCAAAC
GGGATTAGATACCCCGGTAGTCCTAGCCGTAAACGATGGGCACTAAGTAGAGGGGATTACCGATGTTCTC
TCTGCCGTAGCTAACGCATTAAGTGCCCCGCCCGGGGAGTACGGCCGCAAGGCTAAAACTCAAAAGAATT
GACGGGGGCTCGCACAAGCGGTGGAGCATGTGGCTTAATTCGATGCAACGCGAAGAACCTTACCGGGGCT
TGACATGGTAGAAGTAGGAACCTGAAAGGGTAACAAACGGTATCCAGTCCGTAGCTATCACAGGTGTTGC
ATGGCTGTCGTCAGCTCGTGTCGTGAGACGTTGGGTTAAGTCCCCTAACGAGCGAAACCCTTATTTTTAG
TTACCAGCGGGTTGTGCCGGGTACTCTAGAAAGACTGCCGTCGTCAAGACGGAGGAAGGTGGGGATGACG
TCAAGTCATCATGGCCCTTATGCCCCGGGCTGCACACGTGCTACAATGGTCGGTACAAACGGAAGCGAAG
CCGAGAGGTGAAGCGAATCC

>gi|224384458|gb|FJ668685.1| Uncultured anaerobic ammonium-oxidizing bacterium clone B2-X-1 16S ribosomal RNA gene, partial sequence
GAGCACGTAGGTGGGTTTGTAAGTCAGGTGTGAAAGCCTTCTGTTCAAAGGAAGAACGGCATCTGAAACT
GCAGATCTTGAGTGTAGGAGGGGAGAGTGGAACTTCTGGTGGAGCGGTGAAATGCGTAGATATCAGAAGG
AACGTCGGCGGCGAAAGCGACTCTCTGGCCTATTACTGACACTGAGGTGCGAAAGTTAGGGGAGCAAACG
GGATTAGATACCCCGGTAGTCCTAACCGTAAACGATGGGCACTAAGTAGAGGGAATTACCAATGTTCTCT
CTGCCGTAGCTAGCGCATTAAGTGCCCCGCCTGGGGAGTACGGCCGCAAGGCTAAAACTCAAAAGAATTG
ACGGGGGCTCGCACAAGCGGTGGAGCATGTGGCTTAATTCGATGCAACGCGAAAAACCTTACCGGGGTTT
GACATGGTAGAAGTAGGAGCCCGAAAGGGTAACCAACGGTATCCAGTCCGTAACTATCACAGGTGTTGCA
TGGCTGTCGTCAGCTCGTGTCGTGAGACGTTGGGTTAAGTCCCCTAACGAGCGAAACCCTTGTTTTTAGT
TACCATCGGGTTATGCCGGGTACTCTAAAAAGACTGCCGTCGTCAAGACGGAGGAAGGTGGGGATGACGT
CAAGTCATCATGGCCCTTATACCCCGGGCTGCACACGTGCTACAATGGTCGGTACAAAAGGAGGCAAGAC
CGAGAGGTGAAGCGAATCC

>gi|224384459|gb|FJ668686.1| Uncultured anaerobic ammonium-oxidizing bacterium clone B2-X-2 16S ribosomal RNA gene, partial sequence
GAGCACGTAGGTGGGTTTGTAAGTCAGATGTGAAAGCCTCCTGTTCAACGGGAGAATTGCATCTGAAACT
GCAGATCTTGAGTGTAGGAGGGGAGAATGGAACTTCTGGTGGAGCGGTGAAATGCGTAGATATCAGAAGG
AACGCCGGCGGCGAAAGCGATTCTCTGGCCTATTACTGACACTCAGTGTGCGAAAGCTAGGGGAGCAAAC
GGGATTAGATACCCCGGTAGTCCTAGCCGTAAACGATGGGCACTAAGTAGAGGGAATTACCGATATTCTC
TCTGCCGTAGCTAACGCATTAAGTGCCCCGCCTGGGGAGTACGGCCGCAAGGCTAAAACTCGAAAGAATT
GACGGGGGCTCGCACAAGCGGTGGAGCATGTGGCTTAATTCGATGCAACGCGAAGAACCTTACCGGGGCT
TGACATGGTAGAAGTAGGAACCCGAAAGGGTAACGAACGGTATCCAGTCCGTAGCTATTACAGGTGTTGC
ATGGCTGTCGTCAGCTCGTGTCGTGAGACGTTGGGTTAAGTCCCCTAACGAGCGAAACCCTTGTTTTTAG
TTGCCAGCGGGTTATGCCGGGCACTCTAGAAAGACTGCCGTCGTCAAGACGGAGGAAGGTGGGGATGACG
TCAAGTCATCATGGCCCTTATGCCCCGGGCTGCACACGTGCTACAATGGTCGGTACAAACGGAAGCGAAG
CCGAGAGGTGAAGCGAATCC

>gi|224384460|gb|FJ668687.1| Uncultured anaerobic ammonium-oxidizing bacterium clone B2-X-3 16S ribosomal RNA gene, partial sequence
GAGCACGTAGGTGGGTTTGTAAGTCAGATGTGAAAGCCTTCTGTTCAACGGAAGAATTGCATCTGAAACT
GCGAGTCTTGAGTGTAGGAGGGGAGAATGGAACTTCTGGTGGAGCGGTGAAATGCGTAGATATCAGAAGG
AACGCCGGCGGCGAAAGCGATTCTCTGGCCTATTACTGACACTCAGTGTGCGAAAGCTAGGGGAGCAAAC
GGGATTAGATACCCCGGTAGTCCTAGCCGTAAACGATGGGCACTAAGTAGAGGGAATTACCGATGTTCTC
TCTGCCGTAGCTAACGCATTAAGTGCCCCGCCTGGGGAGTACGGCCGCAAGGCTAAAACTCAAAAGAATC
GACGGGGGCTCGCACAAGCGGTGGAGCATGTGGCTTAATTCGATGCAACGCGAAAAACCTTACCGGGGCT
TGACATGGTAGAAGTAGGAACCCGAAAGGGTAACGAACGGTATCCAGTCCGTAGCTATTACAGGTGTTGC
ATGGCTGTCGTCAGCTCGTGTCGTGAGACGTTGGGCTAAGTCCCCTAACGAGCGAAACCCTTGTTTTTAG
TTACCAGCGGGTTATGCCGGGTACTCTAGAAAGACTGCCGTCGTCAAGACGGAGGAAGGTGGGGATGACG
TCAAGTCATCATGGCCCTTATGCCCCGGGCTGCACACGTGCTACAATGGTCGGTACAAACGGAAGCGAAG
CCGAGAGGTGAAGCGAATCC

>gi|224384461|gb|FJ668688.1| Uncultured anaerobic ammonium-oxidizing bacterium clone B2-X-4 16S ribosomal RNA gene, partial sequence
GAGCACGTAGGTGGGTTTGTAAGTCAGATGTGAAAGCCTCCTGTTCAACGGGAGAATTGCATCTGAAACT
GCAGATCTTGAGTGTAGGAGGGGAGAATGGAACTTCTGGTGGAGCGGTGAAATGCGTAGATATCAGAAGG
AGCGCCGGCGGCGAAAGCGATTCTCTGGCCTATTACTGACACTCAGTGTGCGAAAGCTAGGGGAGCAAAC
GGGATTAGATACCCCGGTAGTCCTAGCCGTAAACGATGGGCACTAAGTAGAGGGAATTACCGATATTCTC
TCTGCCGTAGCTAACGCATTAAGTGCCCCGCCTGGGGAGTACGGCCGCAAGGCTAAAACTCAAAAGAATT
GACGGGGGCTCGCACAAGCGGTGGAGCATGTGGCTTAATTCGATGCAACGCGAAAAACCTTACCGGGGCT
TGACATGGTAGAAGTAGGAACCCGAAAGGGTAACGAACGGTATCCAGTCCGTAACTATTACAGGTGTTGC
ATGGCTGTCGTCAGCTCGTGTCGTGAGACGTTGGGTTAAGTCCCCTAACGAGCGAAACCCTTGTTTTTAG
TTGCCAGCGGGTTATGCCGGGCACTCTAGAAAGACTGCCGTCGTCAAGACGGAGGAAGGTGGGGATGACG
TCAAGTCATCATGGCCCTTATGCCCCGGGCTGCACACGTGCTACAATGGTCGGTACAAACGGAAGCGAAG
CCGAGAGGTGAAGCGAATCC

>gi|224384462|gb|FJ668689.1| Uncultured anaerobic ammonium-oxidizing bacterium clone B2-X-5 16S ribosomal RNA gene, partial sequence
GAGCACGTAGGTGGGTTTGTAAGTCAGATGTGAAAGCCTTCTGTTCAACGGAAGAATTGCATCTGAAACT
GCGAGTCTTGAGTGTAGGAGGGGAGAATGGAACTTCTGGTGGAGCGGTGAAATGCGTAGATATCAGAAGG
AACGCCGGCGGCGAAAGCGATTCTCTGGCCTATTACTGACACTCAGTGTGCGAAAGCTAGGGGAGCAAAC
GGGATTAGATACCCCGGTAGTCCTAGCCGTAAACGATGGGCACTAAGTAGAGGGAATTACCGATATTCTC
TCTGCCGTAGCTAACGCATTAAGTGCCCCGCCTGGGGAGTACGGCCGCAAGGCTAAAACTCAAAAGAATT
GACGGGGGCTCGCACAAGCGGTGGAGCATGTGGCTTAATTCGATGCAGCGCGAAAAACCTTACCGGGGCT
TGACATGGTAGAAGTAGGAACCCGAAAGGGTAACGAACGGTATCCAGTCCGTAGCTATTACAGGTGTTGC
ATGGCTGTCGTCAGCTCGTGTCGTGAGACGTTGGGTTAAGTCCCCTAACGAGCGAAACCCTTGTTTTTAG
TTGCCAGCGGGTTGTGCCGGGCACTCTAGAAAGACTGCCGTCGTCAAGACGGAGGAAGGTGGGGACGACG
TCAAGTCATCATGGCCCTTATGCCCCGGGCTGCACACGTGCTACAATGGTCGGTACAAACGGAAGCGAAG
CCGAGAGGTGAAGCGAATCC

>gi|224384463|gb|FJ668690.1| Uncultured anaerobic ammonium-oxidizing bacterium clone B2-X-6 16S ribosomal RNA gene, partial sequence
GAGCACGTAGGTGGGTTTGTAAGTCAGATGTGAAAGCCTTCTGTTCAAAGGAAGAACGGCATCTGAAACT
GCAGATCTTGAGTGTAGGAGGGGAGAGTGGAACTTCTGGTGGAGCGGTGAAATGCGTAGATATCAGAAGG
AACGTCGGCGGCGAAAGCGACTCTCTGGCCTATTACTGACACTGAGTGTGCGAAAGTTAGGGGAGCAAAC
GGGATTAGATACCCCGGTAGTCCTAACTGTAAACGATGGGCACTAAGTAGAGGGAATTACCAATGTTCTC
TCTGCCGTAGCTAACGCATTAAGTGCCCCGCCTGGGGAGTACGGCCGCAAGGCTAAAACTCAAAAGAATT
GACGGGGGCCCGCACAAGCGGTGGAGCATGTGGCTTAATTCGATGCAACGCGAAAAACCTTACCGGGGTT
TGACATGGTAGAAGTAGGAGCCCGAAAGGGTAACCAACGGTATCCAGTCCGTAACTACTGCAGGTGTTGC
ATGGCTGTCGTCAGCTCGTGTCGTGAGACGTTGGGTTAAGTCCCCTAACGAGCGAAACCCTTGTTTTTAG
TTACCATCGGGTTGTGCCGGGTACTCTAAAAAGACTGCCGTCGTCAAGACGGAGGAAGGTGGGGATGACG
TCAAGTCATCATGGCCCTTATACCCCGGGCTGCACACGTGCTACAATGGCCGGTACAAAAGGAAGCAAGA
CCGAGAGGTGAAGCGAATCC

>gi|224384464|gb|FJ668691.1| Uncultured anaerobic ammonium-oxidizing bacterium clone B2-X-7 16S ribosomal RNA gene, partial sequence
GAGCACGTAGGTGGGTTTGTAAGTCAGGTGTGAAAGCCTTCTGTTTAAAGGAAGAACGGCATCTGAAACT
GCAGATCTTGAGTGTAGGAGGGGAGAGTGGAACTTCTGGTGGAGCGGTGAAATGCGTAGATATCAGAAGG
AACGTCGGCGGCGAAAGCGACTCTCTGGCCTATTACTGACACTGAGGTGCGAAAGTTAGGGGAGCAAACG
GGATTAGATACCCCGGTAGTCCTAACCGTAAACGATGGGCACTAAGTAGAGGGAATTACCAATGTTCTCT
CTGCCGTAGCTAACGCATTAAGTGCCCCGCCTGGGGAGTACGGCCGCAAGGCTAAAACTCAAAAGAATTG
ACGGGGGCTCGCACAAGCGGTGGAGCATGTGGCTTAATTCGATGCAACGCGAAAAACCTTACCGGGGTTT
GACATGATAGAAGTAGGAGCCCGAAAGGGTAACCAACGGTATCCAGTCCGTAACTATTACAGGTGTTGCA
TGGCTGTCGTCAGCTCGTGTCGTGAGACGTTGGGTTAAGTCCCCTAACGAGCGAAACCCTTGTTTTTAGT
TACCATCGAGTAATGTCGGGTACTCTAAAAAGACTGCCGTCGTCAAGACGGAGGAAGGTGGGGATGACGT
CAAGTCATCATGGCCCTTATACCCCGGGCTGCACACGTGCTACAATGGTCGGTACAAAAGGATGCGAGAC
CGAGAGGTGAAGCGAATCC

>gi|224384465|gb|FJ668692.1| Uncultured anaerobic ammonium-oxidizing bacterium clone A3-X-1 16S ribosomal RNA gene, partial sequence
GAGCACGTAGGTGGGTTTGTAAGTCAGATGTGAAAGCCTTCTGTTCAACGGAAGAATTGCATCTGAAACT
GCGAGTCTTGAGTGTAGGAGGGGAGAATGGAACTTCTGGTGGAGCGGTGAAATGCGTAGATATCAGAAGG
AACGCCGGCGGCGAAAGCGATTCTCTGGCCTATTACTGACACTCAGTGTGCGAAAGCTAGGGGAGCAAAC
GGGATTAGATACCCCGGTAGTCCTAGCCGTAAACGATGGGCACTAAGTAGAGGGAATTACCGATATTCTC
TCTGCCGTAGCTAACGCATTAAGTGCCCCACCTGGGGAGTACGGCCGCAAGGCTAAAACTCAAAAGAATT
GACGGGGGCTCGCACAAGCGGTGGAGCATGAGGCTTAATTCGATGCAACGCGAAAAACCTTACCGGGGCT
TGACATGGTAGAAGTAGGAACCCGAAAGGGTAACGAACGGTATCCAGTCCGTAACTATTACAGGTGTTGC
ATGGCTGTCGTCAGCTCGTGTCGTGAGACGTTGGGTTAAGTCCCCTAACGAGCGAAACCCTTGTTTTTAG
TTGCCAGCGGGTTATGCCGGGCACTCTAGAAAGACTGCCGTCGTCAAGACGGAGGAAGGTGGGGACGACG
TCAAGTCATCATGGCCCTTATGCCCCGGGCTGCACACGTGCTACAATGGCCGGTACAAACGGAAGCGAAG
CCGAGAGGTGAAGCGAATCC

>gi|224384466|gb|FJ668693.1| Uncultured anaerobic ammonium-oxidizing bacterium clone A3-X-2 16S ribosomal RNA gene, partial sequence
GAGCACGTAGGTGGGTTTGTAAGTCAGATGTGAAAGCCTTCTGTTCAACGGAAGAATTGCATCTGAAACT
GCGAGTCTTGAGTGTAGGAGGGGAGAATGGAACTTCTGGTGGAGCGGTGAAATGCGTAGATATCAGAAGG
AACGCCGGCGGCGAAAGCGATTCTCTGGCCTATTACTGACACTCAGTGCGCGAAAGCTAGGGGAGCAAAC
GGGATTAGATACCCCGGTAGTCCTAGCCGTAAACGATGGGCACTAAGTAGAGGGAATTACCGATATTCTC
TCTGCCGTAGCTAACGCATTAAGTGCCCCGCCTGGGGAGTACGGCCGCAAGGCTAAAACTCAAAAGAATT
GACGGGGGCTCGCACAAGCGGTGGAGCATGTGGCTTAATTCGATGCAACGCGAAAAACCTTACCGGGGCT
TGACATGGTAGAAGTAGGAACCCGAAAGGGTAACGAACGGTATCCAGTCCGTAGCTATTACAGGTGTTGC
ATGGCTGTCGTCAGCTCGTGTCGTGAGACGTTGGGTTAAGTCCCCTAACGAGCGAAACCCTTGTTTTTAG
TTGCCAGCGGGTTGTGCCGGGCACTCTAGAAAGACTGCCGTCGTCAAGACGGAGGAAGGTGGGGACGACG
TCAAGTCATCATGGCCCTTATGCCCCGGGCTGCACACGTGCTACAATGGTCGGTACAAACGGAAGCGAAG
CCGAGAGGTGAAGCGAATCC

>gi|224384467|gb|FJ668694.1| Uncultured anaerobic ammonium-oxidizing bacterium clone A3-X-3 16S ribosomal RNA gene, partial sequence
GAGCACGTAGGTGGGTTTGTAAGTCAGATGTGAAAGCCTTCTGTTCAACGGAAGAATTGCATCTGAAACT
GCGAGTCTTGAGTGTAGGAGGGGAGAATGGAACTTCTGGTGGAGCGGTGAAGTGCGTAGATATCAGAAGG
AACGCCGGCGGCGAAAGCGATCCTCTGGCCTATTACTGACGCTCAGTGTGCGAAAGCTAGGGGAGCAAAC
GGGATTAGATACCCCAGTAGTCCTAGCCGTAAACGATGGGCACTAAGTAGAGGGAATTACCGATGTTCTC
TCTGCCGTAGCTAACGCATTAAGTGCCCCGCCTGGGGAGTACGGCCGCAAGGCTAAAACTCAAAAGAATT
GACGGGGGCTCGCACAAGCGGTGGAGCATGTGGCTTAATTCGATGCAACGCGAAGAACCTTACCGGGGCT
TGACATGGTAGAAGTAGGAACCCGAAAGGGTAGCGAACGGTACCCAGTCCGTAACTATCACAGGTGTTGC
ATGGCTGTCGTCAGCTCGTGTCGTGAGACGTTGGGTTAAGTCCCCTAACGAGCGAAACCCTTGTTTTTAG
TTACCAGCGGGTTGTGCCGGGTACTCTAAAAAGACTGCCGTCGTCAAGACGGAGGAAGGTGGGGATGACG
TCAAGTCATCATGGCCCTTATGCCCCGGGCTGCACACGTGCTACAATGGTCGGTACAAACGGAAGCGAAG
CCGAGAGGTGAAGCGAATCC

>gi|224384468|gb|FJ668695.1| Uncultured anaerobic ammonium-oxidizing bacterium clone A3-X-4 16S ribosomal RNA gene, partial sequence
GAGCACGTAGGTGGGTTTGTAAGTCAGATGTGAAAGCCTTCTGTTCAACGGAAGAATTGCATCTGAAACT
GCGAGTCTTGAGTATAGGAGGGGAGAATGGAACTTCTGGTGGAGCGGTGAAATGCGTAGATATCAGAAGG
AACGCCGGCGGCGAAAGCGATTCTCTGGCCTATTACTGACACTCAGTGCGCGAAAGCTAGGGGAGCAAAC
GGGATTAGATACCCCGGTAGTCCTAGCCGTAAACGATGGGCACTAAGTAGAGGGAATTACCGATGTTCTC
TCTGCCGTAGCTAACGCATTAAGTGCCCCGCCTGGGGAGTACGGCCGCAAGGCTAAAACTCAAAAGAATT
GACGGGGGCTCGCACAAGCGGTGGAGCATGTGGCTTAATTCGATGCAACGCGAAGAACCTTACCGGGGCT
TGACATGGTAGAAGTAGGAACCCGAGAGGGTAACGAACGGTATCCAGTCCGTAGCTATCACAGGTGTTGC
ATGGCTGTCGTCAGCTCGTGTCGTGAGACGTTGGGTTAAGTCCCCTAACGAGCGAAACCCTTGTTTTTAG
TTACCAGCGGGTTATGCCGGGTACTCTAGAAAGACTGCCGTCGTCAAGACGGAGGAAGGTGGGGATGACG
TCAAGTCATCATGGCCCTTATGCCCCGGGCTGCACACGTGCTACAATGGTCGGTACAAACGGAAGCGAAG
CCGAGAGGTGAAGCGAATCC

>gi|224384469|gb|FJ668696.1| Uncultured anaerobic ammonium-oxidizing bacterium clone A3-X-5 16S ribosomal RNA gene, partial sequence
GAGCACGTAGGTGGGTTTGTAAGTCAGATGTGAAAGCCTTCTGTTCAACAGAAGAATTGCATCTGAAACT
GCGAGTCTTGAGTGTAGGAGGGGAGAATGGAACTTCTGGTGGAGCGGTGAAATGCGTAGATATCAGAAGG
AACGCCGGCGGCGAAAGCGATTCTCTGGCCTATTACTGACACTCAGTGTGCGAAAGCTAGGGGAGCAAAC
GGGATTAGATACCCCGGTAGTCCTAGCCGTAAACGATGGGCACTAAGTAGAGGGAATTACCGATGTTCTC
TCTGCCGTAGCTAACGCATTAAGTGCCCCGCCTGGGGAGTACGGCCGCAAGGCTAAAACTCAAAAGAATT
GACGGGGGCTCGCACAAGCGGTGGAGCATGTGGCTTAATTCGATGCGACGCGAAAAACCTTACCGGGGCT
TGACATGGTAGAAGTAGGAACCCGAAAGGGTAACGAACGGTATCCAGTCCGTAGCTATCACAGGTGTTGC
ATGGCTGTCGTCAGCTCGTGTCGTGAGACGTTGGGTTAAGTCCCCTAACGAGCGAAACCCTTGTTTTTAG
TTACCAGCGGGTTATGCCAGGTACTCTAGAAAGACTGCCGTCGTCAAGACGGAGGAAGGTGGGGATGACG
TCAAGTCATCATGGCCCTTATGCCACGGGCTGCACACGTGCTACAATGGTCGGTACAAACGGAAGCGAAG
CCGAGAGGTGAAGCGAATCC

>gi|224384470|gb|FJ668697.1| Uncultured anaerobic ammonium-oxidizing bacterium clone Y1-X-1 16S ribosomal RNA gene, partial sequence
GAGCACGTAGGTGGGTTTGTAAGTCAGATGTGAAAGCCTTCTGTTCAACGGAAGAATTGCATCTGAAACT
ACAAGTCTTGAGTGTAGGAGGGGAGAATGGAACTTCTGGTGGAGCGGTGAAATGCGTAGACATCAGAAGG
AACGCCGGCGGCGAAAGCGATTCTCTGGCCTATTACTGACACTCAGTGTGCGAAAGCTAGGGGAGCAAAC
GGGATTAGATACCCCGGTAGTCCTAGCCGTAAACGATGGGCGCTAAGTAGAGGGAATTATCGATGTTCTC
TCTGCCGTAGCTAACGCATTAAGTGCCCCGCCTGGGGAGTACGGCCGCAAGGCTAAAACTCAAAAGAATT
GACGGGGGCTCGCACAGGCGGTGGAGCATGTGGCTTAATTCGATGCAACGCGAAGAACCTTACCGGGGCT
TGACATGGTAGAAGTAGGAACCCGAAAGGGTAACGAACGGTATCCAGTCCGTAGCTATCACAGGTGTTGC
ATGGCTGTCGTCAGCTCGTGTCGTGAGACGTTGGGTTAAGTCCCCTAACGAGCGAAACCCTTGTTTTTAG
TTACCAGCGGGTTGTGCCGGGTACTCTAGAAAGACTGCCGTCGTCAAGACGGAGGAAGGTGGGGATGACG
TCAAGCCATCATGGCCCTTATGCCCCGGGCTGCACACGTGCTACAATGGTCGGTACAAACGGAAGCGTAG
CCGAGAGGTGAAGCGAATCC

>gi|224384471|gb|FJ668698.1| Uncultured anaerobic ammonium-oxidizing bacterium clone Y1-X-2 16S ribosomal RNA gene, partial sequence
GAGCACGTAGGTGGGTTTGTAAGTCAGGTGTGAAAGCCTTCTGTTCAACAGGAGAATTGCATCTGAAACT
ACAAGTCTTGAGTGTAGGAGGGGAGAATGGAACTTCTGGTGGAGCGGTGTAATGCGTAGATATCAGAAGG
AACGCCGGCGGCGAAAGCGATTCTCTGGCCTATTACTGACACTCAGTGTGCGAAAGCTAGGGGAGCAAAC
GGGATTAGATACCCCGGTAGTCCTAGCCGTAAACGATGGGCACTAAGTAGAGGGAATTATCGATATTCTC
TCTGCCGTAGCTAACGCATTAAGTGCCCCGCCTGGGGAGTACGGCCGCAAGGCTAAAACTCAAAAGAATT
GACGGGGGCTCGCACAAGCGGTGGAGCATGTGGCTTAATTCGATGCAACGCGAAAAACCTTACCGGGGCT
TGACATAGTAGAAGTAGGAACCCGAAAGGGTAACGAACGGTATCCAGTCCGTAACTATTACAGGTGTTGC
ATGGCTGTCGTCAGCTCGCGTCGTGAGACGTTGGGTTAAGTCCCCTAACGAGCGAAACCCTTGTTTTTAG
TTACCAGCGGGTTATGCCGGGTACTCTAGAAAGACTGCCGTCGTCAAGACGGAGGAAGGTGGGGATGACG
TCAAGTCATCATGGCCCTTATGCCCCGGGCTGCACACGTGCTACAATGGTCGGTACAAACGGAAGCGAAG
CCGAGAGGTGAAGCGAATCC

>gi|224384472|gb|FJ668699.1| Uncultured anaerobic ammonium-oxidizing bacterium clone Y1-X-3 16S ribosomal RNA gene, partial sequence
GAGCACGTAGGTGGGTTTGTAAGTCAGATGTGAAAGCCTTCTGTTCAACGGAAGAATTGCATCTGAAACT
GCGAATCTTGAGTATAGGAGGGGAGAATGGAACTTCTGGTGGAGCGGTGAAATGCGTAGATATCAGAAGG
AACGCCGGCGGCGAAAGCGATTCTCTGGCCTATTACTGACACTCAGTGTGCGAAAGCTAGGGGAGCAAAC
GGGATTAGATACCCCGGTAGTCCTAGCCGTAAACGATGGGCACTAAGTAGAGGGAATTACCGATATTCTC
TCTGCCGTAGCTAACGCATTAAGTGCCCCGCCTGGGGAGTACGGCCGCAAGGCTAAAACTCAAAAGAATT
GACGGGGGCTCGCACAAGCGGTGGAGCATGTGGCTTAATTCGATGCAGCGCGAAAAACCTTACCGGGGCT
TGACATGGTAGAAGTAGGAACCCGAAGGGGTGACGAACGGTATCCAGTCCGTAGCTATCACAGGTGTTGC
ATGGCTGTCGTCAGCTCGTGTCGTGAGACGTTGGGTTAAGTCCCCTAACGAGCGAAACCCTTGTTTTTAG
TTGCCAGCGGGTTGTGCCGGGCACTCTAGAAAGACTGCCGTCGTCAAGACGGAGGAAGGTGGGGATGACG
TCAAGTCATCATGGCCCTTATGCCCCGGGCTGCACACGTGCTACAATGGTCGGTACAAACGGAAGCGAAG
CCGAGAGGTGAAGCGAATCC

>gi|224384473|gb|FJ668700.1| Uncultured anaerobic ammonium-oxidizing bacterium clone Y1-X-4 16S ribosomal RNA gene, partial sequence
GAGCACGTAGGTGGGTTTGTAAGTCAGATGTGAAAGCCTTCTGTTCAACGGAAGAATTGCATCTGAAACT
GCGAATCTTGAGTATAGGAGGGGAGAATGGAACTTCTGGTGGAGCGGTGAAATGCGTAGATATCAGAAGG
AACGCCGGCGGCGAAAGCGATTCTCTGGCCTATTACTGACACTCAGTGTGCGAAAGCTAGGGGAGCAAAC
GGGATTAGATACCCCGGTAGTCCTAGCCGTAAACGATGGGCACTAAGTAGAGGGAATTACCGATATTCTC
TCTGCCGTAGCTAACGCATTAAGTGCCCCGCCTGGGGAGTACGGCCGCAAGGCTAAAACTCAAAAGAATT
GACGGGGGCTCGCACAAGCGGTGGAGCATGTGGCTTAATTCGATGCAACGCGAAAAACCTTACCGGGGCT
TGACATGGTAGAAGTAGGAACCCGAAAGGGTGACGAACGGTATCCAGTCCGTAGCTATCACAGGTGTTGC
ATGGCTGTCGTCAGCTCGTGTCGTGAGACGTTGGGTTAAGTCCCCTAACGAGCGAAACCCTTGTTTTTAG
TTGCCAGCGGGTTGTGCCGGGCACTCTAGAAAGACTGCCGTCGTCAAGACGGAGGAAGGTGGGGATGACG
TCAAGTCATCATGGCCCTTATGCCCTGGGCTGCACACGTGCTACAATGGTCGGTACAAACGGAAGCGAAG
CCGAGAGGTGAAGCGAATCC

>gi|224384474|gb|FJ668701.1| Uncultured anaerobic ammonium-oxidizing bacterium clone C4-X-1 16S ribosomal RNA gene, partial sequence
GAGCACGTAGGTGGGTTTGTAAGTCAGATGTGAAAGCCTTCTGTTCAACGGAAGAATTGCATCTGAAACT
ACAAACCTTGAGTGTAGGAGGGGAGAATGGAACTTCTGGTGGAGCGGTGAAATGCGTAGATATCAGAAGG
AACGCCGGCGGCGAAAGCGATTCTCTGGCCTATTACTGACACTCAGTGTGCGAAAGCTAGGGGAGCAAAC
GGGATTAGATACCCCGGTAGTCCTAGCCGTAAACGATGGGCACTAAGTAGAGGGAATTACCGATGTTCTC
TCTGCCGTAGCTAACGCATTAAGTGCCCCGCCTGGGGAGTACGGCCGCAAGGCTAAAACTCAAAAGAATT
GACGGGGGCTCGCACAAGCGGTGGAGCATGTGGCTTAATTCGATGCAGCGCGAAAAACCTTACCGGGGCT
TGACATGGTAGAAGTAGGAACCCGAAAGGGTAACGAACGGTATCCAGTCCGTAGCTATCACAGGTGTTGC
ATGGCTGTCGTCAGCTCGTGTCGTGAGACGTTGGGTTAAGTCCCCTAACGAGCGAAACCCTTGTTTTTAG
TTACCAGCGGGTTGTGCCGGGTACTCTAGAAAGACTGCCGTCGTCAAGACGGAGGAAGGTGGGGATGACG
TCAAGTCATCATGGCCCTTATGCCCCGGGCTGCACACGTGCTACAATGGTCGGTACAAACGGAAGCGAAG
CCGAGAGGTGAAGCGAATCC

>gi|224384475|gb|FJ668702.1| Uncultured anaerobic ammonium-oxidizing bacterium clone C4-X-2 16S ribosomal RNA gene, partial sequence
GAGCACGTAGGTGGGTTTGTAAGTCAGATGTGAAAGCCTTCTGTTCAACGGAAGAATTGCATCTGAAACT
GCGAATCTTGAGTATAGGAGGGGAGAATGGAACTTCTGGTGGAGCGGTGAAATGCGTAGATATCAGAAGG
AACGCCGGCGGCGAAAGCGATTCTCTGGCCTATTACTGACACTCAGTGTGCGAAAGCTAGGGGAGCAAAC
GGGATTAGATACCCCGGTAGTCCTAGCCGTAAACGATGGGCACTAAGTAGAGGGAATTACCGATATTCTC
TCTGCCGTAGCTAACGCATTAAGTGCCCCGCCTGGGGAGTACGGCCGCAAGGCTAAAACTCAAAGAATTG
ACGGGGGCTCGCACAAGCGGTGGAGCATGTGGCTTAATTCGATGCAACGCGAAAAACCTTACCGGGGCTT
GACATGGTAGAAGTAGGAACCCGAAAGGGTGACGAACGGTATCCAGTCCGTAGCTATCACAGGTGTTGCA
TGGCTGTCGTCAGCTCGTGTCGTGAGACGTTGGGTTAAGTCCCCTAACGAGCGAAACCCTTGTTTTTAGT
TGCCAGCGGGTTGCGCCGGGCACTCTAGAAAGACTGCCGTCGTCAAGACGGAGGAAGGTGGGGATGACGT
CAAGTCATCATGGCCCTTATGCCCCGGGCTGCACACGTGCTACAATGGTCGGTACAAACGGAAGCGAAGC
CGAGAGGTGAAGCGAATCC

>gi|224384476|gb|FJ668703.1| Uncultured anaerobic ammonium-oxidizing bacterium clone C4-X-3 16S ribosomal RNA gene, partial sequence
GAGCACGTAGGTGGGTTTGTAAGTCAGGTGTGAAAGCCTTCTGTTCAAAGGAAGAACGGCATCTGAAACT
GCAGATCTTGAGTTTAGGAGGGGAGAGTGGAACTTCCGGTGGAGCGGTGAAATGCGTAGATATCAGAAGG
AACGTCGGCGGCGAAAGCGACTCTCTGGCCTAATACTGACACTGAGGTGCGAAAGTTAGGGGAGCAAACG
GGATTAGATACCCCGGTAGTCCTAACCGTAAACGATGGGCACTAAGTAGAGGGAATTACCAATGTTCTCT
CTGCCGTAGCTAACGCATTAAGTGCCCCGCCTGGGGAGTACGGCCGCAAGGCTAAAACTCAAAAGAATTG
ACGGGGGCTCGCACAAGCGGTGGAGCATGTGGCTTAATTCGATGCAACGCGAAAAACCTTACCGGGGTTT
GGCATGATAGAAGTAGGAGCCTGAAAGGGTAACCAACGGTATCCAGTCCGTAACTATTACAGGTGTTGCA
TGGCTGTCGTCAGCTCGTGTCGTGAGACGTTGGGTTAAGTCCCCTAACGAGCGAAACCCTTGTTTTTAGT
TACCATCGGGTAGTGCCGGGTACTCTAAAAAGACTGCCGTCGTCAAGACGGAGGAAGGTGGGGATGACGT
CAAGTCATCATGGCCCTTATACCCCGGGCTGCACACGTGCTACAATGGTCGGTACAAAAGGAAGCAAGAC
CGAGAGGTGAAGCGAATCC

>gi|224384477|gb|FJ668704.1| Uncultured anaerobic ammonium-oxidizing bacterium clone D5-X-1 16S ribosomal RNA gene, partial sequence
GAGCACGTAGGTGGGTTTGTAAGTCAGATGTGAAAGCCTTCTGTTCAACAGAAGAATTGCATCTGAAACT
GCGAGTCTTGAGTGTAGGAGGGGAGAATGGAACTTCTGGTGGAGCGGTGAAATGCGTAGATATTAGAAGG
AACGCCGGCGGCGAAAGCGATTCTCTGGCCTATTACTGACACTCAGTGTGCGAAAGCTAGGGGAGCAAAC
GGGATTAGATACCCCGGTAGTCCTAGCCGTAAACGATGGGCACTAAGTAGAGGGAGTTACCGATGTTCTC
TCTGCCGTAGCTAACGCATTAAGTGCCCCGCCTGGGGAGTACGGCCGCAAGGCTAAAACTCAAAAGAATT
GACGGGGGCTCGCACAAGCGGTGGAGCATGTGGCTTAATTCGATGCAACGCGAAAAACCTTACCGAGGCT
TGACGTGGTAGAAGTAGGAACCCGAAAGGGTAACGAACGGTATCCAGTCCGTAGCTATCACAGGTGTTGC
ACGGCTGTCGTCAGCTCGTGTCATGAGACGTTGGGTGAAGTCCCCTAACGAGCGAAACCCTTGTTTTTAG
TTACCAGCGGGTTATGCCGGGTACTCTAGAAAGACTGCCGTCGTCAAGACGGAGGAAGGTGGGGATGACG
TCAAGTCATCATGGCCCCTATGCCCCGGGCTGCACGCGTGCTACAATGGTCGGTACAAACGGAAGCGAAG
CCGAGAGGTGAAGCGAATCC

>gi|224384478|gb|FJ668705.1| Uncultured anaerobic ammonium-oxidizing bacterium clone Dx-X-1 16S ribosomal RNA gene, partial sequence
GAGCACGTAGGTGGGTTTGTAAGTCAGATGTGAAAGCCTTCTGTTCAAAGGAAGAACGGCATCTGAAACT
GCAAATCTCGAGTGTAGGAGGGGAGAGTGGAACTTCTGGTGGAGCGGTGAAATGCGTAGATATCAGAAGG
AACGTCGGCGGCGAAAGCGACTCTCTGGCCTATTACTGACACTGAGTGTGCGAAAGTTAGGGGAGCAAAC
GGGATTAGATACCCCGGTAGTCCTAACCGTAAACGATGGGCACTAAGTAGAGGGAATTACCAATGTTCTC
TCTGCCGTAGCTAACGCATTAAGTGCCCCGCCTGGGGAGTACGGCCGCAAGGCTAAAACTCAAAAGAATT
GACGGGGGCTCGCACAAGCGGTGGAGCATGTGGCTTAATTCGATGCAACGCGAAAAACCTTACCGGGGTT
TGACATGATAGAAGTAGGAGCCCGAAAGGGTAACCAACGGTATCCAATCCGTAACTATTACAGGTGTTGC
ATGGCTGTCGTCAGCTCGTGTCGTGAGACGTTGGGTTAAGTCCCCTAACGAGCGAAACCCTTGTTTTTAG
TTACCATCGGGTTGTGCCGGGTACTCTAAAAAGACTGCCGTCGTCAAGACGGAGGAAGGTGGGGATGACG
TCAAGTCATCATGGCCCTTATACCCCGGGCTGCACACGTGCTACAATGGTCGGTACAAAAGGAAGCAAGA
CCGAGAGGTGAAGCGAATCC

>gi|224384479|gb|FJ668706.1| Uncultured anaerobic ammonium-oxidizing bacterium clone Dx-X-2 16S ribosomal RNA gene, partial sequence
GAGCACGTAGGTGGGTTTGTAAGTCAGGTGTGAAAGCCTTCTGTTCAAAGGAAGAACGGCATCTGAAACT
GCAGATCTTGAGTGTAGGAGGGGAGAGTGGAACTTCTGGTGGAGCGGTGAAATGCGTAGATATCAGAAGG
AACGTCGGCGGCGAAAGCGACTCTCTGGCCTATTACTGACACTGAGGTGCGAAAGTTAGGGGAGCAAACG
GGATTAGATACCCCGGTAGTCCTAACCGTAAACGATGGGCACTAAGTAGAGGGAATTACCAATGTTCTCT
CTGCCGTAGCTAACGCATTAAGCGCCCCGCCTGGGGAGTACGGCCGCAAGGCTAAAACTCAAAAGAATTG
ACGGAGGCTCGCACAAGCGGTGGAGCATGTGGCTTAATTCGATGCAACGCGAAAAACCTTACCGGGGTTT
GACATGGTAGAAGTAGGAGCCCGAAAGGGTAACCAACGGTATCCAGTCCGTAACTATCACAGGTGTTGCA
TGGCTGTCGTCAGCTCGTGTCGTGAGACGTTGGGTTAAGTCCCCTAACGGGCGAAACCCTTGTTTTTAGT
TACCATCGGGTTATGCCGGGTACTCTAAAAAGACTGCCGTCGTCAAGACGGAGGAAGGTGGGGATGACGT
CAAGTCATCATGGCCCTTATACCCCGGGCTGCACACGTGCTACAATGGTCGGTACAAAAGGAAGCAAGAC
CGAGAGGTGAAGCGAATCC

>gi|224384480|gb|FJ668707.1| Uncultured anaerobic ammonium-oxidizing bacterium clone Dx-X-3 16S ribosomal RNA gene, partial sequence
GAGCACGTAGGTGGGTTTGTAAGTCAGATGTGAAAGCCTTCTGTTCAACGGAAGAATTGCATCTGAAACT
GCGAGTCTTGAGTGTAGGAGGGGAGAATGGAACTTCTGGTGGAGCGGTGAAATGTGTAGATATCAGAAGG
AACGCCGGCGGCGAAAGCGATTCTCTGGCCTATTACTGACACTCAGTGTGCGAAAGCTAGGGGAGCAAAC
GGGATTAGATACCCCGGTAGTCCTAGCCGTAAACGATGGGCACTAAGTAGAGGGAATTACCGATGTTCTC
TCTGCCGTAGCTAACGCATTAAGTGCCCCGCCTGGGGAGTACGGCCGCAAGGCTAAAACTCAAAAGAATT
GACGGGGGCTCGCACAAGCGGTGGAGCATGTGGCTTAATTCGATGCAACGCGAAAAACCTTACCGGGGCT
TGACATGGTAGAAGTAGGAACCCGAAAGGGTAACGAACGGTATCCAGTCCGTAGCTATCACAGGTGTTGC
ATGGCTGTCGTCAGCTCGTGTCGTGAGACGTTGGGTTAAGTCCCCTAACGAGCGAAACCCTTGTTTTTAG
TTACCAGCGGGTTGTGCTGGGTACTCTAGAAAGACTGCCGTCGTCAAGACGGAGGAAGGTGGGGATGACG
TCAAGTCATCATGGCCCTTATGCCCCGGGCTGCACACGTGCTACAATGGTCGGTACAAACGGAAGCGAAG
CCGAGAGGTGAAGCGAATCC
>gi|289707229|gb|GU433661.1| Uncultured anaerobic ammonium-oxidizing bacterium clone D1-X-1 16S ribosomal RNA gene, partial sequence
GAGCACGTAGGTGGGTTTGTAAGTCAGATGTGAAAGCCTTCTGTTCAACGGAAGAATTGCATCTGAAACT
GCGAGTCTTGAGTGTAGGAGGGGAGAATGGAACTTCTGGTGGAGCGGTGAAATGCGTAGATATCAGAAGG
AACGCCGGCGGCGAAAGCGATTCTCTGGCCTATTACTGACACTCAGTGTGCGAAAGCTAGGGGAGCAAAC
GGGATTAGATACCCCGGTAGTCCTAGCCGTAAACGATGGGCACTAAGTAGAGGGAATTACCGATATTCTC
TCTGCCGTAGCTAACGCATTAAGTGCCCCGCCTGGGGAGTACGGCCGCAAGGCTAAAACTCAAAAGAATT
GACGGGGGCTCGCACAAGCGGTGGAGCATGTGGCTTAATTCGATGCAACGCGAAAAACCTTACCGGGGCT
TGACATGGTAGAAGTAGGAACCCGAAAGGGTAACGAACGGTATCCAGTCCGTAGCTATTACAGGTGTTGC
ATGGCTGTCGTCAGCTCGTGTCGTGAGACGTTGGGTTAAGTCCCCTAACGAGCGAAACCCTTGTTTTTAG
TTGCCAGCGGGTTATGCCGGGCACTCTAGAAAGACTGCCGTCGTCAAGACGGAGGAAGGTGGGGACGACG
TCAAGTCATCATGGCCCTTATGCCCCGGGCTGCACACGTGCTACAATGGTCGGTACAAACGGAAGCGAAG
CCGAGAGGTGAAGCGAATCC

>gi|289707230|gb|GU433662.1| Uncultured anaerobic ammonium-oxidizing bacterium clone D1-X-2 16S ribosomal RNA gene, partial sequence
GAGCACGTAGGTGGGTTTGTAAGTCAGGTGTGAAAGCCTCCTGTTCAACAGGAGAATTGCATCTGAAACT
ACAAGTCTTGAGTATAGGAGGGGAGAATGGAACTTCTGGTGGAGCGGTGAAATGCGTAGATATCAGAAGG
AACGCCGGCGGCGAAAGCGATTCTCTGGCCTATTACTGACACTCAGTGTGCGAAAGCTAGGGGAGCAAAC
GGGATTAGATACCCCGGTAGTCCTAGCCGTAAACGATGGGCACTAAGTAGAGGGAATTACCGATATTCTC
TCTGCCGTAGCTAACGCATTAAGTGCCCCGCCTGGGGAGTACGGCCGCAAGGCTAAAACTCAAAAGAATT
GACGGGGGCTCGCACAAGCGGTGGAGCATGTGGCTTAATTCGATGCAACGCGAAAAACCTTACCGGGGCT
TGACATAGTAGAAGTAGGAACCCGAAAGGGCAACGAACGGTATCCAGTCCGTAGCTATTACAGGTGTTGC
ATGGCTGTCGTCAGCTCGTGTCGTGAGACGTTGGGTTAAGTCCCCTAACGAGCGAAACCCTTGTTTTTAG
TTACCAGCGGGTTGTGCCGGGTACTCTAGAAAGACTGCCGTCGTCAAGACGGAGGAAGGTGGGGATGACG
TCAAGTCATCATGGCCCTTATGCCCCGGGCTGCACACGTGCTACAATGGTCGGTACAAACGGAAGCGAAG
CCGAGAGGTGAAGCGAATCC

>gi|289707231|gb|GU433663.1| Uncultured anaerobic ammonium-oxidizing bacterium clone D1-X-3 16S ribosomal RNA gene, partial sequence
GAGCACGTAGGTGGGTTTGTAAGTCAGGTGTGAAAGCCTTCTGTTCAAAGGAAGAACGGCATCTGAAACT
ACAGATCTTGAGTGTAGGAGGGGAGAGTGGAACTTCTGGTGGAGCGGTGAAATGCGTAGATATCAGAAGG
AACGTCGGCGGCGAAAGCGACTCTCTGGCCTATTACTGACACTGAGGTGCGAAAGTTAGGGGAGCAAACG
GGATTAGATACCCCGGTAGTCCTAACCGTAAACGATGGGCACTAAATAGAGGGAATTACCAATGTTCTCT
CTGCCGTAGCTAACGCATTAAGTGCCCCGCCTGGGGAGTACGGCCGCAAGGCTAAAACTCAAAAGAATTG
ACGGGGGCTCGCACAAGCGGTGGAGCATGTGGCTTAATTCGATGCAACGCGAAAAACCTTACCGGGGTTT
GACATGGTAGAAGTAGGAGCCCGAAAGGGTAACCAACGGTATCCAGTCCGTAACTATTACAGGTGTTGCA
TGGCTGTCGTCAGCTCGTGTCGTGAGACGTTGGGTTAAGTCCCCTAACGAGCGAAACCCTTGTTTTTAGT
TACCATCGGGTAGTGCCGGGTACTCTAAAAAGACTGCCGTCGTCAAGACGGAGGAAGGTGGGGATGACGT
CAAGTCATCATGGCCCTTATACCCCGGGCTGCACACGTGCTACAATGGTCGGTACAAAAGGAAGCAAGAC
CGAGAGGTGAAGCGAATCC

>gi|289707232|gb|GU433664.1| Uncultured anaerobic ammonium-oxidizing bacterium clone D1-X-4 16S ribosomal RNA gene, partial sequence
GAGCACGTAGGTGGGTTTGTAAGTCAGATGTGAAAGCCTTCTGTTCAACGGAAGAATTGCATCTGAAACT
GCGAGTCTTGAGTGTAGGAGGGGAGAATGGAACTTCTGGTGGAGCGGTGAAATGCGTAGATATCAGAAGG
AACGCCGGCGGCGAAAGCGATTCTCTGGCCTATTACTGACACTCAGTGTGCGAAAGCTAGGGGAGCAAAC
GGGATTAGATACCCCGGTAGTCCTAGCCGTAAACGATGGGCACTAAGTAGAGGGAATTACCGATATTCTC
TCTGCCGTAGCTAACGCATTAAGTGCCCCGCCTGGGGAGTACGGCCGCAAGGCTAAAACTCAAAAGAATT
GACGGGGGCTCGCACAAGCGGTGGAGCATGTGGCTTAATTCGATGCAACGCGAAAAACCTTACCGGGGCT
TGACATGATAGAAGTAGGAACCCGAAAGGGTAACGAACGGTATCCAGTCCGTAGCTATTACAGGTGTTGC
ATGGCTGTCGTCAGCTCGTGTCGTGAGACGTTGGGTTAAGTCCCCTAACGAGCGAAACCCTTGTTTTTAG
TTGCCAGCGGGTTGTGCCGGGCACTCTAGAAAGACTGCCGTCGTCAAGACGGAGGAAGGTGGGGACGACG
TCAAGTCATCATGGCCCTTATGCCCCGGGCTGCACACGTGCTACAATGGTCGGTACAAACGGAAGCGAAG
CCGAGAGGTGAAGCGAATCC

>gi|289707233|gb|GU433665.1| Uncultured anaerobic ammonium-oxidizing bacterium clone D1-X-5 16S ribosomal RNA gene, partial sequence
GAGCACGTAGGTGGGTTTGTAAGTCAGATGTGAAAGCCTTCTGTTCAAAGGAAGAACGGCATCTGAAACT
GCAAATCTTGAGTGTAGGAGGGGAGAGTGGAACTTCTGGTGGAGCGGTGAAATGCGTAGATATCAGAAGG
AACGTCGGCGGCGAAAGCGACTCTCTGGCCTATTACTGACACTGAGTGTGCGAAAGTTAGGGGAGCAAAC
GGGATTAGATACCCCGGTAGTCCTAACCGTAAACGATGGGCACTAAGTAGAGGGAATTACCAATGTTCTC
TCTGCCGTAGCTAACGCATTAAGTGCCCCGCCTGGGGAGTACGGCCGCAAGGCTAAAACTCAAAAGAATT
GACGGGGGCTCGCACAAGCGGTGGAGCATGTGGTTTAATTCGATGCAACGCGAAAAACCTTACCGGGGTT
TGACATGGTAGAAGTAGGAGCCCGAAAGGGTAACCAACGGTATCCAGTCCGTAACTATCACAGGTGTTGC
ATGGCTGTCGTCAGCTCGTGTCGTGAGACGTTGGGTTAAGTCCCCTAACGAGCGAAACCCTTGTTTTTAG
TTACCATCGGGTTATGCCGGGTACTCTAAAAAGACTGCCGTCGTCAAGACGGAGGAAGGTGGGGATGACG
TCAAGTCATCATGGCCCTTATACCCCGGGCTGCACACGTGCTACAATGGTCGGTACAAAAGGAAGCAAGA
CCGAGAGGTGAAGCGAATCC

>gi|289707234|gb|GU433666.1| Uncultured anaerobic ammonium-oxidizing bacterium clone D1-X-6 16S ribosomal RNA gene, partial sequence
GAGCACGTAGGTGGGTTTGTAAGTCAGATGTGAAAGCCTTCTGTTCAACGGAAGAATTGCATCTGAAACT
GCGAGTCTTGAGTGTAGGAGGGGAGAATGGAACTTCTGGTGGAGCGGTGAAATGCGTAGATATCAGAAGG
AACGCCGGCGGCGAAAGCGATTCTCTGGCCTATTACTGACACTCAGTGTGCGAAAGCTAGGGGAGCAAAC
GGGATTAGATACCCCGGTAGTCCTAGCCGTAAACGATGGGCACTAAGTAGAGGGAATTACCGATATTCTC
TCTGCCGTAGCTAACGCATTAAGTGCCCCGCCTGGGGAGTACGGCCGCAAGGCTAAAACTCAAAAGAATT
GACGGGGGCTCGCACAAGCGGTGGAGCATGTGGCTTAATTCGATGCAACGCGAAAAACCTTACCGGGGCT
CGACATGGTAGAAGTAGGAACCCGAAAGGGTAACGAACGGTATCCAGTCCGTAGCTATTACAGGTGTTGC
ATGGCTGTCGTCAGCTCGTGTCGTGAGACGTTGGGTTAAGTCCCCTAACGAGCGAAACCCTTGTTTTTAG
TTGCCAGCGGGTTATGCCGGGCACTCTAGAAAGACTGCCGTCGTCAAGACGGAGGAAGGTGGGGACGACG
TCAAGTCATCATGGCCCTTATGCCCCGGGCTGCACACGTGCTACAATGGTCGGTACAAACGGAAGCGAAG
CCGAGAGGTGAAGCGAATCC

>gi|289707235|gb|GU433667.1| Uncultured anaerobic ammonium-oxidizing bacterium clone D1-X-7 16S ribosomal RNA gene, partial sequence
GAGCACGTAGGTGGGTTTGTAAGTCAGATGTGAAAGCCTTCTGTTCAACGGAAGAATTGCATCTGAAACT
GCGAGTCTTGAGTGTAGGAGGGGAGAATGGAACTTCTGGTGGAGCGGTGAAATGCGTAGATATCAGAAGG
AACGCCGGCGGCGAAAGCGATTCTCTGGCCTATTACTGACACTCAGTGTGCGAAAGCTAGGGGAGCAAAC
GGGATTAGATACCCCGGTAGTCCTAGCCGTAAACGATGGGCACTAAGTAGAGGGAATTACCGATATTCTC
TCTGCCGTAGCTAACGCATTAAGTGCCCCGCCTGGGGAGTACGGCCGCAAGGCTAAAACTCAAAAGAATT
GACGGGGGCTCGCACAAGCGGTGGAGCATGTGGCTTAATTCGATGCAACGCGAAAAACCTTACCGGGGCT
TGACATAGTAGAAGTAGGAACCCGAAAGGGTAACGAACGGTATCCAGTCCGTAACTATTACAGGTGTTGC
ATGGCTGTCGTCAGCTCGTGTCGTGAGACGTTGGGTTAAGTCCCCTAACGAGCGAAACCCTTGTTTTTAG
TTGCCAGCGGGTTATGCCGGGCACTCTAGAAAGACTGCCGTCGTCAAGACGGAGGAAGGTGGGGACGACG
TCAAGTCATCATGGCCCTTATGCCCCGGGCTGCACACGTGCTACAATGGCCGGTACAAACGGAAGCGAAG
CCGAGAGGTGAAGCGAATCC

>gi|289707236|gb|GU433668.1| Uncultured anaerobic ammonium-oxidizing bacterium clone D1-X-8 16S ribosomal RNA gene, partial sequence
GAGCACGTAGGTGGGTTTGTAAGTCAGATGTGAAAGCCTTCTGTTCAACGGAAGAATTGCATCTGAAACT
GCGAGTCTTGAGTGTAGGAGGGGAGAATGGAACTTCTGGTGGAGCGGTGAAATGCGTAGATATCAGAAGG
AACGCCGGCGGCGAAAGCGATTCTCTGGCCTATTACTGACACTCAGTGTGCGAAAGCTAGGGGAGCAAAC
GGGATTAGATACCCCGGTAGTCCTAGCCGTAAACGATGGGCACTAAGTAGAGGGAATTACCGATATTCTC
TCTGCCGTAGCTAACGCATTAAGTGCCCCGCCTGGGGAGTACGGCCGCAAGGCTAAAACTCAAAAGAATT
GACGGGGGCTCGCACAAGCGGTGGAGCATGTGGCTTAATTCGATGCAACGCGAAAAACCTTACCGGGGCT
TGACATGATAGAAGTAGGAACCCGAAAGGGTAACGAACGGTATCCAGTCCGTAGCTATTACAGGTGTTGC
ATGGCTGTCGTCAGCTCGTGTCGTGAGACGTTGGGTTAAGTCCCCTAACGAGCGAAGCCCTTGTTTTTAG
TTGCCAGCGGGTTGTGCCGGGCACTCTAGAAAGACTGCCGTCGTCAAGACGGAGGAAGGTGGGGACGACG
TCAAGTCATCATGGCCCTTATGCCCCGGGCTGCACACGTGCTACAATGGTCGGTACAAACGGAAGCGAAG
CCGAGAGGTGAAGCGAATCC

>gi|289707237|gb|GU433669.1| Uncultured anaerobic ammonium-oxidizing bacterium clone D1-X-9 16S ribosomal RNA gene, partial sequence
GAGCACGTAGGTGGGTTTGTAAGTCAGACGTGAAAGCCTTCTGTTCAACGGAAGAATTGCATCTGAAACT
ACAAACCTTGAGTGTAGGAGGGGAGAATGGAACTTCTGGTGGAGCGGTGAAATGCGTAGATATCAGAAGG
AACGCCGGCGGCGAAAGCGATTCTCTGGCCTATTACTGACACTCAGTGTGCGAAAGCTAGGGGAGCAAAC
GGGATTAGATACCCCGGTAGTCCTAGCCGTAAACGATGGGCACTAAGTAGAGGGAATTACCGATGTTCTC
TCTGCCGTAGCTAACGCATTAAGTGCCCCGCCTGGGAGTACGGCCGCAAGGCTAAAACTCAAAAGAATTG
ACGGGGGCTCGCACAAGCGGTGGAGCATGTGGCTTAATTCGATGCAACGCGAAAAACCTTACCGGGGCTT
GACATGGTAGAAGTAGGAACCCGAAAGGGTAACGAACGGTATTCAGTCCGTGACTATCACAGGTGTTGCA
TGGCTGTCGTCAGCTCGTGTCGTGAGACGTTGGGTTAAGTCCCCTAACGAGCGAAACCCTTATTTTTAGT
TGCCAGCGGGTTGTGCCGGGCACTCTAGAAAGACTGCCGTCGTCAAGACGGAGGAAGGTGGGGATGACGT
CAAGTCATCATGGCCCTTATACCCCGGGCTGCACACGTGCTACAATGGCCGGTACAAACGGAAGCGAAGC
CGAGAGGTGAAGCGAATCC

>gi|289707238|gb|GU433670.1| Uncultured anaerobic ammonium-oxidizing bacterium clone D1-X-10 16S ribosomal RNA gene, partial sequence
GAGCACGTAGGTGGGTTTGTAAGTCAGATGTGAAAGCCTTCTGTTCAACGGGAGAATTGCATCTGAAACT
ACAGACCTTGAGTATAGGAGGGGAGAATGGAACTTCTGGTGGAGCGGTGAAATGCGTAGATATCAGAAGG
AACGCCGGCGGCGAAAGCGATTCTCTGGCCTATTACTGACACTCAGTGTGCGAAAGCTAGGGGAGCAAAC
GGGATTAGATACCCCGGTAGTCCTAGCCGTAAACGATGGGCACTAAGTAGAGGGAATTACCGATGTTCTC
TCTGCCGTAGCTAACGCATTAAGTGCCCCGCCTGGGGAGTACGGCCGCAAGGCTAAAACTCAAAAGAATT
GACGGGGGCTCGCACAAGCGGTGGAGCATGTGGCTTAATTCGATGCAACGCGAAAAACCTTACCGGGGCT
TGACATGGTAGAAGTAGGAACCCGAAAGGGTATCGAACGGTATCCAGTCCGTAGCTATCACAGGTGTTGC
ATGGCTGTCGTCAGCTCGTGTCGTGAGACGTTGGGTTAAGTCCCCTAACGAGCGAAACCCTTGTTTTTAG
TTACCAGCGGGTTGTGCCGGGTACTCTAGAAAGACTGCCGTCGTCAAGACGGAGGAAGGTGGGGATGACG
TCAAGTCATCATGGCCCTTATGCCCCGGGCTGCACACGTGCTACAATGGTCGGTACAAACGGAAGCGAAG
CCGAGAGGTGAAGCGAATCC

>gi|289707239|gb|GU433671.1| Uncultured anaerobic ammonium-oxidizing bacterium clone D1-X-11 16S ribosomal RNA gene, partial sequence
GAGCACGTAGGTGGGTTTGTAAGTCAGATGTGAAAGCCTTCTGTTCAACGGGAGAATTGCATCTGAAACT
ACAGACCTTGAGTATAGGAGGGGAGAATGGAACTTCTGGTGGAGCGGTGAAATGCGTAGATATCAGAAGG
AACGCCGGCGGCGAAAGCGATTCTCTGGCCTATTACTGACACTCAGTGTGCGAAAGCTAGGGGAGCAAAC
GGGATTAGATACCCCGGTAGTCCTAGCCGTAAACGATGGGCACTAAGTAGAGGGAATTACCGATGTTCTC
TCTGCCGTAGCTAACGCATTAAGTGCCCCGCCTGGGGAGTACGGCCGCAAGGCTAAAACTCAAAAGAATT
GACGGGGGCTCGCACAAGCGGTGGAGCATGTGGCTTAATCCGATGCAACGCGAAAAACCTTACCGGGGCT
TGACATGGTAGAAGTAGGAACCCGAAAGGGTAACGAACGGTATCCAGTCCGTAGCTATCACAGGTGTTGC
ATGGCTGTCGTCAGCTCGTGTCGTGAGACGTTGGGTTAAGTCCCCTAACGAGCGAAACCCTTGTTTTTAG
TTACCAGCGGGTTGTGCCGGGTACTCTAGAAAGACTGCCGTCGTCAAGACGGAGGAAGGTGGGGATGACG
TCAAGTCATCATGGCCCTTATGCCCCGGGCTGCACACGTGCTACAATGGTCGGTACAAACGGAAGCGAAG
CCGAGAGGTGAAGCGAATCC

>gi|289707240|gb|GU433672.1| Uncultured anaerobic ammonium-oxidizing bacterium clone D1-X-13 16S ribosomal RNA gene, partial sequence
GAGCACGTAGGTGGGTTTGTAAGTCAGATGTGAAAGCCTTCTGTTCAACGGAAGAATTGCATCTGAAACT
ACAAACCTTGAGTATAGGAGGGGAGAATGGAACTTCTGGTGGAGCGGTGAAATGCGTAGATATCAGAAGG
AACGCCGGCGGCGAAAGCGATTCTCTGGCCTATTACTGACACTCAGTGTGCGAAAGCTAGGGGAGCAAAC
GGGATTAGATACCCCGGTAGTCCTAGCCGTAAACGATGGGCACTAAGTAGAGGGAATTACCGATGTTCTC
TCTGCCGTAGCTAACGCATTAAGTGCCCCGCCTGGGGAGTACGGCCGCAAGGCTAAAACTCAAAAGAATT
GACGGGGGCTCGCACAAGCGGTGGAGCATGTGGCTTAATTCGATGCAACGCGAAAAACCTTACCGGGGCT
TGACATGGTAGAAGTAGGAACCCGAAAGGGTAACGAACGGTATCCAGTCCGTAGCTATCACAGGTGTTGC
ATGGCTGTCGTCAGCTCGTGTCGTGAGACGTTGGGTTAAGTCCCCTAACGAGCGAAACCCTTGTTTTTAG
TTACCAGCGGGTTGTGCCGGGTACTCTAGAGAGACTGCCGTCGTCAAGACGGAGGAAGGTGGGGATGACG
TCAAGTCATCATGGCCCTTATGCCCCGGGCTGCACACGTGCTACAATGGTCGGTACAAACGGAAGCGAAG
CCGAGAGGTGAAGCGAATCC

>gi|289707241|gb|GU433673.1| Uncultured anaerobic ammonium-oxidizing bacterium clone D1-X-15 16S ribosomal RNA gene, partial sequence
GAGCACGTAGGTGGGTTTGTAAGTCAGATGTGAAAGCCTTCTGTTCAAAGGAAGAACGGCATCTGAAACT
GCAGATCTTGAGTATAGGAGGGGAGAGTGGAACTTCTGGTGGAGCGGTGAAATGCGTAGATATCAGAAGG
AACGTCGGCGGCGAAAGCGACTCTCTGGCCTATTACGGACACTGAGTGTGCGAAAGTTAGGGGAGCAAAC
GGGATTAGATACCCCGGTAGTCCTAACCGTAAACGATGGGCACTAAGTAGAGGGAATTACCAATGTTTTC
TCTGCCGTAGCTAACGCATTAAGTGCCCCGCCTGGGGAGTACGGCCGCAAGGCTAAAACTCAAAAGAATT
GACGGGGGCTCGCACAAGCGGTGGAGCATGTGGCTTAATTCGATGCAACGCGAAAAACCTTACCGGGGTT
TGACATGATAGAAGTAGGAGCCCGAAAGGGTAACCAACGGTATCCAGTCCGTAACTATTACAGGTGTTGC
ATGGCTGTCGTCAGCTCGTGTCGTGAGACGTTGGGTTAAGTCCCCTAACGAGCGAAACCCTTGTTTTTAG
TTACCATCGGGTTGTGCCGGGTACTCTAAAAAGACTGCCGTCGTCAAGACGGAGGAAGGTGGGGATGACG
TCAAGTCATCATGGCCCTTATACCCCGGGCTGCACACGTGCTACAATGGTCGGTACAAAAGGAAGCAAGA
CCGAGAGGTGAAGCGAATCC

>gi|289707242|gb|GU433674.1| Uncultured anaerobic ammonium-oxidizing bacterium clone D1-X-16 16S ribosomal RNA gene, partial sequence
GAGCACGTAGGTGGGTTTGTAAGTCAGATGTGAAAGCCTCCTGTTCAACGGGAGAATTGCATCTGAAACT
GCAGATCTTGAGTGTAGGAGGGGAGAATGGAACTTCTGGTGGAGCGGTGAAATGCGTAGATATCAGAAGG
AACGCCGGCGGCGAAAGCGATTCTCTGGCCTATTACTGACACTCAGTGTGCGAAAGCTAGGGGAGCAAAC
GGGATTAGATACCCCGGTAGTCCTAGCCGTAAACGATGGGCACTAAGTAGAGGGAATTACCGATATTCTC
TCTGCCGTAGCTAACGCATTAAGTGCCCCGCCTGGGGAGTACGGCCGCAAGGCTAAAACTCAAAAGAATT
GACGGGGGCTCGCACAAGCGGTGGAGCATGTGGCTTAATTCGATGCAACGCGAAGAACCTTACCGGGGCT
TGACATGGTAGAAGTAGGAACCCGAAAGGGTAACGAACGGTATCCAGTCCGTAGCTATTACAGGTGTTGC
ATGGCTGTCGTCAGCTCGTGTCGTGAGACGTTGGGTTAAGTCCCCTAACGAGCGAAACCCTTGTTTTTAG
TTGCCAGCGGGTTATGTCGGGCACTCTAGAAAGACTGCCGTCGTCAAGACGGAGGAAGGTGGGGATGACG
TCAAGTCATCATGGCCCTTATGCCCCGGGCTGCACACGTGCTACAATGGTCGGTACAAACGGAAGCGAAG
CCGAGAGGTGAAGCGAATCC

>gi|289707243|gb|GU433675.1| Uncultured anaerobic ammonium-oxidizing bacterium clone D1-X-17 16S ribosomal RNA gene, partial sequence
GAGCACGTAGGTGGGTTTGTAAGTCAGGTGTGAAAGCCTTCTGTTCAAAGGAAGAACGGCATCTGAAACT
GCAGATCTTGAGTGTAGGAGGGGAGAGTGGAACTTCTGGTGGAGCGGTGAAATGCGTAGATATCAGAAGG
AACGTCGGCGGCGAAAGCGACTCTCTGGCCTATTACTGACACTGAGGTGCGAAAGTTAGGGGAGCAAACG
GGATTAGATACCCCGGTAGTCCTAACCGTAAACGATGGGCACTAAGTAGAGGGAATTACCAATGTTCTCT
CTGCCGTAGCTAACGCATTAAGTGCCCCGCCTGGGGAGTACGGCCGCAAGGCTAAAACTCAAAAGAATTG
ACGGGGGCTCGCACAAGCGGTGGAGCATGTGGCTTAATTCGATGCAACGCGAAAAACCTTACCGGGGTTT
GACATGGTAGAAGTAGGAGCCCGAAAGGGTAACCAACGGTATCCAGTCCGTAACTATCACAGGTGTTGCA
TGGCTGTCGTCAGCTCGTGTCGTGAGACGTTGGGTTAAGTCCCCTAACGAGCGAAACCCTTGTTTTTAGT
TACCATCGGGTTATGCCGGGTACTCTAAAAAGACTGCCGTCGTCAAGACGGAGGAAGGTGGGGATGACGT
CAAGTCATCATGGCCCTTATACCCCGGGCTGCACACGTGCTACAATGGTCGGTACAAAAGGAAGCAAGAC
CGAGAGGTGAAGCGAATC

>gi|289707244|gb|GU433676.1| Uncultured anaerobic ammonium-oxidizing bacterium clone D1-X-18 16S ribosomal RNA gene, partial sequence
GAGCACGTAGGTGGGTTTGTAAGTCAGATGTGAAAGCCTTCTGTTCAACGGAAGAATTGCATCTGAAACT
GCGAGTCTTGAGTGTAGGAGGGGAGAATGGAACTTCTGGTGGAGCGGTGAAATGCGTAGATATCAGAAGG
AACGCCGGCGGCGAAAGCGATTCTCTGGCCTATTACTGACGCTCAGTGTGCGAAAGCTAGGGGAGCAAAC
GGGATTAGATACCCCGGTAGTCCTAGCCGTAAACGATGGGCACTAAGTAGAGGGAATTACCGATGTTCTC
TCTGCCGTAGCTAACGCATTAAGTGCCCCGCCTGGGGAGTACGGCCGCAAGGCTAAAACTCAAAAGAATT
GACGGGGGCTCGCACAAGCGGTGGAGCATGTGGCTTAATTCGATGCAACGCGAAGAACCTTACCGGGGCT
TGACATGGTAGAAGTAGGAACCCGAAAGGGTAACGAACGGTATCCAGTCCGTAACTATCACAGGTGTTGC
ATGGCTGTCGTCAGCTCGTGTCGTGAGACGTTGGGTTAAGTCCCCTAACGAGCGAAACCCTTGTTTTTAG
TTACCAGCGGGTTGTGCCGGGTACTCTAGAAAGACTGCCGTCGTCAAGACGGAGGAAGGTGGGGATGACG
TCAAGTCATCATGGCCCTTATGCCCCGGGCTGCACACGTGCTACAATGGTCGGTACAAACGGAAGCGAAG
CCGAGAGGTGAAGCGAATCC

>gi|289707245|gb|GU433677.1| Uncultured anaerobic ammonium-oxidizing bacterium clone D1-X-19 16S ribosomal RNA gene, partial sequence
GAGCACGTAGGTGGGTTTGTAAGTCAGATGTGAAAGCCTTCTGTTCAACGGAAGAATTGCATCTGAAACT
GCGAGTCTTGAGTGTAGGAGGGGAGAATGGAACTTCTGGTGGAGCGGTGAAATGCGTAGATATCAGAAGG
AACGCCGGCGGCGAAAGCGATTCTCTGGCCTATTACTGACGCTCAGTGTGCGAAAGCTAGGGGAGCAAAC
GGGATTAGATACCCCGGTAGTCCTAGCCGTAAACGATGGGCACTAGGTAGAGGGAATTACCGATGTTCTC
TCTGCCGTAGCTAACGCATTAAGTGCCCCGCCTGGGGAGTACGGCCGCAAGGCTAAAACTCAAAAGAATT
GACGGGGGCTCGCACAAGCGGTGGAGCATGTGGCTTAATTCGATGCAACGCGAAGAACCTTACCGGGGCT
TGACATGGTAGAAGTAGGAACCCGAAAGGGTAACGAACGGTATCCAGTCCGTAACTATCACAGGTGTTGC
ATGGCTGTCGTCAGCTCGTGTCGTGAGACGTTGGGTTAAGTCCCCTAACGAGCGAAACCCTTGTTTTTAG
TTACCAGCGGGTTGTGCCGGGTACTCTAGAAAGACTGCCGTCGTCAAGACGGAGGAAGGTGGGGATGACG
TCAAGTCATCATGGCCCTTATGCCCCGGGCTGCACACGTGCTACAATGGTCGGTACAAACGGAAGCGAAG
CCGAGAGGTGAAGCGAATCC

>gi|289707246|gb|GU433678.1| Uncultured anaerobic ammonium-oxidizing bacterium clone D1-X-20 16S ribosomal RNA gene, partial sequence
GAGCACGTAGGTGGGTTTGTAAGTCAGATGTGAAAGCCTCCTGTTCAACGGGAGAATTGCATCTGAAACT
ACGAATCTTGAGTGTAGGAGGGGAGAATGGAACTTCTGGTGGAGCGGTGAAATGCGTAGATATCAGAAGG
AACGCCGGCGGCGAAAGCGATTCTCTGGCCTATTACTGACACTCAGTGTGCGAAAGCTAGGGGAGCAAAC
GGGATTAGATACCCCGGTAGTCCTAGCCGTAAACGATGGGCACTAAGTAGAGGGAATTACCGATATTCTC
TCTGCCGTAGCTAACGCATTAAGTGCCCCGCCTGGGGAGTACGGCCGCAAGGCTAAAACTCAAAAGAATT
GACGGGGGCTCGCACAAGCGGTGGAGCATGTGGCTTAATTCGATGCAACGCGAAAAACCTTACCGGGGCT
TGACATGGTAGAAGTAGGAACCCGAAAGGGTAACGAACGGTATCCAGTCCGTAGCTATCACAGGTGTTGC
ATGGCTGTCGTCAGCTCGTGTCGTGAGACGTTGGGTTAAGTCCCCTAACGAGCGAAACCCTTGTTTTTAG
TTGCCAGCGGGTTATGCCGGGCACTCTAGAAAGACTGCCGTCGTCAAGACGGAGGAAGGTGGGGATGACG
TCAAGTCATCATGGCCCTTATGCCCCGGGCTGCACACGTGCTACAATGGTCGGTACAAACGGAAGCGAAG
CCGAGAGGTGAAGCGAATCC

>gi|289707247|gb|GU433679.1| Uncultured anaerobic ammonium-oxidizing bacterium clone D1-X-21 16S ribosomal RNA gene, partial sequence
GAGCACGTAGGTGGGTTTGTAAGTCAGGTGTGAAAGCCTTCTGTTCAAAGGAAGAACGGCATCTGAAACT
GCAGATCTTGAGTGTAGGAGGGGAGAGTGAAACTTCTGGTGGAGCGGTGAAATGCGTAGATATCAGAAGG
AACGTCGGCGGCGAAAGCGACTCTCTGGCCTATTACTGACACTGAGGTGCGAAAGTTAGGGGAGCAAACG
GGATTAGATACCCCGGTAGTCCTAACCGTAAACGATGGGCACTAAGTAGAGGGAATTACCAATGTTCTCT
CTGCCGTAGCTAACGCATTAAGTGCCCCGCCTGGGGAGTACGGCCGCAAGGCTAAAACTCAAAAGAATTG
ACGGGGGCTCGCACAAGCGGTGGAGCATGTGGCTTAATTCGATGCAACGCGAAAAACCTTACCGGGGTTT
GACATGGTAGAAGTAGGAGCCCGGAAGGGTAACCAACGGTATCCAGTCCGTAACTATCACAGGTGTTGCA
TGGCTGTCGTCAGCTCGCGTCGTGAGACGTTGGGTTAAGTCCCCTAACGAGCGAAACCCTTGTTTTTAGT
TACCATCGGGTTATGCCGGGTACTCTAAAAAGACTGCCGTCGTCAAGACGGAGGAAGGTGGGGATGACGT
CAAGTCATCATGGCCCTTATACCCCGGGCTGCACACGTGCTACAATGGTCGGTACAAAAGGAAGCAAGAC
CGAGAGGTGAAGCGAATCC

>gi|289707248|gb|GU433680.1| Uncultured anaerobic ammonium-oxidizing bacterium clone D1-X-22 16S ribosomal RNA gene, partial sequence
GAGCACGTAGGTGGGTTTGTAAGTCAGATGTGAAAGCCTCCTGTTCAACGGGAGAATTGCATCTGAAACT
GCAGATCTTGAGTGTAGGAGGGGAGAATGGAACTTCTGGTGGAGCGGTGAAATGCGTAGATATCAGAAGG
AACGCCGGCGGCGAAAGCGATTCTCTGGCCTATTACTGACACTCAGTGTGCGAAAGCTAGGGGAGCAAAC
GGGATTAGATACCCCGGTAGTCCTAGCCGTAAACGATGGGCACTAAGTAGAGGGAATTACCGATATTCTC
TCTGCCGTAGCTAACGCATTAAGTGCCCCGCCTGGGGAGTACGGCCGCAAGGCTAAAACTCAAAAGAATT
GACGGGGGCTCGCACAAGCGGTGGAGCATGTGGCTTAATTCGATGCAACGCGAAAAACCTTACCGGGGCT
TAACATGGTAGAAGTAGGAACCCGAAAGGGTAACGAACGGTATCCAGTCCGTAACTATTACAGGTGTTGC
ATGGCTGTCGTCAGCTCGTGTCGTGAGACGTTGGGTTAAGTCCCCTAACGAGCGAAACCCTTGTTTTTAG
TTGCCAGCGGGTTATGCCGGGCACTCTAGAAAGACTGCCGTCGTCAAGACGGAGGAAGGTGGGGATGACG
TCAAGTCATCATGGCCCTTATGCCCCGGGCTGCACACGTGCTACAATGGTCGGTACAAACGGAAGCGAAG
CCGAGAGGTGAAGCGAATC

>gi|289707249|gb|GU433681.1| Uncultured anaerobic ammonium-oxidizing bacterium clone D1-X-23 16S ribosomal RNA gene, partial sequence
GAGCACGTAGGTGGGTTTGTAAGTCAGATGTGAAAGCCTTCTGTTCAACGGAAGAATTGCATCTGAAACT
GCGAATCTTGAGTATAGGAGGGGAGAATGGAACTTCTGGTGGAGCGGTGAAATGCGTAGATATCAGAAGG
AACGCCGGCGGCGAAAGCGATTCTCTGGCCTATTACTGACACTCAGTGTGCGAAAGCTAGGGGAGCAAAC
GGGATTAGATACCCCGGTAGTCCTAGCCGTAAACGATGGGCACTAAGTAGAGGGAATTACCGATGTTCTC
TCTGCCGTAGCTAACGCATTAAGTGCCCCGCCTGGGGAGTACGGCCGCAAGGCTAAAACTCAAAAGAATT
GACGGGGGCTCGCACAAGCGGTGGAGCATGTGGCTTAATTCGATGCAACGCGAAAAACCTTACCGGGGCT
TGACATGGTAGAAGTAGGAACCCGAAAGGGTAACGAACGGTATCCAGTCCGTAGCTATTACAGGTGTTGC
ATGGCTGTCGTCAGCTCGTGTCGTGAGACGTTGGGTTAAGTCCCCTAACGAGCGAAACCCTTGTTTTTAG
TTACCAGCGGGTTGTGCCGGGTACTCTAGAAAGACTGCCGTCGTCAAGACGGAGGAAGGTGGGGATGACG
TCAAGTCATCATGGCCCTTATGCCCCGGGCTGCACACGTGCTACAATGGTCGGTACAAACGGAAGCGAAG
CCGAGAGGTGAAGCGAATCC

>gi|289707250|gb|GU433682.1| Uncultured anaerobic ammonium-oxidizing bacterium clone D1-X-24 16S ribosomal RNA gene, partial sequence
GAGCACGTAGGTGGGTTTGTAAGTCAGATGTGAAAGCCTTCTGTTCAACGGAAGAATTGCATCTGAAACT
GCGAGTCTTGAGTGTAGGAGGGGAGAATGGAACTTCTGGTGGAGCGGTGAAATGCGTAGATATCAGAAGG
AACGCCGGCGGCGAAAGCGATTCTCTGGCCTATTACTGACACTCAGTGTGCGAAAGCTAGGGGAGCAAAC
GGGATTAGATACCCCGGTAGTCCTAGCCGTAAACGATGGGCACTAAGTAGAGGGAATTACCGATGTTCTC
TCTGCCGTAGCTAACGCATTAAGTGCCCCGCCTGGGGAGTACGGCCGCAAGGCTAAAACTCAAAAGAATT
GACGGGGGCTCGCACAAGCGGTGGAGCATGTGGCTTAATTCGATGCAACGCGAAAAACCTTACCGGGGCT
TGACATGGTAGAAGTAGGAACCCGAAAGGGTAACGAACGGTATCCAGTCCGTAGCTATCACAGGTGTTGC
ATGGCTGTCGTCAGCTCGTGTCGTGAGACGTTGGGTTAAGTCCCCTAACGAGCGAAACCCTTGTTTTTAG
TTACCAGCGGGTTATGCCGGGTACTCTAGAAAGACTGCCGTCGTCAAGACGGAGGAAGGTGGGGATGACG
TCAAGTCATCATGGCCCTTATGCCCCGGGCTGCACACGTGCTACAATGGTCGGTACAAACGGAAGCGAAG
CCGAGAGGTGAAGCGAATCC

>gi|289707251|gb|GU433683.1| Uncultured anaerobic ammonium-oxidizing bacterium clone D1-X-25 16S ribosomal RNA gene, partial sequence
GAGCACGTAGGTGGGTTTGTAAGTCAGGTGTGAAAGCCTTCTGTTCAAAGGAAGAACGGCATCTGAAACT
GCAGATCTTGAGTGTAGGAGGGGAGAGTGGAACTTCTGGTGGAGCGGTGAAATGCGTAGATATCAGAAGG
AACGTCGGCGGCGAAAGCGACTCTCTGGCCTATTACTGACACTGAGGTGCGAAAGTTAGGGGAGCAAACG
GGATTAGATACCCCGGTAGTCCTAACCGTAAACGATGGGCACTAAGTAGAGGGAATTACCAATGTTCTCT
CTGCCGTAGCTAACGCATTAAGTGCCCCGCCTGGGGAGTACGGCCGCAAGGCTAAAACTCAAAAGAATTG
ACGGGGGCTCGCACAAGCGGTGGAGCATGTGGCTTAATTCGATGCAACGCGAAAAACCTTACCGGGGTTT
GACATGGTAGAAGTAGGAGCCCGAAAGGGCAACCAACGGTATCCAGTCCGTAACTATTACAGGTGTTGCA
TGGCTGTCGTCAGCTCGTGTCGTGAGACGTTGGGTTAAGTCCCCTAACGAGCGAAACCCTTGTTTTTAGT
TACCATCGGGTTGTGCCGGATACTCTAAAAAGACTGCCGTCGTCAAGACGGAGGAAGGTGGGGATGACGT
CAAGTCATCATGGCCCTTATACCCCGGGCTGCACACGTGCTACAATGGTCGGTACAAAAGGAAGCAAGAC
CGAGAGGTGAAGCGAATCC

>gi|289707252|gb|GU433684.1| Uncultured anaerobic ammonium-oxidizing bacterium clone D1-X-26 16S ribosomal RNA gene, partial sequence
GAGCACGTAGGTGGGTTTGTAAGTCAGGTGTGAAAGCCTTCTGTTCAAAGGAAGAACGGCATCTGAAACT
GCAGATCTTGAGTTTAGGAGGGGAGAGTGGAACTTCTGGTGGAGCGGTGAAATGCGTAGATATCAGAAGG
AACGTCGGCGGCGAAAGCGACTCTCTGGCCTAATACTGACACTGAGGTGCGAAAGTTAGGGGAGCAAACG
GGATTAGATACCCCGGTAGTCCTAACCGTAAACGATGGGCACTAAGTAGAGGGAATTACCAATGTTCTCT
CTGCCGTAGCTAACGCATTAAGTGCCCCGCCTGGGGAGTACGGCCGCAAGGCTAAAACTCAAAAGAATTG
ACGGGGGCTCGCACAAGCGGTGGAGCATGTGGCTTAATTCGATGCAACGCGAAAAACCTTACCGGGGTTT
GACATGATAGAAGTAGGAGCCTGAAAGGGTAACCAACGGTATCCAGTCCGTAACTATTACAGGTGTTGCA
TGGCTGTCGTCAGCTCGTGTCGTGAGACGTTGGGTTAAGTCCCCTAACGAGCGAAACCCTTGTTTTTAGT
TACCATCGGGTAGTGCCGGGTACTCTAAAAAGACTGCCGTCGTCAAGACGGAGGAAGGTGGGGATAACGT
CAAGTCATCATGGCCCTTATACCCCGGGCTGCACACGTGCTACAATGGTCGGTACAAAAGGAAGCAAGAC
CGAGAGGTGAAGCGAATCC

>gi|289707253|gb|GU433685.1| Uncultured anaerobic ammonium-oxidizing bacterium clone D1-X-28 16S ribosomal RNA gene, partial sequence
GAGCACGTAGGTGGGTTTGTAAGTCAGGTGTGAAAGCCTTCTGTTCAAAGGAAGAACGGCACCTGAAACT
ACAGATCTTGAGTGTAGGAGGGGAGAGTGGAACTTCTGGTGGAGCGGTGAAATGCGTAGATATCAGAAGG
AACGTCGGCGGCGAAAGCGACTCTCTGGCCTATTACTGACACTGAGGTGCGAAAGTTAGGGGAGCAAACG
GGATTAGATACCCCGGTAGTCCTAACCGTAAACGATGGGCACTAAGTAGAGGGAATTACCAATGTTCTCT
CTGCCGTAGCTAACGCATTAAGTGCCCCGCCTGGGGAGTACGGCCGCAAGGCTAAAACTCAAAAGAATTG
ACGGGGGCTCGCACAAGCGGTGGAGCATGTGGCTTAATTCGATGCAACGCGAAAAACCTTACCGGGGTTT
GACATGGTAGAAGTAGGAGCCCGAAAGGGTAACCAACGGTATCCAGTCCGTAACTATTACAGGTGTTGCA
TGGCTGTCGTCAGCTCGTGTCGTGAGACGTTGGGTTAAGTCCCCTAACGAGCGAAACCCTTGTTTTTAGT
TACCATCGGGTAGTGCCGGGTACTCTAAAAAGACTGCCGTCGTCAAGACGGAGAAAGGTGGGGATGACGT
CAAGTCATCATGGCCCTTATACCCCGGGCTGCACACGTGCTACAATGGTCGGTACAAAAGGAAGCAAGAC
CGAGAGGTGAAGCGAATCC

>gi|289707254|gb|GU433686.1| Uncultured anaerobic ammonium-oxidizing bacterium clone D1-X-29 16S ribosomal RNA gene, partial sequence
GAGCACGTAGGTGGGTTTGTAAGTCAGATGTGAAAGCCTCCTGTTCAACGGGAGAATTGCATCTGAAACT
ACTGATCTTGAGTATAGGAGGGGAGAATGGAACTTCTGGTGGAGCGGTGAAATGCGTAGATATCAGAAGG
AACGCCGGCGGCGAAAGCGATTCTCTGGCCTATTACTGACACTCAGTGTGCGAAAGCTAGGGGAGCAAAC
GGGATTAGATACCCCGGTAGTCCTAGCCGTAAACGATGGGCACTAAGTAGAGGGAATTACCGATATTCTC
TCTGCCGTAGCTAACGCATTAAGTGCCCCGCCTGGGGAGTACGGCCGCAAGGCTAAAACTCAAAAGAATT
GACGGGGGCTCGCACAAGCGGTGGAGCATGTGGCTTAATTCGATGCAACGCGAAAAACCTTACCGGGGCT
TGACATGGTAGAAGTAGGAACCCGAAAGGGTAACGAACGGTATCCAGTCCGTAACTATTACAGGTGTTGC
ATGGCTGTCGTCAGCTCGTGTCGTGAGACGTTGGGTTAAGTCCCCTAACGAGCGAAACCCTTGTTTTTAG
TTGCCAGCGGGTTATGCCGGGCACTCTAGAAAGACTGCCGTCGTCAAGACGGAGGAAGGTGGGGATGACG
TCAAGTCATCATGGCCCTTATGCCCCGGGCTGCACACGTGCTACAATGGTCGGTACAAACGGAAGCGAAG
CCGAGAGGTGAAGCGAATCC

>gi|289707255|gb|GU433687.1| Uncultured anaerobic ammonium-oxidizing bacterium clone D1-X-31 16S ribosomal RNA gene, partial sequence
GAGCACGTAGGTGGGTTTGTAAGTCAGATGTGAAAGCCTTCTGTTCAACGGAAGAATTGCATCTGAAACT
GCGAGTCTTGAGTGTAGGAGGGGAGAATGGAACTTCTGGTGGAGCGGTGAAATGCGTAGATATCAGAAGG
AACGCCGGCGGCGAAAGCGATTCTCTGGCCTATTACTGACACTCAGTGTGCGAAAGCTAGGGGAGCAAAC
GGGATTAGATACCCCGGTAGTCCTAGCCGTAAACGATGGGCACTAAGTAGAGGGAATTACCGATATTCTC
TCTGCCGTAGCTAACGCATTAAGTGCCCCGCCTGGGGAGTACGGCCGCAAGGCTAAAACTCAAAAGAATT
GACGGGGGCTCGCACAAGCGGTGGAGCATGTGGCTTAATTCGATGCAACGCGAAAAACCTTACCGGGGCT
TGACATGGTAGAAGTAGGAACCCGAAAGGGTAACGAACGGTGTCCAGTCCGTAACTATTACAGGTGTTGC
ATGGCTGTCGTCAGCTCGTGTCGTGAGACGTTGGGTTAAGTCCCCTAACGAGCGAAACCCTTGTTTTTAG
TTGCCAGCGGGTTATGCCGGGCACTCTAGAAAGACTGCCGTCGTCAAGACGGAGGAAGGTGGGGACGACG
TCAAGTCATCATGGCCCTTATGCCCCGGGCTGCACACGTGCTACAATGGCCGGTACAAACGGAAGCGAAG
CCGAGAGGTGAAGCGAATCC

>gi|289707256|gb|GU433688.1| Uncultured anaerobic ammonium-oxidizing bacterium clone D1-X-32 16S ribosomal RNA gene, partial sequence
GAGCACGTAGGTGGGTTTGTAAGTCAGGTGTGAAAGCCTTCTGTTCAAAGGAAGAACGGCATCTGAAACT
ACAGATCTTGAGTGTAGGAGGGGAGAGTGGAACTTCTGGTGGAGCGGTGAAATGCGTAGATATCAGAAGG
AACGTCGGCGGCGAAAGCGACTCTCTGGCCTATTACTGACACTGAGGTGCGAAAGTTAGGGGAGCAAACG
GGATTAGATACCCCGGTAGTCCTAACCGTAAACGATGGGCACTAAGTAGAGGGAATTACCAATGTTCTCT
CTGCCGTAGCTAACGCATTAAGTGCCCCGCCTGGGGAGTACGGCCGCAAGGCTAAAACTCAAAAGAATTG
ACGGGGGCTCGCACAAGCGGTGGAGCATGTGGCTTAATTCGATGCAACGCGAAAAACCTTACCGGGGTTT
GACATGGTAGAAGTAGGAGCCCGAAAGGGTAACCAACGGTATCCAGTCCGTAACTATTACAGGTGTTGTA
TGGCTGTCGACAGCTCGTGTCGTGAGACGTTGGGTTAAGTCCCCTAACGAGCGAAACCCTTGTTTTTAGT
TACCATCGGGTAGTGCCGGGTACTCTAAAAAGACTGCCGTCGTCAAGACGGAGGAAGGTGGGGATGACGT
CAAGTCATCATGGCCCTTATACCCCGGGCTGCACACGTGCTACAATGGTCGGTACAAAAGGAAGCAAGAC
CGAGAGGTGAAGCGAATCC

>gi|289707257|gb|GU433689.1| Uncultured anaerobic ammonium-oxidizing bacterium clone D1-X-33 16S ribosomal RNA gene, partial sequence
GAGCACGTAGGTGGGTTTGTAAGTCAGATGTGAAAGCCTTCTGTTCAAAGGAAGAACGGCATCTGAAACT
GCGAATCTTGAGTGTAGGAGGGGAGAGTGGAACTTCTGGTGGAGCGGTGAAATGCGTAGATATCAGAAGG
AACGTCGGCGGCGAAAGCGACTCTCTGGCCTATTACTGACACTGAGTGTGCGAAAGTTAGGGGAGCAAAC
GGGATTAGATACCCCGGTAGTCCTAACTGTAAACGATGGGCACTAAGTAGAGGGAATTACCAATGTTCTC
TCTGCCGTAGCTAACGCATTAAGTGCCCCGCCTGGGGAGTACGGCCGCAAGGCTAAAACTCAAAAGAATT
GACGGGGGCTCGCACAAGCGGTGGAGCATGTGGCTTAATTCGATGCAACGCGAAAAACCTTACCGGGGTT
TGACATGGTAGAAGTAGGAGCCCGAAAGGGTAACCAACGGTATCCAGTCCGTAACTACTGCAGGTGTTGC
ATGGCTGTCGTCAGCTCGTGTCGTGAGACGTTGGGTTAAGTCCCCTAACGAGCGAAACCCTTGTTTTTAG
TTACCATCGGGTTGTGCCGGGTACTCTAAAAAGACTGCCGTCGTCAAGACGGAGGAAGGTGGGGATGACG
TCAAGTCATCATGGCCCTTATACCCCGAGCTGCACACGTGCTACAATGGTCGGTACAAAAGGAAGCAAGA
CCGAGAGGTGAAGCGAATCC

>gi|289707258|gb|GU433690.1| Uncultured anaerobic ammonium-oxidizing bacterium clone D1-X-34 16S ribosomal RNA gene, partial sequence
GAGCACGTAGGTGGGTTTGTAAGTCAGGTGTGAAAGCCTTCTGTTCAAAGGAAGAACGGCATCTGAAACT
GCAGATCTTGAGTGTAGGAGGGGAGAGTGGAACTTCTGGTGGAGCGGTGAAATGCGTAGATATCAGAAGG
AACGTCGGCGGCGAAAGCGACTCTCTGGCCTATTACTGACACTGAGGTGCGAAAGTTAGGGGAGCAAACG
GGATTAGATACCCCGGTAGTCCTAACCGTAAACGATGGGCACTAAGTAGAGGGAATTACCAATGTTCTCT
CTGCCGTAGCTAACGCATTAAGTGCCCCGCCTGGGGAGTACGGCCGCAAGGCTAAAACTCAAAAGAATTG
ACGGGGGCTCGCACAAGCGGTGGAGCATGTGGCTTAATTCGATGCAACGCGAAAAACCTTACCGGGGTTT
GACATGGTAGAAGTAGGAGCCCGAAAGGGCAACCAACGGTATCCAGTCCGTAGCTATTACAGGTGTTGCA
TGGCTGTCGTCAGCTCGTGTCGTGAGACGTTGGGTTAAGTCCCCTAACGAGCGAAACCCTTGTTTTTAGT
TACCATCGGGTAGTGCCGGGTACTCTAAAAAGACTGCCGTCGTCAAGACGGAGGAAGGTGGGGATGACGT
CAAGTCATCATGGCCCTTATACCCCGGGCTGCACACGTGCTACAATGGTCGGTACAAAAGGAAGCAAGAC
CGAGAGGTGAAGCGAATCC

>gi|289707259|gb|GU433691.1| Uncultured anaerobic ammonium-oxidizing bacterium clone D1-X-35 16S ribosomal RNA gene, partial sequence
GAGCACGTAGGTGGGTTTGTAAGTCAGATGTGAAAGCCTTCTGTTCAACGGGAGAATTGCATCTGAAACT
ACAGACCTTGAGTATAGGAGGGGAGAATGGAACTTCTGGTGGAGCGGTGAAATGCGTAGATATCAGAAGG
AACGCCGGCGGCGAAAGCGATTCTCTGGCCTATTACTGACACTCAGTGTGCGAAAGCTAGGGGAGCAAAC
GGGATTAGATACCCCGGTAGTCCTAGCCGTAAACGATGGGCACTAAGTAGAGGGAATTACCGATGTTCTC
TCTGCCGTAGCTAACGCATTAAGTGCCCCGCCTGGGGAGTACGGCCGCAAGGCTAAAACTCAAAAGAATT
GACGGGGGCTCGCACAAGCGGTGGAGCATGTGGCTTAATTCGATGCAACGCGATAAACCTTACCGGGGCT
TGACATGTTAGAAGTAGGAACCCGAAAGGGTGACGAACGGTATCCAGTCCGTAACTTTCACAGGTGTTGC
ATGGCTGTCGTCAGCTCGTGTCGTGAGACGTTGGGTTAAGTCCCCTAACGAGCGAAACCCTTGTTTTTAG
TTACCAGTGGGTTATGCCGGGTACTCTAGAAAGACTGCCGTCGTCAAGACGGAGGAAGGTGGGGATGACG
TCAAGTCATCATGGCCCTTATGCCCCGGGCTGCACACGTGCTACAATGGTCGGTACAAACGGAAGCCAAA
CCGAGAGGTGAAGCGAATCC

>gi|289707260|gb|GU433692.1| Uncultured anaerobic ammonium-oxidizing bacterium clone D1-X-37 16S ribosomal RNA gene, partial sequence
GAGCACGTAGGTGGGTTTGTAAGTCAGATGTGAAAGCCTTCTGTTCAACGGAAGAATTGCATCTGAAACT
ACAAACCTTGAGTATAGGAGGGGAGAATGGAACTTCTGGTGGAGCGGTGAAATGCGTAGATATCAGAAGG
AACGCCGGCGGCGAAAGCGATTCTCTGGCCTATTACTGACACTCAGTGTGCGAAAGCTAGGGGAGCAAAC
GGGATTAGATACCCCGGTAGTCCTAGCCGTAAACGATGGGCACTAAGTAGAGGGAATTACCGATGTTCTC
TCTGCCGTAGCTAACGCATTAAGTGCCCCGCCTGGGGAGTACGGCCGCAAGGCTAAAACTCAAAAGAATT
GACGGGGGCTCGCACAAGCGGTGGAGCATGTGGCTTAATTCGATGCAACGCGAAAAACCTTACCGGGGCT
TGACATGGTAGAAGTAGGAACCCGAAAGGGTAACGAACGGTATCCAGTCCGTAGCTATCACAGGTGTTGC
ATGGCTGTCGTCAGCTCGTGTCGTGAGACGTTGGGTTAAGTCCCCTAACGAGCGAAACCCTTGTTTTTAG
TTACCAGCGGGTTGTGCCGGGTACTCTAGAAAGACTGCCGTCGTCAAGACGGAGGAAGGTGGGGATGACG
TCAAGTCATCATGGCCCTTATGCCCCGGGCTGCACACGTGCTACAATGGTCGGTACAAACGGAAGCGAAG
CCGAGAGGTGAAGCGAATCC

>gi|289707261|gb|GU433693.1| Uncultured anaerobic ammonium-oxidizing bacterium clone D1-X-39 16S ribosomal RNA gene, partial sequence
GAGCACGTAGGTGGGTTTGTAAGTCAGATGTGAAAGCCTTCTGTTCAAAGGAAGAACGGCATCTGAAACT
GCAAATCTTGAGTGTAGGAGGGGAGAGTGGAACTTCTGGTGGAGCGGTGAAATGCGTAGATATCAGAAGG
AACGTCGGCGGCGAAAGCGACTCTCTGGCCTATTACTGACACTGAGTGTGCGAAAGTTAGGGGAGCAAAC
GGGATTAGATACCCCGGTAGTCCTAACCGTAAACGATGGGCACTAAGTAGAGGGAATTACCAATGTTCTC
TCTGCCGTAGCTAACGCATTAAGTGCCCCGCCTGGGGAGTACGGCCGCAAGGCTAAAACTCAAAAGAATT
GACGGGGGCTCGCACAAGCGGTGGAGCATGTGGCTTAATTCGATGCAACGCGAAAAACCTTACCGGGGTT
TGACATGATAGAAGTAGGAGCCCGAAAGGGTAACCAACGGTATCCAATCCGTAACTATTACAGGTGTTGC
ATGGCTGTCGTCAGCTCGTGTCGTGAGACGTTGGGTTAAGTCCCCTAACGAGCGAAACCCTTGTTTTTAG
TTACCATCGGGTTGTGCCGGGTACTCTAAAAAGACTGCCGTCGTCAAGACGGAGGAAGGTGGGGATGACG
TCAAGTCATCATGGCCCTTATACCCCGGGCTGCACACGTGCTACAATGGTCGGTACAAAAGGAAGCAAGA
CCGAGAGGTGAAGCGAATCC

>gi|289707262|gb|GU433694.1| Uncultured anaerobic ammonium-oxidizing bacterium clone D1-X-41 16S ribosomal RNA gene, partial sequence
GAGCACGTAGGTGGGTTTGTAAGTCAGATGTGAAAGCCTTCTGTTCAACGGAAGAATTGCATCTGAAACT
ACAAGTCTTGAGTATAGGAGGGGAGAATGGAACTTCTGGTGGAGCGGTGAAATGCGTAGATATCAGAAGG
AACGCCGGCGGCGAAAGCGATTCTCTGGCCTATTACTGACACTCAGTGTGCGAAAGCTAGGGGAGCAAAC
GGGATTAGATACCCCGGTAGTCCTAGCCGTAAACGATGGGCACTAAGTAGAGGGGATTACCGATGTTCTC
TCTGCCGTAGCTAACGCATTAAGTGCCCCGCCTGGGGAGTACGGCCGCAAGGCTAAAACTCAAAAGAATT
GACGGGGGCTCGCACAAGCGGTGGAGCATGTGGCTTAATTCGATGCAACGCGAAGAACCTTACCGGGGCT
TGACATGGTAGAAGTAGGAACCTGAAAGGGTAACAAACGGTATCCAGTCCGTAGCTATCACAGGTGTTGC
ATGGCTGTCGTCAGCTCGTGTCGTGAGACGTTGGGTTAAGTCCCCTAACGAGCGAAACCCTTATTTTTAG
TTACCAGCGGGTTGTGCCGGGTACTCTAGAAAGACTGCCGTCGTCAAGACGGAGGAAGGTGGGGATGACG
TCAAGTCATCATGGCCCTTATGCCCCGGGCTGCACACGTGCTACAATGGTCGGTACAAACGGAAGCGAAG
CCGAGAGGTGAAGCGAATCC

>gi|289707263|gb|GU433695.1| Uncultured planctomycete clone D1-X-12 16S ribosomal RNA gene, partial sequence
GAGCACGTAGGTGGGTTTGTAAGTCAGATGTGAAATCCCTCGGCTCAACCGAGGAATTGCGTTTGATACT
GCAGTCCTTGAGTACAGGAGGGGAGAGTGGAATTCCTGGTGGAGCGGTGAAATGCGTAGATATCAGGAAG
AACGCCGGAGGCGAAAGCGACCCTCTGGCCTGTTACTGACGCTGAGGTGCGAAAGCCAAGGGAGCGAACA
GGATTAGATACCCTGGTAGTCTTGGCTGTAAACGATGGGCACTAAGTGGAGGGATCTCTGATGTTTTCTC
TGCTGAAGCTAACGTGATAAGTGCCCCGCCTGGGGAGTATGGCCGCAAGGTTAAAACTCAAAGGAATTGA
CGGGGGCTCGCACAAGCGGTGGAGTATGTGGCTTAATTCGAGGCAACGCGAAGAACCTTACCCGGGTTTG
ACATGCAAGTAGTACAATCCCGAAAGGGGGAGGACCTCAGCAATGGGGAGCTTGCACAGGTGTTGCATGG
CTGTCGTCAGCTCGTGTCGTGAGATGTCGGGTTAAGTCCTTTAACGAGCGAAACCCTTGTCGTTAGTTGC
CAGCGCGTAATGGCGGGTACTCTAGCGAGACTGCCGTTGTAAGACGGAGGAAGGTGGGGATGACGTCAAG
TCATCATGGCCCTTATACCCGGGGCTGCACACGTACCACAATGGCCGGTACAGAGGGAAGCGAGACCGAG
AGGTGAAGCGAATCC

>gi|343806305|gb|JN090927.1| Uncultured anaerobic ammonium-oxidizing bacterium clone H1-S-1 16S ribosomal RNA gene, partial sequence
GAGCACGTAGGTGGGTTTGTAAGTCAGATGTGAAAGCCTTCTGTTCAAAGGAAGAACGGCATCTGAAACT
ACAGATCTTGAGTGTAGGAGGGGAGAGTGGAACTTCTGGTGGAGCGGTGAAATGCGTAGATATCAGAAGG
AACGTCGGCGGCGAAAGCGACTCTCTAGCCTAATACTGACACTGAGTGTGCGAAAGTTAGGGGAGCAAAC
GGGATTAGATACCCCGGTAGTCCTAACCGTAAACGATGGGCACTAAGTAGAGGGAATTACCAATGTTTTC
TCTGCCGTAGCTAACGCATTAAGTGCCCCGCCTGGGGAGTACGGCCGCAAGGCTAAAACTCAAAAGAATT
GACGGGGGCTCGCACAAGCGGTGGAGCATGTGGCTTAATTCGATGCAACGCGAAAAACCTTACCGGGGTT
TGACATGATAGAAGTAGGAGCCCGAAAGGGTAACCAACGGTATCCAATCCGTAACTATTACAGGTGTTGC
ATGGCTGTCGTCAGCTCGTGTCGTGAGACGTTGGGTTAAGTCCCCTAACGAGCGAAACCCTTGTTTTTAG
TTACCATCGGGTTGTGCCGGGTACTCTAAAAAGACTGCCGTCGTCAAGACGGAGGAAGGTGGGGATGACG
TCAAGTCATCATGGCCCTTATACCCCGGGCTGCACACGTGCTACAATGGTCGGTACAAAAGGAAGCAAGA
CCGAGAGGTGAAGCGAATCC

>gi|343806306|gb|JN090928.1| Uncultured anaerobic ammonium-oxidizing bacterium clone H1-S-3 16S ribosomal RNA gene, partial sequence
GAGCACGTAGGTGGGTTTGTAAGTCAGATGTGAAAGCCTTCTGTTCAACAGAAGAATTGCGTCTGAAACC
GCGAGTCTTGAGTGTAGGAGGGGAGAATGGAACTTCTGGTGGAGCGGTGAAATGCGTAGATATCAGAAGG
AACGCCGGCAGCGAAAGCGATTCTCTGGCCTATTACTGACACTCAGTGTGCGAAAGCTAGGGGAGCAAAC
GGGATTAGATACCCCGGTAGTCCTAGCCGTAAACGATGGGCACTAAGTAGAGGGAATTACCGATGTTCTC
TCTGCCGTAGCTAACGCATTAAGTGCCCCGCCTGGGGAGTACGGCCGCAAGGCTAAAACTCAAAAGAATT
GACGGGGGCTCGCACAAGCGGTGGAGCATGTGGCTTAATTCGATGCAACGCGAAAAACCTTACCGGGGCT
TGACATGGTAGAAGTAGGAACCCGAAAGGGTAACGAACGGTATCCAGTCCGTAGCTATCACAGGTGTTGC
ATGGCTGTCGTCAGCTCGTGTCGTGAGACGTTGGGTTAAGTCCCCTAACGAGCGAAACCCTTGTTTTTAG
TTACCAGCGGGTTGTGCCGGGTACTCTAGAAAGACTGCCGTCGTCAAGACGGAGGAAGGTGGGGATGACG
TCAAGTCATCATGGCCCTTATGCCCCGGGCTGCACACGTGCTACAATGGTCGGTACAAACGGAAGCGAAG
CCGAGAGGTGAAGCGAATCC

>gi|343806307|gb|JN090929.1| Uncultured anaerobic ammonium-oxidizing bacterium clone H1-S-5 16S ribosomal RNA gene, partial sequence
GAGCACGTAGGTGGGTTTGTAAGTCAGATGTGAAAGCCTTCTGTTCAACGGGAGAATTGCATCTGAAACT
ACAGACCTTGAGTATAGGAGGGGAGAATGGAACTTCTGGTGGAGCGGTGAAATGCGTAGATATCAAAAGG
AACGCCGGCGGCGAAAGCGATTCTCTGGCCTATTACTGACACTCAGTGCGCGAAAGCTAGGGGAGCAAAC
GGGATTAGATACCCCGGTAGTCCTAGCCGTAAACGATGGGCACTAAGTAGAGGGAATTACCGATGTTCTC
TCTGCCGTAGCTAACGCATTAAGTGCCCCGCCTGGGGAGTACGGCCGCAAGGCTAAAACTCAAAAGAATT
GACGGGGGCTCGCACAAGCGGTGGAGCATGTGGCTTAATTCGATGCAACGCGAAAAACCTTACCGGGGCT
TGACATGGTAGAAGTAGGAACCCGAAAGGGTAACGAACGGTATCCAGTCCGCAGCTATCACAGGTGTTGC
ATGGCTGTCGTCAGCTCGTGTCGTGAGACGTTGGGTTAAGTCCCCTAACGGGCGAAACCCTTGTTTTTAG
TTACCAGCGGGTTGTGCCGGGTACTCTAGAAAGACTGCCGTCGTCAAGACGGAGGAAGGTGGGGATGACG
TCAAGTCATCATGGCCCTTATGCCCCGGGCTGCACACGTGCTACAATGGTCGGTACAAACGGAAGCGAGG
CCGAGAGGTGAAGCGAATCC

>gi|343806308|gb|JN090930.1| Uncultured anaerobic ammonium-oxidizing bacterium clone H1-S-7 16S ribosomal RNA gene, partial sequence
GAGCACGTAGGTGGGTTTGTAAGTCAGATGTGAAAGCCTTCTGTTCAACGGAAGAATTGCATCTGAAACT
GCGAATCTTGAGTATAGGAGGGGAGAATGGAACTTCTGGTGGAGCGGTGAAATTCGTAGATATCAGAAGG
AACGCCGGCGGCGAAAGCGATTCTCTGGCCTATTACTGACACTCAGTGTGCGAAAGCTAGGGGAGCAAAC
GGGATTAGATACCCCGGTAGTCCTAGCCGTAAACGATGGGCACTAAGTAGAGGGAATTACCGATATTCTC
TCTGCCGTAGCTAACGCATTAAGTGCCCCGCCTGGGGAGTACGGCCGCAAGGCTAAAACTCAAAAGAATT
GACGGGGGCTCGCACAAGCGGTGGAGCATGTGGCTTAATTCGATGCAGCGCGAAAAACCTTACCGGGGCT
TGACATGGTAGAAGTAGGAACCCGAAGGGGTGACGAACGGTATCCAGTCCGTAGCTATCACAGGTGTTGC
ATGGCTGTCGTCAGCTCGTGTCGTGAGACGTTGGGTTAAGTCCCCTAACGAGCGAAACCCTTGTTTTTAG
TTGCCAGCGGGTTGTGCCGGGCACTCTAGAAAGACTGCCGTCGTCAAGACGGAGGAAGGTGGGGATGACG
TCAAGTCATCATGGCCCTTATGCCCCGGGCTGCACACGTGCTACAATGGTCGGTACAAACGGAAGCGAAG
CCGAGAGGTGAAGCGAATCC

>gi|343806309|gb|JN090931.1| Uncultured anaerobic ammonium-oxidizing bacterium clone H1-S-11 16S ribosomal RNA gene, partial sequence
GAGCACGTAGGTGGGTTTGTAAGTCAGATGTGAAAGCCTTCTGTTCAACGGGAGAATTGCATCTGAAACT
ACAGACCTTGAGTATAGGAGGGGAGAATGGAACTTCTGGTGGAGCGGTGAAATGCGTAGATATCAGAAGG
AACGCCGGCGGCGAAAGCGATTCTCTGGCCTATTACTGACACTCAGTGCGCGAAAGCTAGGGGAGCAAAC
GGGATTAGATACCCCGGTAGTCCTAGCCGTAAACGATGGGCACTAAGTAGAGGGAATTACCGATGTTCTC
TCTGCCGTAGCTAACGCATTAAGTGCCCCGCCTGGGGAGTACGGCCGCAAGGCTAAAACTCAAAAGAATT
GACGGGGGCTCGCACAAGCGGTGGAGCATGTGGCTTAATTCGATGCAACGCGAAAAACCTTACCGGGGCT
TGACATGGTAGAAGTAGGAACCCGAAAGGGTAACGAACGGTATCCAGTCCGTAGCTATCACAGGTGTTGC
ATGGCTGTCGTCAGCTCGTGTCGTGAGACGTTGGGTTAAGTCCCCTAACGAGCGAAACCCTTGTTTTTAG
TTACCAGCGGGTTGTGCCGGGTACTCTAGAAAGACTGCCGTCGTCAAGACGGAGGAAGGTGGGGATGACG
TCAAGTCATCATGGCCCTTATGCCCCGGGCTGCACACGTGCTACAATGGTCGGTACAAACGGAAGCGAAG
CCGAGAGGTGAAGCGAATCC

>gi|343806310|gb|JN090932.1| Uncultured anaerobic ammonium-oxidizing bacterium clone H1-S-19 16S ribosomal RNA gene, partial sequence
GAGCACGTAGGTGGGTTTGTAAGTCAGATGTGAAAGCCTCCTGTTCAACGGGAGAATTGCATCTGAAACT
GCGAATCTTGAGTGTAGGAGGGGAGAATGGAACTTCTGGTGGAGCGGTGAAATGCGTAGATATCAGAAGG
AACGCCGGCGGCGAAAGCGATTCTCTGGCCTATTACTGACACTCAGTGTGCGAAAGCTGGGGGAGCAAAC
GGGATTAGATACCCCGGTAGTCCTAGCCGTAAACGATGGGCACTAAGTAGAGGGAATTACCGATATTCTC
TCTGCCGTAGCTAACGCATTAAGTGCCCCGCCTGGGGAGTACGGCCGCAAGGCTAAAACTCAAAAGAATT
GACGGGGGCTCGCACAAGCGGTGGAGCATGTGGCTTAATTCGATGCAACGCGAAAAACCTTACCGGGGCT
TGACATGGTAGAAGTAGGAACCCGAAAGGGTGACGAACGGTATCCAGTCCGTAGCTATTACAGGTGTTGC
ATGGCTGTCGTCAGCTCGTGTCGTGAGACGTTGGGTTAAGTCCCCTAACGAGCGAAACCCTTGTTTTTAG
TTGCCAGCGGGTTAAGCCGGGCACTCTAGAAAGACTGCCGTCGTCAAGACGGAGGAAGGTGGGGATGACG
TCAAGTCATCATGGCCCTTATGCCCCGGGCTGCACACGTGCTACAATGGTCGGTACAAACGGAAGCGAAG
CCGAGAGGTGAAGCGAATCC

>gi|343806312|gb|JN090934.1| Uncultured anaerobic ammonium-oxidizing bacterium clone H1-S-62 16S ribosomal RNA gene, partial sequence
GAGCACGTAGGTGGGTTTGTAAGTCAGATGTGAAAGCCTCCTGTTCAACGGGAGAATTGCATCTGAAACT
GCAGATCTTGAGTGTAGGAGGGGAGAATGGAACTTCTGGTGGAGCGGTGAAATGCGTAGATATCAGAAGG
AACGCCGGCGGCGAAAGCGATTCTCTGGCCTATTACTGACACTCAGTGTGCGAAAGCTAGGGGAGCAAAC
GGGATTAGATACCCCGGTAGTCCTAGCCGTAAACGATGGGCACTAAGTAGAGGGAATTACCGATATTCTC
TCTGCCGTAGCTAACGCATTAAGTGCCCCGCCTGGGGAGTACGGCCGCAAGGCTAAAACTCAAAAGAATT
GACGGGGGCTCGCACAAGCGGTGGAGCATGTGGCTTAATTCGATGCAACGCGAAAAACCTTACCGGGGCT
TGACATGGTAGAAGTAGGAACTCGAAAGGGTAACGAACGGTATCCAGTCCGTAACTATTACAGGTGTTGC
ATGGCTGTCGTCAGCTCGTGTCGTGAGACGTTGGGTTAAGTCCCCTAACGAGCGAAACCCTTGTTTTTAG
TTGCCAGCGGGTTATGCCGGGCACTCTAGAAAGACTGCCGTCGTCAAGACGGAGGAAGGTGGGGATGACG
TCAAGTCATCATGGCCCTTATGCCCCGGGCTGCACACGTGCTACAATGGTCGGTACAAACGGAAGCGAAG
CCGAGAGGTGAAGCGAATCC

>gi|343806313|gb|JN090935.1| Uncultured anaerobic ammonium-oxidizing bacterium clone H1-S-72 16S ribosomal RNA gene, partial sequence
GAGCACGTAGGTGGGTTTGTAAGTCAGATGTGAAAGCCTTCTGTTCAACGGGAGAATTGCATCTGAAACT
ACAGACCTCGAGTATAGGAGGGGAGAATGGAACTTCTGGTGGAGCGGTGAAATGCGTAGATATCAGAAGG
AACGCCGGCGGCGAAAGCGATTCTCTGGCCTATTACTGACACTCAGTGCGCGAAAGCTAGGGGAGCAAAC
GGGATTAGATACCCCGGTAGTCCTAGCCGTAAACGATGGGCACTAAGTAGAGGGAATTACCGATGTTCTC
TCTGCCGTAGCTAACGCATTAAGTGCCCCGCCTGGGGAGTACGGCCGCAAGGCTAAAACTCAAAAGAATT
GACGGGGGCTCGCACAAGCGGTGGAGCATGTGGCTTAATTCGATGCAACGCGAAAAACCTTACCGGGGCT
TGACATGGTAGAAGTAGGAACCCGAAAGGGTAACGAACGGTATCCAGTCCGTAGCTATCGCAGGTGTTGC
ATGGCTGTCGTCAGCTCGTGTCGTGAGACGTTGGGTTAAGTCCCCTAACGAGCGAAACCCTTGTTTTTAG
TTACCAGCGGGTTGTGCCGGGTACTCTAGAAAGACTGCCGTCGTCAAGACGGAGGAAGGTGGGGATGACG
TCAAGTCATCATGGCCCTTATGCCCCGGGCTGCACACGTGCTACAATGGTCGGTACAAACGGAAGCGAAG
CCGAGAGGTGAAGCGAATCC

>gi|343806314|gb|JN090936.1| Uncultured anaerobic ammonium-oxidizing bacterium clone H1-S-73 16S ribosomal RNA gene, partial sequence
GAGCACGTAGGTGGGTTTGTAAGTCAGATGTGAAAGCCTTCTGTTCAAAGGAAGAACGGCATCTGAAACT
ACAGATCTTGAGTGTAGGAGGGGAGAGTGGAACTTCTGGTGGAGCGGTGAAATGCGTAGATATCAGAAGG
AACGTCGGCGGCGAAAGCGACTCTCTAGCCTAATACTGACACTGAGTGTGCGAAAGTTAGGGGAGCAAAC
GGGATTAGATACCCCGGTAGTCCTAACCGTAAACGATGGGCACTAAGTAGAGGGAATTACCAATGTTTTC
TCTGCCGTAGCTAACGCATTAAGTGCCCCGCCTGGGGAGTACGGCCGCAAGGCTAAAACTCAAAAGAATT
GACGGGGGCTCGCACAAGCGGTGGAGCATGTAGCTTAATTCGATGCAACGCGAAAAACCTTACCGGGGTT
TGACATGATAGAAGTAGGAGCCCGAAAGGGTAACCAACGGTATCCAATCCGTAACTATTACAGGTGTTGC
ATGGCTGTCGTCAGCTCGTGTCGTGAGACGTTGGGTTAAGTCCCCTAACGAGCGAAACCCTTGTTTTTAG
TTACCATCGGGTTGTGCCGGGTACTCTAAAAAGACTGCCGTCGTCAAGACGGAGGAAGGTGGGGATGACG
TCAAGTCATCATGGCCCTTATACCCCGGGCTGCACACGTGCTACAATGGTCGGTACAAAAGGAAGCAAGA
CCGAGAGGTGAAGCGAATCC

>gi|343806315|gb|JN090937.1| Uncultured anaerobic ammonium-oxidizing bacterium clone H1-S-80 16S ribosomal RNA gene, partial sequence
GAGCACGTAGGTGGGTTTGTAAGTCAGATGTGAAAGCCTCCTGTTCAACGGGAGAATTGCATCTGAAACT
GCAGATCTTGAGTGTAGGAGGGGAGAATGGAACTTCTGGTGGAGCGGTGAAATGCGTAGATATCAGAAGG
AACGCCGGCGGCGAAAGCGATTCTCTGGCCTATTACCGACACTCAGTGTGCGAAAGCTAGGGGAGCAAAC
GGGATTAGATACCCCGGTAGTCCTAGCCGTAAACGATGGGCACTAAGTAGAGGGAATTACCGATATTCTC
TCTGCCGTAGCTAACGCATTAAGTGCCCCGCCTGGGGAGTACGGCCGCAAGGCTAAAACTCGAAAGAATT
GACGGGGGCTCGCACAAGCGGTGGAGCATGTGGCTTAATTCGATGCAACGCGAAAAACCTTACCGGGGCT
TGACATGGTAGAAGTAGGAACCCGAAAGGGTAACGAACGGTATCCAGTCCGTAACTATTACAGGTGTTGC
ATGGCTGTCGTCAGCTCGTGTCGTGAGACGTTGGGTTAAGTCCCCTAACGAGCGAAACCCTTGTTTTTAG
TTGCCAGCGGGTTATGCCGGGCACTCTAGAAAGACTGCCGTCGTCAAGACGGAGGAGGGTGGGGATGACG
TCAAGTCATCATGGCCCTTATGCCCCGGGCTTCACACGTGCTACAATGGTCGGTACAAACGGAAGCGAAG
CCGAGAGGTGAAGCGAATCC

>gi|343806316|gb|JN090938.1| Uncultured anaerobic ammonium-oxidizing bacterium clone H1-S-89 16S ribosomal RNA gene, partial sequence
GAGCACGTAGGTGGGTTTGTAAGTCAGATGTGAAAGCCTTCTGTTCAACGGGAGAATTGCATCTGAAACT
ACAGACCTTGAGTATAGGAGGGGAGAATGGAACTTCTGGTGGAGCGGTGAAATGCGTAGATATCAGAAGG
AACGCCGGCGGCGAAAGCGATTCTCTGGCCTATTACTGACACTCAGTGCGCGAAAGCTAGGGGAGCAAAC
GGGATTAGATACCCCGGTAGTCCTAGCCGTAAACGATGGGCACTAAGTAGAGGGAATTACCGATGTTCTC
TCTGCCGTAGCTAACGCATTAAGTGCCCCGCCTGGGGAGTACGGCCGCAAGGCTAAAACTCAAAAGAATT
GACGGGGGCTCGCACAAGCGGTGGAGCATGTGGCTTAATTCGATGCAACGCGAAAAACCTTACCGGGGCT
TGACATGGTAGAAGTAGGAACCCGGAAGGGTAACGAACGGTATCCAGTCCGTAGCTATCACAGGTGTTGC
ATGGCTGTCGTCAGCTCGTGTCGTGAGACGTTGGGTTAAGTCCCCTAACGAGCGAAACCCTTGTTTTTAG
TTACCAGCGGGTTGTGCCGGGTACTCTAGAAAGACTGCCGTCGTCAAGACGGAGGAAGGTGGGGATGACG
TCAAGTCATCATGGCCCTTATGCCCCGGGCTGCACACGTGCTACAATGGTCGGTACAAACGGAAGCGAAG
CCGAGAGGTGAAGCGAATCC

>gi|343806317|gb|JN090939.1| Uncultured anaerobic ammonium-oxidizing bacterium clone H2-S-25 16S ribosomal RNA gene, partial sequence
GAGCACGTAGGTGGGTTTGTAAGTCAGATGTGAAAGCCTTCTGTTCAAAGGAAGAACGGCATCTGAAACT
ACAGATCTTGAGTGTAGGAGGGGAGAGTGGAACTTCTGGTGGAGCGGTGAAATGCGTAGATATCAGAAGG
AACGTCGGCGGCGAAAGCGATTCTCTGGCCTATTACTGACACTCAGTGTGCGAAAGCTAGGGGAGCAAAC
GGGATTAGATACCCCGGTAGTCCTAGCCGTAAACGATGGGCACTAAGTAGAGGGAATTACCGATGTTCTC
TCTGCCGTAGCTAACGCATTAAGTGCCCCGCCTGGGGAGTACGGCCGCAAGGCTAAAACTCAAAAGAATT
GACGGGGGCTCGCACAAGCGGTGGAGCATGTGGCTTAATTCGATGCAACGCGAAAAACCTTACCGGGGCT
TGACATGGTAGAAGTAGGAACCCGAAAGGGTAACGAACGGTATCCAGTCCGTAGCTATCACAGGTGTTGC
ATGGCTGTCGTCAGCTCGTGTCGTGAGACGTTGGGTTAAGTCCCCTAACGAGCGAAACCCTTGTTTTTAG
TTACCAGCGGGTTGTGCCGGGTACTCTAGAAAGACTGCCGTCGTCAAGACGGAGGAAGGTGGGGATGACG
TCAAGTCATCATGGCCCTTATGCCCCGGGCTGCACACGTGCTACAATGGTCGGTACAAGCGGAAGCGAAG
CCGAGAGGTGAAGCGAATCC

>gi|343806318|gb|JN090940.1| Uncultured anaerobic ammonium-oxidizing bacterium clone H2-S-29 16S ribosomal RNA gene, partial sequence
GAGCACGTAGGTGGGTTTGTAAGTCAGATGTGAAAGCCTTCTGTTCAACGGAAGAATTGCATCTGAAACT
GCGAATCTTGAGTGTAGGAGGGGAGAATGGAACTTCTGGTGGAGCGGTGAAATGCGTAGATATCAGAAGG
AACGCTGGCGGCGAAAGCGATTCTCTGACCTATTACTGACACCCAGTGTGCGAAAGCTAGGGGAGCAAAC
GGGATTAGATACCCCGGTAGTCCTAGCCGTAAACGATGGGCACTAAGTAGAGGGAATTACCGATATTCTC
TCTGCCGTAGCTAACGCATTAAGTGCCCCGCCTGGGGAGTACGGCCGCAAGGCTAAAACTCAAAAGAATT
GACGGGGGCTCGCACAAGCGGTGGAGCATGTGGCTTAATTCGATGCAACGCGAAAAACCTTACCGGGGCT
TGACATGGTAGAAGTAGGAACCCGAAAGGGTGACGAACGGTATCCAGTCCGTAGCTATCACAGGTGTTGC
ATGGCTGTCGTCAGCTCGTGTCGTGAGACGTTGGGTTAAGTCCCCTAACGAGCGAAACCCTTGTTTTTAG
TTGCCAGCGGGTTGTGCTGGGCACTCTAGAAAGACTGCCGTCGTCAAGACGGAGGAAGGTGGGGATGACG
TTAAGTCATCATGGCCCTTATGCCCCGGGCTGCACACGTGCTACAATGGTCGGTACAAACGGAAGCGAAG
CCGAGAGGTGAAGCGAATCC

>gi|343806319|gb|JN090941.1| Uncultured anaerobic ammonium-oxidizing bacterium clone H2-S-35 16S ribosomal RNA gene, partial sequence
GAGCACGTAGGTGGGTTTGTAAGTCAGGTGTGAAAGCCTTCTGTTTAAAGGAAGAACGGCATCTGAAACT
GCAGATCTTGAGTGTAGGAGGGGAGAGTGGAACTTCTGGTGGAGCGGTGAAATGCGTAGATAACAGAAGG
AACGTCGGCGGCGAAAGCGACTCTCTGGCCTATTACTGACACTGAGGTGCGAAAGTTAGGGGAGCAAACG
GGATTAGATACCCCGGTAGTCCTAACCGTAAACGATGGGCACTAAGTAGAGGGAATTACCAATGTTCTCT
CTGCCGTAGCTAACGCATTAAGTGCCCCGCCTGGGGAGTACGGCCGCAAGGCTAAAACTCAAAAGAATTG
ACGGGGGCTCGCACAAGCGGTGGAGCATGTGGCTTAATTCGATGCAACGCGAAAAACCTTACCGGGGTTT
GACATGATAGAAGTAGGAGCCCGAAAGGGTAACCAACGGTATCCAGTCCGTAACTATTACAGGTGTTGCA
TGGCTGTCGTCAGCTCGTGTCGTGAGACGTTGGGTTAAGTCCCCTAACGAGCGAAACCCTTGTTTTTAGT
TACCATCGAGTAATGTCGGGTACTCTAAAAAGACTGCCGTCGTCAAGACGGAGGAAGGTGGGGATGACGT
CAAGTCATCATGGCCCTTATACCCCGGGCTGCACACGTGCTACAATGGTCGGTACAAAAGGATGCGAGAC
CGAGAGGTGAAGCGAATCC

>gi|343806320|gb|JN090942.1| Uncultured anaerobic ammonium-oxidizing bacterium clone H2-S-44 16S ribosomal RNA gene, partial sequence
GAGCACGTAGGTGGGTTTGTAAGTCAGATGTGAAAGCCTTCTGCTCAACGGAAGAATTGCATCTGAAACT
GCGAATCTTGAGTGTAGGAGGGGAGAATGGAACTTCTGGTGGAGCGGTGAAATGCGTAGATATCAGAAGG
AACGCCGGCGGCGAAAGCGATTCTCTGGCCTATTACTGACACTCAGTGTGCGAAAGCTAGGGGAGCAAAC
GGGATTAGATACCCCGGTAGTCCTAGCTGTAAACGATGGGCACTAAGTAGAGGGAATTACCGATGTTCTC
TCTGCCGTAGCTAACGCATTAAGTGCCCCGCCTGGGGAGTACGGCCGCAAGGCTAAAACTCAAAAGAATT
GACGGGGGCTCGCACAAGCGGTGGAGCATGTGGCTTAATTCGATGCAACGCGAAAAACCTTACCGGGGCT
TGACATGGTAGAAGTAGGAACTCGAAAGGGTAACGAACGGTATCCAGTCCGTAGCTATTACAGGTGTTGC
ATGGCTGTCGTCAGCTCGTGTCGTGAGACGTTGGGTTAAGTCCCCTAACGAGCGAAACCCCTGTTTCTAG
TTGCCAGCGGGTTATGCCGGGCACTCTAGAAAGACTGCCGTCGTCAAGACGGAGGAAGGTGGGGATGACG
TCAAGTCATCATGGCCCTTATGCCCCGGGCTGCACACGTGCTACAATGGTCGGTACAAACGGAAGCGAAG
CCGAGAGGTGAAGCGAATCC

>gi|343806321|gb|JN090943.1| Uncultured anaerobic ammonium-oxidizing bacterium clone H2-S-50 16S ribosomal RNA gene, partial sequence
GAGCACGTAGGTGGGTTTGTAAGTCAGATGTGAAAGCCTTCTGTTCAACGGGAGAATTGCATCTGAAACT
GCTAATCTTGAGTATAGGAGGGGAGAATGGAACTTCTGGTGGAGCGGTGAAATGCGTAGATATCAGAAGG
AACGCCGGCGGCGAAAGCGATTCTCTGGCCTATTACTGACACTCAGTGTGCGAAAGCTAGGGGAGCAAAC
GGGATTAGATACCCCGGTAGTCCTAGCCGTAAACGATGGGCACTAAGTAGAGGGAATTACCTATGTTCTC
TCTGCCGTAGCTAACGCATTAAGTGCCCCGCCTGGGGAGTACGGCCGCAAGGCTAAAACTCAAAAGAATT
GACGGGGGCTCGCACAAGCGGTGGAGCATGTGGCTTAATTCGATGCAACGCGAAAAACCTTACCGGGGCT
TGACATGATAGAAGTAGGAACCTGAAAGGGGGACGAACGGTATCCAGTCCGTAGCTATTACAGGTGTTGC
ATGGCTGTCGTCAGCTCGTGTCGTGAGACGTTGGGTTAAGTCCCCTAACGAGCGAAACCCTTGTTTTTAG
TTACCAGCGGGTTATGCCGGGTACTCTAGAAAGACTGCCGTCGTCAAGACGGAGGAAGGTGGGGACGACG
TCAAGTCATCATGGCCCTTATGCCCCGGGCTGCACACGTGCTACAATGGCCGGTACAAACGGAAGCGAAG
CCGAGAGGTGAAGCGAATCC

>gi|343806322|gb|JN090944.1| Uncultured anaerobic ammonium-oxidizing bacterium clone H2-S-82 16S ribosomal RNA gene, partial sequence
GAGCACGTAGGTGGGTTTGTAAGTCAGATGTGAAAGCCTTCTGTTCAACGGAAGAATTGCATCTGAAACT
ACGGATCTTGAGTATAGGAGGGGAGAATGGAACTTCTGGTGGAGCGGTGAAATGCGTAGATATCAGAAGG
AACGCCGGCGGCGAAAGCGATTCTCTGGCCTATTACTGACACTCAGTGTGCGAAAGCTAGGGGAGCAAAC
GGGATTAGATACCCCGGTAGTCCTAGCCGTAAACGATGGGCACTAAGTAGAGGGAATTACCGATGTTCTC
TCTGCCGTAGCTAACGCATTAAGTGCCCCGCCTGGGGAGTACGGCCGCAAGGCTAAAACTCAAAAGAATT
GACGGGGGCTCGCACAAGCGGTGGAGCATGTGGCTTAATTCGATGCAACGCGAAAAACCTTACCGGGGCT
TGACATGGTAGAAGTAGGAACCCGAAAGGGTAACGAACGGTATCCAGTCCGTAGCTATCACAGGTGTTGC
ATGGCTGTCGTCAGCTCGTGTCGTGAGACGTTGGGTTAAGTCCCCTAACGAGCGAAACCCTTGTTTTTAG
TTACCAGCGGGTTGTGCCGGGTACTCTAGAAAGACTGCCGTCGTCAAGACGGAGGAAGGTGGGGATGACG
TCAAGTCATCATGGCCCTTATGCCCCGGGCTGCACACGTGCTACAATGGTCGGCACAAACGGAAGCGAAG
CCGAGAGGTGAAGCGAATCC

>gi|343806323|gb|JN090945.1| Uncultured anaerobic ammonium-oxidizing bacterium clone H2-S-86 16S ribosomal RNA gene, partial sequence
GAGCACGTAGGTGGGTTTGTAAGTCAGATGTGAAAGCCTCCTGTTCAACGGGAGAATTGCATCTGAAACT
GCAGATCTTGAGTGTAGGAGGGGAGAATGGAACTTCTGGTGGAGCGGTGAAATGCGTAGATATCAGAAGG
AACGCCGGCGGCGAAAGCGATTCTCTGGCCTATTACTGACACTCAGTGTGCGAAAGCTAGGGGAGCAAAC
GGGATTAGATACCCCGGTAGTCCTAGCTGTAAACGATGGGCACTAAGTAGAGGGAATTACCGATATTCTC
TCTGCCGTAGCTAACGCATTAAGTGCCCCGCCTGGGGAGTACGGCCGCAAGGCTAAAACTCAAAAGAATT
GACGGGGGCTCGCACAAGCGGTGGAGCATGTGGCTTAATTCGATGCAACGCGAAAAGCCTTACCGGGGCT
TGACATGGTAGAAGTAGGAACCCGAAAGGGTAACGAACGGTATCCAGTCCGTAACTATTACAGGTGTTGC
ATGGCTGTCGTCAGCTCGTGTCGTGAGACGTTGGGTTAAGTCCCCTAACGAGCGAAACCCTTGTTTTTAG
TTGCCAGCGGGTTGCGCCGGGCACTCTAGAAAGACTGCCGTCGTCAAGACGGAGGAAGGTGGGGATGACG
TCAAGTCATCATGGCCCTTATGCCCCGGGCTGCACACGTGCTACAATGGTCGGTACAAACGGAAGCGAAG
CCGAGAGGTGAAGCGAATCC

>gi|343806324|gb|JN090946.1| Uncultured anaerobic ammonium-oxidizing bacterium clone H2-S-87 16S ribosomal RNA gene, partial sequence
GAGCACGTAGGTGGGTTTGTAAGTCAGATGTGAAAGCCTTCTGTTCAACGGAAGAATTGCATCTGAAACT
GCAGATCTTGAGTGTAGGAGGGGAGAATGGAACTTCTGGTGGAGCGGTGAAATGCGTAGATATCAGAAGG
AACGCCGGCGGCGAAAGCGATTCTCTGGCCTATTACTGACACTCAGTGTGCGAAAGCTAGGGGAGCAAAC
GGGATTAGATACCCCGGTAGTCCCAGCCGTAAACGATGGGCACTAAGTAGAGGGAATTACCGATGTTCTC
TCTGCCGTAGCTAACGCATTAAGTGCCCCGCCTGGGGAGTACGGCCGCAAGGCTAAAACTCAAAAGAATT
GACGGGGGCTCGCACAAGCGGTGGAGCATGTGGCTTAATTCGATGCAACGCGAAAAACCTTACCGGGGCT
TGACATGTTAGAAGTAGGAACCCGAAAGGGCAACGAACGGTATCCAGTCCGTAACTTTCACAGGTGTTGC
ATGGCTGTCGTCAGCTCGTGTCGTGAGACGTTGGGTTAAGTCCCCTAACGAGCGAAACCCTTGTTTTTAG
TTACCAGCGGGTTGTGCCGGGTACTCTAGAAAGACTGCCGTCGTCAAGACGGAGGAAGGTGGGGATGACG
TCAAGTCATCATGGCCCTTATGCCCCGGGCTGCACACGTGCTACAATGGTCGGTACAAACGGAAGCGAAG
CCGAGAGGTGAAGCGAATCC

>gi|343806325|gb|JN090947.1| Uncultured anaerobic ammonium-oxidizing bacterium clone H2-S-88 16S ribosomal RNA gene, partial sequence
GAGCACGTAGGTGGGTTTGTAAGTCAGATGTGAAAGCCTCCTGTTCAACGGAAGAATTGCATCTGAAACT
GCAGATCTTGAGTGTAGGAGGGGAGAATGGAACTTCTGGTGGAGCGGTGAAATGCGTAGATATCAGAAGG
AACGCCGGCGGCGAAAGCGATTCTCTGGCCTATTACTGACACTCAGTGTGCGAAAGCTAGGGGAGCAAAC
GGGATTAGATACCCCGGTAGTCCTAGCCGTAAACGATGGGCACTAAGTAGAGGGAATTACCGATATTCTC
TCTGCCGTAGCTAACGCATTAAGTGCCCCGCCTGGGGAGTACGGCCGCAAGGCTAAAACTCAAAAGAATT
GACGGGGGCTCGCACAAGCGGTGGAGCATGTGGCTTAATTCGATGCAACGCGAAAAACCTTACCAGGGCT
TGACATGGTAGAAGTAGGAACCCGAAAGGGTAACGAACGGTATCCAGTCCGTAGCTATTACAGGTGTTGC
ATGGCTGTCGTCAGCTCGTGTCGTGAGACGTTGGGTTAAGTCCCCTAACGAGCGAAACCCTTGTTTTTAG
TTGCCAGCGGGTCATGCCGGGCACTCTAGAAAGACTGCCGTCGTCAAGACGGAGGAAGGTGGGGATGACG
TCAAGTCATCATGGCCCTTATGCCCCGGGCTGCACACGTGCTACAATGGTCGGTACAAACGGAAGCGAAG
CCGAGAGGTGAAGCGAATCC

>gi|343806327|gb|JN090949.1| Uncultured anaerobic ammonium-oxidizing bacterium clone H2-S-110 16S ribosomal RNA gene, partial sequence
GAGCACGTAGGTGGGTTTGTAAGTCAGATGTGAAATCCCTCGGCTCAACCGAGGAATTGCGTTTGATACT
GCAGTCCTTGAGTACAGGAGGGGAGAGTGGAATTCCTGGTGGAGCGGTGAAATGCGTAGATATCAGGAAG
AACGCCGGAGGCGAAAGCGACTCTCTGGCCTGTTACTGACGCTGAGGTGCGAAAGCCAAGGGAGCGAACA
GGATTAGATACCCTGGTAGTCTTGGCTGTAAACGATGGGCACTAAGTGGAGGGATCTCTGACGTTTTCTC
TGCTGAAGCTAACGTGATAAGTGCCCCGCCTGGGGAGTATAGCCGCAAGGTTAAAACTCAAAGGAATTGA
CGGGGGCTCGCACAAGCGGTGGAGTATGTGGCTTAATTCGAGGCAACGCGAAGAACCTTACCCGGGTTTG
ACATGCAAGTAGTACAATCCCGAAAGGGGGAGGACCTCAGCAATGGGGAGCTTGCACAGGTGTTGCATGG
CTGTCGTCAGCTCGTGTCGTGAGATGTCGGGTTAAGTCCTTTAACGAGCGAAACCCTTGTCGTTAGTTGC
CAGCGCGTAATGGCGGGTACTCTAGCGAGACTGCCGTTGTAAGACGGAGGAAGGTGGGGATGACGTCAAG
TCATCATGGCCCCTATACCCGGGGCTGCACACGTACCACAATGGCCGGTACAGAGGGAAGCGAGACCGAG
AGGTGAAGCGAATCC

>gi|343806328|gb|JN090950.1| Uncultured anaerobic ammonium-oxidizing bacterium clone H3-S-2 16S ribosomal RNA gene, partial sequence
GAGCACGTAGGTGGGTTTGTAAGTCAGATGTGAAAGCCTTCTGTTCAACGGGAGAATTGCATCTGAAACT
ACAGACCTTGAGTATAGGAGGGGAGAATGGAACTTCTGGTGGAGCGGTGAAATGCGTAGATATCAGAAGG
AACGCCGGCGGCGAAAGCGATTCTCTGGCCTATTACTGACACTCAGTGCGCGAAAGCTAGGGGAGCAAAC
GGGATTAGATACCCCGGTAGTCCTAGCCGTAAACGATGGGCACTAAGTAGAGGGAATTACCGATGTTCTC
TCTGCCGTAGCTAACGCATTAAGTGCCCCGCCTGGGGAGTACGGCCGCAAGGCTAAAACTCAAAAGAATT
GACGGGGGCTCGCACAAGCGGTGGAGCATGTGGCTTAATTCGATGCAACGCGAAAACCTTACCGGGGCTT
GACATGGTAGAAGTAGGAACCCGAAATGGTAACGAACGGTATCCAGTCCGTAGCTATCACAGGTGTTGCA
TGGCTGTCGTCAGCTCGTGTCGTGAGACGTTGGGTTAAGTCCCCTAACGAGCGAAACCCTTGTTTTTAGT
TACCAGCGGGTTGTGCCGGGTACTCTAGAAAGACTGCCGTCGTCAAGACGGAGGAAGGTGGGGATGACGT
CAAGTCATCATGGCCCTTATGCCCCGGGCTGCACACGTGCTACAATGGTCGGTACAAACGGAAGCGAAGC
CGAGAGGTGAAGCGAATCC

>gi|343806329|gb|JN090951.1| Uncultured anaerobic ammonium-oxidizing bacterium clone H3-S-5 16S ribosomal RNA gene, partial sequence
GAGCACGTAGGTGGGTTTGTAAGTCAGATGTGAAAGCCTTCTGTTCAACGGAAGAATTGCATCTGAAACT
GCGAGTCTTGAGTGTAGGAGGGGAGAATGGAACTTCTGGTGGAGCGGTGAAATGCGTAGATATCAGAAGG
AACGCCGGCGGCGAAAGCGATTCTCTGGCCTATTACTGACACTCAGTGTGCGAAAGCTAGGGGAGCAAAC
GGGATTAGATACCCCGGTAGTCCTAGCCGTAAACGATGGGCACTAAGTAGAGGGAATTACCGGTATTCTC
TCTGCCGTAGCTAACGCATTAAGTGCCCCGCCCGGGGAGTACGGCCGCAAGGCTAAAACTCAAAAGAATT
GACGGGGGCTCGCACAAGCGGTGGAGCATGTGGCTTAATTCGATGCAACGCGAAAAACCTTACCGGGGCT
TGACATGATAGAAGTAGGAACCCGGAAGGGTGACGAACGGTATCCAGTCCGTAGCTATTACAGGTGTTGC
ATGGCTGTCGTCAGCTCGTGTCGTGAGACGTTGGGTTAAGTCCCCTAACGAGCGAAACCCTTGTTTTTAG
TTGCCAGCGGGTTAAGCCGGGCACTCTAGAAAGACTGCCGTCGTCAAGACGGAGGAAGGTGGGGATGACG
TCAAGTCATCATGGCCCTTATGCCCCGGGCTGCACACGTGCTACAATGGTCGGTACAAACGGAAGCGAAG
CCGAGAGGTGAAGCGAATCC

>gi|343806330|gb|JN090952.1| Uncultured anaerobic ammonium-oxidizing bacterium clone H3-S-13 16S ribosomal RNA gene, partial sequence
GAGCACGTAGGTGGGTTTGTAAGTCAGATGTGAAAGCCTTCTGTTCAACGGGAGAATTGCATCTGAAACT
ACAGACCTTGAGTATAGGAGGGGAGAATGGAACTTCTGGTGGAGCGGTGAAATGCGTAGATATCAGAAGG
AACGCCGGCGGCGAAAGCGATTCTCTGGCCTATTACTGACACTCAGTGCGCGAAAGCTAGGGGAGCAAAC
GGGATTAGATACCCCGGTAGTCCTAGCCGTAAACGATGGGCACTAAGTAGAGGGAATTACCGATGTTCTC
TCTGCCGTAGCTAACGCATTAAGTGCCCCGCCTGGGGAGTACGGCCGCAAGGCTAAAACTCAAAAGAATT
GACGGGGGCTCGCACAAGCGGTGGAGCATGTGGCTTAATTCGATGCAACGCGAAAAACCTTACCGGGGCT
TGACATGGTAGAAGTAGGAACTCGAAAGGGTAACGAACGGTATTCAGTCCGTGACTATCACAGGTGTTGC
ATGGCTGTCGTCAGCTCGTGTCGTGAGACGTTGGGTTAAGTCCCCTAACGAGCGAAACCCTTGTTTTTAG
TTGCCAGCGGGTTATGCCGGGCACTCTAGAAAGACTGCCGTCGTCAAGACGGAGGAAGGTGGGGATGACG
TCAAGTCATCATGGCCCTTATGCCCCGGGCTGCACACGTGCTACAATGGTCGGTACAAACGGAAGCGAAG
CCGAGAGGTGAAGCGAATCC

>gi|343806331|gb|JN090953.1| Uncultured anaerobic ammonium-oxidizing bacterium clone H3-S-75 16S ribosomal RNA gene, partial sequence
GAGCACGTAGGTGGGTTTGTAAGTCAGATGTGAAAGCCTCCTGTTCAACGGGAGAATTGCATCTGAAACT
GCAGATCTTGAGTGTAGGAGGGGAGAATGGAACTTCTGGTGGAGCGGTGAAATGCGTAGATATCAGAAGG
AACGCCGGCGGCGAAAGCGATTCTCTGGCCTATTACTGACACTCAGTGTGCGAAAGCTAGGGGAGCAAAC
GGGATTAGATACCCCGGTAGTCCTAGCCGTAAACGATGGGCACTAAGTAGAGGGAATTACCGATATTCTC
TCTGCCGTAGCTAACGCATTAAGTGCCCCGCCTGGGGAGTACGGCCGCAAGGCTAAAACTCAAAAGAATT
GACGGGGGCTCGCGCAAGCGGTGGAGCATGTGGCTTAATTCGATGCAACGCGAAAAACCTTACTGGGGCT
TGACATGGTAGAGGTAGGAACCCGAAAGGGTAACGAACGGTATCCAGTCCGTAACTATTACAGGTGTTGC
ATGGCTGTCGTCAGCTCGTGTCGTGAGACGTTGGGTTAAGTCCCCTAACGAGCGAAACCCTTGTTTTTAG
TTGCCAGCGGGTTATGCCGGGCACTCTAGAAAGACTGCCGTCGTCAAGACGGAGGAAGGTGGGGATGACG
TCAAGTCATCATGGCCCTTATGCCCCGGGCTGCACACGTGCTACAATGGTCGGTACAAACGGAAGCGAAG
CCGAGAGGTGAAGCGAATCC

>gi|343806332|gb|JN090954.1| Uncultured anaerobic ammonium-oxidizing bacterium clone H3-S-90 16S ribosomal RNA gene, partial sequence
GAGCACGTAGGTGGGTTTGTAAGTCAGATGTGAAAGCCTTCTGTTCAACGGGAGAATTGCATCTGAAACT
ACAGACCTTGAGTATAGGAGGGGAGAATGGAACTTCTGGTGGAGCGGTGAAATGCGTAGATATCAGAAGG
AACGCCGGCGGCGAAAGCGATTCTCTGGCCTATTACTGACACTCAGTGTGCGAAAGCTAGGGGAGCAAAC
GGGATTAGATACCCCGGTAGTCCTAGCCGTAAACGATGGGCACTAAGTAGAGGGAATTACCGATATTCTC
TCTGCCGTAGCTAGCGCATTAAGTGCCCCGCCTGGGGAGTACGGCCGCAAGGCTAAAACTCAAAAGAATT
GACGGGGGCTCGCACAAGCGGTGGAGCATGTGGCTTAATTCGATGCAACGCGAAAAACCTTACCGGGGCT
TGACATGGTAGAAGTAGGAACCCGAAAGGGTGACGAACGGTATCCAGTCCGTAGCTATCACAGGTGCTGC
ATGGCTGTCGTCAGCTCGTGTCGTGAGACGTTGGGTTAAGTCCCCTAACGAGCGAAACCCTTGTTTTTAG
TTGCCAGCGGGTTGTGCCGGGCACTCTAGAAAGACTGCCGTCGTCAAGACGGAGGAAGGTGGGGATGACG
TCAAGTCATCATGGCCCTTATGCCCCGGGCTGCACACGTGCTACAATGGTCGGTACAAACGGAAGCGAAG
CCGAGAGGTGAAGCGAATCC

>gi|343806333|gb|JN090955.1| Uncultured anaerobic ammonium-oxidizing bacterium clone H3-S-118 16S ribosomal RNA gene, partial sequence
GAGCACGTAGGTGGGTTTGTAAGTCAGATGTGAAAGCCTTCTGTTCAACGGAAGAATTGCATCTGAAACT
GCGAGTCTTGAGTATAGGAGGGGAGAATGGAACTTCTGGTGGAGCGGTGAAACGCGTAGATATCAGAAGG
AACGCCGGCGGCGAAAGCGATTCTCTGGCCTATTACTGACACTCAGTGTGCGAAAGCTAGGGGAGCAAAC
GGGATTAGATACCCCGGTAGTCCTAGCCGTAAACGATGGGCACTAAGTAGAGGGAATTACCGATATTCTC
TCTGCCGTAGCTAACGCATTAAGTGCCCCGCCTGGGGAGTACGGCCGCAAGGCTAAAACTCAAAAGAATT
GACGGGGGCTCGCACAAGCGGTGGAGCATGTGGCTTAATTCGATGCAACGCGAAAAACCTTACTGGGGCT
TGACATGGTAGAAGTAGGAACCCGAAAGGGTGACGAACGGTATCCAGTCCGTAGCTATCACAGGTGTTGC
ATGGCTGTCGTCAGCTCGTGTCGTGAGACGTTGGGTTAAGTCCCCTAACGAGCGAAACCCTTGTTTTTAG
TTGCCAGCGGGTTGTGCCGGGCACTCTAGAAAGACTGCCGTCGTCAAGACGGAGGAAGGTGGGGATGACG
TCAAGTCATCATGGCCCTTATGCCCCGGGCTGCACACGTGCTACAATGGTCGGTACAAACGGAAGCGAAG
CCGAGAGGTGAAGCGAATCC

>gi|343806334|gb|JN090956.1| Uncultured anaerobic ammonium-oxidizing bacterium clone H4-S-2 16S ribosomal RNA gene, partial sequence
GAGCACGTAGGTGGGTTTGTAAGTCAGATGTGAAAGCCTTCTGTTCAACGGAAGAATTGCATCTGAAACT
GCGAGTCTTGAGTGTAGGAGGGGAGAATGGAACTTCTGGTGGAGCGGTGAAATGCGTAGATATCAGAAGG
AACGCCGGCGGCGAAAGCGATTCTCTGGCCTATTACTGACACTCAGTGTGCGAAAGCTAGGGGAGCAAAC
GGGATTAGATACCCCGGTAGTCCTAGCCGTAAACGATGGGCACTAAGTAGAGGGAATTACCGATATTCTC
TCTGCCGTAGCTAACGCATTAAGTGCCCCGCCTGGGGAGTACGGCCGCAAGGCTAAAACTCAAAAGAATT
GACGGGGGCTCGCACAAGCGGTGGAGCATGTGGCTTAATTCGATGCAACGCGAAAAACCTTACCGGGGCT
TGACATGATAGAAGTAGGAACCCGAAAGGGTAACGAACGGTATCCAGTCCGTAGCTATTACAGGTGTTGC
ATGGCTGTCGTCAGCTCGTGTCGTGAGACGTTGGGTTAAGTCCCCTAACGAGCGAAACCCTTGTTTTTAG
TTGCCATCGGGTTGTGCCGGGCACTCTAGAAAGACTGCCGTCGTCAAGACGGAGGAAGGTGGGGACGACG
TCAAGTCATCATGGCCCTTATGCCCCGGGCTGCACACGCGCTACAATGGTCGGTACAAACGGAAGCGAAG
CCGAGAGGTGAAGCGAATCC

>gi|343806335|gb|JN090957.1| Uncultured anaerobic ammonium-oxidizing bacterium clone H4-S-17 16S ribosomal RNA gene, partial sequence
GAGCACGTAGGTGGGTTTGTAAGTCAGATGTGAAAGCCTCCTGTTCGACGGGAGAATTGCATCTGAAACT
GCAGATCTTGAGTGTAGGAGGGGAGAATGGAACTTCTGGTGGAGCGGTGAAATGCGTAGATATCAGAAGG
AACGCCGGCGGCGAAAGCGATTCTCTGGCCTATTACTGACACTCAGTGTGCGAAAGCTAGGGGAGCAAAC
GGGATTAGATACCCCGGTAGTCCTAGCCGTAAACGATGGGCACTAAGTAGAGGGAATTACCGATATTCTC
TCTGCCGTAGCTAACGCATTAAGTGCCCCGCCTGGGGAGTACGGCCGCAAGGCTAAAACTCAAAAGAATT
GACGGGGGCTCGCACAAGCGGTGGAGCATGTGGCCTAATTCGATGCAACGCGAAAAACCTTACCGGGGCT
TGACATGGTAGAAGTAGGAACCCGAAAGGGTAACGAACGGTATCCAGTCCGTAACTATTACAGGTGTTGC
ATGGCTGTCGTCAGCTCGTGTCGTGAGACGTTGGGTTAAGTCCCCTAACGAGCGAAACCCTTGTTTTTAG
TTGCCAGCGGGTTGTGCCGGGCACTCTAGAAAGACTGCCGTCGTCAAGACGGAGGAAGGTGGGGATGACG
TCAAGTCATCATGGCCCTTATGCCCCGGGCTGCACACGTGCTACAATGGTCGGTACAAACGGAAGCGAAG
CCGAGAGGTGAAGCGAATCC

>gi|343806336|gb|JN090958.1| Uncultured anaerobic ammonium-oxidizing bacterium clone H4-S-31 16S ribosomal RNA gene, partial sequence
GAGCACGTAGGTGGGTTTGTAAGTCAGATGTGAAAGCCTTCTGTTCAACGGAAGAATTGCATCTGAAACT
ACAAGTCTTGAGTGTAGGAGGGGAGAATGGAACTTCTGGTGGAGCGGTGAAATGCGTAGATATCAGAAGG
AACGCCGGCGGCGAAAGCGATTCTCTGGCCTATTACTGACACTCAGTGTGCGAAAGCTAGGGGAGCAAAC
GGGATTAGATACCCCGGTAGTCCTAGCTGTAAACGATGGGCACTAAGTAGAGGGAATTACCGATGTTCTC
TCTGCCGTAGCTAACGCATTAAGTGCCCCGCCTGGGGAGTACGGCCGCAAGGCTAAAACTCAAAAGAATC
GACGGGGGCTCGCACAAGCGGTGGAGCATGTGGCTTAATTCGATGCAACGCGAAAAACCTTACCGGGGCT
TGACATGATAGAAGTAGGAACCCGAAAGGGGGACGAACGGTATCCAGTCCGTAGCTATTACAGGTGTTGC
ATGGCTGTCGTCAGCTCGTGTCGTGAGACGTTGGGTTAAGTCCCCTAACGAGCGAAACCCTTGTTTTTAG
TTACCAGCGGGTTGTGCCGGGTACTCTAGAAAGACTGCCGTCGTCAAGACGGAGGAAGGTGGGGATGACG
TCAAGTCATCATGGCCCTTATGCCCCGGGCTGCACACGTGCTACAATGGTCGGTACAAACGGAAGCGAAG
CCGAGAGGTGAAGCGAATCC

>gi|343806337|gb|JN090959.1| Uncultured anaerobic ammonium-oxidizing bacterium clone H4-S-59 16S ribosomal RNA gene, partial sequence
GAGCACGTAGGTGGGTTTGTAAGTCAGATGTGAAAGCCTCCTGTTCAACGGGAGAATTGCATCTGAAACT
GCAGATCTTGAGTGTAGGAGGGGAGAATGGAACTTCTGGTGGAGCGGTGAAATGCGTAGATATCAGAAGG
AACGCCGGCGGCGAAAGCGATTCTCTGGCCTATTACTGACACTCAGTGTGCGAAAGCTAGGGGAGCAAAC
GGGATTAGATACCCCGGTAGTCCTAGCCGTAAACGATGGGCACTAAGTAGAGGGAATTACCGATATTCTC
TCTGCCGTAGCTAGCGCATTAAGTGCCCCGCCTGGGGAGTACGGCCGCAAGGCTAAAACTCAAAAGAATT
GACGGGGGCTCGCACAAGCGGTGGAGCATGTGGCTTAATTCGATGCAACGCGAAAAACCTTACCGGGGCT
TGACATGGTAGAAGTAGGAACCCGAAAGGGTAACGAACGGTATCCAGTCCGTAACTATTACAGGTGTTGC
ATGGCTGTCGTCAGCTCGTGTCGTGAGACGTTGGGTTAAGTCCCCTAACGAGCGAAACCCTTGTTTTTAG
TTGCCAGCGGGTTATGCCGGGCACTCTAGAAAGACTGCCGTCGTCAAGACGGAGGAAGGTGGGGATGACG
TCAAGTCATCATGGCCCTTATGCCCCGGGCTGCACACGTGCTACAATGGTCGGTACAAACGGAAGCGAAG
CCGAGAGGTGAAGCGAATCC

>gi|343806338|gb|JN090960.1| Uncultured anaerobic ammonium-oxidizing bacterium clone H4-S-101 16S ribosomal RNA gene, partial sequence
GAGCACGTAGGTGGGTTTGTAAGTCAGATGTGAAAGCCTTCTGTTCAACGGGAGAATTGCATCTGAAACT
ACAAATCTTGAGTGTAGGAGGGGAGAATGGAGCTTCTGGTGGAGCGGTGAAATGCGTAGATATCAGAAGG
AACGCCGGCGGCGAAAGCGATTCTCTGGCCTATTACTGACACTCAGTGTGCGAAAGCTAGGGGAGCAAAC
GGGATTAGATACCTCGGTAGTCCTAGCCGTAAACGATGGGCACTAAGTAGAGGGAATTACCGATACTCTC
TCTGCCGTAGCTAACGCATTAAGTGCCCCGCCTGGGGAGTACGGCCGCAAGGCTAAAACTCAAAAGAATT
GACGGGGGCTCGCACAAGCGGTGGAGCATGTGGCTTAATTCGATGCAACGCGAAAAACCTTACCGGGGCT
TGACATGGTAGAAGTAGGAACCCGAAAGGGTAACGAACGGTATCCAGTCCGTAACTATTACAGGTGTTGC
ATGGCTGTCGTCAGCTCGTGTCGTGAGACGTTGGGTTAAGTCCCCTAACGAGCGAAACCCTTGTTTTTAG
TTGCCAGCGGGTTATGCCGGGCACTCTAGAAAGACTGCCGTCGTCAAGACGGAGGAAGGTGGGGATGACG
TCAAGTCATCATGGCCCTTATGCCCCGGGCTGCACACGTGCTACAATGGTCGGTACAAACGGAAGCGAAG
CCGAGAGGTGAAGCGAATCC

>gi|343806339|gb|JN090961.1| Uncultured anaerobic ammonium-oxidizing bacterium clone H4-S-108 16S ribosomal RNA gene, partial sequence
GAGCACGTAGGTGGGTTTGTAAGTCAGGTGTGAAAGCCTTCTGTTTAAAGGAAGAACGGCATCTGAAACT
GCAGATCTTGAGTGTAGGAGGGGAGAGTGGAACTTCTGGTGGAGCGGTGAAATGCGTAGATATCAGAAGG
AACGTCGGCGGCGAAAGCGACTCTCTGGCCTATTACTGACACTGAGGTGCGAAAGTTAGGGGAGCAAACG
GGATTAGATACCCCGGTAGTCCTAACCGTAAACGATGGGCACTAAGTAGAGGGAATTACCAATGTTCTCT
CTGCCGTAGCTAACGCATTAAGTGCCCCGCCTGGGGAGTACGGCCGCAAGGCTAAAACTCAAAAGAATTG
ACGGGGGCTCGCACAAGCGGTGGAGCATGTGGCTTAATTCGATGCAACGCGAAAAACCTTACCGGGGTTC
GACATGATAGAAGTAGGAGCCCGAAAGGGTAACCAACGGTATCCAGTCCGTAACTATTACAGGTGTTGCA
TGGCTGTCGTCAGCTCGTGTCGTGAGACGTTGGGTTAAGTCCCCTAACGAGCGAAACCCTTGTTTTTAGT
TACCAGCGGGTTGTGCCGGGTACTCTAGAAAGACTGCCGTCGTCAAGACGGAGGAAGGTGGGGATGACGT
CAAGTCATCATGGCCCTTATGCCCCGGGCTGCACACGTGCTACAATGGTCGGTACAAACGGAAGCCAAAC
CGAGAGGTGAAGCGAATCC

>gi|343806340|gb|JN090962.1| Uncultured anaerobic ammonium-oxidizing bacterium clone H5-S-9 16S ribosomal RNA gene, partial sequence
GAGCACGTAGGTGGGTTTGTAAGTCAGGTGTGAAAGCCTTCTGTTCAAAGGAAGAACGGCATCTGAAACT
GCAGATCTTGAGTGTAGGAGGGGAGAGTGGAACTTCTGGTGGAGCGGTGAAATGCGTAGATATCAGAAGG
AACGTCGGCGGCGAAAGCGACTCTCTGGCCTATTACTGACACTGAGGTGCGAAAGTTAGGGGAGCAAACG
GGATTAGATACCCCGGTAGTCCTAACCGTAAACGATGGGCACTAAGTAGAGGGAATTACCAATGTTCTCT
CTGCCGTAGCTAACGCATTAAGTGCCCCGCCTGGGGAGTACGGCCGCAAGGCTAAAACTCAAAAGAATTG
ACGGGGGCTCGCACAAGCGGTGGAGCATGTGGCTTAATTCGATGCAACGCGAAAAACCTTACCGGGGTTT
GACATGGTAGAAGTAGGAGCCCGAAAGGGCAACCAACGGTATCCAGTCCGTAGCTATCACAGGTGTTGCA
TGGCTGTCGTCAGCTCGTGTCGTGAGACGTTGGGTTAAGTCCCCTAACGAGCGAAACCCTTGTTTTTAGT
TACCATCGGGTGATGCCGAGTACTCTAAAAAGACTGCCGTCGTCAAGACGGAGGAAGGTGGGGATGACGT
CAAGTCATCATGGCCCTTATACCCCGGGCTGCACACGTGCTACAATGGTCGGTACAAAAGGAAGCAAGAC
CGAGAGGTGAAGCGAATCC

>gi|343806342|gb|JN090964.1| Uncultured anaerobic ammonium-oxidizing bacterium clone H5-S-11 16S ribosomal RNA gene, partial sequence
GAGCACGTAGGTGGGTTTGTAAGTCAGATGTGAAAGCCTTCTGTTCAACGGAAGAATTGCATCTGAAACT
GCGAGTCTTGAGTGTAGGAGGGGAGAATGGAACTTCTGGTGGAGCGGTGAAATGCGTAGATATCAGAAGG
AACGCCGGCGGCGAAAGCGATTCTCTGGCCTATTACTGACACTCAGTGTGCGAAAGCTAGGGGAGCAAAC
GGGATTAGATACCCCGGTAGTCCTAGCCGTAAACGATGGGCACTAAGTAGAGGGAATTACCGATATTCTC
TCTGCCGTAGCTAACGCATTAAGTGCCCCGCCTGGGGAGTACGGCCGCAAGGCTAAAACTCAAAAGAATT
GACGGGGGCTCGCACAAGCGGTGGAGCATGTGGCTTAATTTGATGCAACGCGAAAAACCTTACCGGGGCT
TGACATGATAGAAGTAGGAACCCGAAAGGGTAACGAACGGTATCCAGTCCGTAGCTATTACAGGTGTTGC
ATGGCTGTCGTCAGCTCGTGTCGTGAGACGTTGGGTTAAGTCCCCTAACGAGCGAAACCCTTGTTTTTAG
TTGCCATCGGGTTGTGCCGGGCACTCTAGAAAGACTGCCGTCGTCAAGACGGAGGAAGGTGGGGACGACG
TCAAGTCATCATGGCCCTTATGCCCCGGGCTGCACACGTGCTACAATGGTCGGTACAAACGGAAGCGAAG
CCGAGAGGTGAAGCGAATCC

>gi|343806344|gb|JN090966.1| Uncultured anaerobic ammonium-oxidizing bacterium clone H5-S-14 16S ribosomal RNA gene, partial sequence
GAGCACGTAGGTGGGTTTGTAAGTCAGGTGTGAAAGCCTTCTGTTTAAAGGAAGAACGGCATCTGAAACT
GCAGATCTTGAGTGTAGGAGGGGAGAGTGGAACTTCTGGTGGAGCGGTGAAATGCGTAGATATCAGAAGG
AACGTCGGCGGCGAAAGCGACTCTCTGGCCTATTACTGACACTGAGGTGCGAAAGTTAGGGGAGCAAACG
GGATTAGATACCCCGGTAGTCCTAACCGTAAACGATGGGCACTAAGTAGAGGGAATTACCAATGTTCTCT
CTGCCGTAGCTAACGCATTAAGTGCCCCGCCTGGGGAGTACGGCCGCAAGGCTAAAACTCAAAAGAATTG
ACGGGGGCTCGCACAAGCGGTGGAGCATGTGGCTTAATTCGATGCAACGCGAAAAACCTTACCGGGGTTT
GACATGATAGAAGTAGGAGCCCGAAAGGGTAACCAACGGTATCCAGTCCGTAACTATTACAGGTGTTGCA
TGGCTGTCGTCAGCTCGTGTCGTGAGACGTTGGGTTAAGTCCCCTAACGAGCGAAACCCTTGTTTTTAGT
TACCATCGAGTAATGTCGGGTACTCTAAAAAGACTGCCGTCGTCAAGACGGAGGGAGGTGGGGATGACGT
CAAGTCATCATGGCCCTTATACCCCGGGCTGCACACGTGCTACAATGGTCGGTACAAAAGGATGCGAGAC
CGAGAGGTGAAGCGAATCC

>gi|343806345|gb|JN090967.1| Uncultured anaerobic ammonium-oxidizing bacterium clone H5-S-17 16S ribosomal RNA gene, partial sequence
GAGCACGTAGGTGGGTTTGTAAGTCAGGTGTGAAAGCCTTCTGTTCAAAGGAAGAACGGCATCTGAAACT
GCAGATCTTGAGTGTAGGAGGGGAGAGTGGAACTTCTGGTGGAGCGGTGAAATGCGTAGATACCAGAAGG
AACGTCGGCGGCGAAAGCGACTCTCTGGCCTGTTACTGACACTGAGGTGCGAAAGTTAGGGGAGCAAACG
GGATTAGATACCCCGGTAGTCCTAACCGTAAACGATGGGCACTAAGTAGAGGGAATTACCAATGTTCTCT
CTGCCGTAGCTAACGCATTAAGTGCCCCGCCTGGGGAGTACGGCCGCAAGGCTAAAACTCAAAAGAATTG
ACGGGGGCTCGCACAAGCGGTGGAGCATGTGGCTTAATTCGATGCAACGCGAGAAACCTTACCGGGGTTT
GACATGGTAGAAGTAGGAGCCCGAAAGGGCAACCAACGGTATCCAATCCGTAACTATCACAGGTGTTGCA
TGGCTGTCGTCAGCTCGTGTCGTGAGACGTTGGGTTAAGTCCCCTAACGAGCGAAACCCTTGTTTTTAGT
TACCATCGGGTAATGCCGAGTACTCTAAAAAGACTGCCGTCGTCAAGACGGAGGAAGGTGGGGATGACGT
CAAGTCATCATGGCCCTTATACCCCGGGCTGCACACGTGCTACAATGGTCGGTACAAAAGGAAGCAAGAC
CGAGAGGTGAAGCGAATCC

>gi|343806346|gb|JN090968.1| Uncultured anaerobic ammonium-oxidizing bacterium clone H5-S-19 16S ribosomal RNA gene, partial sequence
GAGCACGTAGGTGGGTTTGTAAGTCAGATGTGAAAGCCTCCTGTTCAACGGGAGAATTGCATCTGAAACT
GCTGATCTTGAGTGTAGGAGGGGAGAATGGAACTTCTGGTGGAGCGGTGAAATGCGTAGATATCAGAAGG
AACGCCGGCGGCGAAAGCGATTCTCTGGCCTATTACTGACACTCAGTGTGCGAAAGCTAGGGGAGCAAAC
GGGATTAGATACCCCGGTAGTCCTAGCCGTAAACGATGAGCACTAAGTAGAGGGAATTACCGATATTCTC
TCTGCCGTAGCTAACGCATTAAGTGCCCCGCCTGGGGAGTACGGCCGCAAGGCTAAAACTCAAAAGAATT
GACGGGGGCTCGCACAAGCGGTGGAGCATGTGGCTTAATTCGATGCAACGCGAAAAACCTTACCGGGGCT
TGACATGATAGAAGTAGGAACCCGAAAGGGTAACGAACGGTATCCAGTCCGTAGCTATTACAGGTGTTGC
ATGGCTGTCGTCAGCTCGTGTCGTGAGACGTTGGGTTAAGTCCCCTAACGAGCGAAACCCTTGTTTTTAG
TTGCCAGCGGGTTATGCCGAGCACTCTAGAAAGACTGCCGTCGTCAAGACGGAGGAAGGTGGGGATGACG
TCAAGTCATCATGGCCCTTATGCCCCGGGCTGCACACGTGCTACAATGGTCGGTACAAACGGAAGCGAAA
CCGAGAGGTGAAGCGAATCC

>gi|343806347|gb|JN090969.1| Uncultured anaerobic ammonium-oxidizing bacterium clone H5-S-30 16S ribosomal RNA gene, partial sequence
GAGCACGTAGGTGGGTTTGTAAGTCAGATGTGAAAGCCTTCTGTTCAACGGAAGAATTGCATCTGAAACT
GCGAGTCTTGAGTGTAGGAGGGGAGAATGGAACTTCTGGTGGAGCGGTGAAATGCGTAGATATCAGAAGG
AACGCCGGCGGCGAAAGCGATTCTCTGGCCTATTACTGACACTCAGTGTGCGAAAGCTAGGGGAGCAAAC
GGGATTAGATATCCCGGTAGTCCTAGCCGTAAACGATGGGCGCTAAGTAGAGGGAATTACCGATATTCTC
TCTGCCGTAGCTAACGCATTAAGTGCCCCGCCTGGGGAGTACGGCCGCAAGGCTAAAACTCAAAAGAATT
GACGGGGGCTCGCACAAGCGGTGGAGCATGTGGCTTAATTCGATGCAACGCGAAAAACCTTACCGGGGCT
TGACATGATAGAAGTAGGAACCCGAAAGGGTAACGAACGGTATCCAGTCCGTAGCTATTACAGGTGTTGC
ATGGCTGTCGTCAGCTCGTGTCGTGAGACGTTGGGTTAAGTCCCCTAACGAGCGAAACCCTTGTTTTTAG
TTGCCAGCGGGTTGTGCCGGGCACTCTAGAAAGACTGCCGTCGTCAAGACGGAGGAAGGTGGGGACGACG
TCAAGTCATCATGGCCCTTATGCCCCGGGCTGCACACGTGCTACAATGGTCGGTACAAACGGAAGCGAAG
CCGAGAGGTGAAGCGAATCC

>gi|343806351|gb|JN090973.1| Uncultured anaerobic ammonium-oxidizing bacterium clone H5-S-89 16S ribosomal RNA gene, partial sequence
GAGCACGTAGGTGGGTTTGTAAGTCAGATGTGAAAGCCTTCTGTTCAAAGGAAGAACGGCATCTGAAACT
GCTAATCTTGAGTGTAGGAGGGGAGAGTGGAACTTCTGGTGGAGCGGTGAAATGCGTAGATATCAGAAGG
AACGTCGGCGGCGAAAGCGACTCTCTGGCCTATTACTGACACTGAGTGTGCGAAAGTTAGGGGAGCAAAC
GGGATTAGATACCCCGGTAGTCCTAACCGTAAACGATGGGCACTAAGTAGAGGGAATTACCAATGTTCTC
TCTGCCGTAGCTAACGCATTAAGTGCCCCGCCTGGGGAGTACGGCCGCAAGGCTAAAACTCAAAAGAATT
GACGGGGGCTCGCACAAGCGGTGGAGCATGTGGCTTAATTCGATGCAACGCGAAAAGCCTTACCGGGGTT
TGACATGGTAGAAGTAGGAGCCCGAAAGGGTAACCAACGGTATCCAGTCCGTAACTATTACAGGTGTTGC
ATGGCTGTCGTCAGCTCGTGTCGTGAGACGTTGGGTTAAGTCCCCTAACGAGCGAAACCCTTATTTTTTG
TTACCATCGGGTTATGCCGGGTACTCTAGAAAGACTGCCGTCGTCAAGACGGAGGAAGGTGGGGATGACG
TCAAGTCATCATGGCCCTTATACCCCGGGCTGCACACGTGCTACAATGGTCGGTACAAAAGGAAGCAAGA
CCGAGAGGTGAAGCGAATCC

>gi|343806352|gb|JN090974.1| Uncultured anaerobic ammonium-oxidizing bacterium clone H5-S-94 16S ribosomal RNA gene, partial sequence
GAGCACGTAGGTGGGTTTGTAAGTCAGATGTGAAAGCCTTCTGTTCAACGGAAGAATTGCATCTGAAACT
GCGAGTCTTGAGTGTAGGAGGGGAGAATGGAACTTCTGGTGGAGCGGTGAAATGCGTAGATATCAGAAGG
AACGCCGGCGGCGAAAGCGATTCTCTGGCCTATTACTGACACTCAGTGTGCGAAAGCTAGGGGAGCAAAC
GGGATTAGATACCCCGGTAGTCCTAGCCGTAAACGATGGGCACTAAGTAGAGGGAATTACCGATATTCTC
TCTGCCGTAGCTAACGCATTAAGTGCCCCGCCTGGGGAGTACGGCCGCAAGGCTAAAACTCAAAAGAATT
GACGGGGGCTCGCACAAGCGGTGGAGCATGTGGCTTAATTCGATGCAACGCGAAAAACCTTACCGGGGCT
TGACATGGTAGAAGTAGGAACCCGAAAGGGTAACGAACGGTATCCAGTCCGTAACTATTACAGGTGTTGC
ATGGCTGTCGTCAGCTCGTGTCGTGAGACGTTGGGTTAAGTCCCCTAACGAGCGAAACCCTTGTTTTTAG
TTGCCAGCGGGTTATGCCGGGCACTCTAGAAAGACTGCCGTCGTCAAGACGGAGGAAGGTGGGGACGACG
TCAAGTCATCATGGCCCTTATGCCCCGGGCTGCACACGTGCTACAATGGCCGGTACAAACGGAAGCGAAG
CCGAGAGGTGAAGCGAATCC
>gi|343806354|gb|JN090976.1| Uncultured anaerobic ammonium-oxidizing bacterium clone H5-S-104 16S ribosomal RNA gene, partial sequence
GAGCACGTAGGTGGGTTTGTAAGTCAGATGTGAAAGCCTTCTGTTCAACGGGAGAATTGCATCTGAAACT
ACAGACCTTGAGTATAGGAGGGGAGAATGGAACTTCTGGTGGAGCGGTGAAATGCGTAGATATCAGAAGG
AACGCCGGCGGCGAAAGCGATTCTCTGGCCTATTACTGACACTCAGTGTGCGAAAGCTAGGGGAGCAAAC
GGGATTAGATACCCCGGTAGTCCTAGCCGTAAACGATGGGCACTAAGTAGAGGGAATTACCGATGTTCTC
TCTGCCGTAGCTAACGCATTAAGTGCCCCGCCTGGGGAGTACGGCCGCAAGGCTAAAACTCAAAAGAATT
GACGGGGGCTCGCGCAAGCGGTGGAGCATGTGGCTTAATTCGATGCAACGCGAAAAACCTTACCGGGGCT
TGACATGGTAGAAGTAGGAACCCGAAAGGGTAACGAACGGTATCCAGTCCGTAGCTATCACAGGTGTTGC
ATGGCTGTCGTCAGCTCGTGTCGTGAGACGTTGGGTTAAGTCCCCTAACGAGCGAAACCCTTGTTTTTAG
TTACCAGCGGGTTGTGCCGGGTACTCTGGAAAGACTGCCGTCGTCAAGACGGAGGAAGGTGGGGATGACG
TCAAGTCATCATGGCCCTTATGCCCCGGGCTGCACACGTGCTACAATGGTCGGTACAAACGGAAGCGAAG
CCGAGAGGTGAAGCGAATCC

>gi|343806355|gb|JN090977.1| Uncultured anaerobic ammonium-oxidizing bacterium clone H5-S-117 16S ribosomal RNA gene, partial sequence
GAGCACGTAGGTGGGTTTGTAAGTCAGATGTGAAAGCCTTCTGTTCAACGGAAGAATTGCATCTGAAACT
GCGAGTCTTGAGTGTAGGAGGGGAGAATGGAACTTCTGGTGGAGCGGTGAAATGCGTAGATATCAGAAGG
AACGCCGGCGGCGAAAGCGATTCTCTGGCCTATTACTGACACTCAGTGTGCGAAAGCTAGGGGAGCAAAC
GGGATTAGATACCCCGGTAGTCCTAGCCGTAAACGATGGGCACTAAGTAGAGGGAATTACCGATATTCTC
TCTGCCGTAGCTAACGCATTAAGTGCCCCGCCTGGGGAGTACGGCCGCAAGGCTAAAACTCAAAAGAATT
GACGGGGGCTCGCACAAGCGGTGGAGCATGTGGCTTAATTCGATGCAACGCGAAAAACCTTACCGGGGCT
TGACATGATAGAAGTAGGAACCCGAAAGGGTAACGAACGGTATCCGGTCCGTAGCTATTACAGGTGTTGC
ATGGCTGTCGTCAGCTCGTGTCGTGAGACGTTGGGTTAAGTCCCCTAACGAGCGAAACCCTTGTTTTTAG
TTGCCATCGGGTTGTGCCGGGCACTCTAGAAAGACTGCCGTCATCAAGACGGAGGAAGGTGGGGACGACG
TCAAGTCATCATGGCCCTTATGCCCCGGGCTGCACACGTGCTACAATGGTCGGTACAAACGGAAGCGAAG
CCGAGAGGTGAAGCGAATCC
>gi|395470271|gb|JQ901713.1| Uncultured anaerobic ammonium-oxidizing bacterium clone 17H-S-1 16S ribosomal RNA gene, partial sequence
GAGCACGTAGGTGGGTTTGTAAGTCAGATGTGAAAGCCTTCTGTTCAAAGGAAGAACGGCATCTGAAACT
GCTAATCTTGAGTGTAGGAGGGGAGAGTGGAACTTCTGGTGGAGCGGTGAAATGCGTAGATATCAGAAGG
AACGTCGGCGGCGACAGCGACTCTCTGGCCTATTACTGACACTGAGTGTGCGAAAGTTAGGGGAGCAAAC
GGGATTAGATACCCCGGTAGTCCTAACCGTAAACGATGGGCACTAAGTAGAGGGAATTACCAATGTTCTC
TCTGCCGTAGCTAACGCATTAAGTGCCCCGCCTGGGGAGTACGGCCGCAAGGCTAAAACTCAAAAGAATT
GACGGGGGCTCGCACGAGCGGTGGGGCATGTGGCTTAATTCGATGCAACGCGAAAAGCCTTACCGGGGTT
TGACATGGTAGAAGTAGGAGCCCGAAAGGGTAACCAACGGTATCCAGTCCGTAACTATTACAGGTGTTGC
ATGGCTGTCGTCAGCTCGTGTCGTGAGACGTTGGGTTAAGTCCCCTAACGAGCGAAACCCTTATTTTTTG
TTACCATCGGGTTATGCCGGGTACTCTAGAAAGACTGCCGTCGTCAAGACGGAGGAAGGTGGGGATGACG
TCAAGTCATCATGGCCCTTATACCCCGGGCTGCACACGTGCTACAATGGTCGGTACAAAAGGGAGCAAGA
CCGAGAGGTGAAGCGAATCC

>gi|395470272|gb|JQ901714.1| Uncultured anaerobic ammonium-oxidizing bacterium clone 17H-S-2 16S ribosomal RNA gene, partial sequence
GAGCACGTAGGTGGGTTTGTAAGTCAGATGTGAAAGCCTTCTGTTCAACGGAAGAATTGCATCTGAAACT
GCAAGTCTTGAGTGTAGGAGGGGAGAATGGAACTTCTGGTGGAGCGGTGAAATGCGTAGATATCAGAAGG
AACGCCGGCGGCGAAAGCGATTCTCTGGCCTATTACTGACACTCAGTGTGCGAAAGCTAGGGGAGCAAAC
GGGATTAGATACCCCGGTAGTCCTAGCCGTAAACGATGGGCACTAAGTAGAGGGAATTACCGATGTTCTC
TCTGCCGTAGCTAACGCATTAAGTGCCCCGCCGGGGGAGTACGGCCGCAAGGCTAAAACTCAAAAGAATT
GACGGGGGCTCGCACAAGCGGTGGAGCATGTGGCTTAATTCGATGCAACGCGAAAAACCTTACCGGGGCT
TGACATGGTAGAAGTAGGAACCCGAAAGGGTAACGAACGGCATCCAGTCCGTAGCTATCACAGGTGTTGC
ATGGCTGTCGTCAGCTCGTGTCGTGAGACGTTGGGTTAAGTCCCCTAACGAGCGAAACCCTTGTTTTTAG
TTACCAGCGGGTTATGCCGGGTACTCTAGAAAGACTGCCGTCGTCAAGACGGAGGAAGGTGGGGATGACG
TCAAGTCATCATGGCCCTTATGCCCCGGGCTGCACACGTGCTACAATGGTCGGTACAAACGGATGCGAAG
CCGAGAGGTGAAGCGAATCC

>gi|395470273|gb|JQ901715.1| Uncultured anaerobic ammonium-oxidizing bacterium clone 17H-S-3 16S ribosomal RNA gene, partial sequence
GAGCACGTAGGTGGGTTTGTAAGTCAGATGTGAAAGCCTTCTGTTCAACGGAAGAATTGCATCTGAAACT
GCAAGTCTTGAGTGTAGGAGGGGAGAATGGAACTTCCGGTGGAGCGGTGAAATGCGTAGATATCAGAAGG
AACGCCGGCGGCGAAAGCGATTCTCTGGCCTATTACTGACACTCAGTGTGCGAAAGCTAGGGGAGCAAAC
GGGATTAGATACCCCGGTAGTCCTAGCCGTAAACGATGGGCACTAAGTAGAGGGAATTACCGATATTCTC
TCTGCCGTAGCTAACGCATTAAGTGCCCCGCCTGGGGAGTACGGCCGCAAGGCTAAAACTCAAAAGAATT
GACGGGGGCTCGCACAAGCGGTGGAGCATGTGGCTTAACTCGATGCAACGCGAAAAACCTTACCGGGGCT
TGACATGGTAGAAGTAGGAACCCGAAAGGGTAACGAACGGTATCCAGTCCGTAACTATTACAGGTGTTGC
ATGGCTGTCGTCAGCTCGTGTCGTGAGACGTTGGGTTAAGTCCCCTAACGAGCGAAACCCTTATTTTTAG
TTACCAGCGGGTTGTGCCGGGTACTCTAGAAAGACTGCCGTCGTCAAGACGGAGGAAGGTGGGGATGACG
TCAAGTCATCATGGCCCTTATGCCCCGGGCTGCACACGTGCTACAATGGTCGGTACAAACGGATGCGAAG
CCGAGAGGTGAAGCGAATCC

>gi|395470274|gb|JQ901716.1| Uncultured anaerobic ammonium-oxidizing bacterium clone 17H-S-4 16S ribosomal RNA gene, partial sequence
GAGCACGTAGGTGGGTTTGTAAGTCAGATGTGAAAGCCTTCTGTTCAACGGAAGAATTGCATCTGAAACT
GCAAGTCTTGAGTGTAGGAGGGGAGAATGGAGCTTCTGGTGGAGCGGTGAAATGCGTAGATATCAGAAGG
AACGCCGGCGGCGAAAGCGATTCTCTGGCCTATTACTGACACTCAGTGTGCGAAAGCTAGGGGAGCAAAC
GGGATTAGATACCCCGGTAGTCCTAGCCGTAAACGATGGGCACTAAGTAGAGGGAATTACCGATGTTCTC
TCTGCCGTAGCTAACGCATTAAGTGCCCCGCCTGGGGAGTACGGCCGCAAGGCTAAAACTCAAAAGAATT
GACGGGGGCTCGCACAAGCGGTGGAGCATGTGGCTTAATTCGATGCAACGCGAAAAACCCTACCGGGGCT
TGACATGGTAGAAGTAGGAACCCGGAAGGGTAACGAACGGTATCCAGTCCGTAGCTATCACAGGTGTTGC
ATGGCTGTCGTCAGCTCGTGTCGTGAGACGTTGGGTTAAGTCCCCTAACGAGCGAAACCCTTGTTTTTAG
TTACCAGCGGGTTATGCCGGGTACTCTAGAAAGACTGCCGTCGTCAAGACGGAGGAAGGTGGGGATGACG
TCAAGTCATCATGGCCCTTATGCCCCGGGCTGCACACGTGCTACAATGGTCGGTACAAACGGATGCGAAG
CCGAGAGGTGAAGCGAATCC

>gi|395470275|gb|JQ901717.1| Uncultured anaerobic ammonium-oxidizing bacterium clone 17H-S-5 16S ribosomal RNA gene, partial sequence
GAGCACGTAGGTGGGTTTGTAAGTCAGATGTGAAAGCCTTCTGTTCAACAGAAGAATTGCGTCTGAAACC
GCGAGTCTTGAGTGTAGGAGGGGAGAATGGAACTTCTGGTGGAGCGGTGAAATGCGTAGATATCAGAAGG
AACGCCGGCAGCGAAAGCGATTCTCTGGCCTATTACTGACACTCAGTGTGCGAAAGCTAGGGGAGCAAAC
GGGATTAGATACCCCGGTAGTCCTAGCCGTAAACGATGGGCACTAAGTAGAGGGAATTACCGATGTTCTC
TCTGCCGTAGCTAACGCATTAAGTGCCCCGCCTGGGGAGTACGGCCGCAAGGCTAAAACTCAAAAGAATT
GACGGGGGCTCGCACAAGCGGTGGAGCATGTGGCTTAATTCGATGCAACGCGAAAAACCTTACCGGGGCT
TGACATGGTAGAAGTAGGAACCCGAAAGGGTAACGAACGGTATCCAGTCCGTAGCTATCACAGGTGTTGC
ATGGCTGTCGTCAGCTCGTGTCGTGAGACGTTGGGTTAAGTCCCCTAACGAGCGAAACCCTTGTTTTTAG
TTACCAGCGGGTTGTGCCGTGTACTCTAGAAAGACTGCCGTCGTCAAGACGGAGGAAGGTGGGGATGACG
TCAAGTCATCATGGCCCTTATGCCCCGGGCTGCACACGTGCTACAATGGTCGGTACAAACGGAAGCGAAG
CCGAGAGGTGAAGCGAATCC

>gi|395470276|gb|JQ901718.1| Uncultured anaerobic ammonium-oxidizing bacterium clone 25H-S-1 16S ribosomal RNA gene, partial sequence
GAGCACGTAGGTGGGTTTGTAAGTCAGATGTGAAAGCCTTCTGTTCAACGGAAGAATTGCATCTGAAACT
GCAAGTCTTGAGTGTAGGAGGGGAGAATGGAACTTCTGGTGGAGCGGTGAAATGCGTAGATATCAGAAGG
AACGCCGGCGGCGAAAGCGATTCTCTGGCCTATTACTGACACTCAGTGTGCGAAAGCTAGGGGAGCAAAC
GGGATCAGATACCCCGGTAGTCCTAGCCGTAAACGATGGGCACTAAGTAGAGGGAATTACCGATGTTCTC
TCTGCCGTAGCTAACGCATTAAGTGCCCCGCCTGGGGAGTACGGCCGCAAGGCTAAAACTCAAAAGAATT
GACGGGGGCTCGCACAAGCGGTGGAGCATGTGGCTTAATTCGATGCAACGCGAAAAACCTTACCGGGGCT
TGACATGGTAGAGGTAGGAACCCGAAAGGGTAACGAACGGTATCCAGTCCGTAGCTATCACAGGTGTTGC
ATGGCTGTCGTCAGCTCGTGTCGTGAGACGTTGGGTTAAGTCCCCTAACGAGCGAAACCCTTGTTTTTAG
TTACCAGCGGGTTATGCCGGGTACTCTAGAAAGACTGCCGTCGTCAAGACGGAGGAAGGTGGGGATGACG
TCAAGTCATCATGGCCCTTATGCCCCGGGCTGCACACGTGCTACAATGGTCGGTACAAACGGATGCGAAG
CCGAGAGGTGAAGCGAATCC

>gi|395470277|gb|JQ901719.1| Uncultured anaerobic ammonium-oxidizing bacterium clone 25H-S-2 16S ribosomal RNA gene, partial sequence
GAGCACGTAGGTGGGTTTGTAAGTCAGATGTGAAAGCCTTCTGTTCAACGGAAGAATTGCATCTGAAACT
GCAAGTCTTGAGTGTAGGAGGGGAGAATGGAACTTCTGGTGGAGCGGTGAAATGCGTAGATATCAGAAGG
AACGCCGGCGGCGAAAGCGATTCTCTGGCCTATTACTGACACTCAGTGTGCGAAAGCTAGGGGAGCAAAC
GGGATTAGATACCCCGGTAGTCCTAGCCGTAAACGATGGGCACTAAGTAGAGGGAATTACCGATGTTCTC
TCTGCCGTAGCTAACGCATTAAGTGCCCCGCCTGGGGAGTACGGCCGCAAGGCTAAAACTCAAAAGAATT
GACGGGGGCTCGCACAAGCGGTGGAGCATGTGGCTTAATTCGATGCAACGCGAAAAACCTTACCGGGGCT
TGACATGGTAGAAGTAGGAACCCGAAAGGGTAACGAACGGTATCCAGTCCGTAACTATTACAGGTGTTGC
ATGGCTGTCGTCAGCTCGTGTCGTGAGACGTTGGGTTAAGTCCCCTAACGAGCGAAACCCTTGTTTTTAG
TTACCAGCGGGTTGCGCCGGGTACTCTAGAAAGACTGCCGTCGTCAAGACGGAGGAAGGTGGGGATGACG
TCAAGTCATCATGGCCCTTATGCCCCGGGCTGCACACGTGCTACAATGGTCGGTACAAACGGAAGCGAAG
CCGAGAGGTGAAGCGAATCC

>gi|395470278|gb|JQ901720.1| Uncultured anaerobic ammonium-oxidizing bacterium clone 25H-S-3 16S ribosomal RNA gene, partial sequence
GAGCACGTAGGTGGGTTTGTAAGTCAGATGTGAAAGCCTTCTGTTCAACGGAAGAATTGCATCTGAAACT
GCGAGTCTTGAGTGTAGGAGGGGAGAATGGAACTTCTGGTGGAGCGGTGAAATGCGTAGATATCAGAAGG
AACGCCGGCGGCGAAAGCGATTCTCTGGCCTATTACTGACACTCAGTGTGCGAAAGCTAGGGGAGCAAAC
GGGATTAGATACCCCGGTAGTCCTAGCCGTAAACGATGGGCACTAAGTAGAGGGAATTACCGATGTTCTC
TCTGCCGTAGCTAACGCATTAAGTGCCCCGCCTGGGGAGTACGGCCGCAAGGCTAAAACTCAAAAGAATT
GACGGGGGCTCGCACAAGCGGTGGAGCATGTGGCTTAATTCGATGCAACGCGAAAAACCTTACCGGGGCT
TGACATGGTAGAAGTAGGAACCCGAAAGGGTAACGAACGGTATCCAGTCCGTAGCTATCACAGGTGTTGC
ATGGCTGTCGTCAGCTCGTGTCGTGAGACGTTGGGTTAAGTCCCCTAACGAGCGAAACCCTTGTTTTTAG
TTACCAGCGGGTTATGCCGGGTACTCTAGAAAGACTGCCGTCGTCAAGACGGAGGAAGGTGGGGATGACG
TCAAGTCATCATGGCCCTTATGCCCCGGGCTGCACACGTGCTACAATGGTCGGTACAAACGGATGCGAAG
CCGAGAGGTGAAGCGAATCC

>gi|395470279|gb|JQ901721.1| Uncultured anaerobic ammonium-oxidizing bacterium clone 25H-S-4 16S ribosomal RNA gene, partial sequence
GAGCACGTAGGTGGGTTTGTAAGTCAGATGTGAAAGCCTTCTGTTCACGGAAGAATTGCATCTGAAACTG
CAAGTCTCGAGTGTAGGAGGGGAGAATGGAACTTCTGGTGGAGCGGTGAAATGCGTAGATATCAGAAGGA
ACGCCGGCGGCGAAAGCGATTCTCTGGCCTATTACTGACACTCAGTGTGCGAAAGCTAGGGGAGCAAACG
GGATTAGATACCCCGGTAGTCCTAGCCGTAAACGATGGGCACTAAGTAGAGGGAATTACCGATGTTCTCT
CTGCCGTAGCTAACGCATTAAGTGCCCCGCCTGGGGAGTACGGCCGCAAGGCTAAAACTCAAAAGAATTG
ACGGGGGCTCGCACAAGCGGTGGAGCATGTGGCTTAATTCGATGCAACGCGAAAAACCTTACCGGGGCTT
GACATGGTAGAAGTAGGAACCCGAAAGGGTAACGAACGGTATCCAGTCCGTAGCTATCACAGGTGTTGCA
TGGCTGTCGTCAGCTCGTGTCGTGAGACGTTGGGTTAAGTCCCCTAACGAGCGAAACCCTTGTTTTTAGT
TACCAGCGGGTTATGCCGGGTACTCTAGAAAGACTGCCGTCGTCAAGACGGAGGAAGGTGGGGATGACGT
CAAGTCATCATGGCCCTTATGCCCCGGGCTGCACACGTGCTACAATGGTCGGTACAAACGGATGCGAAGC
CGAGAGGTGAAGCGAATCC

>gi|395470280|gb|JQ901722.1| Uncultured anaerobic ammonium-oxidizing bacterium clone 25H-S-5 16S ribosomal RNA gene, partial sequence
GAGCACGTAGGTGGGTTTGTAAGTCAGATGTGAACGCCTTCTGTTCAACGGAAGAATTGCATCTGAAACT
GCGAGTCTTGAGTGTAGGAGGGGAGAATGGAACTTCTGGTGGAGCGGTGAAATGCGTAGATATCAGAAGG
AACGCCGGCGGCGAAAGCGATTCTCTGGCCTATTACTGACACTCAGTGCGCGAAAGCTAGGGGAGCAAAC
GGGATTAGATACCCCGGTAGTCCTAGCCGTAAACGATGGGCACTAAGTAGAGGGAATTACCGATGTTCTC
TCTGCCGTAGCTAACGCATTAAGTGCCCCGCCTGGGGAGTACGGCCGCAAGGCTAAAACTCAAAAGAATT
GACGGGGGCTCGCACAAGCGGTGGAGCATGTGGCTTAATTCGATGCAACGCGAAAAACCTTACCGGGGCT
TGACATGGTAGAAGTAGGAACCCGAAAGGGTTACGAACGGTATCCAGTCCGTAGCTATCACAGGTGTTGC
ATGGCTGTCGTCAGCTCGTGTCGTGAGACGTTGGGTTAAGTCCCCTAACGAGCGAAACCCTTGTTTTTAG
TTACCAGCGGGTTATGCCGGGTACTCTAGAAAGACTGCCGTCGTCAAGACGGAGGAAGGTGGGGATGACG
TCAAGTCATCATGGCCCTTATGCCCCGGGCTGCACACGTGCTACAATGGTCGGTACAAACGGATGCGAAG
CCGAGAGGTGAAGCGAATCC

>gi|395470281|gb|JQ901723.1| Uncultured anaerobic ammonium-oxidizing bacterium clone 30H-S-1 16S ribosomal RNA gene, partial sequence
GAGCACGTAGGTGGGTTTGTAAGTCAGGTGTGAAAGCCTTCTGTTCAACGGAAGAATTGCATCTGAAACT
GCGAGTCTTGAGTGTAGGAGGGGAGAATGGAACTTCTGGTGGAGCGGTGAAATGCGTAGATATCAGAAGG
AACGCCGGCGGCGAAAGCGATTCTCTGGCCTATTACTGACACTCAGTGTGCGAAAGCTAGGGGAGCAAAC
GGGATTAGATACCCCGGTAGTCCTAGCCGTAAACGATGGGCACTAAGTAGAGGGAATTACCGATGTTCTC
TCTGCCGTAGCTAACGCATTAAGTGCCCCGCCTGGGGAGTACGGCCGCAAGGCTAAAACTCAAAAGAATT
GACGGGGGCTCGCACAAGCGGTGGAGCATGTGGCTTAATTCGATGCAACGCGAAAAACCTTACCGGGGCT
TGACATGGTAGAAGTAGGAACCCGAAAGGGTAACGAACGGTATCCAGTCCGTAGCTATCACAGGTGTTGC
ATGGCTGTCGTCAGCTCGTGTCGTGAGACGTTGGGTTAAGTCCCCTAACGAGCGAAACCCTTGTTTTTAG
TTACCAGCGGGTTATGCCGGGTACTCTAGAAAGACTGCCGTCGTCAAGACGGAGGAAGGTGGGGATGATG
TCAAGTCATCATGGCCCTTATGCCCCGGGCTGCACACGTGCTACAATGGTCGGTACAAACGGAAGCGAAG
CCGAGAGGTGAAGCGAATCC

>gi|395470282|gb|JQ901724.1| Uncultured anaerobic ammonium-oxidizing bacterium clone 30H-S-2 16S ribosomal RNA gene, partial sequence
GAGCACGTAGGTGGGTTTGTAAGTCAGATGTGAAAGCCTTCTGTTCAACGGAAGAATTGCATCTGAAACT
GCGAGTCTTGAGTGTAGGAGGGGAGAATGGAACTTCTGGTGGAGCGGTGAAATGCGTAGATATCAGAAGG
AACGCCGGCGGCGAAAGCGATTCTCTGGCCTATTACTGACACTCAGTGTGCGAAAGCTAGGGGAGCAAAC
GGGATTAGATACCCCGGTAGTCCTAGCCGTAAACGATGGGCACTAAGTAGAGGGAATTACCGATGTTCTC
TCTGCCGTAGCTAACGCATTAAGTGCCCCGCCTGGGGAGTACGGCCGCAAGGCTAAAACTCAAAAGAATT
GACGGGGGCTCGCACAAGCGGTGGAGCATGTGGCTTAATTCGATGCAACGCGAAAAACCTTACCGGGGCT
TGACATGGTAGAAGTAGGAACCCGAAAGGTAACGAACGGTATCCAGTCCGTAGCTATCACAGGTGTTGCA
TGGCTGTCGTCAGCTCGTGTCGTGAGACGTTGGGTTAAGTCCCCTAACGAGCGAAACCCTTGTTTTTAGT
TACCAGCGGGTTATGCCGGGTACTCTAGAAAGACTGCCGTCGTCAAGACGGAGGAAGGTGGGGATGACGT
CAAGTCATCATGGCCCTTATGCCCTGGGCTGCACACGTGCTACAATGGTCGGTACAAACGGATGCGAAGC
CGAGAGGTGAAGCGAATCC

>gi|395470283|gb|JQ901725.1| Uncultured anaerobic ammonium-oxidizing bacterium clone 30H-S-3 16S ribosomal RNA gene, partial sequence
GAGCACGTAGGTGGGTTTGTAAGTCAGATGTGAAAGCCTTCAGTTCAACGGAAGAATTGCATCTGAAACT
GCAAGTCTTGAGTGTAGGAGGGGAGAATGGAACTTCTGGTGGAGCGGTGAAATGCGTAGATATCAGAAGG
AACGCCGGCGGCGAAAGCGATTCTCTGGCCTATTACTGACACTCAGTGTGCGAAAGCTAGGGGAGCAAAC
GGGATTAGATACCCCGGTAGTCCTAGCCGTAAACGATGGGCACTAAGTAGAGGGAATTACCGATGTTCTC
TCTGCCGTAGCTAACGCATTAAGTGCCCCGCCTGGGGAGTACGGCCGCAAGGCTAAAACTCAAAAGAATT
GACGGGGGCTCGCACGAGCGGTGGAGCATGTGGCTTAATTCGATGCAACGCAAAAAACCTTACCGGGGCC
TGACATGGTAGAAGTAGGAACCCGAAAGGGTAACGAACGGTATCCAGTCCGTAGCTATCACAGGTGTTGC
ATGGCTGTCGTCAGCTCGTGTCGTGAGACGTTGGGTTAAGTCCCCTAACGAGCGAAACCCTTGTTTTTAG
TTACCAGCGGGTTATGCCGGGTACTCTAGAAAGACTGCCGTCGTCAAGACGGAGGAAGGTGGGGATGACG
TCAAGTCATCATGGCCCTTATGCCCCGGGCTGCACACGTGCTACAATGGTCGATACAAACGGATGCGAAG
CCGAGAGGTGAAGCGAATCC

>gi|395470284|gb|JQ901726.1| Uncultured anaerobic ammonium-oxidizing bacterium clone 30H-S-4 16S ribosomal RNA gene, partial sequence
GAGCACGTAGGTGGGTTTGTAAGTCAGGTGTGAAAGCCTTCTGTTCAACGGAAGAATTGCATCTGAAACT
GCGAGTCTTGAGTGTAGGAGGGGAGAATGGAACTTCTGATGGAGCGGTGAAATGCGTAGATATCAGAAGG
AACGCCGGCGGCGAAAGCGATTCTCTGGCCTATTACTGACACTCAGTGTGCGAAAGCTAGGGGAGCAAAC
GGGATTAGATACCCCGGTAGTCCTAGCCGTAAACGATGGGCACTAAGTAGAGGGAATTACCGATGTTCTC
TCTGCCGTAGCTAACGCATTAAGTGCCCCGCCTGGGGAGTACGGCCGCAAGGCTAAAACTCAAAAGAATT
GACGGGGGCTCGCACAAGCGGTGGAGCATGTGGCTTAATTCGATGCAACGCGAAAAACCTTACCGGGGCT
TGACATGGTAGAAGTAGGAACCCGAAAGGGTAACGAACGGTATCCAGTCCGTAGCTATCACAGGTGTTGC
ATGGCTGTCGTCAGCTCGTGTCGTGAGACGTTGGGTTAAGTCCCCTAACGAGCGAAACCCTTGTTTTTAG
TTACCAGCGGGTTATGCCGGGTACTCTAGAAAGACTGCCGTCGTCAAGACGGAGGAAGGTGGGGATGACG
TCAAGTCATCATGGCCCTTATGCCCCGGGCTGCGCACGTGCTACAATGGTCGGTACAAACGGATGCGAAG
CCGAGAGGTGAAGCGAATCC

>gi|395470285|gb|JQ901727.1| Uncultured anaerobic ammonium-oxidizing bacterium clone 30H-S-5 16S ribosomal RNA gene, partial sequence
GAGCACGTAGGTGGGTTTGTAAGTCAGATGTGAAAGCCTTCTGTTCAACGGAAGAATTGCATCTGTAACT
GCGAGTCTTGAGTGTAGGAGGGGAGAATGGAACTTCTGGTGGAGCGGTGAAATGCGTAGATATCAGAAGG
AACGCCGGCGGCGAAAGCGATTCTCTGGCCTATTACTGACACTCAGTGTGCGAAAGCTAGGGGAGCAAAC
GGGATTAGATACCCCGGTAGTCCTAGCCGTAAACGATGGGCACTAAGTAGAGGGAATTACCGATATTCTC
TCTGCCGTAGCTAACGCATTAAGTGCCCCGCCTGGGGAGTACGGCCGCAAGGCTAAAACTCAAAAGAATT
GACGGGGGCTCGCACAAGCGGTGGAGCATGTGGCTTAATTCGATGCAACGCGAAAAACCTTACCGGGGCT
TGACATGGTAGAAGTAGGAACCCGAAAGGGTAACGAACGGTATCCAGTCCGTAGCTATCACAGGTGTTGC
ATGGCTGTCGTCAGCTCGTGTCGTGAGACGTTGGGTTAAGTCCCCTAACGAGCGAAACCCTTGTTTTTAG
TTACCAGCGGGTTGTGCCGGGTACTCTAGAAAGACTGCCGTCGTCAAGACGGAGGAAGGTGGGGATGACG
TCAAGTCATCATGGCCCTTATGCCCCGGGCTGCACACGTGCTACAATGGTCGGTACAAACAGATGCGAAG
CCGAGAGGTGAAGCGAATCC

>gi|395470286|gb|JQ901728.1| Uncultured anaerobic ammonium-oxidizing bacterium clone 37H-S-1 16S ribosomal RNA gene, partial sequence
GAGCACGTAGGTGGGTTTGTAAGTCAGGTGTGAAAGCCTTCTGTTCAACGGAAGAATTGCATCTGAAACT
GCGAGTCTTGAGTGTAGGAGGGGAGAATGGAACTTCTGGTGGAGCGGTGAAATGCGTAGATATCAGAAGG
AACGCCGGCGGCGAAAGCGATTCTCTGGCCTATTACTGACACTCAGTGTGCGAAAGCTAGGGGAGCAAAC
GGGATTAGATACCCCGGTAGTCCTAGCCGTAAACGATGGGCACTAAGTAGAGGGAATTACCGATGTTCTC
TCTGCCGTAGCTAACGCATTAAGTGCCCCGCCTGGGGAGTACGGCCGCAAGGCTAAAACTCAAAAGAATT
GACGGGGGCTCGCACAAGCGGTGGAGCATGTGGCTTAATTCGATGCAACGCGAAAAACCTTACCGGGGCT
TGACATGGTAGAAGTAGGAACCCGAAAGGGTAACGAACGGTATCCAGTCCGTAGCTATCACAGGTGTTGC
ATGGCTGTCGTCAGCTCGTGTCGTGAGACGTTGGGTTAAGTCCCCTAACGAGCGAAACCCTTGTTTTTAG
TTACCAGCGGGTTATGCCGGGTACTCTAGAAAGACTGCCGTCGTCAAGACGGAGGAAGGTGGGGATGACG
TCAAGTCATCATGGCCCTTATGCCCCGGGCTGCACACGTGCTACAATGGTCGGTACAAACGGATGCGAAG
CCGAGAGGTGAAGCGAATCC

>gi|395470287|gb|JQ901729.1| Uncultured anaerobic ammonium-oxidizing bacterium clone 37H-S-2 16S ribosomal RNA gene, partial sequence
GAGCACGTAGGTGGGTTTGTAAGTCAGATGTGAAAGCCTTCTGTTCAACGGAAGAATTGCATCTGAAACT
GCAAGTCTTGAGTGTAGGAGGGGAGAATGGAACTTCTGGTGGAGCGGTGAAATGCGTAGATATCAGAAGG
AACGCCGGCGGCGAAAGCGATTCTCTGGCCTATTACTGACACTCAGTGTGCGAAAGCTAGGGGAGCAAAC
GGGATTAGATACCCCGGTAGTCCTAGCCGTAAACGATGGGCACTAAGTAGAGGGAATTACCGATGTTCTC
TCTGCCGTAGCTAACGCATTAAGTGCCCCGCCTGGGGAGTACGGCCGCAAGGCTAAAACTCAAAAGAATT
GACGGGGGCTCGCACAAGCGGTGGAGCATGTGGCTTAATTCGATGCAACGCGAAAAACCTTACCGGGGCT
TGACATGGTAGAAGTAGGAACCCGAAAGGGTAACGAACGGTATCCAGTCCGTAGCTATCACAGGTGTTGC
ATGGCTGTCGTCAGCTCGTGTCGTGAGACGTTGGGTTAAGTCCCCTAACGAGCGAAACCCTTGTTTTTAG
TTACCAGCGGGTTATGCCGGGTACTCTAGAAAGACTGCCGTCGTCAAGACGGAGGAAGGTGGGGATGACG
TCAAGTCATCATGGCCCTTATGCCCCGGGCTGCACACGTGCTACAATGGTCGGTACAAACGGATGCGAAG
CCGAGAGGTGAAGCGAATCC

>gi|395470288|gb|JQ901730.1| Uncultured anaerobic ammonium-oxidizing bacterium clone 37H-S-3 16S ribosomal RNA gene, partial sequence
GAGCACGTAGGTGGGTTTGTAAGTCAGATGTGAAAGCCTTCTGTTCAACGGAAGAATTGCATCTGAAACT
GCGAGTCTTGAGTGTAGGAGGGGAGAATGGAACTTCTGGTGGAGCGGTGAAATGCGTAGATATCAGAAGG
AACGCCGGCGGCGAAAGCGATTCTCTGGCCTATTACTGACACTCAGTGTGCGAAAGCTAGGGGAGCAAAC
GGGATTAGATACCCCGGTAGTCCTAGCCGTAAACGATGGGCACTAAGTAGAGGGAATTACCGATATTCTC
TCTGCCGTAGCTAACGCATTAAGTGCCCCGCCTGGGGAGTACGGCCGCAAGGCTAAAACTCAAAAGAATT
GACGGGGGCTCGCACAAGCGGTGGAGCATGTGGCTTAATTCGATGCAACGCGAAAAACCTTACCGGGGCT
TGACATGGTAGAAGTAGGAACCCGAAAGGGTAACGAACGGTATCCAGTCCGTAGCTATCACAGGTGTTGC
ATGGCTGTCGTCAGCTCGTGTCGTGAGACGTTGGGTTAAGTCCCCTAACGAGCGAAACCCTTGTTTTTAG
TTACCAGCGGGTTGCGCCGGGTACTCTAGAAAGACTGCCGTCGTCAAGACGGAGGAAGGTGGGGATGACG
TCAAGTCATCATGGCCCTTATGCCCCGGGCTGCACACGTGCTACAATGGTCGGTACAAACGGATGCGAAG
CCGAGAGGTGAAGCGAATCC

>gi|395470289|gb|JQ901731.1| Uncultured anaerobic ammonium-oxidizing bacterium clone 37H-S-4 16S ribosomal RNA gene, partial sequence
GAGCACGTAGGTGGGTTTGTAAGTCAGATGTGAAAGCCTTCTGTTCAACGGAAGAATTGCATCTGAAACT
ACAAACCTTGAGTATAGGAGGGGAGAGTGGAACTTCTGGTGGAGCGGTGAAATGCGTAGATATCAGAAGG
AACGCCGGCGGCGAAAGCGGCTCTCTGGCCTATTACTGACACTGAGTGTGCGAAAGCTAGGGGAGCAAAC
GGGATTAGATACCCCGGTAGTCCTAGCCGTAAACGATGGGCACTAAGTAGGGGAAACTACCGATGTTTTC
TCTGCCGTAGCTAACGCATTAAGTGCCCCGCCTGGGGAGTACGGCCGCAAGGCTAAAACTCAAAAGAATT
GACGGGGGCTCGCACAAGCGGTGGAGCATGTGGCTTAATTCGATGCAACGCGAAAAACCTTACCGGGGTT
TGACATGATAGAAGTAGGAACTCGAAAGAGGGACCAACGGTATCCAGTCCGTAACTACCACAGGTGTTGC
ATGGCTGTCGTCAGCTCGTGTCGTGAGACGTTGGGTTAAGTCCCCTAACGAGCGAAACCCTTGTTTTTAG
TTACCAGCGGGTTAAGCCGGGTACTCTAGAGAGACTGCCGTCATCAAGACGGAGGAAGGTGGGGATGACG
TCAAGTCATCATGGCCCTTATACCCCGGGCTGCACACGTGCTACAATGGTCGGTACAAAAGGAAGCGAGA
CCGAGAGGTGAAGCGAATCC

>gi|395470290|gb|JQ901732.1| Uncultured anaerobic ammonium-oxidizing bacterium clone 37H-S-5 16S ribosomal RNA gene, partial sequence
GAGCACGTAGGTGGGTTTGTAAGTCAGATGTGAAAGCCTTCTGTTCAACGGAAGAATTGCATCTGAAACT
GCGAGTCTTGAGTGTAGGAGGGGAGAATGGAACTTCTGGTGGAGCGGTGAAATGCGTAGATATCAGAAGG
AACGCCGGCGGCGAAAGCGATTCTCTGGCCTATTACTGACACTCAGTGTGCGAAAGCTAGGGGAGCAAAC
GGGATTAGATACCCCGGTAGTCCTAGCCGTAAACGATGGGCACTAAGTAGAGGGAATTACCGATATTCTC
TCTGCCGTAGCTAACGCATTAAGTGCCCCGCCTGGGGAGTACGGCCGCAAGGCTAAAACTCAAAAGAATT
GACGGGGGCTCGCACAAGCGGTGGAGCATGTGGCTTAATTCGATGCAACGCGAAAAACCTTACCGGGGCT
TGACATGGTAGAAGTAGGAACCCGAAAGGGTAACGAACGGTATCCAGTCCGTAACTATTACAGGTGTTGC
ATGGCTGTCGTCAGCTCGTGTCGTGAGACGTTGGGTTAAGTCCCCTAACGAGCGAAACCCTTGTTTTTAG
TTGCCAGCGGGTTATGCCGGGCACTCTAGAAAGACTGCCGTCGTCAAGACGGAGGAAGGTGGGGACGACG
TCAAGTCATCATGGCCCTTATGCCCCGGGCTGCACACGTGCTACAATGGCCGGTACAAACGGAAGCGAAG
CCGAGAGGTGAAGCGAATCC

>gi|395470291|gb|JQ901733.1| Uncultured anaerobic ammonium-oxidizing bacterium clone 37H-S-6 16S ribosomal RNA gene, partial sequence
GAGCACGTAGGTGGGTTTGTAAGTCAGATGTGAAAGCCTTCTGTTCAACAGAAGAATTGCATCTGAAACT
GCGAGTCTTGAGTGTAGGAGGGGAGAATGGAACTTCTGGTGGAGCGGTGAAATGCGTAGATATCAGAAGG
AACGCCGGCGGCGAAAGCGATTCTCTGGCCTATTACTGACACTCAGTGTGCGAAAGCTAGGGGAGCAAAC
GGGATTAGATACCCCGGTAGTCCTAGCCGTAAACGATGGGCACTAAGTAGAGGGAATTACCGATATTCTC
TCTGCCGTAGCTAACGCATTAAGTGCCCCGCCTGGGGAGTACGGCCGCAAGGCTAAAACTCAAAAGAATT
GACGGGGGCTCGCACAAGCGGTGGAGCATGTGGCTTAATTCGATGCAACGCGAAAAACCTTACCGGGGCT
TGACATGGTAGAAGTAGGAACCCGAAAGGGTAACGAACGGTATCCAGTCCGTAGCTATCACAGGTGTTGC
ATGGCTGTCGTCAGCTCGTGTCGTGAGACGTTGGGTTAAGTCCCCTAACGAGCGAAACCCTTGTTTTTAG
TTACCGGCGGGTTGTGCCGGGTACTCTAGAAAGACTGCCGTCGTCAAGACGGAGGAAGGTGGGGATGACG
TCAAGTCATCATGGCCCTTATGCCCCGGGCTGCACACGTGCTACAATGGTCGGTACAAACGGATGCGAAG
CCGAGAGGTGAAGCGAATCC

>gi|395470292|gb|JQ901734.1| Uncultured anaerobic ammonium-oxidizing bacterium clone 37H-S-7 16S ribosomal RNA gene, partial sequence
GAGCACGTAGGTGGGTTTGTAAGTCAGGTGTGAAAGCCTTCTGTTCAACGGAAGAATTGCATCTGAAACT
GCGAGTCTTGAGTGTAGGAGGGGAGAATGGAACTTCTGGTGGAGCGGTGAAATGCGTAGATATCAGAAGG
AACGCCGGCGGCGAAAGCGATTCTCTGGCCTATTACTGACACTCAGTGTGCGAAAGCTAGGGGAGCAAAC
GGGATTAGATACCCCGGTAGTCCTAGCCGTAAACGATGGGCACTAAGTAGAGGGAATTACCGATGTTCTC
TCTGCCGTAGCTAACGCATTAAGTGCCCCGCCTGGGGAGTACGGCCGCAAGGCTAAAGCTCAAAAGAATT
GACGGGGGCTCGCACAAGCGGTGGAGCATGTGGCTTAATTCGATGCAACGCGAAAAACCTTACCGGGGCT
TGACATGGTAGAAGTAGGAACCCGAAAGGGTAACGAACGGTATCCAGTCCGTAGCTATTACAGGTGTTGC
ATGGCTGTCGTCAGCTCGTGTCGTGAGACGTTGGATTAAGTCCCCTAACGAGCGAAACCCTTGTTTTTAG
TTACCAGCGGGTTATGCCGGGTACTCTAGAAAGACTGCCGTCGTCAAGACGGAGGAAGGTGGGGATGACG
TCAAGTCATCATGGCCCTTATGCCCCGGGCTGCACACGTGCTACAATGGTCGGTACAAACGGATGCGAAG
CCGAGAGGTGAAGCGAATCC

>gi|395470293|gb|JQ901735.1| Uncultured anaerobic ammonium-oxidizing bacterium clone 37H-S-8 16S ribosomal RNA gene, partial sequence
GAGCACGTAGGTGGGTTTGTAAGTCAGATGTGAAAGCCTTCTGTTCAAAGGAAGAACGGCATCTGAAACT
GCTAATCTTGAGTGTAGGAGGGGAGAGTGGAACTTCTGGTGGAGCGGTGAAATGCGTAGATATCAGAAGG
AACGTCGGCGGCGAAAGCGACTCTCTGGCCTATTACTGACACTGAGTGTGCGAAAGTTAGGGGAGCAAAC
GGGATTAGATACCCCGGTAGTCCTAACCGTAAACGATGGGCACTAAGTAGAGGGAATTACCAATGTTCTC
TCTGCCGTAGCTAACGCATTAAGTGCCCCGCCTGGGGAGTACGGCCGCAAGGCTAAAACTCAAAAGAATT
GACGGGGGCTCGCACAAGCGGTGGAGCATGTGGCTTAATTCGATGCAACGCGAAAAGCCTTACCGGGGTT
TGACATGGTAGAAGTAGGAGCCCGAAAGGGTAACCAACGGTATCCAGTCCGTAACTATTACAGGTGTTGC
ATGGCTGTCGTCAGCTCGTGTCGTGAGACGTTGGGTTAAGTCCCCTAACGAGCGAAACCCTTATTTTTTG
TTACCATCGGGTTATGCCGGGTACTCTAGAAAGACTGCCGTCGTCAAGACGGAGGAAGGTGGGGATGACG
TCAAGTCATCATGGCCCTTATACCCCCGGGCTGCACACGTGCTACAATGGTCGGTACAAAAGGAAGCAAG
ACCGAGAGGTGAAGCGAATCC

>gi|395470294|gb|JQ901736.1| Uncultured anaerobic ammonium-oxidizing bacterium clone 37H-S-9 16S ribosomal RNA gene, partial sequence
GAGCACGTAGGTGGGTTTGTAAGTCAGGTGTGAAAGCCTTCTGTTCAACGGAAGAATTGCATCTGAAACT
GCGAGTCTTGAGTGTAGGAGGGGAGAATGGAACTTCTGGTGGAGCGGTGAAATACGTAGATATCAGAAGG
AACGCCGGCGGCGAAAGCGATTCTCTGGCCTATTACTGACACTCAGTGTGCGAAAGCTAGGGGAGCAAAC
GGGATTAGATACCCCGGTAGTCCTAGCCGTAAACGATGGGCACTAAGTAGAGGGAATTACCGATGTTCTC
TCTGCCGTAGCTAACGCATTAAGTGCCCCGCCTGGGGAGTACGGCCGCAAGGCTAAAACTCAAAAGAATT
GACGGGGGCTCGCACAAGCGGTGGAGCATGTGGCTTAATTCGATGCAACGCGAAAAACCTTACTGGGGCC
TGACATGGTAGAAGTAGGAACCCGAAAGGGTAACGAACGGTATCCAGTCCGTAGCTATCACAGGTGTTGC
ATGGCTGACGTCAGCTCGTGTCGTGAGACGTTGGGTTAAGTCCCCTAACGAGCGAAACCCTTGTTTTTAG
TTACCAGCGGGTTATGCCGGGTACTCTAGAAAGACTGCCGTCGTCAAGACGGAGGAAGGTGGAGATGACG
TCAAGTCATCATGGCCCTTATGCCCCGGGCTGCACACGTGCTACAATGGTCGGTACAAACGGATGCGAAG
CCGAGAGGTGAAGCGAATCC

>gi|395470295|gb|JQ901737.1| Uncultured anaerobic ammonium-oxidizing bacterium clone 37H-S-10 16S ribosomal RNA gene, partial sequence
GAGCACGTAGGTGGGTTTGTAAGTCAGATGTGAAAGCCTTCTGTTCAACGGAAGAATTGCATCTGAAACT
GCAAGTCTTGAGTGTAGGAGGGGAGAATGGAACTTCTGGTGGAGCGGTGAAATGCGTAGATATCAGAAGG
AACGCCGGCGGCGAAAGCGATTCTCTGGCCTATTACTGACACTCAGTGTGCGAAAGCTAGGGGAGCAAAC
GGGATTAGATACCCCGGTAGTCCTAGCCGTAAACGATGGGCACTAAGTAGAGGGAATTACCGATGTTCTC
TCTGCCGTAGCTAACGAATTAAGTGCCCCGCCTGGGGAGTACGGCCGCAAGGCTAAAACTCAAAAGAATT
GACGGGGGCTCGCGCAAGCGGTGGAGCATGTGGCTTAATTCGATGCAACGCGAAAAACCTTACCGGGGCT
TGACATGGTAGAAGTAGGAACCCGAAAGGGTAACGAACGGTATCCAGTCCGTAGCTATCACAGGTGTTGC
ATGGCTGTCGTCAGCTCGTGTCGTGAGACGTTGGGTTAAGTCCCCTAACGAGCGAAACCCTTGTTTTTAG
TTACCAGCGGGTTATGCCGGGTACTCTAGAAAGACTGCCGTCGTCAAGACGGAGGAAGGTGGGGATGACG
TCAAGTCATCATGGCCCTTATGCCCCGGGCTGCACACGTGCTACAATGGTCGGTACAAACGGATGCGAAG
CCGAGAGGTGAAGCGAATCC

>gi|395470296|gb|JQ901738.1| Uncultured anaerobic ammonium-oxidizing bacterium clone 38H-S-1 16S ribosomal RNA gene, partial sequence
GAGCACGTAGGTGGGTTTGTAAGTCAGATGTGAAAGCCTTCTGTTCAACGGAAGAATTGCATCTGAAACT
GCGAGTCTTGAGTGTAGGAGGGGAGAATGGAACTTCTGGTGGAGCGGTGAAATGCGTAGATATCAGAAGG
AACGCCGGCGGCGAAAGCGATTCTCTGGCCTATTACTGACACTCAGTGTGCGAAAGCTAGGGGAGCAAAC
GGGATTAGATACCCCGGTAGTCCCAGCCGTAAACGATGGGCGCTGAGTAGAGGGAATTACCGATGTTCTC
TCTGCCGTAGCTAATGCATTAAGTGCCCCGCCTGGGGAGTACGGCCGCAAGGCTAAAACTCAAAAGAATT
GACGGGGGCTCGCACAAGCGGTGGAGCATGTGGCTTAATTCGATGCAACGCGAAAAACCTTACCGGGGCT
TGACATGGTAGAAGTAGGAACCCGAAAGGGTAACGAACGGTATCCAGTCCGTAGCTATCACAGGTGTTGC
ATGGCTGTCGTCAGCTCGTGTCGTGAGGCGTTGGGTTAAGTCCCCTAACGAGCGAAACCCTTGTTTTTAG
TTACCAGCGGGTTATGCCGGGTACTCTAGATAGACTGCCGTCGTCAAGACGGAGGGAGGTGGGGATGACG
TCAAGTCATCATGGCCCTTATGCCCCGGGCTGCACACGTGCTACAATGGTCGGTACAAACGGATGCGAAG
CCGAGAGGTGAAGCGAATCC

>gi|395470297|gb|JQ901739.1| Uncultured anaerobic ammonium-oxidizing bacterium clone 38H-S-2 16S ribosomal RNA gene, partial sequence
GAGCACGTAGGTGGGTTTGTAAGTCAGAAGTGAAAGCCTTCTGTTCAACGGAAGAATAGCATCTGAAACT
GCGAGTCTTGAGTGTAGGAGGGGAGAATGGAACTTCTGGTGGAGCGGTGAAATGCGTAGATATCAGAAGG
AACGCCGGCGGCGAAAGCGATTCTCTGGCCTATTACTGACACTCAGTGTGCGAAAGCTAGGGGAGCAAAC
GGGATTAGATACCCCGGTAGTCCTAGCCGTAAACGATGGGCACTAAGTAGAGGGAATTACCGATGTTCTC
TCTGCCGTAGCTAACGCATTAAGTGCCCCGCCTGGGGAGTACGGCCGCAAGGCTAAAACTCAAAAGAATT
GACGGGGGCTCGCACAAGCGGTGGAGCATGTGGCTTAATTCGATGCAACGCGAAAAACCTTACCGGGGCT
TGACGTGGTAGAAGTAGGAACCCGAAAGGGTAACGAACGGTATCCGGTCCGTAGCTATCACAGGTGTTGC
ATGACTGTCGTCAGCTCGTGTCGTGAGACGTTGGGTTAAGTCCCCTAACGAGCGAAACCCTTGTTTTTAG
TTACCAGCGGGTTGTACCGGGTACTCTAGAAAGACTGCCGTCGTCAAGACGGAGGAAGGTGGGGATGACG
TCAAGTCATCATGGCCCTTATGCCCCGGGCTGCACACGTGCTACAATGGTCGGTACGAACGGATGCGAAG
CCGAGAGGTGAAGCGAATCC

>gi|395470298|gb|JQ901740.1| Uncultured anaerobic ammonium-oxidizing bacterium clone 38H-S-3 16S ribosomal RNA gene, partial sequence
GAGCACGTAGGTGGGTTTGTAAGTCAGATGTGAAAGCCTTCTGTTCAACGGAAGAATTGCATCTGAAACT
GCGAGTCTTGAGTGTAGGAGGGGAGAATGGAACTTCTGGTGGAGCGGTGAAATGCGAAGATATCAGAAGG
AACGCCGGCGGCGAAAGCGATTCTCTGGCCTATTACTGACACTCAGTGTGCGAAAGCTAGGGGAGCAAAC
GGGATTAGATACCCCGGTAGTCCTAGCCGTAAACGATGGGCACTAAGTAGAGGGAATTACCGATGTTCTC
TCTGCCGTAGCTAACGCATTAAGTGCCCCGCCTGGGGAGTACGGCCGCAAGGCTAAAACTCAAAAGAATT
GACGGGGGCTCGCACAAGCGGTGGAGCATGTGGCTTAATTCGATGCAACGCGAAAAACCTTACCGGGGCT
TGACATGGTAGAAGTAGGAACCCGAAAGGGTAACGAACGGTATCCAGTCCGTAGCTATCACAGGTGTTGC
ATGGCTGTCGTCAGCTCGTGTCGTGAGACGTTGGGTTAAGTCCCCTAACGAGCGAAACCCTTGTTTTTAG
TTACCAGCGGGTTATGCCGGGTACTCTAGAAAGACTGCCGTCGTCAAGACGGAGGAAGGTGGGGATGACG
TCAAGTCATCATGGCCCTTATGCCCCGGGCTGCACACGTGCTACAATGGCCGGTACAAACGGATGCGAAG
CCGAGAGGTGAAGCGAATCC

>gi|395470299|gb|JQ901741.1| Uncultured anaerobic ammonium-oxidizing bacterium clone 38H-S-4 16S ribosomal RNA gene, partial sequence
GAGCACGTAGGTGGGTTTGTAAGTCAGATGTGAAAGCCTTCTGTTCAACGGAAGAATTGCATCTGAAACT
GCAAGTCTTGAGTGTAGGAGGGGAGAATGGAACTTCTGGTGGAGCGGTGAAATGCGTAGATATCAGAAGG
AACGCCGGCGGCGAAAGCGATTCTCTGGCCTATTACTGACACTCAGTGTGCGAAAGCTAGGGGAGCAAAC
GGGATTAGATACCCCGGTAGTCCTAGCCGTAAACGATGGGCACTAAGTAGAGGGAATTACCGATGTTCTC
TCTGCCGTAGCTAACGCATTAAGTGCCCCGCCTGGGGAGTACGGCCGCAAGGCTAAAACTCAAAAGAATT
GACGGGGGCTCGCACAAGCGGTGGAGCATGTGGCTTAATTCGATGCAACGCGAAAAACCTTACCGAGGCT
TGACATGGTAGAAGTAGGAACCCGAAAGGGTAACGAACGGTATCCAGTCCGTAGCTATCACTGGTGTTGC
ATGGCTGTCGTCAGCTCGTGTCGTGAGACGTTGGGTTAAGTCCCCTAACGAGCGAAACCCTTGTTTTTAG
TTACCAGCGGGTTATGCCGGGTACTCTAGAAAGACTGCCGTCGTCAAGACGGAGGAAGGTGGGGATGACG
TCAAGTCATCATGGCCCTTATGCCCCGGGCTGCACACGTGCTACAATGGTCGGTACAAACGGATGCGAAG
CCGAGAGGTGAAGCGAATCC

>gi|395470300|gb|JQ901742.1| Uncultured anaerobic ammonium-oxidizing bacterium clone 38H-S-5 16S ribosomal RNA gene, partial sequence
GAGCACGTAGGTGGGTTTGTAAGTCAGGTGTGAAAGCCTTCTGTTCAACGGAAGAATTGCATCTGAAACT
GCGAGTCTTGAGTGTAGGAGGGGAGAATGGAACTTCTGGTGGAGCGGTGAAATGCGTAGATATCAGAAGG
AACGCCGGCGGCGAAAGCGATTCTCTGGCCTATTACTGACACTCAGTGTGCGAAAGCTAGGGGAGCAAAC
GGGATTAGATACCCCGGTAGTCCTAGCCGTAAACGATGGGCACTAAGTAAAGGGAATTACCGATGTTCTC
TCTGCCGTAGCTAACGCATTAAGTGCCCCGCCCGGGGAGTACGGCCGCAAGGCTAAAACTCAAAAGAATT
GACGGGGGCTCGCACAAGCGGTGGAGCATGTGGCTTAATTCGATGCAACGCGAAAAACCTTACCGGGGCT
TGACATGGTAGAAGTAGGAACCCGTAAGGGCAACGAACGGTATCCAGTCCGTAGCTATCACAGGTGTTGC
ATGGCTGTCGTCAGCTCGTGTCGTGAGACGTTGGGTTAAGTCCCCTAACGAGCGAAACCCTTGTTTTTAG
TTACCAGCGGGTTATGCCGGGTACTCTAGAAAGACTGCCGTCGTCAAGACGGAGGAAGGTGGGGATGACG
TCAAGTCATCATGGCCCTTATGCCCCGGGCTGCACACGTGCTACAATGGTCGGTACAAACGGATGCGAAG
CCGAGAGGTGAAGCGAATCC

>gi|395470301|gb|JQ901743.1| Uncultured anaerobic ammonium-oxidizing bacterium clone 38H-S-6 16S ribosomal RNA gene, partial sequence
GAGCACGTAGGTGGGTTTGTTAGTCAGATGTGAAAGCCTTCTGTTCAACGGAAGAATTGCATCTGAAACT
ACAAACCTTGAGTATAGGAGGGGAGAGTGGAACTTCTGGTGGAGCGGTGAAATGCGTAGATATCAGAAGG
AACGCCGGCGGCGAAAGCGACTCTCTGGCCTATAACTGACACTGAGTGTGCGAAAGCTAGGGGAGCAAAC
GGGATTAGATACCCCGGTAGTCCTAGCCGTAAACGATGGGCACTAAGTAGGGGGAACTACCGATGTTCTC
TCTGCCGTAGCAAACGCATTAAGTGCCCCGCCTGGGGAGTACGGCCGCAAGGCTAAAACTCAAAAGAATT
GACGGGGGCTCGCACAAGCGGTGGAGCATGTGGCTTAATTCGATGCAACGCGAAAAACCTTACCGGGGCT
TGACATGATAGAAGTAGGAACTCGAAAGAGGGACCAACGGTATCCAGTCCGTAACTATTGCAGGTGTTGC
ATGGCTGTCGTCAGCTCGTGTCGTGAGACGTTGGGTTAAGTCCCCTAACGAGCGAAACCCTTGTTTTTAG
TTACCAGCGGGTAAGCCGGGTACACTAGAAAGACTGCCGTCGTTAAGACGGAGGAAGGTGGGGATGACGT
CAAGTCATCATGGCCCTTATGCCCCGGGCTGCACACGTGCTACAATGGTCGGTACAAAAAGAAGCGAAGC
CGAGAGGTGAAGCGAATCC

>gi|395470302|gb|JQ901744.1| Uncultured anaerobic ammonium-oxidizing bacterium clone 39H-S-1 16S ribosomal RNA gene, partial sequence
GAGCACGTAGGTGGGTTTGTAAGTCAGATGTGAAAGCCTTCTGTTCAACGGAAGAATTGCATCTGAAACT
GCGAGTCTTGAGTGTAGGAGGGGAGAATGGAACTTCTGGTGGAGCGGTGAAATGCGTAGATATCAGAAGG
AACGCCGGCGGCGAAAGCGATTCCCTGGCCTATTACTGACACTCAGTGTGCGAAAGCTAGGGGAGCAAAC
GGGATTAGATACCCCGGTAGTCCTAGCCGTAAACGATGGGCACTAAGTAGAGGGAATTACCGATGTTCTC
TCTGCCGTAGCTAACGCATTAAGTGCCCCGCCTGGGGAGTACGGCCGCAAGGCTAAAACCCAAAAGAATT
GACGGGGGCACGCACAAGCGGTGGGGCATGTGGCTTAATTCGATGCAACGCGAAAAACCATACCGGGGCT
TGACATGGTAGAAGTAGGAACCCGGAAGGGTAACGAACGGTATCCAGTCCGTAGCTATCACAGGTGTTGC
ATGGCTGTCGTCAGCTCGTGTCGTGAGACGTTGGGTTAAGTCCCCTAACGAGCGAAACCCTTGTTTTTAG
TTACCAGCGGGTTGTGCCGGGTACTCTAGAAAGACTGCCGTCGTCAAGACGGAGGAAGGTGGGGATGACG
TCAAGTCATCATGGCCCTTATGCCCCGGGCTGCACACGTGCTACAATGGTCGGTACAAACGGATGCGAAG
CCGAGAGGTGAAGCGAATCC

>gi|395470303|gb|JQ901745.1| Uncultured anaerobic ammonium-oxidizing bacterium clone 39H-S-2 16S ribosomal RNA gene, partial sequence
GAGCACGTAGGTGGGTTTGTAAGTCAGATGTGAAAGCCTTCTGTTCAACGGAAGAATTGCATCTGAAACT
GCGAGTCTTGAGTGTAGGAGGGGAGAATGGAACTTCTGGTGGAGCGGTGAAATGCGTAGATATCAGAAGG
AACGCCGGCGGCGAAAGCGATTCTCTGGCCTATTACTGACACTCAGTGTGCGAAAGCTAGGGGAGCAAAC
GGGATTAGATACCCCGGTAGTCCTAGCTGTAAACGATGGGCACTAAGTAGAGGGAATTACCGATGTTCTC
TCTGCCGTAGCTAACGCATTAAGTGCCCCGCCTGGGGAGTACGGCCGCAAGGCTAAAACTCAAAAGAATT
GACGGGGGCTCGCACAAGCGGTGGAGCATGTGGTTTAATTCGATGCAACGCGGAGAACCTTACCGGGGCT
TGACATGGTAGAAGTAGGAACCCGAAAGGGTAACGAACGGTATCCAGTCCGTAGCTATCACAGGTGTTGC
ATGGCTGTCGTCAGCTCGTGTCGTGAGACGTTGGGTTAAGTCCCCTAACGAGCGAAACCCTTGTTTTTAG
TTGCCAGCGGGTTATGCCGGGCACCCTAGAAAGACTGCCGTCGTCAAGACGGAGGAAGGTGGGGATGACG
TCGAGTCATCATGGCCCTTATGCCCCGGGCTACACACGTGCTACAATGGCCGGTACAAACGGAAGCGAAG
CCGAGAGGTGAAGCGAATCC

>gi|395470304|gb|JQ901746.1| Uncultured anaerobic ammonium-oxidizing bacterium clone 39H-S-3 16S ribosomal RNA gene, partial sequence
GAGCACGTAGGTGGGTTTGTAAGTCAGATGTGAAAGCCTTCTGTTCAACGGAAGAATTGCATCTGAAACT
GCGAGTCTTGAGTGTAGGAGGGGAGAAAGGAACTTCTGGTGGAGCGGTGAAATGCGTAGATATCAGAAGG
AACGCCGGCGGCGAAAGCGATTCTCTGGCCTATTACTGACACTCAGTGTGCGAAAGCTAGGGGAGCAAAC
GGGATTAGATACCCCGGTAGTCCTAGCCGTAAACGATGGGCACTAAGTAGAGGGAATTACCGATGTTCTC
TCTGCCGTAGCTAACGCATTAAGTGCCCCGCCTGGGGAGTACGGCCGCAAGGCTAAAACTCAAAAGAATT
GACGGGGGCTCGCACAAGCGGTGGAGCATGTGGCTTAATTCGATGCAACGCGAAAAACCTTACCGGGGCT
TGACATGGTAGAAGTAGGAACCCGAAAGGGTAACGAACGGTATCCAGTCCGTAACTATTACAGGTGTTGC
ATGGCTGTCGTCAGCTCGTGTCGTGAGACGTTGGGTTAAGTCCCCTAACGAGCGAAACCCTTGTTTTTAG
TTACCAGCGGGTTATGCCGGGTACTCTAGAAAGACTGCCGTCGTCAAGACGGAGGAAGGTGGGGATGACG
TCGAGTCATCATGGCCCTTATGCCCCGGGCTGCACACGTGCTACAATGGTCGGTACAAACGGATGCGAAG
CCGAGAGGTGAAGCGAATCC

>gi|395470305|gb|JQ901747.1| Uncultured anaerobic ammonium-oxidizing bacterium clone 39H-S-4 16S ribosomal RNA gene, partial sequence
GAGCACGTAGGTGGGTTTGTAAGTCAGATGTGAAAGCCTTCTGTTCGACGGAAGAATTGCATCTGAAACT
GCGAGTCTTGAGTGTAGGAGGGGAGAATGGAACTTCTGGTGGAGCGGTGAAATGCGTAGATATCAGAAGA
AACGCCGGCGGCGAAAGCGATTCTCTGGCCTATTACTGACACTCAGTGTGCGAAAGCTAGGGGAGCAAAC
GGGATTAGATACCCCGGTAGTCCTAGCCGCAAACGATGGCACTAAGTAGAGGGAATTACCGATATTCTCT
CTGCCGTAGCTAACGCATTAAGTGCCCCGCCTGGGGAGTACGGCCGCAAGGCTAAAACTCAAAAGAATTG
ACGGGGGCTCGCACAAGCGGTGGAGCATGTGGCTTAATTCGATGCAACGCGAAAAACCTTACCGGGGCTT
GACATGGTAGAAGTAGGAACCCGAAAGGGTAACGAACGGTATCCAGTCCGTAGCTATCACAGGTGTTGCA
TGGCTGTCGTCAGCTCGTGTCGTGAGACGTTGGGTTAAGTCCCCTAACGAGCGAAACCCTTGTTTTTAGT
TACCAGCGGGTTGTGCCGGGTACTCTAGAAAGACTGCCGTCGTCAAGACGGAGGAAGGTGGGGATGACGT
CAAGTCATCATGGCCCTTATGCCCCGGGCTGCACACGTGCTACAATGGTCGGTACAAACGGATGCGAAGC
CGAGAGGTGAAGCGAATCC

>gi|395470306|gb|JQ901748.1| Uncultured anaerobic ammonium-oxidizing bacterium clone 39H-S-5 16S ribosomal RNA gene, partial sequence
GAGCACGTAGGTGGGTTTGTAAGTCAGATGTGAAAGCCTTCTGTTCAACGGAAGAATTGCATCTGAAACT
GCGAGTCTCGAGTGTAGGAGGGGAGAATGGAACTTCTGGTGGAGCGGTGAAATGCGTAGATATCAGAAGG
AACGCCGGCGGCGAAAGCGATTCTCTGGCCTATTACTGACACTCAGTGTGCGAAAGCTAAGGGAGCAAAC
GGGATTAGATACCCCGGTAGTCCTAGCCGTAAACGATGGGCACTAAGTAGAGGGAGTTACCGATATTCTC
TCTGCCGTAGCTAACGCATTAAGTGCCCCGCCTGGGGAGTACGGCCGCAAGGCTAAAACTCAAAAGAATT
GACGGGGGCTCGCACAAGCGGTGGAGCATGTGGCTTAATTCGATGCAACGCGAAAAACCTTACCGGGGCT
TGACATGGTAGAAGTAGGAACCCGAAAGGGTAACGAACGGTATCCAGTCCGTAGCTATCACAGGTGTTGC
ATGGCTGTCGTCAGCTCGTGTCGTGAGACGTTGGGTTAAGTCCCCTAACGAGCGAAACCCTTGTTTTTAG
TTACCAGCGGGTTGTGCCGGGTACTCTAGAAAGACTGCCGTCGTCAAGACGGAGGAAGGTGGGGATGACG
TCAAGTCATCATGGCCCTTATGCCCCGGGCTGCACACATGCTACAATGGTCGGTACAAACGGGTGCGAAG
CCGAGAGGTGAAGCGAATCC

>gi|395470307|gb|JQ901749.1| Uncultured anaerobic ammonium-oxidizing bacterium clone 40H-S-1 16S ribosomal RNA gene, partial sequence
GAGCACGTAGGTGGGTTTGTAAGTCAGATGTGAAAGCCTTCTGTTCAACGGAAGAATTGCATCTGAAACT
ACAAGTCTTGAGTGTAGGAGGGGAGAATGGAACTTCTGGTGGAGCGGTGAAATGCGTAGATATCAGAAGG
AACGCCGGCGGCGAAAGCGATTCTCTGGCCTATTACTGACACTCAGTGTGCGAAAGCTAGGGGAGCAAAC
GGGATTAGATACCCCGGTAGTCCTAGCCGTAAACGATGGGCACTAAGTAGAGGGAATTACCGATGTTCTC
TCTGCCGTAGCTAACGCATTAAGTGCCCCGCCTGGGGAGTACGGCCGCAAGGCTAAAACTCAAAAGAATT
GACGGGGGCTCGCACAAGCGGTGGGGCATGTGGCTTAATTCGATGCAACGCGAAAAACCTTACCGGGGCT
TGACATGGTAGAAGTAGGAACCCGAAAGGGTAACGAACGGTATCCAGTCCGTAGCTATCACAGGTGTTGC
ATGGCTGTCGTCAGCTCGTGTCGTGAGACGTTGGGTTAAGTCCCCTAACGAGCGAAACCCTTGTTTTTAG
TTACCAGCGGGTTGTGCCGGGTACTCTAGAAAGACTGCCGTCGTCAAGACGGAGGAAGGTGGGGATGACG
TCAAGTCATCATGGCCCTTATGCCCCGAGCTGCACACGTGCTACAATGGTCGGTACAAACGGATGCGAAG
CCGAGAGGTGAAGCGAATCC

>gi|395470308|gb|JQ901750.1| Uncultured anaerobic ammonium-oxidizing bacterium clone 40H-S-2 16S ribosomal RNA gene, partial sequence
GAGCACGTAGGTGGGTTTGTAAGTCAGATGTGAAAGCCTTCTGTTCAACGGAAGAATTGCATCTGAAACT
GCGAGTCTTGAGTGTAGGAGGGGAGAATGGAACTTCCGGTGGAGCGGTGAAATGCGTAGATATCAGAAGG
AACGCCGGCGGCGAAAGCGATTCTCTGGCCTATTACTGACACTCAGTGTGCGAAAGCTAGGGGAGCAAAC
GGGATTAGATACCCCGGTAGTCCTAGCCGTAAACGATGGGCACTAAGTAGAGGGAATTACCGATATTCTC
TCTGCCGTAGCTAACGCATTAAGTGCCCCGCCTGGGGAGTACGGCCGCAAGGCTAAAACTCAAAAGAATT
GACGGGGGCTCGCACAAGCGGTGGAGCATGTGGCTTAATTCGATGCAACGCGAAAAACCTTACCGGGGCT
TGACATGGTAGAAGTAGGAACCCGAAAGGGTAACGAACGGTATCCAGTCCGTAGCTATCACAGGTGTTGC
ATGGCTGTCGTCAGCTCGTGTCGTGAGACGTTGGGTTAAGTCCCCTAACGAGCGAAACCCTTGTTTTTAG
TTACCAGCGGGTTGTGCCGGGTACTCTAGAAAGACTGCCGTCGTCAAGACGGAGGAAGGTGGGGATGACG
TCAAGTCATCATGGCCCTTATGCCCCGGGCTGCACACGTGCTACAATGGTCGGTACAAACGGATGCGAAG
CCGAGAGGTGAAGCGAATCC

>gi|395470309|gb|JQ901751.1| Uncultured anaerobic ammonium-oxidizing bacterium clone 40H-S-3 16S ribosomal RNA gene, partial sequence
GAGCACGTAGGTGGGTTTGTAAGTCAGATGTGAAAGCCTTCTGTTCAACGGAAGAATTGCATCTGAAACT
GCAAGTCTTGAGTGTAGGAGGGGAGAATGGAACTTCTGGTGGAGCGGTGAAATGCGTAGATATCAGAAGG
AACGCCGGCGGCGAAAGCGATTCTCTGGCCTATTACTGACACTCAGTGTGCGAAAGCTAGGGGAGCAAAC
GGGATTAGATACCCCGGTAGTCCTAGCCGTAAACGATGGGCACTAAGTAGAGGGAATTACCGATGTTCTC
TCTGCCGTAGCTAACGCATTAAGTGCCCCGCCTGGGGAGTACGGCCGCAAGGCTAAAACTCAAAAGAATT
GACGGGGGCTCGCACAAGCGGTGGAGCATGTGGCTTAATTCGATGCAACGCGAAAAACCTTACCGGGGCT
TGACATGGTAGAAGTAGGAACCCGAAAGGGTAACGAACGGTATCCAGTCCGTAGCTATCACAGGTGTTGC
ATGGCTGTCGTCAGCTCGTGTCGTGAGACGTTGGGTTAAGTCCCCTAACGAGCGAAACCCTTGTTTTTAG
TTACCAGCGGGTTATGCTGGGTACTCTAGAAAGACTGCCGTCGTCAAGACGGAGGAAGGTGGGGATGACG
TCAAGTCATCATGGCCCTTATGCCCCGGGCTGCACACGTGCTACAATGGTCGGTACAAACGGATGCGAAG
CCGAGAGGTGAAGCGAATCC

>gi|395470310|gb|JQ901752.1| Uncultured anaerobic ammonium-oxidizing bacterium clone 40H-S-4 16S ribosomal RNA gene, partial sequence
GAGCACGTAGGTGGGTTTGTAAGTCAGATGTGAAAGCCTTCTGTTCAACGGAAGAATTGCATCTGAAACT
GCGAGTCTTGAGTGTAGGAGGGGAGAATGGAACTTCTGGTGGAGCGGTGAAATGCGTAGATATCAGAAGG
AACGCCGGCGGCGAAAGCGATTCTCTGGCCTATTACTGACACTCAGTGTGCGAAAGCTAGGGGAGCAAAC
GGGATTAGATACCCCGGTAGTCCTAGCTGTAAACGATGGGCACTAAGTAGAGGGGATTACCGATGTTCTC
TCTGCCGTAGCTAACGCATTAAGTGCCCCGCCTGGGGAGTACGGCCGCAAGGCTAAAACTCAAAAGAATT
GACGGGGGCTCACACAAGCGGTGGAGCATGTGGTTTAATTCGATGCAACGCGGAGAACCTTACCGGGGCT
TGACATGGTAGAAGTAGGAACCCGAAAGGGTAACGAACGGTATCCAGTCCGTAGCTATTACAGGTGTTGC
ATGGCTGTCGTCAGCTCGTGTCGTGAGACGTTGGGTTAAGTCCCCTAACGAGCGAAACCCTTGTTTTTAG
TTGCCAGCGGGTTATGCCGGGCACCCTAGAAAGACTGCCGTCGTCAAGACGGAGGAAGGTGGGGATGACG
TCAAGTCATCATGGCCCTTATGCCCCGGGCTACACACGTGCTACAATGGCCGGTACAAACGGAAGCGAAG
CCGAGAGGTGAAGCGAATCC

>gi|395470311|gb|JQ901753.1| Uncultured anaerobic ammonium-oxidizing bacterium clone 40H-S-5 16S ribosomal RNA gene, partial sequence
GAGCACGTAGGTGGGTTTGTAAGTCAGATGTGAAAGCCTTCTGTTCAACGGAAGAATTGCATCTGAAACT
GCAAGTCTTGAGTGTAGGAGGGGAGAATGGGACTTCTGGTGGAGCGGTGAAATGCGTAGATATCAGAAGG
AACGCCGGCGGCGAAAGCGATTCTCTGGCCTATTACTGACACTCAGTGTGCGAAAGCTAGGGGAGCAAAC
GGGATTAGATACCCCGGTAGTCCTAGCCGTAAACGATGGGCACTAAGTAGAGGGGATTACCGATGTTCTC
TCTGCCGTAGCTAACGCATTAAGTGCCCCGCCTGGGGAGTACGGCCGCAAGGCTAAAACTCAAAAGAATT
GACGGGGGCTCGCACAAGCGGTGGAGCATGTGGCTTAATTCGATGCAACGCGAAAAACCTTACCGGGGCT
TGACATGGTAGAAGTAGGAACCCGAAAGGGTAACGAACGGTATCCAGTCCGTAGCTATCACAGGTGTTGC
ATGGCTGTCGTCAGCTCGTGTCGTGAGACGTTGGGTTAAGTCCCCTAACGAGCGAAACCCTTGTTTTTAG
TTACCAGCGGGTTATGCCGGGTACTCTAGAAAGACTGCCGTCGTCAAGACGGAGGAAGGTGGGGATGACG
TCAAGTCATCATGGCCCTTATGCCCCGGGCTGCACACGTGCTACAATGGTCGGTACAAACGGATGCGAAG
CCGAGAGGTGAAGCGAATCC

>gi|395470312|gb|JQ901754.1| Uncultured anaerobic ammonium-oxidizing bacterium clone 40H-S-6 16S ribosomal RNA gene, partial sequence
GAGCACGTAGGTGGGTTTGTAAGTCAGATGTGAAAGCCTTCTGTTCAACGGAAGAATTGCATCTGAAACT
GCGAGTCTTGAGTGTAGGAGGGGAGAATGGAACTTCTGGTGGAGCGGTGAAATGCGTAGATATCAGAAGG
AACGCCGGCGGCGAAAGCGATTCTCTGGCCTATTACTGACACTCAGTGTGCGAAAGCTAGGGGAGCAAAC
GGGATTAGATACCCCGGTAGTCCTAGCCATAAACGATGGGCACTAAGTAGAGGGAATTACCGATATTCTC
TCTGCCGTAGCTAACGCATTAAGTGCCCCGCCTGGGGAGTACGGCCGCAAGGCTAAAACTCAAAAGAACT
GACGGGGGCTCGCACAAGCGGTGGAGCATGTGGCTTAATTCGATGCAACGCGAAAAACCTTACCGGGGCT
TGACATGGTAGAAGTAGGAACCCGAAAGGGTAACGAACGGTATCCAGTCCGTAGCTATCACAGGTGTTGC
ATGGCTGTCGTCAGCTCGTGTCGTGAGACGTTGGGTTAAGTCCCCTAACGAGCGAAACCCTTGTTTTTAG
TTACCAGCGGGTTGTGCCGGGTACTCTAGAAAGACTGCCGTCGTCAAGACGGAGGAAGGTGGGGATGACG
TCAAGTCATCATGGCCCTTATGCCCCGGGCTGCACACGTGCTACAATGGTCGGTACAAACGGATGCGAAG
CCGAGAGGTGAAGCGAATCC

>gi|395470313|gb|JQ901755.1| Uncultured anaerobic ammonium-oxidizing bacterium clone 40H-S-7 16S ribosomal RNA gene, partial sequence
GAGCACGTAGGTGGGTTTGTAAGTCAGATGTGAAAGCCTTCTGTTCAACGGAAGAATTGCATCTGAAACT
GCAAGTCTTGAGTGTAGGAGGGGAGAATGGAACTTCTGGTGGAGCGGTGAAATGCGTAGATATCAGAAGG
AACGCCGGCGGCGAAAGCGATTCTCTGGCCTATTACTGACACTCAGTGTGCGAAAGCTAGGGGAGCAAAC
GGGATTAGATACCCCAGTAGTCCTAGCCGTAAACGATGGGCACTAAGTAGAGGGAATTACCGATGTTCTC
TCTGCCGTAGCTAACGCATTAAGTGCCCCGCCTGGGGAGTACGGCCGCAAGGCTAAAACTCAAAAGAATT
GACGGGGGCTCGCACAAGCGGTGGAGCATGTGGCTTAATTCGATGCAACGCGAAAAACCTTACCGGGGCT
TGACATGGTAGAAGTAGGAACCCGAAAGGGTAACGAACGGTATCCAGTCCGTAGCTATCACAGGTGTTGC
ATGGCTGTCGTCAGCTCGTGTCGTGAGACGTTGGGTTAAGTCCCCTAACGAGCGAAACCCTTGTTTTTAG
TTACCAGCGGGTTATGCCGGGTACTCTAGAAAGACTGCCGTCGTCAAGACGGAGGAAGGTGGGGATGACG
TCAAGTCATCATGGCCCTTATGCCCCGGGCTGCACACGTGCTACAATGGTCGGTACAAACGGATGCGAAG
CCGAGAGGTGAAGCGAATCC

>gi|395470314|gb|JQ901756.1| Uncultured anaerobic ammonium-oxidizing bacterium clone 48H-S-1 16S ribosomal RNA gene, partial sequence
GAGCACGTAGGTGGGTTTGTAAGTCAGATGTGAAAGCCTTCTGTTCAACGGAAGAATTGCATCTGAAACT
GCGAGTCTTGAGTGTAGGAGGGGAGAATGGAACTTCTGGTGGAGCGGTGAAATGCGTAGATATCAGAAGG
AACGCCGGCGGCGAAAGCGATTCTCTGGCCTATTACTGACACTCAGTGTGCGAAAGCTAGGGGAGCAAAC
GGGATTAGATACCCCGGTAGTCCTAGCCGTAAACGATGGGCACTAAGTAGAGGGAATTACCGATGTTCTC
TCTGCCGTAGCTAACGCATTAAGTGCCCCGCCTGGGGAGTACGGCCGCAAGGCTAAAACTCAAAAGAATT
GACGGGGGCTCGCACAAGCGGTGGAGCATGTGGCTTAATTCGATGCAACGCGAAAAACCTTACCGGGGCT
TGACATGGTAGAAGTAGGAACCCGAAAGGGTAACGAACGGTATCCAGTCCGTAGCTATCACAGGTGTTGC
ATGGCTGTCGTCAGCTCGTGTCGTGAGACGTTGGGTTAAGTCCCCTAACGAGCGAAACCCTTGTTTTTAG
TTACCAGCGGGTTATGCCGGGTACTCTAGAAAGACTGCCGTCGTCAAGACGGAGGAAGGTGGGGATGACG
TCAAGTCATCATGGCCCTTATGCCCCGGGCTGCACACGTGCTACAATGGTCGGTACAAACGGATGCGAAT
CCGAGAGGTGAAGCGAATCC

>gi|395470315|gb|JQ901757.1| Uncultured anaerobic ammonium-oxidizing bacterium clone 48H-S-2 16S ribosomal RNA gene, partial sequence
GAGCACGTAGGTGGGTTTGTTAGTCAGATGTGAAAGCCTTCTGTTCAACGGAAGAATTGCATCTGAAACT
ACAAACCTTGAGTATAGGAGGGGAGAGTGGAACTTCTGGTGGAGCGGTGAAATGCGTAGATATCAGAAGG
AACGCCGGCGGCGAAAGCGACTCTCTGGCCTATAACTGACACTGAGTGTGCGAAAGCTAGGGGAGCAAAC
GGGATTAGATACCCCGGTAGTCCTAGCCGTAAACGATGGGCACTGAGTAGAGGGAATTACCGATGTCCTC
TCTGCCGTAGCTAACGCATTAAGTGCCCCGCCTGGGGAGTACGGCCGCAAGGCTAAAACTCGAAAGAATT
GACGGGGGCTCGCACAAGCGGTGGAGCATGTGGCTTAATTCGATGCAACGCGAAAAACCTTACCGGGGCT
TGACATGGTAGAAGTAGGAACCCGAAAGGGTAACGAACGGTATCCAGTCCGTAGCTATCACAGGTGTTGC
ATGGCTGTCGTCAGCTCGTGTCGTGAGACGTTGGGTTAAGTCCCCTAACGAGCGAAACCCTTGTTTTTAG
TTACCAGCGGGTTATGCCGGGTACTCTAGAAAGACTGCCGTCGTCAAGACGGAGGAAGGTGGGGATGACA
TCAAGTCATCATGGCCCTTATGCCCCGGGCTGCACACGTGCTACAATGGTCGGTACAAACGGATGCGAAG
CCGAGAGGTGAAGCGAATCC

>gi|395470316|gb|JQ901758.1| Uncultured anaerobic ammonium-oxidizing bacterium clone 48H-S-3 16S ribosomal RNA gene, partial sequence
GAGCACGTAGGTGGGTTTGTAAGTCAGATGTGAAAGCCTTCTGTTCAACGGAAGAATTGCATCTGAAACT
GCAAGTCTTGAGTGTAGGAGGGGAGAATGGAACTTCTGGTGGAGCGGTGAAATGCGTAGATATCAGAAGG
AACGCCGGCGGCGAAAGCGATTCTCTGGCCTATTACTGACACTCAGTGCGCGAAAGCTAGGGGAGCAAAC
GGGATAGATACCCCGGTAGTCCTAGCCGTGAACGATGGGCACTAAGTAGAGGGAATTACCGATGTTCTCT
CTGCCGTAGCTAACGCATTAAGTGCCCCGCCTGGGGAGTACGGCCGCAAGGCTAAAACTCAAAAGAATTG
ACGGGGGCTCGCACAAGCGGTGGAGCATGTGGCTTAATTCGATGCAACGCGAAAAACCTTACCGGGGCTT
GACATGGTAGAAGTAGGAACCCGAAAGGGTAACGAACGGTATCCAGTCCGTAGCTATCACAGGTGTTGCA
TGGCTGTCGTCAGCTCGTGTCGTGAGACGTTGGGTTAAGTCCCCTAACGAGCGAAACCCTTGTTTTTAGT
TACCAGCGGGTTATGCCGGGTACTCTAGAAAGACTGCCGTCGTCAAGACGGAGGAAGGTGGGGATGACGT
CAAGTCATCATGGCCCTTATGCCCCGGGCTGCACACGTGCTACAATGGTCGGTACAAACGGATGCGAAGC
CGAGAGGTGAAGCGAATCC

>gi|395470317|gb|JQ901759.1| Uncultured anaerobic ammonium-oxidizing bacterium clone 48H-S-4 16S ribosomal RNA gene, partial sequence
GAGCACGTAGGTGGGTTTGTAAGTCAGATGTGAAAGCCTTCTGTTCAACGGAAGAATTGCATCTGAAACT
GCTAATCTTGAGTATAGGAGGGGAGAATGGAACTTCTGGTGGAGCGGTGAAATGCGTAGATATCAGAAGG
AACGCCGGCGGCGAAAGCGATTCTCTGGCCTATTACTGACACTCAGTGTGCGAAAGCTAGGGGAGCAAAC
GGGATTAGATACCCCGGTAGTCCTAGCCGTAAACGATGGGCACTAAGTAGAGGGAATTACCTATGTTCTC
TCTGCCGTAGCTAACGCATTAAGTGCCCCGCCTGGGGAGTACGGCCGCAAGGCTAAAACTCAAAAGAATT
GACGGGGGCTCGCACAAGCGGTGGAGCATGTGGCTTAATTCGATGCAACGCGAAAAACCTTACCGGGGCT
TGACATGATAGAAGTAGGAACCTGAAAGGGGGACGAACGGTATCCAGTCCGTAGCTATTACAGGTGTTGC
ATGGCTGTCGTCAGCTCGTGTCGTGAGACGTTGGGTTAAGTCCCCTAACGAGCGAAACCCTTGTTTTCAG
TTACCGGCGGGTTATGCCGGGTACTCTAGAAAGACTGCCGTCGTCAAGACGGAGGAAGGTGGGGATGACG
TCAAGTCATCATGGCCCTTATGCCCCGGGCTGCACACGTGCTACAATGGTCGGTACAGACGGAAGCGAAG
CCGAGAGGTGAAGCGAATCC

>gi|409917007|gb|JX537267.1| Uncultured anaerobic ammonium-oxidizing bacterium clone BX-01 16S ribosomal RNA gene, partial sequence
AAGTCAGATGTGAAAGCCTTCTGTTCAACGGAAGAATTGCATCTGAAACTGCGAGTCTTGAGTGTAGGAG
GGGAGAATGGAACTTCTGGTGGAGCGGTGAAATGCGTAGATATCAGAAGGAACGCCGGCGGCGAAAGCGA
TTCTCTGGCCTATTACTGACACTCAGTGTGCGAAAGCTAGGGGAGCAAACGGGATTAGATACCCCGGTAG
TCCTAGCCGTAAACGATGGGCACTAAGTAGAGGGAATTACCGATATTCTCTCTGCCGTAGCTAACGCATT
AAGTGCCCCGCCTGGGGAGTACGGCCGCAAGGCTAAAACTCAAAAGAATTGACGGGGGCTCGCACAAGCG
GTGGAGCATGTGGCTTAATTCGATGCAACGCGAAAAACCTTACCGGGGCTTGACATGGTAGAAGTAGGAA
CCCGAAAGGGTAACGAACGGTATCCAGTCCGTAGCTATTACAGGTGTTGCATGGCTGTCGTCAGCTCGTG
TCGTGAGACGTTGGGTTAAGTCCCCTAACGAGCGAAACCCCTGTTTTTAGTTGCCAGCGGGTTATGCCGG
GCACTCTAGAAAGACTGCCGTCGTCAAGACGGAGGAAGGTGGGGATGACGTCAAGTCATCATGGCCCTTA
TGCCCCGGGCTGCACACGTGCTACAATGGTCGGTACAAACGGAAGCGAAG

>gi|409917008|gb|JX537268.1| Uncultured anaerobic ammonium-oxidizing bacterium clone BX-02 16S ribosomal RNA gene, partial sequence
AAGTCAGATGTGAAAGCCTCCTGTTCAACAGAAGAATTGCATCTGAAACTGCGAGTCTTGAGTGTAGGAG
GGGAGGATGGAACTTCTGGTGGAGCGGTGAAATGCGTAGATATCAGAAGGAACGCCGGCGGCGAAAGCGA
TTCTCTGGCCTATTACTGACACTCAGTGTGCGAAAGCTAGGGGAGCAAACGGGATTAGATACCCCGGTAG
TCCTAGCCGTAAACGATGGGCACTAAGTAGAGGGAATTACCGATGTTCTCTCTGCCGTAGCTAACGCATT
AAGTGCCCCGCCTGGGGAGTACGGCCGCAAGGCTAAAACTCAAAAGAATTGACGGGGGCTCGCACAAGCG
GTGGAGCATGTGGCTTAATTCGATGCAACGCGAAAAACCTTACCGGGGCTTGACATGGTAGAAGTAGGAA
CCCGAAAGGGTAACGAACGGTATCCAGTCCGTAGCTATCACAGGTGTTGCATGGCTGTCGTCAGCTCGTG
TCGTGAGACGTTGGGTTAAGTCCCCTAACGAGCGAAACCCTTGTTTTTAGTTACCAGCGGGTTATGCCGG
GTACTCTAGAAAGACTGCCGTCGTCAAGACGGAGGAAGGTGGGGATGACGTCAAGTCATCATGGCCCTTA
TGCCCCGGGCTGCACACGTGCTACAATGGTCGGTACAAACGGAAGCGAAG

>gi|409917009|gb|JX537269.1| Uncultured anaerobic ammonium-oxidizing bacterium clone BX-03 16S ribosomal RNA gene, partial sequence
AAGTCAGGTGTGAAAGCCTTCTGTTCAAAGGAAGAACGGCATCTGAAACTGCAGATCTTGAGTGTAGGAG
GGGAGAGTGGAACTTCTGGTGGAGCGGTGAAATGCGTAGATATCAGAAGGAACGTCGGCGGCGAAAGCGA
CTCTCTGGCCTATTACTGACACTGAGGTGCGAAAGTTAGGGGAGCAAACGGGATTAGATACCCCGGTAGT
CCTAACCGTAAACGATGGGCACTAAGTAGAGGGAATTACCAATGTTCTCTCTGCCGTAGCTAACGCATTA
AGTGCCCCGCCTGGGGAGTACGGCCGCAAGGCTAAAACTCAAAAGAATTGACGGGGGCTCGCACAAGCGG
TGGAGCATGTGGCTTAATTCGATGCAACGCGAAAAACCTTACCGGGGTTTGACATGGTAGAAGTAGGAGC
CCGAAAGGGCAACCAACGGTATCCAGTCCGTAACTATTACAGGTGTTGCATGGCTGTCGTCAGCTCGTGT
CGTGAGACGTTGGGTTAAGTCCCCTAACGAGCGAAACCCTTGTTTTTAGTTACCAGCGGGTTATGCCGGG
TACTCTAGAAAGACTGCCGTCGTCAAGACGGAGGAAGGTGGGGATGACGTCAAGTCATCATGGCCCTTAT
GCCCCGGGCTGCACACGTGCTACAATGGTCGGTACAAACGGAAGCGAAG

>gi|409917010|gb|JX537270.1| Uncultured anaerobic ammonium-oxidizing bacterium clone BX-04 16S ribosomal RNA gene, partial sequence
AAGTCAGATGTGAAAGCCTCCTGTTCAACGGGAGAATTGCATCTGAAACTACTGATCTTGAGTATAGGAG
GGGAGAATGGAACTTCTGGTGGAGCGGTGAAATGCGTAGATATCAGAAGGAACGCCGGCGGCGAAAGCGA
TTCTCTGGCCTATTACTGACACTCAGTGTGCGAAAGCTAGGGGAGCAAACGGGATTAGATACCCCGGTAG
TCCTAGCCGTAAACGATGGGCACTAAGTAGAGGGAATTACCGATATTCTCTCTGCCGTAGCTAACGCATT
AAGTGCCCCGCCTGGGGAGTACGGCCGCAAGGCTAAAACTCAAAAGAATTGACGGGGGCTCGCACAAGCG
GTGGAGCATGTGGCTTAATTCGATGCAACGCGAAAAACCTTACCGGGGCTTGACATGGTAGAAGTAGGAA
CCCGAAAGGGTAACGAACGGTATCCGGTCCGTAACTATTACAGGTGTTGCATGGCTGTCGTCAGCTCGTG
TCGTGAGACGTTGGGTTAAGTCCCCTAACGAGCGAAACCCTTGTTTTTAGTTGCCAGCGGGTTATGCCGG
GCACTCTAGAAAGACTGCCGTCGTCAAGACGGAGGAAGGTGGGGATGACGTCAAGTCATCATGGCCCTTA
TGCCCCGGGCTGCACACGTGCTACAATGGTCGGTACAAACGGAAGCGAAG

>gi|409917011|gb|JX537271.1| Uncultured anaerobic ammonium-oxidizing bacterium clone BX-05 16S ribosomal RNA gene, partial sequence
AAGTCAGATGTGAAAGCCTTCTGTTCAACGGAAGAATTGCATCTGAAACTACAAGTCTTGAGTGTAGGAG
GGGAGAATGGAACTTCTGGTGGAGCGGTGAAATGCGTAGATATCAGAAGGAACGCCGGCGGCGAAAGCGA
TTCTCTGGCCTATTACTGACACTCAGTGTGCGAAAGCTAGGGGAGCAAACGGGATTAGATACCCCGGTAG
TCCTAGCCGTAAACGATGGGCACTAAGTAGAGGGAATTACCGATGTTCTCTCTGCCGTAGCTAACGCATT
AAGTGCCCCGCCTGGGGAGTACGGCCGCAAGGCTAAAACTCAAAAGAATTGACGGGGGCTCGCACAAGCG
GTGGAGCATGTGGCTTAATCCGATGCAACGCGAAGAACCTTACCGGGGCTTGACATGGTAGAAGTAGGAA
CCCGAAAGGGTAACGAACGGTATCCAGTCCGTAACTATCACAGGTGTTGCATGGCTGTCGTCAGCTCGTG
TCGTGAGACGTTGGGTTAAGTCCCCTAACGAGCGAAACCCTTGTTTTTAGTTGCCAGCGGGTTGTGCCGG
GCACTCTAGAAAGACTGCCGTCGTCAAGACGGAGGAAGGTGGGGACGACGTCAAGTCATCATGGCCCTTA
TGCCCCGGGCTGCACACGTGCTACAATGGTCGGTACAAACGGAAGCGAAG

>gi|409917012|gb|JX537272.1| Uncultured anaerobic ammonium-oxidizing bacterium clone BX-06 16S ribosomal RNA gene, partial sequence
AAGTCAGATGTGAAAGCCTTCTGTTCAACAGAAGAATTGCATCTGAAACTGCGAGTCTTGAGTGTAGGAG
GGGAGAATGGAACTTCTGGTGGAGCGGTGAAATGCGTAGATATCAGAAGGAACGCCGGCGGCGAAAGCGA
TTCTCTGGCCTATTACTGACACTCAGTGTGCGAAAGCTAGGGGAGCAAACGGGATTAGATACCCCGGTAG
TCCTAGCTGTAAACGATGGGCACTAAGTAGAGGGGATTACCGATGTTCTCTCTGCCGTAGCTAACGCATT
AAGTGCCCCGCCTGGGGAGTACGGCCGCAAGGCTAAAACTCAAAAGAATTGACGGGGGCTCGCACAAGCG
GTGGAGCATGTGGCTTAATTCGATGCAACGCGAAAAACCTTACCGGGGCTTGACATGGTAGAAGTAGGAA
CCTGAAAGGGTAACGAACGGTATCCAGTCCGTAGCTATTACAGGTGTTGCATGGCTGTCGTCAGCTCGTG
TCGTGAGACGTTGGGTTAAGTCCCCTAACGAGCGAAACCCCTGTTTTTAGTTGCCAGCGGGTTATGCCGG
GCACTCTAGAAAGACTGCCGTCGTCGAGACGGAGGAAGGTGGGGATGACGTCAAGTCATCATGGCCCTTA
TGCCCCGGGCTGCACACGTGCTACAATGGTCGGTACAAACGGAAGCGAAG

>gi|409917013|gb|JX537273.1| Uncultured anaerobic ammonium-oxidizing bacterium clone BX-07 16S ribosomal RNA gene, partial sequence
AAGTCAGATGTGAAAGCCTTCTGTTCAACGGAAGAATTGCATCTGAAACTGCGAGTCTTGAGTGTAGGAG
GGGAGAATGGAACTTCTGGCGGAGCGGTGAAATGCGTAGATATCAGAAGGAACGCCGGCGGCGAAAGCGA
TTCTCTGGCCTATTACTGACACTCAGTGCGCGAAAGCTAGGGGAGCAAACGGGATTAGATACCCCGGTAG
TCCTAGCCGTAAACGATGGGCACTAAGTAGAGGGAATTACCGATATTCTCTCTGCCGTAGCTAACGCATT
AAGTGCCCCGCCTGGGGAGTACGGCCGCAAGGCTAAAACTCAAAAGAATTGACGGGGGCTCGCACAAGCG
GTGGAGCATGTGGCTTAATTCGATGCAACGCGAAAAACCTTACCGGGGCTTGACATGATAGAAGTAGGAA
CCCGAAAGGGTAACGAACGGTATCCAGTCCGTAGCTATTACAGGTGTTGCATGGCTGTCGTCAGCTCGTG
TCGTGAGACGTTGGGTTAAGTCCCCTAACGAGCGAAACCCTTGTTTTTAGTTGCCAGCGGGTTGTGCCGG
GCACTCTAGAAAGACTGCCGTCGTCAAGACGGAGGAAGGTGGGGACGACGTCAAGTCATCATGGCCCTTA
TGCCCCGGGCTGCACACGTACTACAATGGTCGGTACAAACGGAAGCGGAG

>gi|409917014|gb|JX537274.1| Uncultured anaerobic ammonium-oxidizing bacterium clone BX-08 16S ribosomal RNA gene, partial sequence
AAGTCAGGTGTGAAAGCCTTCTGTTCAAAGGAAGAACGGCATCTGAAACTGCAGATCTTGAGTGTAGGAG
GGGAGAGTGGAACTTCTGGTGGAGCGGTGAAATGCGTAGATATCAGAAGGAACGTCGGCGGCGAAAGCGA
CTCTCTGGCCTATTACTGACACTGAGGTGCGAAAGTTAGGGGAGCAAACGGGATTAGATACCCCGGTAGT
CCTAACCGTAAACGATGGGCACTAAGTAGAGGGAATTACCAATGTTCTCTCTGCCGTAGCTAACGCATTA
AGTGCCCCGCCTGGGGAGTACGGCCGCAAGGCTAAAACTCAAAAGAATTGACGGGGGCTCGCACAAGCGG
TGGAGCATGTGGCTTAATTCGATGCAACGCGAAAAACCTTACCGGGGTTTGACATGGTAGAAGTAGGAGC
CCGAAAGGGCAACCAACGGTATCCAATCCGTAACTATCACAGGTGTTGCATGGCTGTCGTCAGCTCGTGT
CGTGAGACGTTGGGTTAAGTCCCCTAACGAGCGAAACCCTTGTTTTTAGTTACCATCGGGTAATGCCGAG
TACTCTAAAAAGACTGCCGTCGTCAAGACGGAGGAAGGTGGGGATGACGTCAAGTCATCATGGCCCTTAT
ACCCCGGGCTGCACACGTGCTACAATGGTCGGTACAAAAGGAAGCAAGA

>gi|409917015|gb|JX537275.1| Uncultured anaerobic ammonium-oxidizing bacterium clone BX-09 16S ribosomal RNA gene, partial sequence
AAGTCAGATGTGAAAGCCTTCTGTTCAACGGAAGAATTGCATCTGAAACTGCGAGTCTTGAGTGTAGGAG
GGGAGAATGGAACTTCTGGTGGAGCGGTGAAATGCGTAGATATCAGAAGGAACGCCGGCGGCGAAAGCGA
TTCTCTGGCCTATTACTGACACTCAGTGTGCGAAAGCTAGGGGAGCAAACGGGATTAGATACCTCGGTAG
TCCTAGCCGTAAGCGATGGGCACTAAGTAGAGGGAATTACCGATATTCTCTCTGCCGTAGCTAACGCATT
AAGTGCCCCGCCTGGGGAGTACGGCCGCAAGGCTAAAACTCAAAAGAATTGACGGGGGCTCGCACAAGCG
GTGGAGCATGTGGCTTAATTCGATGCAACGCGAAAAACCTTACCGGGGCTTGACATGATAGAAGTAGGAA
CCCGAAAGGGTAACGAACGGTATCCAGTCCGTAGCTATTACAGGTGTTGCATGGCTGTCGTCAGCTCGTG
TCGTGAGACGTTGGGTTAAGTCCCCTAACGAGCGAAACCCTTGTTTTTAGTTGCCAGCGGGTTGTGCCGG
GCACTCTAGAAAGACTGCCGTCGTCAAGACGGAGGAAGGTGGGGATGACGTCAAGTCATCATGGCCCTTA
TGCCCCGGGCTGCACACGTGCTACAATGGTCGGTACAAACGGAAGCCAAG

>gi|409917016|gb|JX537276.1| Uncultured anaerobic ammonium-oxidizing bacterium clone BX-10 16S ribosomal RNA gene, partial sequence
AAGTCAGATGTGAAAGCCTCCTGTTCAACGGGAGAATTGCATCTGAAACTGCAGATCTTGAGTGTAGGAG
GGGAGAATGGAACTTCTGGTGGAGCGGTGAAATGCGTAGATATCAGAAGGAACGCCGGCGGCGAAAGCGA
TTCTCTGGCCTATTACTGACACTCAGTGTGCGAAAGCTAGGGGAGCAAACGGGATTAGATACCCCGGTAG
TCCTAGCCGTAAACGATGGGCACTAAGTAGAGGGAATTACCGATATTCTCTCTGCCGGAGCTAACGCATT
AAGTGCCCCGCCTGGGGAGTACGGCCGCAAGGCTAAAACTCAAAAGAATTGACGGGGGCTCGCACAAGCG
GTGGAGCATGTGGCTTAATTCGATGCAACGCGAAAAACCTTACCGGGGCTTGACATGATAGAAGTAGGAA
CCCGAAAGGGTAACGAACGGTATCCAGTCCGTAGCTATTACAGGTGTTGCATGGCTGTCGTCAGCTCGTG
TCGTGAGACGTTGGGTTAAGTCCCCTAACGAGCGAAACCCTTGTTTTTAGTTGCCAGCGGGTTGTGCCGG
GCACTCTAGAAAGACTGCCGTCGTCAAGACGGAGGAAGGTGGGGACGACGTCAAGTCATCATGGCCCTTA
TGCCCCGGGCTGCACACGTGCTACAATGGTCGGTACAAACGGAAGCCAAA

>gi|409917017|gb|JX537277.1| Uncultured anaerobic ammonium-oxidizing bacterium clone BX-11 16S ribosomal RNA gene, partial sequence
AAGTCAGATGTGAAAGCCTTCTGTTCAACAGAAGAATTGCATCTGAAACTGCGAGTCTTGAGTGTAGGAG
GGGAGAATGGAACTTCCGGTGGAGCGGTGAAATGCGTAGATATCAGAAGGAACGCCGGCGGCGAAAGCGA
TTCTCTGGCCTATTACTGACACTCAGTGTGCGAAAGCTAGGGGAGCAAACGGGATTAGATACCCCGGTAG
TCCTAGCCGTAAACGATGGGCACTAAGTAGAGGGGATTACCGATGTTCTCTCTGCCGTAGCTAACGCATT
AAGTGCCCCGCCTGGGGAGTACGGCCGCAAGGCTAAAACTCAAAAGAATTGACGGGGGCTCGCACAAGCG
GTGGAGCATGTGGCTTAATTCGATGCAACGCGAAAAACCTTACCGGGGCTTGACATGGTAGAAGTAGGAA
CCTGAAAGGGTAACGAACGGTATCCAGTCCGTAGCTATTACAGGTGTTGCATGGCTGTCGTCAGCTCGTG
TCGTGAGACGTTGGGTTAAGTCCCCTAACGAGCGAAACCCCTGTTTTTAGTTGCCAGCGGGTTATGCCGG
GCACTCTAGAAAGACTGCCGTCGTCAAGACGGAGGAAGGTGGGGATGACGTCAAGTCATCATGGCCCTTA
TGCCCCGGGCTGCACACGTGCTACAATGGTCGGTACAAACGGAAGCGAAG

>gi|409917018|gb|JX537278.1| Uncultured anaerobic ammonium-oxidizing bacterium clone BX-12 16S ribosomal RNA gene, partial sequence
AAGTCAGATGTGAAAGCCTTCTGTTCAACGGAAGAATTGCATCTGAAACTGCGAGTCTTGAGTGTAGGAG
GGGAGAATGGAACTTCTGGTGGAGCGGTGAAATGCGTAGATATCAGAAGGAACGCCGGCGGCGAAAGCGA
TTCTCTGGCCTATTACTGACACTCAGTGTGCGAAAGCTAGGGGAGCAAACGGGATTAGATACCCCGGTAG
TCCTAGCCGTAAACGATGGGCACTAAGTAGAGGGAATTACCGATATTCTCTCTGCCGTAGCTAACGCATT
AAGTGCCCCGCCTGGGGAGTACGGCCGCAAGGCTAAAACTCAAAAGAATTGACGGGGGCTCGCACAAGCG
GTGGAGCATGTGGCTTAATTCGATGCAACGCGAAAAACCTTACCGGGGCTTGACATGATAGAAGTAGGAA
CCCGAAAGGGTAACGAACGGTATCCAGTCCGTAGCTATTACAGGTGTTGCATGGCTGTCGTCAGCTCGTG
TCGTGAGACGTTGGGTTAAGTCCCCTAACGAGCGAAACCCTTGTTTTTAGTTGCCAGCGGGTTGTGCCGG
GCACTCTAGAAAGACTGCCGTCGTCAAGACGGAGGAAGGTGGGGACGACGTCAAGTCATCATGGCCCTTA
TGCCCCGGGCTGCACACGTGCTACAATGGTCGGTACAAACGGAAGCGAAG

>gi|409917019|gb|JX537279.1| Uncultured anaerobic ammonium-oxidizing bacterium clone BX-13 16S ribosomal RNA gene, partial sequence
AAGTCAGATGTGAAAGCCTTCTGTTCAACGGAAGAATTGCATCTGAAACTGCGAGTCTTGAGTGTAGGAG
GGGAGAATGGAACTTCTGGTGGAGCGGTGAAATGCGTAGATATCAGAAGGAACGCCGGCGGCGAAAGCGA
TTCTCTGGCCTATTACTGACACTCAGTGTGCGAAAGCTAGGGGAGCAAACGGGATTAGATACCCCGGTAG
TCCTAGCCGTAAACGATGGGCACTAAGTAGAGGGAATTACCGATATTCTCTCTGCCGTAGCTAACGCATT
AAGTGCCCCGCCTGGGGAGTACGGCCGCAAGGCTAAAACTCAAAAGAATTGACGGGGGCTCGCACAAGCG
GTGGAGCATGTGGCTTAATTCGATGCAACGCGAAAAACCTTACCGGGGCTTGACATGGTAGAAGTAGGAA
CCCGAAAGGGTAACGAACGGTATCCAGTCCGTAACTATTACAGGTGTTGCATGGCTGTCGTCAGCTCGTG
TCGTGAGACGTTGGGTTAAGTCCCCTAACGAGCGAAACCCTTGTTTTTAGTTGCCAGCGGGTTATGCCGG
GCACTCTAGAAAGACTGCCGTCGTCAAGACGGAGGAAGGTGGGGACGACGTCAAGTCATCATGGCCCTTA
TGCCCCGGGCTGCACACGTGCTACAATGGCCGGTACAAACGGAAGCGAAG

>gi|409917020|gb|JX537280.1| Uncultured anaerobic ammonium-oxidizing bacterium clone BX-14 16S ribosomal RNA gene, partial sequence
AAGTCAGATGTGAAAGCCTTCTGTTCAACGGAAGAATTGCATCTGAAACTGCGAGTCTTGAGTGTAGGAG
GGGAGAATGGAACTTCTGGTGGAGCGGTGAAATGCGTAGATATCAGAAGGAACGCCGGCGGCGAAAGCGA
TTCTCTGGCCTATTACTGACACTCAGTGTGCGAAAGCTAGGGGAGCAAACGGGATTAGATACCCCGGTAG
TCCTAGCCGTAAACGATGGGCACTAAGTAGAGGGAATTACCGATATTCTCTCTGCCGTAGCTAACGCATT
AAGTGCCCCGCCTGGGGAGTACGGCCGCAAGGCTAAAACTCAAAAGAATTGACGGGGGCTCGCACAAGCG
GTGGAGCATGTGGCTTAATTCGATGCAACGCGAAAAACCTTACCGGGGCTTGACATGATAGAAGTAGGAA
CCCGAAAGGGTAACGAACGGTATCCAGTCCGTAGCTATTACAGGTGTTGCATGGCTGTCGTCAGCTCGTG
TCGTGAGACGTTGGGTTAAGTCCCCTAACGAGCGAAACCCTTGTTTTTAGTTGCCAGCGGGTTGTGCCGG
GCACTCTAGAAAGACTGCCGTCGTCAAGACGGAGGAAGGTGGGGACGACGTCGAGTCATCATGGCCCTTA
TGCCCCGGGCTGCACACGTGCTACAATGGTCGGTACAAACGGAAGCGAAG

>gi|409917021|gb|JX537281.1| Uncultured anaerobic ammonium-oxidizing bacterium clone BX-15 16S ribosomal RNA gene, partial sequence
AAGTCAGATGTGAAAGCCTTCTGTTCAACGGAAGAATTGCATCTGAAACTGCGAGTCTTGAGTGTAGGAG
GGGAGAATGGAACTTCTGGTGGAGCGGTGAAATGCGTAGATATCAGAAGGAACGCCGGCGGCGAAAGCGA
TTCTCTGGCCTATTACTGACACTCAGTGTGCGAAAGCTAGGGGAGCAAACGGGATTAGATACCCCGGTAG
TCCTAGCTGTAAACGATGGGCACTAAGTAGAGGGGATTACCGATGTTCTCTCTGCCGTAGCTAACGCATT
AAGTGCCCCGCCTGGGGAGTACGGCCGCAAGGCTAAAACTCAAAAGAATTGACGGGGGCTCGCACAAGCG
GTGGAGCATGTGGCTTAATTCGATGCAACGCGAAAAACCTTACCGGGGCTTGACATGGTAGAAGTAGGAA
CCTGAAAGGGTAACGAACGGTATCCAGTCCGTAGCTATTACAGGTGTTGCATGGCTGTCGTCAGCTCGTG
TCGTGAGACGTTGGGTTAAGTCCCCTAACGAGCGAAACCCCTGTTTTTAGTTGCCAGCGGGTTATGCCAG
GCACTCTAGAAAGACTGCCGTCGTCAAGACGGAGGAAGGTGGGGATGACGTCAAGTCATCATGGCCCTTA
TGCCCCGGGCTGCACACGTGCTACAATGGTCGGTACAAACGGAAGCGAAG

>gi|409917022|gb|JX537282.1| Uncultured anaerobic ammonium-oxidizing bacterium clone BX-16 16S ribosomal RNA gene, partial sequence
AAGTCAGATGTGAAAGCCTTCTGTTCAACGGAAGAATTGCATCTGAAACTGCGAGTCTTGAGTGTAGGAG
GGGAGAATGGAACTTCTGGTGGAGCGGTGAAATGCGTAGATATCAGAAGGAACGCCGGCGGCGAAAGCGA
TTCTCTGGCCTATTACTGACACTCAGTGTGCGAAAGCTAGGGGAGCAAACGGGATTAGATACCCCGGTAG
TCCTAGCCGTAAACGATGGGCACTAAGTAGAGGGAATTACCGATATTCTCTCTGCCGTAGCTAACGCATT
AAGTGCCCCGCCTGGGGAGTACGGCCGCAAGGCTAAAACTCAAAAGAATTGACGGGGGCTCGCACAAGCG
GTGGAGCATGTGGCTTAATTCGATGCAACGCGAAAAACCTTACCGGGGCTCGACATGGTAGAAGTAGGAA
CCCGAAAGGGTAACGAACGGTATCCAGTCCGTAGCTATCACAGGTGTTGCATGGCTGTCGTCAGCTCGTG
TCGTGAGACGTTGGGTTAAGTCCCCTAACGAGCGAAACCCTTGTTTTTAGTTACCAGCGGGTTATGCCGG
GTACTCTAGAAAGACTGCCGTCGTCAAGACGGAGGAAGGTGGGGATGACGTCAAGTCATCATGGCCCTTA
TGCCCCGGGCTGCACACGTGCTACAATGGTCGGTACAAACGGAAGCGAAG

>gi|409917023|gb|JX537283.1| Uncultured anaerobic ammonium-oxidizing bacterium clone BX-17 16S ribosomal RNA gene, partial sequence
AAGTCAGATGTGAAAGCCTTCTGTTCAACGGAAGAATTGCATCTGAAACTGCTAATCTTGAGTATAGGAG
GGGAGAATGGAACTTCTGGCGGAGCGGTGAAATGCGTAGATATCAGAAGGAACGCCGACGGCGAAAGCGA
TTCTCTGGCCTATTACTGACACTCAGTGTGCGAAAGCTAGGGGAGCAAACGGGATTAGATACCCCGGTAG
TCCTAGCCGTAAACGATGGGCACTAAGTAGAGGGAATTACCGATGTTCTCTCTGCCGTAGCTAACGCATT
AAGTGCCCCGCCTGGGGAGTACGGCCGCAAGGCTAAAACTCAAAAGAATTGACGGGGGCTCGCACAAGCG
GTGGAGCATGTGGCTTAATTCGATGCAACGCGAAAAACCTTACCGGGGCTTGACATGATAGAAGTAGGAA
CCTGAAAGGGGGACGAACGGTATCCAGTCCGTAGCTATTACAGGTGTTGCATGGCTGTCGTCAGCTCGTG
TCGTGAGACGTTGGGTTAAGTCCCCTAACGAGCGAAACCCTTGTTTTTAGTTGCCAGCGGGTTATGCCGG
GCACTCTAGAAAGACTGCCGTCGTCAAGACGGAGGAAGGTGGGGACGACGTCAAGTCATCATGGCCCTTA
TGCCCCGGGCTGCACACGTGCTACAATGGCCGGTACAAACGGAAGCGAAG

>gi|409917024|gb|JX537284.1| Uncultured anaerobic ammonium-oxidizing bacterium clone BX-18 16S ribosomal RNA gene, partial sequence
AAGTCAGATGTGAAAGCCTTCTGTTCAACGGAAGAATTGCATCTGAAACTACAAACCTTGAGTATAGGAG
GGGAGAATGGAACTTCTGGTGGAGCGGTGAAATGCGTAGATATCAGAAGGAACGCCGGCGGCGAAAGCGA
TTCTCTGGCCTATTACTGACACTCAGTGTGCGAAAGCTAGGGGAGCAAACGGGATTAGATACCCCGGTAG
TCCTAGCCGTAAACGATGGGCACTAAGTAGAGGGAATTACCGATGTTCTCTCTGCCGTAGCTAACGCATT
AAGTGCCCCGCCTGGGGAGTACGGCCGCAAGGCTAAAACTCAAAAGAATTGACGGGGGCTCGCACAAGCG
GTGGAGCATGTGGCTTAATTCGATGCAACGCGAAAAACCTTACCGGGGCTTGACATGGTAGAAGTAGGAA
CCCGAAAGGGTAACGAACGGTATCCAGTCCGTAGCTATCATAGGTGTTGCATGGCTGTCGTCAGCTCGTG
TCGTGAGACGTTGGGTTAAGTCCCCTAACGAGCGAAACCCTTGTTTTTAGTTACCAGCGGGTTGTGCCGG
GTACTCTAGAAAGACTGCCGTCGTCAAGACGGAGGAAGGTGGGGATGACGTCAAGTCATCATGGCCCTTA
TGCCCCGGGCTGCACACGTGCTACAATGGTCGGTACAAACGGAAGCGAAG

>gi|409917025|gb|JX537285.1| Uncultured anaerobic ammonium-oxidizing bacterium clone BX-19 16S ribosomal RNA gene, partial sequence
AAGTCAGATGTGAAAGCCTTCTGTTCAACGGAAGAATTGCATCTGAAACTGCGAGTCTTGAGTGTAGGAG
GGGAGAATGGAACTTCTGGTGGAGCGGTGAAATGCGTAGATATCAGAAGGAACGCCGGCGGCGAAAGCGA
TTCTCTGGCCTATTACTGACACTCAGTGTGCGAAAGCTAGGGGAGCAAACGGGATTAGATACCCCGGTAG
TCCTAGCCGTAAACGATGGGCACTAAGTAGAGGGAATTACCGATATTCTCTCTGCCGTAGCTAACGCATT
AAGTGCCCCGCCTGGGGAGTACGGCCGCAAGGCTAAAACTCAAAAGAATTGACGGGGGCTCGCACAAGCG
GTGGAGCATGTGGCTTAATTCGATGCAACGCGAAAAACCTTACCGTGGCTTGACATGGTAGAAGTGGGAA
CCCGAAAGGGTAACGAACGGTATCCAGTCCGTAGCTATTACAGGTGTTGCATGGCTGTCGTCAGCTCGTG
TCGTGAGACGTTGGGTTAAGTCCCCTAACGAGCGAAACCCTTGTTTTTAGTTGCCAGCGGGTTGTGCCGG
GCACTCTAGAAAGACTGCCGTCGTCAAGACGGAGGAAGGTGGGGACGACGTCAAGTCATCATGGCCCTTA
TGCCCCGGGCTGCACACGTGCTACAATGGTCGGTACAAACGGAAGCGAAG

>gi|409917026|gb|JX537286.1| Uncultured anaerobic ammonium-oxidizing bacterium clone BX-20 16S ribosomal RNA gene, partial sequence
AAGTCAGATGTGAAAGCCTTCTGTTCAACGGAAGAATTGCATCTGAAACTACAAGTCTTGAGTGTAGGAG
GGGAGAATGGAACTTCTGGTGGAGCGGTGAAATGCGTAGATATCAGAAGGAACGCCGGCGGCGAAAGCGA
TTCTCTGGCCTATTACTGACACTCAGTGTGCGAAAGCTAGGGGAGCAAACGGGATTAGATACCCCGGTAG
TCCTAGCCGTAAACGATGGGCACTAAGTAGAGGGAATTACCGATGTTCTCTCTGCCGTAGCTAACGCATT
AAGTGCCCCGCCTGGGGAGTACGGCCGCAAGGCTAAAACTCAAAAGAATTGACGGGGGCTCGCACAAGCG
GTGGAGCATGTGGCTTAATTCGATGCAACGCGAAGAACCTTACCGGGGCTTGACATGGTAGAAGTAGGAA
CCCGAAAGGGTAACGAACGGTATCCAGTCCGTAACTATCACAGGTGTTGCATGGCTGTCGTCAGCTCGTG
TCGTGAGACGTTGGGTTAAGTCCCCTAACGAGCGAAACCCTTGTTTTTAGTTACCAGCGGGTTATGCCGG
GTACTCTAGAAAGACTGCCGTCGTCAAGACGGAGGAAGGTGGGGATGACGTCAAGTCATCATGGCCCTTA
TGCCCCGGGCTGCACACGTGCTACAATGGTCGGTACAAACGGAAGCGAAG

>gi|409917027|gb|JX537287.1| Uncultured anaerobic ammonium-oxidizing bacterium clone BX-21 16S ribosomal RNA gene, partial sequence
AAGTCAGATGTGAAAGCCTTCTGTTCAACGGAAGAATTGCATCTGAAACTGCGAGTCTTGAGTGTAGGAG
GGGAGAATGGAACTTCTGGTGGAGCGGTGAAATGCGTAGATATCAGAAGGAACGCCGGCGGCGAAAGCGA
TTCTCTGGCCTATTACTGACACTCAGTGTGCGAAAGCTAGGGGAGCAAACGGGATTAGATACCCCGGTAG
TCCTAGCTGTAAACGATGGGCACTAAGTAGAGGGGATTACCGATGTTCTCTCTGCCGTAGCTAACGCATT
AAGTGCCCCGCCTGGGGAGTACGGCCGCAAGGCTAAAACTCAAAAGAATTGACGGGGGCTCGCACAAGCG
GTGGAGCATGTGGCTTAATTCGATGCAACGCGAAAAACCTTACCGGGGCTTGACATGGTAGAAGTAGGAA
CCTGAAAGGGTAACAAACGGTATCCAGTCCGTAGCTATTACAGGTGTTGCATGGCTGTCGTCAGCTCGTG
TCGTGAGACGTTGGGTTAAGTCCCCTAACGAGCGAAACCCCTGTTTTTAGTTGCCAGCGGGTTATGCCGG
GCACTCTAGAAAGACTGCCGTCGTCAAGACGGAGGAAGGTGGGGATGACGTCAAGTCATCATGGCCCTTA
TGCCCCGGGCTGCACACGTGCTACAATGGTCGGTACAAACGGAGGCGAAG

>gi|409917028|gb|JX537288.1| Uncultured anaerobic ammonium-oxidizing bacterium clone BX-22 16S ribosomal RNA gene, partial sequence
AAGTCAGATGTGAAAGCCTTCTGTTCAACGGAAGAATTGCATCTGAAACTGCGAGTCTTGAGTGTAGGAG
GGGAGAATGGAACTTCTGGTGGAGCGGTGAAATGCGTAGATATCAGAAGGAACGCCGGCGGCGAAAGCGA
TTCTCTGGCCTATTACTGACACTCAGTGTGCGAAAGCTAGGGGAGCAAACGGGATTAGATACCCCGGTAG
TCCTAGCCGTAAACGATGGGCACTAAGTAGAGGGGATTACCGATGTTCTCTCTGCCGTAGCTAACGCATT
AAGTGCCCCGCCTGGGGAGTACGGCCGCAAGGCTAAAACTCAAAAGAATTGACGGGGGCTCGCACAAGCG
GTGGAGCATGTGGCTTAATTCGATGCAACGCGAAGAACCTTACCGGGGCTTGACATGGTAGAAGTAGGAA
CCTGAAAGGGTAACAAACGGTATCCAGTCCGTAGCTATCACAGGTGTTGCATGGCTGTCGTCAGCTCGTG
TCGTGAGACGTTGGGTTAAGTCCCCTAACGAGCGAAACCCTTATTTTTAGTTACCAGCGGGTTGTGCCGG
GTACTCTAGAAAGACTGCCGTCGTCAAGACGGAGGAAGGTGGGGATGACGTCAAGTCATCATGGCCCTTA
TGCCCCGGGCTGCACACGTGCTACAATGGTCGGTACAAACGGAAGCGAAG

>gi|409917029|gb|JX537289.1| Uncultured anaerobic ammonium-oxidizing bacterium clone BX-23 16S ribosomal RNA gene, partial sequence
AAGTCAGATGTGAAAGCCTCCTGTTCAACGGGAGAATTGCATCTGAAACTACAGATCTTGAGTGTAGGAG
GGGAGAATGGAACTTCTGGTGGAGCGGTGAAATGCGTAGATATCAGAAGGAACGCCGGCGGCGAAAGCGA
TTCTCTGGCCTATTACTGACACTCAGTGTGCGAAAGCTAGGGGAGCAAACGGGATTAGATACCCCGGTAG
TCCTAGCCGTAAACGATGGGCACTAAGTAGAGGGAATTACCGATATTCTCTCTGCCGTAGCTAACGCATT
AAGTGCCCCGCCTGGGGAGTACGGCCGCAAGGCTAAAACTCAAAAGAATTGACGGGGGCTCGCACAAGCG
GTGGAGCATGTGGCTTAATTCGATGCAACGCGAAGAACCTTACCGGGGCTTGACATGGTAGAAGTAGGAA
CCCGAAAGGGTAACGAACGGTATCCAGTCCGTAACTATTACAGGTGTTGCATGGCTGTCGTCAGCTCGTG
TCGTGAGACGTTGGGTTAAGTCCCCTAACGAGCGAAACCCTTGTTTTTAGTTGCCAGCGGGTTATGCTGG
GCACTCTAGAAAGACTGCCGTCGTCAAGACGGAGGAAGGTGGGGATGACGTCAAGTCATCATGGCCCTTA
TGCCCCGGGCTGCACACGTGCTACAATGGTCGGTACAAACGGAAGCGAAG

>gi|409917030|gb|JX537290.1| Uncultured anaerobic ammonium-oxidizing bacterium clone BX-24 16S ribosomal RNA gene, partial sequence
AAGTCAGATGTGAAAGCCTCCTGTTCAACGGGAGAATTGCATCTGAAACTGCAGATCTTGAGTGTAGGAG
GGGAGAATGGAACTTCTGGTGGAGCGGTGAAATGCGTAGATATCAGAAGGAACGCCGGCGGCGAAAGCGA
TTCTCTGGCCTATTACTGACACTCAGTGTGCGAAAGCTAGGGGAGCAAATGGGATTAGATACCCCGGTAG
TCCTAGCCGTAAACGATGGGCACTAAGTAGAGGGAATTACCGATATTCTCTCTGCCGTAGCTAACGCATT
AAGTGCCCCGCCTGGGGAGTACGGCCGCAAGGCTAAAACTCAAAAGAATTGACGGGGGCTCGCGCAAGCG
GTGGAGCATGTGGCTTAATTCGATGCAACGCGAAGAACCTTACCGGGGCTTGACATGGTAGAAGTAGGAA
CCCGAAAGGGTAACGAACGGTATCCAGTCCGTAGCTATTACAGGTGTTGCATGGCTGTCGTCAGCTCGTG
TCGTGAGACGTTGGGTTAAGTCCCCTAACGAGCGAAACCCTTGTTTTTAGTTGCCAGCGGGTTATGCCGG
GCACTCTAGAAAGACTGCCGTCGTCAAGACGGAGGAAGGTGGGGATGACGTCAAGTCATCATGGCCCTTA
TGCCCCGGGCCGCACACGTGCTACAATGGTCGGTACAAACGGAAGCGAAG

>gi|409917031|gb|JX537291.1| Uncultured anaerobic ammonium-oxidizing bacterium clone BX-25 16S ribosomal RNA gene, partial sequence
AAGTCAGATGTGAAAGCCTTCTGTTCAACGGAAGAATTGCATCTGAAACTGCGAGTCTTGAGTGTAGGAG
GGGAGAATGGAACTTCTGGTGGAGCGGTGAAATGCGTAGATATCAGAAGGAACGCCGGCGGCGAAAGCGA
TTCTCTGGCCTATTACTGACACTCAGTGTGCGAAAGCTAGGGGAGCAAACGGGATTAGATACCCCGGTAG
TCCTAGCCGTAAACGATGGGCACTAAGTAGAGGGAATTACCGATATTCTCTCTGCCGTAGCTAACGCATT
AAGTGCCCCGCCTGGGGAGTACGGCCGCAAGGCTAAAACTCAAAAGAATTGACGGGGGCTCGCACAAGCG
GTGGAGCATGTGGCTTAATTCGATGCAACGCGAAAAACCTTACCGGGGCTCGACATGGTAGAAGTAGGAA
CCCGAAAGGGTAACGAACGGTATCCAGTCCGTAGCTATTACAGGTGTTGCATGGCTGTCGTCAGCTCGTG
TCGTGAGACGTTGGGTTAAGTCCCCTAACGAGCGAAACCCTTGTTTTTAGTTGCCAGCGGGTTGTGCCGG
GCACTCTAGAAAGACTGCCGTCGTCAAGACGGAGGAAGGTGGGGACGACGTCAAGTCATCATGGCCCTTA
TGCCCCGGGCTGCACACGTGCTACAATGGTCGGTACAAACGGAAGCGAAG

>gi|409917032|gb|JX537292.1| Uncultured anaerobic ammonium-oxidizing bacterium clone BX-26 16S ribosomal RNA gene, partial sequence
AAGTCAGGTGTGAAAGCCTTCTGTTCAAAGGAAGAACGGCATCTGAAACTACAGATCTTGAGTGTAGGAG
GGGAGAGTGGAACTTCTGGTGGAGCGGTGAAATGCGTAGATATCAGAAGGAACGTCGGCGGCGAAAGCGA
CTCTCTGGCCTATTACTGACACTGAGGTGCGAAAGTTAGGGGAGCAAACGGGATTAGATACCCCGGTAGT
CCTAACCGTAAACGATGGGCACTAAGTAGAGGGAATTACCAATGTTCTCTCTGCCGTAGCTAGCGCATTA
AGTGCCCCGCCTGGGGAGTACGGCCGCAAGGCTAAAACTCAAAAGAATTGACGGGGGCTCGCACAAGCGG
TGGAGCATGTGGCTTAATTCGATGCAACGCGAAAAACCTTACCGGGGTTTGACATGGTAGAAGTAGGAGC
CCGAAAGGGTAACCAACGGTATCCAGTCCGTAACTATTACAGGTGTTGCATGGCTGTCGTCAGCTCGTGT
CGTGAGACGTTGGGTTAAGTCCCCTAACGAGCGAAACCCTTGTTTTTAGTTACCATCGGGTAGTGCCGGG
TACTCTAAAAAGACTGCCGTCGTCAAGACGGAGGAAGGTGGGGATGACGTCAAGTCATCATGGCCCTTAT
ACCCCGGGCTGCACACGTGCTACAATGGTCGGTACAAAAGGAAGCAAGA

>gi|409917033|gb|JX537293.1| Uncultured anaerobic ammonium-oxidizing bacterium clone BX-27 16S ribosomal RNA gene, partial sequence
AAGTCAGATGTGAAAGCCTCCTGTTCAACGGGAGAATTGCATCTGAAACTACAGATCTTGAGTGTAGGAG
GGGAGAATGGAACTTCTGGTGGAGCGGTGAAATGCGTAGATATCAGAAGGAACGCCGGCGGCGAAAGCGA
TTCTCTGGCCTATTACTGACACTCAGTGTGCGAAAGCTAGGGGAGCAAACGGGATTAGATACCCCGGTAG
TCCTAGCCGTAAACGATGGGCACTAAGTAGAGGGAATTACCGATATTCTCTCTGCCGTAGCTAACGCATT
AAGTGCCCCGCCTGGGGAGTACGGCCGCAAGGCTAAAACTCAAAAGAATTGACGGGGGCTCGCACAAGCG
GTGGAGCATGTGGCTTAATTCGATGCAACGCGAAGAACCTTACCGGGGCTTGACATGGTAGAAGTAGGAA
CCCGAAAGGGTAACGAACGGTATCCAGTCCGTAACTATTACAGGTGTTGCATGGCTGTCGTCAGCTCGTG
TCGTGAGACGTTGGGTTAAGTCCCCTAACGAGCGAAACCCTTGTTTTTAGTTGCCAGCGGGTTATGCCGG
GCACTCTAGAAAGACTGCCGTCGTCAAGACGGAGGAAGGTGGGGATGACGTCAAGTCATCATGGCCCTTA
TGCCCCGGGCTGCACACGTGCTACAATGGTCGGTACAAACGGAAGCGAAG

>gi|409917034|gb|JX537294.1| Uncultured anaerobic ammonium-oxidizing bacterium clone BX-28 16S ribosomal RNA gene, partial sequence
AAGTCAGATGTGAAAGCCTTCTGTTCAACGGAAGAATTGCATCTGAAACTGCGAGTCTTGAGTGTAGGAG
GGGAGAATGGAACTTCTGGTGGAGCGGTGAAATGCGTAGATATCAGAAGGAACGCCGGCGGCGAAAGCGA
TCCTCTGGCCTATTACTGACACTCAGTGTGCGAAAGCTAGGGGAGCAAACGGGATTAGATACCCCGGTAG
TCCTAGCCGTAAACGATGGGCACTAAGTAGAGGGAATTACCGATATTCTCTCTGCCGTAGCTAACGCATT
AAGTGCCCCGCCTGGGGAGTACGGCCGCAAGGCTAAAACTCAAAAGAATTGACGGGGGCTCGCACAAGCG
GTGGAGCATGTGGCTTAATTCGATGCAACGCGAAAAACCTTACCGGGGCTTGACATGGTAGAAGTAGGAA
CCCGAAAGGGTAACGAACGGTATCCAGTCCGTAACTATTACAGGTGTTGCATGGCTGTCGTCAGCTCGTG
TCGTGAGACGTTGGGTTAAGTCCCCTAACGAGCGAAACCCTTGTTTTTAGTTGCCAGCGGGTTATGCCGG
GCACTCTAGAAAGACTGCCGTCGTCAAGACGGAGGAAGGTGGGGACGACGTCAAGTCATCATGGCCCTTA
TGCCCCGGGCTGCACACGTGCTACAATGGCCGGTACAAACGGAAGCGAAG

>gi|409917035|gb|JX537295.1| Uncultured anaerobic ammonium-oxidizing bacterium clone BX-29 16S ribosomal RNA gene, partial sequence
AAGTCAGATGTGAAAGCCTTCTGTTCAACGGAAGAATTGCATCTGAAACTGCAGATCTTGAGTATAGGAG
GGGAGAATGGAACTTCTGGTGGAGCGGTGAAATGCGTAGATATCAGAAGGAACGCCGGCGGCGAAAGCGA
TTCTCTGGCCTATTACTGACACTCAGTGTGCGAAAGCTAGGGGAGCAAACGGGATTAGATACCCCGGTAG
TCCTAGCCGTAAACGATGGGCACTAAGTAGAGGGAATTACCGATGTTCTCTCTGCCGTAGCTAACGCATT
AAGCGCCCCGCCTGGGGAGTACGGCCGCAAGGCTAAAACTCAAAAGAATTGACGGGGGCTCGCACAAGCG
GTGGAGCATGTGGCTTAATTCGATGCAACGCGAAAAACCTTACCGGGGCTTGACATGGTAGAAGTAGGAA
CCCGAAAGGGTAACGAACGGTATCCAGTCCGTAGCTATTACAGGTGTTGCATGGCTGTCGTCAGCTCGTG
TCGTGAGACGTTGGGTTAAGTCCCCTAACGAGCGAAACCCTTGTTTTTAGTTACCAGCGGGTTATACCGG
GTACTCTAGAAAGACTGCCGTCGTCAAGACGGAGGAAGGTGGGGATGACGTCAAGTCATCATGGCCCTTA
TGCCCCGGGCTGCACACGTGCTACAATGGTCGGTACAAACGGAAGCGAAG

>gi|409917036|gb|JX537296.1| Uncultured anaerobic ammonium-oxidizing bacterium clone BX-30 16S ribosomal RNA gene, partial sequence
AAGTCAGATGTGAAAGCCTTCTGTTCAACGGAAGAATTGCATCTGAAACTGCGAGTCTTGAGTGTAGGAG
GGGAGAATGGAACTTCTGGTGGAGCGGTGAAATGCGTAGATATCAGAAGGAACGCCGGCGGCGAAAGCGA
TTCTCTGGCCTATTACTGACACTCAGTGTGCGAAAGCTAGGGGAGCAAACGGGATTAGATACCCCGGTAG
TCCTAGCCGTAAACGATGGGCACTAAGTAGAGGGAATTACCGATATTCTCTCTGCCGTAGCTAACGCATT
AAGTGCCCCGCCTGGGGAGTACGGCCGCAAGGCTAAAACTCAAAAGAATTGACGGGGGCTCGCACAAGCG
GTGGAGCATGTGGCTTAATTCGATGCAACGCGTAAAACCTTACCGGGGCTTGACATGATAGAAGTAGGAA
CCCGAAAGGGTAACGAACGGTATCCAGTCCGTAGCTATTACAGGTGTTGCATGGCTGTCGTCAGCTCGTG
TCGTGAGACGTTGGGTTAAGTCCCCTAACGAGCGAAACCCTTGTTTTTAGTTGCCAGCGGGTTGTGCCGG
GCACTCTAGAAAGACTGCCGTCGTCAAGACGGAGGAAGGTGGGGACGACGTCAAGTCATCATGGCCCTTA
TGCCCCGGGCTGCACACGTGCTACAATGGTCGGTACAAACGGAAGCGAAG

>gi|409917037|gb|JX537297.1| Uncultured anaerobic ammonium-oxidizing bacterium clone BX-31 16S ribosomal RNA gene, partial sequence
AAGTCAGATGTGAAAGCCTTCTGTTCAACGGAAGAATTGCATCTGAAACTGCGAGTCTTGAGTGTAGGAG
GGGAGAATGGAACTTCTGGTGGAGCGGTGAAATGCGTAGATATCAGAAGGAACGCCGGCGGCGAAAGCGA
TTCTCTGGCCTATTACTGACACTCAGTGTGCGAAAGCTAGGGGAGCAAACGGGATTAGATACCCCGGTAG
TCCTAGCCGTAAACGATGGGCACTAAGTAGAGGGAATTACCGATATTCTCTCTGCCGTAGCTAACGCATT
AAGTGCCCCGCCTGGGGAGTACGGCCGCAAGGCTAAAACTCAAAAGAATTGACGGGGGCTCGCACAAGCG
GTGGAGCATGTGGCTTAATTCGATGCAACGCGAAAAACCTTACAGGGACTTGACATGATAGAAGTAGGAA
CCCGAAAGGGTAACGAACGGTATCCAGTCCGTAGCTATTACAGGTGTTGCATGGCTGTCGTCAGCTCGTG
TCGTGAGACGTTGGGTTAAGTCCCCTAACGAGCGAAACCCTTGTTTTTAGTTGCCAGCGGGTTGTGCCGG
GCACTCTAGAAAGACTGCCGTCGTCAAGACGGAGGAAGGTGGGGATGACGTCAAGTCATCATGGCCCTTA
TGCCCCGGGCTGCACACGTGCTACAATGGTCGGTACAAACGGAAGCGAAG

>gi|409917038|gb|JX537298.1| Uncultured anaerobic ammonium-oxidizing bacterium clone BX-32 16S ribosomal RNA gene, partial sequence
AAGTCAGATGTGAAAGCCTTCTGTTCAACGGAAGAATTGCACCTGAAACTATAGATCTTGAGTGTAGGAG
GGGAGAATGGAACTTCTGGTGGAGCGGTGAAATGCGTAGATATCAGAAGGAACGCCGGCGGCGAAAGCGA
TTCTCTGGCCTATTACTGACACTCAGTGTGCGAAAGCTAGGGGAGCAAACGGGATTAGATACCCCGGTAG
TCCTAGCCGTAAACGATGGGCGCTAAGTAGAGGGAATTACCGATGTTCTCTCTGCCGTAACTAACGCATT
AAGTGCCCCGCCTGGGGAGTACGGCCGCAAGGCTAAAACTCAAAAGAATTGACGGGGGCTCGCACAAGCG
GTGGAGCATGTGGCTTAATTCGATGCAACGCGAAAAACCTTACCGGGGCTTGACATGGTAGAAGTAGGAA
CCTGAAAGGGTAACGAACGGTATCCAGTCCGTAGCTATCACAGGTGTTGCATGGCTGTCGTCAGCTCGTG
TCGTGAGACGTTGGGTTAAGTCCCCTAACGAGCGAAACCCTTGTTTTTAGTTACCAGCGGGTTGTGCCGG
GTACTCTAGAAAGACTGCCGTCGTCAAGACGGAGGAAGGTGGGGATGACGTCAAGTCATCATGGCCCTTA
TGCCCCGGGCTGCACACATGCTACAATGGCCGGTACAAACGGAAGCGAAG

>gi|409917039|gb|JX537299.1| Uncultured anaerobic ammonium-oxidizing bacterium clone BX-33 16S ribosomal RNA gene, partial sequence
AAGTCAGATGTGAAAGCCTCCTGTTCAACGGGAGAATTGCATCTGAAACTACTGATCTTGAGTATAGGAG
GGGAGAATGGAACTTCTGGTGGAGCGGTGAAATGCGTAGATATCAGAAGGAACGCCGGCGGCGAAAGCGA
TTCTCTGGCCTATTACTGACACTCAGTGTGCGAAAGCTAGGGGAGCAAACGGGATTAGATACCCCGGTAG
TCCTGGCCGTAAACGATGGGCACTAAGTAGAGGGAATTACCGATATTCTCTCTGCCGTAGCTAACGCATT
AAGTGCCCCGCCTGGGGAGTACGGCCGCAAGGCTAAAACTCAAAAGAATTGACGGGGGCTCGCACAAGCG
GTGGAGCATGTGGCTTAATTCGATGCAACGCGAAAAACCTTACCGGGGCTTGACATGGTAGAAGTAGGAA
CCCGAAAGGGTAACGAACGGTATCCAGTCCGTAACTATTACAGGTGTTGCATGGCTGTCGTCAGCTCGTG
TCGTGAGACGTTGGGTTAAGTCCCCTAACGAGCGAAACCCTTGTTTTTAGTTGCCAGCGGGTTATGCCGG
GCACTCTAGAAAGACTGCCGTCGTCGAGACGGAGGAAGGTGGGGATGACGTCAAGTCATCATGGCCCTTA
TGCCCCGGGCTGCACACGTGCTACAATGGTCGGTACAAACGGAAGCGAAG

>gi|409917040|gb|JX537300.1| Uncultured anaerobic ammonium-oxidizing bacterium clone BX-34 16S ribosomal RNA gene, partial sequence
AAGTCAGATGTGAAAGCCTTCTGTTCAACGGAAGAATTGCATCTGAAACTGCGAGTCTTGAGTGTAGGAG
GGGAGAATGGAACTTCTGGTGGAGCGGTGAAATGCGTAGATATCAGAAGGAACGCCGGCGGCGAAAGCGA
TTCTCTGGCCTATTACTGACACTCAGTGTGCGAAAGCTAGGGGAGCAAACGGGATTAGATACCCCGGTAG
TCCTAGCCGTAAACGATGGGCACTAAGTAGAGGGAATTACCGATATTCTCTCTGCCGTAGCTAACGCATT
AAGTGCCCCGCCCGGGGAGTACGGCCGCAAGGCTAAAACTCAAAAGAATTGACGGGGGCTCGCACAAGCG
GTGGAGCATGTGGCTTAATTCGATGCAACGCGAAAAACCTTACCGGGGCTTGACATGATAGAAGTAGGAA
CCCGAAAGGGTAACGAACGGTATCCAGTCCGTAGCTATTACAGGTGTTGCATGGCTGTCGTCAGCTCGTG
TCGTGAGACGTTGGGTTAAGTCCCCTAACGAGCGAAACCCTTGTTTTTAGTTGCCAGCGGGTTGTGCCGG
GCACTCTAGAAAGACTGCCGTCGTCAAGACGGAGGAAGGTGGGGACGACGTCAAGTCATCATGGCCCTTA
TGCCCCGGGCTGCACACGTGCTACAATGGTCGGTACAAACGGAAGCGAAG

>gi|409917041|gb|JX537301.1| Uncultured anaerobic ammonium-oxidizing bacterium clone BX-35 16S ribosomal RNA gene, partial sequence
AAGTCAGGTGTGAAAGCCTTCTGTTCAAAGGAAGAACGGCGTCTGAAACTGCAGATCTTGAGTGTAGGAG
GGGAGAGTGGAACTTCTGGTGGAGCGGTGAAATGCGTAGATATCAGAAGGAACGTCGGCGGCGAAAGCGA
CTCTCTGGCCTATTACTGACACTGAGGTGCGAAAGTTAGGGGAGCAAACGGGATTAGATACCCCGGTAGT
CCTAACCGTAAACGATGGGCACTAAGTAGAGGGAATTACCAATGTTCTCTCTGCCGTAGCTAACGCATTA
AGTGCCCCGCCTGGGGAGTACGGCCGCAAGGCTAAAACTCAAAAGAATTGACGGGGGCTCGCACAAGCGG
TGGAGCATGTGGCTTAATTCGATGCAACGCGAAAAACCTTACCGGGGTTTGACATGGTAGAAGTAGGAGC
CTGAAAGGGCAACCAACGGTATCCAGTCCGTAGCTATCACAGGTGTTGCATGGCTGTCGTCAGCTCGTGT
CGTGAGACGTTGGGTTAAGTCCCCTAACGAGCGAAACCCTTGTTTTTAGTTACCATCGGGTAGTGCCGAG
TACTCTAAAAAGACTGCCGTCGTCAAGACGGAGGAAGGTGGGGATGACGTCAAGTCATCATGGCCCTTAT
ACCCCGGGCTGCACACGTGCTACAATGGTCGGTACAAAAGGAAGCAAGA

>gi|409917042|gb|JX537302.1| Uncultured anaerobic ammonium-oxidizing bacterium clone BX-36 16S ribosomal RNA gene, partial sequence
AAGTCAGATGTGAAAGCCTTCTGTTCAACGGAAGAATTGCATCTGAAACTGCGAGTCTTGAGTGTAGGAG
GGGAGAATGGAACTTCTGGTGGAGCGGTGAAATGCGTAGATATCAGAAGGAACGCCGGCGGCGAAAGCGA
TTCTCTGGCCTATTACTGACACTCAGTGTGCGAAAGCTAGGGGAGCAAACGGGATTAGATACCCCGGTAG
TCCTAGCCGTAAACGATGGGCACTAAGTAGAGGGAATTACCGATATTCTCTCTGCCGTAGCTAACGCATT
AAGTGCCCCGCCTGGGGAGTACGGCCGCAAGGCTAAAACTCAAAAGAATTGACGGGGGCTCGCACAAGCG
GTGGAGCATGTGGCTTAATTCGATGCAACGCGAAAAACCTTACCGGGGCTTGACATGATAGAAGTAGGAA
CCCGAAAGGGTAACGAACGGTATCCAGTCCGTAGCTATTACAGGTGTTGCATGGCTGTCGTCAGCTCGTG
TCGTGAGACGTTGGGTTAAGTCCCCTAACGAGCGAAACCCTTGTTTTTAGTTGCCATCGGGTTGTGCCGG
GCACTCTAGAAAGACTGCCGTCGTCAAGACGGAGGAAGGTGGGGACGACGTCAAGTCATCATGGCCCTTA
TGCTCCGGGCTGCACACGCGCTACAATGGTCGGTACAAACGGAAGCGAAG

>gi|409917043|gb|JX537303.1| Uncultured anaerobic ammonium-oxidizing bacterium clone BX-37 16S ribosomal RNA gene, partial sequence
AAGTCAGATGTGAAAGCCTTCTGTTCAACGGAAGAATTGCATCTGAAACTGCGAGTCTTGAGTGTAGGAG
GGGAGAATGGAACTTCTGGTGGAGCGGTGAAATGCGTAGATATCAGAAGGAACGCCGGCGGCGAAAGCGA
TTCTCTGGCCTATTACTGACACTCAGTGTGCGAAAGCTAGGGGAGCAAACGGGATTAGATACCCCGGTAG
TCCTAGCCGTAAACGATGGGCGCTAAGTAGAGGGAATTACCGATATTCTCTCTGCCGTGGCTAACGCATT
AAGTGCCCCGCCTGGGGAGTACGGCCGCAAGGCTAAAACTCAAAAGAATTGACGGGGGCTCGCACAAGCG
GTGGAGCATGTGGCTTAATTCGATGCAACGCGAAAAACCTTACCGGGGCTTGACATGATAGAAGTAGGAA
CCCGAAAGGGTAACGAACGGTATCCAGTCCGTAGCTATTACAGGTGTTGCATGGCTGTCGTCAGCTCGTG
TCGTGAGACGTTGGGTTAAGTCCCCTAACGAGCGAAACCCTTGTTTTTAGTTGCCAGCGGGTTGTGCCGG
GCACTCTAGAAAGACTGCCGTCGTCAAGACGGAGGAAGGTGGGGACGACGTCAAGTCATCATGGCCCTTA
TGCCCCGGGCTGCACACGTGCTACAATGGTCGGTACAAACGGAAGCGAAG

>gi|409917044|gb|JX537304.1| Uncultured anaerobic ammonium-oxidizing bacterium clone BX-38 16S ribosomal RNA gene, partial sequence
AAGTCAGATGTGAAAGCCTTCTGTTCAACGGAAGAATTGCATCTGAAACTACAAACCTTGAGTGTAGGAG
GGGAGAATGGAACTTCTGGTGGAGCGGTGAAATGCGTAGATATCAGAAGGAGCGCCGGCGGCGAAAGCGA
TTCTCTGGCCTATTACTGACACTCAGTGTGCGAAAGCTAGGGGAGCAAACGGGATTAGATACCCCGGTAG
TCCTAGCCGTAAACGATGGGCACTAAGTAGAGGGAATTACCGATGTTCTCTCTGCCGTAGCTAACGCATT
AAGTGCCCCGCCTGGGGAGTACGGCCGCAAGGCTAAAACTCAAAAGAATTGACGGGGGCTCGCACAAGCG
GTGGAGCATGTGGCTTAATTCGATGCAACGCGAAAAACCTTACCGGGGCTTGACATGGTAGAAGTAGGAA
CCCGAAAGGGTAACGAACGGTATCCAGTCCGTAGCTATCACAGGTGTTGCATGGCTGTCGTCAGCTCGTG
TCGTGAGACGTTGGGTTAAGTCCCCTAACGAGCGAAACCCTTGTTTTTAGTTACCAGCGGGTTGTGCCGG
GTACTCTAGAAAGACTGCCGTCGTCAAGACGGAGGAAGGTGGGGATGACGTCAAGTCATCATGGCCCTTA
TGCCCCGGGCTACACACGTGCTACAATGGTCGGTACAAACGGAAGCGAAG

>gi|409917045|gb|JX537305.1| Uncultured anaerobic ammonium-oxidizing bacterium clone BX-39 16S ribosomal RNA gene, partial sequence
AAGTCAGATGTGAAAGCCTCCTGTTCAACGGGAGAATTGCATCTGAAACTGCAGATCTTGAGTGTAGGAG
GGGAGAATGGAACTTCTGGTGGAGCGGTGAAATGCGTAGATATCAGAAGGAACGCCGGCGGCGAAAGCGA
TTCTCTGGCCTATTACTGACACTCAGTGTGCGAAAGCTAGGGGAGCAAACGGGATTAGATACCCCGGTAG
TCCTAGCCGTAAACGATGGGCACTAAGTAGAGGGAATTACCGATATTCTCTCTGCCGTAGCTAACGCATT
AAGTGCCCCGCCTGGGGAGTACGGCCGCAAGGCTAAAACTCAAAAGAATTGACGGGGGCTCGCACAAGCG
GTGGAGCATGTGGCTTAATTCGATGCAACGCGAAAAACCTTACCGGGGCTTGACATGGTAGAAGTAGGGA
CCCGAAAGGGTAACGAACGGTATCCAGTCCGTAGCTATTACAGGTGTTGCATGGCTGTCGTCAGCTCGTG
TCGTGAGACGTTGGGTTAAGTCCCCTAACGAGCGAAACCCTTGTTTTTAGTTGCCAGCGGGTTATGCCGG
GCGCTCTAGAAAGACTGCCGTCGTCAAGACGGAGGAAGGTGGGGATGACGTCAAGTCATCATGGCCCTTA
TGCCCCGGGCTGCACACGTGCTACAATGGTCGGTACAAACGGAAGCGAAG

>gi|409917046|gb|JX537306.1| Uncultured anaerobic ammonium-oxidizing bacterium clone BX-40 16S ribosomal RNA gene, partial sequence
AAGTCAGATGTGAAAGCCTTCTGTTCAACGGAAGAATTGTATCTGAAACTGCGAGTCTTGAGTGTAGGAG
GGGAGAATGGAACTTCTGGTGGAGCGGTGAAATGCGTGGATATCAGAAGGAACGCCGGCGGCGAAAGCGA
TTCTCTGGCCTATTACTGACACTCAGTGTGCGAAAGCTAGGGGAGCAAACGGGATTAGATACCCCGGTAG
TCCTAGCCGTAAACGATGGGCACTAAGTAGAGGGAATTACCGATATTCTCTCTGCCGTAGCTAACGCATT
AAGCGCCCCGCCTGGGGAGTACGGCCGCAAGGCTAAAACTCAAAAGAATTGACGGGGGCTCGCACAAGCG
GTGGAGCATGTGGCTTAATTCGATGCAACGCGAAAAACCTTACCGGGGCTTGACATGGTAGAAGTAGGAA
CCCGAAAGGGTAACGAACGGTATCCAGTCCGTAACTATTACAGGTGTTGCATGGCTGTCGTCAGCTCGTG
TCGTGAGACGTTGGGTTAAGTCCCCTAACGAGCGAAACCCTTGTTTTTAGTTGCCAGCGGGTTATGCCGG
GCACTCTAGAAAGACTGCCGTCGTCAAGACGGAGGAAGGTGGGGACGACGTCAAGTCATCATGGCCCTTA
TGCCCCGGGCTGCACACGTGCTACAATGGCCGGTACAAACGGAAGCGAAG

>gi|409917047|gb|JX537307.1| Uncultured anaerobic ammonium-oxidizing bacterium clone BX-41 16S ribosomal RNA gene, partial sequence
AAGTCAGATGTGAAAGCCTCCTGTTCAACGGGAGAATTGCATCTGAAACTACAGATCTTGAGTGTAGGAG
GGGAGAATGGAACTTCTGGTGGAGCGGTGAAATGCGTAGATATCAGAAGGAGCGCCGGCGGCGAAAGCGA
TTCTCTGGCCTATTACTGACACTCAGTGTGCGAAAGCTAGGGGAGCAAACGGGATTAGATACCCCGGTAG
TCCTAGCCGTAAACGATGGGCACTAAGTAGAGGGAATTACCGATATTCTCTCTGCCGTAGCTAACGCATT
AAGTGCCCCGCCTGGGGAGTACGGCCGCAAGGCTAAAACTCAAAAGAATTGACGGGGGCTCGCACAAGCG
GTGGAGCATGTGGCTTAATTCGATGCAACGCGAAGAACCTTACCGGGGCTTGACATGGTAGAAGTAGGAA
CCCGAAAGGGTAACGAACGGTATCCAGTCCGTAACTATTACAGGTGTTGCATGGCTGTCGTCAGCTCGTG
TCGTGAGACGTTGGGTTAAGTCCCCTAACGAGCGAAACCCTTGTTTTTAGTTGCCAGCGGGTTATGCCGG
GCACTCTAGAAAGACTGCCGTCGTCAAGACGGAGGAAGGTGGGGATGACGTCAAGTCATCATGGCCCTTA
TGCCCCGGGCTGCACACGTGCTACAATGGTCGGTACAAACGGAAGCGAAG

>gi|409917048|gb|JX537308.1| Uncultured anaerobic ammonium-oxidizing bacterium clone BX-42 16S ribosomal RNA gene, partial sequence
AAGTCAGATGTGAAAGCCTTCTGCTCAACGGAAGAATTGCATCTGAAACTGCGAGTCTTGAGTGTAGGAG
GGGAGAATGGAACTTCTGGTGGAGCGGTGAAATGCGTAGATATCAGAAGGAACGCCGGCGGCGAAAGCGA
TTCTCTGGCCTATTACTGACACTCAGTGTGCGAAAGCTAGGGGAGCAAACGGGATTAGATACCCCGGTAG
TCCTAGCCGTAAACGATGGGCGCTAAGTAGAGGGAATTACCGATATTCTCTCTGCCGTAGCTAACGCATT
AAGTGCCCCGCCTGGGGAGTACGGCCGCAAGGCTAAAACTCAAAAGAATTGACGGGGGCTCGCACAAGCG
GTGGAGCATGTGGCTTAATTCGATGCAACGCGAAAAACCTTACCGGGGCTTGACATGATAGAAGTAGGAA
CCCGAAAGGGTAACGAACGGTATCCAGTCCGTAGCTATTACAGGTGTTGCATGGCTGTCGTCAGCTCGTG
TCGTGAGACGTTGGGTTAAGTCCCCTAACGAGCGAAACCCTTGTTTTTAGTTGCCAGCGGGTTGTGCCGG
GCACTCTAGAAAGACTGCCGTCGTCAAGACGGAGGAAGGTGGGGACGACGTCAAGTCATCATGGCCCTTA
TGCCCCGGGCTGCACACGTGCTACAATGGTCGGTACAAACGGAAGCGAAG

>gi|409917049|gb|JX537309.1| Uncultured anaerobic ammonium-oxidizing bacterium clone BX-43 16S ribosomal RNA gene, partial sequence
AAGTCAGATGTGAAAGCCTTCTGTTCAACGGAAGAATTGCATCTGAAACTGCGAGTCTTGAGTGTAGGAG
GGGAGAATGGAACTTCTGGTGGAGCGGTGAAATGCGTAGATATCAGAAGGAACGCCGGCGGCGAAAGCGA
TTCTCTGGCCTATTACTGACACTCAGTGTGCGAAAGCTAGGGGAGCAAACGGGATTAGATACCCCGGTAG
TCCTAGCCGTAAACGATGGGTACTAAGTAGAGGGAATTACCGATGTTCTCTCTGCCGTAGCTAACGCATT
AAGTGCCCCGCCTGGGGAGTACGGCCGCAAGGCTAAAACTCAAAAGAATTGACGGGGGCTCGCACAAGCG
GTGGAGCATGTGGCTTAATTCGATGCAACGCGAAAAACCTTACAGGGGCTTGACATGGTAGAAGTAGGAA
CCCGAAAGGGTAACGAACGGTATCCAGTCCGTAGCTATTACAGGTGTTGCATGGCTGTCGTCAGCTCGTG
TCGTGAGACGTTGGGTTAAGTCCCCTAACGAGCGAAACCCTTGTTTTTAGTTACCAGCGGGTTATGCCGG
GTACTCTAGAAAGACTGCCGTCGTCAAGACGGAGGAAGGTGGGGATGACGTCAAGTCATCATGGCCCTTA
TGCCCCGGGCTGCACACGTGCTACAATGGTCGGTACAAACGGAAGCGAGG

>gi|409917050|gb|JX537310.1| Uncultured anaerobic ammonium-oxidizing bacterium clone BX-44 16S ribosomal RNA gene, partial sequence
AAGTCAGATGTGAAAGCCTTCTGTTCAACGGAAGAATTGCATCTGAAACTACAAACCTTGAGTATAGGAG
GGGAGAGTGGAACTTCTGGTGGAGCGGTGAAATGCGTAGATATCAGAAGGAACGCCGGCGGCGAAAGCGA
CTCTCTGGCCTATTACTGACACTGAGTGTGCGAAAGCTAGGGGAGCAAACGGGATTAGATACCCCGGTAG
TCCTAGCCGTAAACGATGGGCACTAAGTAGGGGAAACTACCGATGTTTTCTCTGCCGTAGCAAACGCATT
AAGTGCCCCGCCTGGGGAGTACGGCCGCAAGGCTAAAACTCAAAAGAATTGACGGGGGCTCGCACAAGCG
GTGGAGCATGTGGCTTAATTCGATGCAACGCGAAAAACCTTACCGGGGTTTGACATGATAGAAGTAGGAA
CTCGAAAGAGGGACCAACGGTATCCAGTCCGTAACTACCACAGGTGTTGCATGGCTGTCGTCAGCTCGTG
TCGTGAGACGTTGGGTTAAGTCCCCTAACGAGCGAAACCCTTGTTTTTAGTTACCAGCGGGTTAAGCCGG
GTACTCTAGAGAGACTGCCGTCATCAAGACGGAGGAAGGTGGGGACGACGTCAAGTCATCATGGCCCTTA
TACCCCGGGCTGCACACGTGCTACAATGGTCGGTACAAAAGGAAGCGAAA

>gi|409917051|gb|JX537311.1| Uncultured anaerobic ammonium-oxidizing bacterium clone BX-45 16S ribosomal RNA gene, partial sequence
AAGTCAGATGTGAAAGCCTTCTGTTCAACGGAAGAATTGCATCTGAAACTGCGAGTCTTGAGTGTAGGAG
GGGAGAATGGAACTTCTGGTGGAGCGGTGAAATGCGTAGATATCAGAAGGAACGCCGGCGGCGAAAGCGA
TTCTCTGGCCTATTACTGACACTCAGTGTGCGAAAGCTAGGGGAGCAAACGGGATTAGATACCCCGGTAG
TCCTAGCCGTAAACGATGGGCACTAAGTAGAGGGAATTACCGATATTCTCTCTGCCGTAGCTAACGCATT
AAGTGCCCCGCCTGGGGAGTACGGCCGCAAGGCTAAAACTCAAAAGAATTGACGGGGGCTCGCACAAGCG
GTGGAGCATGTGGCTTAATTCGATGCAACGCGAAAAACCTTACCGAGGCTTGACATGGTAGAAGTAGGAA
CCCGAAAGGGTAACGAACGGTATCCAGTCCGTAGCTATTACAGGTGTTGCATGGCTGTCGTCAGCTCGTG
TCGTGAGACGTTGGGTTAAGTCCCCTAACGAGCGAAACCCTTGTTTTTAGTTGCCAGCGGGTTGTGCCGG
GCACTCTAGAAAGACTGCCGTCGTCAAGACGGAGGAAGGTGGGGACGACGTCAAGTCATCATGGCCCTTA
TGCCCCGGGCTGCACACGTGCTACAATGGTCGGTACAAACGGAAGCGAAG

>gi|409917052|gb|JX537312.1| Uncultured anaerobic ammonium-oxidizing bacterium clone BX-46 16S ribosomal RNA gene, partial sequence
AAGTCAGATGTGAAAGCCTCCTGTTCAACGGGAGAATTGCATCTGAAACTGCAGATCTTGAGTGTAGGAG
GGGAGAATGGAACTTCTGGTGGAGCGGTGAAATGCGTAGATATCAGAAGGAGCGCCGGCGGCGAAAGCGA
TTCTCTGGCCTATTACTGACACTCAGTGTGCGAAAGCTAGGGGAGCAAACGGGATTAGATACCCCGGTAG
TCCTAGCCGTAAACGATGGGCACTAAGTAGAGGGAATTACCGATATTCTCTCTGCCGTAGCTAACGCATT
AAGTGCCCCGCCCGGGGAGTACGGCCGCAAGGCTAAAACTCAAAAGAATTGACGGGGGCTCGCACAAGCG
GTGGAGCATGTGGCTTAATTCGATGCAACGCGAAAAACCTTACCGGGGCTTGACATGGTAGAAGTAGGAA
CCCGAAAGGGTAACGAACGGTATCCAGTCCGTAACTATTACAGGTGTTGCATGGCTGTCGTCAGCTCGTG
TCGTGAGACGTTGGGTTAAGTCCCCTAACGAGCGAAACCCTTGTTTTTAGTTGCCAGCGGGTTATGCCGG
GCACTCTAGAAAGACTGCCGTCGTCAAGACGGAGGAAGGTGGGGATGACGTCAAGTCATCATGGCCCTTA
TGCCCCGGGCTGCACACGTGCTACAATGGTCGGTACAAACGGAAGCGAAG

>gi|409917053|gb|JX537313.1| Uncultured anaerobic ammonium-oxidizing bacterium clone BX-47 16S ribosomal RNA gene, partial sequence
AAGTCAGATGTGAAAGCCTTCTGTTCGACGGAAGAATTGCATCTGAAACTGCGAGTCTTGAGTGTAGGAG
GGGAGAATGGAACTTCTGGTGGAGCGGTGAAATGCGTAGATATCAGAAGGAACGCCGGCGGCGAAAGCGA
TTCTCTGGCCTATTACTGACACTCAGTGTGCGAAAGCTAGGGGAGCAAACGGGATTAGATACCCCGGTAG
TCCTAGCCGTAAACGATGGGCACTAAGTAGAGGGAATTACCGATATTCTCTCTGCCGTAGCTAACGCACT
AAGTGCCCCGCCTGGGGAGTACGGCCGCAAGGCTAAAACTCAAAAGAATTGACGGGGGCTCGCACAAGCG
GTGGAGCATGTGGCTTAATTCGATGCAACGCGAAAAACCTTACCGGGGCTTGACATGATAGAAGTAGGAA
CCCGAAAGGGTAACGAACGGTATCCAGTCCGTAGCTATTACAGGTGTTGCATGGCTGTCGTCAGCTCGTG
TCGTGAGACGTTGGGTTAAGTCCCCTAACGAGCGAAACCCTTGTTTTTAGTTGCCATCGGGTTGTGCCGG
GCACTCTAGAAAGACTGCCGTCGTCAAGACGGAGGAAGGTGGGGACGACGTCAAGTCATCATGGCCCTTA
TGCCCCGGGCTGCACACGTGCTACAATGGTCGGTACAAACGGAAGCGAAG

>gi|409917054|gb|JX537314.1| Uncultured anaerobic ammonium-oxidizing bacterium clone BX-48 16S ribosomal RNA gene, partial sequence
AAGTCAGGTGTGAAAGCCTTCTGTTCAAAGGAAGAACGGCATCTGAAACTGCAGATCTTGAGTGTAGGAG
GGGAGAGTGGAACTTCTGGTGGAGCGGTGAAATGCGTAGATATCAGAAGGAACGTCGGCGGCGAAAGCGA
CTCTCTGGCCTATTACTGACACTGAGGTGCGAAAGTTAGGGGAGCAAACGGGATTAGATACCCCGGTAGT
CCTAACCGTAAACGATGGGCACTAAGTAGAGGGAATTACCAATGTTCTCTCTGCCGTAGCTAACGCATTA
AGTGCCCCGCCTGGGGAGTACGGCCGCAAGGCTAAAACTCAAAAGAATTGACGGGGGCTCGCACAAGCGG
TGGAGCATGTGGCTTAATTCGATGCAACGCGAAAAACCTTACCGGGGTTTGACATGGTAGAAGTAGGAGC
CCGAAAGGGCAACCAACGGTATCCAGTCCGTAGCTATTACAGGTGTTGCATGGCTGTCGTCAGCTCGTGT
CGTGAGACGTTGGGTTAAGTCCCCTAACGAGCGAAACCCTTGTTTTTAGTTACCATCGGGTAGTGCCGGG
TACTCTAAAAAGACTGCCGTCGTCAAGACGGAGGAAGGTGGGGATGACGTCAAGTCATCATGGCCCTTAT
ACCCCGGGCTGCACACGTGCTACAATGGTCGGTACAAAAGGAAGCAAGA

>gi|409917055|gb|JX537315.1| Uncultured anaerobic ammonium-oxidizing bacterium clone BX-49 16S ribosomal RNA gene, partial sequence
AAGTCAGATGTGAAAGCCTTCTGTTCAACGGAAGAATTGCATCTGAAACTGCAAGTCTTGAGTGTAGGAG
GGGAGAATGGAACTTCTGGTGGAGCGGTGAAATGCGTAGATATCAGAAGGAACGCCGGCGGCGAAAGCGA
TTCTCTGGCCTATTACTGACACTCAGTGTGCGAAAGCTAGGGGAGCAAACGGGATTAGATACCCCGGTAG
TCCTAGCTGTAAACGATGGGCACTAAGTAGAGGGAATTACCGATGTTCTCTCTGCCGTAGCTAACGCATT
AAGTGCCCCGCCTGGGGAGTACGGCCGCAAGGCTAAAACTCAAAAGAATTGACGGGGGCTCGCACAAGCG
GTGGAGCATGTGGCTTAATTCGATGCAACGCGAAAAACCTTACCGGGGCTTGACATGATAGAAGTAGGAA
CCCGAAAGGGGGACGAACGGTATCCAGTCCGTAGCTATTACAGGTGTTGCGTGGCTGTCGTCAGCTCGTG
TCGTGAGACGTTGGGTTAAGTCCCCTAACGAGCGAAACCCTTGTTTTTAGTTACCAGCGGGTTGTGCCGG
GTACTCTAGAAAGACTGCCGTCGTCAAGACGGAGGAAGGTGGGGATGACGTCAAGTCATCATGGCCCTTA
TGCCCCGGGCTGCACACGTGCTACAATGGTCGATACAAACGGAAGCGAAG

>gi|409917056|gb|JX537316.1| Uncultured anaerobic ammonium-oxidizing bacterium clone BX-51 16S ribosomal RNA gene, partial sequence
AAGTCAGATGTGAAAGCCTTCTGTTCAACGGGAGAATTGCATCTGAAACTACAGACCTTGAGTATAGGAG
GGGAGAATGGAACTTCTGGTGGAGCGGTGAAATGCGTAGATATCAGAAGGAACGCCGGCGGCGAAAGCGA
TTCTCTGGCCTATTACTGACACTCAGTGCGCGAAAGCTAGGGGAGCAAACGGGATTAGATACCCCGGTAG
TCCTAGCCGTAAACGATGGGCACTAAGTAGAGGGAATTACCGATGTTCTCTCTGCCGTAGCTAACGCATT
AAGTGCCCCGCCTGGGGAGTACGGCCGCAAGGCTAAAACTCAAAAGAATTGACGGGGGCTCGCACAAGCG
GTGGAGCATGTGGCTTAATTCGATGCAACGCGAAAAACCTTACCGGGGCTTGACATGGTAGAAGTAGGAA
CCCGAAAGGGTAACGAACGGTATCCAGTCCGTAGCTATCACAGGTGTTGCATGGCTGTCGTCAGCTCGTG
TCGTGAGACGTTGGGTTAAGTCCCCTAACGAGCGAAACCCTTGTTTTTAGTTACCAGCGGGTTGTGCCGG
GTACTCTAGAAAGACTGCCGTCGTCAAGACGGAGGAAGGTGGGGATGACGTCAAGTCATCATGGCCCTTA
TGCCCCGGGCTGCACACGTGCTACAATGGTCGGTACAAACGGAAGCGAAG

>gi|409917057|gb|JX537317.1| Uncultured anaerobic ammonium-oxidizing bacterium clone BX-52 16S ribosomal RNA gene, partial sequence
AAGTCAGATGTGAAAGCCTACCGTTCAACGGAAGAATTGCATCTGAAACTGCAGATCTTGAGTATAGGAG
GGGAGAATGGAACTTCTGGTGGAGCGGTGAAATGCGTAGATATCAGAAGGAACGCCGGCGGCGAAAGCGA
TTCTCTGGCCTATTACTGACACACAGTGTGCGAAAGCTAGGGGAGCAAACGGGATTAGATACCCCGGTAG
TCCTAGCCGTAAACGATGGGCACTAAGTAGAGGGAATTACCGATGTTCTCTCTGCCGTAGCTAACGCATT
AAGTGCCCCGCCTGGGGAGTACAGCCGCAAGGCTAAAACTCAAAAGAATCGACGGGGGCTCGCACAAGCG
GTGGAGCATGTGGCTTAATTCGATGCAACGCGAAAAACCTTACCGGGGCTTGACATGGTAGAAGTAGGAA
CCCGAAAGGGTAACGAACGGTATCCAGTCCGTAGCTATTACAGGTGTTGCATGGCTGTCGTCAGCTCGTG
TCGTGAGACGTTGGGTTAAGTCCCCTAACGAGCGAAACCCTTGTTTTTAGTTACCAGCGGGTTATGCCGG
GTACTCTAGAAAGACTGCCGTCGTCAAGACGGAGGAAGGTGGGGATGACGTCAAGTCATCATGGCCCTTA
TGCCCCGGGCTGCACACGTGCTACAATGGTCGGTACAAACGGAAGCGAAG

>gi|409917058|gb|JX537318.1| Uncultured anaerobic ammonium-oxidizing bacterium clone BX-53 16S ribosomal RNA gene, partial sequence
AAGTCAGATGTGAAAGCCTTCTGTTCAACGGAAGAATTGCATCTGAAACTGCGAATCTTGAGTGTAGGAG
GGGAGAATGGAACTTCTGGTGGAGCGGTGAAATGCGTAGATATCAGAAGGAACGCCGGCGGCGAAAGCGA
TTCTCTGGCCTATTACTGACACTCAGTGTGCGAAAGCTAGGGGAGCAAACGGGATTAGATACCCCGGTAG
TCCTAGCCGTAAACGATGGGCACTAAGTAGAGGGAATTACCGATGTTCTCTCTGCCGTAGCTAACGCATT
AAGTGCCCCGCCTGGGGAGTACGGCCGCAAGGCTAAAACTCAAAAGAATTGACGGGGGCTCGCGCAAGCG
GTGGAGCATGTGGCTTAATTCGATGCAACGCGAAGAACCTTACCGGGGCTTGACATGGTAGAAGTAGGAA
CCCGAAAGGGTAACGAACGGTATCCAGTCCGTAACTATCACAGGTGTTGCATGGCTGTCGTCAGCTCGTG
TCGTGAGACGTTGGGTTAAGTCCCCTAACGAGCGAAACCCTTGTTTTTAGTTACCAGCGGGTTGTGCCGG
GTACTCTAGAAAGACTGCCGTCGTCAAGACGGAGGAAGGTGGGGATGACGTCAAGTCATCATGGCCCTTA
TGCCCCGGGCTGCACACGTGCTACAATGGTCGGTACAAATGGAAGCGAAG

>gi|409917059|gb|JX537319.1| Uncultured anaerobic ammonium-oxidizing bacterium clone BX-54 16S ribosomal RNA gene, partial sequence
AAGTCAGATGTGAAAGCCTTCTGTTCAACGGAAGAATTGCATCTGAAACTGCGAGTCTTGAGTGTAGGAG
GGGAGAATGGAACTTCTGGTGGAGCGGTGAAATGCGTAGATATCAGAAGGAACGCCGGCGGCGAAAGCGA
TTCTCTGGCCTATTACTGACACTCAGTGTGCGAAAGCTAGGGGAGCAAACGGGATTAGATACCCCGGTAG
TCCTAGCCGTAAACGATGGGCACTAAGTAGAGGGAATTACCGATGTTCTCTCTGCCGTAGCTAACGCATT
AAGTGCCCCGCCTGGGGAGTACGGCCGCAAGGCTAAAACTCAAAAGAATTGACGGGGGCTCGCACAAGCG
GTGGAGCATGTGGCTTAATTCGATGCAACGCGAAGAACCTTACCGGGGCTTGACATGGTAGAAGTAGGAA
CCCGAAAGGGTAACGAACGGTATCCAGTCCGTAGCTATCACAGGTGTTGCATGGCTGTCGTCAGCTCGTG
TCGTGAGACGTTGGGTTAAGTCCCCTAACGAGCGAAACCCTTGTTTTTAGTTACCAGCGGGTTGTGCCGG
GTACTCTAGAAAGACTGCCGTCGTCAAGACGGAGGAAGGTGGGGATGACGTCAAGTCATCATGGCCCTTA
TGCCCCGGGCTGCACACGTGCTACAATGGTCGGTACAAACGGAAGCGAAG

>gi|409917060|gb|JX537320.1| Uncultured anaerobic ammonium-oxidizing bacterium clone BX-55 16S ribosomal RNA gene, partial sequence
AAGTCAGATGTGAAAGCCTTCTGTTCAACGGGAGAATTGCATCTGAAACTACAGACCTTGAGTATAGGAG
GGGAGAATGGAACTTCTGGTGGAGCGGTGAAATGCGTAGATATCAGAAGGAACGCCGGCGGCGAAAGCGA
TTCTCTGGCCTATTACTGACACTCAGTGCGCGAAAGCTAGGGGAGCAAACGGGATTAGATACCCCGGTAG
TCCTAGCCGTAAACGATGGGCACTAAGTAGAGGGAACTACCGATGTTCTCTCTGCCGTAGCTAACGCATT
AAGTGCCCCGCCTGGGGAGTACGGCCGCAAGGCTAAAACTCAAAAGAATTGACGGGGGCTCGCACAAGCG
GTGGAGCATGTGGCTTAATTCGATGCAACGCGAAAAACCTTACCGGGGCTTGACATGGTAGAAGTAGGAA
CCCGAAAGGGTAACGAACGGTATCCAGTCCGTAGCTATCACAGGTGTTGCATGGCTGTCGTCAGCTCGTG
TCGTGAGACGTTGGGTTAAGTCCCCTAACGAGCGAAACCCTTGTTTTTAGTTACCAGCGGGTTGTGCCGG
GTACTCTAGAAAGACTGCCGTCGTCAAGACGGAGGAAGGTGGGGATGACGTCAAGTCATCATGGCCCTTA
TGCCCCGGGCTGCACACGTGCTACAATGGTCGGTACAAACGGAAGCGAAG

>gi|409917061|gb|JX537321.1| Uncultured anaerobic ammonium-oxidizing bacterium clone BX-57 16S ribosomal RNA gene, partial sequence
AAGTCAGGTGTGAAAGCCTTCTGTTCAACGGAAGAATTGCATCTGAAACTGCGAGTCTTGAGTGTAGGAG
GGGAGAATGGAACTTCTGGTGGAGCGGTGAAATGCGTAGATATCAGAAGGAACGCCGGCGGCGAAAGCGA
TTCTCTGGCCTATTACTGACACTCAGTGTGCGAAAGCTAGGGGAGCAAACGGGATTAGATACCCCGGTAG
TCCTAGCTGTAAACGATGGGCACTAAGTAGAGGGGATTACCGATGTTCTCTCTGCCGTAGCTAACGCATT
AAGTGCCCCGCCTGGGGAGTACGGCCGCAAGGCTAAAACTCAAAGGAATTGACGGGGGCTCGCACGAGCG
GTGGAGCATGTGGCTTAATTCGATGCAACGCGAAAAACCTTACCGGGGCTTGACATGGTAGAAGTAGGAA
CCTGAAAGGGTAACGAACGGTATCCAGTCCGTAGCTATTACAGGTGTTGCATGGCTGTCGTCAGCTCGTG
TCGTGAGACGTTGGGTTAAGTCCCCTAACGAGCGAAACCCCTGTTTTTAGTTGCCAGCGGGTTATGCCGG
GTACTCTAGAAAGACTGCCGTCGTCAAGACGGAGGAAGGTGGGGATGACGTCAAGTCATCATGGCCCTTA
TGCCCCGGGCTGCACACGTGCTACAATGGTCGGTACAAACGGAAGCGAAG

>gi|409917062|gb|JX537322.1| Uncultured anaerobic ammonium-oxidizing bacterium clone BX-58 16S ribosomal RNA gene, partial sequence
AAGTCAGATGTGAAAGCCTTCTGTTCAACGGAAGAATTGCATCTGAAACTGCGAGTCTTGAGTGTAGGAG
GGGAGAATGGAACTTCTGGTGGAGCGGTGAAATGCGTAGATATCAGAAGGAACGCCGGCGGCGAAAGCGA
TTCTCTGGCCTATTACTGACACTCAGTGTGCGAAAGCTAGGGGAGCAAACGGGATTAGATACCCCGGTAG
TCCTAGCCGTAAACGATGGGCACTAAGTAGAGGGAATTACCGATATTCTCTCTGCCGTAGCTAACGCATT
AAGTGCCCCGCCTGGGGAGTACGGCCGCAAGGCTAAAACTCAAAAGAATTGACGGGGGCTCGCACAAGCG
GTGGAGCATGTGGCTTAATTCGATGCAACGCGAAAAACCTTACCGGGGCTTGACATGATAGAAGTAGGAA
CCCGAAAGGGTAACGAACGGTATCCGGTCCGTAGCTATTACAGGTGTTGCATGGCTGTCGTCAGCTCGTG
TCGTGAGACGTTGGGTTAAGTCCCCTAACGAGCGAAACCCTTGTTTTTAGTTGCCAGCGGGTTGTGCCGG
GCACTCTAGAAAGACTGCCGTCGTCAAGACGGAGGAAGGTGGGGACGACGTCAAGTCATCATGGCCCTTA
TGCCCCGGGCTGCACACGTGCTACAATGGTCGGTACAAACGGAAGCGAAG

>gi|409917063|gb|JX537323.1| Uncultured anaerobic ammonium-oxidizing bacterium clone BX-59 16S ribosomal RNA gene, partial sequence
AAGTCAGATGTGAAAGCCTTCTGTTCAACGGGAGAAGTGCATCTGAAACTACAGACCTTGAGTATAGGAG
GGGAGAATGGAACTTCTGGTGGAGCGGTGAAATGCGTAGATATCAGGAGGAACGCCGGCGGCGAAAGCGA
TTCTCTGGCCTATTACTGACACTCAGTGCGCGAAAGCTAGGGGAGCAAACGGGATTAGATACCCCGGTAG
TCCTAGCCGTAAACGATGGGCACTAAGTAGAGGGAATTACCGATGTTCTCTCTGCCGTAGCTAACGCATT
AAGTGCCCCGCCTGGGGAGTACGGCCGCAAGGCTAAAACTCAAAAGAATTGACGGGGGCTCGCACAAGCG
GTGGAGCATGTGGCTTAATTCGGTGCAACGCGAAAAACCTTACCGGGGCTTGACATGGTAGAAGTAGGAA
CCCGAAAGGGTAACGAACGGTATCCAGTCCGTAGCTATCACAGGTGTTGCATGGCTGTCGTCAGCTCGTG
TCGTGAGACGTTGGGTTAAGTCCCCTAACGAGCGAAACCCTTGTTTTTAGTTACCAGCGGGTTGTGCCGG
GTACTCTAGAAAGACTGCCGTCGTCAAGACGGAGGAAGGTGGGGATGACGTCAAGTCATCATGGCCCTTA
TGCCCCGGGCTGCACACGTGCTACAATGGTCGGTACAAACGGAAGCGAAG

>gi|409917064|gb|JX537324.1| Uncultured anaerobic ammonium-oxidizing bacterium clone BX-60 16S ribosomal RNA gene, partial sequence
AAGTCAGATGTGAAAGCCTTCTGTTCAACGGGAGAATTGCATCTGAAACTACAGACCTTGAGTATAGGAG
GGGAGAATGGAACTTCTGGTGGAGCGGTGAAATGCGTAGATATCAGAAGGAACGCCGGCGGCGAAAGCGA
TTCTCTGGCCTATTACTGACACTCAGTGCGCGAAAGCTAGGGGAGCAAACGGGATTAGATACCCCGGTAG
TCCTAGCCGTAAACGATGGGCACTAAGTAGAGGGAATTACCGATGTTCTCTCTGCCGTAGCTAACGCATT
AAGTGCCCCGCCTGGGGAGTACGGCCGCAAGGCTAAAACTCAAAAGAATTGACGGGGGCTCGCACAAGCG
GTGGAGCATGTGGCCTAATTCGATGCAACGCGAAAAACCTTACCGGGGCTTGACATGGTAGAAGTAGGAA
CCCGAAAGGGTAACGAACGGTATCCAGTCCGTAGCTATCACAGGTGTTGCATGGCTGTCGTCAGCTCGTG
TCGTGAGACGTCGGGTTAAGTCCCCTAACGAGCGAAACCCTTGTTTTTAGTTACCAGCGGGTTGTGCCGG
GTACTCTAGAAAGACTGCCGTCGTCAAGACGGAGGAAGGTGGGAATGACGTCAAGTCATCATGGCCCTTA
TGCCCCGGGCTGCACACGCGCTACAATGGTCGGTACAAACGGAAGCGAAG

>gi|409917065|gb|JX537325.1| Uncultured anaerobic ammonium-oxidizing bacterium clone BX-61 16S ribosomal RNA gene, partial sequence
AAGTCAGATGTGAAAGCCTCCTGTTCAACGGGAGAATTGCATCTGAAACTACAGATCTTGAGTGTAGGTG
GGGAGAATGGAACTTCTGGTGGAGCGGTGAAATGCGTAGATATCAGAAGGAACGCCGGCGGCGAAAGCGA
TTCTCTGGCCTATTACTGACACTCAGTGTGCGAAAGCTAGGGGAGCAAACGGGATTAGATACCCCGGTAG
TCCTAGCCGTAAACGATGGGCACTAAGTAGAGGGAATTACCGATATTCTCTCTGCCGTAGCTAACGCATT
AAGTGCCCCGCCTGGGGAGTACGGCCGCAAGGCTAAAACTCAAAAGAATTGACGGGGGCTCGCACAAGCG
GTGGAGCATGTGGCTTAATTCGATGCAACGCGAAAAACCTTACCGGGGCTTGACATGGTAGAAGTAGGAA
CCCGAAAGGGTAACGAACGGTATCCAGTCCGTAGCTATTACAGGTGTTGCATGGCTGTCGTCAGCTCGTG
TCGTGAGACGTTGGGTTAAGTCCCCTAACGAGCGAAACCCTTGTTTTTAGTTGCCAGCGGGTTGTGCCGG
GCACTCTAGAAAGACTGCCGTCGTCAAGACGGAGGAAGGTGGGGATGACGTCAAGTCATCATGGCCCTTA
TGCCCCGGGCTGCACACGTGCTACAATGGTCGGTACAAACGGAAGCGAAG

>gi|409917066|gb|JX537326.1| Uncultured anaerobic ammonium-oxidizing bacterium clone BX-64 16S ribosomal RNA gene, partial sequence
AAGTCAGATGTGAAAGCCTTCTGTTCAACGGAAGAATTGCATCTGAAACTGCGGGTCTTGAGTGTAGGAG
GGGAGAATGGAACTTCTGGTGGAGCGGTGAAATGCGTAGATATCAGAAGGAACGCCGGCGGCGAAAGCGA
TTCTCTGGCCTATTACTGACACTCAGTGTGCGAAAGCTAGGGGAGCAAACGGGATTAGATACCCCGGTAG
TCCTAGCCGTAAACGATGGGCACTAAGTAGAGGGAATTACCGATATTCTCTCTGCCGTAGCTAACGCATT
AAGTGCCCCGCCTGGGGAGTACGGCCGCAAGGCTAAAACTCAAAAGAATTGACGGGGGCTCGCACAAGCG
GTGGAGCATGTGGCTTAATTCGATGCAACGCGAAAAACCTTACCGGGGCTTGACATGGTAGAAGTAGGAA
CCCGAAAGGGTAACGAACGGTATCCAGTCCGTAACTATTACAGGTGTTGCATGGCTGTCGTCAGCTCGTG
TCGTGAGACGTTGGGTTAAGTCCCCTAACGAGCGAAACCCTTGTTTTTAGTTGCCAGCGGGTTATGCCGG
GCACTCTAGAAAGACTGCCGTCGTCAAGACGGAGGAAGGTGGGGACGACGTCAAGTCATCATGGCCCTTA
TGCCCCGGGCTGCACACGTGCTACAATGGCCGGTACAAACGGAAGCGAAG

>gi|409917067|gb|JX537327.1| Uncultured anaerobic ammonium-oxidizing bacterium clone BX-65 16S ribosomal RNA gene, partial sequence
AAGTCAGATGTGAAAGCCTTCTGTTCAACGGAAGAATTGCATCTGAAACTGCGAGTCTTGAGTGTAGGAG
GGGAGAATGGAACTTCTGGTGGAGCGGTGAAATGCGTAGATATCAGAAGGAACGCCGGCGGCGAAAGCGA
TTCTCTGGCCTATTACTGACACTCAGTGTGCGAAAGCTAGGGGAGCAAACGGGATTAGATACCCCGGTAG
TCCTAGCCGTAAACGATGGGCACTAAGTAGAGGGAATTACCGATATTCTCTCTGCCGTAGCTAACGCATT
AAGTGCCCCGCCTGGGGAGTACGGCCGCAAGGCTAAAACTCAAAAGAATTGACGGGGGCTCGCACAAGCG
GTGGAGCATGTGGCTTAATTCAATGCAACGCGAAAAACCTTACCGGGGCTTGACATGATAGAAGTAGGAA
CCTGAAAGGGTAACGAACGGTATCCAGTCCGTAACTATCACAGGTGTTGCATGGCTGTCGTCAGCTCGTG
TCGTGAGACGTTGGGTTAAGTCCCCTAACGAGCGAAACCCTTGTTTTTAGTTGCCAGCGGGTTATGCCGG
GCACTCTAGAAAGACTGCCGTCGTCAAGACGGAGGAAGGTGGGGATGACGTCAAGTCATCATGGCCCTTA
TGCCCCGGGCTGCACACGTGCTACAATGGTCGGTACAAACGGAAGCGAAG

>gi|409917068|gb|JX537328.1| Uncultured anaerobic ammonium-oxidizing bacterium clone BX-66 16S ribosomal RNA gene, partial sequence
AAGTCAGATGTGAAAGCCTTCTGTTCAACGGAAGAATTGCATCTGAAACTACAAACCTTGAGTATAGGAG
GGGAGAATGGAACTTCTGGTGGAGCGGTGAAATGCGTAGATATCAGAAGGAACGCCGGCGGCGAAAGCGA
TTCTCTGGCCTATTACTGACACTCAGTGTGCGAAAGCTAGGGGAGCAAACGGGATTAGATACCCCGGTAG
TCCTAGCCGTAAACGATGGGCACTAAGTAGAGGGAATTACCGATGTTCTCTCTGCCGTAGCTAACGCATT
AAGTGCCCCGCCTGGGGAGTACGGCCGCAAGGCTAAAACTCAAAAGAATTGACGGGGGCTCGCACAAGCG
GTGGAGCATGTGGCTTAATTCGATGCAACGCGAAAAACCTTACCGGGGCTTGACATGGTAGAAGTAGGAA
CCCGAAAGGGTAACGAACGGTATCCAGTCCGTAGCTATCACAGGTGTTGCATGGCTGTCGTAAGCTCGTG
TCGTGAGACGTTGGGTTAAGTCCCCTAACGAGCGAAACCCTTGTTTTTAGTTACCAGCGGGTTGTGCCGG
GTACTCTAGAAAGACTGCCGTCGTCAAGACGGAGGAAGGTGGGGATGACGTCAAGTCATCATGGCCCTTA
TGCCCCGGGCTGCACACGTGCTACAATGGTCGGTACAAACGGAAGCGAAG
>gi|160346989|gb|EU247529.1| Uncultured planctomycete clone reef501 16S ribosomal RNA gene, partial sequence
GGATTAGGCATGCAAGTCGAACGAGGATATATCCTTCGGGATATAAGCCGAGTGGCACAAGGGTGAGCAA
TGCATAGATTACCTACCTTTAGGATAAGGACAACTTTGTGAAAACGGAGCTAATACTTAATAATACAAAA
GAAAATAATTTCTTTTGTCAAAGGGAGGGTAGCAATACCTTTTGCCTGGAGAGGGGTTTATGTCCTATCA
GCTTGTTGGTGGGGTAATGGCCTACCAAGGCAAAGACGGGTAGCCGGCCTTAGAGGATGGTCGGCCACAC
TGGGACTGAGACACTGCCCAGACTCCTACGGGAGGCTGCAGTCGAGGATATTTCGCAATGCCCGAAAGG

>gi|160346990|gb|EU247530.1| Uncultured planctomycete clone reef502 16S ribosomal RNA gene, partial sequence
GGATTAGGCATGCAAGTCGAACGAGGATATATCCTTCGGGGTATAAGCCGAGTGGCGCAAGGGTGAGTAA
TGCATAGATTACCTGCCTCTAGGATAAGGACAACCTTGTGAAAATGGAGCTAATACTTAATAATACAAAG
GGAAATAATTTTCTTTTGTCAAAGGGAGGGTAGTAATACCTTTCGCCTAGAGAGGGGTTTATGTCCTATC
AGCTTGTTGGTGGGGTAATGGCCTACCAAGGCAAAGACGGGCAGCCGGCCTTAGAGGGTGGTCGGCCACA
CTGGGACTGAGACACTGCCCAGACTTCTACGGAAGGCTGCAGTCGAGAATCTTTCGCAATGCCCGAAAGG

>gi|160346991|gb|EU247531.1| Uncultured planctomycete clone reef503 16S ribosomal RNA gene, partial sequence
GGATTAGGCATGCAAGTCGAACGAGGATATATCCTTCGGGATATAAGCCGAGTGGCACAAGGGTGAGCAA
TGCATAGATTACCTACCTTTAGGATAAGGACAACTTTGTGAAAACGGAGCTAATACTTAATAATACAAAA
GAAAATAATTTTCTTTTGTCAAAGGGAGGGTAGCAATACCTTTTGCCTGGAGAGGGGTTTATGTCCTATC
AGCTTGTTGGTGGGGTAATGGCCTACCAAGGCACAGACGGGTAGCCGGCCTTAGAGGGTGGTCGGCCACA
CTGGGACTGAGACACTGCCCAGACTTCTACGGAAGGCTGCAGTCGAGAATCTTTCGCAATGCCCGAAAGG

>gi|160346992|gb|EU247532.1| Uncultured planctomycete clone reef504 16S ribosomal RNA gene, partial sequence
GGATTAGGCATGCAAGTCGAACGAGGACATATCCTTCGGGATATAGGCCGAGTGGCGAAAGGGTGAGTAA
TGCATAGACAACCTGCCTTTAGGATAAGAATAACTCTGTGAAAGCGGGGCTAATACTTAATAATACAAAA
GAAAATAATTTTCTTTNGTCAAAGGGAGGGTAGCAATACCTTTCGCCTAGAGAGGGGTTTATGTCCTATC
AGCTTGTTGGTGGGGTAATAGCCTACCAAGGCAAAGACGGGTAGCCGGTTTAAGAGGATGGTCGGCCACA
CTGGGACTGAGACACTGCCCAGACTTCTACGGAAGGCTGCAGTCGAGAATCTTTCGCAATGCCCGAAAGG

>gi|160346993|gb|EU247533.1| Uncultured planctomycete clone reef505 16S ribosomal RNA gene, partial sequence
GGATTAGGCATGCAAGTCGAACGAGGATATATCCTTCGGGATATAAGCCGAGTGGCGCAAGGGTGAGTAA
TGCATAGATTACCTGCCTCCAGGATAAGGACAACTTTGTGAAACCGGAGCTAATACTTAATAACACAGAA
GAAAATAATTTCTTTTGTCAAAGGGAGGGTAGCAATACCTTTTGCCTGGAGAGGGGTTTATGTCCTATCA
GCTTGTTGGTGGGGTAATGGCCTACCAAGGCAAAGACGGGTAGCCGGCCTTAGAGGGTGGTCGGCCACAC
TGGGACTGAGACACTGCCCAGACTTCTACGGAAGGCTGCAGTCGAGAATCTTTCGCAATGCCCGAAAGG

>gi|160346995|gb|EU247535.1| Uncultured planctomycete clone reef507 16S ribosomal RNA gene, partial sequence
GGATTAGGCATGCAAGTCGAACGAGGATATATCCTTCGGGATATAAGCCGAGTGGCGCAAGGGTGAGCAA
TGCATAGATTACCTGCCTTTAGGATAAGGACAACTTTGTGAAAACGGAGCTAATACTTAATAACACAGAA
GAAAATAATTTTCTTTTGTCAAAGGGAGGGTAGCAATACCTTTCGCCTAGAGAGGGGTTTATGTCCTATC
AGCTTGTTGGTGGGGGTAACGGCCCACCAAGGCGAAGACGGGTAGCTGGTCTGAGAGGATGGTCAGCCAC
ACTGGGACTGAGACACTGCCCAGACTCCTACGGGAGGCTGCAGTCGAGAATCTTTCGCAATGCCCGAAAG
G

>gi|160346996|gb|EU247536.1| Uncultured planctomycete clone reef508 16S ribosomal RNA gene, partial sequence
GGATTAGGCATGCAAGTCGAACGAGGATATATCCTTCGGGATATAAGCCGAGTGGCTCAAGGGTGAGTAA
TGCATAGGAYWCCTACCTTTAGGATAAGGACAACTTTGTGAAAACGGAGCTAATACTTAATAATACAAAA
GAAAATAATTTTCTTTTGTCAAAGGGAGGGTAGTAATACCTTTTGCCTGGAGAGGGGTTTATGTCCTATC
AGCTTGTTGGTGGGGTAATGGCCTACCAAGGCACAGACGGGTAGCCGGCCTTAGAGGGTGGTCGGCCACA
CTGGGACTGAGACACTGCCCAGACTTCTACGGAAGGCTGCAGTCGAGAATCTTTGCAATGCCCGAAAGG

>gi|160346997|gb|EU247537.1| Uncultured planctomycete clone reef509 16S ribosomal RNA gene, partial sequence
GGATTAGGCATGCAAGTCGAACGAGGATATATCCTTCGGGATATAAGCCGAGTGGCGCAAGGGTGAGTAA
TGCATAGATTACCTGCCTCCGGGATAAGGACAACTTTGTGAAAACGGAGCTAATACTTAATAATACAAAA
GAGAATAATTTCTTTTGTCAAAGGGAGGGTAGTAATATCTTTCGCCTAGAGAGGGGTTTATGTCCTATCA
GCTTGTTGGTGGGGTAATAGCCTACCAAGGCAAAGACGGGTAGCCGGTTTAAGAGGATGGTCGGCCACAC
TGGGACTGAGACACTGCCCAGACTTCTACGGAAGGCTGCAGTCGAGAATCTTTCGCAATGCCCGAAAGG

>gi|160346998|gb|EU247538.1| Uncultured planctomycete clone reef510 16S ribosomal RNA gene, partial sequence
GGATTAGGCATGCAAGTCGAACGAGGATATATCCTTCGGGATATAAGCCGAGTGGCACAAGGGTGAGCAA
TGCATAGATTACCTGCCTCCGGGATAAGGACAACTTTGTGAAAACGGAGCTAATACTTAATAATACAAAG
AAAAGTTTCTTTTCTCTGTCAAAAAAAGGGTATTTTTAATACCTTTTGCCTAAAGAGGGGTTTATGTCCT
ATCAGCTTGTTGGTAGGGTAACGGCCTACCAAGGCGAAGACGGGTAGTCGGCCTTAGAGGGTAGTCGGCC
ACACTGGAACTGAGACACTGTCCAGACTTCTACGGAAGGCTGCAGTCGAGAATCTTTCGCAATGCCCGAA
AGG

>gi|160347001|gb|EU247541.1| Uncultured planctomycete clone reef513 16S ribosomal RNA gene, partial sequence
GGATTAGGCATGCAAGTCGAACGAGGATATATCCTTCGGGATATAAGCCGAGTGGCGCAAGGGTGAGTAA
TGCATAGATCACGTGCCTCCAGGATAAGGACAACTTTGTGAAAACGGAGCTAATACTTACTAACACAGAA
GAAAATAATTTTCTTTTATCAAATGGAGGGTAGCAATATCTTTCGCCTAAAGAGGGGTTTATGTCCTATC
AGCTTGTTGGTGGGGTAATGGCCTACCAAGGCAAAGACGGGTAGCCGGCCTTAGAGGGTGGTCGGCCACA
CTGGGACTGAGACACTGCCCAGACTTCTACGGAAGGCTGCAGTCGAGAATCTTTCGCAATGCCCGAAAGG

>gi|160347004|gb|EU247544.1| Uncultured planctomycete clone reef516 16S ribosomal RNA gene, partial sequence
GGATTAGGCATGCAAGTCGAGCGAGGACTTCCCCTTCGGGGGAAAGAGCCGAGCGGCAAAAGGGTGAGTA
ATGCACAGATAACCTGCCTCTGGAATGGGGACAACGGCGCCCGCAAGGGCTTTACCGAAAGGGCCGCTAA
TACCCTATAATGTCATTGGTTACATGGCTGATGACCAAATGTGCCCACTTCGGTGGGTCTCGTCCAGAGA
GGGGTCTGTGTCCCATCAGCTAGTTGGTAAGGTAACGGCTTACCAAGGCATTGACGGGTAGCCGGCCTGA
GAGGGTGGTCGGCCACATTGGGACTGAGACACTGCCCAAACTCCTACGGGAGGCTGCAGTCGAGAATCTT
TCGCAATGCCCGAAAGG

>gi|160347007|gb|EU247547.1| Uncultured planctomycete clone reef519 16S ribosomal RNA gene, partial sequence
GGATTAGGCATGCAAGTCGAACGAGGATATATCCTTCGGGATATAAGCCGAGTGGCACAAGGGTGAGCAA
TGCATAGATTACCTACCTTTAGGATAAGGACAACTTTGTGAAAACGGAGCTAATACTTAATAATACAAAA
GAAAATAATTTTCTTTTGTCAAAGGGAGGGTAGCAATACCTTTCGCCTAGAGAGGGGTTTATGTCCTATC
AGCTTGTTGGTGGGGTAATAGCCTACCAAGGCGAAGACGGGTAGCCGGTTTAAGAGGATGGTCGGCCACA
CTGGGACTGAGACACTGCCCAGACTTCTACGGAAGGCTGCAGTCGAGAATCTTTCGCAATGCCCGAAAGG

>gi|160347008|gb|EU247548.1| Uncultured planctomycete clone reef520 16S ribosomal RNA gene, partial sequence
GGATTAGGCATGCAAGTCGAACGAGGATATATCCTTCGGGATATAAGCCGAGTGGCACAAGGGTGAGCAA
TGCATAGATTACCTGCCTTTAGGATAAGGACAACTTTGTGAAAACGGAGCTAATACTTAATAATACAAAA
GGGAATAATTTTCTTTTGTCAAATGGAGGGTAGCAATATCTTTCGCCTAAAGAGGGGTTTATGTCCTATC
AGCTTGTTGGTGGGGTAATGGCCTACCAAGGCAAGGACGGGTAGCCGGCCTTAGAGGGTGGTCGGCCACA
CTGGGACTGAGGCACTGCCCAGACTTCTACGGAAGGCTGCAGTCGAGAATCTTTCGCAATGCCCGAAAGG

>gi|160347009|gb|EU247549.1| Uncultured planctomycete clone reef521 16S ribosomal RNA gene, partial sequence
GGATTAGGCATGCAAGTCGAACGAGGATATATCCTTCGGGATATAAGCCGAGTGGCGCAAGGGTGAGTAA
TGCATAGATTACCTGCCTCCAGGATAAGGACAACTTTGTGAAAACGGAGCTAATACTTAATAACACAGAA
GGGAATAATTTTCTTTTGTCAAATGGAGGGTAGCAATATCTTTCGCCTAAAGAGGGGTTTATGTCCTATC
AGCTTGTTGGTGGGGTAATGGCCTACCAAGGCAAAGACGGGTAGCCGGCCTTAGAGGGTGGTCGGCCACA
CTGGGACTGAGACACTGCCCAGACTTCTACGGAAGGCTGCAGTCGAGAATGTTTCCGCAATGCCCGAAAG
G

>gi|160347010|gb|EU247550.1| Uncultured planctomycete clone reef522 16S ribosomal RNA gene, partial sequence
GGATTAGGCATGCAAGTCGAACGAGGATATATCCTTCGGGATATAAGCCGAGTGGCTCAAGGGTGAGTAA
TGCATAGATTACCTACCTTTAGGATAAGGACAACTTTGTGAAAACGGAGCTAATACTTAATAATACAAAA
GAAAATAATTTTCTTTTGTCAAATGGAGGGTAGCAATACCTTTCGCCTAGAGAGGGGTTTATGTCCTATC
AGCTTGTTGGTGGGGTAATAGCCTACCAAGGCAAAGACGGGTAGCCGGTTTAAGAGGATGGTCGGCCACA
CTGGGACTGAGACACTGCCCAGACTTCTACGGAAGGCTGCAGTCGAGAATCTTTCGCAATGCCCGAAAGG

>gi|160347011|gb|EU247551.1| Uncultured planctomycete clone reef523 16S ribosomal RNA gene, partial sequence
GGATTAGGCATGCAAGTCGAACGAGGATATATCCTTCGGGATATAAGCCGAGTGGCGCAAGGGTGAGTAA
TGCATAGATTACCTGCCTCCGGGATACGGACAACTTTGTGAAAACGAAGCTAATACTTAATAATACAAAA
GAAAATAATTTTCTTTTGTCAAAGGGAGGGTAGTAATACCTTTTGCCTGGAGAGGGGTTTATGTCCTATC
AGCTTGTTGGTGGGGTAATGGCCTACCAAGGCACAGACGGGTAGCCGGCCTTAGAGGGTGGTCGGCCACA
CTGGGACTGAGACACTGCCCAGACTTCTACGGAAGGCTGCAGTCGAGAATCTTTCGCAATGCCCGAAAGG

>gi|160347012|gb|EU247552.1| Uncultured planctomycete clone reef524 16S ribosomal RNA gene, partial sequence
GGATTAGGCATGCAAGTCGAACGAGGATATATCCTTCGGGATATAAGCCGAGTGGCACAAGGGTGAGCAA
TGCATAGATTACCTACCTTTAGGATAAGGGCAACTTTGTGAAAACGGAGCTAATACTTAATAATACAAAA
GAAAATAATTTTCTTTTGTCAAATGGAGGGTAGCAATGCCTTTCGCCTAGAGAGGGGTTTATGTCCTATC
AGCTTGTTGGTGGGGTAATAGCCTACCAAGGCAAAGACGGGTAGCCGGTTTAAGAGGATGGTCGGCCACA
CTGGGACTGAGACACTGCCCAGACTTCTACGGAAGGCTGCAGTCGAGAATCTTTCGCAATGCCCGAAAGG

>gi|160347013|gb|EU247553.1| Uncultured planctomycete clone reef525 16S ribosomal RNA gene, partial sequence
GGATTAGGCATGCAAGTCGAACGAGGATATATCCTTCGGGGTATAAGCCGAGTGGCGCAAGGGTGAGTAA
TGCATAGATTACCTGCCTCTAGGATAAGGACAACCTTGTGAAAATGGAGCTAATACTTAATAATACAAAG
GGAAATAATTTTCTTTTGTCAAAGGGAGGGTAGTAATACCTTTCGCCTAGAGAGGGGTTTATGTCCTATC
AGCTTGTTGGTGGGGTAATAGCCTACCAAGGCAAAGACGGGTAGCCGGTTTAAGAGGATGGTCGGCCACA
CTGGGACTGAGACACTGCCCAGACTTCTACGGAAGGCTGCAGTCGAGAATCTTTCGCAATGCCCGAAAGG

>gi|160347015|gb|EU247555.1| Uncultured planctomycete clone reef527 16S ribosomal RNA gene, partial sequence
GGATTAGGCATGCAAGTCGAACGAGGTATATCCTTCGGGATATAAACCGAGTGGCATAAGGGTGAGTAAT
GCATAGATTACCTACCTTTAGGATAAGGACAACTTTGTGAAAACGGAGCTAATACTTAATAATACAAAAG
AAAATAATTTTCTTTTGTCAAAGGGAGGGTAGCAGTACCTTTTGCCTAAAGAGGGGTTTATGTCCTATCA
GCTTGTTGGTAGGGTAACGGCCTACCAAGGCGAAGACGGGTAGTCGGCCTTAGAGGGTAGTCGGCCACAC
TGGAACTGAGACACTGTCCAGACTTCTACGGAAGGCTGCAGTCGAGAATCTTTCGCAATGCCCGAAAGG

>gi|160347017|gb|EU247557.1| Uncultured planctomycete clone reef529 16S ribosomal RNA gene, partial sequence
GGATTAGGCATGCAAGTCGAACGAGGATATATCCTTCGGGATATAAGCCGAGTGGCACAAGGGTGAGCAA
TGCATAGATTACCTACCTTTAGGATAAGGACAACTTTGTGAAAACGGAGCTAATACTTAATAATACAAAA
GAAAATAATTTTCTTTTGTCAAAGGGAGGGTAGCAATACCTTTCGCCTAGAGAGGGGTTTATGTCCTATC
AGCTTGTTGGTGGGGTAATAGCCTACCAAGGCGAAGACGGGTAGCCGGCCTTAGAGGGTGGTCGGCCACA
CTGGGACTGAGACACTGCCCAGACTTCTACGGAAGGCTGCAGTCGAGAATCTTTCGCAATGCCCGAAAGG

>gi|160347018|gb|EU247558.1| Uncultured planctomycete clone reef530 16S ribosomal RNA gene, partial sequence
GGATTAGGCATGCAAGTCGAACGAGGATATATCCTTCGGGATATAAGCCGAGTGGCGCAAGGGTGAGTAA
TGCATAGAAYWACCTGCCTCCAGGATAAGGACAACTTTGTGAAAACGGAGCTAATACTTAATAACACAGA
AGAAAATAATTTTCTTTTGTCAAAGGGAGGGTAGTAATACCTTTTGCCTGGAGAGGGGTTTATGTCCTAT
CAGCTTGTTGGTGGGGTAACGGCTTACCAAGGCATTGACGGGTAGCCGACCTGAGAGGGTGGTCGGCCAC
ATTGGGACTGAGACACTGCCCAGACTCCTACGGGAGGCTGCAGTCGTGAATCTTTCGCAATGCCCGAAAG
G

>gi|160347019|gb|EU247559.1| Uncultured planctomycete clone reef531 16S ribosomal RNA gene, partial sequence
GGATTAGGCATGCAAGTCGAACGAGGATATATCCTTCGGGATGTAAGCCGAGTGGCTCAAGGGTGAGYAA
TGCATAGATTACCTACCTTTAGGATAAGGACAACTTTGTGAAAACGGAGCTAATACTTAATAATACAAAA
GAAAATAATTTTCTTTTGTCAAANGGAGGGTAGCAATACCTTTCGCCTAGAGAGGGGTTTATGTCCTATC
AGCTTGTTGGTGGGGTAATAGCCTACCAAGGCAAAGACGGGTAGCCGGTTTAAGAGGATGGTCGGCCACA
CTGGGACTGAGACACTGCCCAGACTTCTACGGAAGGCTGCAGTCGAGAATCTTTCGCAATGCCCGAAAGG

>gi|160347022|gb|EU247562.1| Uncultured planctomycete clone reef534 16S ribosomal RNA gene, partial sequence
GGATTAGGCATGCAAGTCGAACGAGGATATATCCTTCGGGATATAAGCCGAGTGGCGCAAGGGTGAGTAA
TGCATAGATTACCTGCCTCCAGGATAAGGACAACTTTGTGAAAACGGAGCTAATACTTAATAACACAGAA
GAAAATAATTTTCTTTTGTCAAAGGGAGGGTAGTAATACCTTTTGCCTGGAGAGGGGTTTATGTCCTATC
AGCTTGTTGGTGGGGTAATGGCCTACCAAGGCACAGACGGGTAGCCGGCCTTAGAGGGTGGTCGGCCACA
CTGGGACTGAGACACTGCCCAGACTTCTACGGAAGGCTGCAGTCGAGAATCTTTCGCAATGCCCGAAAGG

>gi|160347025|gb|EU247565.1| Uncultured planctomycete clone reef537 16S ribosomal RNA gene, partial sequence
GGATTAGGCATGCAAGTCGAACGAGGATATATCCTTCGGGATATAAGCCGAGTGGCCCAAGGGTGAGTAA
TGCATAGATTACCTACCTTTAGGATAAGGACAACTTTGTGAAAACGGAGCTAATACTTAATAATACAAAA
GAAAATAATTTTCTTTTGTCAAATGGAGGGTAGCAATACCTTTCGCCTAGAGAGGGGTTTATGTCCTATC
AGCTTGTTGGTGGGGTAATGGCCTACCAAGGCAAAGACGGGTAGCCGGCCTTAGAGGGTGGTCGGCCACA
CTGGGACTGAGACACTGCCCAGACTTCTACGGAAGGCTGCAGTCGAGAATCTTTCGCAATGCCCGAAAGG

>gi|160347026|gb|EU247566.1| Uncultured planctomycete clone reef538 16S ribosomal RNA gene, partial sequence
GGATTAGGCATGCAAGTCGAACGAGGATATATCCTTCGGGATATAAGCCGAGTGGCGCAAGGGTGAGTGA
TGCATAGATTACCTGCCTCCGGGATAAGGACAACTTTGTGAAAACGGAGCTAATACTTAATAATACAAAA
GAAAATAATTTCTTTTGTCAAAGGGAGGGTAGCAATACCTTTTGCCTGGAGAGGGGTTTATGTCCTATCA
GCTTGTTGGTGGGGTAATGGCCTACCAAGGCAAAGACGGGTAGCCGGTCTTAGAGGATGGTCGGCCACAC
TGGGACTGAGACACTGCCCAGACTTCTACGGAAGGCTGCAGTCGAGAATCTTTCGCAATGCCCGAAAGG

>gi|160347027|gb|EU247567.1| Uncultured planctomycete clone reef539 16S ribosomal RNA gene, partial sequence
GGATTAGGCATGCAAGTCGAACGAGGATATATCCTTCGGGATATAAGCCGAGTGGCACAAGGGTGAGCAA
TGCATAGATTACCTACCTTTAGGATAGGGACAACTTTGTGAAAACGGAGCTAATACTTAATAATACAAAA
GAAAATAATTTCTTTTGTCAAAGGGAGGGTAGCAATACCTTTTGCCTGGAGAGGGGTTTATGTCCTATCA
GCTTGTTGGTGGGGTAATAGCCTACCAAGGCAAAGACGGGTAGCCGGTTTAAGAGGATGGTCGGCCACAC
TGGGACTGAGACACTGCCCAGACTTCTACGGAAGGCTGCAGTCGAGAATCTTTCGCAATACCCGAAAGG

>gi|160347028|gb|EU247568.1| Uncultured planctomycete clone reef540 16S ribosomal RNA gene, partial sequence
GGATTAGGCATGCAAGTCGAGCGAGGACTTTCCCCGTAAGGGGAAAAGAGCCGAGCGGCAAAAGGGTGAG
TAATGCACAGATAACCTGCCTCCGGGAGGGGGATAACGGCGCCCGTAAGGGCTTTACCGAAAGGGCCGCT
AATACCCTATAATGTCATTGGTTACATGACTGATGACCAAATGTGCCCACTTCGGTGGGTTTCGCCCAGA
GAGGGGTCTGTGTCCCATCAGCTAGTTGGTGAGGTAAAGGCCCACCAAGGCGATGACGGGTAGCCGGCCT
GAGAGGGTGATCGGCCACATTGGGACTGAGACACTGCCCAGACTCCTACGGGAGGCTGCAGTCGAGAATC
TTTCGCAATGCCCGAAAGG

>gi|160347029|gb|EU247569.1| Uncultured planctomycete clone reef541 16S ribosomal RNA gene, partial sequence
GGATTAGGCATGCAAGTCGAACGAGGATATATCCTTCGGGATATAAGCCGAGTGGCTCAAGGGTGAGTAA
TGCATAGATTACCTACCTTTAGGATAAGGACAACTTTGTGAAAACGGGGCTAATACTTAATAATACAAAG
GAAAATAATTTCTTTTGTCAAAGGGAGGGTAGTAATACCTTTCGCCTAGAGAGGGGTTTATGTCCTATCA
GCTTGTTGGTGGGGTAATGGCCTACCAAGGCAAAGACGGGTAGCCGGCCTTAGAGGGTGGTCGGCCACAC
TGGGACTGAGACACTGCCCAGACTTCTACGGAAGGCTGCAGTCGAGAATCTTTCGCAATGCCCGAAAGG

>gi|160347030|gb|EU247570.1| Uncultured planctomycete clone reef542 16S ribosomal RNA gene, partial sequence
GGATTAGGCATGCAAGTCGAGCGAGGACTTTCCCCGTAAGGGGAAAAGAGCCGAGCGGCAAAAGGGTGAG
TAATGCACAGATAACCTGCCTCCGGGAGGGGGATAACGGCGCCCGTAAGGGCTTTACCGAAAGGGCCGCT
AATACCCCGTAACGTCACTGGTTGCATGACTGGTGACCAAATGTGCCCACTTCGGTGGGTTTCGCCCAGA
GAGGGGTCTGTGTCCCATCAGCTAGTTGGTGAGGTAAAGGCCCACCAAGGCGATGACGGGTAGCCGGTTT
AAGAGGATGGTCGGCCACACTGGGACTGAGACACTGCCCAGACTTCTACGGAAGGCTGCAGTCGAGAATC
TTTCGCAATGCCCGAAAGG

>gi|160347031|gb|EU247571.1| Uncultured planctomycete clone reef543 16S ribosomal RNA gene, partial sequence
GGATTAGGCATGCAAGTCGAACGAGGACATATCCTTCGGGATATAAGCCGAGTGGCGAAAGGGTGAGTAA
TGCATAGACAACCTGCCTTTAGGATAAGAATAACTCTGTGAAAGCGGGGCTAATACTTAATAACACAGAA
GAAAATAATTTTCTTTTGTCAAAGGGAGGGTAGTAATACCTTTTGCCTGGAGAGGGGTTTATGTCCTATC
AGCTTGTTGGTGGGGTAACGGCTTACCAAGGCATTGACGGGTAGCCGACCTGAGAGGGTGGTCGGCCACA
TTGGGACTGAGACACTGCCCAGACTCCTACGGGAGGCTGCAGTCGTGAATCTTTCGCAATGCCCGAAAGG

>gi|160347033|gb|EU247573.1| Uncultured planctomycete clone reef545 16S ribosomal RNA gene, partial sequence
GGATTAGGCATGCAAGTCGAACGAGGATATATCCTTCGGGATATAAGCCGAGTGGCACAAGGGTGAGCGA
TGCATAGATTACCTACCTTTAGGATAAGGACAACTTTGTGAAAACGAAGCTAATACTTAATAATACAAAA
GAAAATAATTTTCTTTTGTCAAATGGAGGGTAGCAATACCTTTCGCCTAGAGAGGGGTTTATGTCCTATC
AGCTTGTTGGTGGGGTAATAGCCTACCAAGGCAAAGACGGGTAGCCGGTTTAAGAGGATGGTCGGCCACA
CTGGGACTGAGACACTGCCCAGACTTCTACGGAAGGCTGCAGTCGAGAATCTTTCGCAATGCCCGAAAGG

>gi|160347034|gb|EU247574.1| Uncultured planctomycete clone reef546 16S ribosomal RNA gene, partial sequence
GGATTAGGCATGCAAGTCGAGCGAGGACTTTCCCCTTCGGGGGAAAGAGCCGGGCGGCAAAAGGGTGAGT
AATGCACAGATAACCTGCCTCTGGAATGGGGACAACGGCGCCCGCAAGGGCTTTACCGAAAGGGCCGCTA
ATACCCCGTAACGTCACTGGTTGCATGACTGGTGACCAAATGTGCCCACTTCGGTGGGTTTCGCCCAGAG
AGGGGTCTGTGTCCCATCAGCTAGTTGGTGAGGTAAAGGCCCACCAAGGCGATGACGGGTAGCCGGCCTG
AGAGGGTGGTCGGCCACATTGGGACTGAGTCACTGCCCAAACTCCTACGGGAGGCTGCAGTCGAGGATAT
TTCGCAATGCCCGAAAGG

>gi|160347035|gb|EU247575.1| Uncultured planctomycete clone reef547 16S ribosomal RNA gene, partial sequence
GGATTAGGCATGCAAGTCGAACGAGGATATATCCTTCGGGATATAAGCCGAGTGGCGCAAGGGTGAGTAA
TGCATAGATTACCTGCCTCCGGGATAAGGACAACTTTGTGAAAACGAAGCTAATACTTAATAATACAAAA
GAAAATAATTTTCATTTGTCAAAGGAAGGGTAGCAATACCTTTTGCCGGGAGAGGGGTTTATGTCCTATT
AGCTTGTTGGTGGGGTAATGGCCTACCAAGGCAAAGACGGGTGGCCGGCCTTAGAGGGTGGTCGGCCACA
CTGGGACTGAGACACTGCCCAGACTTCTACGGAAGGCTGCAGTCGAGAATCTTTCGCAATGCCCGAAAGG

>gi|160347036|gb|EU247576.1| Uncultured planctomycete clone reef548 16S ribosomal RNA gene, partial sequence
GGATTAGGCATGCAAGTCGAACGAGGATATATCCTTCGGGATATAAGCCGAGTGGCACAAGGGCGAGCAA
TGCATAGATTACCTACCTTTAGGATAAGGACAACTTTGTGGAAACGGAGCTAATACTTAATAATACAAAA
GAAAATAATTTTCTTTTGTCAAAGGGAGGGTAGCAATACCTTTCGCCTAGAGAGGGGTTTATGTCCTATC
AGCTTGTTGGTGGGGTAATAGCCTACCAAGGCAAAGACGGGTAGCCGGTTTAAGAGGATGGTCGGCCACA
CTGGGACTGAGACACTGCCCAGACTTCTACGGAAGGCTGCAGTCGAGAATCTTTCGCAATGCCCGAAAGG

>gi|160347039|gb|EU247579.1| Uncultured planctomycete clone reef551 16S ribosomal RNA gene, partial sequence
GGATTAGGCATGCAAGTCGAACGAGGATATATCCTTCGGGATATAAGCCGAGTGGCGCAAGGGTGAGTAA
TGCATAGATTACCTGCCTCCAGGATAAGGACAACTTTGTGAAAACGGAGCTAATACTTAATAACACAGAA
GAAAATAATTTTCTTTTGTCAAATGGAGGGTAGCAATACCTTTCGCCTAGAGAGGGGTTTATGTCCTATC
AGCTTGTTGGTGGGGTAATAGCCTACCAAGGCAAAGACGGGTAGCCGGTTTAAGAGGATGGTCGGCCACA
CTGGGACTGAGACACTGCCCAGACTTCTACGGAAGGCTGCAGTCGAGAATCTTTCGCAATGCCCGAAAGG

>gi|160347040|gb|EU247580.1| Uncultured planctomycete clone reef552 16S ribosomal RNA gene, partial sequence
GGATTAGGCATGCAAGTCGAACGAGGATATATCCTTCGGGATATAAGCCGAGTGGCACAAGGGTGAGCAA
TGCATAGATTACCTACCTTTAGGATAAGGACAACTTTGTGAAAACGGAGCTAATACTTAATAATACAAAA
GAAAATAATTTTCTTTTGTCAAAGGGAGGGTAGCAATACCTTTCGCCTAGAGAGGGGTTTATGTCCTATT
AGCTTGTTGGTGGGGTAACGGCCCACCAAGGCGATGATGGGTAGCCGGCCTGAGAGGGTGTCCGGCCTCA
CTGGGACTGAGACACGGCCCAGACTCCTACGGGAGGCTGCAGTCGAGAATCTTTCGCAATGCCCGAAAGG

>gi|160347042|gb|EU247582.1| Uncultured planctomycete clone reef554 16S ribosomal RNA gene, partial sequence
GGATTAGGCATGCAAGTCGAACGAGGATATATCCTTCGGGATATAAGCCGAGTGGCGCAAGGGTGAGTAA
TGCATAGATTACCTGCCTCTGGAAGGGGGACAACGGCACCCGTAAGGGCTTTACCGAAAGGGCCGCTAAT
ACCCCGTAACGTCACTGGTTGCATGACTGGTGACCAAATGTGCCCACTTCGGTGGGTTTCGCCCAGAGAG
GGGTCTGTGTCCCATCAGCTAGTTGGTGAGGTAACGGCTCACCAAGGCAAAGACGGGTAGCTGGTCTGAG
AGGATGGTCAGCCACACTGGGACTGAGACACTGCCCAGACTCCTACGGGAGGCTGCAGTCGAGAATCATT
CGCAATGCCCGAAAGG

>gi|160347045|gb|EU247585.1| Uncultured planctomycete clone reef557 16S ribosomal RNA gene, partial sequence
GGATTAGGCATGCAAGTCGAACGAGGATATATCCTTCGGGATATAAGCCGAGTGGCGCAAGGGTGAGTAA
TGCATAGATTACCTGCCTTTAGGATAAGGACAACTTTGTGAAAACGGAGCTAATACTTAATAATACAAAA
GGGAATAATTTTCTTTTGTCAAATGGAGGGTAGCAATATCTTTCGCCTAAAGAAGGGTTTATGTCCTATC
AGCTTGTTGGTGGGGTAATGGCCTACCAAGGCAAAGACGGGTAGCCGGCCTTAGAGGGTGGTCGGCCACA
CTGGGACTGAGACACTGCCCAGACTTCTACGGAAGGCTGCAGTCGAGAATCTTTCGCAATGCCCGAAAGG

>gi|160347046|gb|EU247586.1| Uncultured planctomycete clone reef558 16S ribosomal RNA gene, partial sequence
GGATTAGGCATGCAAGTCGAACGAGGATATATCCTTCGGGATATAAGCCGAGTGGCGCAAGGGTGAGTAA
TGCATAGATTACCTGCCTTTAGGATAAGGACAACTTTGTGAAAACGGGGCTAATACTTAATAATACAAAA
GGGAATAATTTTCTTTTGTCAGATGGAGGGTAGCAATATCTTTCGCCTAAAGAGGGGTTTATGTCCTATC
AGCTTGTTGGTGGGGTAATAGCCTACCAAGGCAAAGACGGGTAGCCGGTTTAAGAGGATGGTCGGCCACA
CTGGGACTGAGACACTGCCCAGACTTCTACGGAAGGCTGCAGTCGAGAATCTTTCGCAATGCCCGAAAGG

>gi|160347047|gb|EU247587.1| Uncultured planctomycete clone reef559 16S ribosomal RNA gene, partial sequence
GGATTAGGCATGCAAGTCGAACGAGGATATATCCTTCGGGATATAAGCCGAGTGGCGCAAGGGTGAGTAA
TGCATAGATTACCTGCCTCCGGGATAAGGACAACTTTGTGAAAACGGAGCTAATACTTAATAATACAAAA
GAAAATAATTTCTTTTGTCAAAGGGAGGGTAGCAATACCTTTTGCCTGGAGAGGGGTTTATGTCCTATCA
GCTTGTTGGTGGGGTAATGGCCTACCAAGGCAAAGACGGGTAGCCGGTCTTAGAGGATGGTCGGCCACGC
TGGGACTGAGACACTGCCCAGACTTCTACGGAAGGCTGCAGTCGAGAATCTTTCGCAATGCCCGAAAGG

>gi|160347048|gb|EU247588.1| Uncultured planctomycete clone reef560 16S ribosomal RNA gene, partial sequence
GGATTAGGCATGCAAGTCGAACGAGGATATATCCTTCGGGGTATAAGCCGAGTGGCACAAGGGTGAGCAA
TGCATAGATTACCTACCTTTAGGATAAGGACAACTTTGTGAAAACGGAGCTAATACTTAATAATACAAAA
GGGAATAATTTTCTTTTGTCAAATGGAGGGTAGCAATATCTTTCGCCTAAAGAGGGGTTTATGTCCTATC
AGCTTGTTGGTGGGGTAATGGCCTACCAAGGCAAAGACGGGTAGCCGGCCTTAGAGGGTGGTCGGCCACA
CTGGGACTGAGACACTGCCCAGACTTCTACGGAAGGCTGCAGTCGAGAATCTTTCGCAATGCCCGAAAGG

>gi|160347054|gb|EU247594.1| Uncultured planctomycete clone reef566 16S ribosomal RNA gene, partial sequence
GGATTAGGCATGCAAGTCGAACGAGGATATATCCTTCGGGATATAAGCCGAGTGGCGCAAGGGTGAGTAA
TGCATAGATTACCTGCCTCCGGGATAAGGACAACTTTGTGAAAACGGAGCTAATACTTAATAATACAAAA
GAAAATAATTTCTTTTGTCAAAGGGAGGGTAGCAATACCTTTTGCCTAAAGAGGGGTTTATGTCCTATCA
GCTTGTTGGTAGGGTAACGGCCTACCAAGGCGAAGACGGGTAGTCGGCCTTAGAGGGTAGTCGGCCACAC
TGGAACTGAGACACTGTCCAGACTTCTACGGAAGGCTGCAGTCGAGAATCTTTCGCAATGCCCGAAAGG

>gi|160347055|gb|EU247595.1| Uncultured planctomycete clone reef567 16S ribosomal RNA gene, partial sequence
GGATTAGGCATGCAAGTCGAACGAGGATATATCCTTCGGGATATAAGCCGAGTGGCGCAAGGGTGAGTAA
TGCATAGATTACCTACCTTTAGGATAAGGACAACTTTGTGAAAACGGAGCTAATACTTAATAACACAGAA
GAAAATAATTTTCTTTTGTCAAAGGGAGGGTAGTAATACCTTTTGCCTGGAGAGGGGTTTATGTCCTATC
AGCTTGTTGGTGGGGTAATAGCCTACCAAGGCGAAGACGGGTAGCCGGTTTAAGAGGATGGTCGGCCACA
CTGGGACTGAGACACTGCCCAGACTTCTACGGAAGGCTGCAGTCGAGAATCTTTCGCAATGCCCGAAAGG

>gi|160347057|gb|EU247597.1| Uncultured planctomycete clone reef569 16S ribosomal RNA gene, partial sequence
GGATTAGGCATGCAAGTCGAACGAGGATATATCCTTCGGGATATAAGCCGAGTGGCGCAAGGGTGAGTAA
TGCATAGATTACCTGCCTCCAGGATAAGGACAACTTCGTGAAAACGGAGCTAATACTTAATAACACAGAA
GAAAATAATTTTCTTTTGTCAAAGGGAGGGTAGTAATACCTTTTGCCTGGAGAGGGGTTTATGTCCTATC
AGCTTGTTGGTGGGGTAATGGCCTACCAAGGCACAGACGGGTAGCCGGCCTTAGAGGGTGGTCGGCCACA
CTGGGACTGAGACACTGCCCAGACTTCTACGGAAGGCTGCAGTCGAGAATCTTTCGCAATGCCCGAAAGG

>gi|160347058|gb|EU247598.1| Uncultured planctomycete clone reef570 16S ribosomal RNA gene, partial sequence
GGATTAGGCATGCAAGTCGAGCGAGGACTTTCCCCGTAAGGGGAAAAGAGCCGAGCGGCAAAAGGGTGAG
TAATGCACAGATAACCTGCCTCCGGGAGGGGGATAACGGCGCCCGTAAGGGCTTTACCGAAAGGGCCGCT
AATACCCCGTAACGTCACTGGTTGCATGACTGGTGACCAAATGTGCCCACTTCGGTGGGTTTCGTCCAGA
GAGGGGTCTGTGTCCCATCAGTTAGTTGGTAAGGTAACGGCTTACCAAGGCATTGACGGGTAGCCGGCCT
GAGAGGGTGGTCGGCCACATTGGGACTGAAACACTGCCCAAACTCCTACGGGAGGCTGCAGTCGAGGATA
TTTCGCAATGCCCGAAAGG

>gi|160347061|gb|EU247601.1| Uncultured planctomycete clone reef573 16S ribosomal RNA gene, partial sequence
GGATTAGGCATGCAAGTCGAACGAGGATATATCCTTCGGGATATAAGCCGAGTGGCACAAGGGTGAGCAA
TGCATAGATTACCTACCTTTAGGATAAGGACAACTTTGTGAAAACGGAGCTAATACTTAATAATACAAAA
GAAAATAATTTTCATTTGTCAAAGGAAGGGTAGCAATACCTTTTGCCGGGAGAGGGGTTTATGTCCTATC
GGCTTGTTGGTGGGGTAATGGCCTACCAAGGCTTAGACGGGTAGCCGGCCTTAGAGGGTGGTCGGCCACA
CTGGGACTGAGACACTGCCCAGACTCCTACGGAAGGCTGCAGTCGAGAATCTTTCGCAATGCCCGAAAGG

>gi|160347065|gb|EU247605.1| Uncultured planctomycete clone reef577 16S ribosomal RNA gene, partial sequence
GGATTAGGCATGCAAGTCGAACGAGGGTATATTCTTCGGAATATAAACCGAGTGGCGAAAGGGTGAGTAA
TGCATAGATTACCTACCTTTAGGATAAGGACAACTTTGTGAAAACGGAGCTAATACTTAATAATACAAAA
GAAAATAATTTTCTTTTGTCAAAGGGAGGGTAGCAATACCTTTCGCCTAGAGAGGGGTTTATGTCCTATC
AGCTTGTTGGTGGGGTAATAGCCTACCAAGGCGAAGACGGGTAGCCGGTTTAAGAGGATGGTCGGCCATA
CTGGGACTGAGACACTGCCCAGACTTCTACGGAAGGCTGCAGTCGAGAATCTTTCGCAATGCCCGAAAGG

>gi|160347068|gb|EU247608.1| Uncultured planctomycete clone reef580 16S ribosomal RNA gene, partial sequence
GGATTAGGCATGCAAGTCGAACGAGGATATATCCTTCGGGATATAAGCCGAGTGGCACAAGGGTGAGCAA
TGCATAGATTACCTACCTTTAGGATAAGGACAACTTTGTGAAAACGGAGCTAATACTTAATAATACAAAA
GAAAATAATTTTCTTTTGTCAAAGGGAGGGTAGCAATACCTTTCGCCTAGAGAGGGGTTTATGTCCTATC
AGCTTGTTGGTGGGGTAATAGCCTACCAAGGCGAAGACGGGTAGCCGGTTTAGAGGGTGGTCGGCCACNN
TGGGACTGAGACACTGCCCAAACTTCTACGGAAGGCTGCAGTCGAGAATCTTTCGCAATGCCCGAAAGG

>gi|193225137|gb|EU797740.1| Uncultured planctomycete clone M4-1 16S ribosomal RNA gene, partial sequence
GAGCACGTAGGCGGGTTTGTAAGTCAGGTGTGAAAGCCTTCTGTTCAAAGGAAGAACGGCATCTGAAACT
GCGAATCTTGAGTGTAGGAGGGGAGAGTGGAACTTCTGGTGGAGCGGTGAAATGCGTAGATATCAGAAGG
AACGTCGGCGGCGAAAGCGACTCTCTGGCCTATTACTGACACTGAGGTGCGAAAGTTAGGGGAGCAAACG
GGATTAGATACCCCGGTAGTCCTAACCGTAAACGATGGGCACTAAGTGAAGGGGTTTT

>gi|193225138|gb|EU797741.1| Uncultured planctomycete clone M4-2 16S ribosomal RNA gene, partial sequence
GAGCACGTAGGTGGGTTTGTAAGTCAGATGTGAAAGCCTTCTGTTCAACGGAAGAATTGCATCTGAAACT
ACGAATCTTGAGTGTAGGAGGGGAGAATGGAACTTCTGGTGGAGCGGTGAAATGCGTAGATATCAGAAGG
AACGCCGGCGGCAAAAGCGATTCTCTGGCCTATTACTGACACTCAGTGTGCGAAAGCTAGGGGAGCAACC
GGGATTAGATACCCCGGTAGTCCTAGCCGTAAACGATGGGCACTAAGTAGAGGGTTTTT

>gi|193225139|gb|EU797742.1| Uncultured planctomycete clone M4-3 16S ribosomal RNA gene, partial sequence
GAGCACGTAGGTGGGTTTGTAAGTCAGATGTGAAAGCCTTCTGTTCAAAGGAAGAACGGCATCTGAAACT
GCAGATCTTGAGTGTAGGAGGGGAGAGTGGAACTTCTGGTGGAGCGGTGAAATGCGTAGATATCAGAAGG
AACGTCGGCGGCGAAAGCGACTCTCTGGCCTATTACTGACACTGAGTGTGCGAAAGTTAGGGGAGCAAAC
GGGATTAGATACCCCGGTAGTCCTAACTGTAAACGATGGGCACTAAGTAGAGGGGTC

>gi|193225140|gb|EU797743.1| Uncultured planctomycete clone M4-4 16S ribosomal RNA gene, partial sequence
GAGCACGTAGGTGGGTTTGTAAGTCAGACGTGAAAGCCTTCTGTTCAACGGAAGAATTGCATCTGAAACT
ACAAACCTTGAGTGTAGGAGGGGAGAATGGAACTTCTGGTGGAGCGGTGAAATGCGTAGATATCAGGAGG
AACGCCGGCGGCAAAAGCGATTCTCTGGCCTATTACTGACACTCAGTGTGCGAACGCTAGGGGAGCAAAC
GGGATTAGATACCCCGGTAGTCCTAGCCGTAAACGATGGGCACTAAGTAGAGGGGT

>gi|193225141|gb|EU797744.1| Uncultured planctomycete clone M4-5 16S ribosomal RNA gene, partial sequence
GAGCACGTAGTGGTTTGTAAGTCAGACGTGAAAGCCTTCTGTTCAACGGAAGAATTGCATCTGAAACTAC
AAACCTTGAGTGTAGGAGGGGAGAATGGAACTTCTGGTGGAGCGGTGAAATGCGTAGATATCAGAAGGAA
CGCCGGCGCAAGGCGATTCTCTGGCCTATTACTGACATTCAGTGTGCGAAAGCAAGGGGGAGCAAACGGG
ATTAGATACCCGGTTAGTCCTAGCCGTAAACGATGGGCACTAAGTAGGAGGGGTTTT

>gi|193225142|gb|EU797745.1| Uncultured planctomycete clone M4-6 16S ribosomal RNA gene, partial sequence
GAGCACGTAGGTGGGTTTGTAAGTCAGACGTGAAAGCCTTCTGTTCAACGGAAGAATTGCATCTGAAACT
ACAAACCTTGAGTGTAGGAGGGGAGAATGGAACTTCTGGTGGAGCGGTGAAATGCGTAGATATCAGAAGG
AACGCCGGCGGCAAAAGCGATTCTCTGGCCTATTACTGACACTCAGTGTGCGAAAGCTAGGGGAGCAAAC
AGGATTAGATACCCCGGTAGTCCTAGCCGTAAACGATGGGCACTAAGTAGAGGGGGTTTT

>gi|193225143|gb|EU797746.1| Uncultured planctomycete clone M4-7 16S ribosomal RNA gene, partial sequence
GAGCACGTAGTGGTTTGTAAGTCAGATGTGAAAGCCTCCTGTTCAACGGGAGAATTGCATCTGAAACTAC
TGATCTTGAGTGTAGGAGGGGAGAATGGAACTTCTGGTGGAGCGGTGAAATGCGTAGATATCAGAAGGAA
CGCCGGCGGCGAAGGCGATTCTCTGGCCTATTACTGACACTCAGTGTGCGAAAGTAAGGGGAGCAACCGG
AATTAGATACCCCGGTAGTCCAAGCCGAAAACAATGGCCACTAAGTAGAGGGGTTTT

>gi|193225144|gb|EU797747.1| Uncultured planctomycete clone M4-8 16S ribosomal RNA gene, partial sequence
GAGCACGTAGGTGGTTTGTAAGTCAGACGTGAAAGCCTTCTGTTCAACGGAAGAATTGCATCTGAAACTA
CAAACCTTGAGTGTAGGAGGGGAGAATGGAACTTCTGGTGGAGCGGTGAAATGCGTAGATATCAGGAGGA
ACGCCGGCGGCGAAAGCGATTCTCTGGCCTATTACTGACACTCAGTGTGCGAACGCAGGGGGAGCAAACG
GGATTAGATACCCCGGTAGTCCTAGCCGTAAACGATGGGCACTAAGAAGAAGGGGTTTT

>gi|193225145|gb|EU797748.1| Uncultured planctomycete clone M4-9 16S ribosomal RNA gene, partial sequence
GAGCACGTAGGTGGGTTTAGTAAGTCAAATGTGAAAGCCTCCTGTTCAACGGGAGAATTGCATCTGAAAC
TACTGATCTTGAGTGTAGGAGGGGAGAATGGAACTTCTGGTGGAGCGGTGAAATGCGTAGATATCAGAAG
GAACGCCGGCGGCGAAAGCGATTCTCTGGCCTATTACTGACACTCAGTGTGCGAAAGCTAGGGGAGCAAA
CGGGATTAGATACCCCGGTAGTCCTAGCCGTAAACGATGGGCACTAAGTAGAGGGGTTTT

>gi|193225146|gb|EU797749.1| Uncultured planctomycete clone M4-10 16S ribosomal RNA gene, partial sequence
GAGCACGTAGGTGGGTTTAGTAAGTCAGATGTGAAAGCCTTCTGTTCAACGGGAGAATTGCATCTGAAAC
TACAGACCTTGAGTATAGGAGGGGAGAGTGGAACTTCTGGTGGAGCGGTGAAATGCGTAGATATCAGAAG
GAACGCCGGCGGCGAAAGCGATTCTCTGGCCTATTACTGACACTCAGTGTGCGAAAGCAAGGGGAGCAAA
CGGGATTAGATACCCCGGTAGTCCTAGCCGTAAACGATGGGCACTAAGTAGAGGGGTTTT

>gi|193225147|gb|EU797750.1| Uncultured planctomycete clone M4-11 16S ribosomal RNA gene, partial sequence
GAGCACGTAGGTGGGTTTGTAAGCCAGATGTGAAAGCCTCTTGTTCAACGGGAGAATTGCATCTAAAACT
ACTGATCTTGAGTGTAGGAGGGGAGAATGGAACTTCTGGTGGAGCGGTGAAATGCGTAGATATCAGGAGG
AACGCCGGCGGCGAAAGCGATTCTCTGGCCTATTACTGACACTCAGTGTGCGAAAGCTAGGGGAGCAAAC
GGGATTAGATACCCCGGTAGTCCTAGCCGTAAACGATGGGCACTAAGTAGAGGGGTT

>gi|193225148|gb|EU797751.1| Uncultured planctomycete clone M4-12 16S ribosomal RNA gene, partial sequence
GAGCACGTAGGTGGGTTTGTAAGTCAGACGTGAAAGCCTTCTGTTCAACGGAAGAATTGCATCTGAAACT
ACAAACCTTGAGTGTAGGAGGGGAGAATGGAACTTCTGGTGGAGCGGTGAAATGCGTAGATATCAGAAGG
AACGCCGGCGGCGAAAGCGATTCTCTGGCCTATTACTGACACTCAGTGTGCGAAAGCTAGGGGAGCAAAC
GGGATTAGATACCCCGGTAGTCCTAGCCGTAAACGATGGGCACTAAGTAGAGGGGTTTT

>gi|193225149|gb|EU797752.1| Uncultured planctomycete clone M4-13 16S ribosomal RNA gene, partial sequence
GAGCACGTAGGTGGGTTTGTAAGTCAGACGTGAAAGCCTTCTGTTCAACGGAAGAATTGCATCTGAAACT
ACAAACCTTGAGTGTAGGAGGGGAGAATGGAACTTCTGGTGGAGCGGTGAAATGCGTAGATATCAGAAGG
AACGCCGGCGGCGAAAGCGATTCTCTGGCCTATTACTGACACTCAGTGTGCGAAAGCTAGGGGAGCAAAC
GGGATTAGATACCCCGGTAGTCCTAGCCGTAAACGATGGGCACTAAGTAGAGGCGTTAAT

>gi|193225150|gb|EU797753.1| Uncultured planctomycete clone M4-14 16S ribosomal RNA gene, partial sequence
GAGCACGTAGGTGGGTTTGTAAGTCAGATGTGAAAGCCTTCTGTTCAACGGGAGAATTGCATCTGAAACT
ACAGACCTTGAGTATAGGAGGGGAGAGTGGAACTTCTGGTGGAGCGGTGAAATGCGTAGATATCAGAAGG
AACGCCGGCGGCGAAAGCGATTCTCTGGCCTATTACTGACACTCAGTGTGCGAAAGCTAGGGGAGCAAAC
GGGATTAGATACCCCGGTAGTCCTAGCCGTAAACGATGGGCACTAAGTAGAGGGGTT

>gi|193225151|gb|EU797754.1| Uncultured planctomycete clone M4-15 16S ribosomal RNA gene, partial sequence
GAGCACGTAGGTGGGTTTGTAAGTCAGACGTGAAAGCCTTCTGTTCAACGGAAGAATTGCATCTGAAACT
ACAAACCTTGAGTGTAGGAGGGGAGAATGGAACTTCTGGTGGAGCGGTGAAATGCGTAGATATCAGAAGG
AACGCCGGCGGCGAAAGCGATTCTCTGGCCTATTACTGACACTCAGTGTGCGAAAGCTAGGGGAGCAAAC
GGGATTAGATACCCCGGTAGTCCTAGCCGTAAACGATGGGCACTAAGTAGAGGGGTT

>gi|193225152|gb|EU797755.1| Uncultured planctomycete clone M4-16 16S ribosomal RNA gene, partial sequence
GAGCACGTAGGTGGGTTTAGTAAGCCAGATGTGAAAGCCTCCTGTTCAACGGGAGAATTGCATCTAAAAC
TACTGATCTTGAGTGTAGGAGGGGAGAATGGAACTTCTGGTGGAGCGGTGAAATGCGTAGATATCAGAAG
GAACGCCGGCGGCGAAAGCGATTCTCTGGCCTATTACTGACACTCAGTGTGCGAAAGCTAGGGGAGCAAA
CGGGATTAGATACCCCGGTAGTCCTAGCCGTAAACGATGGGCACTAAGTAGAGGGGTTTT

>gi|193225153|gb|EU797756.1| Uncultured planctomycete clone M4-17 16S ribosomal RNA gene, partial sequence
TGACACGTAGGGGTTTGTAAGTCAGATGTGAAAGCCTTCTGTTCAAAGGAAGAACGGCATCTGAAACTGC
AGATCTTGGGTGTAGGAGGGGAGAGTGGAACTTCTGGTGGAGCGGTGAAATGCGTAGATATCAGAAGGAA
CGTCGGCGGCAAAAGCGACTCTCTGGCCTATTACTGACACTCAGTGTGCGAAAGCAAGGGGAGCAAACGG
GATTAGATACCCCGGTAGTCCTAGCCGTAAACGATGGGCACTAAGTAGAGGGGTTTT

>gi|193225154|gb|EU797757.1| Uncultured planctomycete clone M4-18 16S ribosomal RNA gene, partial sequence
GAGCACGTAGGTGGGTTTGTAAGTCAGATGTGAAAGCCTCCTGTTCAACGGGAGAATTGCATCTGAAACT
ACTGATCTTGAGTGTAGGAGGGGAGAATGGGACTTCTGGGGGAGCGGTGAAATGCGTAGATATCAGAAGG
AACGCCGGCGGCAAAAGCAATTCTCTGGCCTATTACTGACACTCAGTGTGCGAAAGCTAGGGGAGCAAAC
GGGATTAGATACCCCGGTAGTCCTAGCCGAAAACGAGGGGCACTAAGTGGAGGGGTTTTT

>gi|193225155|gb|EU797758.1| Uncultured planctomycete clone M4-19 16S ribosomal RNA gene, partial sequence
GAGCACGTAGGTGGGTTTGTAAGTCAGACGTGAAAGCCTTCTGTTCAACGGAAGAATTGCATCTGAAACT
ACAAACCTTGAGTGTAGGAGGGGAGAATGGAACTTCTGGTGGAGCGGTGAAATGCGTAGATATCAGAAGG
AACGCCGGCGGCAAAAGCGATTCTCTGGCCTATTACTGACACTCAGTGTGCGAAAGCTAGGGGGAGCAAA
CGGGATTAGATACCCCGGTAGTCCTAGCCGTAAACGATGGGCACTAAGTAGAAGGGGTTTT

>gi|193225156|gb|EU797759.1| Uncultured planctomycete clone M4-20 16S ribosomal RNA gene, partial sequence
GAGCACGTAGGTGGGTTTGTAAGTCAGATGTGAAAGCCTCCTGTTCAACGGGAGAATTGCATCTGAAACT
ACTGATCTTGAGTGTAGGAGGGGAGAATGGAACTTCTGGTGGAGCGGTGAAATGCGTAGATATCAGAAGG
AACGCCGGCGGCGAAAGCGATTCTCTGGCCTATTACTGACACTCAGTGTGCGAAAGCTAGGGGAGCAAAC
GGGATTAGATACCCCGGTAGTCCTAGCCGTAAACGACGGGCACTAAGTAGAGGGGTTTT

>gi|193225157|gb|EU797760.1| Uncultured planctomycete clone M4-21 16S ribosomal RNA gene, partial sequence
GAGCACGTAGGAGTTTGTAAGTCAGACGTGAAAGCCTTCTGTTCAACGGAAGAATTGCATCTGAAACTAC
AAACCTTGAGTGTAGGAGGGGAGAATGGAACTTCTGGTGGAGCGGTGAAATGCGTAGATATCAGAAGGAA
CGCCGGCGGCAAGGCGATTCTCTGGCCTATTACTGACACTCAGTGTGCGAAAGCAGGGGGAGCAAACGGG
ATTAGATACCCCGGTAGTCCTAGCCGTAAACGATGGGCACTAAGTAGAGGGGTTTT

>gi|193225158|gb|EU797761.1| Uncultured planctomycete clone M4-22 16S ribosomal RNA gene, partial sequence
GAGCACGTAGGTGGGTTTGTAAGTCAGACGTGAAAGCCTTCTGTTCAACGGAAGAATTGCATCTGAAACT
ACAAACCTTGAGTGTAGGAGGGGAGAATGGAACTTCTGGTGGAGCGGTGAAATGCGTAGATATCAGAAGG
AACGCCGGCGGCGAAAGCGATTCTCTGGCCTATTACTGACACTCAGTGTGCGAAAGCTAGGGGAGCAAAC
GGGATTAGATACCCCGGTAGTCCTAGCCGTAAGCGATGGGCACTAAGTAGAGGGGTT

>gi|193225159|gb|EU797762.1| Uncultured planctomycete clone M4-23 16S ribosomal RNA gene, partial sequence
GAGCACGTAGGTGGGTTTGTAAGTCAGACGTGAAAGCCTTCTGTTCAACGGAAGAATTGCATCTGAAACT
ACAAACCTTGAGTGTAGGAGGGGAGAATGGAACTTCTGGTGGAGCGGTGAAATGCGTAGATATCAGAAGG
AACGCCGGCGGCGAAAGCGATTCTCTGGCCTATTACTGACACTCAGTGTGCGAAAGCTAGGGGGAGCAAA
CGGGATTAGATACCCCGGTAGTCCTAGCCGTAAACGATGGGCACTAAGTAGAGGGGTTTT

>gi|193225160|gb|EU797763.1| Uncultured planctomycete clone M4-24 16S ribosomal RNA gene, partial sequence
GAGCACGTAGGTGGGTTTGTAAGTCAGACGTGAAAGCCTTCTGTTCAACGGAAGAATTGCATCTGAAACT
ACAAACCTTGAGTGTAGGAGGGGAGAATGGAACTTCTGGTGGAGCGGTGAAATGCGTAGATATCAGAAGG
AACGCCGGCGGCGAAAGCGATTCTCTGGCCTATTACTGACACTCAGTGTGCGAAAGCTAGGGGAGCAAAC
GGGATTAGATACCCCGGTAGTCCTAGCCGTAAACGATGGGCACTAAGTAGAGGGGTT

>gi|193225161|gb|EU797764.1| Uncultured planctomycete clone M4-25 16S ribosomal RNA gene, partial sequence
AAGCACGTAGGTGGGTTTGTAAGTCAGATGTGAAAGCCTCCTGTTCAACGGGAGAATTGCATCTGAAACT
ACTGATCTTGAGTGTAGGAGGGGAGAATGGAACTTCTGGTGGAGCGGTGAAATGCGTAGATATCAGAAGG
AACGCCGGCGGCGAAAGCGATTCTCTGGCCTATTACTGACACTCAGTGTGCGAAAGCTAGGGGAGCAAAC
GGGATTAGATACCCCGGTAGTCCTAGCCGTAAACGATGGGCACTAAGTAGAGGGGTTTT

>gi|193225162|gb|EU797765.1| Uncultured planctomycete clone M4-26 16S ribosomal RNA gene, partial sequence
GAGCACGTAGGTGGGTTTAGTAAGTCAGATGTGAAAGCCTCCTGTTCAACGGGAGAATTGCATCTGAAAC
TACTGATCTTGAGTGTAGGAGGGGAGAATGGAACTTCTGGTGGAGCGGTGAAATGCGTAGATATCAGAAG
GAACGCCGGCGGCGAAAGCGATTCTCTGGCCTATTACTGACACTCAGTGTGCGAAAGCAAGGGGAGCAAA
CGGGATTAGATACCCCGGAAGTCCTAGCCGTAAACGATGGGCACTAAGTAGAGGGGTTT

>gi|193225163|gb|EU797766.1| Uncultured planctomycete clone M4-27 16S ribosomal RNA gene, partial sequence
TGACACGTAGGTGGGTTTGTAAGTCAGACGTGAAAGCCTTCTGTTCAACGGAAGAATTGCATCTGAAACT
ACAAACCTTGAGTGTAGGAGGGGAGAATGGAACTTCTGGTGGAGCGGTGAAATGCGTAGATATCAGAAGG
AACGCCGGCGGCGAAGGCGATTCTCTGGCCTATTACTGACACTCAGTGTGCGAAAGCAAGGGGAGCCAAC
GGGATTAGATACCCCGGTAGTCCTAGCCGAAAACGATGTGCACTAAGAAGAGGGGTTTT

>gi|193225164|gb|EU797767.1| Uncultured planctomycete clone M4-28 16S ribosomal RNA gene, partial sequence
GAGCACGTAGGTGGGTTTGTAAGTCAGATGTGAAAGCCTCCTGTTCAACGGGAGAATTGCATCTGAAACT
ACTGATCTTGAGTGTAGGAGGGGAGAATGGAACTTCTGGTGGAGCGGTGAAATGCGTAGATATCAGAAGG
AACGCCGGCGGCAAAAGCGATTCTCTGGCCTATTACTGACACTCAGTGTGCGAAAGCTAGGGGAGCAAAC
GGGATTAGATACCCCGGTAGTCCTAGCCGAAAACGATGGGCACTAAGTAGAAGGGGGTTT

>gi|193225165|gb|EU797768.1| Uncultured planctomycete clone M4-29 16S ribosomal RNA gene, partial sequence
GAGCACGTAGGTGGGTTTGTAAGTCAGACGTGAAAGCCTTCTGTTCAACGGAAGAATTGCATCTGAAACT
ACAAACCTTGAGTGTAGGAGGGGAGAATGGAACTTCTGGTGGAGCGGTGAAATGCGTAGATATCAGAAGG
AACGCCGGCGGCGAAAGCGATTCTCTGGCCTATTACTGACACTCAGTGTGCGAAAGCTAGGGGAGCAAAC
GGGATTAGATACCCCGGTAGTCCTAGCCGTAAACGATGGGCACTAAGTAGAGGGGTTTT

>gi|193225166|gb|EU797769.1| Uncultured planctomycete clone M4-30 16S ribosomal RNA gene, partial sequence
TGACACGTAGTCGGTTTGTAAGTCAGACGTGAAAGCCTTCTGTTCAACGGAAGAATTGCATCTGAAGCTA
CAAACCTTGAGTGTAGGAGGGGAGAATGGAACTTCTGGTGGAGCGGTGAAATGCGTAGATATCAGAAGGA
ACGCCGGCGGCGCCGGCGATTCTCTGGCCTATTACTGACACTCAGGGTGCGCAAGCAAGGGGAGCAAACG
GGATTAGATACCCGGGTAGTCCTAGCCGAAAACAATGGTCACTAAGAGGAGGGGTTTT

>gi|193225167|gb|EU797770.1| Uncultured planctomycete clone M4-31 16S ribosomal RNA gene, partial sequence
GAGCACGTAGGTGGGTTTGTAAGTCAGATGTGAAAGCCTCCTGTTCAACGGGAGAATTGCATCTGAAACT
ACTGATCTTGAGTGCAGGAGGGGAGAATGGAACTTCTGGTGGAGCGGTGAAATGCGTAGATATCAGAAGG
AACGCCGGCGGCGAAAGCGATTCTCTGGCCTATTACTGACACTCAGTGTGCGAAAGCTAGGGGAGCAAAC
GGGATTAGACACCCCGGTAGTCCTAGCCGTAAACGATGGGCACTAAGTAGAGGGGTCTA

>gi|193225169|gb|EU797772.1| Uncultured planctomycete clone M4-33 16S ribosomal RNA gene, partial sequence
GAGCACGTAGGTGGGTTTGTAAGTCAGATGTGAAAGCCTCCTGTTCAACGGGAGAATTGCATCTGAAACT
ACTGATCTTGAGTGTAGGAGGGGAGAATGGAACTTCTGGTGGAGCGGTGAAATGCGTAGATATCAGAAGG
AACGCCGGCGGCGAAAGCGATTCTCTGGCCTATTACTGACACTCAGTGTGCGAAAGCTAGGGGAGCAAAC
GGGATTAGATACCCCGGTAGTCCTAGCCGTAAACGATGGGCACTAAGTAGAGGGGTTTT

>gi|193225170|gb|EU797773.1| Uncultured planctomycete clone M4-34 16S ribosomal RNA gene, partial sequence
GAGCACGTAGGTGGGTTTGTAAGTCAGACGTGAAAGCCTTCTGTTCAACGGAAGAATTGCATCTGAAACT
ACAAACCTTGAGTGTAGGAGGGGAGAATGGAACTTCTGGTGGAGCGGTGAAATGCGTAGATATCAGAAGG
AACGCCGGCGGCGAAAGCGATTCTCTGGCCTATTACTGACACTCAGTGTGCGAAAGCTAGGGGAGCAAAC
GGGATTAGATACCCCGGTAGTCCTAGCCGTAAACGATGGGCACTAAGTAGAGGGGTTTT

>gi|193225171|gb|EU797774.1| Uncultured planctomycete clone M4-35 16S ribosomal RNA gene, partial sequence
GAGCACGTAGGTGGGTTTGTAAGTCAGATGTGAAAGCCTCCTGTTCAACGGGAGAATTGCATCTGAAACT
ACTGATCTTGAGTGTAGGAGGGGAGAATGGAACTTCTGGTGGAGCGGTGAAATGCGTAGATATCAGAAGG
AACGCCGGCGGCGAAAGCGATTCTCTGGCCTATTACTGACACTCAGTGTGCGAAAGCTAGGGGAGCAAAC
GGGATTAGATACCCCGGTAGTCCTAGCCGTAAACGATGGGCACTAAGTAGAGGGGTT

>gi|193225172|gb|EU797775.1| Uncultured planctomycete clone M4-36 16S ribosomal RNA gene, partial sequence
GAGCACGTAGGTGGGTTTGTAAGTCAGATGTGAAAGCCTCCTGTTCAACGGGAGAATTGCATCTGAAACT
ACTGATCTTGAGTGTAGGAGGGGAGAATGGAACTTCTGGTGGAGCGGTGAAATGCGTAGATATCAGAAGG
AACGCCGGCGGCGAAAGCGATTCTCTGGCCTATTACTGACACTCAGTGTGCGAAAGCTAGGGGAGCAAAC
GGGATTAGATACCCCGGTAGTCCTAGCCGTAAACGATGGGCACTAAGTAGAGGGGTT

>gi|193225173|gb|EU797776.1| Uncultured planctomycete clone M4-37 16S ribosomal RNA gene, partial sequence
GAGCACGTAGGTGGGTTTGTAAGTCAGATGTGAAAGCCTCCTGTTCAACGGGAGACTTGCATCTGAAACT
ACTGATCTTGAGTGTAGGAGGGGAGAATGGAACTTCTGGTGGAGCGGTGAAATGCGTAGATATCAGAAGG
AACGCCGGCGGCGAAAGCGATTCTCTGGCCTATTACTGACACTCAGTGTGCGAAAGCTAGGGGAGCAAAC
GGGATTAGATACCCCGGTAGTCCTAGCCGTAAACGATGGGCACTAAGTAGAGGGGTTTT

>gi|193225174|gb|EU797777.1| Uncultured planctomycete clone M4-38 16S ribosomal RNA gene, partial sequence
GAGCACGTAGGTGGGTTTGTAAGTCAGATGTGAAAGCCTCCTGTTCAACGGGAGAATTGCATCTGAAACT
ACTGATCTTGAGTGTAGGAGGGGAGAATGGAACTTCTGGTGGAGCGGTGAAATGCGTAGATATCAGAAGG
AACGCCGGCGGCAAAAGCGATTCTCTGGCCTATTACTGACACTCAGTGTGCGAAAGCTAGGGGAGCAAAC
GGGATTAGATACCCCGGTAGTCCTAGCCGTAAACGATGGGCACTAAGTAGAGGGGGTTTT

>gi|193225175|gb|EU797778.1| Uncultured planctomycete clone M4-39 16S ribosomal RNA gene, partial sequence
GAGCACGTAGGTGGGTTTGTAAGTCAGACGTGAAAGCCTTCTGTTCAACGGAAGAATTGCATCTGAAACT
ACAAACCTTGAGTGTAGGAGGGGAGAATGGAACTTCTGGTGGAGCGGTGAAATGCGTAGATATCAGAAGG
AACGCCGGCGGCGAAAGCGATTCTCTGGCCTATTACTGACACTCAGTGTGCGAAAGCTAGGGGAGCAAAC
GGGATTAGATACCCCGGTAGTCCTAGCCGTAAACGATGGGCACTAAGTAGAGGGGTT

>gi|193225176|gb|EU797779.1| Uncultured planctomycete clone M4-40 16S ribosomal RNA gene, partial sequence
GAGCACGTAGGTGGGTTTGTAAGTCAGACGTGAAAGCCTTCTGTTCAACGGAAGAATTGCATCTGAAACT
ACAAACCTTGAGTGTAGGAGGGGAGAATGGAACTTCTGGTGGAGCGGTGAAATGCGTAGATATCAGAAGG
AACGCCGGCGGCGAAAGCGATTCTCTGGCCTATTACTGACACTCAGTGTGCGAAAGCTAGGGGAGCAAAC
GGGATTAGATACCCCGGTAGTCCTAGCCGTAAACGATGGGCACTAAGTAGAGGGGTT

>gi|193225177|gb|EU797780.1| Uncultured planctomycete clone M4-41 16S ribosomal RNA gene, partial sequence
GAGCACGTAGGTGGGTTTGTAAGTCAGACGTGAAAGCCTTCTGTTCAACGGAAGAATTGCATCTGAAACT
ACAAACCTTGAGTGTAGGAGGGGAGAATGGAACTTCTGGTGGAGCGGTGAAATGCGTAGATATCAGAAGG
AACGCCGGCGGCGAAAGCGATTCTCTGGCCTATTACTGACACTCAGTGTGCGAAAGCTAGGGGAGCAAAC
GGGATTAGATACCCCGGTAGTCCTAGCCGTAAACGATGGGCACTAAGTAGAGGGGTT

>gi|193225178|gb|EU797781.1| Uncultured planctomycete clone M4-42 16S ribosomal RNA gene, partial sequence
GAGCACGTAGGTGGGTTTGTAAGTCAGATGTGAAAGCCTCCTGTTCAACGGGAGAATTGCATCTGAAACT
ACTGATCTTGAGTGTAGGAGGGGAGAATGGAACTTCTGGTGGAGCGGTGAAATGCGTAGATATCAGAAGG
AACGCCGGCGGCGAAAGCGATTCTCTGGCCTATTACTGACGCTCAGTGTGCGAAAGCTAGGGGAGCAAAC
GGGATTAGATGCCCGGTAGTCCTAGCCGTAAACGATGGGCACTAAGTAGAGGGGTTTT

>gi|193225179|gb|EU797782.1| Uncultured planctomycete clone M4-43 16S ribosomal RNA gene, partial sequence
GAGCACGTAGGTGGGTTTGTAAGTCAGATGTGAAAGCCTCCTGTTCAACGGGAGAATTGCATCTGAAACT
ACTGATCTTGAGTGTAGGAGGGGAGAATGGAACTTCTGGTGGAGCGGTGAAATGCGTAGATATCAGAAGG
AACGCCGGCGGCGAAAGCGATTCTCTGGCCTATTACTGACACTCAGTGTGCGAAAGCTAGGGGAGCAAAC
GGGATTAGATACCCCGGTAGTCCTAGCCGTAAACGATGGGCACTAAGTAGAGGGGTTAGT

>gi|193225180|gb|EU797783.1| Uncultured planctomycete clone M4-44 16S ribosomal RNA gene, partial sequence
GAGCACGTAGGTGGGTTTGTAAGTCAGATGTGAAAGCCTCCTGTTCAACGGGAGAATTGCATCTGAAACT
ACTGATCTTGAGTGTAGGAGGGGAGAATGGAACTTCTGGTGGAGCGGTGAAATGCGTAGATATCAGAAGG
AACGCCGGCGGCGAAAGCGATTCTCTGGCCTATTACTGACACTCAGTGTGCGAAAGCTAGGGGAGCAAAC
GGGATTAGATACCCCGGTAGTCCTAGCCGTAAACGATGGGCACTAAGTAGAGGGGTTTT

>gi|193225181|gb|EU797784.1| Uncultured planctomycete clone M4-45 16S ribosomal RNA gene, partial sequence
GAGCACGTAGGTGGGTTTGTAAGTCAGACGTGAAAGCCTTCTGTTCAACGGAAGAATTGCATCTGAAACT
ACAAACCTTGAGTGTAGGAGGGGAGAATGGAACTTCTGGTGGAGCGGTGAAATGCGTAGATATCAGAAGG
AACGCCGGCGGCGAAAGCGATTCTCTGGCCTATTACTGACACTCAGTGTGCGAAAGCTAGGGGAGCAAAC
GGGATTAGATACCCCGGTAGTCCTAGCCGTAAACGATGGGCACTAAGTAGAGGGGTT

>gi|193225182|gb|EU797785.1| Uncultured planctomycete clone M4-46 16S ribosomal RNA gene, partial sequence
GAGCACGTAGGTGGGTTTGTAAGTCAGATGTGAAAGCCTCCTGTTCAACGGGAGAATTGCATCTGAAACT
ACTGATCTTGAGTGTAGGAGGGGAGAATGGAACTTCTGGTGGAGCGGTGAAATGCGTAGATATCAGAAGG
AACGCCGGCGGCGAAAGCGATTCTCTGGCCTATTACTGACACTCAGTGTGCGAAAGCTAGGGGAGCAAAC
GGGATTAGATACCCCGGTAGTCCTAGCCGTAAACGATGGGCACTAAGTAGAGGGGTTTT

>gi|193225183|gb|EU797786.1| Uncultured planctomycete clone M4-47 16S ribosomal RNA gene, partial sequence
GAGCACGTAGGTGGGTTTGTAAGTCAGATGTGAAAGCCTCCTGTTCAACGGGAGAATTGCATCTGAAACT
ACTGATCTTGAGTGTAGGAGGGGAGAATGGAACTTCTGGTGGAGCGGTGAAATGCGTAGATATCAGAAGG
AACGCCGGCGGCGAAAGCGATTCTCTGGCCTATTACTGACACTCAGTGTGCGAAAGCTAGGGGAGCAAAC
GGGATTAGATACCCCGGTAGTCCTAGCCGTAAACGATGGGCACTAAGTAGAGGGGTTAGT

>gi|193225184|gb|EU797787.1| Uncultured planctomycete clone M4-48 16S ribosomal RNA gene, partial sequence
GAGCACGTAGGTGGGTTTGTAAGCCAGATGTGAAAGCCTCCTGTTCAACGGGAGAATTGCATCTGAAACT
ACTGATCTTGAGTGTAGGAGGGGAGAATGGAACTTCTGGTGGAGCGGTGAAATGCGTAGATATCAGAAGG
AACGCCGGCGGCGAAAGCGATTCTCTGGCCTATTACTGACACTCAGTGTGCGAAAGCTAGGGGAGCAAAC
GGGATTAGATACCCCGGTAGTCCTAACCGTAAACGATGGGCACTAAGTAGAGGGTTAAT

>gi|193225185|gb|EU797788.1| Uncultured planctomycete clone M4-49 16S ribosomal RNA gene, partial sequence
GAGCACGTAGGTGGGTTTGTAAGTCAGATGTGAAAGCCTCCTGTTCAACGGGAGAATTGCATCTGAAACT
ACTGATCTTGAGTGTAGGAGGGGAGAATGGAACTTCTGGTGGAGCGGTGAAATGCGTAGATATCAGAAGG
AACGCCGGCGGCGAAAGCGATTCTCTGGCCTATTACTGACACTCAGTGTGCGAAAGCTAGGGGAGCAAAC
GGGATTAGATACCCCGGTAGTCCTAGCCGTAAACGATGGGCACTAAGTAGAGGGGTT

>gi|193225186|gb|EU797789.1| Uncultured planctomycete clone M4-50 16S ribosomal RNA gene, partial sequence
GAGCACGTAGGTGGGTTTGTAAGTCAGATGTGAAAGCCTCCTGTTCAACGGGAGAATTGCATCTGAAACT
ACTGATCTTGAGTGTAGGAGGGGAGAATGGAACTTCTGGTGGAGCGGTGAAATGCGTAGATATCAGAAGG
AACGCCGGCGGCGAAAGCGATTCTCTGGCCTATTACTGACACTCAGTGTGCGAAAGCTAGGGGAGCAAAC
GGGATTAGATACCCCGGTAGTCCTAGCCGTAAACGATGGGCACTAAGTAGAGGGGTTTT

>gi|193225187|gb|EU797790.1| Uncultured planctomycete clone M4-51 16S ribosomal RNA gene, partial sequence
GAGCACGTAGGTGGGTTTGTAAGTCAGATGTGAAAGCCTCCTGTTCAACGGGAGAATTGCATCTGAAACT
ACTGATCTTGAGTGTAGGAGGGGAGAATGGAACTTCTGGTGGAGCGGTGAAATGCGTAGATATCAGAAGG
AACGCCGGCGGCGAAAGCGATTCTCTGGCCTATTACTGACACTCAGTGTGCGAAAGCTAGGGGAGCAAAC
GGGATTAGATACCCCGGTAGCCCTAGCCGTAAACGATGGGCACTAAGTAGAGGGGTTAG

>gi|193225188|gb|EU797791.1| Uncultured planctomycete clone M4-52 16S ribosomal RNA gene, partial sequence
GAGCACGTAGGTGGGTTTGTAAGTCAGATGTGAAAGCCTCCTGTTCAACGGGAGAATTGCATCTGAAACT
ACTGATCTTGAGTGTAGGAGGGGAGAATGGAACTTCTGGTGGAGCGGTGAAATGCGTAGATATCAGAAGG
AACGCCGGCGGCGAAAGCGATTCTCTGGCCTATTACTGACACTCAGTGTGCGAAAGCTAGGGGAGCAAAC
GGGATTAGATACCCCGGTAGTCCTAGCCGTAAACGATGGGCACTAAGTAGAGGGGTTAG

>gi|193225189|gb|EU797792.1| Uncultured planctomycete clone M4-53 16S ribosomal RNA gene, partial sequence
GAGCACGTAGGTGGGTTTGTAAGTCAGATGTGAAAGCCTCCTGTTCAACGGGAGAATTGCATCTGAAACT
ACTGATCTTGAGTGTAGGAGGGGAGAATGGAACTTCTGGTGGAGCGGTGAAATGCGTAGATATCAGAAGG
AACGCCGGCGGCGAAAGCGATTCTCTGGCCTATTACTGACACTCAGTGTGCGAAAGCTAGGGGAGCAAAC
GGGATTAGATACCCCGGTAGTCCTAGCCGTAAACGATGGGCACTAAGTAGAGGGGTT

>gi|193225190|gb|EU797793.1| Uncultured planctomycete clone M4-54 16S ribosomal RNA gene, partial sequence
GAGCACGTAGGTGGGTTTGTAAGTCAGATGTGAAAGCCTCCTGTTCAACGGGAGAATTGCATCTGAAACT
ACTGATCTTGAGTGTAGGAGGGGAGAATGGAACTTCTGGTGGAGCGGTGAAATGCGTAGATATCAGAAGG
AACGCCGGCGGCGAAAGCGATTCTCTGGCCTATTACTGACACTCAGTGTGCGAAAGCTAGGGGAGCAAAC
GGGATTAGATACCCCGGTAGTCCTAGCCGTAAACGATGGGCACTAAGTAGAGGGGTTAAT

>gi|193225191|gb|EU797794.1| Uncultured planctomycete clone M4-55 16S ribosomal RNA gene, partial sequence
GAGCACGTAGGTGGGTTTGTAAGTCAGACGTGAAAGCCTTCTGTTCAACGGAAGAATTGCATCTGAAACT
ACAAACCTTGAGTGTAGGGGGGGAGAATGGAACTTCTGGTGGAGCGGTGAAATGCGTAGATATCAGAAGG
AACGCCGGCGGCGAAAGCGATTCTCTGGCCTATTACTGACACTCAGTGTGCGAAAGCTAGGGGAGCAAAC
GGGATTAGATACCCCGGTAGTCCTAGCCGTAAACGATGGGCACTAAGTAGAGGGGTTTT

>gi|193225192|gb|EU797795.1| Uncultured planctomycete clone M4-56 16S ribosomal RNA gene, partial sequence
GAGCACGTAGGTGGGTTTGTAAGTCAGATGTGAAAGCCTCCTGTTCAACGGGAGAATTGCATCTGAAACT
ACTGATCTTGAGTGTAGGAGGGGAGAATGGAACTTCTGGTGGAGCGGTGAAATGCGTAGATATCAGAAGG
AACGCCGGCGGCGAAAGCGATTCTCTGGCCTATTACTGACACTCAGTGTGCGAAAGCTAGGGGAGCAAAC
GGGATTAGATACCCCGGTAGTCCTAGCCGTAAACGATGGGCACTAAGTAGAGGGGTTTT

>gi|193225193|gb|EU797796.1| Uncultured planctomycete clone M4-57 16S ribosomal RNA gene, partial sequence
GAGCACGTAGGTGGGTTTGTAAGTCAGATGTGAAAGCCTCCTGTTCAACGGGAGAATTGCATCTGAAACT
ACTGATCTTGAGTGTAGGAGGGGAGAATGGAACTTCTGGTGGAGCGGTGAAATGCGTAGATATCAGAAGG
AACGCCAGCGGCGAAAGCGATTCTCTGGCCTATTACTGACACTCAGTGTGCGAAAGCTAGGGGAGCAAAC
GGGATTAGATACCCCGGTAGTCCTAGCCGTAAACGATGGGCACTAAGTAGAGGGGTTTT

>gi|193225194|gb|EU797797.1| Uncultured planctomycete clone M4-58 16S ribosomal RNA gene, partial sequence
GAGCACGTAGGTGGGTTTGTAAGTCAGATGTGAAAGCCTCCTGTTCAACGGGAGAATTGCATCTGAAACT
ACTGATCTTGAGTGTAGGAGGGGAGAATGGAACTTCTGGTGGAGCGGTGAAATGCGTAGATATCAGAAGG
AACGCCGGCGGCGAAAGCGATTCTCTGGCCTATTACAGACACTCAGTGTGCGAAAGCTAGGGGAGCAAAC
GGGATTAGATACCCCGGTAGTCCTAGCCGTAAACGATGGGCACTAAGTAGAGGGGTT
>gi|381146805|gb|JQ308954.1| Uncultured planctomycete clone MC12_A10-S 16S ribosomal RNA gene, partial sequence
GAACGAGGAATATCCTTCGGGATATAAGCCGAGTGGCGCAAGGGTGAGTAATGCATAGATTACCTGCCTT
TAGGATAAGGACAACTTTGTGAAAACGGAGCTAATACTTAATAACACAGAAGGAAATAACTTTCTTTTGT
CAAATGGGGGGTAGCAATATCTCTTGCCTAAAGAGGGGTTTATGTCCTATCAGCTTGTTGGTGGGGTAAT
GGCCTACCAAGGCAAAGACGGGTAGCCGGCCTTAGAGGGTGGTCGGCCACACTGGGACTGAGACACTGCC
CAGACTTCTACGGAAGGCTGCAGTCGAGAATCTTTCGCAATGCCCGAAAGGGTGACGAAGCGACGCCGCG
TGGGTGAGGAAGGCCTTCGGGTTGTAAAGCTCTGTCAGGAGTTAAGAAATGTAGATTCGCTAATATCGTG
TCTATTTGACGAAGGCTCCAAAGGAAGCCACGGCTAACTCTGTGCCAGCAGCCGCGGTAATACAGAGGTG
GCAAGCGTTGTTCGGAATTATTGGGCGTAAAGAGCGCGTAGGTGGATTTGTAAGTCAGATGTGAAAGCCT
TCTGTTCAACGGAAGAATTGCATCTGAAACTGCAGACCTTGAGTGTAGGAGGGGAGAATGGAACTTCTGG
TGGAGCGGTGAAATGCGTAGATATCAGAAGGAACGCCGGCGGCGAAAGCGATTCTCTGGCCTATTACTGA
CACTCAGTGCGCGAAAGCTAGGGGAGCAAACGGGATTAGATACCCCGGTAGTCCTAGCCGTAAACGAT

>gi|381146806|gb|JQ308955.1| Uncultured planctomycete clone MC12_A5-S 16S ribosomal RNA gene, partial sequence
GAACGAGGAATATCCTTCGGGATATAAGCCGAGTGGCGCAAGGGTGAGTAATGCATAGATTACCTGCCTC
CGGGATAAGGACAACTTTGTGAAAACGGAGCTAATACTTAATAATACAAAAGAGAATAATTTTCTTTTGT
CAATGGGAGGGTAGCAATACCTTTTGCCTGGAGAGGGGTTTATGTCCTATCAGCTTGTTGGTGGGGTAAT
GGCCTACCAAGGCAAAGACGGGTAGCCGGTCTTAGAGGATGGTCGGCCACACTGGGACTGAGACACTGCC
CAGACTTCTACGGAAGGCTGCAGTCGAGAATCTTTCGCAATGCCCGAAAGGGTGACGAAGCGACGCCGCG
TGGGCGAGGAAGGCCTTCGGGTTGTAAAGCCCTGTCAGGAGTTAAGAAATGTAAGTGCGCTAATATCGCA
TTTATTTGACGAAGGCTCCAAAGGAAGCCACGGCTAACTCTGTGCCAGCAGCCGCGGTAATACAGAGGTG
GCAAGCGTTGTTCGGAATTATTGGGCGTAAAGAGCACGTAGGTGGGTTTGTAAGTCAGATGTGAAAGCCT
TCCGTTCAACGGAAGAATTGCATCTGAAACTGCGAGTCTTGAGTGTAGGAGGGGAGAATGGAACTTCTGG
TGGAGCGGTGAAATGCGTAGATATCAGAAGGAACGCCGGCGGCGAAAGCGATTCTCTGGCCTATTACTGA
CACTCAGTGTGCGAAAGCTAGGGGAGCAAACGGGATTAGATACCCCGGTAGTCCTAGCCGTAAACGAT

>gi|381146807|gb|JQ308956.1| Uncultured planctomycete clone MC12_A6-S 16S ribosomal RNA gene, partial sequence
GAACGAGGAATATCCTTCGGGATATAAGCCGAGTGGCGCAAGGGTGAGTAATGCATAGATTACCTGCCTC
TAGGATAAGGACAACTTTGTGAAAACGAAGCTAATACTTAATAATACAAGAGAAAATAATTTTCTTTTGT
CAATGGGAGGGTAGCAATACCTTTTGCCTGGAGAGGGGTTTATGTCCTATCAGCTTGTTGGTGGGGTAAT
GGCCTACCAAGGCGAAGACGGGTAGCCGGTCTTAGAGGATGGTCGGCCACACTGGGACTGAGACACTGCC
CAGACTTCTACGGAAGGCTGCAGTCGAGAATCTTTCGCAATGCCCGAAAGGGTGACGAAGCGACGCCGCG
TGAGTGAGGAAGGCCTTCGGGTTGTAAAGCTCTGTCAGGAGTTAAGAAATATAAGTGTGTTAATACCATA
TTTATTTGACAAAAGCTTCAAAGGAAGCCACGGCTAACTCTGTGCCAGCAGCCGCGGTAATACAGAGGTG
GCAAGCGTTGTTCGGAATTATTGGGCGTAAAGAGCACGTAGGTGGGTTTGTAAGTCAGATGTGAAAGCCT
TCTGTTCAACGGAAGAATTGCATCTGAAACTACAAGTCTTGAGTGTAGGAGGGGAGAATGGAACTTCTGG
TGGAGCGGTGAAATGCGTAGATATCAGAAGGAACGCCGGCGGCGAAAGCGATTCTCTGGCCTATTACTGA
CACTCAGTGTGCGAAAGCTAGGGGAGCAAACGGGATTAGATACCCCGGTAGTCCTAGCCGTAAACGAT

>gi|381146808|gb|JQ308957.1| Uncultured planctomycete clone MC12_B11-S 16S ribosomal RNA gene, partial sequence
GAACGAGGATATATCCTTCGGGATATAAGCCGAGTGGCGCAAGGGTGAGTAATGCATAGATTACCTGCCT
TTAGGATAAGGACAACTTTGTGAAAACGGAGCTAATACTTAATAACACAGAAGGAAATAACTTTCTTTTG
TCAAATGGGGGGTAGCAATATCTCTTGCCTAAAGAGGGGTTTATGTCCTATCAGCTTGTTGGTGGGGTAA
TGGCCTACCAAGGCAAAGACGGGTAGCCGGCCTTAGAGGGTGGTCGGCCACACTGGGACTGAGACACTGC
CCAGACTTCTACGGAAGGCTGCAGTCGAGAATCTTTCGCAATGCCCGAAAGGGTGACGAAGCGACGCCGC
GTGGGTGAGGAAGGCCTTCGGGTTGTAAAGCTCTGTCAGGAGTTAAGAAATGTAGATTCGCTAATATCGT
GTCTATTTGACGAAGGCTCCAAAGGAAGCCACGGCTAACTCTGTGCCAGCAGCCGCGGTAATACAGAGGT
GGCAAGCGTTGTTCGGAATTATTGGGCGTAAAGAGCGCGTAGGTGGATTTGTAAGTCAGATGTGAAAGCC
TTCTGTTCAACGGAAGAATTGCATCTGAAACTGCAGACCTTGAGTGTAGGAGGGGAGAATGGAACTTCTG
GTGGAGCGGTGAAATGCGTAGATATCAGAAGGAACGCCGGCGGCGAAAGCGATTCTCTGGCCTATTACTG
ACACTCAGTGCGCGAAAGCTAGGGGAGCAAACGGGATTAGATACCCCGGTAGTCCTAGCCGTAAACGAT

>gi|381146809|gb|JQ308958.1| Uncultured planctomycete clone MC12_B3-S 16S ribosomal RNA gene, partial sequence
GAACGAGGATATATCCTTCGGGATATAAGCCGAGTGGCGCAAGGGTGAGTAATGCATAGATTACCTGCCT
TTAGGATAAGGACAACTTTGTGAAAACGAAGCTAATACTTAATAATACAAAAGAAAATAACTTTCTTTTG
TCAAATGGAGGGTAGCAATATCTTTTACCTAAAGAGGGGTTTATGTCCTATCAGCTTGTTGGTGGGGTAA
TGGCCTACCAAGGCAAAGACGGGTAGCCGGCCTTAGAAAATAGTCGGCCACACTGGGACTGAGACACTGC
CCAGACTTCTACGGAAGGCTGCAGTCGAGAATCTTTCGCAATGCCCGAAAGGGTGACGAAGCGACGCCGC
GTGGGTGAGGAAGGCCTTCGGGTTGTAAAACCCTGTCAGGAGTTAAGAAATGTAGGCAGGCTAATACCGT
GTCTATTTGACAAAGGCTCCAAAGGAAGCCACGGCTAACTCTGTGCCAGCAGCCGCGGTAATACAGAGGT
GGCAAGCGTTGTTCGGAATTATTGGGCGTAAAGAGCACGTAGGTGGATTTGTAAGTCAGATGTGAAAGCC
TTCTGTTCAACGGGAGAATTGCATCTGAAACTACAAACCTTGAGTATAGGAAAAAAGAATGGAACTTCTG
GTGGAGCGGTGAAATGCGTAGATATCAGAAGGAACGCCGGCGGCGAAAGCGATTCTCTGGCCTATTACTA
ACACTCAATGTGCGAAAGCTAGGGGAGCAAACGGGATTAGATACCCCAGTAGTCCTAGCCGTAAACGAT

>gi|381146810|gb|JQ308959.1| Uncultured planctomycete clone MC12_B4-S 16S ribosomal RNA gene, partial sequence
GAACGAGGATATATCCTTCGGGATATAAGCCGAGTGGCGCAAGGGTGAGTAATGCATAGATTACCTGCCT
CCGGGATAAGGACAACTTTGTGAAAACGGAGCTAATACTTAATAAAACAAAAGAAAATAATTTTCTATTG
TCAATGGGAGGGTAGCAATACCTTTTGCCTGGAGAGGGGTTTATGTCCTATCAGCTTGTTGGTGGGGTAA
TGGCCTACCAAGGCAAAGACGGGTAGCCGGCCTTAGTGGGTGGTCGGCCACACTGGGACTGAGACACTGC
CCAGACTTCTACGGAAGGCTGCAGTCGAGAATCTTTCGCAATGCCCGAAAGGGTGACGAAGCGACGCCGC
GTGGGTGAGGAAGGCCTTCGGGTTGTAAAGCCCTGTCAGGAGTTAAGAAATGTAAGTGCGCTAATATCGC
ATTCATTTGACGAAGGCTCCAAAGGAAGTCACGGCTAACTCTGTGCCAGCAGCCGCGGTAATACAGAGGT
GGCAAGCGTTGTTCGGAATTATTGGGCGTAAAGAGCACGTAGGTGGGTTTGCAAGTCAGATGTGAAAGCC
TTCTGTTCAACGGAAGAATTGCATCTGAAACTACGAATCTTGAGTGTAGGAGGGGAGAATGGAACTTCTG
GTGGAGCGGTGAAATGCGTAGATATCAGAAGGAACGCCGGCGGCGAAAGCGATTCTCTGGCCTATTACTG
ACACTCAGTGTGCGAAAGCTAGGGGAGCAAACGGGATTAGATACCCCGGTAGTCCTAGCCGTAAACGAT

>gi|381146811|gb|JQ308960.1| Uncultured planctomycete clone MC12_B5-S 16S ribosomal RNA gene, partial sequence
GAACGAGGATATATCCTTCGGGATATAAGCCGAGTGGCGCAAGGGTGAGTAATGCATAGATTACCTGCCT
TTAGGATAAGGACCACTCTGTGAAAACGGAGCTAATACTTAATAATACAAAAGGGAATAATTTTCTTTTG
TCAAATGGAGGGTAGCAATATCTTTTGCCTAAAGAGGGGTTTATGTCCTATCAGCTTGTTGGTGGGGTAA
TGGCCTACCAAGGCGAAGACGGGTAGCCGGCCTTAGAGGGTGGTCGGCCACACTGGGACTGAGACACTGC
CCAGACTTCTACGGAAGGCTGCAGTCGAGAATCTTTCGCAATGCCCGAAAGGGTGACGAAGCGACGCCGC
GTGGGTGAGGAAGGCCTTCGGGTTGTAAAGCCCTGTCAGGAGTTAAGAAATGTAGATTCGCTAATATCGG
GTCTATTTGACAAAGGCTCCAAAGGAAGCCACGGCTAACTCTGTGCCAGCAGCCGCGGTAATACAGAGGT
GGCAAGCGTTGTTCGGAATTATTGGGCGTAAAGAGCGCGTAGGTGGATTTGTAAGTCAGATGTGAAAGCC
TTCTGTTCAACGGGAGAATTGCATCTGAAACTACAGACCTTGAGTGTAGGAGGGGAGAATGGAACTTCTG
GTGGAGCGGTGAAATGCGTAGATATCAGAAGGAACGCCGGCGGCGAAAGCGATTCTCTGGCCTATTACTG
ACACTCAGTGCGCGAAAGCTAGGGGAGCAAACGGGATTAGATACCCCGGTAGTCCTAGCCGTAAACGAG

>gi|381146812|gb|JQ308961.1| Uncultured planctomycete clone MC12_A12-S 16S ribosomal RNA gene, partial sequence
GAACGAGGATATATCTTTCGGGATATAAGCCGAGTGGCGCAAGGGTGAGTAATGCATAGATTACCTGCCT
CTGGGATAAGGACAACTTTGTGAAAACGAAGCTAATACTTAATGATACAAGAGAAAATAATTTTCACTTG
TCAATGGGAGGGTAGCAATACCTTTTGCCTGGAGAGGGGTTTATGTCCTATCAGCTTGTTGGTGGGGTAA
TGGCCTACCAAGGCGAAGACGGGTAGCCGGTCTTAGAGGGTGGTCGGCCACACTGGGACTGAGACACTGC
CCAGACTTCTACGGAAGGCTGCAGTCGAGAATCTTTCGCAATGCCCGAAAGGGTGACGGAGCGACGCCGC
GTGGGTGAGGAAGGCCTTCGGGTTGTAAAGCCCTGTCAGGAGTTAAGAAATGTAGATTCGCTAATATCGG
GTCTATTTGACAAAGGCTCCAAAGGAAGCCACGGCTAACTCTGTGCCAGCAGCCGCGGTAATACAGAGGT
GGCAAGCGTTGTTCGGAATTATTGGGCGTAAAGAGCACGTAGGTGGATTTGTAAGTCAGATGTGAAAGCC
TTCTGTTCAACGGAAGAATTGCATCTGAAACTACAGACCTTGAGTGTAGGAGGGGAGAATGGAACTTCTG
GTGGAGCGGTGAAATGCGTAGATATCAGAAGGAACGCCGGCGGCGAAAGCGATTCTCTGGCCTATTACTG
ACACTCAGTGTGCGAAAGCTAGGGGAGCAAACGGGATTAGATACCCCGGTAGTCCTAGCCGTAAACGAT

>gi|381146813|gb|JQ308962.1| Uncultured planctomycete clone MC12_A1-S 16S ribosomal RNA gene, partial sequence
GAACGAGGATATATCCTTCGGGATATAAGCCGAGTGGCGCAAGGGTGAGTAATGCATAGATTACCTGCCT
CCGGGATAAGGACAACTTTGTGAAAACGGAGCTAATACTTAATAAAACAAAAGAAAATAATTTTCTATTG
TCAATGGGAGGGTAGCAATACCTTTTGCCTGGAGAGGGGTTTATGTCCTATCAGCTTGTTGGTGGGGTAA
TGGCCTACCAAGGCAAAGACGGGTAGCCGGCCTTAGTGGGTGGTCGGCCACACTGGGACTGAGACACTGC
CCAGACTTCTACGGAAGGCTGCAGTCGAGAATCTTTCGCAATGCCCGAAAGGGTGACGAAGCGACGCCGC
GTGGGTGAGGAAGGCCTTCGGGTTGTAAAGCCCTGTCAGGAGTTAAGAAATGTAAGTGCGCTAATATCGC
ATTTATTTGACGAAGGCTCCAAAGGAAGTCACGGCTAACTCTGTGCCAGCAGCCGCGGTAATACAGAGGT
GGCAAGCGTTGTTCGGAATTATTGGGCGTAAAGAGCACGTAGGTGGGTTTGCAAGTCAGATGTGAAAGCC
TTCTGTTCAACGGAAGAATTGCATCTGAAACTACGAATCTTGAGTGTAGGAGGGGAGAATGGAACTTCTG
GTGGAGCGGTGAAATGCGTAGATATCAGAAGGAACGCCGGCGGCGAAAGCGATTCTCTGGCCTATTACTG
ACACTCAGTGTGCGAAAGCTAGGGGAGCAAACGGGATTAGATACCCCGGTAGTCCTAGCCGTAAACGAT

>gi|381146814|gb|JQ308963.1| Uncultured planctomycete clone MC12_A3-S 16S ribosomal RNA gene, partial sequence
GAACGAGGATATATCCTTCGGGATATAAGCCGAGTGGCACAAGGGTGAGTAATGCATAGATTACCTACCT
TTAGGATAAGGACAACTTTGTGAAAACGAAGCTAATACTTAATAATACAAAAGAAATAATTTTCTTTTGT
CAAAGGGAGGGTAGCAATACCTTTCGCCTGGAGAGGGGTTTATGTCCTATCAGCTTGTTGGTGGGGTAAT
GGCCTACCAAGGCGAAGACGGGTAGCCGGTTTAAGAGGATGGTCGGCCACACTGGGACTGAGACACTGCC
CAGACTTCTACGGAAGGCTGCAGTCGAGAATCTTTCGCAATGCCCGAAAGGGTGACGAAGCGACGCCGCG
TGGGTGAGGAAGGCCTTCGGGTTGTAAAGCCCTGTCAGGAGTTAAGAAATGTAAGTTCGTTAATACCGTA
CTTATTTGACAAAGGCTCCAAAGGAAGCCACGGCTAACTCTGTGCCAGCAGCCGCGGTAATACAGAGGTG
GCGAGCGTTGTTCGGAATTATTGGGCGTAAAGAGCACGTAGGTGGGTTTGCAAGTCAGATGTGAAAGCCT
TCTGTTCAACGGAAGAATTGCATCTGAAACTGCTAATCTTGAGTATAGGAGGGGAGAATGGAACTTCTGG
TGGAGCGGTGAAATGCGTAGATATCAGAAGGAACGCCGGCGGCGAAAGCGATTCTCTGGCCTATTACTGA
CACTCAGTGTGCGAAAGCTAGGGGAGCAAACGGGATTAGATACCCCGGTAGTCCTAGCCGTAAACGAT

>gi|381146815|gb|JQ308964.1| Uncultured planctomycete clone MC12_A4-S 16S ribosomal RNA gene, partial sequence
GAACGAGGGTATATTCTTCGGAATATAAACCGAGTGGCGAAAGGGTGAGTAATGCATAGATGACATACCT
TTAGGATAAGAATAGCTTTGTGAAAACGGAGATAATGCTTAATAATTACGAAGAGAAATTGATTTCCTCC
GTCAAAGGGGGGGCAGCAATGCCTCTTGCCTAAAGAGTGGTTTATGTCCTATCAGCTTGTTGGTGGGGTA
ATGGCCTACCAAGGCTTAGACGGGTAGCCGGCCTTAGAGGGTGTTCGGCCACACTGGGACTGAGACACTG
CCCAGACTCCTACGGGAGGCTGCAGTCGAGAATCTTTCGCAATGCCCGAAAGGGTGACGAAGCGACGCCG
CGTGAGCGAAGAAGGCCCTAGGGTTGTAAAGCTCTGTCAGGGGTTATGAAATGTAGACTGGTTAATACCC
AGTTTATTTGACAAAGGCCCCAAAGGAAGCCACGGCTAACTCTGTGCCAGCAGCCGCGGTAATACAGAGG
TGGCAAGCGTTGTTCGGTATTATTGGGCGTAAAGAGCACGTAGGTGGTTTTGTAAGTCAGATGTGAAAGC
CTTCTGTTTAAAGGAAGAATAGCATCTGAAACTGCAAATCTTGAGTGTAGGAGGGGAGAGTGGAACTTCT
GGTGGAGCGGTGAGATGCGTAGATATCAGAAGGAACGTCGGCGGCGAAAGCGACTCTCTGGCCTATTACT
GACACTGAGTGTGCGAAAGTTAGGGGAGCAAACGGGATTAGATACCCCGGTAGTCCTAACCGTAAACGA

>gi|381146816|gb|JQ308965.1| Uncultured planctomycete clone MC12_B12-S 16S ribosomal RNA gene, partial sequence
GAACGAGGATATATCCTTCGGGATATAAGCCGAGTGGCGCAAGGGTGAGTAATGCATAGATTACCTGCCT
CCGGGATAAGGACAACTTTGTGAAAACGGAGCTAATACTTAATAAAACAAAAGAAAATAATTTTCTATTG
TCAATGGGAGGGTAGCAATACCTTTTGCCTGGAGAGGGGTTTATGTCCTATCAGCTTGTTGGTGGGGTAA
TGGCCTACCAAGGCAAAGACGGGTAGCCGGCCTTAGTGGGTGGTCGGCCACACTGGGACTGAGACACTGC
CCAGACTTCTACGGAAGGCTGCAGTCGAGAATCTTTCGCAATGCCCGAAAGGGTGACGAAGCGACGCCGC
GTGGGTGAGGAAGGCCTTCGGGTTGTAAAGCCCTGTCAGGAGTTAAGAAATGTAAGTGCGCTAATATCGC
ATTTATTTGACGAAGGCTCCAAAGGAAGTCACGGCTAACTCTGTGCCAGCAGCCGCGGTAATACAGAGGT
GGCAAGCGTTGTTCGGAATTATTGGGCGTAAAGAGCACGTAGGTGGGTTTGCAAGTCAGATGTGAAAGCC
TTCTGTTCAACGGAAGAATTGCATCTGAAACTACGAATCTTGAGTGTAGGAGGGGAGAATGGAACTTCTG
GTGGAGCGGTGAAATGCGTAGATATCAGAAGGAACGCCGGCGGCGAAAGCGATTCTCTGGCCTATTACTG
ACACTCAGTGTGCGAAAGCTAGGGGAGCAAACGGGATTAGATACCCCGGTAGTCCTAGCCGTAAACGAT

>gi|381146817|gb|JQ308966.1| Uncultured planctomycete clone MC12_B6-S 16S ribosomal RNA gene, partial sequence
GAACGAGGATATACCCTTCGGGGTATAAGCCGAGTGGCGCAAGGGTGAGTAATGCATAGATTACCTGCCT
TCGGGATAAGGACAACTTTGTGAAAACGAAGCTAATACTTAATAATACAAAAGAAAATAATTTTCATTTG
TCAATGGGAGGGTAGCAATACCTTTTGCCTGGAGAGGGGTTTATGTCCTATCAGCTTGTTGGTGGGGTAA
TGGCCTACCAAGGCGAAGACGGGTAGCCGGTCTTAGAGGATGGTCGGCCACACTGGGACTGAGACACTGC
CCAGACTTCTACGGAAGGCTGCAGTCGAGAATCTTTCGCAATGCCCGAAAGGGTGACGAAGCGACGCCGC
GTGAGTGAGGAAGGCCTTCGGGTTGTAAAGCTCTGTCAGGAGTTAAGAAATATAAGTGTGCTAATACCAC
ATTTATTTGACAAAGGCTCCAAAGGAAGCCACGGCTAACTCTGTGCCAGCAGCCGCGGTAATACAGAGGT
GGCAAGCGTTGTTCGGAATTATTGGGCGTAAAGAGCACGTAGGTGGGTCTGTAAGTCAGATGTGAAAGCC
TTCTGTTCAACGGAAGAATTGCATCTGAAACTGCGAGTCTTGAGTGTAGGAGGGGAGAATGGAACTTCTG
GTGGAGCGGTGAAATGCGTAGATATCAGAAGGAACGCCGGCGGCGAAAGCGATTCTCTGGCCTATTACTG
ACACTTAGTGTGCGAAAGCTAGGGGAGCAAACGGGATTAGATACCCCGGTAGTCCTAGCTGTAAACGA

>gi|381146818|gb|JQ308967.1| Uncultured planctomycete clone MC12_B7-S 16S ribosomal RNA gene, partial sequence
GAACGAGGGTATATTCTTCGGAATATAAATCGTGTGGCGAAAGGGTGAGTAACGCATAGATGACATACCT
TTAGGATAAGAATAGCTTTGTGAAAACGAAGATAATGCTTAATAATTACGAAGAGAAATCAATTTCATTC
GTCAAAGGGGGGGCAGCAATGCCTCTTGCCTAAAGAGTGGTTTATGTCCTATCAGCTTGTTGGTGGGGTA
ATGGCCTACCAAGGCTAAGACGGGTAGCCGGCCTTAGAGGGTGGTCGGCCACACTGGGACTGAGACACTG
CCCAGACTCCTACGGGAGGCTGCAGTCGAGAATCTTTCGCAATGCCCGAAAGGGTGACGAAGCGACGCCG
CGTGAGCGAAGAAGGCCCTAGGGTTGTAAAGCTCTGTCAGGGGTTATGAAACGTAGGCCAGCTAATACCT
GGTTTATTTGACAAAGGCCCCAAAGGAAGCCACGGCTAACTCTGTGCCAGCAGCCGCGGTAATACAGAGG
TGGCAAGCGTTGTTCGGTATTATTGGGCGTAAAGAGCACGTAGGTGGTTTTGTAAGTCAGATGTGAAAGC
CTCCTGTTTAAAGGAAGAACGGCATCTGAAACTGCTAATCTTGAGTGTAGGAGGGGAGAGTGGAACTTCT
GGTGGAGCGGTGAAATGCGTAGATATCAGAAGGAACGTCGGCGGCGAAAGCGACTCTCTGGCCTATTACT
GACACTGAGTGTGCGAAAGTTAGGGGAGCAAACGGGATTAGATACCCCGGTAGTCCTAACCGTAAACGAT

>gi|381146819|gb|JQ308968.1| Uncultured planctomycete clone MC12_B8-S 16S ribosomal RNA gene, partial sequence
GAACGAGGATATATCCTTCGGGATATAAGCCGAGTGGCGCAAGGGTGAGTAATGCATAGATTACCTGCCT
TTAGGATAAGGACAACTCTGTGAAAATGGAGCTAATACTTAATAACACAAAAGGGAATAATTTTCTTTTG
TCAAATGGAGGGTAGCAATATCTTTCGCCTAAAGAGGGGTTTATGTCCTATCAGCTTGTTGGTGGGGTAA
TGGCCTACCAAGGCGAAGACGGGTAGCCGGCCTTAGAGGGTGGTCGGCCACACTGGGACTGAGACACTGC
CCAGACTTCTACGGAAGGCTGCAGTCGAGAATCTTTCGCAATGCCCGAAAGGGTGACGAAGCGACGCCGC
GTGGGTGAGGAAGGCCTTCGGGTTGTAAAGCCCTGTCAGGAGTTAAGAAATGTAGATTCGCTAATATCGG
GTCTATTTGACAAAGGCTCCAAAGAAAGCCACGGCTAACTCTGTGCCAGCAGCCGCGGTAATACAGAGGT
GGCAAGCGTTGTTCGGAATTATTGGGCGTAAAGAGCACGTAGGTGGGTTTGTAAGTCAGATGTGAAAGCC
TTCTGTTCAACGGAAGAATTGCATCTGAAACTACAAGTCTTGAGTGTAGGAGGGGAGAATGGAACTTCTG
GTGGAGCGGTGAAATGCGTAGATATCAGAAGGAACGCCGGCGGCGAAAGCGATTCTCTGGCCTATTACTG
ACACTCAGTGTGCGAAAGCTAGGGGAGCAAACGGGATTAGATACCCCGGTAGTCCTAGCCGTAAACGAT

>gi|381146820|gb|JQ308969.1| Uncultured planctomycete clone MC12_FC3-S 16S ribosomal RNA gene, partial sequence
GAACGAGGAATATCCTTCGGGATATAAGCCGAGTGGCGCAAGGGTGAGTAATGCATAGATTACCTGCCTC
TGGGATAAGGACAACTTTGTGAAAACGAAGCTAATACTTAATAATACAAGAGGAAATAATTTTCTTTTGT
CAATGGGAGGGTAGCAATACCTTTTGCCTGGAGAGGGGTTTATGTCCTATCAGCTTGTTGGTGGGGTAAA
GGCCTACCAAGGCATAGACGGGTAGCCGGTCTTAGAGGATGGTCGGCCACACTGGGACTGAGACACTGCC
CAGACTTCTACGGAAGGCTGCAGTCGAGAATCTTTCGCAATGCCCGAAAGGGTGACGAAGCGACGCCGCG
TGGGTGAGGAAGGCCCTCGGGTTGTAAAGCCCTGTCAGGAGTTAAGAAATATAAGTGCGTTAATACCGCA
TTTATTTGACGAAGGCTCCAAAGGAAGCCACGGCTAACTCTGTGCCAGCAGCCGCGGTAATACAGAGGTG
GCAAGCGTTGTTCGGAATTATTGGGCGTAAAGAGCACGTAGGTGGGCTTGTAAGTCAGATGTGAAAGCCT
TCTGTTCAACGGAAGAATTGCATCTGAAACTACGAGTCTTGAGTGTAGGAGGGGAGAATGGAACTTCTGG
TGGAGCGGTGAAATGCGTAGATATCAGAAGGAACGCCGGCGGCGAAAGCGATTCTCTGGCCTATTACTGA
CACTCAGTGTGCGAAAGCTAGGGGAGCAAACGGGATTAGATACCCCGGTAGTCCTAGCCGTAAACGAT

>gi|381146821|gb|JQ308970.1| Uncultured planctomycete clone MC2_5A9-S 16S ribosomal RNA gene, partial sequence
GAACGAGGATATATCCTTCGGGATATAAGCCGAGTGGCGCAAGGGTGAGTAATGCATAGATTACCTGCCT
CTGGGATAAGGACAACTTTGTGAAAACGGAGCTAATACTTAATAAAACAAAAGAAAATAATTTTCTTTTG
TCAATGGGAGGGTAGCAATACCTTTTGCCTGGAGAGGGGTTTATGTCCTATCAGCTTGTTGGTGGGGTAA
TGGCCTACCAAGGCAAAGACGGGTAGCCGGCCTTAGTGGGTGGTCGGCCACACTGGGACTGAGACACTGC
CCAGACTTCTACGGAAGGCTGCAGTCGAGAATCTTTCGCAATGCCCGAAAGGGTGACGAAGCGACGCCGC
GTGGGTGAGGAAGGCCTTCGGGTTGTAAAGCCCTGTCAGGAGTTAAGAAATGTAAGTGCGCTAATATCGC
ATTTATTTGACGAAGGCTCCAAAGGAAGTCACGGCTAACTCTGTGCCAGCAGCCGCGGTAATACAGAGGT
GGCAAGCGTTGTTCGGAATTATTGGGCGTAAAGAGCACGTAGGTGGGTTTGTAAGTCAGATGTGAAAGCC
TTCTGTTCAACGGAAGAATTGCATCTGAAACTGCGAGTCTTGAGTGTAGGAGGGGAGAATGGAACTTCTG
GTGGAGCGGTGAAATGCGTAGATATCAGAAGGAACGCCGGCGGCGAAAGCGATTCTCTGGCCTATTACTG
ACACTCAGTGTGCGAAAGCTAGGGGAGCAAACGGGATTAGATACCCCGGTAGTCCTAGCCGTAACGAT

>gi|381146822|gb|JQ308971.1| Uncultured planctomycete clone MC12_FC7-S 16S ribosomal RNA gene, partial sequence
GAACGAGGATATATCCTTCGGGATATAAGCCGAGTGGCGCAAGGGTGAGTAATGCATAGATTACCTGCCT
TTAGGATAAGGACAACTCTGTGAAAATGGAGCTAATACTTAATAACACAAAAGGGAATAATTTTCTTTTG
TCAAATGGAGGGTAGCAATATCTTTCGCCTAAAGAGGGGTTTATGTCCTATCAGCTTGTTGGTGGGGTAA
TGGCCTACCAAGGCGAAGACGGGTAGCCGGCCTTAGAGGGTGGTCGGCCACACTGGGACTGAGACACTGC
CCAGACTTCTACGGAAGGCTGCAGTCGAGAATCTTTCGCAATGCCCGAAAGGGTGACGAAGCGACGCCGC
GTGGGTGAGGAAGGCCTTCGGGTTGTAAAGCCCTGTCAGGAGTTAAGAAATGTAGATTCGCTAATATCGG
GTCTATTTGACAAAGGCTCCAAAGAAAGCCACGGCTAACTCTGTGCCAGCAGCCGCGGTAATACAGAGGT
GGCAAGCGTTGTTCGGAATTATTGGGCGTAAAGAGCACGTAGGTGGGTTTGTAAGTCAGATGTGAAAGCC
TTCTGTTCAACGGAAGAATTGCATCTGAAACTACAAGTCTTGAGTGTAGGAGGGGAGAATGGAACTTCTG
GTGGAGCGGTGAAATGCGTAGATATCAGAAGGAACGCCGGCGGCGAAAGCGATTCTCTGGCCTATTACTG
ACACTCAGTGTGCGAAAGCTAGGGGAGCAAACGGGATTAGATACCCCGGTAGTCCTAGCCGTAAACGAT

>gi|381146823|gb|JQ308972.1| Uncultured planctomycete clone MC12_FC8-S 16S ribosomal RNA gene, partial sequence
GAACGAGGATATAACCTTCGGGATATAAGCCGAGTGGCGCAAGGGTGAGTAATGCATAGATTACCTGCCT
CTAGGATAAGGACAACTTTGTGAAAACGAAGCTAATACTTAATAATACAAAAGAAAATAATTTTCTTTTG
TCAATGGGAGGGTAGCAATACCTTTTGCCTGGAGAGGGGTTTATGTCCTATCAGCTTGTTGGTGGGGTAA
TGGCCTACCAAGGCGAAGACGGGTAGCCGGTCTTAGAGGATGGTCGGCCACACTGGGACTGAGACACTGC
CCAGACTTCTACGGAAGGCTGCAGTCGAGAATCTTTCGCAATGCCCGAAAGGGTGACGAAGCGACGCCGC
GTGAGTGAGGAAGGCCTTCGGGTTGTAAAGCTCTGTCAGGAGTTAAGAAATATAAGTGTGCTAATACCAC
ATTTATTTGACGAAGGCTCCAAAGGAAGCCACGGCTAACTCTGTGCCAGCAGCCGCGGTAATACAGAGGT
GGCAAGCGTTGTTCGGAATTATTGGGCGTAAAGAGCACGTAGGTGGGTTTGTAAGTCAGATGTGAAAGCC
TTCTGTTCAACGGAAGAATTGCATCTGAAACTACAAGTCTTGAGTGTAGGAGGGGAGAATGGAACTTCTG
GTGGAGCGGTGAAATGCGTAGATATCAGAAGGAACGCCGGCGGCGAAAGCGATTCTCTGGCCTATTACTG
ACACTCAGTGTGCGAAAGCTAGGGGAGCAAACGGGATTAGATACCCCGGTAGTCCTAGCCGTAAACGAT

>gi|381146824|gb|JQ308973.1| Uncultured planctomycete clone MC2_5A11-S 16S ribosomal RNA gene, partial sequence
GAACGAGGATATATCCTTCGGGATATAAGCCGAGTGGCGCAAGGGTGAGTAATGCATAGATTACCTGCCT
CTAGGATAAGGACAACTTTGTGAAAACGAAGCTAATACTTAATAATACAAATGAAAATAATTTTCATTTG
TCAATGGGAGGGTAGCAATGCCTTTTGCCTGGAGAGGGGTTTATGTCCTATCAGCTTGTTGGTGGGGTAA
TGGCCTACCAAGGCGAAGACGGGTAGCCGGTCTTAGAGGATGGTCGGCCACACTGGGACTGAGACACTGC
CCAGACTTCTACGGAAGGCTGCAGTCGAGAATCTTTCGCAATGCCCGAAAGGGTGACGAAGCGACGCCGC
GTGAGTGAGGAAGGCCCTCGGGTTGTAAAGCTCTGTCAGGAGTTAAGAAATATAAGTGCGCTAATACCGC
ATTTATTTGACGAAGGCTCCAAAGGAAGCCACGGCTAACTCTGTGCCAGCAGCCGCGGTAATACAGAGGT
GGCAAGCGTTGTTCGGAATTATTGGGCGTAAAGAGCACGTAGGTGGGTTTGTAAGTCAGATGTGAAAGCC
TTCTGTTCAACGGAAGAATTGCATCTGAAACTGCGAGTCTTGAGTGTAGGAGGGGAGAATGGAACTTCTG
GTGGAGCGGTGAAATGCGTAGATATCAGAAGGAACGCCGGCGGCGAAGGCGATTCTCTGGCCTATTACTG
ACACTCAGTGTGCGAAAGCTAGGGGAGCAAACGGGATTAGATACCCCGGTAGTCCTAGCTGTAAACGAT

>gi|381146825|gb|JQ308974.1| Uncultured planctomycete clone MC2_5A12-S 16S ribosomal RNA gene, partial sequence
GAACGAGGATATATCCTTCGGGATATAAGCCGAGTGGCGCAAGGGTGAGTAATGCATAGATTACCTGCCT
CTAGGATAAGGACAACTTTGTGAAAACGAAGCTAATACTTAACAATACAAGAGAAAATAATTTTCTTTTG
TCAATGGGAGGGTAGCAATACCTTTTGCCTGGAGAGGGGTTTATGTCCTATCAGCTTGTTGGTGGGGTAA
TGGCCTACCAAGGCGAAGACGGGTAGCCGGTCTTAGAGGATGGTCGGCCACACTGGGACTGAGACACTGC
CCAGACTTCTACGGAAGGCTGCAGTCGAGAATCTTTCGCAATGCCCGAAAGGGTGACGAAGCGACGCCGC
GTGAGTGAGGAAGGCCTTCGGGTTGTAAAGCTCTGTCAGGAGTTAAGAAATATAAGTGTGCTAATACCAC
ATTTATTTGACGAAGGCTCCAAAGGAAGCCACGGCTAACTCTGTGCCAGCAGCCGCGGTAATACAGAGGT
GGCAAGCGTTGTTCGGAATTATTGGGCGTAAAGAGCACGTAGGTGGGTTTGTAAGTCAGATGTGAAAGCC
TTCTGTTCAACGGAAGAATTGCATCTGAAACTACAAGTCTTGAGTGTAGGAGGGGAGAATGGAACTTCTG
GTGGAGCGGTGAAATGCGTAGATATCAGAAGGAACGCCGGCGGCGAAAGCGATTCTCTGGCCTATTACCG
ACACTCAGTGTGCGAAAGCTAGGGGAGCAAACGGGATTAGATACCCCGGTAGTCCTAGCCGTAAACGAT

>gi|381146826|gb|JQ308975.1| Uncultured planctomycete clone MC2_5A2-S 16S ribosomal RNA gene, partial sequence
GAACGAGGATATGTCCTTCGGGATATAAGCCGAGTGGCGCAAGGGTGAGTAATGCATAGATTACCTGCCT
TTAGGATAAGGACAACTCTGTGAAAATGGAGCTAATACTTAATAACACAAAAGGGAATAATTTTCTTTTG
TCAAATGGAGGGTAGCAATATCTTTCGCCTAAAGAGGGGTTTATGTCCTATCAGCTTGTTGGTGGGGTAA
TGGCCTACCAAGGCGAAGACGGGTAGCCGGCCTTAGAGGGTGGTCGGCCACACTGGGACTGAGACACTGC
CCAGACTTCTACGGAAGGCTGCAGTCGAGAATCTTTCGCAATGCCCGAAAGGGTGACGAAGCGACGCCGC
GTGGGTGAGGAAGGCCTTCGGGTTGTAAAGCCCTGTCAGGAGTTAAGAAATGTAGATTCGCTAATATCGG
GTCTATTTGACAAAGGCTCCAAAGGAAGCCACGGCTAACTCTGTGCCAGCAGCCGCGGTAATACAGAGGT
GGCAAGCGTTGTTCGGAATTATTGGGCGTAAAGAGCACGTAGGTGGATTTGTAAGTCAGATGTGAAAGCC
TTCTGTTCAACGGGAGAATTGCATCTGAAACTACAGACCTTGAGTGTAGGAGGGGAGAATGGAACTTCTG
GTGGAGCGGTGAAATGCGTAGATATCAGAAGGAACGCCGGCGGCGAAAGCGATTCTCTGGCCTATTACTG
ACACTCAGTGTGCGAAAGCTAGGGGAGCAAACGGGATTAGATACCCCGGTAGTCCTAGCCGTAAACGAT

>gi|381146827|gb|JQ308976.1| Uncultured planctomycete clone MC2_5A8-S 16S ribosomal RNA gene, partial sequence
GAACGAGGATATATCCTTCGGGATATAAGCCGAGTGGCGCAAGGGTGAGTAATGCATAGATTACCTGCCT
CTAGGATAAGGACAACTTTGTGAAAACGAAGCTAATACTTAATAATACAAAAGAAAATTATTTTCTTTTG
TCAATGGGAGGGTAGCAATGCCTTTTGCCTGGAGAGGGGTTTATGTCCTATCAGCTTGTTGGTGGGGTAA
TGGCCTACCAAGGCGAAGACGGGTAGCCGGTCTTAGAGGATGGTCGGCCACACTGGGACTGAGACACTGC
CCAGACTTCTACGGAAGGCTGCAGTCGAGAATCTTTCGCAATGCCCGAAAGGGTGACGAAGCGACGCCGC
GTGAGTGAGGAAGGCCTTCGGGTTGTAAAGCTCTGTCAGGAGTTAAGAAATATAAGTGTGCTAATACCAC
ATTTATTTGACGAAGGCTCCAAAGGAAGCCACGGCTAACTCTGTGCCAGCAGCCGCGGTAATACAGAGGT
GGCAAGCGTTGTTCGGAATTATTGGGCGTAAAGAGCACGTAGGTGGGTTTGTAAGTCAGATGTGAAAGCC
TTCTGTTCAACGGAAGAATTGCATCTGAAACTGCGAGTCTTGAGTGTAGGAGGGGAGAATGGAACTTCTG
GTGGAGCGGTGAAATGCGTAGATATCAGAAGGAACGCCGGCGGCGAAAGCGATTCTCTGGCCTATTACTG
ACGCTCAGTGTGCGAAAGCTAGGGGAGCAAACGGGATTAGATACCCCGGTAGTCCTAGCCGTAAACGAT

>gi|381146828|gb|JQ308977.1| Uncultured planctomycete clone MC2_5H5-S 16S ribosomal RNA gene, partial sequence
GAACGAGGATATATCCTTCGGGATATAAGCCGAGTGGCGCAAGGGTGAGTAATGCATAGATTACCTGCCT
TTAGGATAAGGACAACTCTGTGAAAACGGAGCTAATACTTAATAACACAAAAGGGAATAATTTTCTTTTG
TCAAATGGAGGGTAGCAATATCTTTTGCCTAGAGAGGGGTTTATGTCCTATCAGCTTGTTGGTGGGGTAA
TGGCCTACCAAGGCGAAGACGGGTAGCCGGCCTTAGAGGGTGGTCGGCCACACTGGGACTGAGACACTGC
CCAGACTTCTACGGAAGGCTGCAGTCGAGAATCTTTCGCAATGCCCGAAAGGGTGACGAAGCGACGCCGC
GTGGGTGAGGAAGGCCTTCGGGTTGTAAAGCCCTGTCAGGAGTTAAGAAATATAGGTTCGCTAATATCGT
GCCTATTTGACAAAGGCTCCAAAGGAAGCCACGGCTAACTCTGTGCCAGCAGCCGCGGTAATACAGAGGT
GGCAAGCGTTGTTCGGAATTATTGGGCGTAAAGAGCACGTAGGTGGATTTGTAAGTCAGATGTGAAAGCC
TTCTGTTCAACGGGAGAATTGCATCTGAAACTACAGACCTTGAGTGTAGGAGGGGAGAATGGAACTTCTG
GTGGAGCGGTGAAATGCGTAGATATCAGAAGGAACGCCGGCGGCGAAAGCGATTCTCTGGCCTATTACTG
ACACTCAGTGTGCGAAAGCTAGGGGAGCAAACGGGATTAGATACCCCGGTAGTCCTAGCCGTAAACGAT

>gi|381146829|gb|JQ308978.1| Uncultured planctomycete clone MC2_5H7-S 16S ribosomal RNA gene, partial sequence
GAACGAGGATATATCCTTCGGGATATAAGCCGAGTGGCGCAAGGGTGAGTAATGCATAGATTACCTGCCT
TTAGGATAAGGACAACTTTGTGAAAACGGAGCTAATACTTAATAACACAAGAGGGAATAATTTTCTTTTG
TCAAATGGAGGGTAGCAATATCTTTCGCCTGGAGAGGGGTTTATGTTCTATCAGCTTGTTGGTGGGGTAA
TGGCCTACCAAGGCTAAGACGGGTAGCCGGCCTTAGAGGGTGGTCGGCCACACTGGGACTGAGACACTGC
CCAGACTTCTACGGAAGGCTGCAGCCGAGAATCTTTCGCAATGCCCGAAAGGGTGACGAAGCGACGCCGC
GTGGGTGAGGAAGGCCTTCGGGTTGTAAAGCCCTGTCAGGAGTTAAGAAATGTAGGTTCGCTAATATCGT
ACCTATTTGACAAAGGCTCCAAAGGAAGCCACGGCTAACTCTGTGCCAGCAGCCGCGGTAATACAGAGGT
GGCAAGCGTTGTTCGGAATTATTGGGCGTAAAGAGCACGTAGGTGGATTTGTAAGTCAGATGTGAAAGCC
TTCTGTTCAACGGAAGAATTGCATCTGAAACTGCAGACCTTGAGTGTAGGAGGGGAGAATGGAACTTCTG
GTGGAGCGGTGAAATGCGTAGATATCAGAAGGAACGCCGGCGGCGAAAGCGATTCTCTGGCCTATTACTG
ACACTCAGTGTGCGAAAGCTAGGGGAGCAAACGGGATTAGATACCCCGGTAGTCCTAGCCGTAAACGAT

>gi|381146830|gb|JQ308979.1| Uncultured planctomycete clone MC12_FC5-S 16S ribosomal RNA gene, partial sequence
GAACGAGGAATATCCTTCGGGATATAAGCCGAGTGGCGCAAGGGTGAGTAATGCATAGATTACCTGCCTT
TAGGATAAGGACAACTCTGTGAAAACGGAGCTAATACTTAATAACACAAAAGGGAATAATTTTCTTTTGT
CAAATGGAGGGTAGCAATATCTTTTGCCTAAAGAGGGGTTTATGTCCTATCAGCTTGTTGGTGGGGTAAT
GGCCTACCAAGGCGAAGACGGGTAGCCGGCCTTAGAGGGTGGTCGGCCACACTGGGACTGAGACACTGCC
CAGACTTCTACGGAAGGCTGCAGTCGAGAATCTTTCGCAATGCCCGAAAGGGTGACGAAGCGACGCCGCG
TGGGTGAGGAAGGCCTTCGGGTTGTAAAGCCCTGTCAGGAGTTAAGAAATGTAGATTCGCTAATATCGGG
TCTATTTGACAAAGGCTCCAAAGGAAGCCACGGCTAACTCTGTGCCAGCAGCCGCGGTAATACAGAGGTG
GCAAGCGTTGTTCGGAATTATTGGGCGTAAAGAGCACGTAGGTGGATTTGTAAGTCAGATGTGAAAGCCT
TCTGTTCAACGGGAGAATTGCATCTGAAACTACAGACCTTGAGTGTAGGAGGGGAGAATGGAACTTCTGG
TGGAGCGGTGAAATGCGTAGATATCAGAAGGAACGCCGGCGGCGAAAGCGATTCTCTGGCCTATTACCGA
CACTCAGTGTGCGAAAGCTAGGGGAGCAAACGGGATTAGATACCCCGGTAGTCCTAGCCGTAAACGAT

>gi|381146831|gb|JQ308980.1| Uncultured planctomycete clone MC2_5A7-S 16S ribosomal RNA gene, partial sequence
GAACGAGGAATATCCTTCGGGATATAAGCCGAGTGGCGCAAGGGTGAGTAATGCATAGATTACCTGCCTC
CAGGATAAGGACAACTTTGTGAAAACGAAGCTAATACTTAATAATACAAATGGAAATAATTTCTATTTGT
CAATGGGAGGGTAGCAATACCTTTTGCCTGGAGAGGGGTTTATGTCCTATCAGCTTGTTGGTGGGGTAAT
GGCCTACCAAGGCGAAGACGGGTAGCCGGTCTTAGAGGATGGTCGGCCACACTGGGACTGAGACACTGCC
CAGACTTCTACGGAAGGCTGCAGTCGAGAATCTTTCGCAATGCCCGAAAGGGTGACGAAGCGACGCCGCG
TGAGTGAGGAAGGCCTTCGGGTTGTAAAGCTCTGTCAGGAGTTAAGAAATGTAAGTGTGTTAATACCACA
TTTATTTGACGAAGGCTCCAAAGGAAGCCACGGCTAACTCTGTGCCAGCAGCCGCGGTAATACAGAGGTG
GCAAGCGTTGTTCGGAATTATTGGGCGTAAAGAGCACGTAGGTGGGTTTGTAAGTCAGATGTGAAAGCCT
TCTGTTCAACGGAAGAATTGCATCTGAAACTGCGAGTCTTGAGTGTAGGAGGGGAGAATGGAACTTCTGG
TGGAGCGGTGAAATGCGTAGATATCAGAAGGAACGCCGGCGGCGAAAGCGATTCTCTGGCCTATTACTGA
CACTCAGTGTGCGAAAGCTAGGGGAGCAAACGGGATTAGATACCCCGGTAGTCCTAGCCGTAAACGAG

>gi|381146832|gb|JQ308981.1| Uncultured planctomycete clone MC3_A2-S 16S ribosomal RNA gene, partial sequence
GAACGAGGATATACCCTTCGGGGTATAAACCGAGTGGCGCAAGGGTGAGTAATGCATAGATTACCTGCCT
CCGGGATAAGGACAACTTTGTGAAAACGAAGCTAATACTTAATAATACAAAAGAAAATTATTTTCTTTTG
TCAAAGGGAGGGTAGCAATACCTTTTGCCTGGAGAGGGGTTTATGTCCTATCAGCTTGTTGGTGGGGTAA
TGGCCTACCAAGGCGAAGACGGGTAGCCGGTCTTAGAGGATGGTCGGCCACACTGGGACTGAGACACTGC
CCAGACTTCTACGGAAGGCTGCAGTCGAGAATCTTTCGCAATGCCCGAAAGGGTGACGAAGCGACGCCGC
GTGGGTGAGGAAGGCCTTCGGGTTGTAAAGCCCTGTCAGGAGTTAAGAAATATAAGTGCGTTAATACCGC
ATTTATTTGACGAAGGCTCCAAAGGAAGCCACGGCTAACTCTGTGCCAGCAGCCGCGGTAATACAGAGGT
GGCAAGCGTTGTTCGGAATTATTGGGCGTAAAGAGCACGTAGGTGGGTTTGTAAGTCAGATGTGAAAGCC
TTCTGTTCAACGGAAGAATTGCATCTGAAACTGCGAGTCTTGAGTGTAGGAGGGGAGAATGGAACTTCTG
GTGGAGCGGTGAAATGCGTAGATATCAGAAGGAACGCCGGCGGCGAAAGCGATTCTCTGGCCTATTACTG
ACACTCAGTGTGCGAAAGCTAGGGGAGCAAACGGGATTAGATACCCCGGTAGTCCTAGCCGTAAACGAT

>gi|381146833|gb|JQ308982.1| Uncultured planctomycete clone MC4_A5-S 16S ribosomal RNA gene, partial sequence
GAACGAGGATATATCCTTCGGGATATAAACCGAGTGGCGCAAGGGTGAGTAATGCATAGATTACCTGCCT
CTAGGATAAGGACAACTTTGTGAAAACGAAGCTAATACTTAATAATACAAAAGAAAATAATTTTCTTTTG
TCAATGGGAGGGTAGCAATACCTTTTGCCTAGAGAGGGGTTTATGTCCTATCAGCTTGTTGGTGGGGTAA
TGGCCTACCAAGGCGAAGACGGGTAGCCGGTCTTAGAGGATGGTCGGCCACACTGGGACTGAGACACTGC
CCAGACTTCTACGGAAGGCTGCAGTCGAGAATCTTTCGCAATGCCCGAAAGGGTGACGAAGCGACGCCGC
GTGAGTGAGGAAGGCCTTCGGGTTGTAAAGCTCTGTCAGGTGTTAAGAAATATAAGTGTGCTAATACCAC
ATTTATTTGACAAAGGCACCAAAGGAAGCCACGGCTAACTCTGTGCCAGCAGCCGCGGTAATACAGAGGT
GGCAAGCGTTGTTCGGAATTATTGGGCGTAAAGAGCACGTAGGTGGGTTTGTAAGTCAGATGTGAAAGCC
TTCTGTTCAACGGAAGAATTGCATCTGAAACTACAAGTCTTGAGTGTAGGAGGGGAGAATGGAACTTCTG
GTGGAGCGGTGAAATGCGTAGATATCAGAAGGAACGCCGGCGGCGAAAGCGATTCTCTGGCCTATTACTG
ACACTCAGTGTGCGAAAGCTAGGGGAGCAAACGGGATTAGATACCCCGGTAGTCCTAGCCGTAAACGAT

>gi|381146834|gb|JQ308983.1| Uncultured planctomycete clone MC3_B11-S 16S ribosomal RNA gene, partial sequence
GAACGAGGATATATCCTTCGGGATATAAACCGAGTGGCGCAAGGGTGAGTAATGCATAGATTACCTACCT
CTAGGATAAGGACAACTTTGTGAAAACGGAGCTAATACTTAATAATACAAAAGAAAATAATTTTCTTTTG
TCAATGGGAGGGTAGCAATACCTTTTGCCTGGAGAGGGGTTTATGTCCTATCAGCTTGTTGGTGGGGTAA
TGGCCTACCAAGGCGAAGACGGGTAGCCGGACTTAGTGGTTGTTCGGCCACACTGGGACTGAGACACTGC
CCAGACTTCTACGGAAGGCTGCAGTCGAGAATCTTTCGCAATGCCCGAAAGGGTGACGAAGCGACGCCGC
GTGGGTGAGGAAGGCCTTCGGGTTGTAAAGCCCTGTCAGGAGTTAAGAAATATAAGTGTGTTAATACCGC
ATTTATTTGACGAAGGCTCCAAAGGAAGTCACGGCTAACTCTGTGCCAGCAGCCGCGGTAATACAGAGGT
GGCAAGCGTTGTTCGGAATTATTGGGCGTAAAGAGCACGTAGGTGGGTTTGTAAGTCAGATGTGAAAGCC
TCCTGTTCAACGGGAGAATTGCATCTGAAACTACAGATCTTGAGTGTAGGAGGGGAGAATGGAACTTCTG
GTGGAGCGGTGAAATGCGTAGATATCAGAAGGAACGCCGGCGGCGAAAGCGATTCTCTGGCCTATTACTG
ACACTCAGTGTGCGAAAGCTAGGGGAGCAAACGGGATTAGATACCCCGGTAGTCCTAGCCGTAAACGAT

>gi|381146835|gb|JQ308984.1| Uncultured planctomycete clone MC15_C1-S 16S ribosomal RNA gene, partial sequence
GAACGAGGATATATCCTTCGGGATATAAGCCGAGTGGCGGAAGGGTGAGTAATGCACAGACAACCTGCCT
TTAGGATAAGAATAACTCTGTGAAAGCGGAGCTAATACTTAATAATACAAAGAAAAGGTTCTTTTCTTTG
TCAAAAAAGGGTATTTATACCTTTTGCCTAGAGAGGGGTTTATGTCCTATCAGCTTGTTGGTGGGGTAAC
GGCCTACCAAGGCGAAGACGGGTAACCGGCCTTAGAGGGTAGTCGGTCACACTGGAACTGAGACACTGTC
CAGACTTCTACGGAAGGCTGCAGTCGAGAATCTTTCGCAATGCCCGAAAGGGTGACGAAGCGACGCCGCG
TGGATGAAGAAGGCCTTCGGGTTGTAAAATCCTGTCAGGAGTTAAGAAATATAAGTTTGATAATACCAAA
TTTATTTGACAAAGGCTCCAGAGGAAGCCACGGCTAACTCTGTGCCAGCAGCCGCGGTAATACAGAGGTG
GCAAGCGTTGTTCGGAATTATTGGGCGCAAAGAGCACGTAGGTGGATTTGTTAGTCAGATGTGAAAGCCT
TTCGTTCAACGGAAGAATTGCATCTGAAACTACAAACCTTGAGTATAGGAGGGGAGAGTGGAACTTCTGG
TGGAGCGGTGAAATGCGTAGATATCAGAAGGAACGCCGGCGGCGAAAGCGACTCTCTGGCCTATAACTGA
CACTGAGTGTGCGAAAGCTAGGGGAGCAAACGGGATTAGATACCCCGGTAGTCCTAGCCGTAAACGAT

>gi|381146836|gb|JQ308985.1| Uncultured planctomycete clone MC5_B6-S 16S ribosomal RNA gene, partial sequence
GAACGAGGATATATCCTTCGGGATATAAGCCGAGTGGCGCAAGGGTGAGTAATGCATAGATTACCTGCCT
CTAGGATAAGGACAACTTTGTGAAAACGAAGCTAATACTTAATAATACAAGTGGAAATAATTTCCATTTG
TCAATGGGAGGGTAGCAATACCTTCTGCCTGGAGAGGGGTTTATGTCCTATCAGCTTGTTGGTGGGGTAA
TGGCCTACCAAGGCGAAGACGGGTAGCCGGTCTTAGAGGATGGTCGGCCACACTGGGACTGAGACACTGC
CCAGACTTCTACGGAAGGCTGCAGTCGAGAATCTTTCGCAATGCCCGAAAGGGTGACGAAGCGACGCCGC
GTGAGTGAGGAAGGCCTTCGGGTTGTAAAGCTCTGTCAGGAGTTAAGAAATGTAAGTGTGCTAATACCAC
ATTTATTTGACGAAGGCTCCAAAGGAAGCCACGGCTAACTCTGTGCCAGCAGCCGCGGTAATACAGAGGT
GGCAAGCGTTGTTCGGAATTATTGGGCGTAAAGAGCACGTAGGTGGGTTTGTAAGTCAGATGTGAAAGCC
TTCTGTTCAACGGAAGAATTGCATCTGAAACTGCGAGTCTTGAGTGTAGGAGGGGAGAATGGAACTTCTA
GTGGAGCGGTGAAATGCGTAGACATCAGAAGGAACGCCGGCGGCGAAAGCGATTCTCTGGCCTATTACTG
ACGCTCAGTGTGCGAAAGCTAGGGGAGCAAACGGGATTAGATACCCCGGTAGTCCTAGCCGTAAACGAT

>gi|381146837|gb|JQ308986.1| Uncultured planctomycete clone MC5_A8-S 16S ribosomal RNA gene, partial sequence
GAACGAGGATATATCCTTCGGGATATAAGCCGAGTGGCGCAAGGGTGAGTAATGCATAGATTACCTGCCT
CTAGGATAAGGACAACTTTGTGAAAACGAAGCTAATACTTAATAATACAAATGGAAATAATTTTCATTTG
TCAATGGGAGGGTAGCAATACCTTTTGCCTAGAGAGGGGTTTATGTCCTATCAGCTTGTTGGTGGGGTAA
TGGCCTACCAAGGCGAAGACGGGTAGCCGGTCTTAGAGGATGGTCGGCCACACTGGGACTGAGACACTGC
CCAGACTTCTACGGAAGGCTGCAGTCGAGAATCTTTCGCAATGCCCGAAAGGGTGACGAAGCGACGCCGC
GTGAGTGAGGAAGGCCTTCGGGTTGTAAAGCTCTGTCAGGAGTTAAGAAATATAAGTGTGCTAATATCAC
ATTTATTTGACGAAGGCTCCAAAGGAAGCCACGGCTAACTCTGTGCCAGCAGCCGCGGTAATACAGAGGT
GGCAAGCGTTGTTCGGAATTATTGGGCGTAAAGAGCACGTAGGTGGGTTTGTAAGTCAGATGTGAAAGCC
TTCTGTTCAACGGAAGAATTGCATCTGAAACTGCGAGTCTTGAGTATAGGAGGGGAGAATGGAACTTCTG
GTGGAGCGGTGAAATGCGTAGATATCAGAAGGAACGCCGGCGGCGAAAGCGATTCTCTGGCCTATTACTG
ACACTCAGTGTGCGAAAGCTAGGGGAGCAAACGGGATTAGATACCCCGGTAGTCCTAGCCGTAAACGAT

>gi|381146838|gb|JQ308987.1| Uncultured planctomycete clone MC15_A11-S 16S ribosomal RNA gene, partial sequence
GAACGAGGATATATCCTTCGGGATATAAGCCGAGTGGCGGAAGGGTGAGTAATGCATAGACAACCTGCCT
TTAGGATAAGAACAACTCTGTGAAAGCGGAGCTAATACTTGATAATACAAAGAAAAGGATCTTTTCTTTG
TCAAAAAAGGGTATTTATACCTTTTACCTAGAGAGGGGTTTATGTCCTATCAGCTTGTTGGTGGGGTAAC
GGCCTACCAAGGCGAAGACGGGTAACCGGCCTTAGAGGGTAGTCGGTCACACTGGAACTGAGACACTGTC
CAGACTTCTACGGAAGGCTGCAGTCGAGAATCTTTCGCAATGCCCGAAAGGGTGACGAAGCGACGCCGCG
TGGATGAAGAAGGCCTTCGGGTTGTAAAATCCTGTCAGGAGTTAAGAAATGTAGGTGCGATAATACCGTG
CTTATTTGACAAAGGCTCCAAAGGAAGCCACGGCTAACTCTGTGCCAGCAGCCGCGGTAATACAGAGGTG
GCAAGCGTTGTTCGGAATTATTGGGCGTAAAGAGCACGTAGGTGGATTTGTTAGTCAGATGTGAAAGCCT
TTCGTTCAACGGAAGAATTGCATCTGAAACTACAAACCTTGAGTATAGGAGGGGAGAGTGGAACTTCTGG
TGGAGCGGTGAAATGCGTAGATATCAGAAGGAACGCCGGCGGCGAAAGCGACTCTCTGGCCTATAACTGA
CACTGAGTGTGCGAAAGCTAGGGGAGCAAACGGGATTAGATACCCCGGTAGTCCTAGCCGTAAACGAT

>gi|381146839|gb|JQ308988.1| Uncultured planctomycete clone MC9_B3-S 16S ribosomal RNA gene, partial sequence
GAACGAGGATATATCTTCGGGGATATAAGCCGAGTGGCACAAGGGTGAGCAATGCATAGATTACGTACCT
TTAGGATAAGGGCAACTTTGTGAAAACGGAGCTAATACTTAATAATACAAAAGAAAATAATTTTCTTTTG
TCAAAGGGAGGGTAGCAATACCTTTCGCCTAGAGAGGGGTTTATGTCCTATCAGCTTGTTGGTGGGGTAA
TAGCCTACCAAGGCGAAGACGGGTAGCCGGTTTAAGAGGATGGTCGGCCACACTGGGACTGAGACACTGC
CCAGACTTCTACGGAAGGCTGCAGTCGAGAATCTTTCGCAATGCCCGAAAGGGTGACGAAGCGACGCCGC
GTGGGTGAGGAAGGCCTTCGGGTTGTAAAACCCTGTCAGGAGTTATGAAATGTAAGTACGCTAATATCGT
GCTTATTTGACAAAGGCTCCAAAGGAAGCCACGGCTAACTCTGTGCCAGCAGCCGCGGTAATACAGAGGT
GGCGAGCGTTGTTCGGAATTATTGGGCGTAAAGAGCACGTAGGTGGGTTTGCAAGTCAGATGTGAAAGCC
TTCTGTTCAACGGAAGAATTGCATCTGAAACTGCTAATCTTGAGTATAGGAGGGGAGAATGGAACTTCTG
GTGGAGCGGTGAAATGCGTAGATATCAGAAGGAACGCCGGCGGCGAAAGCGATTCTCTGGCCTATTACTG
ACACTCAGTGTGCGAAAGCCAGGGGAGCAAACGGGATTAGATACCCCGGTAGTCCTAGCCGTAAACGAT

>gi|381146840|gb|JQ308989.1| Uncultured planctomycete clone MC3_B6-S 16S ribosomal RNA gene, partial sequence
GCACGAGGATATGCTCTTCGGAGTATAAGCCGAGTGGCGAAAGGGTGAGTAATGCATAGATGACATGCCT
TTAGGATAAGGATAGCTTTGTGAAAACGGAGTTAATGCTTAATAATTACGAAGAGATATCAATTTCCTTC
GTCAAAGGGGGGCAGCAATGCCTCTTGCCTAAAGAGTGGTTTATGTCCTATCAGCTTGTTGGTGGGGTAA
TTGCCTACCAAGGCGAAGACGGGTAGCCGGCCTTAGAGGGCGATCGGCCACACTGGGACTGAGACACTGC
CCAGACTCCTACGGGAGGCTGCAGTCGAGAATCTTTCGCAATGCCCGAAAGGGTGACGAAGCGACGCCGC
GTGAGCGAAGAAGGCCTTAGGGTTGTAAAGCTCTGTCGAGGGTTATGAAATATAGAAGAGTTAATACCTC
TTCTATTTGACAAAAGCCCCAAAGGAAGTCACGGCTAACTCTGTGCCAGCAGCCGCGGTAATACAGAGGT
GGCAAGCGTTGTTCGGTATTATTGGGCGTAAAGAGCACGTAGGTGGTTTTGTAAGTCAGGTGTGAAAGCC
TTCTGTTCAAAGGAAGAACGGCATCTGAAACTGCAAATCTTGAGTGTAGGAGGGGAGAGTGGAACTTCTG
GTGGAGCGGTGAAATGCGTAGATATCAGAAGGAACGTCGGCGGCGAAAGCGACTCTCTGGCCTATTACTG
ACACTGAGGTGCGAAAGTTAGGGTAGCAAACGGGATTAGATACCCCGGTAGTCCTAACCGTAAACGAT

>gi|381146841|gb|JQ308990.1| Uncultured planctomycete clone MC5_A10-S 16S ribosomal RNA gene, partial sequence
GAACGAGGATATATCCTTCGGGATATAAGCCGAGTGGCGCAAGGGTGAGTAATGCATAGATTACCTGCCT
CTAGGATAAGGACAACTTTGTGAAAACGAAGCTAATACTTAATAATACAAATGGAAATAATTTTCTTTTG
TCAATGGGAGGGTAGCAATACCTTTTGCCTGGAGAGGGGTTTATGTCCTATCAGCTTGTTGGTGGGGTAA
TGGCCTACCAAGGCGAAGACGGGTAGCCGGTCTTAGAGGATGGTCGGCCACACTGGGACTGAGACACTGC
CCAGACTTCTACGGAAGGCTGCAGTCGAGAATCTTTCGCAATGCCCGAAAGGGTGACGAAGCGACGCCGC
GTGAGTGAGGAAGGCCTTCGGGTTGTAAAGCTCTGTCAGGAGTTAAGAAATATAAGTGTGTTAATACCGC
ATTTATTTGACGAAGGCTCCAAAGGAAGCCACGGCTAACTCTGTGCCAGCAGCCGCGGTAATACAGAGGT
GGCAAGCGTTGTTCGGAATTATTGGGCGTAAAGAGCACGTAGGTGGGTTTGTAAGTCAGATGTGAAAGCC
TTCTGTTCAACGGAAGAATTGCATCTGAAACTGCGAGTCTTGAGTGTAGGAGGGGAGAATGGAACTTCTG
GTGGAGCGGTGAAATGCGTAGATATCAGAAGGAACGCCGGCGGCGAAAGCGATTCTCTGGCCTATTACTG
ACACTCAGTGTGCGAAAGCTAGGGGAGCAAACGGGATTAGATACCCCGGTAGTCCTAGCCGTAAACGAT

>gi|381146842|gb|JQ308991.1| Uncultured planctomycete clone MC9_B2-S 16S ribosomal RNA gene, partial sequence
GAACGAGGATATATCCTTCGGGATATAAACCGAGTGGCACAAGGGTGAGTAATGCATAGATTACCTACCT
TTAGGATAAGGGCAACTTTGTGAAAACGGAGCTAATACTTAATAATACAAAAGAAAATAATTTTCTTTTG
TCAAAGGGAGGGTAGCAATACCTTTCGCCTAGAGAGGGGTTTATGTCCTATCAGCTTGTTGGTGGGGTAA
TGGCCTACCAAGGCGAAGACGGGTAGCCGGTCTTAGAGGATGGTCGGCCACGCTGGGACTGAGACACTGC
CCAGACTTCTACGGAAGGCTGCAGTCGAGAATCTTTCGCAATGCCCGAAAGGGTGACGAAGCGACGCCGC
GTGGGTGAGGAAGGCCTTCGGGTTGTAAAGCCCTGTCAGGAGTTATGAAATGTAAGTACGCTAATATCGT
GCTTATTTGACAAAGGCTCCAAAGGAAGCCACGGCTAACTCTGTGCCAGCAGCCGCGGTAATACAGAGGT
GGCGAGCGTTGTTCGGAATTATTGGGCGTAAAGAGCACGTAGGTGGGTTTGCAAGTCAGATGTGAAAGCC
TTCTGTTCAACGGAAGAATTGCATCTGAAACTGCTAATCTTGAGTGTAGGAGGGGAGAATGGAACTTCTG
GTGGAGCGGTGAAATGCGTAGATATCAGAAGGAACGCCGGCGGCGAAAGCGATTCTCTGGCCTATTACTG
ACACTCAGTGTGCGAAAGCTAGGGGAGCAAACGGGATTAGATACCCCGGTAGTCCTAGCCGTAAACGAT

>gi|381146843|gb|JQ308992.1| Uncultured planctomycete clone MC3_B7-S 16S ribosomal RNA gene, partial sequence
GAACGAGGATATATCCTTCGGGATATAAACCGAGTGGCGCAAGGGTGAGTAATGCATAGATTACCTGCCT
CCGGGATAAGGACAACTTTGTGAAAACGGAGCTAATACTTAATAATACAAAAGAAAATAATTTTCTTTTG
TCAATGGGAGGGTAGCAATACCTTTTGCCTGGAGAGGGGTTTATGTCCTATCAGCTTGTTGGTGGGGTAA
TGGCCTACCAAGGCGAAGACGGGTAGCCGGACTTAGTGGTTGTTCGGCCACACTGGGACTGAGACACTGC
CCAGACTTCTACGGAAGGCTGCAGTCGAGAATCTTTCGCAATGCCCGAAAGGGTGACGAAGCGACGCCGC
GTGGGTGAGGAAGGCCTTCGGGTTGTAAAGCCCTGTCAGGAGTTAAGAAATATAGGTGCGCTAATATCGC
ATTTATTTGACGAAGGCTCCAAAGGAAGTCACGGCTAACTCTGTGCCAGCAGCCGCGGTAATACAGAGGT
GGCAAGCGTTGTTCGGAATTATTGGGCGTAAAGAGCACGTAGGTGGGTTTGTAAGTCAGATGTGAAAGCC
TTCTGTTCAACGGAAGAATTGCATCTGAAACTGCGAGTCTTGAGTGTAGGAGGGGAGAATGGAACTTCTG
GTGGAGCGGTGAAATGCGTAGATATCAGAAGGAACGCCGGCGGCGAAAGCGATTCTCTGGCCTATTACTG
ACACTCAGTGTGCGAAAGCTAGGGGAGCAAACGGGATTAGATACCCCGGTAGTCCTAGCCGTAAACGAT

>gi|381146844|gb|JQ308993.1| Uncultured planctomycete clone MC3_A7-S 16S ribosomal RNA gene, partial sequence
GAACGAGGATATATCCTTCGGGATATAAGCCGAGTGGCGCAAGGGTGAGTAATGCATAGATTACCTGCCT
CCGGGATAAGGACAACTTTGTGAAAACGGAGCTAATACTTAATAATACAAAAGAGAATAATTTTCTTTTG
TCAATGGGAGGGTAGCAATACCTTTTGCCTGGAGAGGGGTTTATGTCCTATCAGCTTGTTGGTGGGGTAA
TGGCCTACCAAGGCGAAGACGGGTAGCCGGTCTTAGAGGATGGTCGGCCACACTGGGACTGAGACACTGC
CCAGACTTCTACGGAAGGCTGCAGTCGAGAATCTTTCGCAATGCCCGAAAGGGTGACGAAGCGACGCCGC
GTGGGTGAGGAAGGCCTTCGGGTTGTAAAGCCCTGTCAGGAGTTAAGAAATGTAAGTGCGCTAATATCGC
ATTTATTTGACGAAGGCTCCAAAGGAAGCCACGGCTAACTCTGTGCCAGCAGCCGCGGTAATACAGAGGT
GGCGAGCGTTGTTCGGAATTATTGGGCGTAAAGAGCACGTAGGTGGGTTTGTAAGTCAGATGTGAAAGCC
TTCTGTTCAACGGAAGAATTGCATCTGAAACTGCAAGTCTTGAGTGTAGGAGGGGAGAATGGAACTTCTG
GTGGAGCGGTGAAATGCGTAGATATCAGAAGGAACGCCGGCGGCGAAAGCGATTCTCTGGCCTATTACTG
ACACTCAGTGTGCGAAAGCTAGGGGAGCAAACGGGATTAGATACCCCGGTAGTCCTAGCCGTAAACGAT

>gi|381146845|gb|JQ308994.1| Uncultured planctomycete clone MC3_B12-S 16S ribosomal RNA gene, partial sequence
GAACGAGGATATATCCTTCGGGATATAAGCCGAGTGGCGCAAGGGTGAGTAATGCATAGATTACCTGCCT
CCGGGATAAGGACAACTTTGTGAAAACGGAGCTAATACTTAATAATACGAAAGAAAATAATTTTCTTTCG
TCAATGGGAGGGTAGCAATACCTTTTGCCTGGAGAGGGGTTTATGTCCTATCAGCTTGTTGGTGGGGTAA
TGGCCTACCAAGGCGAAGACGGGTAGCCGGACTTAGTGGTTGTTCGGCCACACTGGGACTGAGACACTGC
CCAGACTTCTACGGAAGGCTGCAGTCGAGAATCTTTCGCAATGCCCGAAAGGGTGACGAAGCGACGCCGC
GTGGGTGAGGAAGGCCTTCGGGTTGTAAAGCCCTGTCAGGAGTTAAGAAATATAAGTGCGCTAATACCGC
ATTTATTTGACGAAGGCTCCAAAGGAAGTCACGGCTAACTCTGTGCCAGCAGCCGCGGTAATACAGAGGT
GGCAAGCGTTGTTCGGAATTATTGGGCGTAAAGAGCACGTAGGTGGGTTTGTAAGTCAGATGTGAAAGCC
TCCTGTTCAACGGGAGAATTGCATCTGAAACTACAGATCTTGAGTGTAGGAGGGGAGAATGGAACTTCTG
GTGGAGCGGTGAAATGCGTAGATATCAGAAGGAACGCCGGCGGCGAAAGCGATTCTCTGGCCTATTACTG
ACACTCAGTGTGCGAAAGCTAGGGGAGCAAACGGGATTAGATACCCCGGTAGTCCTAGCCGTAAACGAT

>gi|381146846|gb|JQ308995.1| Uncultured planctomycete clone MC9_A10-S 16S ribosomal RNA gene, partial sequence
GAACGAGGATATATCCTTCGGGATATAAGCCGAGTGGCACAAGGGTGAGTAATGCATAGATTACCTGCCT
TTAGGATAAGGGGAACTTTGTGAAAACGGAGCTAATACTTAATAATACAAAAGAAAATAATTTTCTTTTG
TCAAAGGGAGGGTAGCAATACCTTTCGCCTAGAGAGGGGTTTATGTCCTATCAGCTTGTTGGTGGGGTAA
TGGCCTACCAAGGCGAAGACGGGTAGCCGGTCTTAGAGGATGGTCGGCCACACTGGGACTGAGACACTGC
CCAGACTTCTACGGAAGGCTGCAGTCGAGAATCTTTCGCAATGCCCGAAAGGGTGACGAAGCGACGCCGC
GTGGGTGAGGAAGGCCTTCGGGTTGTAAAGCCCTGTCAGGAGTTATGAAATGTAGGTGCGCTAATATCGT
GCTTATTTGACAAAGGCTCCAAAGGAAGCCACGGCTAACTCTGTGCCAGCAGCCGCGGTAATACAGAGGT
GGCGAGCGTTGTTCGGAATTATTGGGCGTAAAGAGCACGTAGGTGGGTTTGCAAGTCAGATGTGAAAGCC
TTCTGTTCAACGGAAGAATTGCATCTGAAACTGCTAATCTTGAGTGTAGGAGGGGAGAATGGAACTTCTG
GTGGAGCGGTGAAATGCGTAGATATCAGAAGGAACGCCGGCGGCGAAAGCGATTCTCTGGCCTATTACTG
ACACTCAGTGTGCGAAAGCTAGGGGAGCAAACGGGATTAGATACCCCGGTAGTCCTAGCCGTAAACGAT

>gi|381146847|gb|JQ308996.1| Uncultured planctomycete clone MC3_A11-S 16S ribosomal RNA gene, partial sequence
GAACGAGGATATATCCTTCGGGATATAAGCCGAGTGGCGCAAGGGTGAGTAATGCATAGATTACCTGCCT
CCGGGATAAGGACAACTTTGTGAAAACGGAGCTAATACTTAATAAAACAAAAGAGAATAATTTTCTTTTG
TCAATGGGAGGGTAGCAATACCTTTTGCCTGGAGAGGGGTTTATGTCCTATCAGCTTGTTGGTGGGGTAA
TGGCCTACCAAGGCAAAGACGGGTAGCCGGACTTAGTGGTTGTTCGGCCACACTGGGACTGAGACACTGC
CCAGACTTCTACGGAAGGCTGCAGTCGAGAATCTTTCGCAATGCCCGAAAGGGTGACGAAGCGACGCCGC
GTGGGTGAGGAAGGCCTTCGGGTTGTAAAGCCCTGTCAGGAGTTAAGAAATGTAAGTGCGCTAATATCGC
ATTTATTTGACGAAGGCTCCAAAGGAAGTCACGGCTAACTCTGTGCCAGCAGCCGCGGTAATACAGAGGT
GGCAAGCGTTGTTCGGAATTATTGGGCGTAAAGAGCACGTAGGTGGGTTTGTAAGTCAGATGTGAAAGCC
TTCTGTTCAACGGAAGAATTGCATCTGAAACTGCGAGTCTTGAGTGTAGGAGGGGAGAATGGAACTTCTG
GTGGAGCGGTGAAATGCGTAGATATCAGAAGGAACGCCGGCGGCGAAAGCGATTCTCTGGCCTATTACTG
ACACTCGGTGTGCGAAAGCTAGGGGAGCAAACGGGATTAGATACCCCGGTAGTCCTAGCCGTAAACGAT

>gi|381146848|gb|JQ308997.1| Uncultured planctomycete clone MC3_B5-S 16S ribosomal RNA gene, partial sequence
GAACGAGGATATACCCTTCGGGGTGTAAACCGAGTGGCGCAAGGGTGAGTAATGCATAGATTACCTGCCT
CCGGGATAAGGACAACTTTGTGAAAACGAAGCTAATACTTAATAATACAAAAGAAAATTATTTTCTTTTG
TCAAAGGGAGGGTAGCAATACCTTTTGCCTGGAGAGGGGTTTATGTCCTATCAGCTTGTTGGTGGGGTAA
TGGCCTACCAAGGCAAAGACGGGTAGCCGGTCTTAGAGGATGGTCGGCCACACTGGGACTGAGACACTGC
CCAGACTTCTACGGAAGGCTGCAGTCGAGAATCTTTCGCAATGCCCGAAAGGGTGACGAAGCGACGCCGC
GTGGGTGAGGAAGGCCTTCGGGTTGTAAAGCCCTGTCAGGAGTTAAGAAATATAAGTGCGTTAATACCGC
ATTTATTTGACGAAGGCTCCAAAGGAAGCCACGGCTAACTCTGTGCCAGCAGCCGCGGTAATACAGAGGT
GGCAAGCGTTGTTCGGAATTATTGGGCGTAAAGAGCACGTAGGTGGGTTTGTAAGTCAGATGTGAAAGCC
TTCTGTTCAACGGAAGAATTGCATCTGAAACTGCGAGTCTTGAGTGTAGGAGGGGAGAATGGAACTTCTG
GTGGAGCGGTGAAATGCGTAGATATCAGAAGGAACGCCAGCGGCGAAAGCGATTCTCTGGCCTATTACTG
ACACTCAGTGTGCGAAAGCTAGGGGAGCAAACGGGATTAGATACCCCGGTAGTCCTAGCCGTAAACGAT

>gi|381146849|gb|JQ308998.1| Uncultured planctomycete clone MC15_A7-S 16S ribosomal RNA gene, partial sequence
GAACGAGGATATATCCTTCGGGATATAAGCCGAGTGGCACAAGGGTGAGTAATGCATAGATTACCTGCCT
TTAGGATAAGGGGAACTTTGTGAAAACGGAGCTAATACTTAATAATACAAAAGAAAATAATTTTCTTTTG
TCAAAGGGAGGGTGGCAATACCTTTCGCCTAGAGAGGGGTTTATGTCCTATCAGCTTGTTGGTGGGGTAA
TGGCCTACCAAGGCGAAGACGGGTAGCCGGTCTTAGAGGATGGTCGGCCACACTGGGACTGAGACACTGC
CCAGACTTCTACGGAAGGCTGCAGTCGAGAATCTTTCGCAATGCCCGAAAGGGTGACGAAGCGACGCCGC
GTGGGTGAGGAAGGCCTTCGGGTTGTAAAACCCTGTCAGGAGTTATGAAATGTAAGTGCGCTAATATCGT
GCTTATTTGACAAAGGCTCCAAAGGAAGCCACGGCTAACTCTGTGCCAGCAGCCGCGGTAATACAGAGGT
GGCGAGCGTTGTTCGGAATTATTGGGCGTAAAGAGCACGTAGGTGGGTTTGCAAGTCAGATGTGAAAGCC
TTCTGTTCAACGGAAGAATTGCATCTGAAACTGCTAATCTTGAGTATAGGAGGGGAGAATGGAACTTCTG
GTGGAGCGGTGAAATGCGTAGATATCAGAAGGAACGCCGGCGGCGAAAGCGATTCTCTGGCCTATTACTG
ACACTCAGTGTGCGAAAGCTAGGGGAGCAAACGGGATTAGATACCCCGGTAGTCCTAGCCGTAAACGAT

>gi|381146850|gb|JQ308999.1| Uncultured planctomycete clone MC4_B6-S 16S ribosomal RNA gene, partial sequence
GAACGAGGATATATCCTTCGGGATATAAACCGAGTGGCGCAAGGGTGAGTAATGCATAGATTACCTGCCT
CTAGGATAAGGACAACTTTGTGAAAACGAAGCTAATACTTAATAATACAAGAGAAAATAATTTTCTCTTG
TCAATGGGAGGGTAGCAATACCTTTTGCCTAGAGAGGGGTTTATGTCCTATCAGCTTGTTGGTGGGGTAA
TGGCCTACCAAGGCGAAGACGGGTAGCCGGTCTTAGAGGATGGTCGGCCACACTGGGACTGAGACACTGC
CCAGACTTCTACGGAAGGCTGCAGTCGAGAATCTTTCGCAATGCCCGAAAGGGTGACGAAGCGACGCCGC
GTGAGTGAGGAAGGCCTTCGGGTTGTAAAGCTCTGTCAGGTGTTAAGAAATATAAGTGTGCTAATACCGC
ATTTATTTGACAAAGGCACCAAAGGAAGCCACGGCTAACTCTGTGCCAGCAGCCGCGGTAATACAGAGGT
GGCAAGCGTTGTTCGGAATTATTGGGCGTAAAGAGCACGTAGGTGGGTTTATAAGTCAGATGTGAAAGCC
TTCTGTTCAACGGAAGAATTGCATCTGAAACTGTAAGTCTTGAGTGTAGGAGGGGAGAATGGAACTTCTG
GTGGAGCGGTGAAATGCGTAGATATCAGAAGGAACGCCGGCGGCGAAAGCGATTCTCTGGCCTATTACTG
ACACTCAGTGTGCGAAAGCTAGGGGAGCAAACGGGATTAGATACCCCGGTAGTCCTAGCCGTAAACGAT

>gi|381146851|gb|JQ309000.1| Uncultured planctomycete clone MC5_B2-S 16S ribosomal RNA gene, partial sequence
GAACGAGGATATATCCTTCGGGATATAAGCCGAGTGGCGCAAGGGTGAGTAATGCATAGATTACCTGCCT
CTAGGATAAGGACAACTTTGTGAAAACGAAGCTAATACTTAATAATACAAATGGAAATAATTTCCTTTTG
TCAATGGGAGGGTAGCAATACCTTTTGCCTGGAGAGGGGTTTATGTCCTATCAGCTTGTTGGTGGGGTAA
TGGCCTACCAAGGCGAAGACGGGTAGCCGGTCTTAGAGGATGGTCGGCCACACTGGGACTGAGACACTGC
CCAGACTTCTACGGAAGGCTGCAGTCGAGAATCTTTCGCAATGCCCGAAAGGGTGACGAAGCGACGCCGC
GTGAGTGAGGAAGGCCTTCGGGTTATAAAGCTCTGTCAGGAGTTAAGAAATATAAGTGTGCTAATACCAT
ATTTATTTGACGAAAGCTCCAAAGGAAGCCACGGCTAACTCTGTGCCAGCAGCCGCGGTAATACAGAGGT
GGCAAGCGTTGTTCGGAATTATTGGGCGTAAAGAGCACGTAGGTGGGTTTGTAAGTCAGATGTGAAAGCC
TTCTGTTCAACGGAAGAATTGCATCTGAAACTGCGAGTCTTGAGTGTAGGAGGGGAGAATGGAACTTCTG
GTGGAGCGGTGAAATGCGTAGATATCAGAAGGAACGCCGGCGGCGAAAGCGATTCTCTGGCCTATTACTG
ACACTCAGTGTGCGAAAGCTAGGGGAGCAAACGGGATTAGATACCCCGGTAGTCCTAGCCGTAAACGAT

>gi|381146852|gb|JQ309001.1| Uncultured planctomycete clone MC5_A11-S 16S ribosomal RNA gene, partial sequence
GAACGAGGATATATTCTTCGGGATATAAGCCGAGTGGCGCAAGGGTGAGTAATGCATAGATTACCTGCCT
CTAGGATAAGGACAACTTTGTGAAAACGAAGCTAATACTTAATAATACAAAAGAAAATAATTTTCTTTTG
TCAATGGGAGGGTAGCAATACCTTTTGCCTGGAGAGGGGTTTATGTCCTATCAGCTTGTTGGTGGGGTAA
TGGCCTACCAAGGCGAAGACGGGTAGCCGGTCTTAGAGGATGGTCGGCCACACTGGGACTGAGACACTGC
CCAGACTTCTACGGAAGGCTGCAGTCGAGAATCTTTCGCAATGCCCGAAAGGGTGACGAAGCGACGCCGC
GTGAGTGAGGAAGGCCTTCGGGTTGTAAAGCTCTGTCAGGGGTTAAGAAATATAGGTGTGCTAATACCAT
ATTTATTTGACGAAGGCTCCAAAGGAAGCCACGGCTAACTCTGTGCCAGCAGCCGCGGTAATACAGAGGT
GGCAAGCGTTGTTCGGAATTATTGGGCGTAAAGAGCACGTAGGTGGGTTTGTAAGTCAGATGTGAAAGCC
TTCTGTTCAACGGGAGAATTGCATCTGAAACTGCGAGTCTTGAGTGTAGGAGGGGAGAATGGAACTTCTG
GTGGAGCGGTGAAATGCGTAGATATCAGAAGGAACGCCGGCGGCGAAAGCGATTCTCTGGCCTATTACTG
ACACTCAGTGTGCGAAAGCTAGGGGAGCAAACGGGATTAGATACCCCGGTAGTCCTAGCTGTAAACGAT

>gi|381146853|gb|JQ309002.1| Uncultured planctomycete clone MC4_B8-S 16S ribosomal RNA gene, partial sequence
GAACGAGGATATACCCTTCGGGGTATAAACCGAGTGGCGCAAGGGTGAGTAATGCATAGATTGCCTGCCT
CCGGGATAAGGACAACTTTGTGAAAACGAAGCTAATACTTAATAATACAAAAGAAAATTATTTTCTTTTG
TCAAAGGGAGGGTAGCAATACCTTTTGCCTGGAGAGGGGTTTATGTCCTATCAGCTTGTTGGTGGGGTAA
TGGCCTACCAAGGCGAAGACGGGTAGCCGGTCTTAGAGGACGGTCGGCCACACTGGGACTGAGACACTGC
CCAGACTTCTACGGAAGGCTGCAGTCGAGAATCTTTCGCAATGCCCGAAAGGGTGACGAAGCGACGCCGC
GTGGGTGAGGAAGGCCTTCGTGTTGTAAAGCCCTGTCAGGAGTTAAGAAATATAAGTGCGTTAATACCGC
ATTTATTTGACGAAGGCTCCAAAGGAAGCCACGGCTAACTCTGTGCCAGCAGCCGCGGTAATACAGAGGT
GGCAAGCGTTGTTCGGAATTATTGGGCGTAAAGAGCACGTAGGTGGGTTTGTAAGTCAGGTGTGAAAGCC
TTCTGTTCAACGGAAGAATTGCATCTGAAACTGCGAGTCTTGAGTGTAGGAGGGGAGAATGGAACTTCTG
GTGGAGCGGTGAAATGCGTAGATATCAGAAGGAACGCCGGCGGCGAAAGCGATTCTCTGGCCTATTACTG
ACACTCAGTGTGCGAAAGCTAGGGGAGCAAACGGGATTAGATACCCCGGTAGTCCTAGCCGTAAACGAT

>gi|381146854|gb|JQ309003.1| Uncultured planctomycete clone MC3_C3-S 16S ribosomal RNA gene, partial sequence
GAACGAGGATATATCCTTCGGGATATAAGCCGAGTGGCGCAAGGGTGAGTAATGCATAGATTACCTGCCT
CCGGGATAAGGACAACTTTGTGAAAACGGAGCTAATACTTAATAATACAAAAGAGAATAATTTTCTTTTG
TCAATGGGAGGGTAGCAATACCTTTTGCCTGGAGAGGGGTTTATGTCCTATCAGCTTGTTGGTGGGGTAA
TGGCCTACCAAGGCGAAGACGGGTAGCCGGTCTTAGAGGATGGTCGGCCACACTGGGACTGAGACACTGC
CCAGACTTCTACGGAAGGCTGCAGTCGAGAATCTTTCGCAATGCCCGAAAGGGTGACGAAGCGACGCCGC
GTGGGTGAGGAAGGCCTTCGGGTTGTAAAGCCCTGTCAGGAGTTAAGAAATGTAAGTGCGCTAATATCGC
ATTTATTTGACGAAGGCTCCAAAGGAAGCCACGGCTAACTCTGTGCCAGCAGCCGCGGTAATACAGAGGT
GGCAAGCGTTGTTCGGAATTATTGGGCGTAAAGAGCACGTAGGTGGGTTTGTAAGTCAGATGTGAAAGCC
TTCTGTTCAACGGAAGAATTGCATCTGAAACTGCAAGTCTTGAGTGTAGGAGGGGAGAATGGAACTTCTG
GTGGAGCGGTGAAATGCGTAGATATCAGAAGGAACGCCGGCGGCGAAAGCGATTCTCTGGCCTATTACTG
ACACTCAGTGTGCGAAAGCTAGGGGAGCAAACGGGATTAGATACCCCGGTAGTCCTAGCCGTAAACGAT

>gi|381146855|gb|JQ309004.1| Uncultured planctomycete clone MC9_B5-S 16S ribosomal RNA gene, partial sequence
GAACGAGGATATATCCTTCGGGATATAGACCGAGTGGCGCAAGGGTGAGTAATGCATAGATTACCTGCCT
CCGGGATAAGGACAACTTTGTGAAAACGAAGCTAATACTTAATAATACAAATGGAAATAATTTTCGTTTG
TCAATGGGAGGGTAGCAATACCTTTTGCCTGGAGAGGGGTTTATGTCCTATCAGCTTGTTGGTGGGGTAA
TGGCCTACCAAGGCGATGACGGGTAGCCGGTCTTAGAGGATGGTCGGCCACACTGGGACTGAGACACTGC
CCAGACTTCTACGGAAGGCTGCAGTCGAGAATCTTTCGCAATGCCCGAAAGGGTGACGAAGCGACGCCGC
GTGAGTGAGGAAGGCCTTCGGGTTGTAAAGCTCTGTCAGGAGTTAAGAAATGTAAGTGTGCTAATACCGC
ATTTATTTGACGAAGGCTCCAAAGGAAGCCACGGCTAACTCTGTGCCAGCAGCCGCGGTAATACAGAGGT
GGCAAGCGTTGTTCGGAATTATTGGGCGTAAAGAGCACGTAGGTGGGTTTGTAAGTCAGATGTGAAAGCC
TTCTGTTCAACGGAAGAATTGCATCTGAAACTGCGAGTCTTGAGTGTAGGAGGGGAGAATGGAACTTCTG
GTGGAGCGGTGAAATGCGTAGATATCAGAAGGAACGCCGGCGGCGAAAGCGATTCTCTGGCCTATTACTG
ACACTCAGTGTGCGAAAGCTAGGGGAGCAAACGGGATTAGATACCCCGGTAGTCCTAGCCGTAAACGAT

>gi|381146856|gb|JQ309005.1| Uncultured planctomycete clone MC4_B3-S 16S ribosomal RNA gene, partial sequence
GAACGAGGATATATCCTTCGGGATATAAGCCGAGTGGCGCAAGGGTGAGTAATGCATAGATTACCTGCCT
CCGGGATAAGGACAACTTTGTGAAAACGGAGCTAATACTTAATAATACAAAAGAGAATAATTTTCTTTTG
TCAATGGGAGGGTAGCAATACCTTTTGCCTGGAGAGGGGTTTATGTCCTATCAGCTTGTTGGTGGGGTAA
TGGCCTACCAAGGCAAAGACGGGTAGCCGGTCTTAGAGGATGGTCGGCCACACTGGGACTGAGACACTGC
CCAGACTTCTACGGAAGGCTGCAGTCGAGAATCTTTCGCAATGCCCGAAAGGGTGACGAAGCGACGCCGC
GTGGGTGAGGAAGGCCTTCGGGTTGTAAAGCCCTGTCAGGAGTTAAGAAATGTAAGTGCGCTAATATCGC
ATTTATTTGACGAAGGCTCCAAAGGAAGCCACGGCTAACTCTGTGCCAGCAGCCGCGGTAATACAGAGGT
GGCAAGCGTTGTTCGGAATTATTGGGCGTAAAGAGCACGTAGGTGGGTTTGTAAGTCAGATGTGAAAGCC
TTCTGTTCAACGGAAGAATTGCATCTGAAACTGCGAGTCTTGAGTGTAGGAGGGGAGAATGGAACTTCTG
GTGGAGCGGTGAAATGCGTAGATATCAGAAGGAACGCCGGCGGCGAAAGCGATTCTCTGGCCTATTACTG
ACACTCAGTGTGCGAAAGCTAGGGGAGCAAACGGGATTAGATACCCCGGTAGTCCTAGCCGTAAACGAT

>gi|381146857|gb|JQ309006.1| Uncultured planctomycete clone MC3_C2-S 16S ribosomal RNA gene, partial sequence
GAACGAGGATATACCCTTCGGGGTATAAACCGAGTGGCGCAAGGGTGAGTAATGCATAGATTACCTGCCT
CCGGGATAAGGACAACTTTGTGAAAACGAAGCTAATACTTAATAATACAAAAGAAAATTATTTTCTTTTG
TCAAAGGGAGGGTAGCAATACCTTTTGCCTGGAGAGGGGTTTATGTCCTATCAGCTTGTTGGTGGGGTAA
TGGCCTACCAAGGCGAAGACGGGTAGCCGGTCTTAGAGGATGGTCGGCCACACTGGGACTGAGACACTGC
CCAGACTTCTACGGAAGGCTGCAGTCGAGAATCTTTCGCAATGCCCGAAAGGGTGACGAAGCGACGCCGC
GTGGGTGAGGAAGGCCTTCGGGTTGTAAAGCCCTGTCAGGAGTTAAGAAATATAAGTGCGTTAATACCGC
ATTTATTTGACGAAGGCTCCAAAGGAAGCCACGGCTAACTCTGTGCCAGCAGCCGCGGTAATACAGAGGT
GGCAAGCGTTGTTCGGAATTATTGGGCGTAAAGAGCACGTAGGTGGGTTTGTAAGTCAGGTGTGAAAGCC
TTCTGTTCAACGGAAGAATTGCATCTGAAACTGCGAGTCTTGAGTGTAGGAGGGGAGAATGGAACTTCTG
GTGGAGCGGTGAAATGCGTAGATATCAGAAGGAACGCCGGCGGCGAAAGCGATTCTCTGGCCTATTACTG
ACACTCAGTGTGCGAAAGCTAGGGGAGCAAACGGGATTAGATACCCCGGTAGTCCTAGCCGTAAACGAT

>gi|381146858|gb|JQ309007.1| Uncultured planctomycete clone MC5_B7-S 16S ribosomal RNA gene, partial sequence
GAACGAGGATATATCCTTCGGGGTATAAACCGAGTGGCGCAAGGGTGAGTAATGCATAGATTACCTACCT
CTAGGATAAGGACAACTTTGTGAAAACGAAGCTAATACTTAATAATACAAATGGAAATAATTTTCATTTG
TCAATGGGAGGGTAGCAATACCTTTTGCCTAGAGAGGGGTTTATGTCCTATCAGCTTGTTGGTGGGGTAA
TGGCCTACCAAGGCGAAGACGGGTAGCCGGTCTTAGAGGATGGTCGGCCACACTGGGACTGAGACACTGC
CCAGACTTCTACGGAAGGCTGCAGTCGAGAATCTTTCGCAATGCCCGAAAGGGTGACGAAGCGACGCCGC
GTGAGTGAGGAAGGCCTTCGGGTTGTAAAGCTCTGTCAGGAGTTAAGAAATATAAGTGTGTTAATACCAC
ATTTATTTGACGAAGGCTCCAAAGGAAGCCACGGCTAACTCTGTGCCAGCAGCCGCGGTAATACAGAGGT
GGCAAGCGTTGTTCGGAATTATTGGGCGTAAAGAGCACGTAGGTGGGTTTGTAAGTCAGATGTGAAAGCC
TTCTGTTCAACGGAAGAATTGCATCTGAAACTGCGAGTCTTGAGTGTAGGAGGGGAGAATGGAACTTCTG
GTGGAGCGGTGAAATGCGTAGATATCAGAAGGAACGCCGGCGGCGAAAGCGATTCTCTGGCCTATTACTG
ACACTCAGTGTGCGAAAGCTAGGGGAGCAAACGGGATTAGATACCCCGGTAGTCCTAGCCGTAAACGAT

>gi|381146859|gb|JQ309008.1| Uncultured planctomycete clone MC3_A9-S 16S ribosomal RNA gene, partial sequence
GAACGAGGATATATCCTTCGGGATATAAACCGAGTGGCGCAAGGGTGAGTAATGCATAGATTACCTGCCT
CCGGGATAAGGACAACTTTGTGAAAACGGAGCTAATACTTAATAATACAAAAGAGAATAATTTTCTTTTG
TCAATGGGAGGGTAGCAATACCTTTTGCCTGGAGAGGGGTTTATGTCCTATCAGCTTGTTGGTGGGGTAA
TGGCCTACCAAGGCAAAGACGGGTAGCCGGTCTTAGAGGATGGTCGGCCACACTGGGACTGAGACACTGC
CCAGACTTCTACGGAAGGCTGCAGTCGAGAATCTTTCGCAATGCCCGAAAGGGTGACGAAGCGACGCCGC
GTGGGTGAGGAAGGCCTTCGGGTTGTAAAGCCCTGTCAGGAGTTAAGAAATGTAAGTGTGCTAATATCGC
ATTTATTTGACGAAGGCTCCAAAGGAAGCCACGGCTAACTCTGTGCCAGCAGCCGCGGTAATACAGAGGT
GGCAAGCGTTGTTCGGAATTATTGGGCGTAAAGAGCACGTAGGTGGGTTTGTAAGTCAGATGTGAAAGCC
TTCTGTTCAACGGAAGAATTGCATCTGAAACTGCGAGTCTTGAGTGTAGGAGGGGAGAATGGAACTTCTG
GTGGAGCGGTGAAATGCGTAGATATCAGAAGGAACGCCGGCGGCGAAAGCGATTCTCTGGCCTATTACTG
ACACTCAGTGTGCGAAAGCTAGGGGAGCAAACGGGATTAGATACCCCGGTAGTCCTAGCCGTAAACGAT

>gi|381146860|gb|JQ309009.1| Uncultured planctomycete clone MC9_A4-S 16S ribosomal RNA gene, partial sequence
GAACGAGGATATATCCTTCGGGATATAAGTCGAGTGGCACAAGGGTGAGCAATGCATAGATTACCTACCT
TTAGGATAAGGGCAACTTTGTGAAAACGGAGCTAATACTTAATAATACAAAAGAAAATAATTTTCTTTTG
TCAAAGGGAGGGTAGCAATACCTTTCGCCTAGAGAGGGGTTTATGTCCTATCAGCTTGTTGGTGGGGTAA
TAGCCTACCAAGGCGAAGACGGGTAGCCGGTTTAAGAGAATGGTCGGCCACACTGGGACTGAGACACTGC
CCAGACTTCTACGGAAGGCTGCAGTCGAGAATCTTTCGCAATGCCCGAAAGGGTGACGAAGCGACGCCGC
GTGGGTGAAGAAGGCCTTCGGGTTGTAAAGCCCTGTCAGGAGTTATGAAATGTAAGTGCGCTAATATCGT
GCTTATTTGACAAAGGCTCCAAAGGAAGCCACGGCTAACTCTGTGCCAGCAGCCGCGGTAATACAGAGGT
GGCGAGCGTTGTTCGGAATTATTGGGCGTAAAGAGCACGTAGGTGGGTTTGCAAGTCAGATGTGAAAGCC
TTCTGTTCAACGGAAGAATTGCATCTGAAACTGCTAATCTTGAGTATAGGAGGGGAGAATGGAACTTCTG
GTGGAGCGGTGAAATGCGTAGATATCAGAAGGAACGCCGGCGGCGAAAGCGATTCTCTGGCCTATTACTG
ACACTCAGTGTGCGAAAGCTAGGGGAGCAAACGGGATTAGATACCCCGGTAGTCCTAGCCGTAAACGAT

>gi|381146861|gb|JQ309010.1| Uncultured planctomycete clone MC4_A4-S 16S ribosomal RNA gene, partial sequence
GAACGAGGATATATCCTTCGGGATATAAGCCGAGTGGCGCAAGGGTGAGTAATGCATAGATTGCCTGCCT
CCGGGATAAGGACAACTTTGTGAAAACGGAGCTAATACTTAATAATACAAAAGAGAATAATTTTCTTTTG
TCAATGGGAGGGTAGCAATACCTTTTGCCTGGAGAGGGGTTTATGTCCTATCAGCTTGTTGGTGGGGTAA
TGGCCTACCAAGGCGAAGACGGGTAGCCGGTCTTAGAGGATGGTCGGCCACACTGGGACTGAGACACTGC
CCAGACTTCTACGGAAGGCTGCAGTCGAGAATCTTTCGCAATGCCCGAAAGGGTGACGAAGCGACGCCGC
GTGGGTGAGGAAGGCCTTCGGGTTGTAAAGCCCTGTCAGGAGTTAAGAAATGTAAGTGCGCTAATATCGC
ATTTATTTGACGAAGGCTCCAAAGGAAGCCACGGCTAACTCTGTGCCAGCAGCCGCGGTAATACAGAGGT
GGCAAGCGTTGTTCGGAATTATTGGGCGTAAAGAGCACGTAGGTGGGTTTGTAAGTCAGATGTGAAAGCC
CTCTGTTCAACGGAAGAATTGCATCTGAAACTGCAAGTCTTGAGTGTAGGAGGGGAGAATGGAACTTCTG
GTGGAGCGGTGAAATGCGTAGATATCAGAAGGAACGCCGGCGGCGAAAGCGATTCTCTGGCCTATTACTG
ACACTCAGTGTGCGAAAGCTAGGGGAGCAAACGGGATTAGATACCCCGGTAGTCCTAGCCGTAAACGAT

>gi|381146862|gb|JQ309011.1| Uncultured planctomycete clone MC5_A9-S 16S ribosomal RNA gene, partial sequence
GAACGAGGATATATCCTTCGGGATATAAGCCGAGTGGCGCAAGGGTGAGTAATGCATAGATTACCTGCCT
CTAGGATAAGGACAACTTTGTGAAAACGGAGCTAATACTTAATAACACAAAAGGAAATAATTTTTTTTGT
CAAATGGGGGGTAGCAATACCTTTTGCCTGGAGAGGGGTTTATGTCCTATCAGCTTGTTGGTGGGGTAAT
GGCCTACCAAGGCGTAGACGGGTAGCCGGTCTTAGAGGATGGTCGGCCACACTGGGACTGAGACACTGCC
CAGACTTCTACGGAAGGCTGCAGTCGAGAATCTTTCGCAATGCCCGAAAGGGTGACGAAGCGACGCCGCG
TGGGTGAAGAAGGCCTTCGGGTTGTAAAGCCCTGTCAGGAGTTAAGAAATATAGGTGTGTTAATACCGCA
CTTATTTGACGAAGGCTCCAAAGGAAGCCACGGCTAACTCTGTGCCAGCAGCCGCGGTAATACAGAGGTG
GCAAGCGTTGTTCGGAATTATTGGGCGTAAAGAGCACGTAGGTGGGTTTGTAAGTCAGATGTGAAAGCCT
TTTGTTCAACGGAAGAATTGCATCTGAAACTGCGAATCTTGAGTGTAGGAGGGGAGAATGGAACTTCTGG
TGGAGCGGTGAAATGCGTAGATATCAGAAGGAACGCCGGCGGCGAAAGCGATTCTCTGGCCTATTACTGA
CACTCAGTGTGCGAAAGCCAGGGGAGCAAACGGGATTAGATACCCCGGTAGTCCTGGCCGTAAACGAT

>gi|381146863|gb|JQ309012.1| Uncultured planctomycete clone MC15_A3-S 16S ribosomal RNA gene, partial sequence
GAACGAGGATATATCCTTCGGGATATAAGTCGAGTGGCGGAAGGGTGAGTAATGCACAGACAACCTGCCT
TTAGGATAAGAATAACTCTGTGAAAGCGGAGCTAATACTTAATAATACAAAGAAAAGGTTCTTTTCTTTG
TCAAAAAAGGGTATTTATACCTTTTGCCTAGAGAGGGGTTTATGTCCTATCAGCTTGTTGGTGGGGTAAC
GGCCTACCAAGGCGAAGACGGGTAACCGGCCTTAGAGGGTAGTCGGTCACACTGGAACTGAGACACTGTC
CAGACTTCTACGGAAGGCTGCAGTCGAGAATCTTTCGCAATGCCCGAAAGGGTGACGAAGCGACGCCGCG
TGGATGAAGAAGGCCTTCGGGTTGTAAAATCCTGTCAGGAGTTAAGAAATATAAGTTTGATAATACCAAA
TTTATTTGACAAAGGCTCCAGAGGAAGCCACGGCTAACTCTGTGCCAGCAGCCGCGGTAATACAGAGGTG
GCAAGCGTTGTTCGGAATTATTGGGCGTAAAGAGCACGTAGGTGGATTTGTTAGTCAGATGTGAAAGCCT
TTCGTTCAACGGAAGAATTGCATCTGAAACTACAAACCTTGAGTATAGGAGGGGAGAGTGGAACTTCTGG
TGGAGCGGTGAAATGCGTAGATATCAGAAGGAACGCCGGCGGCGAAAGCGACTCTCTGGCCTATAACTGA
CACTGAGTGTGCGAAAGCTAGGGGAGCAAACGGGATTAGATACCCCGGTAGTCCTAGCCGTAAACGAT

>gi|381146864|gb|JQ309013.1| Uncultured planctomycete clone MC4_A6-S 16S ribosomal RNA gene, partial sequence
GAACGAGGATATATCCTTCGGGATATAAACCGAGTGGCGCAAGGGTGAGTAATGCATAGATTACCTGCCT
CTAGGATAAGGACAACTTTGTGAAAACAAAGCTAATACTTAATAATACAAGAGAGAATAATTCTCTTTTG
TCAATGGGAGGGTAGCAATACCTTTTGCCTAGAGAGGGGTTTATGTCCTATCAGCTTGTTGGTGGGGTAA
TGGCCTACCAAGGCGAAGACGGGTAGCCGGTCTTAGAGGATGGTCGGCCACACTGGGACTGAGACACTGC
CCAGACTTCTACGGAAGGCTGCAGTCGAGAATCTTTCGCAATGCCCGAAAGGGTGACGAAGCGACGCCGC
GTGAGCGAGGAAGGCCTTCGGGTTGTAAAGCTCTGTCAGGAGTTAAGAAATATAAGTGTGCTAATACCAC
ATTTATTTGACGAAGGCTCCAAAGGAAGCCACGGCTAACTCTGTGCCAGCAGCCGCGGTAATACAGAGGT
GGCAAGCGTTGTTCGGAATTATTGGGCGTAAAGAGCACGTAGGTGGGTTTGTAAGTCAGATGTGAAAGCC
TTCTGTTCAACGGAAGAATTGCATCTGAAACTACAAGTCTTGAGTGTAGGAGGGGAGAATGGAACTTCTG
GTGGAGCGGTGAAATGCGTAGATATCAGAAGGAACGCCGGCGGCGAAAGCGATTCTCTGGCCTATTACTG
ACACTCAGTGTGCGAAAGCTAGGGGAGCAAACGGGATTAGATACCCCGGTAGTCCTAGCTGTAAACGAT

>gi|381146865|gb|JQ309014.1| Uncultured planctomycete clone MC4_A10-S 16S ribosomal RNA gene, partial sequence
GAACGAGGATATATCCTTCGGGATATAAGCCGAGTGGCGCAAGGGTGAGTAATGCATAGATTACCTGCCT
CCGGGATAAGGACAACTTTGTGAAAACGAAGCTAATACTTAATAATACAAAAGAAAATAATTTCCTTTTG
TCAATGGGAGGGTAGTAATACCTTTTGCCTGGAGAGGGGTTTATGTCCTATCAGCTTGTTGGTGGGGTAA
TGGCCTACCAAGGCGAAGACGGGTAGCCGGTCTTAGAGGATGGTCGGCCACACTGGGACTGAGACACTGC
CCAGACTTCTACGGAAGGCTGCAGTCGAGAATCTTTCGCAATGCCCGAAAGGGTGACGAAGCGACGCCGC
GTGGGTGAGGAAGGCCTTCGGGTTGTAAAGCCCTGTCAGGAGTTAAGAAATATAAGTGCGTTAATACCGC
ATTTATTTGACGAAGGCTCCAAAGGAAGCCACGGCTAACTCTGTGCCAGCAGCCGCGGTAATACAGAGGT
GGCAAGCGTTGTTCGGAATTATTGGGCGTAAAGAGCACGTAGGTGGGTTTGTAAGTCAGATGTGAAAGCC
TTCTGTTCAACGGAAGAATTGCATCTGAAACTGCAAGTCTTGAGTGTAGGAGGGGAGAATGGAACTTCTG
GTGGAGCGGTGAAATGCGTAGATATCAGAAGGAACGCCGGCGGCGAAAGCGATTCTCTGGCCTATTACTG
ACACTCAGTGTGCGAAAGCTAGGGGAGCAAACGGGATTAGATACCCCGGTAGTCCTAGCCGTAAACGAT

>gi|381146866|gb|JQ309015.1| Uncultured planctomycete clone MC15_A6-S 16S ribosomal RNA gene, partial sequence
GAACGAGGATATATCCTTCGGGATATAAGCCGAGTGGCGCAAGGGTGAGTAATGCATAGATTACCTGCCT
CCGGGATAAGGACAACTTTGTGAAAACGAAGCTAATACTTAATAATACAAAAGAAAATAATTTCCTTTTG
TCAATGGGAGGGTAGCAATACCTTTTGCCTGGAGAGGGGTTTATGTCCTATCAGCTTGTTGGTGGGGTAA
TGGCCTACCAAGGCGAAGACGGGTAGCCGGTCTTAGAGGATGGTCGGCCACACTGGGACTGAGACACTGC
CCAGACTTCTACGGAAGGCTGCAGTCGAGAATCTTTCGCAATGCCCGAAAGGGTGACGAAGCGACGCCGC
GTGAGTGAGGAAGGCCTTCGGGTTGTAAAGCTCTGTCAGGAGTTAAGAAATGTAAGTGTGCTAATACCAC
ATTTATTTGACAAAAGCTCCAAAGGAAGCCACGGCTAACTCTGTGCCAGCAGCCGCGGTAATACAGAGGT
GGCAAGCGTTGTTCGGAATTATTGGGCGTAAAGAGCACGTAGGTGGGTTTGTAAGTCAGATGTGAAAGCC
TTCTGTTCAACGGAAGAATTGCATCTGAAACTGCGAGTCTTGAGTGTAGGAGGGGAGAATGGAACTTCTG
GTGGAGCGGTGAAATGCGTAGATATCAGAAGGAACGCCGGCGGCGAAAGCGATTCTCTGGCCTATTACTG
ACACTCAGTGTGCGAAAGCTAGGGGAGCAAACGGGATTAGATACCCCGGTAGTCCTAGCCGTAAACGAT

>gi|381146867|gb|JQ309016.1| Uncultured planctomycete clone MC9_B8-S 16S ribosomal RNA gene, partial sequence
GAACGAGGATATACCCTTCGGGGTATAAACCGAGTGGCGCAAGGGTGAGTAATGCATAGATTACCTGCCT
CCGAGATAAGGACAACTTTGTGAAAACGAAGCTAATACTTAATAATACAAAAGAAAATAATTTCCTTTTG
TCAATGGGAGGGTAGCAATACCTTTTGCCTGGAGAGGGGTTTATGTCCTATCAGCTTGTTGGTGGGGTAA
TGGCCTACCAAGGCGAAGACGGGTAGCCGGTCTTAGAGGATGGTCGGCCACACTGGGACTGAGACACTGC
CCAGACTTCTACGGAAGGCTGCAGTCGAGAATCTTTCGCAATGCCCGAAAGGGTGACGAAGCGACGCCGC
GTGGGTGAGGAAGGCCTTCGGGTTGTAAAGCCCTGTCAGGAGTTAAGAAATGTAAGTGTGTTAATACCAC
ATTTATTTGACGAAGGCTCCAAAGGAAGCCACGGCTAACTCTGTGCCAGCAGCCGCGGTAATACAGAGGT
GGCAAGCGTTGTTCGGAATTATTGGGCGTAAAGAGCACGTAGGTGGGTTTGTAAGTCAGATGTGAAAGCC
TTCTGTTCAACGGAAGAATTGCATCTGAAACTGCGAGTCTTGAGTGTAGGAGGGGAGAATGGAACTTCTG
GTGGAGCGGTGAAATGCGTGTTTCTGAGAAGGAACGCCGGCGGCGAAAGCGATTCTCTGGCCTATTACTG
ACACTCAGTGTGCGAAAGCTAGGGGAGCAAACGGGATTAGATACCCCGGTAGTCCTAGCCGTAAACGAT

>gi|381146868|gb|JQ309017.1| Uncultured planctomycete clone MC5_A7-S 16S ribosomal RNA gene, partial sequence
GAACGAGGATATATCCTTCGGGATATAAGCCGAGTGGCGCAAGGGTGAGTAATGCATAGATTACCTGCCT
CTAGGATAAGGACAACTTTGTGAAAACGAAGCTAATACTTAATAATACAAATGGAAATAATTTTCTTTTG
TCAATGGGAGGGTAGCAATACCTTTTGCCTGGAGAGGGGTCTATGTCCTATCAGCTTGTTGGTGGGGTAA
TGGCCTACCGAGGCGAAGACGGGTAGCCGGTCTTAGAGGATGGTCGGCCACACTGGGACTGAGACACTGC
CCAGACTTCTACGGAAGGCTGCAGTCGAGAATCTTTCGCAATGCCCGAAAGGGTGACGAAGCGACGCCGC
GTGAGTGAGGAAGGCCTTCGGGTTGTAAAGCTCTGTCAGGAGTTAAGAAATATAAGTGTGTTAATACCGC
ATTTATTTGACGAAGGCTCCAAAGGAAGCCACGGCTAACTCTGTGCCAGCAGCCGCGGTAATACAGAGGT
GGCAAGCGTTGTTCGGAATTATTGGGCGTAAAGAGCACGTAGGTGGGTTTGTAAGTCAGATGTGAAAGCC
TTCTGTTCAACGGAAGAATTGCATCTGAAACTGCGAGTCTTGAGTGTAGGAGGGGAGAATGGAACTTCTG
GTGGAGCGGTGAAATGCGTAGATATCAGAAGGAACGCCGGCGGCGAAAGCGATTCTCTGGCCTATTACTG
ACACTCAGTGTGCGAAAGCTAGGGGAGCAAACGGGGTTAGATACCCCGGTAGTCCTAGCTGTAAACGAT

>gi|381146869|gb|JQ309018.1| Uncultured planctomycete clone MC4_A1-S 16S ribosomal RNA gene, partial sequence
GAACGAGGATATATCCTTCGGGATATAAACCGAGTGGCGCAAGGGTGAGTAATGCATAGATTACCTGCCT
CTAGGATAAGGACAACTTTGTGAAAACGAAGCTAATACTTAATAATACAAATGGAAATAATTTCTATTTG
TCAATGGGAGGGTAGCAATACCTTTTGCCTGGAGAGGGGTTTATGTCCTATCAGCTTGTTGGTGGGGTAA
TGGCCTACCAAGGCGAAGACGGGTAGCCGGTCTTAGAGGATGGTCGGCCACACTGGGACTGAGACACTGC
CCAGACTTCTACGGAAGGCTGCAGTCGAGAATCTTTCGCAATGCCCGAAAGGGTGACGAAGCGACGCCGC
GTGAGTGAGGAAGGCCTTCGGGTTGTAAAGCTCTGTCAGGAGTTAAGAAATGTAAGTGTGTTAATACCAC
ATTTATTTGACAAAGGCTCCAAAGGAAGCCACGGCTAACTCTGTGCCAGCAGCCGCGGTAATACAGAGGT
GGCAAGCGTTGTTCGGAATTATTGGGCGTAAAGAGCACGTAGGTGGGTTTGTAAGTCAGATGTGAAAGCC
TTCTGTTCAACGGAAGAATTGCATCTGAAACTACAAGTCTTGAGTGTAGGAGGGGAGAATGGAACTTCTG
GTGGAGCGGTGAAATGCGTAGATATCAGAAGGAACGCCGGCGGCGAAAGCGATTCTCTGGCCTATTACTG
ACACTCAGTGTGCGAAAGCTAGGGGAGCAAACGGGATTAGATACCCCGGTAGTCCTAGCCGTAAACGAT

>gi|381146870|gb|JQ309019.1| Uncultured planctomycete clone MC5_A6-S 16S ribosomal RNA gene, partial sequence
GAACGAGGATATATCCTTCGGGATATAAATCGAGTGGCGCAAGGGTGAGTAATGCATAGATTACCTGCCT
CTGGGATAAGGACAACTTTGTGAAAACGGAGCTAATACTTAATAATACAAGGGAAAATTATTTCTTTTGT
CAAAGGGAGGGTAGCAATATCTTTTGCCTAGAGAGGGGTTTATGTCCTATCAGCTTGTTGGTGGGGTAAT
GGCCTACCAAGGCGTAGACGGGTAGCCGGCCTTAGAGGGTGGTCGGCCACACTGGGACTGAGACACTGCC
CAGACTTCTACGGAAGGCTGCAGTCGAGAATCTTTCGCAATGCCCGAAAGGGTGACGAAGCGACGCCGCG
TGGGTGAGGACGGCCTTCGGGTTGTAAAGCCCTGTCAGGAGTTAAGAAATGTAAGTGTGCTAATACCACA
TTTATTTGACGAAGGCTCCAAAGGAAGCCACGGCTAACTCTGTGCCAGCAGCCGCGGTAATACAGAGGTG
GCAAGCGTTGTTCGGAATTATTGGGCGTAAAGAGCACGTAGGTGGGTTTATAAGTCAGATGTGAAAGCCT
TCTGTTCAACGGAAGAATTGCATCTGAAACTGTAAGTCTTGAGTGTAGGAGGGGAGAATGGAACTTCTGG
TGGAGCGGTGAAATGCGTAGATATCAGAAGGAACGCCGGCGGCGAAAGCGATTCTCTGGCCTATTACTGA
CACTGAGTGTGCGAAAGCTAGGGGAGCAAACGGGATTAGATACCCCGGTAGTCCTAGCCGTAAACGAT

>gi|381146871|gb|JQ309020.1| Uncultured planctomycete clone MC4_B5-S 16S ribosomal RNA gene, partial sequence
GAACGAGGATATATCCTTCGGGATATAAGCCGAGTGGCACAAGGGTGAGTAATGCATAGATTACCTGCCT
TTAGGATAAGGGGAACTTTGTGAAAACGGAGCTAATACTTAATAATACAAAAGAAAATAATTTTCTTTTG
TCAAAGGGAGGGTAGCAATACCTTTCGCCTAGAGGGGGGTTTATGTCCTATCAGCTTGTTGGTGGGGTAA
TGGCCTACCAAGGCGAAGACGGGTAGCCGGTCTTAGAGGATGGTCGGCCACACTGGGACTGAGACACTGC
CCAGACTTCTACGGAAGGCTGCAGTCGAGAATCTTTCGCAATGCCCGAAAGGGTGACGAAGCGACGCCGC
GTGGGTGAGGAAGGCCTTCGGGTTGTAAAGCCCTGTCAGGAGTTATGAAATGTAGGTGCGCTAATATCGT
ACTTATTTGACAAAGGCTCCAAAGGAAGCCACGGCTAACTCTGTGCCAGCAGCCGCGGTAATACAGAGGT
GGCGAGCGTTGTTCGGAATTATTGGGCGTAAAGAGCACGTAGGTGGGTTTGTAAGTCAGATGTGAAAGCC
TTCTGTTCAACGGAAGAATTGCATCTGAAACTGCGAATCTTGAGTATAGGAGGGGAGAATGGAACTTCTG
GTGGAGCGGTGAAATGCGTAGATATCAGAAGGAACGCCGGCGGCGAAAGCGATTCTCTGGCCTATTACTG
ACACTCAGTGTGCGAAAGCTAGGGGAGCAAACGGGATTAGATACCCCGGTAGTCCTAGCCGTAAACGAT

>gi|381146872|gb|JQ309021.1| Uncultured planctomycete clone MC3_B2-S 16S ribosomal RNA gene, partial sequence
GAACGAGGATATACCCTTCGGGGTATAAACCGAGTGGCGCAAGGGTGAGTAATGCATAGATTACCTGCCT
CCGGGATAAGGACAACTTTGTGAAAACGAAGCTAATACTTAATAATACAAAAGAAAATTATTTTCTTTTG
TCAAAGGGAGGGTAGCAATACCTTTTGCCTGGAGAGGGGTTTATGTCCTATCAGCTTGTTGGTGGGGTAA
TGGCCTACCAAGGCGAAGACGGGTAGCCGGTCTTAGAGGATGGTCGGCCACACTGGGACTGAGACACTGC
CCAGACTTCTACGGAAGGCTGCAGTCGAGAATCTTTCGCAATGCCCGAAAGGGTGACGAAGCGACGCCGC
GTGGGTGAGGAAGGCCTTCGGGTTGTAAAGCCCTGTCAGGAGTTAAGAAATATAAGTGCGTTAATACCGC
ATTTATTTGACGAAGGCTCCAAAGGAAGCCACGGCTAACTCTGTGCCAGCAGCCGCGGTAATACAGAGGT
GGCAAGCGTTGTTCGGAATTATTGGGCGTAAAGAGCACGTAGGTGGGTTTGTAAGTCAGGTGTGAAAGCC
TTCTGTTCAACGGAAGAATTGCATCTGAAACTGCGAGTCTTGAGTGTAGGAGGGGAGAATGGAACTTCTG
GTGGAGCGGTGAAATGCGTAGATATCAGAAGGAACGCCGGCGGCGAAAGCGATTCTCTGGCCTATTACTG
ACACTCAGTGTGCGAAAGCTAGGGGAGCAAACGGGATTAGATACCCCGGTAGTCCTAGCCGTAAACGAT

>gi|381146873|gb|JQ309022.1| Uncultured planctomycete clone MC3_B9-S 16S ribosomal RNA gene, partial sequence
GAACGAGGATATATCCTTCGGGATATAAGCCGAGTGGCGCAAGGGTGAGTAATGCATAGATTACCTGCCT
CCGGGATAAGGACAACTTTGTGAAAACGGAGCTAATACTTAATAATACAAAAGAGAATAATTTTCTTTTG
TCAATGGGAGGGTAGCAATACCTTTTGCCTGGAGAGGGGTTTATGTCCTATCAGCTTGTTGGTGGGGTAA
TGGCCTACCAAGGCGAAGACGGGTAGCCGGTCTTAGAGGATGGTCGGCCACACTGGGACTGAGACACTGC
CCAGACTTCTACGGAAGGCTGCAGTCGAGAATCTTTCGCAATGCCCGAAAGGGTGACGAAGCGACGCCGC
GTGGGTGAGGAAGGCCTTCGGGTTGTAAAGCCCTGTCAGGAGTTAAGAAATGTAAGTGCGCTAATATCGC
ATTTATTTGACGAAGGCTCCAAAGGAAGCCACGGCTAACTCTGTGCCAGCAGCCGCGGTAATACAGAGGT
GGCAAGCGTTGTTCGGAATTATTGGGCGTAAAGAGCACGTAGGTGGGTTTGTAAGTCAGATGTGAAAGCC
TTCTGTTCAACGGAAGAATTGCATCTGAAACTGCAAGTCTTGAGTGTAGGAGGGGAGAATGGAACTTCTG
GTGGAGCGGTGAAATGCGTAGATATCAGAAGGAACGCCGGCGGCGAAAGCGATTCTCTGGCCTATTACTG
ACACTCAGTGTGCGAAAGCTAGGGGAGCAAACGGGATTAGATACCCCGGTAGTCCTAGCCGTAAACGAT

>gi|381146874|gb|JQ309023.1| Uncultured planctomycete clone MC4_A7-S 16S ribosomal RNA gene, partial sequence
GAACGAGGATATACCCTTCGGGGTATAAACCGAGTGGCGCAAGGGTGAGTAATGCATAGATTACCTGCCT
CCGGGATAAGGACAACTTTGTGAAAACGAAGCTAATACTTAATAATACAAAAGAAAATTATTTTCTTTTG
TCAAAGGGAGGGTAGCAATACCTTTTGCCTGGAGAGGGGTTTATGTCCTATCAGCTTGTTGGTGGGGTAA
TGGCCTACCAAGGCGAAGACGGGTAGCCGGTCTTAGAGGATGGTCGGCCACACTGGGACTGAGACACTGC
CCAGACTTCTACGGAAGGCTGCAGTCGAGAATCTTTCGCAATGCCCGAAAGGGTGACGAAGCGACGCCGC
GTGGGTGAGGAAGGCCTTCGGGTTGTAAAGCCCTGTCAGGAGTTAAGAAATATAGGTGCGTTAATACCGC
ATTTATTTGACGAAGGCTCCAAAGGAAGCCACGGCTAACTCTGTGCCAGCAGCCGCGGTAATACAGAGGT
GGCAAGCGTTGTTCGGAATTATTGGGCGTAAAGAGCACGTAGGTGGGTTTGTAAGTCAGGTGTGAAAGCC
TTCTGTTCAACGGAAGAATTGCATCTGAAACTGCGAGTCTTGAGTGTAGGAGGGGAGAATGGAACTTCTG
GTGGAGCGGTGAAATGCGTAGATATCAGAAGGAACGCCGGCGGCGAAAGCGATTCTCTGGCCTATTACTG
ACACTCAGTGTGCGAAAGCTAGGGGAGCAAACGGGATTAGATACCCCGGTAGTCCTAGCCGTAAACGAT

>gi|381146875|gb|JQ309024.1| Uncultured planctomycete clone MC15_A2-S 16S ribosomal RNA gene, partial sequence
GAACGAGGATATGTCCTTCGGGACATAAGTCGAGTGGCGCAAGGGTGAGTAATGTATGGACAACCTGCCT
TTAGGACAAGAATAACTCTGTGAAAATAGAGCTAATACTTGATAATACAAGAGGAGTTTGCTCTTTTTGT
TAAAATTGGGTATTTATACCTTTTGCCTAGAGAGGGGTTCATCTCCTATCAGCTTGTTGATGGGGTAATG
GCCTACCAAGGCTAAGACGGGTAGCCGGCCTTAGAGGGTGGTCGGCCACACTGGAACTGAGACACTGTCC
AGACTTCTACGGAAGGCTGCAGTCGAGAATCTTTCGCAATGCCCGAAAGGGTGACGAAGCGACGCCGCGT
GAGTGAAGAAGGCCTTCGGGTTGTAAAACTCTGTCAGGAGTTAAGAAATGCAAGTCTGCTAATACCGGAT
TTGTTTGACAAAAGCTCCAGAGGAAGCCACGGCTAACTCTGTGCCAGCAGCCGCGGTAATACAGAGGTGG
CAAGCGTTGTTCGGAATTATTGGGCGTAAAGAGCACGTAGGTGGTTTTGTAAGTCAGATGTGAAAGCCTT
CTGTTCAACGGGAGAATTGCATCTGAAACTGCAAAACTTGAGTGTAGGAGGGGAGAGTGGAACTTCTGGT
GGAGCGGTGAAATGCGTAGATATCAGAAGGAACGCCGGTGGCGAAAGCGACTCTCTGGTCTATTACTGAC
ACTGAGGTGCGAAAGCTAGGGGAGCAAACGGGATTAGATACCCCGGTAGTCCTAGCCCGCAAACGAT

>gi|381146876|gb|JQ309025.1| Uncultured planctomycete clone MC3_A3-S 16S ribosomal RNA gene, partial sequence
GAACGAGGATATATCCTTCGGGATATAAGCCGAGTGGCGCAAGGGTGAGTAATGCATAGATTACCTGCCT
CCGGGATAAGGACAACTTTGTGAAAACGAAGCTAATACTTAATAATACAAAAGAAAATAATTTTCATTTG
TCAATGGGAGGGTAGCAATACCTTTTGCCTGGAGAGGGGTTTATGTCCTATCAGCTTGTTGGTGGGGTAA
TGGCCTACCAAGGCGAAGACGGGTAGCCGGTCTTAGAGGATGGTCGGCCACACTGGGACTGAGACACTGC
CCAGACTTCTACGGAAGGCTGCAGTCGAGAATCTTTCGCAATGCCCGAAAGGGTGACGAAGCGACGCCGC
GTGAGTGAGGAAGGCCTTCGGGTTGTAAAGCTCTGTCAGGAGTTAAGAAATATAAGTGTGCTAATACCAC
ATTTATTTGACGAAGGCTCCAAAGGAAGCCACGGCTAACTCTGTGCCAGCAGCCGCGGTAATACAGAGGT
GGCAAGCGTTGTTCGGAATTATTGGGCGTAAAGAGCACGTAGGTGGGTTTGTAAGTCAGATGTGAAAGCC
TTCTGTTCAACGGAAGAATTGCATCTGAAACTGCGAGTCTTGAGTGTAGGAGGGGAGAATGGAACTTCTG
GTGGAGCGGTGAAATGCGTAGATATCAGAAGGAACGCCGGCGGCGAAAGCGATTCTCTGGCCTATTACTG
ACGCTCAGTGTGCGAAAGCTAGGGGAGCAAACGGGATTAGATACCCCGGTAGTCCTAGCCGTAAACGAT

>gi|381146877|gb|JQ309026.1| Uncultured planctomycete clone MC3_A8-S 16S ribosomal RNA gene, partial sequence
GAACGAGGATATATCCTTCGGGATATAAGCCGAGTGGCGCAAGGGTGAGTAATGCATAGATTACCTGCCT
TTAGGATAAGGACAACTTTGTGAAAACGGAGCTAATACTTAATAACACAAAAGGGAATAATTTTCTTTTG
TCAAATGGAGGGTAGCAATATCTTTCGCCTGAAGAGGGGTTTATGTCCTATCAGCTTGTTGGTGGGGTAA
TGGCCTACCAAGGCGAAGACGGGTAGCCGGCCTTAGAGGGTGGTCGGCCACACTGGGACTGAGACACTGC
CCAGACTTCTACGGAAGGCTGCAGTCGAGAATCTTTCGCAATGCCCGAAAGGGTGACGAAGCGACGCCGC
GTGGGTGAGGAAGGCCTTCGGGTTGTAAAGCCCTGTCAGGAGTTAAGAAATATAGATTCGCTAATATCGG
GTCTATTTGACAAAGGCTCCAAAGGAAGCCACGGCTAACTCTGTGCCAGCAGCCGCGGTAATACAGAGGT
GGCAAGCGTTGTTCGGAATTATTGGGCGTAAAGAGCACGTAGGTGGATTTGTAAGTCAGATGTGAAAGCC
TTCTGTTCAACGGAAGAATTGCATCTGAAACTACAGACCTTGAGTGTAGGAGGGGAGAATGGAACTTCTG
GTGGAGCGGTGAAATGCGTAGATATCAGAAGGAACGCCGGCGGCGAAAGCGATTCTCTGGCCTATTACTG
ACACTCAGTGTGCGAAAGCTAGGGGAGCAAACGGGATTAGATACCCCGGTAGTCCTAGCCGTAAACGAT

>gi|381146878|gb|JQ309027.1| Uncultured planctomycete clone MC15_B11-S 16S ribosomal RNA gene, partial sequence
GAACGAGGATATATCCTTCGGGATATAAGCCGAGTGGCGGAAGGGTGAGTAATGCACAGACAACCTGCCT
TTAGGATAAGAATAACTCTGTGAAAGCGGAGCTAATACTTAATAATACAAAGAAAAGGTTCTTTTCTTTG
TCAAAAAAGGGTATTTATACCTTTTGCCTAGAGAGGGGTTTATGTCCTATCAGCTTGTTGGTGGGGTAAC
GGCCTACCAAGGCGAAGACGGGTAACCGGCCTTAGAGGGTAGTCGGTCACACTGGAACTGAGACACTGTC
CAGACTTCTACGGAAGGCTGCAGTCGAGAATCTTTCGCAATGCCCGAAAGGGTGACGAAGCGACGCCGCG
TGGATGAAGAAGGCCTTCGGGTTGTAAAATCCTGTCAGGAGTTAAGAAATATAAGTTTGATAATACCAAA
TTTATTCGACAAAGGCTCCAGAGGAAGCCACGGCTAACTCTGTGCCAGCAGCCGCGGTAATACAGAGGTG
GCAAGCGTTGTTCGGAATTATTGGGCGTAAAGAGCACGTAGGTGGATTTGTTAGTCAGATGTGAAAGCCT
TTCGTTCAACGGAAGAATTGCATCTGAAACTACAAACCTTGAGTATAGGAGGGGAGAGTGGAACTTCTGG
TGGAGCGGTGAAATGCGTAGATATCAGAAGGAACGCCGGCGGCGAAAGCGACTCTCTGGCCTATAACTGA
CACTGAGTGTGCGAAAGCTAGGGGAGCAAACGGGATTAGATACCCCGGTAGTCCTAGCCGTAAACGAT

>gi|381146879|gb|JQ309028.1| Uncultured planctomycete clone MC15_B3-S 16S ribosomal RNA gene, partial sequence
GAACGAGGATATATCCTTCGGGATATAAGCCGAGTGGCGGAAGGGTGAGTAATGCACAGACAACCTGCCT
TTAGGATAAGAATAACTCTGTGAAAGCGGAGCTAATACTTAATAATACAAAGAAAAGGTTCTTTTCTTTG
TCAAAAAAGGGTATTTATACCTTTTGCCTAGAGAGGGGTTTATGTCCTATCAGCTTGTTGGTGGGGTAAC
GGCCTACCAAGGCGAAGACGGGTAACCGGCCTTAGAGGGTAGTCGGTCACACTGGAACTGAGACACTGTC
CAGACTTCTACGGAAGGCTGCAGTCGAGAATCTTTCGCAATGCCCGAAAGGGTGACGAAGCGACGCCGCG
TGGATGAAGAAGGCCTTCGGGTTGTAAAATCCTGTCAGGAGTTAAGAAATATAAGTTTGATAATACCAAA
TTTATTTGACAAAGGCTCCAGAGGAAGCCACGGCTAACTCTGTGCCAGCAGCCGCGGTAATACAGAGGTG
GCAAGCGTTGTTCGGAATTATTGGGCGTAAAGAGCACGTAGGTGGATTTGTTAGTCAGATGTGAAAGCCT
TTCGTTCAACGGAAGAATTGCATCTGAAACTACAAACCTTGAGTATAGGAGGGGAGAGTGGAACTTCTGG
TGGAGCGGTGAAATGCGTAGATATCAGAAGGAACGCCGGCGGCGAAAGCGACTCTCTGGCCTATAACTGA
CACTGAGTGTGCGAAAGCTAGGGGAGCAAACGGGATTAGATACCCCGGTAGTCCTAGCCGTAAACGAT

>gi|381146880|gb|JQ309029.1| Uncultured planctomycete clone MC3_A4-S 16S ribosomal RNA gene, partial sequence
GAACGAGGATATATCCTTCGGGATATAAGCCGAGTGGCGCAAGGGTGAGTAATGCATAGATTACCTGCCT
CCGGGATAAGGACAACTTTGTGAAAACGGAGCTAATACTTAATAATACAAAAGAGAATAATTTTCTTTTG
TCAATGGGAGGGTAGCAATACCTTTTGCCTGGAGAGGGGTTTATGTCCTATCAGCTTGTTGGTGGGGTAA
TGGCCTACCAAGGCGAAGACGGGTAGCCGGTCTTAGAGGATGGTCGGCCACACTGGGACTGAGACACTGC
CCAGACTTCTACGGAAGGCTGCAGTCGAGAATCTTTCGCAATGCCCGAAAGGGTGACGAAGCGACGCCGC
GTGGGTGAGGAAGGCCTTCGGGTTGTAAAGCCCTGTCAGGAGTTAAGAAATGTAAGTGCGCTAATATCGC
ATTTATTTGACGAAGGCTCCAAAGGAAGCCACGGCTAACTCTGTGCCAGCAGCCGCGGTAATACAGAGGT
GGCAAGCGTTGTTCGGAATTATTGGGCGTAAAGAGCACGTAGGTGGGTTTGTAAGTCAGATGTGAAAGCC
TTCTGTTCAACGGAAGAATTGCATCTGAAACTGCAAGTCTTGAGTGTAGGAGGGGAGAATGGAACTTCTG
GTGGAGCGGTGAAATGCGTAGATATCAGAAGGAACGCCGGCGGCGAAAGCGATTCTCTGGCCTATTACTG
ACACTCAGTGTGCGAAAGCTAGGGGAGCAAACGGGATTAGATACCCCGGTAGTCCTAGCCGTAAACGAT

>gi|381146881|gb|JQ309030.1| Uncultured planctomycete clone MC3_C5-S 16S ribosomal RNA gene, partial sequence
GAACGAGGATATATCCTTCGGGATATAAGCCGAGTGGCGCAAGGGTGAGTAATGCATAGATTACCTGCCT
CTAGGATAAGGACAACTTTGTGAAAACGGAGCTAATACTTAATAAAACAAAAGAAAATAATTTTCTTTTG
TCAATGGGAGGGTAGCAATGCCTTTTGCCTGGAGAGGGGTTTATGTCCTATCAGCTTGTTGGTGGGGTAA
[truncated: 89,443 more chars]
