# Supplementary material for: Biogeography of anaerobic ammonia-oxidizing (anammox) bacteria
Source: Front Microbiol. 2014 Aug 6;5:399. doi: 10.3389/fmicb.2014.00399 (PMC4123730; doi:10.3389/fmicb.2014.00399)
Supplement: Supplementary file 1 [file DataSheet1.ZIP › Sonthiphand supp data files/100/Untrimmed Sequence Files/4.fasta]

>gi|90110983|gb|DQ386151.1| Uncultured planctomycete clone GF09 16S ribosomal RNA gene, partial sequence
GGATTAGGCATGCAAGTCGAACGAGGATATATCCTTCGGGATATAAGCCGAGTGGCGCAAGGGTGAGTAA
TGCATGGATTACCTGCCTCCGGGATAAGGACAACTTTGTGAAAACGGAGCTAATACTTAATAAAACAAAA
GAGAATAATTTTCTTTTGTCAATGGGAGGGTAGCAATACCTTTTGCCTGGAGAGGGGTTTATGTCCTATC
AGCTTGTTGGTGGGGTAATGGCCTACCAAGGCGAAGACGGGTAGCCGGACTTAGTGGTTGTTCGGCCACA
CTGGGACTGAGACACTGCCCAGACTTCTACGGAAGGCTGCAGTCGAGAATCTTTCGCAATGCCCGAAAGG
GTGACGAAGCGACGCCGCGTGGGTGAGGAAGGCCTTCGGGTTGTAAAGCCCTGTCAGGAGTTAAGAAATG
TAAGTGCGCTAATATCGCATTTATTTGACGAAGGCTCCAAAGGAAGTCACGGCTAACTCTGTGCCAGCAG
CCGCGGTAATACAGAGGTGGCAAGCGTTGTTCGGAATTATTGGGCGTAAAGAGCACGTAGGTGGGTTTGT
AAGTCAGATGTGAAAGCCTTCTGTTCAACGGAAGAATTGCATCTGAAACTGCGAGTCTTGAGTGTAGGAG
GGGAGAATGGAACTTCTGGTGGAGCGGTGAAATGCGTAGATATCAGAAGGAACGCCGGCGGCGAAAGCGA
TTCTCTGGCCTATTACTGACACTCAGTGTGCGAAAGCTAGGGGAGCAAACGGGATTAGATACCCCGGTAG
TCCTAGCCGTAAACGATGGGCACTAAGTAGAGGGGATTACCGATATTCTCTCTGCCGTAGCTAACGCATT
AAGTGCCCCGCCTGGGGAGTACGGCCGCAAGGCTAAAACTCAAAAGAATTGACGGGGGCTCGCACAAGCG
GTGGAGCATGTGGCTTAATTCGATGCAACGCGAAAAACCTTACCGGGGCTTGACATGGTAGAAGTAGGAA
CCCGAAAGGGTAACGAACGGTATCCAGTCCGTAGCTATTACAGGTGTTGCATGGCTGTCGTCAGCTCGTG
TCGTGAGACGTTGGGTTAAGTCCCCTAACGAGCGAAACCCTTGTTTTTAGTTGCCAGCGGGTTATGCCGG
GCACTCTAGAAAGACTGCCGTCGTCAAGGCGGAGGAAGGTGGGGACGACGTCAAGTCATCATGGCCCTTA
TGCCCCGGGCTGCACACGTGCTACAATGGCCGGTACAAACGGAAGCGAAGCCGCAAGGTGAAGCGAATCC
TAAAAAGCCGGTCTCAGTTCGGATTGGAGGCTGAAATTCGCCTCCATGAAGTTGGAATCGCTAGTAATCG
CGGATCAGCAGCGCCGCGGTGAATATGTTCCCGAGCCTTGTACACACCGCCCGTC

>gi|90110984|gb|DQ386152.1| Uncultured planctomycete clone GD17 16S ribosomal RNA gene, partial sequence
GGATTAGGCATGCAAGTCGAACGAGGATATACCCTTCGGGGTGTAAACCGAGTGGCGCAAGGGTGAGTAA
TGCATAGATTACCTACCTCTAGGATAAGGACAACTTTGTGAAAACGAAGCTAATACTTAATAATACAAAA
GAAAATAATTTTCATTTGTCAATGGGAGGGTAGCAATACCTTTTGCCTGGAGAGGGGTTTATGTCCTATC
AGCTTGTTGGTGGGGTAATGGCCTACCAAGGCGAAGACGGGTAGCCGGTCTTAGAGGATGGTCGGCCACA
CTGGGACTGAGACACTGCCCAGACTTCTACGGAAGGCTGCAGTCGAGAATCTTTCGCAATGCCCGAAAGG
GTGACGAAGCGACGCCGCGTGAGTGAGGAAGGCCTTCGGGTTGTAAAGCTCTGTCAGGAGTTAAGAAATA
TAAGTGTGCTAATACCGCATTTATTTGACAAAAGCTCCAAAGGAAGCCACGGCTAACTCTGTGCCAGCAG
CCGCGGTAATACAGAGGTGGCAAGCGTTGTTCGGAATTATTGGGCGTAAAGAGCACGTAGGTGGGTCCGT
AAGTCAGATGTGAAAGCCTTCTGTTCAACGGAAGAATTGCATCTGAAACTGCGGGTCTTGAGTGTAGGAG
GGGAGAATGGAACTTCTGGTGGAGCGGTGAAATGCGTAAATATCAGAAGGAACGCCGGCGGCGAAAAGCG
ATTCTCTGGCCTATTACTGACACTCACTGTGCGAAAGCTAGGGGAGCAAACGGGATTAGATACCCCGGTA
GTCCTAGCCGTAAACNATGGGCACTAAGTAGAGGGAATTACCTATGTTCTCTCTGCCGTAGCTAACGCAT
TAAGTGCCCCGCCTGGGGA

>gi|90110985|gb|DQ386153.1| Uncultured planctomycete clone GS07 16S ribosomal RNA gene, partial sequence
ACGAAGCGACGCCGCGTGGGTGAGGAAGGCCTTCGGGTTGTAAAGCCCTGTCAGGGAGTTAAGAAATGTA
AGTGCGCTAATACTCGCATTTATTTGACGAAGGCTCCAAAGGAAGCCACGGCTAACTCTGTGCCAGCAGC
CGCGGTAATACAGAGGTGGCAAGCGTTGTTCGGAATTATTGGGCGTAAAGAGCACGTAGGTGGGTTTGTA
AGTCAGATGTGAAAGCCTTCTGTTCAACGGAAGAATTGCATCTGAAACTGCTAATCTTGAGTGTAGGAGG
GGAGAATGGAACTTCTGGTGGAGCGGTGAAATGCGTAGATATCAGAAGGAACGCCGGCGGCGAAAGCGAT
TCTCTGGCCTATTACTGACACTCAGTGTGCGAAAGCTAGGGGAGCAAACGGGATTAGATACCCCGGTAGT
CCTAGCCGTAAACGATGGGCACTAAGTAGAGGGAATTACCGATGTTCTCTCTGCCGTAGCTAACGCATTA
AGTGCCCCGCCTGGGGAGTACGGCCGCAAGGCTAAAACTCAAAAGAATTGACGGGGGCTCGCACAAGCGG
TGGAGCATGTGGCTTAATTCGATGCAACGCGAAAAACCTTACCGGGGCTTGACATGGTAGAAGTAGGAAC
CCGAAAGGGTCACGAACGGTATCCAGTCCGTAGCTATTACAGGTGTTGCATGGCTGTCGTCAGCTCTTGT
CGTGAGACGTTGGGTTAA


>gi|90110986|gb|DQ386154.1| Uncultured planctomycete clone BS05 16S ribosomal RNA gene, partial sequence
TTAGGATGCAAGTCGAACGAGGATATATCCTTCGGGATATAANCCGAGTGGCGCAAGGGTGAGTAATGCA
TAGATTACCTGCCTTTAGGATAAGGNCAACTTTTGTGAAAACGGAGCTAATACTTAATAATACAAAAGAA
AATAATTTTCTTTTGTCAANGGGAGGGTAGCAATACCTTTTGCCTAGAGAGGGGTTTATGTCCTATCAGC
TTGTTGGTGGGGTAATGGCCTACCAAGGCGAAGACGGGTAGCCGGTCTTAGAGGATGGTCGGCCACACTG
GGACTGAGACACTGCCCAGACTTCTACGGAAGGCTGCAGTCGAGAATCTTTCGCAATGCCCGAAAGGGTG
ACGAAGCGACGCCGCGTGGGTGAGGAAGGCCTTCGGGTTGTAAAGCCCTGTCAGGAGTTAAGAAATGTAA
GTGCGCTAATACCGCATTTATTTGACGAAGGCTCCAAAGGAAGCCACGGCTAACTCTGTGCCAGCAGCCG
CGGTAATACAGAGGTGGCAAGCGTTGTTCGGAATTATTGGGCGTAAAGAGCACGTAGGTGGGTTTGTAAG
TCAGATGTGAAAGCCTTCTGTTCAACGGAAGAATTGCATCTGAAACTGCTAATCTTGAGTGTAGGAGGGG
AGAATGGAACTTCTGGTGGAGCGGTGAAATGCGTAGATATCAGAAGGAACGCCGGCGGCGAAAGCGATTC
TCTGGCCTATTACTGACACTCAGTGTGCGAAAGCTAGGGGAGCAAACGGGATTAGATACCCCGGTAGTCC
>gi|112434187|gb|DQ837238.1| Uncultured planctomycete clone 49S1_2B_12 16S ribosomal RNA gene, partial sequence
GGCGGCGTGGATTAGGCATGCAGTCGAGCGAGGACGAGGCGAAAGGCTTGGAGCCGAGCGGCGAAAGGGC
GAGTCATACATCGATAACCTACCTTTGGGAGGGGGATAACGGCGTCCGCAAGGACTTTAGCGAAAGTGCC
GCTAATACCCCATAAAGCTGTAGGTTGCATAACTATGCAGCCAAAAGGTAGCGCGAAGGCGCTTCTGCCC
AGAGAGGGGTCTGTGTCCTATCAGCTAGTTGGTGAGGTAAAGGCCCACTAAGGCGATGACGGGTAGCCGG
CCTGAGAGGGTGGTCGGCCACATTGGGACTGAGACACTGCCCAGACTCCTACGGGAGGCTGCAGTCGAGG
ATCTTTCGCAATGCCCGAAAGGGTGACGAAGCGACGCCGCGTGGGGGAAGAAGGCCTTCGGGTTGTAAAC
CCCTGTCAGGAGTTAGGAAGTGCAGGGCGTGAATAGCGTCCTGCTTGACTAAGGCTCAAGAGGAAGTCAT
GGCTAACTCTGTGCCAGCAGCCGCGGTAATACAGAGATGGCAAGCGTTGTTCGGAATCACTGGGCGTAAA
GGGCACGTAGGCGGTCTAGCAAGTCGGGTGTGAAAGCCCCTGGCTCAAACAGGGAACTGCGCCCGAAACT
ACAAGACTTGAGGATGGAAGGGGAGAGTGGAACTTCCGGTGGAGCGGTGAAATGCGTAGATATCAGAAGG
AACGCCGGTGGCGAAAGCGACTCTCTGGTCTATCCCTGACGCTGAGGCGCGAAAGCTAGGGGAGCGAACG
GGATTAGATACCCCGGTAGTCCTAGCCGTAAACGATGAACACTAAGTAGAGGGACCGCGAGGTTTCTCTG
CCGCAGCTAACGCATTAAGTGTTCCGCCTGGGGAGTACGGTCGCAAGACTAAAACTCAAAAGAATTGACG
GGGGCTCGCACAAGCGGTGGAGCATGTGGCTTAATTCGATGCAACGCGAAGAACCTTACCGGGGCTTGAC
ATGATGGAAGTAGAAACCCGAAAGGGGGACGATCGGTATCCAGTCCGGAACTATCACAGGTGCTGCATGG
CTGTCGTCAGCTCGTGCCGTGAGGCGTTGGGTTAAGTCCTCTAACGAGCGAAACCCTTGTCTCTAGTTGC
CAACGGGAGAGCCGGGAACTCTAGAGAGACTGCTGTCGTCAAGACGGAGGAAGGTGGGGACGACGTCAAG
TCATCATGGCCCTTATGTCCCGGGCCGCACACGTGCTACAATGGCCGGTACAGAGGGATGCAAAGCCGCA
AGGTGGAGCGAAACCCAGAAAGCCGGTCCCAGTTCAGATCGAAGGCTGAAACCCGCCTTCGTGAAGGAGG
AATCGCTAGTAATCGCGGATCAGCTACGCCGCGGTGAATATGTTCCCGAGCCTTGTACACACCGCCCGTC
AAGCCACCCAAGCAGGGTGTACTCGAAGTCACTGCCCATCCGCAAGAAGGGAGTGCCGAAA
>gi|32815808|gb|AY257181.1| Candidatus Scalindua sorokinii 16S ribosomal RNA gene, partial sequence
GGATTAGGCATGCAAGTCGAACGAGGATATACCCTTCGGGGTGTAAACCGAGTGGCGCAAGGGTGAGTAA
TGCATAGATTACCTACCTCTAGGATAAGGACAACTTTGTGAAAACGAAGCTAATACTTAATAATACAAAA
GAAAATAATTTTCATTTGTCAATGGGAGGGTAGCAATACCTTTTGCCTGGAGAGGGGTTTATGTCCTATC
AGCTTGTTGGTGGGGTAATGGCCTACCAAGGCGAAGACGGGTAGCCGGTCTTAGAGGATGGTCGGCCACA
CTGGGACTGAGACACTGCCCAGACTTCTACGGAAGGCTGCAGTCGAGAATCTTTCGCAATGCCCGAAAGG
GTGACGAAGCGACGCCGCGTGAGTGAGGAAGGCCTTCGGGTTGTAAAGCTCTGTCAGGAGTTAAGAAATA
TAAGTGTGCTAATACCGCATTTATTTGACAAAAGCTCCAAAGGAAGCCACGGCTAACTCTGTGCCAGCAG
CCGCGGTAATACAGAGGTGGCAAGCGTTGTTCGGAATTATTGGGCGTAAACAGCACGTAGGTGGGTTCGT
AAGTCAGATGTGAAAGCCTTCTGTTCAACGGAAGAATTGCATCTGAAACTGCGAGTCTTGAGTGTAGGAG
GGGAGAATGGAACTTCTGGTGGAGCGGTGAAATGCGTAGATATCAGAAGGAACGCCGGCGGCGAAAAGCG
ATTCTCTGGCCTATTACTGACACTCAGTGTGCGAAAAGCTAGGGGAGCAAACGGNATTAGATACCCCGGT
AGTCCTAGCCGTAAACGATGGGCACTAAGTAGAGGGAATTACCGATGTTCTCTCTGCCGTAGCTAACGCA
TTAAGTGCCCCGCCTGGGGAGTACGGCCGCAAGGCTAAAAACTCAAAAGAATTGACGGGGGCTCGCACAA
GCGGTGGAGCATGTGGTTTAATTCGATGCAACGCGAAGAACCTTACCGGGGCTTGACATGGTAGAAGTAG
GAACCCGAAAGGGCAACGAACGGTATCCAGTCCGTAACTATCACAGGTGTTGCATGGCTGTCGTCAGCTC
GTGACGTGAGACGTTGGGTTAAGCCCCCTAACGAGCGAAACCCTTGTTTTTAGTTACCAGCGGGTTATGC
CGGGTACTCTAGAAAGACTGCCGTCGTCAAGACGGAGGAAGGTGGGGATGACGTCAAGTCATCATGGCCC
TTATGCCCCGGGCTACACACGTGCTACAATGGTCGGTACAAACGGAAGCGAAGCCGAGAGGTGAAGCGAA
TCCTAAAAAGCCGATCTCAGTTCGGATTGGAGGCTGAAATTCGCCTCCATGAAGTTGGAATCGCTAGTAA
TCGCGGATCAGCTCGCCGCGGTGAATATGTTCCCGAGCCTTGTACACACCGCCCGTC

>gi|189009090|gb|EU478626.1| Uncultured Planctomycetales bacterium clone BlackSea_3 16S ribosomal RNA gene, partial sequence; 16S-23S ribosomal RNA intergenic spacer, tRNA-Ile and tRNA-Ala genes, complete sequence; and 23S ribosomal RNA gene, partial sequence
GGATTAGGCATGCAAGTCGAACGAGGATATATCCTTCGGGATATAAGCCGAGTGGCGCAAGGGTGAGTAA
TGCATAGATTACCTACCTCTAGGATAAGGACAACTTTGTGAAAACGAAGCTAATACTTAATAATACAAAA
GAAAATAATTTTCTTATGTCAATGGGAGGGTAGCAATACCTTTTGCCTAGAGAGGGGTTTATGTCCTATC
AGCTTGTTGGTGGGGTAATGGCCTACCAAGGCGAAGACGGGTAGCCGGTCTTAGAGGATGGTCGGCCACA
CTGGGACTGAGACACTGCCCAGACTTCTACGGAAGGCTGCAGTCGAGAATCTTTCGCAATGCCCGAAAGG
GTGACGAAGCGACGCCGCGTGAGTGAGGAAGGCCTTCGGGTTGTAAAGCTCTGTCAGGAGTTAAGAAATA
TAAGTGTGCTAATACCACATTTATTTGACGAAGGCTCCAAAGGAAGCCACGGCTAACTCTGTGCCAGCAG
CCGCGGTAATACAGAGGTGGCAAGCGTTGTTCGGATTTATTGGGCGTAAAGAGCACGTAGGTGGGTTTGT
AAGTCAGATGTGAAAGCCTTCTGTTCAACGGAAGAATTGCATCTGAAACTACAAGTCTTGAGTGTAGGAG
GGGAGAATGGAACTTCTGGTGGAGCGGTGAAATGCGTAGATATCAGAAGGAACGCCGGCGGCGAAAGCGA
TTCTCTGGCCTATTACTGACACTCAGTGTGCGAAAGCTAGGGGAGCAAACGGGATTAGATACCCCGGTAG
TCCTAGCCGTAAACGATGGGCACTAAGTAGAGGGAATTACCGATGTTCTCTCTGCCGTAGCTAACGCATT
AAGTGCCCCGCCTGGGGAGTACGGCCGCAAGGCTAAAACTCAAAAGAATTGACGGGGGCTCGCACAAGCG
GTGGAGCATGTGGCTTAATTCGATGCAACGCGAAGAACCTTACCGGGGCTTGACATGGTAGAAGTAGGAA
CCCGAAAGGGGTAACGAACGGGTATCCAGTCCGTAACTATCACAGGTGTTGCATGGCTGTCGTCAGCTCG
TGTCGTGAGACGTTGGTTAAGTCCCCTAACGAGCGAAACCCTGTTTTTAGTTACCAGCGGGTTATGCCGG
GTACTCTAGAAAGACTGCCGTCGTCAAGACGGAGGAAGGTGGGGATGACGTCAAGTCATCATGGCCCTTA
TGCCCCGGGCTGCACACGTGCTACAATGGTCGGTACAAACGGAAGCGAAGCCGAGAGGTGAAGCGAATCC
TAAAAAGCCGATCTCAGTTCGGATTGGAGGCTGAAATTCGCCTTCATGAAGTTGGAATCGCTAATAATCG
CGGATCAGCATTGCCGCGGTGAATATGTTCCCGAGCCTTGTACACACCGCCCGTCAAGCCACCCAAGCAG
GATGCACCCGAAAACATTATATCTAACCAGGTTTACCTGGAGGAAAGTGTTGAAGGAGTGTTTTGTGAGG
AGGACTAAGTCGTAACAAGGTAGTCGTAGGAGGACCTGCGGCTGGATCACCTCCTTTCTATGGAGTTAAT
CAAAGTCGGTACATCCGGCGTCTTTTATGTTGTTATTTGTTTTTTTAGGATTGTTGGGAGGGTGCTGAAC
CACTGGCAGGTAGCATTGCGAGTTCCTTTCAGGTTGGGAAGAGGTCTAGGGCCTATAGTTCAGTTGGTTT
AGAGCGTTCCCCTGATAAGGGAAAGGTCAGTGGTTCGAATCCACTTAGGCCCACCATTCTCATGTTGAAT
TGAGTTGTTATGAGACAAATTTAACTGGGGGGTGTAGCTCAACTGGGAGAGCGCTGCCTTTGCAAGGCAG
AGGTTAGCGGTTCGATCCCGCTCATCTCCACAAGTTCTTTTGTAAAGTTGTAAGTATGTAGTAATTGTTC
TTTGGCAATAGACGCAATTTAAGCGATGTAAAGTAATTAAAAATTGGGTGATCAAGCTATTAAGGGTGCA
TGGTGGATGTCTTGGTACCAAAAGCTGATGAAGGACGTGGAAGGCTGCGATATGCTTCGGTGAGCTGCCA
AACAAGCTTTGATCCGGAGAATTCCGAATTGGGAAACCTGTCGTAAGAGACACTTTGTGTCTCTTTTGGT
TAATACCGCGACATTGTTATCTGAATAAATAGGATAATGAGAGGAACGAGGGGGAACTGAAACATCTAAG
TACCTCA

>gi|189009095|gb|EU478631.1| Uncultured Planctomycetales bacterium clone Namibia_24 16S ribosomal RNA gene, partial sequence; 16S-23S ribosomal RNA intergenic spacer, tRNA-Ile and tRNA-Ala genes, complete sequence; and 23S ribosomal RNA gene, partial sequence
GGATTAGGCATGCAAGTCGAACGAGGATATATCCTTCGGGATATAAGCCGAGTGGCGCAAGGGTGAGTAA
TGCATAGATTACCTGCCTCTAAGATAAGGGCAACTTTGTGAAAACGAAGCTAATACTTAATAATACAAAA
GAAAATAATTTTCTTTTGTCAATGGGAGGGTAGCAATACCTTTTGCTTAGAGAGGGGTTTATGTCCTATC
AGCTTGTTGGTGGGGTAATGGCCTACCAAGGCGAAGACGGGTAGCCGGTCTTAGAGGATGGTCGGCCACA
CTGGGACTGAGACACTGCCCGGACTTCTACGGAAGGCTGCAGTCGAGAATCTTTCGCAATGCCCGAAAGG
GTGACGAAGCGACGCCGCGTGAGTGAGGAAGGCCTTCGGGTTGTAAAGCTCTGTCAGGGGTTAAGAAATA
TAAGTGTGCTAATACCGCATTTATTTGACGAAGGCTCCAAAGGAAGCCACGGCTAACTCTGTGCCAGCAG
CCGCGGTAATACAGAGGTGGCAAGCGTTGTTCGGAATTATTGGGCGTAAAGAGCACGTAGGTGGGTTTGT
AAGTCAGATGTGAAAGCCTTCTGTTCAACGGAAGAATTGCATCTGAAACTGCGAGTCTTGAGTGTAGGAG
GGGAGAATGGAACTTCTGGTGGAGCGGTGAAATGCGTAGATATCAGAAGGAACGCCGGCGGCGAAAGCGA
TTCTCTGGCCTATTACTGACACTCAGTGTGCGAAAGCTAGGGGAGCAAACGGGATTAGATACCCCGGTAG
TCCTAGCCGTAAACGATGGGCACTAAGTAGAGGGAATTACCGATGTTCTCTCTGCCGTAGCTAACGCATT
AAGTGCCCCGCCTGGGGAGTACGGCCGCAAGGCTAAAACTCAAAAGAATTGACGGGGGCTCGCACAAGCG
GTGGAGCATGTGGCTTAACTCGATGCAACGCGAAGAACCTTACCGGGGCTTGACATGGTAGAAGTAGGAA
CCCGAAAGGGTAACGAACGGTATCCAGTCCGTAACTATCACAGGTGTTGCATGGCTGTCGTCAGCTCGTG
TCGTGAGACGTTGGGTTAAGTCCCCTAACGAGCGAAACCCTTGTTTTTAGTTACCAGCGGGTTATGCCGG
GTACTCTAGAAAGACTGCCGTCGTCAAGACGGAGGAAGGTGGGGATGACGTCAAGTCATCATGGCCCTTA
TGCCCCGGGCTGCACACGTGCTACAATGGTCGGTACAAACGGAAGCGAAGCCGAGAGGTGAAGCGAATCC
TAAAAAGCCGATCTCAGTTCGGATTGGAGGCTGAAATTCGCCTCCATGAAGTTGGAATCGCTAGTAATCG
CGGATCAGCATTGCCGCGGTGAATATGTTCCCGAGCCTTGTACACACCGCCCGTCAAGCCACCCAAGCAG
GATGCACCCGAAAACATTATATCTAACCAGGTTTACTTGGAGGAAAATGTTGAAGGAGTGTTTTGTGAGG
AGGACTAAGTCGTAACAAGGTAGTCGTAGGAGAACCTGCGGCTGGATCACCTCCTTTCTATGGAGTAAAA
CGAAGTCGGTACATCCGGCGCCTTTTATGTTGTTATTAGTTTTTTTCAGGATTATAGGGAGGGTGCTGGG
CCATCTGGCAGGCTTGCGAGTTCCTTTCAGGTTTGGGAAGAGGTCTCGGGCCTATAGCTCAGTTGGTTTA
GAGCGTTCCCCTGATAAGGGAAAGGTCAGTGGTTCGAATCCACTTAGGCCCACCATTCTCATGTTGAATT
AAGTTGTTTGTTAAGTTAATTTAACTGGGGGGTGTAGCTCAACTGGGAGAGCGCTGCCTTTGCAAGGCAG
AGGTTAGCGGTTCGATCCCGCTCATCTCCATAAATTCTTTTATAAAGTTTTAGATAAGTAGGATCTGTTC
TTTGGCAATAGACACAATTTAAGCGATGTAAAATAATTAAATTTGGGTGATCAAGCTATTAAGAGTGCAT
GGTGGATGTCTTGGTACCAAAAGCTGATGAAGGACGTGGAAGGCTGCGATATGCTTCGGTGAGCTGCCAA
ACAAGCTTTGATCCGGAGAATTCCGAATTGGGAAACCTGTCGTAAGAGATACTTTGTGTCTCTTTTGGTT
AATACTGCGACATTGTTATCTGAATAAATAGGATAATGAGAGGAACGAAGGGAACTGAAACATCTAAGT

>gi|189009096|gb|EU478632.1| Uncultured Planctomycetales bacterium clone Namibia_29 16S ribosomal RNA gene, partial sequence; 16S-23S ribosomal RNA intergenic spacer, tRNA-Ile and tRNA-Ala genes, complete sequence; and 23S ribosomal RNA gene, partial sequence
GGATTAGGCATGCAAGTCGAACGAGGATATATCCTTCGGGATATAAGCCGAGTGGCGCAAGGGTGAGTAA
TGCATAGATTACCTGCCTCTAGGATAAGGACAACTTTGTGAAAACGAAGCTAATACTTAATAATACAAAA
GAAAATAATTTTCTTTTGTCAATGGGAGGGTAGTAATACCTTTTGCCTGGAGAGGGGTTTATGTCCTATC
AGCTTGTTGGTGGGGTAATGGCCTACCAAGGCGAAGACGGGTAGCCGGTCTTAGAGGATGGTCGGCCACA
CTGGGACTGAGACACTGCCCAGACTTCTACGGAAGGCTGCAGTCGAGAATCTTTCGCAATGCCCGAAAGG
GTGACGAAGCGACGCCGCGTGAGTGAGGAAGGCCTTCGGGTTGTAAAGCTCTGTCAGGAGTTAAGAAATA
TAAGTATGCTAATACCATATTTATTTGACGAAGGCTCCAAAGGAAGCCACGGCTAACTCTGTGCCAGCAG
CCGCGGTAATACAGAGGTGGCAAGCGTTGTTCGGAATTATTGGGCGTAAAGAGCACGTAGGTGGGTTTGT
AAGTCAGATGTGAAAGCCTTCTGCTCAACGGAAGAATTGCATCTGAAACTACGAGTCTTGAGTGTAGGAG
GGGAGAATGGAACTTCTGGTGGAGCGGTGAAATGCGTAGATATCAGAAGGGACACCGGCGGCGAAAGCGA
TTCTCTGGCCTATTACTGACACTCAGTGTGCGAAAGCTAGGGGAGCAAACGGGATTAGATACCCCGGTAG
TCCTAGCCGTAAACGATGGGCACTAAGTAGAGGGAATTACCGATGTTCTCTCTGCCGTAGCTAACGCATT
AAGTGCCCCGCCTGGGGAGTACGGCCGCAAGGCTAAAACTCAAAAGAATTGACGGGGGCTCGCACAAGCG
GTGGAGCATGTGGCTTAATTCGATGCAACGCGAAGAACCTTACCGGGGCTTGACATGGTAGAAGTAGAAA
CCCGAAAGGGTAACGAACGGTATCCAGTCCGTAACTATCACAGGTGTTGCATGGCTGTCGTCAGCTCGTG
TCGTGAGACGTTGGGTTAAGTCCCCTAACGAGCGAAACCCTTGTTTTTAGTTACCAGCGGGTTATGCCGG
GTACTCTAGAAAGACTGCCGTCGTCAAGACGGAGGAAGGTGGGGATGACGTCAAGTCATCATGGCCCTTA
TGCCCCGGGCTGCACACGTGCTACAATGGTCGGTACAAACGGGAGCGAAGCCGAGAGGTGAAGCGAATCC
TAAAAAGCCGATCTCAGTTCGGATTGGAGGCTGAAATTCGCCTCCATGAAGTTGGAATCGCTAGTAATCG
CGGATCAGCATTGCCGCGGTGAATATGTTCCCGAGCCTTGTACACACCGCCCGTCAAGCCACCCAAGCAG
GATGCACCCGAAAACATTATATCTAACCAAGTTTACTTGGAGGAAAATGTTGAAGGAGTGTTTTGTGAGG
AGGACTAAGTCGTAACAAGGTAGTCGTAGGAGAACCTGCGGCTGGATCACCTCCTTTCTATGGAGTAAAA
CGAAGTCGGTACATCCGACGCCTTTTATGTTGTTATTTGTTTTTTTAGGATTGTTGGTAGGGTGCTGAGC
CATCTGGGAGGCTTGCGAGTTTCTTTCAGGTTTGGGAAGAGGTCTCGGGCCTATAGCTCAGTTGGTTTAG
AGCGTTCCCCTGATAAGGGAAAGGTCAGTGGTTCGAATCCACTTAGGCCCACCATTCTCGTGTTGGATTA
AGCTGATTGTAAAGTTAATTTGACTGGGGGGTGTAGCTCAACTGGGAGAGCGCTGCCTTTGCAAGGCAGA
GGTTAGCGGTTCGATCCCGCTCATCTCCACAAATTCTTAAGTAATGTTGTAGGTTGTAAATATGCGGTAA
CTGTTCTTTGGCAATAGACACAATTTAAGCGATGTAAAATAATTAAATTTGGGTGATCAAGCTATTAAGG
GTGCATGGTGGATGTCTTGGTACCAAAAGCTGATGAAGGACGTGGAAGGCTGCGATATGCTTCGGTGAGC
TGCCAAACAAGCTTTGATCCGGAGAATTCCGAATTGGGAAACCTGTCGTAAGGGATACTTTGTATCTCTT
TAGGTTAATACTGCGACATTGTTATCTGAATAAATAGGATAATGAGAGGAACGAAGGGAACTGAAACATC
TAA

>gi|189009097|gb|EU478633.1| Uncultured Planctomycetales bacterium clone Namibia_37 16S ribosomal RNA gene, partial sequence; 16S-23S ribosomal RNA intergenic spacer, tRNA-Ile and tRNA-Ala genes, complete sequence; and 23S ribosomal RNA gene, partial sequence
GGATTAGGCATGCAAGTCGAACGAGGATATATCCTTCGGGATATAAGCCGAGTGGCGCAAGGGTGAGTAA
TGCATAGATTACCTGCCTCTAGGATAAGGACAACTTTGTGAAAACGAAGCTAATACTTAATAATACAAGT
GGAAATAATTTCCATTTGTCAATGGGAGGGTAGCAATATCTTTTGCCTGGAGAGGGGTTTATGTCCTATC
AGCTTGTTGGTGGGGTAATGGCCCACCAAGGCGAAGGCGGGTAGCCGGTCTTAGAGGATGGTCGGCCACA
CTGGGACTGAGACACTGCCCAGACTTCTACGGAAGGCTGCAGTCGAGAATCTTTCGCAATGCCCGAAAGG
GTGACGAAGCGACGCCGCGTGAGTGAGGAAGGCCTTCGGGTTGTAAAGCTCTGTCAGGAGTTAAGAAATG
TAAATGTGCTAATACCACATTTATTTGACGAAGGCTCCAAAGGAAGCCACGGCTAACTCTGTGCCAGCAG
CCGCGGTAATACAGAGGTGGCAAGCGTTGTTCGGAATTATTGGGCGTAAAGAGCACGTAGGTGGGTTTGT
AAGTCAGATGTGAAAGCCTTCTGTTCAACGGAAGAATTGCATCTGAAACTGCGAGTCTTGAGTGTAGGAG
GGGAGAATGGAACTTCTGGTGGAGCGGTGAAATGCGTAGATATCAGAAGGAACGCCGGCGGCGAAAGCGA
TTCTCTGGCCTATTACTGACGCTCAGTGTGCGAAAGCTAGGGGAGCAAACGGGATTAGATACCCCGGTAG
TCCTAGCCGTAAACGATGGGCACTAAGTAGAGGGAATTACCGATGTTCTCTCTGCCGTAGCTAACGCATT
AAGTGCCCCGCCTGGGGAGTACGGCCGCAAGGCTAAAACTCAAAAGAATTGACGGGGGCTCGCACAAGCG
GTGGAGCATGTGGCTTAATTCGATGCAACGCGAAGAACCTTACCGGGGCTTGACATGGTAGAAGTAGGAA
CCCGAAAGGGTAACGAACGGTATCCAGTCCGTAACTATCACAGGTGTTGCATGGCTGTCGTCAGCTCGTG
TCGTGAGACGTTGGGTTAAGTCCCCTAACGAGCGAAACCCTTGTTTTTAGTTACCAGCGGGTTGTGCCGG
GTACTCTAGAAAGACTGCCGTCGTCAAGACGGAGGAAGGTGGGGATGACGTCAAGTCATCATGGCCCTTA
TGCCCCGGGCTGCACACGTGCTACAATGGTCGGTACAAACGGAAGCGAAGCCGAGAGGTGAAGCGAATCC
TAAAAAGCCGATCTCAGTTCGGATTGGAGGCTGAAATTCGCCTCCATGAAGTTGGAATCGCTAGTAATCG
CGGATCAGCATTGTCGCGGTGAATATGTTCCCGAGCCTTGTACACACCGCCCGTCAAGCCACCCAAGCAG
GATGCACCCGAAAACATTATATCTAACCAGGTTTACCTGGAGGAAAATGTTGAAGGAGTGTTTTGTGAGG
AGGACTAAGTCGTAACAAGGTAGTCGTAGGAGAACCTGCGGCTGGATCACCTCCTTTCTATGGAGTAAAA
CGAAGTCGGTACATCCGGCGTCTTTTATGTTGTTATTTGTTTTTTTAGGATTGTTGGGAGGGTGCTGAGC
CATCTGGCAGGCTTCCGAGTTCCTTTCAGGTTTGGGAAGAGGTCTCGGGCCTATAGCTCAGTTGGTTTAG
AGCGTTCCCCTGATAAGGGAAAGGTCAGTGGTTCGAATCCACTTAGGCCCACCATTCTCATGTTGAGTTA
AGTTGTTTGTGAAGTTAATTTAACTGGGGGGTGTAGCTCAACTGGGAGAGCGCTGCCTTTGCAAGGCAGA
GGTTAGCGGTTCGATCCCGCTCATCTCCACAAATTCTTTTGTAAAGTTGTAGATTATGTAGTAACTGTTC
TTTGGCAATAGACGCAATTTAAGCGATGTAAAATAATTGAAATCTGGGTGATCAAGCTATTAAGGGTGCA
TGGTGGATGTCTTGGTACCAAAAGCTGATGAAGGACGTGGAAGGCTGCGATATGCTTCGGTGAGCTGCCA
AACAAGCTTTGATCCGGAGAATTCCGAATTGGGAAACCTGTCGTAAGAGATACTTTGTGTCTCTTTTGGT
TAATACTGCGACATTGTTATCTGAATAAATAGGATAATGAGAGGAACGAAGGGAACTGAAACATCTAAGT

>gi|189009098|gb|EU478634.1| Uncultured Planctomycetales bacterium clone Namibia_58 16S ribosomal RNA gene, partial sequence; 16S-23S ribosomal RNA intergenic spacer, tRNA-Ile and tRNA-Ala genes, complete sequence; and 23S ribosomal RNA gene, partial sequence
GGATTAGGCATGCAAGTCGAACGAGGATATATCCTTCGGGATATAAGCCGAGTGGCGCAAGGGTGAGTAA
TGCATAGATTACCTGCCTCTAGGATAAGGACAACTTTGTGAAAACGAAGCTAATACTTAATAATACAAGA
GGAAATAATTTCCATTTGTCAATGGGAGGGTAGCAATACCTTTTGCCTGGAGAGGGGTTTATGTCCTATC
AGCTTGTTGGTGGGGTAATGGCCTACCAAGGCGAAGACGGGTAGCCGGTCTTAGAGGATGGTCGGCCACA
CTGGGACTGAGACACTGCCCAGACTTCTACGGAAGGCTGCAGTCGAGAATCTTTCGCAATGCCCGAAAGG
GTGACGAAGCGACGCCACGTGAGTGAGGAAGGCCTTCGGGTTGTAAAGCTCTGTCAGGAGTTAAGAAATG
CAAGTGTGCTAATACCACATTTATTTGACGAAGGCTCCAAAGGAAGCCACGGCTAACTCTGTGCCAGCAG
CCGCGGTAATACAGAGGTGGCAAGCGTTGTTCGGAATTATTGGGCGTAAAGAGCACGTAGGTGGGTTTGT
AAGTCAGATGTGAAAGCCTTCTGTTCAACGGAAGAATTGCATCTGAAACTGCGAGTCTTGAGTGTAGGAG
GGGAGAATGGAACTTCTGGTGGAGCGGTGAAATGCGTAGATATCAGAAGGAACGCCGGCGGCGAAAGCGA
TTCTCTGGCCTATTACTGACGCTCAGTGTGCGAAAGCTAGGGGAGCAAACGGGATTAGATACCCCGGTAG
TCCTAGCCGTAAACGATGGGCACTAAGTAGAGGGAATTACCGATGTTCTCTCTGCCGTAGCTAACGCATT
AAGTGCCCCGCCTGGGGAGTACGGCCGCAAGGCTAAAACTCAAAAGAATTGACGGGGGCTCGCACAAGCG
GTGGAGCATGTGGCTTAATTCGATGCAACGCGAAGAACCTTACCGGGGCTTGACATGGTAGAAGTAGGAA
CCCGAAAGGGTAACGAACGGTATCCAGTCCGTAACTATCACAGGTGTTGCATGGCTGTCGTCAGCTCGTG
TCGTGAGACGTTGGGTTAAGTCCCCTAACGAGCGAAACCCTTGTTTTTAGTTACCAGCGGGTTGTGCCGG
GTACTCTAGAAAGACTGCCGTCGTCAAGACGGAGGAAGGTGGGGATGACGTCAAGTCATCATGGCCCTTA
TGCCCCGGGCTGCACACGTGCTACAATGGTCGGTACAAACGGAAGCGAAGCCGAGAGGTGAAGCGAATCC
TAAAAAGCCGATCTCAGTTCGGATTGGAGGCTGAAATTCGCCTCCATGAAGTTGGAATCGCTAGTAATCG
CGGATCAGCATTGTCGCGGTGAATATGTTCCCGAGCCTTGTACACACCGCCCGTCAAGCCACCCAAGCAG
GATGCACCCGAAAACATTATATCTAACCAGGTTTACCTGGAGGAAAATGTTGAAGGAGTGTTTTGTGAGG
AGGACTAAGTCGTAACAAGGTAGTCGTAGGAGAACCTGCGGCTGGATCACCTCCTTTCTATGGAGTAAAA
CGAAGTCGGTACATCCGGCGTCTTTTATGTTGTTATTTGTTTTTTTAGGATTGTTGGGAGGGTGCTGAGC
CATCTGGCAGGCTTCCGAGTTCCTTTCAGGTTTGGGAAGAGGTCTCGGGCCTATAGCTCAGTTGGTTTAG
AGCGTTCCCCTGATAAGGGAAAGGTCAGTGGTTCGAATCCACTTAGGCCCACCATTCTCATGTTGAGTTA
AGTTGTTTGTGAAGTTAATTTAACTGGGGGGTGTAGCTCAACTGGGAGAGCGCTGCCTTTGCAAGGCAGA
GGTTAGCGGTTCGATCCCGCTCATCTCCACAAATTCTTTTGTAAAGTTGTAGATTATGTAGTAACTGTTC
TTTGGCAATAGACGCAATTTAAGCGATGTAAAATAATTGAAATTTGGGTGATCAAGCTATTAAGGGTGCA
TGGTGGATGTCTTGGTACCAAAAGCTGATGAAGGACGTGGAAGGCTGCGATATGCTTCGGTGAGCTGCCA
AACAAGCTTTGATCCGGAGAATTCCGAATTGGGAAACCTGTCGTAAGAGATGCTTTGTGTCTCTTTTGGT
TAATACTGCGACATTGTTATCTGAATAAATAGGATAATGAGAGGAACGAAGGGAACTGAAACATCTAAGT

>gi|189009104|gb|EU478640.1| Uncultured Planctomycetales bacterium clone Namibia_n123 16S ribosomal RNA gene, partial sequence; 16S-23S ribosomal RNA intergenic spacer, tRNA-Ile and tRNA-Ala genes, complete sequence; and 23S ribosomal RNA gene, partial sequence
GATTAGGCATGCAAGTCGAACGAGGATATATCCTTCGGGATATAAGCCGAGTGGCGCAAGGGTGAGTAAT
GCATAGATTACCTGCCTCTAGGATAAGGACAACTTTGTGAAAACGAAGCTAATACTTAATAATACAAGTG
GAAATAATTTCCATTTGTCAATGGGAGGGTAGCAATACCTTTTGCCTGGAGAGGGGTTTATGTCCTATCA
GCTTGTTGGTGGGGTAATGGCCTACCAAGGCGAAGACGGGTAGCCGGTCTTAGAGGATGGTCGGCCACAC
TGGGACTGAGACACTGCCCAGACTTCTACGGAAGGCTGCAGTCGAGAATCTTTCGCAATGCCCGAAAGGG
TGACGAAGCGACGCCGCGTGAGTGAGGAAGGCCTTCGGGTTGTAAAGCTCTGTCAGGAGTTAAGAAATGT
AAGTGTGCTAATACCACATTTATTTGACGAAGGCTCCAAAGGAAGCCACGGCTAACTCTGTGCCAGCAGC
CGCGGTAATACAGAGGTGGCAAGCGTTGTTCGGAATTATTGGGCGTAAAGAGCACGTAGGTGGGTTTGTA
AGTCAGATGTGAAAGCCTTCTGTTCAACGGAAGAATTGCATCTGAAACTGCGAGTCTTGAGTGTAGGAGG
GGAGAATGGAACTTCTGGTGGAGCGGTGAAATGCGTAGATATCAGAAGGAACGCCGGCGGCGAAAGCGAT
TCTCTGGCCTATTACTGACGCTCAGTGTGCGAAAGCTAGGGGAGCAAACGGGATTAGATACCCCGGTAGT
CCTAGCCGTAAACGATGGGCACTAAGTAGAGGGAATTACCGATGTTCTCTCTGCCGTAGCTAACGCATTA
AGTGCCCCGCCTGGGGAGTACGGCCGCAAGGCTAAAACTCAAAAGAATTGACGGGGGCTCGCACAAGCGG
TGGAGCATGTGGCTTAATTCGATGCAACGCGAAGAACCTTACCGGGGCTTGACATGGTAGAAGTAGGAAC
CCGAAAGGGTAACGAACGGTATCCAGTCCGTAACTATCACAGGTGTTGCATGGCTGTCGTCAGCTCGTGT
CGTGAGACGTTGGGTTAAGTCCCCTAACGAGCGAAACCCTTGTTTTTAGTTACCAGCGGGTTGTGCCGGG
TACTCTAGAAAGACTGCCGTCGTCAAGACGGAGGAAGGTGGGGATGACGTCAAGTCATCATGGCCCTTAT
GCCCCGGGCTGCACACGTGCTACAATGGTCGGTACAAACGGAAGCGAAGCCGAGAGGTGAAGCGAATCCT
AAAAAGCCGATCTCAGTTCGGATTGGAGGCTGAAATTCGCCTCCATGAAGTTGGAATCGCTAGTAATCGC
GGATCAGCATTGTCGCGGTGAATATGTTCCCGAGCCTTGTACACACCGCCCGTCAAGCCACCCAAGCAGG
ATGCACCTGAAAACATTATATCTAACCAGGTTTACCTGGAGGAAAATGTTGAAGGAGTGTTTTGTGAGGA
GGACTAAGTCGTAACAAGGTAGTCGTAGGAGAACCTGCGGCTGGATCACCTCCTTTCTATGGAGTAAAAC
GAAGTCGGTACATCCGGCGTTTTTTATGTTGTTATTTGTTTTTTTAGGATTGTTGGGAGGGTGCTGAGCC
ATCTGGCAGGCTTCCGAGTTCCTTTCAGGTTTGGGAAGAGGTCTCGGGCCTATAGCTCAGTTGGTTTAGA
GCGTTCCCCTGATAAGGGAAAGGTCAGTGGTTCGAATCCACTTAGGCCCACCATTCTCATGTTGAGTTAA
GTTGTTTGTGAAGTTAATTTAACTGGGGGGTGTAGCTCAACTGGGAGAGCGCTGCCTTTGCAAGGCAGAG
GTTAGCGGTTCGATCCCGCTCATCTCCACAAATTCTTTTGTAAAGTTGTAGATTATGTAGTAACTGTTCT
TTGGCAATAGACGCAATTTAAGCGATGTAAAATAATTGAAATTTGGGTGATCAAGCTATTAAGGGTGCAT
GGTGGATGTCTTGGTACCAAAAGCTGATGAAGGACGTGGAAGGCTGCGATATGCTTCGGTGAGCTGCCAA
ACAAGCTTTGATCCGGAGAATTCCGAATTGGGAAACCTGTCGTAAGAGATACTTTGTGTCTCTTTTGGTT
AATACTGCGACATTGTTATCTGAATAAATAGGATAATGAGAGGAACGAAGGGAACTGAAACATCTAAGTA
CCTCAGAAAAGAAGATATTC

>gi|189009107|gb|EU478643.1| Uncultured Planctomycetales bacterium clone Namibia_174 16S ribosomal RNA gene, partial sequence; 16S-23S ribosomal RNA intergenic spacer, tRNA-Ile and tRNA-Ala genes, complete sequence; and 23S ribosomal RNA gene, partial sequence
GATTAGGCATGCAAGTCGAACGAGGATATATCCTTCGGGATATAAGCCGAGTGGCGCAAGGGTGAGTAAT
GCATAGATTACCTGCCTCTAGGATAAGGACAACTTTGTGAAAACGAAGCTAATACTTAATAATACAAGTG
GAAATAATTTCCATTTGTCAATGGGAGGGTAGCAATATCTTTTGCCTGGAGAGGGGTTTATGTCCTATCA
GCTTGTTGGTGGGGTAATGGCCTACCAAGGCGAAGACGGGTAGCCGGTCTTAGAGGATGGTCGGCCACAC
TGGGACTGAGACACTGCCCAGACTTCTACGGAAGGCTGCAGTCGAGAATCTTTCGCAATGCCCGAAAGGG
TGACGAAGCGACGCCGCGTGAGTGAGGAAGGCCTTCGGGTTGTAAAGCTCTGTCAGGAGTTAAGAAATAT
AAGTGTGCTAATACCACATTTATTTGACGAAGGCTCCAAAGGAAGCCACGGCTAACTCTGTGCCAGCAGC
CGCGGTAATACAGAGGTGGCAAGCGTTGTTCGGAATTATTGGGCGTAAAGAGCACGTAGGTGGGTTTGTA
AGTCAGATGTGAAAGCCTTCTGTTCAACGGAAGAATTGCATCTGAAACTGCGAGTCTTGAGTGTAGGAGG
GGAGAATGGAACTTCTGGTGGAGCGGTGAAATGCGTAGATATCAGAAGGAACGCCGGCGGCGAAAGCGAT
TCTCTGGCCTATTACTGACGCTCAGTGTGCGAAAGCTAGGGGAGCAAACGGGATTAGATACCCCGGTAGT
CCTAGCCGTAAACGATGGGCACTAAGTAGAGGGAATTACCGATGTTCTCTCTGCCGTAGCTAACGCATTA
AGTGCCCCGCCTGGGGAGTACGGCCGCAAGGCTAAAACTCAAAAGAATTGACGGGGGCTCGCACAAGCGG
TGGAGCATGTGGCTTAATTCGATGCAACGCGAAGAACCTTACCGGGGCTTGACATGGTAGAAGTAGGAAC
CCGAAAGGGTAACGAACGGTATCCAGTCCGTAACTATCACAGGTGTTGCATGGCTGTCGTCAGCTCGTGT
CGTGAGACGTTGGGTTAAGTCCCCTAACGAGCGAAACCCTTGTTTTAGTTACCAGCGGGTTGTGCCGGGT
ACTCTAGAAAGACTGCCGTCGTCAAGACGGAGGAAGGTGGGGATGACGTCAAGTCATCATGGCCCTTATG
CCCCGGGCTGCACACGTGCTACAATGGTCGGTACAAACGGAAGCGAAGCCGAGAGGTGAAGCGAATCCTA
AAAAGCCGATCTCAGTTCGGATTGGAGGCTGAAATTCGCCTCCATGAAGTTGGAATCGCTAGTAATCGCG
GATCAGCATTGTCGCGGTGAATATGTTCCCGAGCCTTGTACACACCGCCCGTCAAGCCACCCAAGCAGGA
TGCACCCGAAAACATTATATCTAACCAGGTTTACCTGGAGGAAAATGTTGAAGGAGTGTTTTGTGAGGAG
GACTAAGTCGTAACAAGGTAGTCGTAGGAGAACCTGCGGCTGGATCACCTCCTTTCTATGGAGTAAAACG
AAGTCGGTACATCCGGCGTCTTTTATGTTGTTATTTGTTTTTTTAGGATTGTTGGGAGGGTGCTGAGCCA
TCTGGCAGGCTTCCGAGTTCCTTTCAGGTTTGGGAAGAGGTCTCGGGCCTATAGCTCAGTTGGTTTAGAG
CGTTCCCCTGATAAGGGAAAGGTCAGTGGTTCGAATCCACTTAGGCCCACCATTCTCATGTTGAGTTGTT
TGTAAAGTTAATTTAACTGGGGGTGTAGCTCAACTGGGAGAGCGCTGCCTTTGCAAGGCAGAGGTTAGCG
GTTCGATCCCGCTCATCTCCACAAATTCTTTTGTAAAGTTGTAGATTATGTAGTAACTGTTCTTTGGCAA
TAGACGCAATTTAAGCGATGTAAAATAATTGAAATTTGGGTGATCAAGCTATTAAGGGTGCATGGTGGAT
GTCTTGGTACCAAAAGCTGATGAAGGACGTGGAAGGCTGCGATATGCTTCGGTGAGCTGCCAAACAAGCT
TTGATCCGGAGAATTCCGAATTGGGAAACCTGTCGTAAGAGATACTTTGTGTCTCTTTTGGTTAATACTG
CGACATTGTTATCTGAATAAATAGGATAATGAGAGGAACGAAGGGAACTGAAACAT

>gi|189009108|gb|EU478644.1| Uncultured Planctomycetales bacterium clone Namibia_182 16S ribosomal RNA gene, partial sequence; 16S-23S ribosomal RNA intergenic spacer, tRNA-Ile and tRNA-Ala genes, complete sequence; and 23S ribosomal RNA gene, partial sequence
GATTAGGCATGCAAGTCGAACGAGGATATATCCTTCGGGATATAAGCCGAGTGGCGCAAGGGTGAGTAAT
GCATAGATTACCTGCCTCTAGGATAAGGACAACTTTGTGAAAACGAAGCTAATACTTAATAATACAAGTG
GAAATAATTTCCATTTGTCAATGGGAGGGTAGCAATATCTTTTGCCTGGAGAGGGGTTTATGTCCTATCA
GCTTGTTGGTGGGGTAATGGCCTACCAAGGCGAAGACGGGTAGCCGGTCTTAGAGGATGGTCGGCCACAC
TGGGACTGAGACACTGCCCAGACTTCTACGGAAGGCTGCAGTCGAGAATCTTTCGCAATGCCCGAAAGGG
TGACGAAGCGACGCCGCGTGAGTGAGGAAGGCCTTCGGGTTGTAAAACTCTGTCAGGAGTTAGGAAATGT
AAGTGTGCTAATACCACATTTATTTGACGAAGGCTCCAAAGGAAGCCACGGCTAACTCTGTGCCAGCAGC
CGCGGTAATACAGAGGTGGCAAGCGTTGTTCGGAATTATTGGGCGTAAAGAGCACGTAGGTGGGTTTGTA
AGTCAGATGTGAAAGCCTTCTGTTCAACGGAAGAATTGCATCTGAAACTGCAAGTCTTGAGTGTAGGAGG
GGAGAATGGAACTTCTGGTGGAGCGGTGAAATGCGTAGATATCAGAAGGAACGCCGGCGGCGAAAGCGAT
TCTCTGGCCTATTACTGACGCTCAGTGTGCGAAAGCTAGGGGAGCAAACGGGATTAGATACCCCGGTAGT
CCTAGCCGTAAACGATGGGCACTAAGTAGAGGGAATTACCGATGTTCTCTCTGCCGTAGCTAACGCATTA
AGTGCCCCGCCTGGGGAGTACGGCCGCAAGGCTAAAACTCAAAAGAATTGACGGGGGCTCGCACAAGCGG
TGGAGCATGTGGCTTAATTCGATGCAACGCGAAGAACCTTACCGGGGCTTGACATGGTAGAAGTAGGAAC
CCGAAAGGGTAACGAACGGTATCCAGTCCGTAACTATCACAGGTGTTGCATGGCTGTCGTCAGCTCGTGT
CGTGAGACGTTGGGTTAAGTCCCCTAACGAGCGAAACCCTTGTTTTTAGTTACCAGCGGGTTGTGCCGGG
TACTCTAGAAAGACTGCCGTCGTCAAGACGGAGGAAGGTGGGGATGACGTCAAGTCATCATGGCCCTTAT
GCCCCGGGCTGCACACGCGCTACAATGGTCGGTACAAACGGAAGCGAAGCCGAGAGGTGAAGCGAATCCT
AAAAAGCCGATCTCAGTTCGGATTGGAGGCTGAAATTCGCCTCCATGAAGTTGGAATCGCTAGTAATCGC
GGATCAGCATTGTCGCGGTGAATATGTTCCCGAGCCTTGTACACACCGCCCGTCAAGCCACCCAAGCAGG
ATGCACCCGAAAACATTATATCTAACCAGGTTTACCTGGAGGAAAATGTTGAAGGAGTGTTTTGTGAGGA
GGACTAAGTCGTAACAAGGTAGTCGTAGGAGAACCTGCGGCTGGATCACCTCCTTTCTATGGAGTAAAAC
GAAGTCGGTACATCCGGCGTCTTTTATGTTGTTATTTGTTTTTTTAGGATTGTTGGGAGGGTGCTGAGCC
ATCTGGCAGGCTTCCGAGTTCCTTTCAGGTTTGGGAAGAGGTCTCGGGCCTATAGCTCAGTTGGTTTAGA
GCGTTCCCCTGATAAGGGAAAGGTCAGTGGTTCGAATCCACTTAGGCCCACCATTCTCATGTTGAGTTAA
GTTGTTTGTGAAGTTAATTTAACTGGGGGGTGTAGCTCAACTGGGAGAGCGCTGCCTTTGCAAGGCAGAG
GTTAGCGGTTCGATCCCGCTCATCTCCACAAATTTTTTTGTAAAGTTGTAGATTATGTAGTAACTGTTCT
TTGGCAATAGACGCAATTTAAGCGATGTAAAATAATTGAAATTTGGGTGATCAAGCTATTAAGGGTGCAT
GGTGGATGTCTTGGTACCAAAAGCTGATGAAGGACGTGGAAGGCTGCGATATGCTTCGGTGAGCTGCCAA
ACAAGCTTTGATCCGGAGAATTCCGAATTGGGAAACCTGTCGTAAGAGATGCTTTGTGTCTCTTTTGGTT
AATACTGCGACATTGTTATCTGAATAAATAGGATAATGAGAGGAACGAAGGGAACTGAAACAT

>gi|189009109|gb|EU478645.1| Uncultured Planctomycetales bacterium clone Namibia_192 16S ribosomal RNA gene, partial sequence; 16S-23S ribosomal RNA intergenic spacer, tRNA-Ile and tRNA-Ala genes, complete sequence; and 23S ribosomal RNA gene, partial sequence
GATTAGGCATGCAAGTCGAACGAGGATATATCCTTCGGGATATAAGCCGAGTGGCGCAAGGGTGAGTAAT
GCATAGATTACCTGCCTCTAGGATAAGGACAACTTTGTGAAAACGAAGCTAATACTTAATAATACAAGTG
GAAATAATTTCCATTTGTCAATGGGAGGGTAGCAATACCTTTTGCCTGGAGAGGGGTTTATGTCCTATCA
GCTTGTTGGTGGGGTAATGGCCTACCAAGGCGAAGACGGGTAGCCGGTCTTAGAGGATGGTCGGCCACAC
TGGGACTGAGACACTGCCCAGACTTCTACGGAAGGCTGCAGTCGAGAATCTTTCGCAATGCCCGAAAGGG
TGACGAAGCGACGCCGCGTGAGTGAGGAAGGCCTTCGGGTTGTAAAGCTCTGTCAGGAGTTAAGAAATGT
AAGTGTGCTAATACCACATTTATTTGACGAAGGCTCCAAAGGAAGCCACGGCTAACTCTGTGCCAGCAGC
CGCGGTAATACAGAGGTGGCAAGCGTTGTTCGGAATTATTGGGCGTAAAGAGCACGTAGGTGGGTTTGTA
AGTCAGATGTGAAAGCCTTCTGTTCAACGGAAGAATTGCATCTGAAACTGCGAGTCTTGAGTGTAGGAGG
GGAGAATGGAACTTCTGGTGGAGCGGTGAAATGCGTAGATATCAGAAGGAACGCCGGCGGCGAAAGCGAT
TCTCTGGCCTATTACTGACGCTCAGTGTGCGAAAGCTAGGGGAGCAAACGGGATTAGATACCCCGGTAGT
CCTAGCCGTAAACGATGGGCACTAAGTAGAGGGAATTACCGATGTTCTCTCTGCCGTAGCTAACGCATTA
AGTGCCCCGCCTGGGGAGTACGGCCGCAAGGCTAAAACTCAAAAGAATTGACGGGGGCTCGCACAAGCGG
TGGAGCATGTGGCTTAATTCGATGCAACGCGAAGAACCTTACCGGGGCTTGACATGGTAGAAGTAGGAAC
CCGAAAGGGTAACGAACGGTATCCAGTCCGTAACTATCACAGGTGTTGCATGGCTGTCGTCAGCTCGTGT
CGTGAGACGTTGGGTTAAGTCCCCTAACGAGCGAAACCCTTGTTTTTAGTTACCAGCGGGTTGTGCCGGG
TACTCTAGAAAGACTGCCGTCGTCAAGACGGAGGAAGGTGGGGATGACGTCAAGTCATCATGGCCCTTAT
GCCCCGGGCTGCACACGTGCTACAATGGTCGGTACAAACGGAAGCGAAGCCGAGAGGTGAAGCGAATCCT
AAAAAGCCGATCTCAGTTCGGATTGGAGGCTGAAATTCGCCTCCATGAAGTTGGAATCGCTAGTAATCGC
GGATCAGCATTGTCGCGGTGAATATGTTCCCGAGCCTTGTACACACCGCCCGTCAAGCCACCCAAGCAGG
ATGCACCCGAAAACATTATATCTAACCAGGTTTACCTGGAGGAAAATGTTGAAGGAGTGTTTTGTGAGAA
GGACTAAGTCGTAACAAGGTAGTCGTAGGAGAACCTGCGGCTGGATCACCTCCTTTCTATGGAGTAAAAC
GAAGTCGGTACATCCGGCGTTTTTTATGTTGTTATTTGTTTTTTTAGGATTGTTGGGAGGGTGCTGAGCC
ATCTGGCAGGCTTCCGAGTTCCTTTCAGGTTTGGGAAGAGGTCTCGGGCCTATAGCTCAGTTGGTTTAGA
GCGTTCCCCTGATATGGGAAAGGTCAGTGGTTCGAATCCACTTAGGCCCACCATTCTCATGTTGAGTTAA
GTTGTTTGTGAAGTTAATTTAACTGGGGGGTGTAGCTCAACTGGGAGAGCGCTGCCTTTGCAAGGCAGAG
GTTAGCGGTTCGATCCCGCTCATCTCCACAAATTCTTTTGTAAAGTTGTAGATTATGTAGTAACTGTTCT
TTGGCAATAGACGCAATTTAAGCGATGTAAAATAATTGAAATTTGGGTGATCAAGCTATTAAGGGTGCAT
GGTGGATGTCTTGGTACCAAAAGCTGATGAAGGACGTGGAAGGCTGCGATATGCTTCGGTGAGCTGCCAA
ACAAGCTTTGATCCGGAGAATTCCGAATTGGGAAACCTGTCGTAAGAGATACTTTGTGTCTCTTTTGGTT
AATACTGCGACATTGTTATCTGAATAAATAGGATAATGAGAGGAACGAAGGGAACTGAAACAT

>gi|161367431|gb|EU142947.1| Candidatus Scalindua sp. enrichment culture clone 15L 16S ribosomal RNA gene, partial sequence
GGATTAGGCATGCAAGTCGAACGAGGATATATCCTTCGGGATATAAACCGAGTGGCGCAAGGGTGAGTAA
TGCATAGATTACCTACCTCTAGGATAAGGACAACTTTGTGAAAACGGAGCTAATACTTAATAATACAAAA
GAAAATAATTTTTTTTTGTCAATGGGAGGGTAGCAATACCTTTTGCCTGGAGAGGGGTTTATGTCCTATC
AGCTTGTTGGTGGGGTAATGGCCTACCAAGGCGAAGACGGGTAGCCGGACTTAGTGGTTGTTCGGCCACA
CTGGGACTGAGACACTGCCCAGACTTCTACGGAAGGCTGCAGTCGAGAATCTTTCGCAATGCCCGAAAGG
GTGACGAAGCGACGCCGCGTGGGTGAGGAAGGCCTTCGGGTTGTAAAGCCCTGTCAGGAGTTAAGAAATG
TAAGTGTGTTAATACCACATTTATTTGACGAAGGCTCCAAAGGAAGTCACGGCTAACTCTGTGCCAGCAG
CCGCGGTAATACAGAGGTGGCAAGCGTTGTTCGGAATTATTGGGCGTAAAGAGCACGTAGGTGGGTTTGT
AAGTCAAATGTGAAAGCCTCCTGTTCAACGGGAGAATTGCATCTGAAACTACAGATCTTGAGTGTAGGAG
GGGAGAATGGAACTTCTGGTGGAGCGGTGAAATGCGTAGATATCAGAAGGAACGCCGGCGGCGAAAGCGA
TTCTCTGGCCTATTACTGACACTCAGTGTGCGAAAGCTAGGGGAGCAAACGGGATTAGATACCCCGGTAG
TCCTAGCCGTAAACGATGGGCACTAAGTAGAGGAAATTACCGATATTTTCTCTGCCGTAGCTAACGCATT
AAGTGCCCCGCCTGGGGAGTACGGCCGCAAGGCTAAAACTCAAAAGAATTGACGGGGGCTCGCACAAGCG
GTGGAGCATGTGGCTTAATTCGATGCAACGCGAAAAACCTTACCGGGGCTTGACATGGTAGAAGTAGGAA
CCCGAAAGGGTAACGAACGGTATCCAGTCCGTAACTATTACAGGTGTTGCATGGCTGTCGTCAGCTCGTG
TCGTGAGACGTTGGGTTAAGTCCCCTAACGAGCGAAACCCTTGTTTTTAGTTGCCAGCGGGTTATGCCGG
GCACTCTAGAAAGACTGCCGTCGTCAAGACGGAGGAAGGTGGGGATGACGTCAAGTCATCATGGCCCTTA
TGCCCCGGGCTGCACACGTGCTACAATGGTCGGTACAAACGGAAGCGAAGCCGAGAGGTGAAGCGAATCC
TAAAAAGCCGATCTCAGTTCGGATTGGAGGCTGAAATTCGCCTCCATGAAGTTGGAATCGCTAGTAATCG
CGGATCAGCAATGCCGCGGTGAATATGTTCCCGAGCCTTGTACACACCGCCCGTCAAGCCACCCAAGCAG
GATGCACCCGAAAACATTATATCTAACCAGGGCAACTTGGAGGAAAATGTTGAAGGAGTGTTTTGTGAGG
AGGACTAAGTCGTAACAAGGTAGTCGTAGGAGAACCTGCGGCTGGATCACCTCCTTTCTG

>gi|161367432|gb|EU142948.1| Candidatus Scalindua brodae clone 20S 16S ribosomal RNA gene, partial sequence
AGCTAATACTTAATAATACAAAAGGGAATAATTTTCTTTTGNCAATGGGAGGGTAGCAATACCTTTTGCC
TGGAGAGGGGNTTATGTCCTATCAGCTTGTTGGTGGGGTAATGGNCTACCAAGGCGAAGACGGGTAGCCG
GTCTTAGAGGATGGTCGGCCACACTGGGACTGAGACACTGCCCAGACTTCTACGGAAGGCTGCAGTCGAG
AATNTTTCGCAATGCCCGAAAGGGTGACGAANCGACGCCGCGTGAGTGAGGAAGGCCTTCGGGTTGTAAA
GCTCTGTCAGGGGTTAAGAAATGTAAGTGTGCTAATACCACATTTATTTGACAAAAGCTCCAAAGGAAGC
CACGGCTAACTCTGTGCCAGCAGCCGCGGTAATACAGAGGTGGCAAGCGTTGTTCGGAATTATTGGGCGT
AAAGAGCACGTAGGTGGGTTTGTAAGTCAGATGTGAAAGCCTTCTGTTCAACGGAAGAATTGCATCTGAA
ACTGCGAGTCTTGAGTGTAGGAGGGGAGAATGGAACTTCTGGTGGAGCCGTGAAATGCGTAGATATCAGA
AGGAACGCCGGCGGCGAAAGCGATTCTCTGGCCTATTACTGACACTCAGTGTGCGAAAGCTAGGGGAGCA
AACGGGATTAGATACCCCGGTAGTCCTAGCTGTAAACGATGGGCACTAAGTAGAGGGGATTACCGATGTT
CTCTCTGCCGTAGCTAACGCATTAAGTGCCCCGCCTGGGGAGTACGGCCGCAAGGCTAAAACTCAAAAGA
ATTGACGGGGGCTCGCACAAGCGGTGGAGCATGTGGCTTAATTCGATGCAACGCGGAGAACCTTACCGGG
GCTTGACATGGTAGAAGTAGGAACCCGAAAGGGTGACGAACGGTATCCAGTCCGTAGCTATCACAGGTGT
TGCATGGCTGTCGTCAGCTCGTGTCGTGAGACGTTGGGTTAAGTCCCCTAACGAGCGAAACCCTTGTTTT
TAGTTACCAGCGGGTTATGCCGGGTACTCTAGAAAGACTGCCGTCGTCAAGACGGAGGAAGGTGGGGATG
ACGTCAAGTCATCATGGCCCTTATGCCCCGGGCTACACACGTGCTACAATGGTCGGTACAAACGGAAGCG
AAGCCGAGAGGTGAAGCGAATCCTAAAAAGCCGATCTCAGTTCGGATTGGAGGCTGAAATTCGCCTCCAT
GAAGTTGGAATCGCTAGTAATCGCGGATCAGCTCGCCGCGGTGAATATGTTCCCGAGCCTTGTACACACC
GCCCGTCAAGCCACCCAAGCAGGATGCACCCGAAAACATTATATCTAACCAGGGCAACTTGGAGGAAAGT
GTTGAAGGAGTGTTTTGTGAGGAGGACTAAGTCGTAACAAGGTAGTCGTAGGAGAACCTGCGGCTGGATC
ACCTCCTTTATG

>gi|347630641|emb|FR669160.1| Uncultured Candidatus Scalindua sp. partial 16S rRNA gene, clone B7.8_3/1
TGCATGCTCGAGCGGCCGCCAGTGTGATGGATATCTGCAGAATTCGCCCTTGGATTAGGCATGCAAGTCG
AACGAGGATATATCCTTCGGGATATAAGCCGAGTGGCGCAAGGGTGAGTAATGCATAGATTACCTGCCTC
TAGGATAAGGACAACTTTGTGAAAACGAAGCTAATACTTAATAATACAAAAGAGAATAATTCTCTTTTGT
CAATGGGAGGGTAGCAATACCTTTTGCCTAGAGAGGGGTTTATGTCCTATCAGCTTGTTGGTGGGGTAAT
GGCCTACCAAGGCGAAGACGGGTAGCCGGTCTTAGAGGATAGTCGGCCACACTGGGACTGAGACACTGCC
CAGACTTCTACGGAAGGCTGCAGTCGAGAATCTTTCGCAATGCCCGAAAGGGTGACGAAGCGACGCCGCG
TGAGTGAGGAAGGCCTTCGGGTTGTAAAGCTCTGTCAGGAGTTAAGAAATATAAGTGTGCTAATACCACA
TTTATTTGACGAAGGCTCCAAAGGAAGCCACGGCTAACTCTGTGCCAGCAGCCGCGGTAATACAGAGGTG
GCAAGCGTTGTTCGGAATTATTGGGCGTAAAGAGCACGTAGGTGGGTTTGTAAGTCAGATGTGAAAGCCT
TCTGTTCAACGGAAGAATTGCATCTGAAACTACAAGTCTTGAGTGTAGGGAGGGGAGAATGGAACTTCTG
GTGGAGCGGTGAAATGCGTAGATATCAGAAGGAACGCCGGCGGCGAAAGCGATTCTCTGGCCTATTACTG
ACACTCAGTGTGCGAAAGCTAGGGGAGCAAACGGGATTAGATACCC

>gi|347630642|emb|FR669161.1| Uncultured Candidatus Scalindua sp. partial 16S rRNA gene, clone B7.8_13/2
TCTAGATGCATGCTCGAGCGGCCGCCAGTGTGATGGATATCTGCAGAATTCGCCCTTGGATTAGGCATGC
AAGTCGAACGAGGATATATCCTTCGGGATATAAGCCGAGTGGCGCAAGGGTGAGTAATGCATAGATTACC
TGCCTCTAGGATAAGGACAACTTTGTGAAAACGAAGCTAATACTTAATAATACAAAAGAGAATAATTCTC
CTTTGTCAATGGGAGGGTAGCAATACCTTTTGCCTAGAGAGGGGTTTATGTCCTATCAGCTTGTTGGTGG
GGTAATGGCCTACCAAGGCGAAGACGGGTAGCCGGTCTTAGAGGATGGTCGGCCACACTGGGACTGAGAC
ACTGCCCAGACTTCTACGGAAGGCTGCAGTCGAGAATCTTTCGCAATGCCCGAAAGGGTGACGAAGCGAC
GCCGCGTGAGTGAGGAAGGCCTTCGGGTTGTAAAGCTCTGTCAGGAGTTAAGGAATATAAGTGTGCTAAT
ACCACATTTATTTGACGAAGGCTCCAAAGGAAGCCACGGCTAACTCTGTGCCAGCAGCCGCGGTAATACA
GAGGTGGCAAGCGTTGTTCGGAATTATTGGGCGTAAAGAGCACGTAGGTGGGTTTGTAAGTCAGATGTGA
AAGCCTTCTGTTCAACGGAAGAATTGCATCTGAAACTACAAGTCTTGAGTGTAGGAAGGGAGAATGGAAC
TTCTGGTGGAGCGGGTGAAATGCGTAGATATCAGAAGGGACGCCG

>gi|347630644|emb|FR669163.1| Uncultured planctomycete partial 16S rRNA gene, clone B7.8_66/7
ATGCATGCTCGAGCGGCCGCCAGTGTGATGGATATCTGCAGAATTCGCCCTTGGATTAGGCATGCAAGTC
GAGCGAGAAACCGGAGCTTGCTCCGGGAGTAAAGCGGCGAACGGGTGAGTAATGCATGGTCAATCTACCT
TCGAGTTGGGAATAACTCCGGGAAACTGGAGCTAATACCCGATGGTCTTTTGGTGTCGCATGGCACCGAA
AGTAAAGCTAGCTGGGGCAACCCAGCCTTCGCTCGAAGAGGAGACCATGTCCCATCAGCTTGTTGGTGAG
GTAACGGCTCACCAAGGCGACGACGGGTAGCCGGGCTGAGAGGCTGTCCGGCCACACTGGCACTGAGACA
CTGGCCAGACTCCTACGGGAGGCTGCAGTCGAGAATCTTCCGCAATGGGCGAAAGCCTGACGGAGCGACG
CCGCGTGAGGGATGAAGGCCTTCGGGTTGTAAACCTCTGTCACCGGTTATGAAATGATCATGGGTTAATA
GCCCATGGTCTTGACAAAGGCCGGAGAGGAAGTCACGGCTAACTACGTGCCAGCAGCCGCGGTAATACGT
AGGTGGCAAGCGTTACTCGGAATCACTGGGCATAAAGCGCGCGTAGGCGGCTGCGTAAGTCGGGTGTGAA
ATCCCTCGGCCTAACCGAGGAACTGCGCCCGAAACTGCATGGCTTGAGGCTGGAAGGGGAGAGTGGAATT
CCCGGTGGAGCGGTGAAATGCGTTGATATCGGGAGGACGCCGGCGGCGAACGCGACTCTCTGGTCCAGCT
CTGACGCTATGTGCGAAAGCTAGGGGAGCAAACGGGATAGATACCCCCGTAGT

>gi|347630645|emb|FR669164.1| Uncultured planctomycete partial 16S rRNA gene, clone B7.8_9/6
TCTAGATGCATGCTCGAGCGGCCGCCAGTGTGATGGATATCTGCAGAATTCGCCCTTGGATTAGGCATGC
AAGTCGAGCGAGGACATGTTGAATGGCAACATTCGACGTGAACCGAGCGGCAGAAGGGTGAGTAATGCAT
AGATAACCTACCCTCGAGTTCCGGACAACGGCGTCTTATTTATAAGGCTTTACCGAAAGGGCCGCTAATA
CGGGAAAACCTCGCGGGGTCACCTGGCCCTGCGAGCAAAGATGGGGATCCTTCGGGACCTATCGCTTGAG
GAGGGGTTTATGTCCTATTAGCTTGTTGGTGAGGTAACGGCTCACCAAGGCTTTGATGGGTAGCTGGTCT
GAGAGGATGGTCAGCCACACTGGGACTGAGACACTGCCCAGACACCTACGGGTGGCTGCAGTCGAGAATC
ATAGTCAATGCGCGAAAGCGTGAACTTGCGACGCCGCGTGCGGGATGAAGGCTTTCGGGTTGTAAACCGC
TTTTAGGATTTAGGAACCGCGAAGAGGCCAATACCCTCTTCGTCTGACCAAGTCCAGAAAAAGTCACGGC
TAACTCCGTGCCAGCAGCCGCGGTAATACGGAGGTGGCAAGCGTTGCTCGGAATCACTGGGCATAAAGAG
CACGTAGGCGGCAAGGCAAGTCGGGTGTGAAATCCCCCAGCTTAACTGGGGAATTGCGCTCGATACTGCC
TCGCTAGAGGACAGGAGGGGAGAGTGGAACTCTAGGTGGAGCGTGAAATGCGTTGATATCTAGAGGAACG
CCGGTGCGAAGCGACTCTCTGGCTGTCTGACGCTGATGTGCGAAAGCTAGGTAGCGAACGGAATAAGAAT
ACCCCGGTAGTCCCTA

>gi|347630646|emb|FR669165.1| Uncultured Candidatus Scalindua sp. partial 16S rRNA gene, clone B20.4_2/3
TGGGCCCTCTAGATGCATGCTCGAGCGGCCGCCAGTGTGATGGATATCTGCAGAATTCGCCCTTGGATTA
GGCATGCAAGTCGAACGAGGATATATCCTTCGGGATATAAGCCGAGTGGCGCAAGGGTGAGTAATGCATA
GATTACCTGCCTCTAGGATAAGGACAACTTTGTGAAAACGAAGCTAATACTTAATAATACAAAAGAGAAT
AATTCTCTTTTGTCAATGGGAGGGTAGCAATACCTTTTGCCTAGAGAGGGGTTTATGTCCTATCAGCTTG
TTGGTGGGGTAATGGCCTACCAAGGCGAAGACGGGTAGCCGGTCTTAGAGGATGGTCGGCCACACTGGGA
CTGAGACACTGCCCAGACTTCTACGGAAGGCTGCAGTCGAGAATCTTTCGCAATGCCCGAAAGGGTGACG
AAGCGACGCCGCGTGAGTGAGGAAGGCCTTCGGGTTGTAAAGCTCTGTCAGGAGTTAAGAAATATAAGTG
TGCTAATACCACATTTATTTGACGAAGGCTCCAAAGGAAGCCACGGCTAACTCTGTGCCAGCAGCCGCGG
TAATACAGAGGTGGCAAGCGTTGTTCGGAATTATTGGGCGTAAAGAGCACGTAGGTGGGTTTGTAAGTCA
GATGTGAAAGCCTTCTGTTCAACGGAAGAATTGCATCTGAAACTACAAGTCTTGAGTGTAGGAGGGGAGA
ATGGAACTTCTGGTGGAGCGGTGAAATGCGTAGATATCAGAAGGAACGCCGGGCGGCGAAAGCGATTCTC
TGGCCTATTACTGACACTCAGTGTGCGAAAGCTAGGGAGCAAACGGATTAGATACCCCGG

>gi|347630647|emb|FR669166.1| Uncultured Candidatus Scalindua sp. partial 16S rRNA gene, clone B20.4_7/2
GCCTCTAGATGCATGCTCGAGCGGCCGCCAGTGTGATGGATATCTCGCAGAATTCGCCCTTGGATTAGGC
ATGCAAGTCGAACGAGGATATATCCTTCGGGATATAAGCCGAGTGGCGCAAGGGTGAGTAATGCATAGAT
TACCTGCCTCTAGGATAAGGACAACTTTGTGAAAACGAAGCTAATACTTAATAATACAAAAGAGAATAAT
TCTCTTTTGTCAATGGGAGGGTAGCAATACCTTTTGCCTAGAGAGGGGTTTATGTCCTATCAGCTTGTTG
GTGGGGTAATGGCCTGCCAAGGCGAAGACGGGTAGCCGGTCTTAGAGGATAGTCGGCCACACTAGGACTG
AGACACTGCCCAGACTTCTACGGAAGGCTGCAGTCGAGAATCTTTCGCAATGCCCGAAAGGGTGACGAAG
CGACGCCGCGTGAGTGAGGAAGGCCTTCGGGTTGTAAAGCTCTGTCAGGAGTTAAGAAATATAAGTGTGC
TAATACCACATTTATTTGACGAAGGCTCCAAAGGAAGCCACGGCTAACTCTGTGCCAGCAGCCGCGGTAA
TACAGAGGTGGCAAGCGTTGTTCGGAATTATTGGGCGTAAAGAGCACGTAGGTGGGTTTGTAAGTCAGAT
GTGAAAGCCTTCTGTTCAACGGAAGAATTGCATCTGAAACTACAAGTCTTGAGTGTAGGAGGGGAGAATG
GCAACTTCTGGTGGAGCGGGTGAAATGCGTAGATATCAGAAGGAACGCCGGCGGGCGAAAGCGATTCTCT
GGCCTATTACTGACACTCAGTGTGCGAAAGCTAGGGGAGCAACGGGATTAGATACCCCGGGTAGTCTAGG
CGTAACGATGGCACTTAGTAGAGGGAAGACGAATTCCAGTCAACCTGCCGTCGTACTAGTG

>gi|347630651|emb|FR669170.1| Uncultured planctomycete partial 16S rRNA gene, clone A7.6_31/19
TGGAATTCGCCCTTGGATTAGGCATGCAAGTCGAACGAGATCCTTATTTCGGTAAGGTGAGAGTGGCGAA
AGGGAGAGTAATGCATAGACAACCAACCCTTGACACCGGGATAGCTGGGGGAAACCCCAGATAATACCGG
ATAGGCTCGCGGGGGCTCCTGCTCCTGCGAGTAAAAGAGGCCTCTTAACAATGCTCCTGGTTGAGGACGG
GTTTATGTCCTATCAGCTTGTTGGTGGGGTAATGGCCTACCAAATCCCACTTCGGTGGGGGGCGATGACG
GGTAGCCGGCCTGAGAGGGTGTTCGGCCTCACTGGGACTGAGACACTGCCCAGACTCCTACGGGAGGCTG
CAGTCGAGAATCTTCCGCAATGGGGGAAACCCTGACGGAGCGACGCCGCGTGTAGGATGAAGGCCTTCGG
GTTGTAAACTACTGTCACAGGTTAGGAAAGGGTCGGGCGTCAATAGTGTCCGGCTTTGACAAAGGCCTGA
GAGGAAGCCACGGCTAACTTCGTGCCAGCAGCCGCGGTAAGACGAAGGTGGCAACCGTTGTTCGGAATCA
CTGGGCATAAAGAGCACGTAGGCGGGTGAGTAAGTCGGGTGTGAAATCCCTCGGCCCAACCGAGGAACTG
CGCCCGAAACTGCTCGCCTTGAGGACTGGAGGGGAGTGTGGAATCCCTGGTGGAGCGGTGAAATGCGTTG
ATATCAGGGGGAACACCGGCGGCGAAGGCGGCACTCTGGCCAGTTTCTGACGCTGAGGTGCGAAAGCTAG
GGTAGCAAACGGGATTAGATACCCCGGTAGTCCTAGCCGTAAACGATGGGCACTAAGTAGAGGGAAGGGC
GAATTCTGCAGATATCCATCACACTGGCGGCCGCTCGAGCATGCATCTAGA

>gi|347630660|emb|FR669179.1| Uncultured planctomycete partial 16S rRNA gene, clone A9.6_12/18
TCTAGATGCAGGCTCGAGCGGCCGCCAGTGTGATGGATATCTGCAGAATNCGCCCTTGGATTAGGCATGC
AAGTCGAACGAGAAATCCGGTTTCTATCGGAGAGTAAAGTGGCGCAAGGGTGAGTAATGCGCAGACAACC
TGCCCGTTATTAAGGAATAACGCCTCGAAAGGGGTGCTAATACCGAATGCAGTCGCGATAACACATGTTA
TGTGACTAAAGGTTGGGCCCGTAAGGGTAGCCGATAACGGATGGGTCTGCGTCCTATTAGCTTGTTGGTA
GGGTAACAGCCTACCAAGGGAAAAATGGGTACGGGGCCTGAAAGGGTGAACCCGCACACTGGGACTGGAA
CACTGCCCAGACTTCTACGGAAGGCTGCAGTCTAGAATCATTCTCAATGGACGAAAGTCTGACGATGCGA
CGCCGCGTGGAGGACGAAGGCCTTCGGGTTGTAAACTCCTGTCAGGAGTGAGGAAATGCGGCGGTTCCCA
TGACCGTCCTTTGACGTAAGCTCCAGAGGAAGCCACGGCTAACTTCGTGCCAGCAGCCGCGGTAATACGA
AGGTGGCTAGAGTTGTTCGGAATCACTGGGCATAAAGGGCGTTTAGGCCGTGGAGTGTGTCGGTTGTGAC
ATCCCTCCACTTAATTGAAGAACTGCATCCCAAACTACTCTGCTTGAGTATAGAACGGCACAGCCGAATT
CCTGGTGGGAGCGCGTGAAATGCGTATATCTCAGGAGGAACCTCTTGTGGTCAATGCGGCTCTCCAACCT
ACTACTGACACTGAATCGCTAAAGCCAGGGGAGCAAACGGGAATAAATACCCCCGGAGTCCGGGCCGTAA
ACTTTGGGC

>gi|157824576|gb|EU039834.1| Uncultured anaerobic ammonium-oxidizing bacterium clone PD00250.A2 16S ribosomal RNA gene, partial sequence
GAACGAGGATATATCCTTCGGGATATAAGCCGAGTGGCACAAGGGTGAGCAATGCATAGATTACCTACCT
TTAGGATAAGGGCAACTTTGTGAAAACGGAGCTAATACTTAATAATACAAAAGAAAATAATTTTCTTTTG
TCAAAGGGAGGGTAGCAATACCTTTCGCCTAGAGAGGGGTTTATGTCCTATCAGCTTGTTGGTGGGGTAA
TGGCCTACCAAGGCGAAGACGGGTAGCCGGTCTTAGAGGATGGTCGGCCACACTGGGACTGAGACACTGC
CCAGACTTCTACGGAAGGCTGCAGTCGAGAATCTTTCGCAATGCCCGAAAGGGTGACGAAGCGACGCCGC
GTGAGTGAGGAAGGCCTTCGGGTTGTAAAGCTCTGTCAGGAGTTAAGAAATGTAAGTGTGCTAATACCAC
ATTTACTTGACGAAGGCTCCAAAGGAAGCCACGGCTAACTCTGTGCCAGCAGCCGCGGTAACACAGAGGT
GGCAAGCGTTGTTCGGAATTATTGGGCGTAAAGAGCACGTAGGTGGGTTTGTAAGTCAGATGTGAAAGCC
TTCTGTTCAACGGAAGAATTGCATCTGAAACTGCAAGTCTTGAGTGTAGGAGGGGGGAATGGAACTTCTG
GTGGAGCGGTGAAATGCGTAGATATCAGAAGGAACGCCGGCGGCGAAAGCGATTCTCTGGCCTATTACTG
ACACTCAGTGTGCGAAAGCTAGGGGAGCAAACGGGATTAGATACCCCGGTAGTCCTAGCCGTAAACGATG
GGCACTAAGTAGAGGGAATTACCGATGTTCTCTCTGCCGTAGCTAACGCATTAAGTGCCCCGCCTGGGGA
GTACGGCCGCAAGGCTAAAACTCAAAAGAATTGACGGGGGCTCGCACAAGCGGTGGAGCATGTGGCTTAA
TTCGATGCAACGCGAAAAACCTTACCGGGGCTTGACATGGTAGAAGTAGGAACCCGAAAGGGTAACGAAC
GGTATCCAGTCCGTAGCTATCACAGGTGTTGCATGGCTGTCGTCAGCTCGTGTCGTGAGACGTTGGGTTA
AGTCCCCTAACGAGCGAAACCCTTGTTTTTAGTTACCAGCGGGTTATGCCGGGTACTCTAGAAAGACTGC
CGTCGTCAAGACGGAGGAAGGTGGGGATGACGTCAAGTCATCATGGCCCTTATGCCCCGGGCTGCACACG
TGCTACAATGGTCGGTACAAACGGAAGCGAAGCCGAGAGGTGGAGCGAATCCTAAAAAGCCGATCTCAGT
TCGGATTGGAGGCTGAAATTCGCCTCTATGAAGTTGGAATCGCTAGTAATCGCGGATCAGCATTGCCGCG
GTGAATATGTTCCCGAGCCTTGTACACACCGCCCGTCAAGCCACCCAAGCAGGATGCACCCGAAAACATT
ATATCTAACCAGGCTTGCCTGGAGGAAAGTGTTGAAGGAGTGTTTTGTGAGGAGGACT

>gi|157824577|gb|EU039835.1| Uncultured anaerobic ammonium-oxidizing bacterium clone PD00250.H10 16S ribosomal RNA gene, partial sequence
GAACGAGGATATATCCTTCGGGATATAAGCCGAGTGGCGCAAGGGTGAGTAATGCATAGATTACCTACCT
CTAGGATAAGGACAACTTTGTGAAAACGAAGCTAATACTTAATAACACAAGAGAAAATAATTTTCTTTTG
TCAATGGGAGGGTAGCAATACCTTTTGCCTAGAGAGGGGTTTATGTCCTATCAGCTTGTTGGTGGGGTAA
TGGCCTACCAAGGCGAAGACGGGTAGCCGGTCTTAGAGGATGGTCGGCCACACTGGGACTGAGACACTGC
CCAGACTTCTACGGAAGGCTGCAGTCGAGAATCTTTCGCAATGCCCGAAAGGGTGACGAAGCGACGCCGC
GTGAGTGAGGAAGGCCTTCGGGTTGTAAAGCTCTGTCAGGAGTTAAGAAATGTAAGTGTGCTAATACCAC
ATTTACTTGACGAAGGCTCCAAAGGAAGCCACGGCTAACTCTGTGCCAGCAGCCGCGGTAATACAGAGGT
GGCAAGCGTTGTTCGGAATTATTGGGCGTAAAGAGCACGTAGGTGGGTTTGTAAGTCAGATGTGAAAGCC
TTCTGTTCAACGGAAGAATTGCATCTGAAACTGCAAGTCTTGAGTGCAGGAGGGGGGAATGGAACTTCTG
GTGGAGCGGTGAAATGCGTAGATATCAGAAGGAACGCCGGCGGCGAAAGCGATTCTCTGGCCTATTACTG
ACACTCAGTGTGCGAAAGCTAGGGGAGCAAACGGGATTAGATACCCCGGTAGTCCTAGCCGTAAACGATG
GGCACTAAGTAGAGGGAATTACCGATGTTCTCTCTGCCGTAGCTAACGCATTAAGTGCCCCGCCTGGGGA
GTACGGCCGCAAGGCTAAAACTCAAAAGAATTGACGGGGGCTCGCACAAGCGGTGGAGCATGTGGCTTAA
TTCGATGCAACGCGAAAAACCTTACCGGGGCTTGACATGGTAGAAGTAGGAACCCGAAAGGGTAACGAAC
GGTATCCAGTCCGTAGCTATCACAGGTGTTGCATGGCTGTCGTCAGCTCGTGTCGTGAGACGTTGGGTTA
AGTCCCCTAACGAGCGAAACCCTTGTTTTTAGTTACCAGCGGGTTATGCCGGGTACTCTAGAAAGACTGC
CGTCGTCAAGACGGAGGAAGGTGGGGATGACGTCAAGTCATCATGGCCCTTATGCCCCGGGCTGCACACG
TGCTACAATGGTCGGTACAAACGGAAGCGAAGCCGAGAGGTGGAGCGAATCCTAAAAAGCCGATCTCAGT
TCGGATTGGAGGCTGAAATTCGCCTCTATGAAGTTGGAATCGCTAGTAATCGCGGATCAGCATTGCTGCG
GTGAATATGTTCCCGAGCCTTGTACACACCGCCCGTCAAGCCACCCAAGCAGGATGCACCCGAAAACATT
ATATCTAACCAGGCTTGCCTGGAGGAAAGTGTTGAAGGAGTGTTTTGTGAGGAGGACT

>gi|157824578|gb|EU039836.1| Uncultured anaerobic ammonium-oxidizing bacterium clone PD00250.A9 16S ribosomal RNA gene, partial sequence
GAACGAGGATATATCCTTCGGGGTATAAGCCGAGTGGCGCAAGGGTGAGTAATGCATAGATTACCTGCCT
CTAGGATAAGGACAACTTTGTGAAAACGAAGCTAATACTTAATAATACAAAAGAAAATAATTTTCTTTTG
TCAATGGGAGGGTAGCAATACCTTTTGCCTAGAGAGGGGTTTATGTCCTATCAGCTTGTTGGTGGGGTAA
TGGCCTACCAAGGCGAAGACGGGTAGCCGGTCTTAGAGGATGGTCGGCCGCACTGGGACTGAGACACTGC
CCAGACTTCTACGGAAGGCTGCAGTCGAGAATCTTTCGCAATGCCCGAAAGGGTGACGAAGCGACGCCGC
GTGAGTGAGGAAGGCCTTAGGGTTGTAAAGCTCTGTCAGGAGTTAAGAAATATAAGTGTGTTAATACCAC
ATTTATTTGACGAAGGCTCCAAAGGAAGCCACGGCTAACTCTGTGCCAGCAGCCGCGGTAATACAGAGGT
GGCAAGCGTTGTTCGGAATTATTGGGCGTAAAGAGCACGTAGGTGGGTTTGTAAGTCAGATGTGAAAGCC
TTCTGTTCAACGGAAGAATTGCATCTGAAACTGCAAATCTTGAGTGTAGGAGGGGAGAATGGAACTTCTG
GTGGAGCGGTGAAATGCGTAGATATCAGAAGGAACGCCGGCGGCGAAAGCGATTCTCTGGCCTATTACTG
ACACTCAGTGTGCGAAAGCTAGGGGAGCAAACGGGATTAGATACCCCGGTAGTCCTAGCCGTAAACGATG
GGCACTAAGTAGAGGGGATTACCGATGTTCTCTCTGCCGTAGCTAACGCATTAAGTGCCCCGCCTGGGGA
GTACGGCCGCAAGGCTAAAACTCAAAAGAATTGACGGGGGCTCGCACAAGCGGTGGAGCATGTGGCTTAA
TTCGATGCAACGCGAAAAACCTTACCGGGGCTTGACATGGTAGAAGTAGGAACCCGAAAGGGTAACGAAC
GGTATCCAGTCCGTAGCTATCACAGGTGTTGCATGGCTGTCGTCAGCTCGTGTCGTGAGACGTTGGGTTA
AGTCCCCTAACGAGCGAAACCCTTGTTTTTAGTTACCAGCGGGTTATGCCGGGTACTCTAGAGAGACTGC
CGTCGTCAAGACGGAGGAAGGTGGGGATGACGTCAAGTCATCATGGCCCTTATGCCCCGGGCTGCACACG
TGCTACAATGGTCGGTACAAACGGAAGCGAAGCCGAGAGGTGAAGCGAATCCTAAAAAGCCGATCTCAGT
TCGGATTGGAGGCTGAAATTCGCCTCCATGAAGTTGGAATCGCTAGTAATCGCGGATCAGCAATGCCGCG
GTGAATATGTTCCCGAGCCTTGTACACACCGCCCGTCAAGCCACCCAAGCAGGATGCACCCGAAAACATT
ATATCTAACCAGGGCAACTTGGAGGAAAATGTTGAAGGAGTGTTTTGTGAGGAGGACT

>gi|157824579|gb|EU039837.1| Uncultured anaerobic ammonium-oxidizing bacterium clone PD00250.D10 16S ribosomal RNA gene, partial sequence
GAACGAGGATATATCCTTCGGGGTATAAGCCGAGTGGCGCAAGGGTGAGTAATGCATAGATTACCTGCCT
CTAGGATAAGGACAACTTTGTGAAAACGAAGCTAATACTTAATAATACAAAAGAAAATAATTTTCTTTTG
TCAATGGGAGGGTAGCAATACCTTTTGCCTAGAGAGGGGTTTATGTCCTATCAGCTTGTTGGTGGGGTAA
TGGCCTACCAAGGCGAAGACGGGTAGCCGGTCTTAGAGGATGGTCGGCCACACTGGGACTGAGACACTGC
CCAGACTTCTACGGAAGGCTGCAGTCGAGAATCTTTCGCAATGCCCGAAAGGGTGACGAAGCGACGCCGC
GTGAGTGAGGAAGGCCTTAGGGTTGTAAAGCTCTGTCAGGAGTTAAGAAATATAAGTGTGTTAATACCAC
ATTTATTTGACGAAGGCTCCAAAGGAAGCCACGGCTAACTCTGTGCCAGCAGCCGCGGTAATACAGAGGT
GGCAAGCGTTGTTCGGAATTATTGGGCGTAAAGAGCACGTAGGTGGGTTTGTAAGTCAGATGTGAAAGCC
TTCTGTTCAACGGAAGAATTGCATCTGAAACTGCAAATCTTGAGTGTAGGAGGGGAGAATGGAACTTCTG
GTGGAGCGGTGAAATGCGTAGATATCAGAAGGAACGCCGGCGGCGAAAGCGATTCTCTGGCCTATTACCG
ACACTCAGTGTGCGAAAGCTAGGGGAGCAAACGGGATTAGATACCCCGGTAGTCCTAGCCGTAAACGATG
GGCACTAAGTAGAGGGGATTACCGATGTTCTCTCTGCCGTAGCTAACGCATTAAGTGCCCCGCCTGGGGA
GTACGGCCGCAAGGCTAAAACTCAAAAGAATTGACGGGGGCTCGCACAAGCGGTGGAGCATGTGGCTTAA
TTCGATGCAACGCGAAAAACCTTACCGGGGCTTGACATGGTAGAAGTAGGAACCCGAAAGGGTAACGAAC
GGTATCCAGTCCGTAGCTATCACAGGTGTTGCATGGCTGTCGTCAGCTCGTGTCGTGAGACGTTGGGTTA
AGTCCCCTAACGAGCGAAACCCTTGTTTTTAGTTACCAGCGGGTTATGCCGGGTACTCTAGAAAGACTGC
CGTCGTCAAGACGGAGGAAGGTGGGGATGACGTCAAGTCATCATGGCCCTTATGCCCCGGGCTGCACACG
TGCTACAATGGTCGGTACAAACGGAAGCGAAGCCGAGAGGTGAAGCGAATCCTAAAAAGCCGATCTCAGT
TCGGATTGGAGGCTGAAATTCGCCTCCATGAAGTTGGAATCGCTAGTAATCGCGGATCAGCAATGCCGCG
GTGAATATGTTCCCGAGCCTTGTACACACCGCCCGTCAAGCCACCCAAGCAGGATGCACCCGAAAACATT
ATATCTAACCAGGGCAACTTGGAGGAAAGTGTTGAAGGAGTGTTTTGTGAGGAGGACT

>gi|157824580|gb|EU039838.1| Uncultured anaerobic ammonium-oxidizing bacterium clone PD00250.F2 16S ribosomal RNA gene, partial sequence
GAACGAGGATATATCCTTCGGGATATAAGCCGAGTGGCGCAAGGGTGAGTAATGCATAGATTACCTGCCT
CTAGGATAAGGACAACTTTGTGAAAACGAAGCTAATACTTAATAATACAAAAGAAAATAATTTTCTTTTG
TCAATGGGAGGGTAGCAATACCTTTTGCCTAGAGAGGGGTTTATGTCCTATCAGCTTGTTGGTGGGGTAA
TGGCCTACCAAGGCGAAGACGGGTAGCCGGTCTTAGAGGATGGTCGGCCACACTGGGACTGAGACACTGC
CCAGACTTCTACGGAAGGCTGCAGTCGAGAATCTTTCGCAATGCCCGAAAGGGTGACGAAGCGACGCCGC
GTGAGTGAGGAAGGCCTTAGGGTTGTAAAGCTCTGTCAGGAGTTAAGAAATATAAGTGTGTTAATACCAC
GTTTATTTGACGAAGGCTCCAAAGGAAGCCACGGCTAACTCTGTGCCAGCAGCCGCGGTAATACAGAGGT
GGCAAGCGTTGTTCGGAATTATTGGGCGTAAAGAGCACGTAGGTGGGTTTGTAAGTCAGATGTGAAAGCC
TTCTGTTCAACGGAAGAATTGCATCTGAAACTGCAAGTCTTGAGTGTAGGAGGGGAGAATGGAACTTCTG
GTGGAGCGGTGAAATGCGTAGATATCAGAAGGAACGCCGGCGGCGAAAGCGATTCTCTGGCCTATTACTG
ACGCTCAGTGTGCGAAAGCTAGGGGAGCAAACGGGATTAGATACCCCGGCAGTCCTAGCCGTAAACGATG
GGCACTAAGTAGAGGGAATTACCGATGTTCTCTCTGCCGTAGCTAACGCATTAAGTGCCCCGCCTGGGGA
GTACGGCCGCAAGGCTAAAACTCAAAAGAATTGACGGGGGCTCGCACAAGCGGTGGAGCATGTGGCTTAA
TTCGATGCAACGCGAAAAACCTTACCGGGGCTTGACATGGTAGAAGTAGGAACCCGAAAGGGTAACGAAC
GGTATCCAGTCCATAGCTATCACAGGTGTTGCATGGCTGTCGTCAGCTCGTGTCGTGAGACGTTGGGTTA
AGTCCCCTAACGAGCGAAACCCTTGTTTTTAGTTACCAGCGGGTTATGCCGGGTACTCTAGAAAGACTGC
CGTCGTCAAGACGGAGGAAGGTGGGGATGACGTCAAGTCATCATGGCCCTTATGCCCCGGGCTGCACACG
TGCTACAATGGTCGGTACAAACGGAAGCGAAGCCGAGAGGTGAAGCGAATCCTAAAAAGCCGATCTCAGT
TCGGATTGGAGGCTGAAATTCGCCTCCATGAAGTTGGAATCGCTAGTAATCGCGGATCAGCAATGCCGCG
GTGAATATGTTCCCGAGCCTTGTACACACCGCCCGTCAAGCCACCCAAGCAGGATGCACCCGAAAACATT
ATATCTAACCAGGGCAACTTGGAGGAAAGTGTTGAAGGAGTGTTTTGTGAGGAGGACT

>gi|157824581|gb|EU039839.1| Uncultured anaerobic ammonium-oxidizing bacterium clone PD00250.H12 16S ribosomal RNA gene, partial sequence
GAACGAGGATATATCCTTCGGGATATAAGCCGAGTGGCGCAAGGGTGAGTAATGCATAGATTACCTGCCT
CTAGGATAAGGACAACTTTGTGAAAACGAAGCTAATACTTAATAATACAAAAGAAAATAATTTTCTTTTG
TCAATGGGAGGGTAGCAATACCTTTTGCCTAGAGAGGGGTTTATGTCCTATCAGCTTGTTGGTGGGGTAA
TGGCCTACCAAGGCGAAGACGGGTAGCCGGTCTTAGAGGATGGTCGGCCACACTGGGACTGAGACACTGC
CCAGACTTCTACGGAAGGCTGCAGTCGAGAATCTTTCGCAATGCCCGAAAGGGTGACGAAGCGACGCCGC
GTGAGTGAGGAAGGCCTTAGGGTTGTAAAGCTCTGTCAGGAGTTAAGAAATATAAGTGTGTTAATACCAC
GTTTATTTGACGAAGGCTCCAAAGGAAGCCACGGCTAACTCTGTGCCAGCAGCCGCGGTAATACAGAGGT
GGCAAGCGTTGTTCGGAATTATTGGGCGTAAAGAGCACGTAGGTGGGTTTGTAAGCCAGATGTGAAAGCC
TTCTGTTCAACGGAAGAATTGCATCTGAAACTGCAAGTCTTGAGTGTAGGAGGGGAGAATGGAACTTCTG
GTGGAGCGGTGAAATGCGTAGATATCAGAAGGAACGCCGGCGGCGAAAGCGATTCTCTGGCCTATTACTG
ACACTCAGTGTGCGAAAGCTAGGGGAGCAAACGGGATTAGATACCCCGGTAGTCCTAGCCGTAAACGATG
GGCACTAAGTAGAGGGAATTACCGATGTTCTCTCTGCCGTAGCTAACGCATTAAGTGCCCCGCCTGGGGA
GTACGGCCGCAAGGCTAAAACTCAAAAGAATTGACGGGGGCTCGCACAAGCGGTGGAGCATGTGGCTTAA
TTCGATGCAACGCGAAAAACCTTACCGGGGCTTGACATGGTAGAAGTAGGAACCCGAAAGGGTAACGAAC
GGTATCCAGTCCATAGCTATCACAGGTGTTGCATGGCTGTCGTCAGCTCGTGTCGTGAGACGTTGGGTTA
AGTCCCCTAACGAGCGAAACCCTTGTTTTTAGTTACCAGCGGGTTATGCCGGGTACTCTAGAAAGACTGC
CGTCGTCAAGACGGAGGAAGGTGGGGATGACGTCAAGTCATCATGGCCCTTATGCCCCGGGCTGCACACG
TGCTACAATGGTCGGTACAAACGGAAGCGAAGCCGAGAGGTGAAGCGAATCCTAAAAAGCCGATCTCAGT
TCGGATTGGAGGCTGAAATTCGCCTCCATGAAGTTGGAATCGCTAGTAATCGCGGATCAGCAATGCCGCG
GTGAATATGTTCCCGAGCCTTGTACACACCGCCCGTCAAGCCACCCAAGCAGGATGCACCCGAAAACATT
ATATCTAACCAGGGCAACTTGGAGGAAAGTGTTGAAGGAGTGTTTTGTGAGGAGGACT

>gi|157824582|gb|EU039840.1| Uncultured anaerobic ammonium-oxidizing bacterium clone PD00250.F8 16S ribosomal RNA gene, partial sequence
GAACGAGGATATATCCTTCGGGATATAAGCCGAGTGGCGCAAGGGTGAGTAATGCATAGATTACCTGCCT
CTAGGATAAGGACAACTTTGTGAAAACGAAGCTAATACTTAATAATACAAAAGAAAATAATTTTCTTTTG
TCAATGGGAGGGTAGCAATACCTTTTGCCTAGAGAGGGGCTTATGTCCTATCAGCTTGTTGGTGGGGTAA
TGGCCTGCCAAGGCGAAGACGGGTAGCCGGTCTTAGAGGATGGTCGGCCACACTGGGACTGAGACACTGC
CCAGACTTCTACGGAAGGCTGCAGTCGAGAATCTTTCGCAATGCCCGAAAGGGTGACGAAGCGACGCCGC
GTGAGTGAGGAAGGCCTTAGGGTTGTAAAGCTCTGTCAGGAGTTAAGAAATATAAGTGTGTTAATACCAC
GTTTATTTGACGAAGGCTCCAAAGGAAGCCACGGCTAACTCTGTGCCAGCAGCCGCGGTAATACAGAGGT
GGCAAGCGTTGTTCGGAATTATTGGGCGTAAAGAGCACGTAGGTGGGTTTGTAAGTCAGATGTGAAAGCC
TTCTGTTCAACGGAAGAATTGCATCTGAAACTGCAAGTCTTGAGTGTAGGAGGGGAGAATGGAACTTCTG
GTGGAGCGGTGAAATGCGTAGATATCAGAAGGAACGCCGGCGGCGAAAGCGATTCTCTGGCCTATTACTG
ACGCTCAGTGTGCGAAAGCTAGGGGAGCAAACGGGATTAGATACCCCGGTAGTCCTAGCCGTAAACGATG
GGCACTAAGTAGAGGGAATTACCGATGTTCTCTCTGCCGTAGCTAACGCATTAAGTGCCCCGCCTGGGGA
GTACGGCCGCAAGGCTAAAACTCAAAAGAATTGACGGGGGCTCGCACAAGCGGTGGAGCATGTGGCTTAA
TTCGATGCAACGCGAAAAACCTTACCGGGGCTTGACATGGTAGAAGTAGGAACCCGAAAGGGTAACGAAC
GGTATCCAGTCCATAGCTATCACAGGTGTTGCATGGCTGTCGTCAGCTCGTGTCGTGAGACGTTGGGTTA
AGTCCCCTAACGAGCGAAACCCTTGTTTTTAGTTACCAGCGGGTTATGCCGGGTACTCTAGAAAGACTGC
CGTCGTCAAGACGGAGGAAGGTGGGGATGACGTCAAGTCATCATGGCCCTTATGCCCCGGGCTGCACACG
TGCTACAATGGTCGGTACAAACGGAAGCGAAGCCGAGAGGTGAAGCGAATCCTAAAAAGCCGATCTCAGT
TCGGATTGGAGGCTGAAATTCGCCTCCATGAAGTTGGAATCGCTAGTAATCGCGGATCAGCAATGCCGCG
GTGAATATGTTCCCGAGCCCTGTACACACCGCCCGTCAAGCCACCCAAGCAGGATGCACCCGAAAACATT
ATATCTAACCAGGGCAACTTGGAGGAAAGTGTTGAAGGAGTGTTTTGTGAGGAGGACT

>gi|157824583|gb|EU039841.1| Uncultured anaerobic ammonium-oxidizing bacterium clone PD00250.B3 16S ribosomal RNA gene, partial sequence
GAACGAGGATATATCCTTCGGGATATAAGCCGAGTGGCGCAAGGGTGAGTAATGCATAGATTACCTGCCT
CTAGGATAAGGACAACTTTGTGAAAACGAAGCTAATACTTAATAATACAAAAGATAATAATTTTCTTTTG
TCAATGGGAGGGTAGCAATACCTTTTGCCTAGAGAGGGGTTTATGTCCTATCAGCTTGTTGGTGGGGTAA
TGGCCTACCAAGGCGAAGACGGGTAGCCGGTCTTAGAGGATGGTCGGCCACACTGGGACTGAGACACTGC
CCAGACTTCTACGGAAGGCTGCAGTCGAGAATCTTTCGCAATGCCCGAAAGGGTGACGAAGCGACGCCGC
GTGAGTGAGGAAGGCCTTAGGGTTGTAAAGCTCTGTCAGGAGTTAAGAAATATAAGTGTGTTAATACCAC
GTTTATTTGACGAAGGCTCCAAAGGAAGCCACGGCTAACTCTGTGCCAGCAGCCGCGGTAATACAGAGGT
GGCAAGCGTTGTTCGGAATTATTGGGCGTAAAGAGCACGTAGGTGGGTTTGTAAGTCAGATGTGAAAGCC
TTCTGTTCAACGGAAGAATTGCATCTGAAACTGCAAGTCTTGAGTGTAGGAGGGGAGAATGGAACTTCTG
GTGGAGCGGTGAAATGCGTAGATATCAGAAGGAACGCCGGCGGCGAAAGCAATTCTCTGGCCTATTACTG
ACGCTCAGTGTGCGAAAGCTAGGGGAGCAAACTGGATTAGATACCCCGGTAGTCCTAGCCGTAAACGATG
GGCACTAAGTAGAGGGAATTACCGATGTTCTCTCTGCCGTAGCTAACGCATTAAGTGCCCCGCCTGGGGA
GTACGGCCGCAAGGCTAAAACTCAAAAGAATTGACGGGGGCTCGCACAAGCGGTGGAGCATGTGGCTTAA
TTCGATGCAACGCGAAAAACCTTACCGGGGCTTGACATGGTAGAAGTAGGAACCCGAAAGGGTAACGAAC
GGTATCCAGTCCGTAGCTATCACAGGTGTTGCATGGCTGTCGTCAGCTCGTGTCGTGAGACGTTGGGTTA
AGTCCCCTAACGAGCGAAACCCTTGTTTTTAGTTACCAGCGGGTTATGCCGGGTACTCTAGAAAGACTGC
CGTCGTCAAGACGGAGGAAGGTGGGGATGACGTCAAGTCATCATGGCCCTTATGCCCCGGGCTGCACACG
TGCTACAATGGTCGGTACAAACGGAAGCGAGGCCGAGAGGTGAAGCGAATCCTAAAAAGCCGATCTCAGT
TCGGATTGGAGGCTGAAATTCGCCTTCATGAAGTTGGAATCGCTAGTAATCGCGGATCAGCAATGCCGCG
GTGAATATGTTCCCGAGCCTTGTACACACCGCCCGTCAAGCCACCCAAGCAGGATGCACCCGAAAACATT
ATATCTAACCAGGGCAACTTGGAGGAAAGTGTTGAAGGAGTGTTTTGTGAGGAGGACT

>gi|157824584|gb|EU039842.1| Uncultured anaerobic ammonium-oxidizing bacterium clone PD00250.H8 16S ribosomal RNA gene, partial sequence
GAACGAGGATGTATCCTTCGGGATATAAGCCGAGTGGCGCAAGGGTGAGTAATGCATAGATTACCTGCCT
CTAGGATAAGGACAACTTTGTGAAAACGAAGCTAATACTTAATAATACAAAAGAAAATAATTTTCTTTTG
TCAATGGGAGGGTAGCAATACCTTTTGCCTAGAGAGGGGTTTATGTCCTATCAGCTTGTTGGTGGGGTAA
TGGCCTACCAAGGCGAAGACGGGTAGCCGGTCTTAGAGGATGGTCGGCCACACTGGGACTGAGACACTGC
CCAGACTTCTACGGAAGGCTGCAGTCGAGAATCTTTCGCAATGCCCGAAAGGGTGACGAAGCGACGCCGC
GTGAGTGAGGAAGGCCTTAGGGTTGTAAAGCTCTGTCAGGAGTTAAGAAATATAAGTGTGCTAATACCAC
GTTTATTTGACGAAGGCTCCAAAGGAAGCCACGGCTAACTCCGTGCCAGCAGCCGCGGTAATACAGAGGT
GGCAAGCGTTGTTCGGAATTATTGGGCGTAAAGAGCACGTAGGTGGGTTTGTAAGTCAGATGTGAAAGCC
TTCTGTTCAACGGAAGAATTGCATCTGAAACTGCAAGTCTTGAGTGTAGGAGGGGGGAATGGAACTTCTG
GTGGAGCGGTGAAATGCGTAGATATCAGAAGGAACGCCGGCGGCGAAAGCGATTCTCTGGCCTATTACTG
ACGCTCAGTGTGCGAAAGCTAGGGGAGCAAACGGGATTAGATACCCCGGTAGTCCTAGCCGTAAACGATG
GGCACTAAGTAGAGGGAATTGCCGATGTTCTCTCTGCCGTAGCTAACGCATTAAGTGCCCCGCCTGGGGA
GTACGGCCGCAAGGCTAAAACTCAAAAGAATTGACGGGGGCTCGCACAAGCGGTGGAGCATGTGGCTTAA
TTCGATGCAACGCGAAAAACCTTACCGGGGCTTGACATGGTAGAAGTAGGAACCCGAAAGGGTAACGAAC
GGTATCCAGTCCATAGCTATCACAGGTGTTGCATGGCTGTCGTCAGCTCGTGTCGTGAGACGTTGGGTTA
AGTCCCCTAACGAGCGAAACCCTTGTTTTTAGTTACCAGCGGGTTATGCCGGGTACTCTAGAAAGACTGC
CGTCGTCAAGACGGAGGAAGGTGGGGATGACGTCAAGTCATCATGGCCCTTATGCCCCGGGCTGCACACG
TGCTACAATGGTCGCTACAAACGGAAGCGAAGCCGAGAGGTGAAACGAATCCTAAAAAGCCGATCTCAGT
TCGGATTGGAGGCTGAAATTCGCCTCCATGAAGTTGGAATCGCTAGTAATCGCGGATCAGCAATGCCGCG
GTGAATATGTTCCCGAGCCTTGTACACACCGCCCGTCAAGCCACCCAAGCAGGATGCACCCGAAAACATT
ATATCTAACCAGGGCAACTTGGAGGAAAGTGTTGAAGGAGTGTTTTGTGAGGAGGACT

>gi|157824585|gb|EU039843.1| Uncultured anaerobic ammonium-oxidizing bacterium clone PD00250.B8 16S ribosomal RNA gene, partial sequence
GAACGAGGATATATCCTTCGGGATATAAGCCGAGTGGCGCAAGGGTGAGTAATGCATAGATTACCTGCCT
CTAGGATAAGGACAACTTTGTGAAAACGAAGCTAATACTTAATAATACAAAAGAAAATAATTTTCCTTTG
TCAAAGGGAGGGTAGCAATACCTTTTGCCTAGAGAGGGGTTTATGTCCTATCAGCTTGTTGGTGGGGTAA
TGGCCTACCAAGGCGAAGACGGGTAGCCGGTCTTAGAGGATGGTCGGCCACACTGGGACTGAGACACTGC
CCAGACTTCTACGGAAGGCTGCAGTCGAGAATCTTTCGCAATGCCCGAAAGGGTGACGAAGCGACGCCGC
GTGAGTGAGGAAGGCCTTAGGGTTGTAAAGCTCTGTCAGGAGTTAAGAAATATAAGTGTGTTAATACCAC
ATTTATTTGACGAAGGCTCCAAAGGAAGCCACGGCTAACTCTGTGCCAGCAGCCGCGGTAATACAGAGGT
GGCAAGCGTTGTTCGGAATTATTGGGCGTAAAGAGCACGTAGGTGGGTTTGTAAGTCAGATGTGAAAGCC
TTCTGTTCAACGGAAGAATTGCATCTGAAACTATAAGTCTTGAGTGTAGGAGGGGAGAATGGAACTTCTG
GTGGAGCGGTGAAATGCGTAGATATCAGAAGGAACGCCGGCGGCGAAAGCGATTCTCTGGCCTATTACTG
ACGCTCAGTGTGCGAAAGCTAGGGGAGCAAACGGGATTAGATACCCCGGTAGTCCTAGCTGTAAACGATG
GGCACTAAGTAGAGGGGATTACCGATGTTCTCTCTGCCGTAGCTAACGCATTAAGTGCCCCGCCTGGGGA
GTACGGCCGCAAGGCTAAAACTCAAAAGAATTGACGGGGGCTCGCACAAGCGGTGGAGCATGTGGCTTAA
TTCGATGCAACGCGAAAAACCTTACCGGGGCTTGACATGGTAGAAGTAGGAACCCGAAAGGGTAACGAAC
GGTATCCAGTCCGTAGCTATCACAGGTGTTGCATGGCTGTCGTCAGCTCGTGTCGTGAGACGTTGGGTTA
AGTCCCCTAACGAGCGAAACCCTTGTTTTTAGTTACCAGCGGGTTATGCCGGGTACTCTAGAAAGACTGC
CGTCGTCAAGACGGAGGAAGGTGGGGATGACGTCAAGTCATCATGGCCCTTATGCCCCGGGCTGCACACG
TGCTACAATGGTCGGTACAAACGGAAGCGAAGCCGAGAGGTGAAGCGAATCCTAAAAAGCCGATCTCAGT
TCGGATTGGAGGCTGAAATTCGCCTCCATGAAGTTGGAATCGCTAGTAATCGCGGATCAGCAATGCCGCG
GTGAATATGTTCCCGAGCCTTGTACACACCGCCCGTCAAGCCACCCAAGCAGGATGCACCCGAAAACATT
ATATCTAACCAGGGCAACTTGGAGGAAAGTGTTGAAGGAGTGTTTTGTGAGGAGGACT

>gi|157824586|gb|EU039844.1| Uncultured anaerobic ammonium-oxidizing bacterium clone PD00250.B7 16S ribosomal RNA gene, partial sequence
GAACGAGGATATATCCTTCGGGGTATAAGCCGAGTGGCGCAAGGGTGAGTAATGCATAGATTACCTGCCT
CTAGGATAAGGACAACTTTGTGAAAACGAAGCTAATACTTAATAATACAAAAGAAAATAATTTTCTTTTG
TCAATGGGAGGGTAGCAATACCTTTTGCCTAGAGAGGGGTTTATGTCCTATCAGCTTGTTGATGGGGTAA
TGGCCTACCAAGGCGAAGACGGGTAGCCGGTCTTAGAGGATGGTCGGCCACACTGGGACTGAGACACTGC
CCAGACTTCTACGGAAGGCTGCAGTCGAGAATCTTTCGCAATGCCCGAAAGGGTGACGAAGCGACGCCGC
GTGAGTGAGGAAGGCCTTAGGGTTGTAAAGCTCTGTCAGGAGTTAAGAAATATAAGTGTGTTAATACCAC
ATTTATTTGACGAAGGCTCCAAAGGAAGCCACGGCTAACTCTGTGCCAGCAGCCGCGGTAATACAGAGGT
GGCAAGCGTTGTTCGGAATTATTGGGCGTAAAGAGCACGTAGGTGGGTTTGTAAGTCAGATGTGAAAGCC
TTCTGTTCAACGGAAGAATTGCATCTGAAACTGCAAGTCTTGAGTGTAGGAGGGGAGAATGGAACTTCTG
GTGGAGCGGTGAAATGCGTAGATATCAGAAGGAACGCCGGCGGCGAAAGCGATTCTCTGGCCTATTACTG
ACACTCAGTGTGCGAAAGCTAGGGGAGCAAACGGGATTAGATACCCCGGTAGTCCTAGCCGTAAACGATG
GGCACTAAGTAGAGGGGATTACCGATGTTCTCTCTGCCGTAGCTAACGCATTAAGTGCCCCGCCTGGGGA
GTACGGCCGCAAGGCTAAAACTCAAAAGAATTGACGGGGGCTCGCACAAGCGGTGCAGCATGTGGCTTAA
TTCGATGCAACGCGAAAAACCTTACCGGGGCTTGACATGGTAGAAGTAGGAACCCGAAAGGGTAACGAAC
GGTATCCAGTCCGTAGCTATCACAGGTGTTGCATGGCTGTCGTCAGCTCGTGTCGTGAGACGTTGGGTTA
AGTCCCCTAACGAGCGAAACCCTTGTTTTTAGTTACCAGCGGGTTATGCCGGGTACTCTAGAAAGACTGC
CGTCGTCAAGACGGAGGAAGGTGGGGATGACGTCAAGTCATCATGGCCCTTATGCCCCGGGCTGCACACG
TGCTACAATGGTCGGTACAAACGGAAGCGAAGCCGAGAGGTGGAGCGAATCCTAAAAAGCCGATCTCAGT
TCGGATTGGAGGCTGAAATTCGCCTCCATGAAGTTGGAATCGCTAGTAATCGCGGATCAGCATTGCCGCG
GTGAATATGTTCCCGAGCCTTGTACACACCGCCCGTCAAGCCACCCAAGCAGGATGCACCCGAAAACATT
ATATCTAACCAGGTTTACCTGGAGGAAAGTGTTGAAGGAGTGTTTTGTGAGGAGGACT

>gi|157824587|gb|EU039845.1| Uncultured anaerobic ammonium-oxidizing bacterium clone PD00250.H7 16S ribosomal RNA gene, partial sequence
GAACGAGGATATATCCTTCGGGATATAAGCCGAGTGGCGCAAGGGTGAGTAATGCATAGATTACCTGCCT
CTAGGATAAGGACAACTTTGTGAAAACGAAGCTAATACTTAATAGCACAAGAGAAAATAATTTTCTTTTG
TCAGTGGGAGGGTAGCAATACCTTTTGCCTAGAGAGGGGTTTATGTCCTATCAGCTTGTTGGTGGGGTAA
TGGCCTACCAAGGCGAAGACGGGTAGCCGGTCTTAGAGGATGGTCGGCCACACTGGGACTGAGACACTGC
CCAGACTTCTACGGAAGGCTGCAGTCGAGAATCTTTCGCAATGCCCGAAAGGGTGACGAAGCGACGCCGC
GTGAGTGAGGAAGGCCTTCGGGTTGTAAAGCTCTGTCAGGAGTTAAGAAATGTAAGTGTGCTAATACCAC
ATTTACTTGACGAAGGCTCCAAAGGAAGCCACGGCTAACTCTGTGCCAGCAGCCGCGGTAATACAGAGGT
GGCAAGCGTTGTTCGGAATTATTGGGCGTAAAGAGCACGTAGGTGGGTTTGTAAGTCAGATGTGAAAGCC
TTCTGTTCAACGGAAGAATTGCATCTGAAACTGCAAGTCTTGAGTGTAGGAGGGGGGAATGGAACTTCTG
GTGGAGCGGTGAAATGCGTAGATATCAGAAGGAACGCCGGCGGCGAAAGCGATTCTCTGGCCTATTACTG
ACACTCAGTGTGCGAAAGCTAGGGGAGCAAACGGGATTAGATACCCCGGTGGTCCTAGCCGTAAACGATG
GGCACTAAGTAGAGGGAATTACCGATGTTCTCTCTGCCGTAGCTAACGCATTAAGTGCCCCGCCTGGGGA
GTACGGCCGCAAGGCTAAAACTCAAAAGAATTGACGGGGGCTCGCACAAGCGGTGGAGCATGTGGCTTAA
TTCGATGCAACGCGAAAAGCCTTACCGGGGCTTGACATGATAGAAGTAGGAACCTGAAAGGGGGACGAAC
GGTATCCAGTCCGTAGCTATTACAGGTGTTGCATGGCTGTCGTCAGCTCGTGTCGTGAGACGTTGGGTTA
AGTCCCCTAACGAGCGAAACCCTTGTTTTTAGTTACCAGCGGGTTATGCCGGGTACTCTAGAAAGACTGC
CGTCGTCAAGACGGAGGAAGGTGGGGGTGACGTCAAGTCATCATGGCCCTTATGCCCCGGGCTGCACACG
TGCTACAATGGTCGGTACAGACGGAAGCGAAGCCGAGAAGTGAAGCGAATCCTAAAAAGCCGATCTCAGT
TCGGATTGGAGGCTGAAATTCGCCTCCATGAAGTTGGAATCGCTAGTAATCGCGGATCAGCAATGTCGCG
GTGAATATGTTCCCGAGCCTTGTACACACCGCCCGTCAAGCCACCCAAGCAGGATGCACCCGAAAACATT
ATATCTAACCAGGGCAACTTGGAGGAAAATGTTGAAGGAGTGTTTTGTGAGGAGGACT

>gi|157824588|gb|EU039846.1| Uncultured anaerobic ammonium-oxidizing bacterium clone PD00250.A3 16S ribosomal RNA gene, partial sequence
GAACGAGGATATATCCTTCGGGATATAAGCCGAGTGGCACAAGGGTGAGCAATGCATAGATTACCTACCT
TTAGGATAAGGGCAACTTTGTGAAAACGGAGCTAATACTTAATAATACAAAAGAAAATAATTTTCTTTTG
TCAAAGGGAGGGTAGCAATACCTTTCGCCTAGAGAGGGGTTTATGTCCTATCAGCTTGTTGGTGGGGTAA
TAGCCCACCAAGGCGAAGACGGGTAGCCGGTTTAAGAGGATGGTCGGCCACACTGGGACTGAGACACTGC
CCAGACTTCTACGGAAGGCTGCAGTCGAGAATCTTTCGCAATGCCCGAAAGGGTGACGAAGCGACGCCGC
GTGGGTGAAGAAGGCCTTCGGGTTGTAAAGCCCTGTCAGGAGTTATGAAATGTAAGTGCGCTAATATCGT
GCTTATTTGACAAAGGCTCCAAAGGAAGCCACGGCTAACTCTGTGCCAGCAGCCGCGGTAATACAGAGGT
GGCGAGCGTTGTTCGGAATTATTGGGCGTAAAGAGCACGTAGGTGGGTTTGCAAGTCAGATGTGAAAGCC
TTCTGTTCAACGGAAGAATTGCATCTGAAACTGCTAATCTTGAGTATAGGAGGGGAGAATGGAACTTCTG
GTGGAGCGGTGAAATGCGTAGATATCAGAAGGAACGCCGGCGGCGAAAGCGATTCTCTGGCCTATTACTG
ACACTCAGTGTGCGAAAGCTAGGGGAGCAAACGGGATTAGATACCCCGGTAGTCCTAGCCGTAAACGATG
GGCACTAAGTAGAGGGAATTACCTATATTCTCTCTGCCGTAGCTAACGCATTAAGTGCCCCGCCTGGGGA
GTACGGCCGCAAGGCTAAAACTCAAAAGAATTGACGGGGGCTCGCACAAGCGGTGGAGCATGTGGCTTAA
TTCGATGCAACGCGAAAAACCTTACCGGGGCTTGACATGATAGAAGTAGGAACCTGAAAGGGGGACGAAC
GGTATCCAGTCCGTAGCTATCACAGGTGTTGCATGGCTGTCGTCAGCTCGTGTCGTGAGACGTTGGGTTA
AGTCCCCTAACGAGCGAAACCCTTGTTTTTAGTTACCAGCGGGTTATGCCGGGTACTCTAGAAAGACTGC
CGTCGTCAAGACGGAGGAAGGTGGGGATGACGTCAAGTCATCATGGCCCTTATGCCCCGGGCTGCACACG
TGCTACAATGGTCGGTACAGACGGAAGCGAAGCCGAGAGGTGAAGCGAATCCTAAAAAGCCGATCTCAGT
TCGGATTGGAGGCTGAAATTCGCCTCCATGAAGTTGGAATCGCTAGTAATCGCGGATCAGCAATGTCGCG
GTGAATATGTTCCCGAGCCTTGTACACACCGCCCGTCAAGCCACCCAAGCAGGATGCACCCGAAAACATT
ATATCTAACCAGGGCAACTTGGAGGAAAATGTTGAAGGAGTGTTTTGTGAGGAGGACT

>gi|157824589|gb|EU039847.1| Uncultured anaerobic ammonium-oxidizing bacterium clone PD00250.A12 16S ribosomal RNA gene, partial sequence
GAACGAGGATATATCCTTCGGGATGTAAGCCGAGTGGCACAAGGGTGAGCAATGCATAGATTACCTACCT
TTAGGATAAGGGCAACTTTGTGAAAACGGAGCTAATACTTAATAATACAAAAGAAAATAATTTTCTTTTG
TCAAAGGGAGGGTAGCAATACCTTTCGCCTAGAGAGGGGTTTATGTCCTATCAGCTTGTTGGTGGGGTAA
TAGCCCACCAAGGCGAAGACGGGTAGCCGGTTTAAGAGGATGGTCGGCCACACTGGGACTGAGACACTGC
CCAGACTTCTACGGAAGGCTGCAGTCGAGAATCTTTCGCAATGCCCGAAAGGGTGACGAAGCGACGCCGC
GTGGGTGAAGAAGGCCTTCGGGTTGTAAAGCCCTGTCAGGAGTTATGAAATGTAAGTGCGCTAATATCGT
GCTTATTTGACAAAGGCTCCAAAGGAAGCCACGGCTAACTCTGTGCCAGCAGCCGCGGTAATACAGAGGT
GGCGAGCGTTGTTCGGAATTATTGGGCGTAAAGAGCACGTAGGTGGGTTTGCAAGTCAGATGTGAAAGCC
TTCTGTTCAACGGAAGAATTGCATCTGAAACTGCTAATCTTGAGTATAGGAGGGGAGAATGGAACTTCTG
GTGGAGCGGTGAAATGCGTAGATATCAGAAGGAACGCCGGCGGCGAAAGCGATTCTCTGGCCTATTACTG
ACACTCAGTGTGCGAAAGCTAGGGGAGCAAACGGGATTAGATACCCCGGTAGTCCTAGCCGTAAACGATG
GGCACTAAGTAGAGGGAATTACCTATATTCTCTCTGCCGTAGCTAACGCATTAAGTGCCCCGCCTGGGGA
GTACGGCCGCAAGGCTAAAACTCAAAAGAATTGACGGGGGCTCGCACAAGCGGTGGAGCATGTGGCTTAA
TTCGATGCAACGCGAAAAACCTTACCGGGGCTTGACATGATAGAAGTAGGAACCTGAAAGGGGGACGAAC
GGTATCCAGTCCGTAGCTATCACAGGTGTTGCATGGCTGTCGTCAGCTCGTGTCGTGAGACGTTGGGTTA
AGTCCCCTAACGAGCGAAACCCTTGTTTTTAGTTACCAGCGGGTTATGCCGGGTACTCTAGAAAGACTGC
CGTCGTCAAGACGGAGGAAGGTGGGGATGACGTCAAGTCATCATGGCCCTTATGCCCCGGGCTGCACACG
TGCTACAATGGTCGGTACAGACGGAAGCGAAGCCGAGAGGTGAAGCGAATCCTAAAAAGCCGATCTCAGT
TCGGATTGGAGGCTGAAATTCGCCTCCATGAAGTTGGAATCGCTAGTAATCGCGGATCAGCAATGTCGCG
GTGAATATGTTCCCGAGCCTTGTACACACCGCCCGTCAAGCCACCCAAGCAGGATGCACCCGAAAACATT
ATATCTAACCAGGGCAACTTGGAGGAAAATGTTGAAGGAGTGTTTTGTGAGGAGGACT

>gi|157824590|gb|EU039848.1| Uncultured anaerobic ammonium-oxidizing bacterium clone PD00250.G3 16S ribosomal RNA gene, partial sequence
GAACGAGGATATATCCTTCGGGATGTAAGCCGAGTGGCACAAGGGTGAGCAATGCATAGATTACCTACCT
TTAGGATAAGGGCAACTTTGTGAAAACGGAGCTAATACTTAATAATACAAAAGAAAATAATTTTCTTTTG
TCAAAGGGAGGGTAGCAATACCTTTCGCCTAGAGAGGGGTTTATGTCCTATCAGCTTGTTGGTGGGGTAA
TAGCCCACCAAGGCGAAGACGGGTAGCCGGTTTAAGAGGATGGTCGGCCACACTGGGACTGAGACACTGC
CCAGACTTCTACGGAAGGCTGCAGTCGAGAATCTTTCGCAATGCCCGAAAGGGTGACGAAGCGACGCCGC
GTGGGTGAAGAAGGCCTTCGGGTTGTAAAGCCCTGTCAGGAGTTATGAAATGTAAGTGCGCTAATATCGT
GCTTATTTGACAAAGGCTCCAAAGGAAGCCACGGCTAACTCTGTGCCAGCAGCCGCGGTAATACAGAGGT
GGCGAGCGTTGTTCGGAATTATTGGGCGTAAAGAGCACGTAGGTGGGTTTGCAAGTCAGATGTGAAAGCC
TTCTGTTCAACGGAAGAATTGCATCTGAAACTGCTAATCTTGAGTATAGGAGGGGAGAATGGAACTTCTG
GTGGAGCGGTGAAATGCGTAGATATCAGAAGGAACGCCGGCGGCGAAAGCGATTCTCTGGCCTATTACTG
ACACTCAGTGTGCGAAAGCTAGGGGAGCAAACGGGATTAGATACCCCGGTAGTCCTAGCCGTAAACGATG
GGCACTAAGTAGAGGGAATTACCTATATTCTCTCTGCCGTAGCTAACGCATTAAGTGCCCCGCCTGGGGA
GTACGGCCGCAAGGCTAAAACTCAAAAGAATTGACGGGGGCTCGCACAAGCGGTGGAGCATGTGGCTTAA
TTCGATGCAACGCGAAAAACCTTACCGGGGCTTGACATGATAGAAGTAGGAACCTGAAAGGGGGACGAAC
GGTATCCAGTCCGTAGCTATCACAGGTGTTGCATGGCTGTCGTCAGCTCGTGTCGTGAGACGTTGGGTTA
AGTCCCCTAACGAGCGAAACCCTTGTTTTTAGTTACCAGCGGGTTATGCCGGGTACTCTAGAAAGACTGC
CGTCGTCAAGACGGAGGAAGGTGGGGATGACGTCAAGTCATCATGGCCCTTATGCCCCGGGCTGCACACG
TGCTACAATGGTCGGTACAGACGGAAGCGAAGCCGAGAGGTGAAGCGAATCCTAAAAAGCCGATCTCAGT
TCGGATTGGAGGCTGAAATTCGCCTCCATGAAGTTGGAATCGCTAGTAATCGCGGATCAGCAATGTCGCG
GTGAATATGTTCCCGAGCCTTGTACACACCGCCCGTCAAGCCACCCAAGCAGGATGCACCCGAAAACATT
ATATCTAACCAGGGCAACTTGGAGGAAAATGTTGAAGGAGTGTTTTGTGAGGAGGACT

>gi|157824591|gb|EU039849.1| Uncultured anaerobic ammonium-oxidizing bacterium clone PD00250.C3 16S ribosomal RNA gene, partial sequence
GAACGAGGATATATCCTTCGGGATGTAAGCCGAGTGGCACAAGGGTGAGCAATGCATAGATTACCTACCT
TTAGGATAAGGGCAACTTTGTGAAAACGGAGCTAATACTTAATAATACAAAAGAAAATAATTTTCTTTTG
TCAAAGGGAGGGTAGCAATACCTTTCGCCTAGAGAGGGGTTTATGTCCTATCAGCTTGTTGGTGGGGTAA
TAGCCCACCAAGGCGAAGACGGGTAGCCGGTTTAAGAGGATGGTCGGCCACACTGGGACTGAGACACTGC
CCAGACTTCTACGGAAGGCTGCAGTCGAGAATCTTTCGCAATGCCCGAAAGGGTGACGAAGCGACGCCGC
GTGGGTGAAGAAGGCCTTCGGGTTGTAAAGCCCTGTCAGGAGTTATGAAATGTAAGTGCGCTAATATCGT
GCTTATTTGACAAAGGCTCCAAAGGAAGCCACGGCTAACTCTGTGCCAGCAGCCGCGGTAATACAGAGGT
GGCGAGCGTTGTTCGGAATTATTGGGCGTAAAGAGCACGTAGGTGGGTTTGCAAGTCAGATGTGAAAGCC
TTCTGTTCAACGGAAGAATTGCATCTGAAACTGCTAATCTTGAGTATAGGAGGGGAGAATGGAACTTCTG
GTGGAGCGGTGAAATGCGTAGATATCAGAAGGAACGCCGGCGGCGAAAGCGATTCTCTGGCCTATTACTG
ACACTCAGTGTGCGAAAGCTAGGGGAGCAAACGGGATTAGATACCCCGGTAGTCCTAGCCGTAAACGATG
GGCACTAAGTAGAGGGAATTACCTATATTCTCTCTGCCGTAGCTAACGCATTAAGTGCCCCGCCTGGGGA
GTACGGCCGCAAGGCTAAAACTCAAAAGAATTGACGGGGGCTCGCACAAGCGGTGGAGCATGTGGCTTAA
TTCGATGCAACGCGAAAAACCTTACCGGGGCTTGACATGATAGAAGTAGGAACCTGAAAGGGGGACGAAC
GGTATCCAGTCCGTAGCTATCACAGGTGTTGCATGGCTGTCGTCAGCTCGTGTCGTGAGACGTTGGGTTA
AGTCCCCTAACGAGCGAAACCCTTGTTTTTAGTTACCAGCGGGTTATGCCGGGTACTCTAGAAAGGCTGC
CGTCGTCAAGACGGAGGAAGGTGGGGATGACGTCAAGTCATCATGGCCCTTATGCCCCGGGCTGCACACG
TGCTACAATGGTCGGTACAGACGGAAGCGAAGCCGAGAGGTGAAGCGAATCCTAAAAAGCCGATCTCAGT
TCGGATTGGAGGCTGAAATTCGCCTCCATGAAGTTGGAATCGCTAGTAATCGCGGATCAGCAATGTCGCG
GTGAATATGTTCCCGAGCCTTGTACACACCGCCCGTCAAGCCACCCAAGCAGGATGCACCCGAAAACATT
ATATCTAACCAGGGCAACTTGGAGGAAAATGTTGAAGGAGTGTTTTGTGAGGAGGACT

>gi|157824592|gb|EU039850.1| Uncultured anaerobic ammonium-oxidizing bacterium clone PD00250.G2 16S ribosomal RNA gene, partial sequence
GAACGAGGATATATCCTTCGGGATGTAAGCCGAGTGGCACAAGGGTGAGCAATGCATAGATTACCTACCT
TTAGGATAAGGGCAACTTTGTGAAAACGGAGCTAATACTTAATAATACAAAAGAAAATAATTTTCTTTTG
TCAAAGGGAGGGTAGCAATACCTTTCGCCTAGAGAGGGGTTTATGTCCTATCAGCTTGTTGGTGGGGTAA
TAGCCCACCAAGGCGAAGACGGGTAGCCGGTTTAAGAGGATGGTCGGCCACACTGGGACTGAGACACTGC
CCAGACTTCTACGGAAGGCTGCAGTCGAGAATCTTTCGCAATGCCCGAAAGGGTGACGAAGCGACGCCGC
GTGGGTGAAGAAGGCCTTCGGGTTGTAAAGCCCTGTCAGGAGTTATGAAATGTAAGTGCGCTAATATCGT
GCTTATTTGACAAAGGCTCCAAAGGAAGCCACGGCTAACTCTGTGCCAGCAGCCGCGGTAATACAGAGGT
GGCGAGCGTTGTTCGGAATTATTGGGCGTAAAGAGCACGTAGGTGGGTTTGCAAGTCAGATGTGAAAGCC
TTCTGTTCAACGGAAGAATTGCATCTGAAACTGCTAATCTTGAGTATAGGAGGGGAGAATGGAACTTCTG
GTGGAGCGGTGAAATGCGTAGATATCAGAAGGAACGCCGGCGGCGAAAGCGATTCTCTGGCCTATTACTG
ACACTCAGTGTGCGAAAGCTAGGGGAGCAAACGGGATTAGATACCCCGGTAGTCCTAGCCGTAAACGATG
GGCACTAAGTAGAGGGAATTACCTATATTCTCTCTGCCGTAGCTAACGCATTAAGTGCCCCGCCTGGGGA
GTACGGTCGCAAGGCTAAAACTCAAAAGAATTGACGGGGGCTCGCACAAGCGGTGGAGCATGTGGCTTAA
TTCGATGCAACGCGAAAAACCTTACCGGGGCTTGACATGATAGAAGTAGGAACCTGAAAGGGGGACGAAC
GGTATCCAGTCCGTAGCTATCACAGGTGTTGCATGGCTGTCGTCAGCTCGTGTCGTGAGACGTTGGGTTA
AGTCCCCTAACGAGCGAAACCCTTGTTTTTAGTTACCAGCGGGTTATGCCGGGTACTCTAGAAAGACTGC
CGTCGTCAAGACGGAGGAAGGTGGGGATGACGTCAAGTCATCATGGCCCTTATGCCCCGGGCTGCACACG
TGCTACAATGGTCGGTACAGACGGAAGCGAAGCCGAGAGGTGAAGCGAATCCTAAAAAGCCGATCTCAGT
TCGGATTGGAGGCTGAAATTCGCCTCCATGAAGTTGGAATCGCTAGTAATCGCGGATCAGCAATGTCGCG
GTGAATATGTTCCCGAGCCTTGTACACACCGCCCGTCAAGCCACCCAAGCAGGATGCACCCGAAAACATT
ATATCTAACCAGGGCAACTTGGAGGAAAATGTTGAAGGAGTGTTTTGTGAGGAGGACT

>gi|157824593|gb|EU039851.1| Uncultured anaerobic ammonium-oxidizing bacterium clone PD00250.H3 16S ribosomal RNA gene, partial sequence
GAACGAGGATATATCCTTCGGGATATAAGCCGAGTGGCACAAGGGTGAGCAATGCATAGATTACCTACCT
TTAGGATAAGGGCAACTTTGTGAAAACGGAGCTAATACTTAATAATACAAAAGAAAATAATTTTCTTTTG
TCAAAGGGAGGGTAGCAATACCTTTCGCCTAGAGAGGGGTTTATGTCCTATCAGCTTGTTGGTGGGGTAA
TAGCCCACCAAGGCGAAGACGGGTAGCCGGTTTAAGAGGATGGTCGGCCACACTGGGACTGAGACACTGC
CCAGACTTCTACGGAAGGCTGCAGTCGAGAATCTTTCGCAATGCCCGAAAGGGTGACGAAGCGACGCCGC
GTGGGTGAAGAAGGCCTTCGGGTTGTAAAGCCCTGTCAGGAGTTATGAAATGTAAGTGCGCTAATATCGT
GCTTATTTGACAAAGGCTCCAAAGGAAGCCACGGCTAACTCTGTGCCAGCAGCCGCGGTAATACAGAGGT
GGCGAGCGTTGTTCGGAATTATTGGGCGTAAAGAGCACGTAGGTGGGTTTGCAAGTCAGATGTGAAAGCC
TTCTGTTCAACGGAAGAATTGCATCTGAAACTGCTAATCTTGAGTATAGGAGGGGAGAATGGAACTTCTG
GTGGAGCGGTGAAATGCGTAGATATCAGAAGGAACGCCGGCGGCGAAAGCGATTCTCTGGCCTATTACTG
ACACTCAGTGTGCGAAAGCTAGGGGAGCAAACGGGATTAGATACCCCGGTAGTCCTAGCCGTAAACGATG
GGCACTAAGTAGAGGGAATTACCTATATTCTCTCTGCCGTAGCTAACGCATTAAGTGCCCCGCCTGGGGA
GTACGGCCGCAAGGCTAAAACTCAAAAGAATTGACGGGGGCTCGCACAAGCGGTGGAGCATGTGGCTTAA
TTCGATGCAACGCGAAAAACCTTACCGGGGCTTGACATGATAGAAGTAGGAACCTGAAAGGGGGACGAAC
GGTATCCAGTCCGTAGCTATCACAGGTGTTGCATGGCTGTCGTCAGCTCGTGTCGTGAGACGTTGGGTTA
AGTCCCCTAACGAGCGAAACCCTTGTTTTTAGTTACCAGCGGGTTATGCCGGGTACTCTAGAAAGACTGC
CGTCGTCAAGACGGAGGAAGGTGGGGATAACGTCAAGTCATCATGGCCCTTATGCCCCGGGCTGCACACG
TGCTACAATGGTCGGTACAGACGGAAGCGAAGCCGAGAGGTGAAGCGAATCCTAAAAAGCCGATCTCAGT
TCGGATTGGAGGCTGAAATTCGCCTCCATGAAGTTGGAATCGCTAGTAATCGCGGATCAGCAATGTCGCG
GTGAATATGTTCCCGAGCCTTGTACACACCGCCCGTCAAGCCACCCAAGCAGGATGCACCCGAAAACATT
ATATCTAACCAGGGCAACTTGGAGGAAAATGTTGAAGGAGTGTTTTGTGAGGAGGACT

>gi|157824594|gb|EU039852.1| Uncultured anaerobic ammonium-oxidizing bacterium clone PD00250.C10 16S ribosomal RNA gene, partial sequence
GAACGAGGATATATCCTTCGGGATGTAAGCCGAGTGGCACAAGGGTGAGCAATGCATAGATTACCTACCT
TTAGGATAAGGGCAACTTTGTGAAAACGGAGCTAATACTTAATAATACAAATGAAAATAATTTTCTTTTG
TCAAAGGGAGGGTAGCAATACCTTTCGCCTAGAGAGGGGTTTATGTCCTATCAGCTTGTTGGTGGGGTAA
TAGCCCACCAAGGCGAAGACGGGTAGCCGGTTTAAGAGGATGGTCGGCCACACTGGGACTGAGACACTGC
CCAGACTTCTACGGAAGGCTGCAGTCGAGAATCTTTCGCAATGCCCGAAAGGGTGACGAAGCGACGCCGC
GTGGGTGAAGAAGGCCTTCGGGTTGTAAAGCCCTGTCAGGAGTTATGAAATGTAAGTGCGCTAATATCGT
GCTTATTTGACAAAGGCTCCAAAGGAAGCCACGGCTAACTCTGTGCCAGCAGCCGCGGTAATACAGAGGT
GGCGAGCGTTGTTCGGAATTATTGGGCGTAAAGAGCACGTAGGTGGGTTTGCAAGTCAGATGTGAAAGCC
TTCTGTTCAACGGAAGAATTGCATCTGAAACTGCTAATCTTGAGTATAGGAGGGGAGAATGGAACTTCTG
GTGGAGCGGTGAAATGCGTAGATATCAGAAGGAACGCCGGCGGCGAAAGCGATTCTCTGGCCTATTACTG
ACACTCAGTGTGCGAAAGCTAGGGGAGCAAACGGGATTAGATACCCCGGTAGTCCTAGCCGTAAACGATG
GGCACTAAGTAGAGGGAATTACCTATATTCTCTCTGCCGTAGCTAACGCATTAAGTGCCCCGCCTGGGGA
GTACGGCCGCAAGGCTAAAACTCAAAAGAATTGACGGGGGCTCGCACAAGCGGTGGAGCATGTGGCTTAA
TTCGATGCAACGCGAAAAACCTTACCGGGGCTTGACATGATAGAAGTAGGAACCTGAAAGGGGGACGAAC
GGTATCCAGTCCGTAGCTATCACAGGTGTTGCATGGCTGTCGTCAGCTCGTGTCGTGAGACGTTGGGTTA
AGTCCCCTAACGAGCGAAACCCTTGTTTTTAGTTACCAGCGGGTTATGCCGGGTACTCTAGAAAGACTGC
CGTCGTCAAGACGGAGGAAGGTGGGGATGACGTCAAGTCATCATGGCCCTTATGCCCCGGGCTGCACACG
TGCTACAATGGTCGGTACAGACGGAAGCGAAGCCGAGAGGTGAAGCGAATCCTAAAAAGCCGATCTCAGT
TCGGATTGGAGGCTGAAATTCGCCTCCATGAAGTTGGAATCGCTAGTAATCGCGGATCAGCAATGTCGCG
GTGAATATGTTCCCGAGCCTTGTACACACCGCCCGTCAAGCCACCCAAGCAGGATGCACCCGAAAACATT
ATATCTAACCAGGGCAACTTGGAGGAAAATGTTGAAGGAGTGTTTTGTGAGGAGGACT
>gi|157824595|gb|EU039853.1| Uncultured anaerobic ammonium-oxidizing bacterium clone PD00250.B10 16S ribosomal RNA gene, partial sequence
GAACGAGGATATATCCTTCGGGATATAAGCCGAGTGGCACAAGGGTGAGCAATGCATAGATTACCTACCT
TTAGGATAAGGGCAACTTTGTGAAAACGGAGCTAATACTTAATAATACAAAAGAAAATAATATTCTTTTG
TCAAAGGGAGGGTAGCAATACCTTTCGCCTAGAGAGGGGTTTATGTCCTATCAGCTTGTTGGTGGGGTAA
TAGCCCACCAAGGCGAAGACGGGTAGCCGGTTTAAGAGGATGGTCGGCCACACTGGGACTGAGACACTGC
CCAGACTTCTACGGAAGGCTGCAGTCGAGAATCTTTCGCAATGCCCGAAAGGGTGACGAAGCGACGCCGC
GTGGGTGAAGAAGGCCTTCGGGTTGTAAAGCCCTGTCAGGAGTTATGAAATGTAAGTGCGCTAATATCGT
GCTTATTTGACAAAGGCTCCAAAGGAAGCCACGGCTAACTCTGTGCCAGCAGCCGCGGTAATACAGAGGT
GGCGAGCGTTGTTCGGAATTATTGGGCGTAAAGAGCACGTAGGTGGGTTTGCAAGTCAGATGTGAAAGCC
TTCTGTTCAACGGAAGAATTGCATCTGAAACTGCTAATCTTGAGTATAGGAGGGGAGAATGGAACTTCTG
GTGGAGCGGTGAAATGCGTAGATATCAGAAGGAACGCCGGCGGCGAAAGCGATTCTCTGGCCTATTACTG
ACACTCAGTGTGCGAAAGCTAGGGGAGCAAACGGGATTAGATACCCCGGTAGTCCTAGCCGTAAACGATG
GGCACTAAGTAGAGGGAATTACCTATATTCTCTCTGCCGTAGCTAACGCATTAAGTGCCCCGCCTGGGGA
GTACGGCCGCAAGGCTAAAACTCAAAAGAATTGACGGGGGCTCGCACAAGCGGTGGAGCATGTGGCTTAA
TTCGATGCAACGCGAAAAACCTTACCGGGGCTTGACATGATAGAAGTAGGAACCTGAAAGGGGGACGAAC
GGTATCCAGTCCGTAGCTATCACAGGTGTTGCATGGCTGTCGTCAGCTCGTGTCGTGAGACGTTGGGTTA
AGTCCCCTAACGAGCGAAACCCTTGTTTTTAGTTACCAGCGGGTTATGCCGGGTACTCTAGAAAGACTGC
CGTCGTCAAGACGGAGGAAGGTGGGGATGACGTCAAGTCATCATGGCCCTTATGCCCCGGGCTGCACACG
TGCTACAATGGTCGGTACAGACGGAAGCGAAGCCGAGAGGTGAAGCGAATCCTAAAAAGCCGATCTCAGT
TCGGATTGGAGGCTGAAATTCGCCTCCATGAAGTTGGAATCGCTAGTAATCGCGGATCAGCAATGTCGCG
GTGAATATGTTCCCGAGCCTTGTACACACCGCCCGTCAAGCCACCCAAGCAGGATGCACCCGAAAACATT
ATATCTAACCAGGGCAACTTGGAGGAAAATGTTGAAGGAGTGTTTTGTGAGGAGGACT

>gi|157824596|gb|EU039854.1| Uncultured anaerobic ammonium-oxidizing bacterium clone PD00250.D5 16S ribosomal RNA gene, partial sequence
GAACGAGGATATATCCTTCGGGATATAAGCCGAGTGGCACAAGGGTGAGCAATGCATAGATTACCTACCT
TTAGGATAAGGGCAACTTTGTGAAAACGGAGCTAATACTTAATAATACAAAAGAAAATAATTTTCTTTTG
TCAAAGGGAGGGTAGCAATACCTTTCGCCTAGAGAGGGGTTTATGTCCTATCAGCTTGTTGGTGGGGTAA
TAGCCTACCAAGGCGAAGACGGGTAGCCGGTTTAAGAGGATGGTCGGCCACACTGGGACTGAGACACTGC
CCAGACTTCTACGGAAGGCTGCAGTCGAGAATCTTTCGCAATGCCCGAAAGGGTGACGAAGCGACGCCGC
GTGGGTGAAGAAGGCCTTCGGGTTGTAAAGCCCTGTCAGGAGTTATGAAATGTAAGTGCGCTAATATCGT
GCTTATTTGACAAAGGCTCCAAAGGAAGCCACGGCTAACTCTGTGCCAGCAGCCGCGGTAATACAGAGGT
GGCGAGCGTTGTTCGGAATTATTGGGCGTAAAGAGCACGTAGGTGGGTTTGCAAGTCAGATGTGAAAGCC
TTCTGTTCAACGGAAGAATTGCATCTGAAACTGCTAATCTTGAGTATAGGAGGGGAGAATGGAACTTCTG
GTGGAGCGGTGAAATGCGTAGATATCAGAAGGAACGCCGGCGGCGAAAGCGATTCTCTGGCCTATTACTG
ACACTCAGTGTGCGAAAGCTAGGGGAGCAAACGGGATTAGATACCCCGGTAGTCCTAGCCGTAAACGATG
GGCACTAAGTAGAGGGAATTACCTATATTCTCTCTGCCGTAGCTAACGCATTAAGTGCCCCGCCTGGGGA
GTACGGCCGCAAGGCTAAAACTCAAAAGAATTGACGGGGGCTCGCACAAGCGGTGGAGCATGTGGCTTAA
TTCGATGCAACGCGAAAAACCTTACCGGGGCTTGACATGATAGAAGTAGGAACCTGAAAGGGGGACGAAC
GGTATCCAGTCCGTAGCTATCACAGGTGTTGCATGGCTGTCGTCAGCTCGTGTCGTGAGACGTTGGGTTA
AGTCCCCTAACGAGCGAAACCCTTGTTTTTAGTTACCAGCGGGTTATGCCGGGTACTCTAGAAAGACTGC
CGTCGTCAAGACGGAGGAAGGTGGGGATGACGTCAAGTCATCATGGCCCTTATGCCCCGGGCTGCACACG
TGCTACAATGGTCGGTACGGACGGAAGCGAAGCCGAGAGGTGAAGCGAATCCTAAAAAGCCGATCTCAGT
TCGGATTGGAGGCTGAAATTCGCCTCCATGAAGTTGGAATCGCTAGTAATCGCGGATCAGCAATGTCGCG
GTGAATATGTTCCCGAGCCTTGTACACACCGCCCGTCAAGCCACCCAAGCAGGATGCACCCGAAAACATT
ATATCTAACCAGGGCAACTTGGAGGAAAATGTTGAAGGAGTGTTTTGTGAGGAGGACT

>gi|157824597|gb|EU039855.1| Uncultured anaerobic ammonium-oxidizing bacterium clone PD00250.H2 16S ribosomal RNA gene, partial sequence
GAACGAGGATATATCCTTCGGGATATAAGCCGAGTGGCACAAGGGTGAGCAATGCATAGATTACCTACCT
TTAGGATAAGGGCAACTTTGTGAAAACGGAGCTAATACTTAATAATACAAAAGAAAATAATTTTCTTTTG
TCAAAGGGAGGGTAGCAATACCTTTCGCCTAGAGAGGGGTTTATGTCCTATCAGCTTGTTGGTGGGGTAA
TAGCCCACCAAGGCGAAGACGGGTAGCCGGTTTAAGAGGATGGTCGGCCACACTGGGACTGAGACACTGC
CCAGACTTCTACGGAAGGCTGCAGTCGAGAATCTTTCGCAATGCCCGAAAGGGTGACGAAGCGACGCCGC
GTGGGTGAAGAAGGCCTTCGGGTTGTAAAGCCCTGTCAGGAGTTATGAAATGTAAGTGCGCTAATATCGT
GCTTATTTGACAAAGGCTCCAAAGGAAGCCACGGCTAACTCTGTGCCAGCAGCCGCGGTAATACAGAGGT
GGCGAGCGTTGTTCGGAATTATTGGGCGTAAAGAGCACGTAGGTGGGTTTGCAAGTCAGATGTGAAAGCC
TTCTGTTCAACGGAAGAATTGCATCTGAAACTGCTAATCTTGAGTATAGGAGGGGAGAATGGAACTTCTG
GTGGAGCGGTGAAATGCGTAGATATCAGAAGGAACGCCGGCGGCGAAAGCGATTCTCTGGCCTATTACTG
ACACTCAGTGTGCGAAAGCTAGGGGAGCAAACGGGATTAGATACCCCGGTAGTCCTAGCCGTAAACGATG
GGCACTAAGTAGAGGGAATTACCTATATTCTCTCTGCCGTAGCTAACGCATTAAGTGCCCCGCCTGGGGA
GTACGGCCGCAAGGCTAAAACTCAAAAGAATTGACGGGGGCTCGCACAAGCGGTGGAGCATGTGGCTTAA
TTCGATGCAACGCGAAAAACCTTACCGGGGCTTGACATGATAGAAGTAGGAACCTGAAAGGGGGACGAAC
GGTATCCAGTCCGTAGCTATCACAGGTGTTGCATGGCTGTCGTCAGCTCGTGTCGTGAGACGTTGGGTTA
AGTCCCCTAACGAGCGAAACCCTTGTTTTTAGTTACCAGCGGGTTATGCCGGGTACTCTAGAAAGACTGC
CGTCGTCAAGACGGAGGAAGGTGGGGATGACGTCAAGTCATCATGGCCCTTATGCCCCGGGCTGCACACG
TGCTACAATGGTCGGTACAGACGGAAGCGAAGCCGAGAGGTGAAGCGAATCCTAAAAAGCCGATCTCAGT
TCGGATTGGAGGCTGAAATTCGCCTCCATGAAGTTGGAATCGCTAGTAATCGCGGACCAGCAATGTCGCA
GTGAATATGTTCCCGAGCCTTGTACACACCGCCCGTCAAGCCACCCAAGCAGGATGCACCCGAAAACATT
ATATCTAACCAGGGCAACTTGGAGGAAAATGTTGAAGGAGTGTTTTGTGAGGAGGACT

>gi|157824598|gb|EU039856.1| Uncultured anaerobic ammonium-oxidizing bacterium clone PD00250.H9 16S ribosomal RNA gene, partial sequence
GAACGAGGATATATCCTTCGGGATATAAGCCGAGTGGCACAAGGGTGAGCAATGCATAGATTACCTACCT
TTAGGATAAGGGCAACTTTGTGAAAACGGAGCTAATACTTAATAATACAAAAGAAAATAATTTTCTTTTG
TCAAAGGGAGGGTAGCAATACCTTTCGCCTAGAGAGGGGTTTATGTCCTATCAGCTTGTTGGTGGGGTAA
TAGCCCACCAAGGCGAAGACGGGTAGCCGGTTTAAGAGGATGGTCGGCCACACTGGGACTGAGACACTGC
CCAGACTTCTACGGAAGGCTGCAGTCGAGAATCTTTCGCAATGCCCGAAAGGGTGACGAAGCGACGCCGC
GTGGGTGAAGAAGGCCTTCGGGTTGTAAAGCCCTGTCAGGAGTTATGAAATGTAAGTGCGCTAATATCGT
GCTTATTTGACAAAGGCTCCAAAGGAAGCCACGGCTAACTCTGTGCCAGCAGCCGCGGTAATACAGAGGT
GGCGAGCGTTGTTCGGAATTATTGGGCGTAAAGAGCACGTAGGTGGGTTTGCAAGTCAGATGTGAAAGCC
TTCTGTTCAACGGAAGAATTGCATCTGAAACTGCTAATCTTGAGTATAGGAGGGGAGAATGGAACTTCTG
GTGGAGCGGTGAAATGCGTAGATATCAGAAGGAACGCCGGCGGCGAAAGCGATTCTCTGGCCTATTACTG
ACACTCAGTGTGCGAAAGCTAGGGGAGCAAACGGGATTAGATACCCCGGTAGTCCTAGCCGTAAACGATG
GGCACTAAGTAGAGGGAATTACCTATATTCTCTCTGCCGTAGCTAACGCATTAAGTGCCCCGCCTGGGGA
GTACGGCCGCAAGGCTAAAACTCAAAAGAATTGACGGGGGCTCGCACAAGCGGTGGAGCATGTGGCTTAA
TTCGATGCAACGCGAAAAACCTTACCGGGGCTTGACATGATAGAAGTAGGAACCTGAAAGGGGGACGAAC
GGTATCCAGTCCGTAGCTATCACAGGTGTTGCATGGCTGTCGTCAGCTCGTGTCGTGAGACGTTGGGTTA
AGTCCCCTAACGAGCGAAACCCTTGTTTTTAGTTACCAGCGGGTTATGCCGGGTACTCTAGAAAGACTGC
CGTCGTCAAGACGGAGGAAGGTGGGGATGACGTCAGGTCATCATGGCCCTTATGCCCCGGGCTGCACACG
TGCTACAATGGTCGGTACAGACGGAAGCGAAGCCGAGAGGTGAAGCGAATCCTAAAAAGCCGATCTCAGT
TCGGATTGGAGGCTGAAATTCGCCTCCATGAAGTTGGAACCGCTAGTAATCGCGGATCAGCAATGTCGCG
GTGAATATGTTCCCGAGCCTTGTACACACCGCCCGTCAAGCCACCCAAGCAGGATGCACCCGAAAACATT
ATATCTAACCAGGGCAACTTGGAGGAAAATGTTGAAGGAGTGTTTTGTGAGGAGGACT

>gi|157824599|gb|EU039857.1| Uncultured anaerobic ammonium-oxidizing bacterium clone PD00250.B5 16S ribosomal RNA gene, partial sequence
GAACGAGGATATATCCTTCGGGATATAAGCCGAGTGGCACAAGGGTGAGCAATGCATAGATTACCTACCT
TTAGGATAAGGGCAACTTTGTGAAAACGGAGCTAATACTTAATAATACAAAAGAAAATAATTTTCTTTTG
TCAAAGGGAGGGTAGCAATACCTTTCGCCTAGAGAGGGGTTTATGTCCTATCAGCTTGTTGGTGGGGTAA
TAGCCCACCAAGGCGAAGACGGGTAGCCGGTTTAAGAGGATGGTCGGCCACACTGGGACTGAGACACTGC
CCAGACTTCTACGGAAGGCTGCAGTCGAGAATCTTTCGCAATGCCCGAAAGGGTGACGAAGCGACGCCGC
GTGGGTGAAGAAGGCCTTCGGGTTGTAAAGCCCTGTCAGGGGTTATGAAATGTAAGTGCGCTAATATCGT
GCTTATTTGACAAAGGCTCCAAAGGAAGCCACGGCTAACTCTGTGCCAGCAGCCGCGGTAATACAGAGGT
GGCGAGCGTTGTTCGGAATTATTGGGCGTAAAGAGCACGTAGGTGGGTTTGCAAGTCAGATGTGAAAGCC
TTCTGTTCAACGGAAGAATTGCATCTGAAACTGCTAATCTTGAGTATAGGAGGGGAGAATGGAACTTCTG
GTGGAGCGGTGAAATGCGTAGATATCAGAAGGAACGCCGGCGGCGAAAGCGATTCTCTGGCCTATTACTG
ACACTCAGTGTGCGAAAGCTAGGGGAGCAAACGGGATTAGATACCCCGGTAGTCCTAGCCGTAAACGATG
GGCACTAAGTAGAGGGAATTACCTATATTCTCTCTGCCGTAGCTAACGCATTAAGTGCCCCGCCTGGGGA
GTACGGCCGCAAGGCTAAAACTCAAAAGAATTGACGGGGGCTCGCACAAGCGGTGGAGCATGTGGCTTAA
TTCGATGCAACGCGAAAAACCTTACCGGGGCTTGACATGATAGAAGTAGGAACCTGAAAGGGGGACGAAC
GGTATCCAGTCCGTAGCTATTACAGGTGTTGCATGGCTGTCGTCAGCTCGTGTCGTGAGACGTTGGGTTA
AGTCCCCTAACGAGCGAAACCCTTGTTTTTAGTTACCAGCGGGTTATGCCGGGTACTCTAGAAAGACTGC
CGTCGTCAAGACGGAGGAAGGTGGGGATGACGTCAAGTCATCATGGCCCTTATGCCCCGGGCTGCACACG
TGCTACAATGGTCGGTACAGACGGAAGCGAAGCCGAGAGGTGAAGCGAATCCTAAAAAGCCGATCTCAGT
TCGGATTGGAGGCTGAAATTCGCCTCCATGAAGTTGGAATCGCTAGTAATCGCGGATCAGCAATGTCGCG
GTGAATATGTTCCCGAGCCTTGTACACACCGCCCGTCAAGCCACCCAAGCAGGATGCACCCGAAAACATT
ATATCTAACCAGGGCAACTTGGAGGAAAATGTTGAAGGAGTGTTTTGCGAGGAGGACT

>gi|157824600|gb|EU039858.1| Uncultured anaerobic ammonium-oxidizing bacterium clone PD00250.G1 16S ribosomal RNA gene, partial sequence
GAACGAGGATATATCCTTCGGGATATAAGCCGAGTGGCACAAGGGTGAGCAATGCATAGATTACCTACCT
TTAGGATAAGGGCAACTTTGTGAAAACGGAGCTAATACTTAATAATACAAAAGGAAATAATTTTCTTTTG
TCAAAGGGAGGGTAGCAATACCTTTCGCCTAGAGAGGGGTTTATGTCCTATCAGCTTGTTGGTGGGGTAA
TAGCCCACCAAGGCGAAGACGGGTAGCCGGTTTAAGAGGATGGTCGGCCACACTGGGACTGAGACACTGC
CCAGACTTCTACGGAAGGCTGCAGTCGAGAATCTTTCGCAATGCCCGAAAGGGTGACGAAGCGACGCCGC
GTGGGTGAAGAAGGCCTTCGGGTTGTAAAGCCCTGTCAGGAGTTATGAAATGTAAGTGCGCTAATATCGT
GCTTATTTGACAAAGGCTCCAAAGGAAGCCACGGCTAACTCTGTGCCAGCAGCCGCGGTAATACAGAGGT
GGCGAGCGTTGTTCGGAATTATTGGGCGTAAAGAGCACGTAGGTGGGTTTGCAAGTCAGATGTGAAAGCC
TTCTGTTCAACGGAAGAATTGCATCTGAAACTGCTAATCTTGAGTATAGGAGGGGAGAATGGAACTTCTG
GTGGAGCGGTGAAATGCGTAGATATCAGAAGGAACGCCGGCGGCGAAAGCGATTCTCTGGCCTATTACTG
ACACTCAGTGTGCGAAAGCTAGGGGAGCAAACGGGATTAGATACCCCGGTAGTCCTAGCCGTAAACGATG
GGCACTAAGTAGAGGGAATTACCTATATTCTCTCTGCCGTAGCTAACGCATTAAGTGCCCCGCCTGGGGA
GTACGGCCGCAAGGCTAAAACTCAAAAGAATTGACGGGGGCTCGCACAAGCGGTGGAGCATGTGGCTTAA
TTCGATGCAACGCGGAAAACCTTACCGGGGCTTGACATGATAGAAGTAGGAACCTGAAAGGGGGACGAAC
GGTATCCAGTCCGTAGCTATTACAGGTGTTGCATGGCTGTCGTCAGCTCGTGTCGTGAGACGTTGGGTTA
AGTCCCCTAACGAGCGAAACCCTTGTTTTTAGTTACCAGCGGGTTATGCCGGGTACTCTAGAAAGACTGC
CGTCGTCAAGACGGAGGAAGGTGGGGATGACGTCAAGTCATCATGGCCCTTATGCCCCGGGCTGCACACG
TGCTACAATGGTCGGTACAGACGGAAGCGAAGCCGAGAGGTGAAGCGAATCCTAAAAAGCCGATCTCAGT
TCGGATTGGAGGCTGAAATTCGCCTCCATGAAGTTGGAATCGCTAGTAATCGCGGATCAGCAATGTCGCG
GTGAATATGTTCCCGAGCCTTGTACACACCGCCCGTCAAGCCACCCAAGCAGGATGCACCCGAAAACATT
ATATCTAACCGGGGCAACTTGGAGGAAAATGTTGAAGGAGTGTTTTGTGAGGAGGACT

>gi|157824601|gb|EU039859.1| Uncultured anaerobic ammonium-oxidizing bacterium clone PD00250.G11 16S ribosomal RNA gene, partial sequence
GAACGAGGATATATCCTTCGGGATATAAGCCGAGTGGCACAAGGGTGAGCAATGCATAGATTACCTACCT
TTAGGATAAGGGCAACTTTGTGAAAACGGAGCTAATACTTAATAATACAAAAGAAAATAATTTTCTTTTG
TCAAAGGGAGGGTAGCAATACCTTTCGCCTAGAGAGGGGTTTATGTCCTATCAGCTTGTTGGTGGGGTAA
TAGCCCACCAAGGCGAAGACGGGTAGCCGGTTTAAGAGGATGGTCGGCCACACTGGGACTGAGACACTGC
CCAGACTTCTACGGAAGGCTGCAGTCGAGAATCTTTCGCAATGCCCGAAAGGGTGACGAAGCGACGCCGC
GTGGGTGACGAAGGCCTTCGGGTTGTAAAGCCCTGTCAGGAGTTATGAAATGTAAGTGCGCTAATATCGT
GCTTATTTGACAAAGGCTCCAAAGGAAGCCACGGCTAACTCTGTGCCAGCAGCCGCGGTAATACAGAGGT
GGCGAGCGTTGTTCGGAATTATTGGGCGTAAAGAGCACGTAGGTGGGTTTGCAAGTCAGATGTGAAAGCC
TTCTGTTCAACGGAAGAATTGCATCTGAAACTGCTAATCTTGAGTATAGGAGGGGAGAATGGAACTTCTG
GTGGAGCGGTGAAATGCGTAGATATCAGAAGGAACGCCGGCGGCGAAAGCGATTCTCTGGCCTATTACTG
ACACTCAGTGTGCGAAAGCTAGGGGAGCAAACGGGATTAGATACCCCGGTAGTCCTAGCCGTAAACGATG
GGCACTAAGTAGAGGGAATTACCTATATTCTCTCTGCCGTAGCTAACGCATTAAGTGCCCCGCCTGGGGA
GTACGGCCGCAAGGCTAAAACTCAAAAGAATTGACGGGGGCTCGCACAAGCGGTGGAGCATGTGGCTTAA
TTCGATGCAACGCGAAAAACCTTACCGGGGCTTGACATGATAGAAGTAGGAACCTGAAAGGGGGACGAAC
GGTATCCAGTCCGTAGCTATTACAGGTGTTGCATGGCTGTCGTCAGCTCGTGTCGTGAGACGTTGGGTTA
AGTCCCCTAACGAGCGAAACCCTTGTTTTTAGTTACCAGCGGGTTATGCCGGGTACTCTAGAAAGACTGC
CGTCGTCAAGACGGAGGAAGGTGGGGATGACGTCAAGTCATCATGGCCCTTATGCCCCGGGCTGCACACG
TGCTACAATGGTCGGTACAGACGGAAGCGAAGCCGAGAGGTGAAGCGAATCCTAAAAAGCCGATCTCAGT
TCGGATTGGAGGCTGAAATTCGCCTCTATGAAGTTGGAATCGCTAGTAATCGCGGATCAGCAATGTCGCG
GTGAATATGTTCCCGAGCCTTGTACACACCGCCCGTCAAGCCACCCAAGCAGGATGCACCCGAAAACATT
ATATCTAACCAGGGCAACTTGGAGGAAAATGTTGAAGGAGTGTTTTGTGAGGAGGACT

>gi|157824602|gb|EU039860.1| Uncultured anaerobic ammonium-oxidizing bacterium clone PD00250.G10 16S ribosomal RNA gene, partial sequence
GAACGAGGATATATCCTTCGGGATATAAGCCGAGTGGCACAAGGGTGAGCAATGCATAGATTACCTACCT
TTAGGATAAGGGCAACTTTGTGAAAACGGAGCTAATACTTAATAATACAAAAGAAAATAATTTTCTTTTG
TCAAAGGGAGGGTAGCAATACCTTTCGCCTAGAGAGGGGTTTATGTCCTATCAGCTTGTTGGTGGGGTAA
TAGCCTACCAAGGCGAAGACGGGTAGCCGGTTTGAGAGGATGGTCGGCCACACTGGGACTGAGACACTGC
CCAGACTTCTACGGAAGGCTGCAGTCGAGAATCTTTCGCAATGCCCGAAAGGGTGACGAAGCGACGCCGC
GTGGGTGAAGAAGGCCTTCGGGTTGTAAAGCCCTGTCAGGAGTTATGAAATGTAAGTGCGCTAATATCGT
GCTTATTTGACAAAGGCTCCAAAGGAAGCCACGGCTAACTCTGTGCCAGCAGCCGCGGTAATACAGAGGT
GGCGAGCGTTGTTCGGAATTATTGGGCGTAAAGAGCACGTAGGTGGGTTTGCAAGTCAGATGTGAAAGCC
TTCTGGTCAACGGAAGAATTGCATCTGAAACTGCTAATCTTGAGTATAGGAGGGGAGAATGGAACTTCTG
GTGGAGCGGTGAAATGCGTAGATATCAGAAGGAACGCCGGCGGCGAAAGCGATTCTCTGGCCTATTACTG
ACACTCAGTGTGCGAAAGCTAGGGGAGCAAACGGGATTAGATACCCCGGTAGTCCTAGCCGTAAACGATG
GGCACTAAGTAGAGGGAATTACCTATATTCTCTCTGCCGTAGCTAACGCATTAAGTGCCCCGCCTGGGGA
GTACGGCCGCAAGGCTAAAACTCAAAAGAATTGACGGGGGCTCGCACAAGCGGTGGAGCATGTGGCTTAA
TTCGATGCAACGCGAAAAACCTTACCGGGGCTTGACATGATAGAAGTAGGAACCTGAAAGGGGGACGAAC
GGTATCCAGTCCGTAGCTATTACAGGTGTTGCATGGCTGTCGTCAGCTCGTGTCGTGAGACGTTGGGTTA
AGTCCCCTAACGAGCGAAACCCTTGTTTTTAGTTACCAGCGGGTTATGCCGGGTACTCTAGAAAGACTGC
CGTCGTCAAGACGGAGGAAGGTGGGGATGACGTCAAGTCATCATGGCCCTTATGCCCCGGGCTGCACACG
TGCTACAATGGTCGGTACAGACGGAAGCGAAGCCGAGAGGTGAAGCGAATCCTAAAAAGCCGATCTCAGT
TCGGATTGGAGGCTGAAATTCGCCTTCATGAAGTTGGAATCGCTAGTAATCGCGGATCAGCAATGTCGCG
GTGAATATGTTCCCGAGCCTTGTACACACCGCCCGTCAAGCCACCCAAGCAGGATGCACCCGAAAACATT
ATATCTAACCAGGGCAACTTGGAGGAAAATGTTGAAGGAGTGTTTTGTGAGGAGGACT

>gi|157824603|gb|EU039861.1| Uncultured anaerobic ammonium-oxidizing bacterium clone PD00250.E12 16S ribosomal RNA gene, partial sequence
GAACGAGGATATATCCTTCGGGATATAAGCCGAGTGGCACAAGGGTGAGCAATGCATAGATTACCTACCT
TTAGGATAAGAGCAACTTTGTGAAAACGGAGCTAATACTTAATGATACAAAAGAAAATAATTTTCTTTTG
TCAAAGGGAGGGTAGCAATACCTTTCGCCTGGAGAGGGGTTTATGTCCTATCAGCTTGTTGGTGGGGTAA
TAGCCTACCAAGGCGAAGACGGGTAGCCGGTTTAAGAGGATGGTCGGCCACACTGGGACTGAGACACTGC
CCAGACTTCTACGGAAGGCTGCAGTCGAGAATCTTTCGCAATGCCCGAAAGGGTGACGAAGCGACGCCGC
GTGGGTGAAGAAGGCCTTCGGGTTGTAAAGCCCTGTCAGGAGTTATGAAATGTAAGTGCGCTAATATCGT
GCTTATTTGACAAAGGCTCCAAAGGAAGCCACGGCTAACTCTGTGCCAGCAGCCGCGGTAATACAGAGGT
GGCGAGCGTTGTTCGGAATTATTGGGCGTAAAGAGCACGTAGGTGGGTTTGCAAGTCAGATGTGAAAGCC
TTCTGTTCAACGGAAGAATTGCATCTGAAACTGCTAATCTTGAGTATAGGAGGGGAGAATGGAACTTCTG
GTGGAGCGGTGAAATGCGTAGATATCAGAAGGAACGCCGGCGGCGAAAGCGATTCTCTGGCCTATTACTG
ACACTCAGTGTGCGAAAGCTAGGGGAGCAAACGGGATTAGATACCCCGGTAGTCCTAGCCGTAAACGATG
GGCACTAAGTAGAGGGAATTACCTATATTCTCTCTGCCGTAGCTAACGCATTAAGTGCCCCGCCTGGGGA
GTACGGCCGCAAGGCTAAAACTCAAAAGAATTGACGGGGGCTCGCACAAGCGGTGGAGCATGTGGCTTAA
TTCGATGCAACGCGTAAAACCTTACCGGGGCTTGACATGATAGAAGTAGGAACCTGAAAGGGGGACGAAC
GGTATCCAGTCCGTAGCTATCACAGGTGTTGCATGGCTGTCGTCAGCTCGTGTCGTGAGACGTTGGGTTA
AGTCCCCTAACGAGCGAAACCCTTGTTTTTAGTTACCAGCGGGTTATGCCGGGTACTCTAGAAAGACTGC
CGTCGTCAAGACGGAGGAAGGTGGGGATGACGTCAAGTCATCATGGCCCTTATGCCCCGGGCTGCACACG
TGCTACAATGGTCGGTACAGACGGAAGCGAAGCCGAGAGGTGAAGCGAATCCTAAAAAGCCGATCTCAGT
TCGGATTGGAGGCTGAAATTCGCCTCCATGAAGTTGGAATCGCTAGTAATCGCGGATCAGCAATGTCGCG
GTGAATATGTTCCCGAGCCTTGTACACACCGCCCGTCAAGCCACCCAAGCAGGATGCACCCGAAAACATT
ATATCTAACCAGGGCAACTTGGAGGAAAATGTTGAAGGAGTGTTTTGTGAGGAGGACT

>gi|157824604|gb|EU039862.1| Uncultured anaerobic ammonium-oxidizing bacterium clone PD00250.E10 16S ribosomal RNA gene, partial sequence
GAACGAGGATATATCCTTCGGGATATAAGCCGAGTGGCACAAGGGTGAGCAATGCATAGATTACCTACCT
TTAGGATAAGGGCAACTTTGTGAAAACGGAGCTAATACTTAATAATACAAAAGAAAATAATTTCCTTTTG
TCAAAGGGAGGGTAGCAATACCTTTCGCCTAGAGAGGGGTTTATGTCCTATCAGCTTGTTGGTGGGGTAA
TAGCCTACCAAGGCGAAGACGGGTAGCCGGTTTAAGAGGATGGTCGGCCACACTGGGACTGAGACACTGC
CCAGACTTCTACGGAAGGCTGCAGTCGAGAATCTTTCGCAATGCCCGAAAGGGTGACGAAGCGACGCCGC
GTGGGTGAAGAAGGCCTTCGGGTTGCAAAGCCCTGTCAGGAGTTATGAAATGTAAGTGCGCTAATATCGT
GCTTATTTGACAAAGGCTCCAAAGGAAGCCACGGCTAACTCTGTGCCAGCAGCCGCGGTAATACAGAGGT
GGCGAGCGTTGTTCGGAATTATTGGGCGTAAAGAGCACGTAGGTGGGTTTGCAAGTCAGATGTGAAAGCC
TTCTGTTCAACGGAAGAATTGCATCTGAAGCTGCTAATCTTGAGTATAGGAGGGGAGAATGGAACTTCTG
GTGGAGCGGTGAAATGCGTAGATATCAGAAGGAACGCCGGCGGCGAAAGCGATTCTCTGGCCTATTACTG
ACACTCAGTGTGCGAAAGCTAGGGGAGCAAACGGGATTAGATACCCCGGTAGTCCTAGCCGTAAACGATG
GGCACTAAGTAGAGGGAATTACCTATATTCTCTCTGCCGTAGCTAACGCATTAAGTGCCCCGCCTGGGGA
GTACGGCCGCAAGGCTAAAACTCAAAAGAATTGACGGGGGCTCGCACAAGCGGTGGAGCATGTGGCTTAA
TTCGATGCAACGCGAAAAACCTTACCGGGGCTTGACATGATAGAAGTAGGAACCTGAAAGGGGGACGAAC
GGTATCCAGTCCGTAGCTATTACAGGTGTTGCATGGCTGTCGTCAGCTCGTGTCGTGAGACGTTGGGTTA
AGTCCCCTAACGAGCGAAACCCTTGTTTTTAGTTACCAGCGGGTTATGCCGGGTACTCTAGAAAGACTGC
CGTCGTCAAGACGGAGGAAGGTGGGGATGACGTCAAGTCATCATGGCCCTTATGCCCCGGGCTGCACACG
TGCTACAATGGTCGGTACAGACGGAAGCGAAGCCGAGAGGTGAAGCGAATCCTAAAAAGCCGATCTCAGT
TCGGATTGGAGGCTGAAATTCGCCTCCATGAAGTTGGAATCGCTAGTAATCGCGGATCAGCAATGTCGCG
GTGAGTATGTTCCCGAGCCTTGTACACACCGCCCGTCAAGCCACCCAAGCAGGATGCACCCGAAAACATT
ATATCTGACCAGGGCAACTTGGAGGAAAATGTTGAAGGAGTGTTTTGTGAGGAGGACT

>gi|157824605|gb|EU039863.1| Uncultured anaerobic ammonium-oxidizing bacterium clone PD00250.C4 16S ribosomal RNA gene, partial sequence
GAACGAGGATATATCCTTCGGGATATAAGCCGAGTGGCACAAGGGTGAGCAATGCATAGATTACCTACCT
TTAGGATAAGGGCAACTTTGTGAAAACGGAGCTAATACTTAATAATACAAAAGAAAATAATTTTCTTTTG
TCAAAGGGAGGGTAGCAATACCTTTCGCCTAGAGAGGGGTTTATGTCCTATCAGCTCGTTGGTGGGGTAA
TAGCCTACCAAGGCGAAGACGGGTAGCCGGTTTAAGAGAATGGACGGCCACACTGGGACTGAGACACTGC
CCAGACTTCTACGGAAGGCTGCAGTCGAGAATCTTTCGCAATGCCCGAAAGGGTGACGAAGCGACGCCGC
GTGGGTGAAGAAGGCCTTCGGGTTGTAAAGCCCTGTCAGGAGTTATGAAATGTAAGTGCGCTAATATCGT
GCTTATTTGACAAAGGCTCCAAAGGAAGCCACGGCTAACTCTGTGCCAGCAGCCGCGGTAATACAGAGGT
AGCGAGCGTTGTTCGGAATTATTGGGCGTAAAGAGCACGTAGGTGGGTTTGCAAGTCAGATGTGAAAGCC
TTCTGTTCAACGGAAGAATTGCATCTGAAACTGCTAATCTTGAGTATAGGAGGGGAGAATGGAACTTCTG
GTGGAGCGGTGAAATGCGTAGATATCAGAAGGAACGCCGGCGGCGAAAGCGATTTTCTGGCCTATTACTG
ACACTCAGTGTGCGAAAGCTAGGGGAGCAAACGGGATTAGATACCCCGGTAGTCCTAGCCGTAAACGATG
GGCACTAAGTAGAGGGRATTACCTATATTCTCTCTGCCGTAGCTAACGCATTAAGTGCCCCGCCTGGGGA
GTACGGCCGCAAGGCTAAAACTCAAAAGAATTGACGGGGGCTCGCACAAGCGGTGGAGCATGTGGCTTAA
TTCGATGCAACGCGAAAAACCTTACCGGGGCTTGACATGATAGAAGTAGGAACCTGAAAGGGGGACGAAC
GGTATCCAGTCCGTAGCTATTACAGGTGTTGCATGGCTGTCGTCAGCTCGTGTCGTGAGACGTTGGGTTA
AGTCCCCTAACGAGCGAAACCCTTGTTTTTAGTTACCAGCGGGTTATGCCGGGTACTCTAGAAAGACTGC
CGTCGTCAAGACGGAGGAAGGTGGGGATGACGTCAAGTCATCATGGCCCTTATGCCCCGGGCTGCACACG
TGCTACAATGGTCGGTACAGACGGAAGCGAAGCCGAGAGGTGAAGCGAATCCTAAAAAGCCGATCTCAGT
TCGGATTGGAGGCTGAAATTCGCCTCCATGAAGTTGGAATCGCTAGTAATCGCGGATCAGCAATGTCGCG
GTGAATATGTTCCCGAGCCTTGTACACACCGCCCGTCAAGCCACCCAAGCAGGATGCACCCGAAAACATT
ATATCTAACCAGGGCAACTTGGAGGAAAATGTTGAAGGAGTGTTTTGTGAGGAGGACT

>gi|157824606|gb|EU039864.1| Uncultured anaerobic ammonium-oxidizing bacterium clone PD00250.G9 16S ribosomal RNA gene, partial sequence
GAACGAGGATATATCCTTCGGGATGTAAGCCGAGTGGCACAAGGGTGAGCAATGCATAGATTACCTACCT
TTAGGATAAGGGCAACTTTGTGAAAACGGAGCTAATACTTAATAATACAAAAGAAAATAATTTTCTTTTG
TCAAAGGGAGGGTAGCAATACCTTTCGCCTAGAGAGGGGTTTATGTCCTATCAGCTTGTTGGTGGGGTAA
TAGCCCACCAAGGCGAAGACGGGTAGCCGGTTTAAGAGGATGGTCGGCCACACTGGGACTGAGACACTGC
CCAGACTTCTACGGAAGGCTGCAGTCGAGAATCTTTCGCAATGCCCGAAAGGGTGACGAAGCGACGCCGC
GTGGGTGAAGAAGGCCTTCGGGTTGTAAAGCCCTGTCAGGAGTTATGAAATGTAAGTGCGCTAATATCGT
GCTTATTTGACAAAGGCTCCAAAGGAAGCCACGGCTAACTCTGTGCCAGCAGCCGCGGTAATACAGAGGT
GGCGAGCGTTGTTCGGAATTATTGGGCGTAAAGAGCACGTAGGTGGGTTTGCAAGTCAGATGTGAAAGCC
TTCTGTTCAACGGAAGAATTGCATCTGAAACTGCTAATCTTGAGTATAGGAGGGGAGAATGGAACTTCTG
GTGGAGCGGTGAAATGCGTAGATATCAGAAGGAACGCCGGCGGCGAAAGCGATTCTCTGGCCTATTACTG
ACACTCAGTGTGCGAAAGCTAGGGGAGCAAACGGGATTAGATACCCCGGTAGTCCTAGCCGTAAACGATG
GGCACTAAGTAGAGGGAATTACCTATATTCTCTCTGCCGTAGCTAATGCATTAAGTGCCCCGCCTGGGGA
GTACGGCCGCAAGGCTAAAACTCAAAAGAATTGACGGGGGCTCGCACAAGCGGTGGAGCATGTGGCTTAA
TTCGATGCAACGCGAAAAACCTTACCGGGGCTTGACATGATAGAAGTAGGAACCTGAAAGGGGGACGAAC
GGTATCCAGTCCGTAGCTATCACAGGTGTTGCATGGCTGTCGTCAGCTCGTGTCGTGAGACGTTGGGTTA
AGTCCCCTAACGAGCGAAACCCTTGTTTTTAGTTACCAGCGGGTTATGCCGGGTACTCTAGAAAGACTGC
CGTCGTCAAGACGGAGGAAGGTGGGGATGACGTCAAGTCATCATGGCCCTTATGCCCCGGGCTGCACACG
TGCTACAATGGTCGGTACAAACGGAAGCGAAGCCGAGAGGTGAAGCGAATCCTAAAAAGCCGATCTCAGT
TCGGATTGGAGGCTGAAATTCGCCTCCATGAAGTTGGAATCGCTAGTAATCGCGGATCAGCAATGCCGCG
GTGAATATGTTCCCGAGCCTTGTACACACCGCCCGTCAAGCCACCCAAGCAGGATGCACCCGAAAACATT
ATATCTAACCAGGGCAACTTGGAGGAAAGTGTTGTAGGAGTGTTTCGTGAGGAGGACT

>gi|157824607|gb|EU039865.1| Uncultured anaerobic ammonium-oxidizing bacterium clone PD00250.B6 16S ribosomal RNA gene, partial sequence
GAACGAGGATATATCCTTCGGGATATAAGCCGAGTGGCACAAGGGTGAGCAATGCATAGATTACCTACCT
TTAGGATAAGGGCAACTTTGTGAAAACGGAGCTAATACTTAATAATACAAAAGAAAATAATTTTCTTTTG
TCAAAGGGAGGGTAGCAATACCTTTCGCCTAGAGAGGGGTTTATGTCCTATCAGCTTGTTGGTGGGGTAA
TAGCCTACCAAGGCGAAGACGGGTAGCCGGTTTAAGAGGATGGTCGGCCACACTGGGACTGAGACACTGC
CCAGACTTCTACGGAAGGCTGCAGTCGAGAATCTTTCGCAATGCCCGAAAGGGTGACGAAGCGACGTCGC
GTGGGTGAAGAAGGCCTTCGGGTTGTAAAGCCCTGTCAGGAGTTATGAAATGTAAGAGCGCTAATAACGT
GCTTATTTGACAAAGGCTCCAAAGGAAGTCACGGCTAACTCTGTGCCAGCAGCCGCGGTAATACAGAGGT
GGCGAGCGTTGTTCGGAATTATTGGGCGTAAAGAGCACGTAGGTGGGTTTGCAAGTCAGATGTGAAAGCC
TTCTGTTCAACGGAAGAATTGCATCTGAAACTGCTAATCTTGAGTATAGGAGGGGAGAATGGAACTTCTG
GTGGAGCGGTGAAATGCGTAGATATCAGAAGGAACGCCGGCGGCGAAAGCGATTCTCTGGCCTATTACTG
ACACTCAGTGTGCGAAAGCTAGGGGAGCAAACGGGATTAGATACCCCGGTAGTCCTAGCCGTAAACGATG
GGCACTAAGTAGAGGGGATTACCTATATTCTCTCTGCCGTAGCTAACGCATTAAGTGCCCCGCCTGGGGA
GTACGGCCGCAAGGCTAAAACTCAAAAGAATTGACGGGGGCTCGCACAAGCGGTGGAGCATGTGGCTTAA
TTCGATGCAACGCGAAAAACCTTACCGGGGCTTGACATGATAGAAGTAGGAACCTGAAAGGGGGACGAAC
GGTATCCAGTCCGTAGCTATTACAGGTGTTGCATGGCTGTCGTCAGCTCGTGTCGTGAGACGTTGGGTTA
AGTCCCCTGACGAGCGAAACCCTTGTTTTTAGTTACCAGCGGGTTATGCCGGGTACTCTAGAAAGACTGC
CGTCGTCAAGACGGAGGAAGGTGGGGATGACGTCAAGTCATCATGGCCCTTATGCCCCGGGCTGCACACG
TGCTACAATGGTCGGTACAGACGGAAGCGAAGCCGAGAGGTGAAGCGAATCCTAAAAAGCCGATCTCAGT
TCGGATTGGAGGCTGAAATTCGCCTCCATGAAGTTGGAATCGCTAGTAATCGCGGATCAGCAATGTCGCG
GTGAATATGTTCCCGAGCCTTGTACACACCGCCCGTCAAGCCACCCAAGCAGGATGCACCCGAAAACATT
ATATCTAACCAGGGCAACTTGGAGGAAAATGTTGAAGGAGTGTTTTGTGAGGAGGACT

>gi|157824608|gb|EU039866.1| Uncultured anaerobic ammonium-oxidizing bacterium clone PD00250.E7 16S ribosomal RNA gene, partial sequence
GAACGAGGATATATCCTTCGGGATATAAGCCGAGTGGCACAAGGGTGAGCAATGCATAGATTACCTACCT
TTAGGATAAGGGCAACTTTGTGAAAACGGAGCTAATACTTAATAATACAAAAGAAAATAATTTCCTTTTG
TCAAAGGGAGGGTAGCAATACCTTTCGCCTAGAGAGGGGTTTATGTCCTATCAGCTTGTTGGTGGGGTAA
TAGCCTACCAAGGCGAAGACGGGTAGCCGGTTTAAGAGGATGGTCGGCCACACTGGGACTGAGACACTGC
CCAGACTTCTACGGAAGGCTGTAGTCGAGAATCTTTCGCAATGCCCGAAAGGGTGACGAAGCGACGTCGC
GTGGGTGAAGAAGGCCTTCGGGTTGTAAAGCCCTGTCAGGAGTTATGAAATGTAAGTGCGCTAATAACGT
GCTTATTTGACAAAGGCTCCAAAGGAAGCCACGGCTAACTCTGTGCCAGCAGCCGCGGTAATACAGAGGT
GGCGAGCGTTGTTCGGAATTATTGGGCGTAAAGAGCACGTAGGTGGGTTTGCAAGTCAGATGTGAAAGCC
TTCTGTTCAACGGAAGAATTGCATCTGAAACTGCTAATCTTGAGTATAGGAGGGGAGAATGGAACTTCTG
GTGGAGCGGTGAAATGCGTAGATATCAGAAGGAACGCCGGCGGCGAAAGCGATTCTCTGGCCTATTACTG
ACACTCAGTGTGCGAAAGCTAGGGGAGCAAACGGGATTAGATACCCCGGTAGTCCTAGCCGTAAACGATG
GGCACTAAGTAGAGGGGATTACCTATATCCTCTCTGCCGTAGCTAACGCATTAAGTGCCCCGCCTGGGGA
GTACGGCCGCAAGGCTAAAACTCAAAAGAATTGACGGGGGCTCGCACAAGCGGTGGAGCATGTGGCTTAA
TTCGATGCAACGCGAAAAACCTTACCGGGGCTTGACATGATAGAAGTAGGAACCTGAAAGGGGGACAAAC
GGTATCCAGTCCGTAGCTATTACAGGTGTTGCATGGCTGTCGTCAGCTCGTGTCGTGAGACGTTGGGTTA
AGTCCCCTAACGAGCGAAACCCTTGTTTTTAGTTACCATCGGGTTATGCCGGGTACTCTAGAAAGACTGC
CGTCGTCAAGACGGAGGAAGGTGGGGATGACGTCAAGTCATCATGGCCCTTATGCCCCGGGCTGCACACG
TGCTACAATGGTCGGTACAGACGGAAGCGAAGCCGAGAGGTGAAGCGAATCCTAAAAAGCCGATCTCAGT
TCGGATTGGAGGCTGAAATTCGCCTCCATGAAGTTGGAATCGCTAGTAATCGCGGATCAGCAATGTCGCG
GTGAATATGTTCCCGAGCCTTGTACACACCGCCCGTCAAGCCACCCAAGCAGGATGCACCCGAAAACATT
ATATCTAACCAGGGTAACTTGGAGGAAAATGTTGAAGGAGTGTTTTGTGAGGAGGACT

>gi|109391081|gb|DQ534720.1| Uncultured planctomycete clone 1 16S ribosomal RNA gene, partial sequence
GGATTAGGCATGCAAGTCGAACGAGGATATATCCTTCGGGATATAAGCCGAGTGGCGCAAGGGTGAGTAA
TGCATAGATTACCTGCCTCTAGGATAAGGACAACTTTGTGAAAACGAAGCTAATACTTAATAATACAAAA
GAAAATAATTTTTTTTTGTCAATGGGAGGGTAGCAATACCTTTTGCCTAGAGAGGGGTTTATGTCCTATC
AGCTTGTTGGAGGGGTAATGGCCTACCAAGGCAAAGACGGGTAGCCGGTCTTAGAGGATGGTCGGCCACA
CTGGGACTGAGACACTGCCCAGACTTCTACGGAAGGCTGCAGTCGAGAATCTTTCGCAATGCCCGAAAGG
GTGACGAAGCGACGCCGCGTGAGTGAGGAAGGCCTTAGGGTTGTAAAGCTCTGTCAGGAGTTAAGAAATA
TAAGTGTGCTAATACCACATTTATTTGACGAAGGCTCCAAAGGAAGCCACGGCTAACTCTGTGCCAGCAG
CCGCGGTAATACAGAGGTGGCAAGCGTTGTTCGGAATTATTGGGCGTAAAGAGCACGTAGGTGGGTTTGT
AAGTCAGATGTGAAAGCCTTCTGTTCAACGGAAGAATTGCATCTGAAACTGCAAGTCTTGAGTGTAGGAG
GGGAGAATGGAACTTCTGGTGGAGCGGTGAAATGCGTAGATATCAGAAGGAACGCCGGCGGCGAAAGCGA
TTCTCTGGCCTATTACTGACACTCAGTGTGCGAAAGCTAGGGGAGCAAACGGGATTAGATACCCCGGTAG
TCCTAGCCGTAAACGATGGGCACTAAGTAGAGGGAATTACCGATGTTCTCTCTGCCGTAGCTAACGCATT
AAGTGCCCCGCCTGGGGAGTACGGCCGCAAGGCTAAAACTCAAAAGAATTGACGGGGGCTCGCACAAGCG
GTGGAGCATGTGGCTTAATTCGATGCAACGCGAAAAACCTTACCGGGGCTTGACATGGTAGAAGTAGGAA
CCCGAAAGGGTAACGAACGGTATCCAGTCCGTAGCTATCACAGGTGTTGCATGGCTGTCGTCAGCTCGTG
TCGTGAGACGTTGGGTTAAGTCCCCTAACGAGCGAAACCCTTGTTTTTAGTTACCAGCGGGTTATGCCGG
GTACTCTAGAAAGACTGCCGTCGTCAAGACGGAGGAAGGTGGGGATGACGTCAAGTCATCATGGCCCTTA
TGCCCCGGGCTGCACACGTGCTACAATGGTCGGTACAAACGGAAGCGAAGCCGAGAGGTGAAGCGAATCC
TAAAAAGCCGATCTCAGTTCGGATTGGAGGCTGAAATTCGCCTCCATGAAGTTGGAATCGCTAGTAATCG
CGGATCAGCAATGCCGCGGTGAATATGTTCCCGAGCCTTGTACACACCGCCCGT

>gi|109391082|gb|DQ534721.1| Uncultured planctomycete clone 10 16S ribosomal RNA gene, partial sequence
GGATTAGGCATGCAAGTCGAACGAGGATATATCCTTCGGGGTATAAGCCGAGTGGCGCAAGGGTGAGTAA
TGCATAGATTACCTGCCTCTAGGATAAGGACAACTTTGTGAAAACGAAGCTAATACTTAATAATACAAAA
GAAAATAATTTTCTTTTGTCGATGGGAGGGTAGCAATACCTTTTGCCTAGAGAGGGGTTTATGTCCTATC
AGCTTGTTGGTGGGGTAATGGCCTACCAAGGCGAAGACGGGTAGCCGGTCTTAGAGGATGGTCGGCCACA
CTGGGACTGAGACACTGCCCAGACTTCTACGGAAGGCTGCAGTCGAGAATCTTTCGCAATGCCCGAAAGG
GTGACGAAGCGACGCCGCGTGAGTGAGGAAGACCTTAGGGTTGTAAAGCTCTGTCAGGAGCTAAGAAATA
TAAGTGTGTTAATACCACATTTATTTGACGAAGGCTCCAAAGGAAGCCACGGCTAACTCTGTGCCAGCAG
CCGCGGTAATACAGAGGTGGCAAGCGTTGTTCGGAATTATTGGGCGTAAAGAGCACGTAGGTGGGTTTGT
AAGTCAGATGTGAAAGCCTTCTGTTCAACGGAAGAATTGCATCTGAAACTGCAAATCTTGAGTGTAGGAG
GGGAGAATGGAACTTCTGGTGGAGCGGTGAAATGCGTAGATATCAGAAGGAACGCCGGCGGCGAAAGCGA
TTCTCTGGCCTATTACTGACACTCAGTGTGCGAAAGCTAGGGGAGCAAACGGGATTAGATACCCCGGTAG
TCCTAGCCGTAAACGATGGGCACTAAGTAGAGGGGATTACCGATGTTCTCTCTGCCGTAGCTAACGCATT
AAGTGCCCCGCCTGGGGAGTACGGCCGCAAGGCTAAAACTCAAAAGAATTGACGGGGGCTCGCACAAGCG
GTGGAGCATGTGGCTTAATTCGATGCAACGCGAAAAACCTTACCGGGGCTTGACATGGTAGAAGTAGGAA
CCCGAAAGGGTAACGAACGGTATCCAGTCCGTAGCTATCACAGGTGTTGCATGGCTGTCGTCAGCTCGTG
TCGTGAGACGTTGGGTTAAGTCCCCTAACGAGCGAAACCCTTGTTTTTAGTTACCAGCGGGTTATGCCGG
GTACTCTAGAAAGACTGCCGTCGTCAAGACGGAGGAAGGTGGGGATGACGTCAAGTCATCATGGCCCTTA
TGCCCCGGGCTGCACACGTGCTACAATGGTCGGTACAAACGGAAGCGAAGCCGAGAGGTGAAGCGAATCC
TAAAAAGCCGATCTCAGTTCGGATTGGAGGCTGAAATTCGCCTCCATGAAGTTGGAATCGCTAGTAATCG
CGGATCAGCAATGCCGCGGTGAATATGTTCCCGAGCCTTGTACACACCGCCCGT

>gi|109391083|gb|DQ534722.1| Uncultured planctomycete clone 14 16S ribosomal RNA gene, partial sequence
GGATTAGGCATGCAAGTCGAACGAGGATATACCTTTCGGGGTATAAACCGAGTGGCGCAAGGGTGAGTAA
TGCATAGATTACCTGCCTCTAGGATAAGGACAACTTTGTGAAAACGAAGCTAATACTTAATAATACAAGA
GAGAATAATTCTTTTTTGTCAATGGGAGGGTAGCAATACCTTTTGCCTAGAGAGGGGTTTATGTCCTATC
AGCTTGTTGGTGGGGTAATGGCCTACCAAGGCGAAGACGGGTAGCCGGTCTTAGAGGATGGTCGGCCACA
CTGGGACTGAGACACTGCCCAGACTTCTACGGAAGGCTGCAGTCGAGAATCTTTCGCAATGCCCGAAAGG
GTGACGAAGCGACGCCGCGTGAGTGAGGAAGGCCTTCGGGTTGTAAAGCTCTGTCAGGTGTTAAGAAATA
TAAGTGTGCTAATACCACATTTATTTGACAAAGGCGCCAAAGGAAGCCACGGCTAACTCTGTGCCAGCAG
CCGCGGTAATACAGAGGTGGCAAGCGTTGTTCGGAATTATTGGGCGTAAAGAGCACGTAGGTGGGTTCGT
AAGTCAGATGTGAAAGCCTTCTGTTCAACGGAAGAATTGCATCTGAAACTGCGAGTCTTGAGTGTAGGAG
GGGAGAATGGAACTTCTGGTGGAGCGGTGAAATGCGTAGATATCAGAAGGAACGCCGGCGGCGAAAGCGA
TTCTCTGGCCTATTACTGACACTCAGTGTGCGAAAGCTAGGGGAGCAAACGGGATTAGATACCCCGGTAG
TCCTAGCTGTAAACGATGGGCACTAAGTAGAGGGAATTACCGATGTTCTCTCTGCCGTAGCTAACGCATT
AAGTGCCCCGCCTGGGGAGTACGGCCGCAAGGCTAAAACTCAAAAGAATTGACGGGGGCTCGCACAAGCG
GTGGAGCATGTGGCTTAATTCGATGCAACGCGAAAAACCTTACCGGGGCTTGACATGGTAGAAGTAGGAA
CCTGAAAGGGTAACGAACGGTATCCAGTCCGTAGCTATCACAGGTGTTGCATGGCTGTCGTCAGCTCGTG
TCGTGAGATGTTGGGTTAAGTCCCCTAACGAGCGAAACCCTTGTTTTTAGTTACCAGCGGGTTATGCCGG
GTACTCTAGAAAGACTGCCGTCGTCAAGACGGAGGAAGGTGGGGATGACGTCAAGTCATCATGGCCCTTA
TGCCCCGGGCTGCACACGTGCTACAATGGTCGGTACAAACGGAAGCGAAGCCGAGAGGTGGAGCGAATCC
TAAAAAGCCGATCTCAGTTCGGATTGGAGGCTGAAATTCGCCTCCATGAAGTTGGAATCGCTAGTAATCG
CGGATCAGCATTGCCGCGGTGAATATGTTCCCGAGCCTTGTACACACCGCCCGT

>gi|109391084|gb|DQ534723.1| Uncultured planctomycete clone 17 16S ribosomal RNA gene, partial sequence
GGATTAGGCATGCAAGTCGAACGAGGATATATCCTTCGGGATATAAGCCGAGTGGCGCAAGGGTGAGTAA
TGCATAGATTACCTGCCTCTAGGATAAGGACAACTTTGTGAAAACGAAGCTAATACTTAATAATACAAAA
GAAAATAATTTTTTTTGTCAATGGGAGGGTAGCAATACCTTTTGCCTAGAGAGGGGTTTATGTCCTATCA
GCTTGTTGGTGGGGTAATGGCCTACCAAGGCGAAGACGGGTAGCCGGTCTTAGAGGATGGTCGGCCACAC
TGGGACTGAGACACTGCCCAGACTTCTACGGAAGGCTGCAGTCGAGAATCTTTCGCAATGCCCGAAAGGG
TGACGAAGCGACGCCGCGTGAGTGAGGAAGGCCTTAGGGTTGTAAAGCTCTGTCAGGAGTTAAGAAATAT
AAGTGTGCTAATACCACATTTATTTGACGAAGGCTCCAAAGGAAGCCACGGCTAACTCTGTGCCAGCAGC
CGCGGTAATACAGAGGTGGCAAGCGTTGTTCGGAATTATTGGGCGTAAAGAGCACGTAGGTGGGTTTGTA
AGTCAGATGTGAAAGCCTTCTGTTCAACGGAAGAATTGCATCTGAAACTGCAAGTCTTGAGTGTAGGAGR
KGAGAATGGAACTTCTGGTGGAGCGGTGAAATGCGTAGATATCAGAAGGAACGCCGGCGGCGAAAGCGAT
TCTCTGGCCTATTACTGACACTCAGTGTGCGAAAGCTAGGGGAGCAAACGGGATTAGATACCCCGGTAGT
CCTAGCCGTAAACGATGGGCACTAAGTAGAGGGAATTACCGATGTTCTCTCTGCCGTAGCTAACGCATTA
AGTGCCCCGCCTGGGGAGTACGGCCGCAAGGCTAAAACTCAAAAGAATTGACGGGGGCTCGCACAAGCGG
TGGAGCATGTGGCTTAATTCGATGCAACGCGAAAAACCTTACCGGGGCTTGACATGGTAGAAGTAGGAAC
CCGAAAGGGTAACGAACGGTATCCAGTCCGTAGCTATCACAGGTGTTGCATGGCTGTCGTCAGCTCGTGT
CGTGAGACGTTGGGTTAAGTCCCCTAACGAGCGAAACCCTTGTTTTTAGTTACCAGCGGGTTATGCCGGG
TACTCTAGAAAGACTGCCGTCGTCAAGACGGAGGAAGGTGGGGATGACGTCAAGTCATCATGGCCCTTAT
GCCCCGGGCTGCACACGTGCTACAATGGTCGGTACAAACGGAAGCGAAGCCGAGAGGTGAAGCGAATCCT
AAAAAGCCGATCTCAGTTCGGATTGGAGGCTGAAATTCGCCTCCATGAAGTTGGAATCGCTAGTAATCGC
GGATCAGCAATGCCGCGGTGAATATGTTCCCGAGCCTTGTACACACCGCCCGT

>gi|109391085|gb|DQ534724.1| Uncultured planctomycete clone 18 16S ribosomal RNA gene, partial sequence
GGATTAGGCATGCAAGTCGAACGAGGATGTATCCTTCGGGATATAAGCCGAGTGGCGCAAGGGTGAGTAA
TGCATAGATTACCTGCCTCTAGGATAAGGACAACTTTGTGAAAACGAAGCTAATACTTAATGATACAAAA
GGAAATAATTTTCTTTTGTCAATGGGAGGGTAGCAATACCTTTTGCCTAGAGAGGGGTTTATGTCCTATC
AGCTTGTTGGTGGGGTAATGGCCTACCAAGGCGAAGACGGGTAGCCGGTCTTAGAGGATGGTCGGCCACA
CTGGGACTGAGACACTGCCCAGACTTCTACGGAAGGCTGCAGTCGAGAATCTTTCGCAATGCCCGAAAGG
GTGACGAAGCGACGCCGCGTGAGTGAGGAAGGCCTTAGGGTTGTAAAGCTCTGTCAGGAGTTAAGAAATA
TAAATGTGCTAATACCACATTTATTTGACGAAGGCTCCAAAGGAAGCCACGGCTAACTCTGTGCCAGCAG
CCGCGGTAATACAGAGGTGGCAAGCGTTGTTCGGAATTATTGGGCGTAAAGAGCACGTAGGTGGGTTTGT
AAGTCAGATGTGAAAGCCTTCTGTTCAACGGAAGAATTGCATCTGAAACTACAAGTCTTGAGTGTAGGAG
GGGAGAATGGAACTTCTGGTGGAGCGGTGAAATGCGTAGATATCAGAAGGAACGCCGGCGGCGAAAGCGA
TTCTCTGGCCTATTACTGACACTCAGTGTGCGAAAGCTAGGGGAGCAAACGGGATTAGATACCCCGGTAG
TCCTAGCCGTAAACGATGGGCACTAAGTAGAGGGAATTACCGATGTTCTCTCTGCCGTAGCTAACGCATT
AAGTGCCCCGCCTGGGGAGTACGGCCGCAAGGCTAAAACTCAAAAGAATTGACGGGGGCTCGCACAAGCG
GTGGAGCATGTGGCTTAATTCGATGCAACGCGAAAAACCTTACCGGGGCTTGACATGGTAGAAGTAGGAA
CCCGAAAGGGTAACGAACGGTATCCAGTCCGTAGCTATCACAGGTGTTGCATGGCTGTCGTCAGCTCGTG
TCGTGAGACGTTGGGTTAAGTCCCCTAACGAGCGAAACCCTTGTTTTTAGTTACCAGCGGGTTATGCCGG
GTACTCTAGAAAGACTGCCGTCGTCAAGACGGAGGAAGGTGGGGATGACGTCAAGTCATCATGGCCCTTA
TGCCCCGGGCTGCACACGTGCTACAATGGTCGGTACAAACGGAAGCGAAGCCGAGAGGTGAAGCGAATCC
TAAAAAGCCGATCTCAGTTCGGATTGGAGGCTGAAATTCGCCTCCATGAAGTTGGAATCGCTAGTAATCG
CGGATCAGCAATGCCGCGGTGAATATGTTCCCGAGCCTTGTACACACCGCCCGT

>gi|109391086|gb|DQ534725.1| Uncultured planctomycete clone 19 16S ribosomal RNA gene, partial sequence
GGATTAGGCATGCAAGTCGAACGAGGATATATCCTTCGGGATATAAGCCGAGTGGCGCAAGGGTGAGTAA
TGCATAGATTACCTGCCTCTAGGATAAGGACAACTTTGTGAAAACGAAGCTAATACTTAATAATACAAAA
GAAAATAATTTTCTTTTGTCAATGGGAGGGTAGCAATACCTTTTGCCTAGAGAGGGGTTTATGTCCTATC
AGCTTGTTGGTGGGGTAATGGCCTACCAAGGCGAAGACGGGTAGCCGGTCTTAGAGGATGGTCGGCTACA
CTGGGACTGAGACACTGCCCAGACTTCTACGGAAGGCTGCAGTCGAGAATCTTTCGCAATGCCCGAAAGG
GTGACGAAGCGACGCCGCGTGAGTGAGGAAGGCCTTAGGGTTGTAAAACTCTGTCAGGAGTTAAGAAATA
TAAGTGTGCTAATACCGCATTTATTTGACGAAGGCTCCAAAGGAAGCCACGGCTAACTCTGTGCCAGCAG
CCGCGGTAATACAGAGGTGGCAAGCGTTGTTCGGAATTATTGGGCGTAAAGAGCACGTAGGTGGGTTTGT
AAGTCAGATGTGAAAGCCTTCTGTTCAACGGAAGAATTGCATCTGAAACTGCAAGTCTTGAGTGTAGGAG
GGGAGAATGGAACTTCTGGTGGAGCGGTGAAATGCGTAGATATCAGAAGGAACGCCGGCGGCGAAAGCGA
TTCTCTGGCCTATTACTGACACTCAGTGTGCGAAAGCTAGGGGAGCAAACGGGATTAGATACCCCGGTAG
TCCTAGCCGTAAACGATGGGCACTAAGTAGAGGGGATTACCGATGTTCTCTCTGCCGTAGCTAACGCATT
AAGTGCCCCGCCTGGGGAGTACGGCCGCAAGGCTAAAACTCAAAAGAATTGACGGGGGCTCGCACAAGCG
GTGGAGCATGTGGCTTAATTCGATGCAACGCGAAAAACCTTACCGGGGCTTGACATGGTAGAAGTAGGAA
CCCGAAAGGGTAACGAACGGTATCCAGTCCGTAGCTATCACAGGTGTTGCATGGCTGTCGTCAGCTCGTG
TCGTGAGACGTTGGGTTAAGTCCCCTAACGAGCGAAACCCTTGTTTTTAGTTACCAGCGGGTTATGCCGG
GTACTCTAGAAAGACTGCCGTCGTCAAGACGGAGGAAGGTGGGGATGACGTCAAGTCATCATGGCCCTTA
TGCCCCGGGCCGCACACGTGCTACAATGGTCGGTACAAACGGAAGCGAAGCCGAGAGGTGAAGCGAATCC
TAAAAAGCCGATCTCAGTTCGGATTGGGGGCTGAAATTCGCCTCCATGAAGTTGGAATCGCTAGTAATCG
CGGATCAGCAATGCCGCGGTGAATATGTTCCCGAGCCTTGTACACACCGCCCGT

>gi|109391087|gb|DQ534726.1| Uncultured planctomycete clone 23 16S ribosomal RNA gene, partial sequence
GGATTAGGCATGCAAGTCGAACGAGGACATATCCTTCGGGATATAAGCCGAGTGGCGCAAGGGTGAGTAA
TGCATAGATTACCTGCCTCTAGGATAAGGACAACTTTGTGAAAACGAAGCTAATACTTAATAATACAAAA
GAAAATAATTTTCTTTTGTCAATGGGAGGGTAGCAATACCTTTTGCCTAGAGAGGGGTTTATGTCCTATC
AGCTTGTTGGTGGGGTAATGGCCTACCAAGGCGAAGACGGGTAGCCGGTCTTAGAGGATGGTCGGCCACA
CTGGGACTGAGACACTGCCCAGACTTCTACGGAAGGCTGCAGTCGAGAATCTTTCGCAATGCCCGAAAGG
GTGACGAAGCGACGCCGCGTGAGTGAGGAAGGCCTTAGGGTTGTAAAGCTCTGTCAGGAGTTAAGAAATA
TAAGTGTGTTAATACCACGTTTATTTGACGAAGGCTCCAAAGGAAGCCACGGCTAACTCTGTGCCAGCAG
CCGCGGTAATACAGAGGTGGCAAGCGTTGTTCGGAATTATTGGGCGTAAAGAGCACGTAGGTGGGTTTGT
AAGTCAGATGTGAAAGCCTTCTGTTCAACGGAAGAATTGCATCTGAAACTGCAAGTCTTGAGTGTAGGAG
GGGAGAATGGAACTTCTGGTGGAGCGGTGAAATGCGTAGATATCAGAAGGAACGCCGGCGGCGAAAGCGA
TTCTCTGGCCTATTACTGACACTCAGTGTGCGAAAGCTAGGGGAGCAAACGGGATTAGATACCCCGGTAG
TCCTAGCCGTAAACGATGGGCACTAAGTAGAGGGAATTACCGATGTTCTCTCTGCCGTAGCTAACGCATT
AAGTGCCCCGCCTGGGGAGTACGGCCGCAAGGCTAAAACTCAAAAGAATTGACGGGGGCTCGCACAAGCG
GTGGAGCATGTGGCTTAATTCGATGCAACGCGAAAAAACCTTACCGGGGCTTGACATGGTAGAAGTAGGA
ACCCGAAAGGGTAACGAACGGTATCCAGTCCATAGCTATCACAGGTGTTGCATGGCTGTCGTCAGCTCGT
GTCGTGAGACGTTGGGTTAAGTCCCCTAACGAGCGAAACCCTTGTTTTTAGTTACCAGCGGGTTATGCCG
GGTACTCTAGAAAGACTGCCGTCGTCAAGACGGAGGAAGGTGGGGATGACGTCAAGTCATCATGGCCCTT
ATGCCCCGGGCTGCACACGTGCTACAATGGTCGGTACAAACGGAAGCGAAGCCGAGAGGTGAAGCGAATC
CTAAAAAGCCGATCTCAGTTCGGATTGGAGGCTGAAATTCGCCTCCATGAAGTTGGAATCGCTAGTAATC
GCGGATCAGCAATGCCGCGGTGAATATGTTCCCGAGCCTTGTACACACCGCCCGT

>gi|109391088|gb|DQ534727.1| Uncultured planctomycete clone 25 16S ribosomal RNA gene, partial sequence
TCCTTCGGGATATAAGCCGAGTGGCGCAAGGGTGAGTAATGCATAGATTACCTGCCTCTAGGATAAGGAC
AACTTTGTGAAAACGAAGCTAATACTTAATAATACAAAAGAAAATAATTTTTTTTGTCAATGGGAGGGTA
GCAATACCTTTTGCCTAGAGAGGGGTTTATGTCCTATCAGCTTGTTGGTGGGGTAATGGCCTACCAAGGC
GAAGACGGGTAGCCGGTCTTAGAGGATGGTCGGCCACACTGGGACTGAGACACTGCCCAGACTTCTACGG
AAGGCTGCAGTCGAGAATCTTTCGCAATGCCCGAAAGGGTGACGAAGCGACGCCGCGTGAGTGAGGAAGG
CCTTAGGGTTGTAAAGCTCTGTCAGGAGTTAAGAAATATAAGTGTGCTAATACCACATTTATTTGACGAA
GGCTCCAAAGGAAGCCACGGCTAACTCTGTGCCAGCAGCCGCGGTAATACAGAGGTGGCAAGCGTTGTTC
GGAATTATTGGGCGTAAAGAGCACGTAGGTGGGTTTGTAAGTCAGATGTGAAAGCCTTCTGTTCAACGGA
AGAATTGCATCTGAAACTGCAAGTCTTGAGTGTAGGAGGGGAGAATGGAACTTCTGGTGGAGCGGTGAAA
TGCGTAGATATCAGAAGGAACGCCGGCGGCGAAAGCGATTCTCTGGCCTATTACTGACACTCAGTGTGCG
AAAGCTAGGGGAGCAAACGGGATTAGATACCCCGGTAGTCCTAGCCGTAAACGATGGGCACTAAGTAGAG
GGAATTACCGATGTTCTCTCTGCCGTAGCTAACGCATTAAGTGCCCCGCCTGGGGAGTACGGCCGCAAGG
CTAAAACTCAAAAGAATTGACGGGGGCTCGCACAAGCGGTGGAGCATGTGGCTTAATTCGATGCAACGCG
AAAAACCTTACCGGGGCTTGACATGGTAGAAGTAGGAACCCGAAAGGGTAACGAACGGTATCCAGTCCGT
AGCTATCACAGGTGTTGCATGGCTGTCGTCAGCTCGTGTCGTGAGACGTTGGGTTAAGTCCCCTAACGAG
CGAAACCCTTGTTTTTAGTTACCAGCGGGTTATGCCGGGTACTCTAGAAAGACTGCCGTCGTCAAGACGG
AGGAAGGTGGGGATGACGTCAAGTCATCATGGCCCTTATGCCCCGGGCTGCACACGTGCTACAATGGTCG
GTACAAACGGAAGCGAAGCCGAGAGGTGAAGCGAATCCTAAAAAGCCGATCTCAGTTCGGATTGGAGGCT
GAAATTCGCCTCCATGAAGTTGGAATCGCTAGTAATCGCGGATCAGCAATGCCGCGGTGAATATGTTCCC
GAGCCTTGTACACACCGCCCGT

>gi|109391089|gb|DQ534728.1| Uncultured planctomycete clone 28 16S ribosomal RNA gene, partial sequence
GGATTAGGCATGCAAGTCGAACGAGGATATACCTTTCGGGGTATAAACCGAGTGGCGCAAGGGTGAGTAA
TGCATAGATTACCTGCCTCTAGGATAAGGACAACTTTGTGAAAACGAAGCTAATACTTAATAATACAAGA
GAGAATAATTCTTTTTTGTCAATGGGAGGGTAGCAATACCTTTTGCCTAGAGAGGGGTTTATGTCCTATC
AGCTTGTTGGTGGGGTAATGGCCTACCAAGGCGAAGACGGGTAGCCGGTCTTAGAGGATGGTCGGCCACA
CTGGGACTGAGACACTGCCCAGACTTCTACGGAAGGCTGCAGTCGAGAATCTTTCGCAATGCCCGAAAGG
GTGACGAAGCGACGCCGCGTGAGTGAGGAAGGCCTTCGGGTTGTAAAGCTCTGTCAGGCGTTAAGAAATA
TAAGTGTGCTAATACCACATTTATTTGACAAAGGCGCCAAAGGAAGCCACGGCTAACTCTGTGCCAGCAG
CCGCGGTAATACAGAGGTGGCAAGCGTTGTTCGGAATTATTGGGCGTAAAGAGCACGTAGGTGGGTTCGT
AAGTCAGATGTGAAAGCCTTCTGTTCAACGGAAGAATTGCATCTGAAACTGCGAGTCTTGAGTGTAGGAG
GGGAGAATGGAACTTCTGGTGGAGCGGTGAAATGCGTAGATATCAGAAGGAACGCCGGCGGCGAAAGCGA
TTCTCTGGCCTATTACTGACACTCAGTGTGCGAAAGCTAGGGGAGCAAACGGGATTAGATACCCCGGTAG
TCCTAGCTGTAAACGATGGGCACTAAGTAGAGGGAATTACCGATGTTCTCTCTGCCGTAGCTAACGCATT
AAGTGCCCCGCCTGGGGAGTACGGCCGCAAGGCTAAAACTCAAAAGAATTGACGGGGGCTCGCACAAGCG
GTGGAGCATGTGGCTTAATTCGATGCAACGCGAAAAACCTTACCGGGGCTTGACATGGTAGAAGTAGGAA
CCCGAAAGGGTAACGAACGGTATCCAGTCCGTAGCTATCACAGGTGTTGCATGGCTGTCGTCAGCTCGTG
TCGTGAGACGTTGGGTTAAGTCCCCTAACGAGCGAAACCCTTGTTTTTAGTTACCAGCGGGTTATGCCGG
GTACTCTAGAAAGACTGCCGTCGTCAAGACGGAGGAAGGTGGGGATGACGTCAAGTCATCATGGCCCTTA
TGCCCCGGGCTGCACACGTGCTACAATGGTCGGTACAAACGGAAGCGAAGCCGAGAGGTGGAGCGAATCC
TAAAAAGCCGATCTCAGTTCGGATTGGAGGCTGAAATTCGCCTCCACGAAGTTGGAATCGCTAGTAATCG
CGGATCAGCATTGCCGCGGTGAATATGTTCCCGAGCCTTGTACACACCGCCCGT

>gi|109391090|gb|DQ534729.1| Uncultured planctomycete clone 30 16S ribosomal RNA gene, partial sequence
GGATTAGGCATGCAAGTCGAACGAGGATATATCCTTCGGGATATAAGCCGAGTGGCGCAAGGGTGAGTAA
TGCATAGATTACCTGCCTCTAGGATAAGGACAACTTTGTGAAAACGAAGCTAATACTTAATAATACAAAA
GAAAATAATTTTCTTTTGTCAATGGGAGGGTAGCAATACCTTTTGCCTAGAGAGGGGTTTATGTCCTATC
AGCTTGTTGGTGGGGTAATGGCCTACCAAGGCGAAGACGGGTAGCCGGTCTTAGAGGATGGTCGGCCACA
CTGGGACTGAGACACTGCCCAGACTTCTACGGAAGGCTGCAGTCGAGAATCTTTCGCAATGCCCGAAAGG
GTGACGAAGCGACGCCGCGTGAGTGAGGAAGGCCTTAGGGTTGTAAAGCTCTGTCAGGAGTTAAGAAATA
TAAGTGTGCTAATACCACGTTTGTTTGACGAAGGCTCCAAAGGAAGCCACGGCTAACTCTGTGCCAGCAG
CCGCGGTAATACAGAGGTGGCAAGCGTTGTTCGGAATTATTGGGCGTAAAGAGCACGTAGGTGGGTTTGT
AAGTCAGATGTGAAAGCCTTCTGTTCAACGGAAGAATTGCATCTGAAACTACAAGTCTTGAGTGTAGGAG
GGGAGAATGGAACTTCTGGTGGAGCGGTGAAATGCGTAGATATCAGAAGGAACGCCGGCGGCGAAAGCGA
TTCTCTGGCCTATTACTGACGCTCAGTGTGCGAAAGCTAGGGGAGCAAACGGGATTAGATACCCCGGTAG
TCCTAGCCGTAAACGATGGGCACTAAGTAGAGGGAATTACCGATGTTCTCTCTGCCGTAGCTAACGCATT
AAGTGCCCCGCCTGGGGAGTACGGCCGCAAGGCTAAAACTCAAAAGAATTGACGGGGGCTCGCACAAGCG
GTGGAGCATGTGGCTTAATTCGATGCAACGCGAAAAACCTTACCGGGGCTTGACATGGTAGAAGTAGGAA
CCCGAAAGGGTAACGAACGGTATCCAGTCCATAGCTATCACAGGTGTTGCATGGCTGTCGTCAGCTCGTG
TCGTGAGACGTTGGGTTAAGTCCCCTAACGAGCGAAACCCTTGTTTTTAGTTACCAGCGGGTTATGCCGG
GTACTCTAGAAAGACTGCCGTCGTCAAGACGGAGGAAGGTGGGGATGACGTCAAGTCATCATGGCCCTTA
TGCCCCGGGCTGCACACGTGCTACAATGGTCGGTACAAACGGAAGCGAAGCCGAGAGGTGAAGCGAATCC
TAAAAAGCCGATCTCAGTTCGGATTGGAGGCTGAAATTCGCCTCCATGAAGTTGGAATCGCTAGTAATCG
CGGATCAGCAATGCCGCGGTGAATATGTTCCCGAGCCTTGTACACACCGCCCGT

>gi|109391091|gb|DQ534730.1| Uncultured planctomycete clone 31 16S ribosomal RNA gene, partial sequence
GGATTAGGCATGCAAGTCGAACGAGGATATATCCTTCGGGATATAAGCCGAGTGGCGCAAGGGTGAGTAA
TGCATAGATTACCTGCCTCTAGGATAAGGACAACTTTGTGAAAACGAAGCTAATACTTAATAATACAAAA
GAAAATAATTTTCTTTTGTCAATGGGAGGGTAGCAATACCTTTTGCCTAGAGAGGGGTTTATGTCCTATC
AGCTTGTTGGTGGGGTAATGGCCTACCAAGGCGAAGACGGGTAGCCGGTCTTAGAGGATGGTCGGCCACA
CTGGGACTGAGACACTGCCCAGACTTCTACGGAAGGCTGCAGTCGAGAATCTTTCGCAATGCCCGAAAGG
GTGACGAAGCGACGCCGCGTGAGTGAGGAAGGCCTTAGGGTTGTAAAGCTCTGTCAGGAGTTAAGAAATA
TAAGTGTGCTAATACCGCATTTATTTGACGAAGGCTCCAAAGGAAGCCACGGCTAACTCTGTGCCAGCAG
CCGCGGTAATACAGAGGTGGCAAGCGTTGTTCGGAATTATTGGGCGTAAAGAGCACGTAGGTGGGTTTGT
AAGTCAGATGTGAAAGCCTTCTGTTCAACGGAAGAATTGCATCTGAAACTGCAAGTCTTGAGTGTAGGAG
GGGAGAATGGAACTTCTGGTGGAGCGGTGAAATGCGTAGATATCAGAAGGAACGCCGGCGGCGAAAGCGA
TTCTCTGGCCTATTACTGACACTCAGTGTGCGAAAGCTAGGGGAGCAAACGGGATTAGATACCCCGGTAG
TCCTAGCCGTAAACGATGGGCACTAAGTAGAGGGGATTACCGATGTTCTCTCTGCCGTAGCTAACGCATT
AAGTGCCCCGCCTGGGGAGTACGGCCGCAAGGCTAAAACTCAAAAGAATTGACGGGGGCTCGCACAAGCG
GTGGAGCATGTGGCTTAATTCGATGCAACGCGAAAAACCTTACCGGGGCTTGACATGGTAGAAGTAGGAA
CCCGAAAGGGTAACGAACGGTATCCAGTCCGTAGCTATCACAGGTGTTGCATGGCTGTCGTCAGCTCGTG
TCGTGAGACGTTGGGTTAAGTCCCCTAACGAGCGAAACCCTTGTTTTTAGTTACCAGCGGGTTATGCCGG
GTACTCTAGAAAGACTGCCGTCGTCAAGACGGAGGAAGGTGGGGATGACGTCAAGTCATCATGGCCCTTA
TGCCCCGGGCTGCACACGTGCTACAATGGTCGGTACAAACGGAAGCGAAGCCGAGAGGTGAAGCGAATCC
TAAAAAGCCGATCTCAGTTCGGATTGGAGGCTGAAATTCGCCTCCATGAAGTTGGAATCGCTAGTAATCG
CGGATCAGCAATGCCGCGGTGAATATGTTCCCGAGCCTTGTACACACCGCCCGT

>gi|109391092|gb|DQ534731.1| Uncultured planctomycete clone 35 16S ribosomal RNA gene, partial sequence
GGATTAGGCATGCAAGTCGAACGAGGATATATCCTTCGGGATATAAGCCGAGTGGCGCAAGGGTGAGTAA
TGCATAGATTACCTGCCTCTAGGATAAGGACAACTTTGTGAAAACGAAGCTAATACTTAATAACACAAGA
GAAAATAATTTTCTTTTGTCAATGGGAGGGTAGCAATACCTTTTGCCTAGAGAGGGGTTTATGTCCTATC
AGCTTGTTGGTGGGGTAATGGCCTACCAAGGCGAAGACGGGTAGCCGGTCTTAGAGGATGGTCGGCCACA
CTGGGACTGAGACACTGCCCAGACTTCTACGGAAGGCTGCAGTCGAGAATCTTTCGCAATGCCCGAAAGG
GTGACGAAGCGACGCCGCGTGAGTGAGGAAGGCCTTCGGGTTGTAAAGCTCTGTCAGGAGTTAAGAAATG
TAAGTGTGCTAATACCACATTTACTTGACGAAGGCTCCAAAGGAAGCCACGGCTAACTCTGTGCCAGCAG
CCGCGGTAATACAGAGGTGGCAAGCGTTGTTCGGAATTATTGGGCGTAAAGAGCACGTAGGTGGGTTTGT
AAGTCAGATGTGAAAGCCTTCTGTTCAACGGAAGAATTGCATCTGAAACTGCAAGTCTTGAGTGTAGGAG
GGGGGAATGGAACTTCTGGTGGAGCGGTGAAATGCGTAGATATCAGAAGGAACGCCGGCGGCGAAAGCGA
TTCTCTGGCCTATTACTGACACTCAGTGTGCGAAAGCTAGGGGAGCAAACGGGATTAGATACCCCGGTAG
TCCTAGCCGTAAACGATGGGCACTAAGTAGAGGGAATTACCGATGTTCTCTCTGCCGTAGCTAACGCATT
AAGTGCCCCGCCTGGGGAGTACGGCCGCAAGGCTAAAACTCAAAAGAATTGACGGGGGCTCGCACAAGCG
GTGGAGCATGTGGCTTAATTCGATGCAACGCGAAAAACCTTACCGGGGCTTGACATGGTAGAAGTAGGAA
CCCGAAAGGGTAACGAACGGTATCCAGTCCGTAGCTATCACAGGTGTTGCATGGCTGTCGTCAGCTCGTG
TCGTGAGACGTTGGGTTAAGTCCCCTAACGAGCGAAACCCTTGTTTTTAGTTACCAGCGGGTTATGCCGG
GTACTCTAGAAAGACTGCCGTCGTCAAGACGGAGGAAGGTGGGGATGACGTCAAGTCATCATGGCCCTTA
TGCCCCGGGCTGCACACGTGCTACAATGGTCGGTACAAACGGAAGCGAAGCCGAGAGGTGGAGCGAATCC
TAAAAAGCCGATCTCAGTTCGGATTGGAGGCTGAAATTCGCCTCTATGAAGTTGGAATCGCTAGTAATCG
CGGATCAGCATTGCCGCGGTGAATATGTTCCCGAGCCTTGTACACACCGCCCGT

>gi|109391093|gb|DQ534732.1| Uncultured planctomycete clone 34 16S ribosomal RNA gene, partial sequence
GGATTAGGCATGCAAGTCGAACGAGGATATATCCTTCGGGGTATAAGCCGAGTGGCGCAAGGGTGAGTAA
TGCATAGATTACCTGCCTCTAGGATAAGGACAACTTTGTGAAAACGAAGCTAATACTTAATAATACAAAA
GAAAATAATTTTCTTTTGTCAATGGGAGGGTAGCAATACCTTTTGCCTAGAGAGGGGTTTATGTCCTATC
AGCTTGTTGGTGGGGTAATGGCCTACCAAGGCGAAGACGGGTAGCCGGTCTTAGAGGATGGTCGGCCACA
CTGGGACTGAGACACTGCCCAGACTTCTACGGAAGGCTGCAGTCGAGAATCTTTCGCAATGCCCGAAAGG
GTGACGAAGCGACGCCGCGTGAGTGAGGAAGGCCTTAGGGTTGTAAAGCTCTGTCAGGAGTTAAGAAATA
TAAGTGTGTTAATACCACATTTATTTGACGAAGGCTCCAAAGGAAGCCACGGCTAACTCTGTGCCAGCAG
CCGCGGTAATACAGAGGTGGCAAGCGTTGTTCGGAATTATTGGGCGTAAAGAGCACGTAGGTGGGTTTGT
AAGTCAGATGTGAAAGCCTTCTGTTCAACGGAAGAATTGCATCTGAAACTGCAAGTCTTGAGTGTAGGAG
GGGAGAATGGAACTTCTGGTGGAGCGGTGAAATGCGTAGATATCAGAAGGAACGCCGGCGGCGAAAGCGA
TTCTCTGGCCTATTACTGACACTCAGTGTGCGAAAGCTAGGGGAGCAAACGGGATTAGATACCCCGGTAG
TCCTAGCCGTAAACGATGGGCACTAAGTAGAGGGGATTACCGATGTTCTCTCTGCCGTAGCTAACGCATT
AAGCGCCCCGCCTGGGGAGTACGGCCGCAAGGCTAAAACTCAAAAGAATTGACGGGGGCTCGCACAAGCG
GTGGAGCATGTGGCTTAATTCGATGCAACGCGAAAAACCTTACCGGGGCTTGACATGGTAGAAGTAGGAA
CCCGAAAGGGTAACGAACGGTATCCAGTCCGTAGCTATCACAGGTGTTGCATGGCTGTCGTCAGCTCGTG
TCGTGAGACGTTGGGTTAAGTCCCCTAACGAGCGAAACCCTTGTTTTTAGTTACCAGCGGGTTATGCCGG
GTACTCTAGAAAGACTGCCGTCGTCAAGACGGAGGAAGGTGGGGATGACGTCAAGTCATCATGGCCCTTA
TGCCCCGGGCTGCACACGTGCTACAATGGTCGGTACAAACGGAAGCGAAGCCGAGAGGTGAAGCGAATCC
TAAAAAGCCGATCTCAGTTCGGATTGGAGGCTGAAATTCGCCTCCATGAAGTTGGAATCGCTAGTAATCG
CGGATCAGCAATGCCGCGGTGAATATGTTCCCGAGCCTTGTACACACCGCCCGT

>gi|109391094|gb|DQ534733.1| Uncultured planctomycete clone 41 16S ribosomal RNA gene, partial sequence
GGATTAGGCATGAAGTCGAACGAGGATATATCCTTCGGGATATAAGCCGAGTGGCGCAAGGGTGAGTAAT
GCATAGATTACCTGCCTCTAGGATAAGGACAACTTTGTGAAAACGAAGCTAATACTTAATAATGCAAAAG
AAAATAATTTTCTTTTGTCAATGGGAGGGTAGCAATACCTTTTGCCTAGAGAGGGGTTTATGTCCTATCA
GCTTGTTGGTGGGGTAATGGCCTACCAAGGCGAAGACGGGTAGCCGGTCTTAGAGGATGGTCGGCCACAC
TGGGACTGAGACACTGCCCAGACTTCTACGGAAGGCTGCAGTCGAGAATCTTTCGCAATGCCCGAAAGGG
TGACGAAGCGACGCCGCGTGAGTGAGGAAGGCCTTAGGGTTGTAAAGCTCTGTCAGGAGTTAAGAAATAT
AAGTGTGTTAATACCACGTTTATTTGACGAAGGCTCCAAAGGAAGCCACGGCTAACTCTGTGCCAGCAGC
CGCGGTAATACAGAGGTGGCAAGCGTTGTTCGGAATTATTGGGCGTAAAGAGCACGTAGGTGGGTTTGTA
AGTCAGATGTGAAAGCCTTCTGTTCAACGGAAGAATTGCATCTGAAACTGCAAGTCTTGAGTGTAGGAGG
GGAGAATGGAACTTCTGGTGGAGCGGTGAAATGCGTAGATATCAGAAGGAACGCCGGCGGCGAAAGCGAT
TCTCTGGCCTATTACTGACGCTCAGTGTGCGAAAGCTAGGGGAGCAAACGGGATTAGATACCCCGGTAGT
CCTAGCCGTAAACGATGGGCACTAAGTAGAGGGAATTACCGATGTTCTCTCTGCCGTAGCTAACGCATTA
AGTGCCCCGCCTGGGGAGTACGGCCGCAAGGCTAAAACTCAAAAGAATTGACGGGGGCTCGCACAAGCGG
TGGAGCATGTGGCTTAATTCGATGCAACGCGAAAAACCTTACCGGGGCTTGACATGGTAGAAGTAGGAAC
CCGAAAGGGTAACGAACGGTATCCAGTCCATAGCTATCACAGGTGTTGCATGGCTGTCGTCAGCTCGTGT
CGTGAGACGTTGGGTTAAGTCCCCTAACGAGCGAAACCCTTGTTTTTAGTTACCAGCGGGTTATGCCGGG
TACTCTAGAAAGACTGCCGTCGTCAAGACGGAGGAAGGTGGGGATGACGTCAAGTCATCATGGCCCTTAT
GCCCCGGGCTGCACACGTGCTACAATGGTCGGTACAAACGGAAGCGAAGCCGAGAGGTGAAGCGAATCCT
AAAAAGCCGATCTCAGTTCGGATTGGAGGCTGAAATTCGCCTCCATGAAGTTGGAATCGCTAGTAATCGC
GGATCAGCAATGCCGCGGTGAATATGTTCCCGAGCCTTGTACACACCGCCCGT

>gi|109391095|gb|DQ534734.1| Uncultured planctomycete clone 45 16S ribosomal RNA gene, partial sequence
GGATTAGGCATGCAAGTCGAACGAGGATATATCCTTCGGGATATAAGCCGAGTGGCGCAAGGGTGAGTAA
TGCATAGATTACCTGCCTCTAGGATAAGGACAACTTTGTGAAAACGAAGCTAATACTTAATAATACAAAA
GAAAATAATTTTCTTTTGTCAATGGGAGGGTAGCAATACCTTTTGCCTAGAGAGGGGTTTATGTCCTATC
AGCTTGTTGGTGGGGTAATGGCCTACCAAGGCGAAGACGGGTAGCCGGTCTTAGAGGATGGTCGGCCACA
CTGGGACTGAGACACTGCCCAGACTTCTACGGAAGGCTGCAGTCGAGAATCTTTCGCAATGCCCGAAAGG
GTGACGAAGCGACGCCGCGTGAGTGAGGAAGGCCTTAGGGTTGTAAAGCTCTGTCAGGAGTTAAGAAATA
TAAGTGTGTTAATACCACGTTTATTTGACGAAGGCTCCAAAGGAAGCCACGGCTAACTCTGTGCCAGCAG
CCGCGGTAATACAGAGGTGGCAAGCGTTGTTCGGAATTATTGGGCGTAAAGAGCACGTAGGTGGGTTTGT
AAGTCAGATGTGAAAGCCTTCTGTTCAACGGAAGAATTGCATCTGAAACTGCAAGTCTTGAGTGTAGGAG
GGGAGAATGGAACTTCTGGTGGAGCGGTGAAATGCGTAGATATCAGAAGGAACGCCGGCGGCGAAAGCGA
TTCTCTGGCCTATTACTGACACTCAGTGTGCGAAAGCTAGGGGAGCAAACGGGATTAGATACCCCGGTAG
TCCTAGCCGTAAACGATGGGCACTAAGTAGAGGGAATTACCGATGTTCTCTCTGCCGTAGCTAACGCATT
AAGTGCCCCGCCTGGGGAGTACGGCCGCAAGGCTAAAACTCAAAAGAATTGACGGGGGCTCGCACAAGCG
GTGGAGCATGTGGCTTAATTCGATGCAACGCGAAAAACCTTACCGGGGCTTGACATGGTAGAAGTAGGAA
CCCGAAAGGGTAACGAACGGTATCCAGTCCATAGCTATCACAGGTGTTGCATGGCTGTCGTCAGCTCGTG
TCGTGAGACGTTGGGTTAAGTCCCCTAACGAGCGAAACCCTTGTTTTTAGTTACCAGCGGGTTATGCCGG
GTACTCTAGAAAGACTGCCGTCGTCAAGACGGAGGAAGGTGGGGATGACGTCAAGTCATCATGGCCCTTA
TGCCCCGGGCTGCACACGTGCTACAATGGTCGGTACAAACGGAAGCGAAGCCGAGAGGTGAAGCGAATCC
TAAAAAGCCGATCTCAGTTCGGATTGGAGGCTGAAATTCGCCTCCATGAAGTTGGAATCGCTAGTAATCG
CGGATCAGCAATGCCGCGGTGAATATGTT

>gi|109391096|gb|DQ534735.1| Uncultured planctomycete clone 46 16S ribosomal RNA gene, partial sequence
GGATTAGGCATGCAAGTCGAACGAGGATATATCCTTCGGGATATAAGCCGAGTGGCGCAAGGGTGAGTAA
TGCATAGATTACCTGCCTCTAGGATAAGGACAACTTTGTGAAAACGAAGCTAATACTTAATAATACAAAA
GAAAATAATTTTCTTTTGTCAATGGGAGGGTAGCAATACCTTTTGCCTAGAGAGGGGTTTATGTCCTATC
AGCTTGTTGGTGGGGTAATGGCCTACCAAGGCGAAGACGGGTAGCCGGTCTTAGAGGATGGTCGGCCACA
CTGGGACTGAGACACTGCCCAGACTTCTACGGAAGGCTGCAGTCGAGAATCTTTCGCAATGCCCGAAAGG
GTGACGAAGCGACGCCGCGTGAGTGAGGAAGGCCTTAGGGTTGTAAAGCTCTGTCAGGAGTTAAGAAATA
TAAGTGTGTTAATACCACGTTTATTTGACGAAGGCTCCAAAGGAAGCCACGGCTAACTCTGTGCCAGCAG
CCGCGGTAATACAGAGGTGGCAAGCGTTGTTCGGAATTATTGGGCGTAAAGAGCACGTAGGTGGGTTTGT
AAGTCAGATGTGAAAGCCTTCTGCTCAACGGAAGAATTGCATCTGAAACTGCAAGTCTTGAGTGTAGGAG
GGGAGAATGGAACTTCTGGTGGAGCGGTGAAATGCGTAGATATCAGAAGGAACGCCGGCGGCGAAAGCGA
TTCTCTGGCCTATTACTGACGCTCAGTGTGCGAAAGCTAGGGGAGCAAACGGGATTAGATACCCCGGTAG
TCCTAGCCGTAAACGATGGGCACTAAGTAGAGGGAATTACCGATGTTCTCTCTGCCGTAGCTAACGCATT
AAGTGCCCCGCCTGGGGAGTACGGCCGCAAGGCTAAAACTCAAAAGAATTGACGGGGGCTCGCACAAGCG
GTGGAGCATGTGGCTTAATTCGATGCAACGCGAAAAACCTTACCGGGGCTTGACATGGTAGAAGTAGGAA
CCCGAAAGGGTAACGAACGGTATCCAGTCCATAGCTATCATAGGTGTTGCATGGCTGTCGTCAGCTCGTG
TCGTGAGACGTTGGGTTAAGTCCCCTAACGAGCGAAACCCTTGTTTTTAGTTACCAGCGGGTTATGCCGG
GTACTCTAGAAAGACTGCCGTCGTCAAGACGGAGGAAGGTGGGGATGACGTCAAGTCATCATGGCCCTTA
TGCCCCGGGCTGCACACGTGCTACAATGGTCGGTACAAACGGAAGCGAAGCCGAGAGGTGAAGCGAATCC
TAAAAAGCCGATCTCAGTTCGGATTGGAGGCTGAAATTCGCCTCCATGGAGTTGGAATCGCTAGTAATCG
CGGATCAGCAATGCCGCGGTGAATATGTTCCCGAGCCTTGTACACACCGCCCGT

>gi|109391097|gb|DQ534736.1| Uncultured planctomycete clone 47 16S ribosomal RNA gene, partial sequence
GGATTAGGCATGCAAGTCGAACGAGGATATATCCTTCGGGGTATAAGCCGAGTGGCGCAAGGGTGAGTAA
TGCATAGATTACCTGCCTCTAGGATAAGGACAACTTTGTGAAAACGGAGCTAATACTTAATAATACAAAA
GAAAATAATTTTCTTTTGTCAATGGGAGGGTAGCAATACCTTTTGCCTAGAGAGGGGTTTATGTCCTATC
AGCTTGTTGGTGGGGTAATGGCCTACCAAGGCGAAGACGGGTAGCCGGTCTTAGAGGATGGTCGGCCACA
CTGGGACTGAGACACTGCCCAGACTTCTACGGAAGGCTGCAGTCGAGAATCTTTCGCAATGCCCGAAAGG
GTGACGAAGCGACGCCGCGTGAGTGAGGAAGGCCTTAGGGTTGTAAAGCTCTGTCAGGAGTTAAGAAATA
TAAGTGTGTTAATACCACATTTATTTGACGAAGGCTCCAAAGGAAGCCACGGCTAACTCTGTGCCAGCAG
CCGCGGTAATACAGAGGTGGCAAGCGTTGTTCGGAATTATTGGGCGTAAAGAGCACGTAGGTGGGTTTGT
AAGTCAGATGTGAAAGCCTTCTGTTCAACGGAAGAATTGCATCTGAAACTGCAAGTCTTGAGTGTAGGAG
GGGAGAATGGAACTTCTGGTGGAGCGGTGAAATGCGTAGATATCAGAAGGAACGCCGGCGGCGAAAGCGA
TTCTCTGGCCTATTACTGACACTCAGTGTGCGAAAGCTAGGGGAGCAAACGGGATTAGATACCCCGGTAG
TCCTAGCCGTAAACGATGGGCACTAAGTAGAGGGGATTACCGATGTTCTCTCTGCCGTAGCTAACGCATT
AAGTGCCCCGCCTGGGGAGTACGGCCGCAAGGCTAAAACTCAAAAGAATTGACGGGGGCTCGCACAAGCG
GTGGAGCATGTGGCTTAATTCGATGCAACGCGAAAAACCTTACCGGGGCTTGACATGGTAGAAGTAGGAA
CCCGAAAGGGTAACGAACGGTATCCAGTCCGTAGCTATCACAGGTGTTGCATGGCTGTCGTCAGCTCGTG
TCGTGAGACGTTGGGTTAAGTCCCCTAACGAGCGAAACCCTTGTTTTTAGTTACCAGCGGGTTATGCCGG
GTACTCTAGAAAGACTGCCGTCGTCAAGACGGAGGAAGGTGGGGATGACGTCAAGTCATCATGGCCCTTA
TGCCCCGGGCTGCACACGTGCTACAATGGTCGGTACAAACGGAAGCGAAGCCGAGAGGTGAAGCGAATCC
TAAAAAGCCGATCTCAGTTCGGATTGGAGGCTGAAATTCGCCTCCATGAAGTTGGAATCGCTAGTAATCG
CGGATCAGCAATGCCGCGGTGAATATGTTCCCGAGCC

>gi|109391098|gb|DQ534737.1| Uncultured planctomycete clone 55 16S ribosomal RNA gene, partial sequence
GGATTAGGCATGCAAGTCGAACGAGGATATATCCTTCGGGATATAAGCCGAGTGGCGCAAGGGTGAGTAA
TGCATAGATTACCTGCCTCTAGGATAAGGACAACTTTGTGAAAACGAAGCTAATACTTAATAATACAAAA
GAAAATAATTTTCCTTTGTCAAAGGGAGGGTAGCAATACCTTTTGCCTAGAGAGGGGTTTATGTCCTATC
AGCTTGTTGGTGGGGTAATGGCCTACCAAGGCGAAGACGGGTAGCCGGTCTTAGAGGATGGTCGGCCACA
CTGGGACTGAGACACTGCCCAGACTTCTACGGAAGGCTGCAGTCGAGAATCTTTCGCAATGCCCGAAAGG
GTGACGAAGCGACGCCGCGTGAGTGAGGAAGGCCTTAGGGTTGTAAAGCTCTGTCAGGAGTTAAGAAATA
TAAGTGTGTTAATACCACATTTATTTGACGAAGGCTCCAAAGGAAGCCACGGCTAATTCTGTGCCAGCAG
CCGCGGTAATACAGAGGTGGCAAGCGTTGTTCGGAATTATTGGGCGTAAAGAGCACGTAGGTGGGTTTGT
AAGTCAGATGTGAAAGCCTTCTGTTCAACGGAGGAATTGCATCTGAAACTATAAGTCTTGAGTGTAGGAG
GGGAGAATGGAACTTCTGGTGGAGCGGTGAAATGCGTAGATATCAGAAGGAACGCCGGCGGCGAAAGCGA
TTCTCTGGCCTATTACTGACACTCAGTGTGCGAAAGCTAGGGGAGCAAACGGGATTAGATACCCCGGTAG
TCCTAGCTGTAAACGATGGGCACTAAGTAGAGGGGATTACCGATGTTCTCTCTGCCGTAGCTAACGCATT
AAGTGCCCCGCCTGGGGAGTACGGCCGCAAGGCTAAAACTCAAAAGAATTGACGGGGGCTCGCACAAGCG
GTGGAGCATGTGGCTTAATTCGATGCAACGCGAAAAACCTTACCGGGGCTTGACATGGTAGAAGTAGGAA
CCCGAAAGGGTAACGAACGGTATCCAGTCCGTAGCTATCACAGGTGTTGCATGGCTGTCGTCAGCTCGTG
TCGTGAGACGTTGGGTTAAGTCCCCTAACGAGCGAAACCCTTGTTTTTAGTTACCAGCGGGTTATGCCGG
GTACTCTAGAAAGACTGCCGTCGTCAAGACGGAGGAAGGTGGGGATGACGTCAAGTCATCATGGCCCTTA
TGCCCCGGGCTGCACACGTGCTACAATGGTCGGTACAAACGGAAGCGAAGCCGAGAGGTGAAGCGAATCC
TAAAAAGCCGATCTCAGTTCGGATTGGAGGCTGAAATTCGCCTCCATGAAGTTGGAATCGCTAGTAATCG
CGGATCAGCAATGCCGCGGTGAATATGTTCCCGAGCCTTGTACACACCGCCCGT

>gi|109391099|gb|DQ534738.1| Uncultured planctomycete clone 64 16S ribosomal RNA gene, partial sequence
GGATTAGGCATGCAAGTCGAACGAGGATATATCCTTCGGGATATAAGCCGAGTGGCGCAAGGGTGAGTAA
TGCATAGATTACCTGCCTCTAGGATAAGGACAACTTTGTGAAAACGAAGCTAATACTTAATAATACAAAA
GAAAATAATTTTCTTTTGTCAATGGGAGGGTAGCAATACCTTTTGCCTAGAGAGGGGTTTATGTCCTATC
AGCTTGTTGGTGGGGTAATGGCCCACCAAGGCGAAGACGGGTAGCCGGTCTTAGAGGATGGTCGGCCACA
CTGGGGCTGAGACACTGCCCAGACTTCTACGGAAGGCTGCAGTCGAGAATCTTTCGCAATGCCCGAAAGG
GTGACGAAGCGACGCCGCGTGAGTGAGGAAGGCCTTAGGGTTGTAAAGCTCTGTCAGGAGTTAAGAAATA
TAAGTGTGTTAATACCACATTTATTTGACGAAGGCTCCAAAGGAAGCCACGGCTAACTCTGTGCCAGCAG
CCGCGGTAATACAGAGGTGGCAAGCGTTGTTCGGAATTATTGGGCGTAAAGAGCACGTAGGTGGGTTTGT
AAGTCAGATGTGAAAGCCTTCTGTTCAACGGAAGAATTGCATCTGAAACTACAAATCTTGAGTGTAGGAG
GGGAGAATGGAACTTCTGGTGGAGCGGTGAAATGCGTAGATATCAGAAGGAACGCCGGCGGCGAAAGCGA
TTCTCTGGCCTATTACTGACACTCAGTGTGCGAAAGCTAGGGGAGCAAACGGGATTAGATACCCCGGTAG
TCCTAGCCGTAAACGATGGGCACTAAGTAGAGGGGATTACCGATGTTCTCTCTGCCGTAGCTAACGCATT
AAGTGCCCCGCCTGGGGAGTACGGCCGCAAGGCTAAAACTCAAAAGAATTGACGGGGGCTCGCACAAGCG
GTGGAGCATGTGGCTTAATTCGATGCAACGCGAAAAACCTTACCGGGGCTTGACATGGTAGAAGTAGGAA
CCCGAAAGGGTAACGAACGGTATCCAGTCCGTAGCTATCACAGGTGTTGCATGGCTGTCGTCAGCTCGTG
TCGTGAGACGTTGGGTTAAGTCCCCTAACGAGCGAAACCCTTGTTTTTAGTTACCAGCGGGTTATGCCGG
GTACTCTAGAAAGACTGCCGTCGTCAAGACGGAGGAAGGTGGGGATGACGTCAAGTCATCATGGCCCTTA
TGCCCCGGGCTGCACACGTGCTACAATGGTCGGTACAAACGGAAGCGAAGCCGAGAGGTGAAGCGAATCC
TAAAAAGCCGATCTCAGTTCGGATTGGAGGCTGAAATTCGCCTCCATGAAGTTGGAATCGCTAGTAATCG
CGGATCAGCAATGCCGCGGTGAATATGTTCCCGAGCCTTGTACACACCGCCCGT

>gi|109391100|gb|DQ534739.1| Uncultured planctomycete clone 79 16S ribosomal RNA gene, partial sequence
GGATTAGGCATGCAAGTCGAACGAGGATATATCCTTCGGGGTATAAGCCGAGTGGCGCAAGGGTGAGTAA
TGCATAGATTACCTGCCTCTAGGATAAGGACAACTTTGTGAAAACGAAGCTAATACTTAATAATACAAAA
GAAAATAATTTTCTTTTGTCAATGGGAGGGTAGCAATACCTTTTGCCTAGAGAGGGGTTTATGTCCTATC
AGCTTGTTGGTGGGGTAATGGCCTACCAAGGCGAAGACGGGTAGCCGGTCTTAGAGGATGGTCGGCCACA
CTGGGACTGAGACACTGCCCAGACCTCTACGGAAGGCTGCAGTCGAGAATCTTTCGCAATGCCCGAAAGG
GTGACGAAGCGACGCCGCGTGAGTGAGGAAGGCCTTAGGGTTGTAAAGCTCTGTCAGGAGTTAAGAAATA
TAAGTGTGTTAATACCACATTTATTTGACGAAGGCTCCAAAGGAAGCCACGGCTAACTCTGTGTCAGCAG
CCGCGGTAATACAGAGGTGGCAAGCGTTGTTCGGAATTATTGGGCGTAAAGAGCACGTAGGTGGGTTTGT
AAGTCAGATGTGAAAGCCTTCTGTTCAACGGAAGAATTGCATCTGAAACTGCAAGTCTTGAGTGTAGGAG
GGGAGAATGGAACTTCTGGTGGAGCGGTGAAATGCGTAGATATCAGAAGGAACGCCGGCGGCGAAAGCGA
TTCTCTGGCCTATTACTGACACTCAGTGTGCGAAAGCTAGGGGAGCAAACGGGATTAGATACCCCGGTAG
TCCTAGCCGTAAACGATGGGCACTAAGTAGAGGGGATTACCGATGTTCTCTCTGCCGTAGCTAACGCATT
AAGTGCCCCGCCTGGGGAGTACGGCCGCAAGGCTAAAACTCAAAAGAATTGACGGGGGCTCGCACAAGCG
GTGGAGCATGTGGCTTAATTCGATGCAACGCGAAAAACCTTACCGGGGCTTGACATGGTAGAAGTAGGAA
CCCGAAAGGGTAACGAACGGTATCCAGTCCGTAGCTATCACAGGTGTTGCATGGCTGTCGTCAGCTCGTG
TCGTGAGACGTTGGGTTAAGTCCCCTAACGAGCGAAACCCTTGTTTTTAGTTACCAGCGGGTTATGCCGG
GTACTCTAGAAAGACTGCCGTCGTCAAGACGGAGGAAGGTGGGGATGACGTCAAGTCATCATGGCCCTTA
TGCCCCGGGCTGCACACGTGCTACAATGGTCGGTACAAACGGAAGCGAAGCCGAGAGGTGAAGCGAATCC
TAAAAAGCCGATCTCAGTTCGGATTGGAGGCTGAAATTCGCCTCCATGAAGTTGGAATCGCTAGTAGTCG
CGGATCAGCAATGCCGCGGTGAATATGTTCCCGAGCCTTGTACACACCGCCCGT

>gi|109391101|gb|DQ534740.1| Uncultured planctomycete clone 8 16S ribosomal RNA gene, partial sequence
GGATTAGGCATGCAAGTCGAACGAGGATATACCTTTCGGGGTATAAACCGAGTGGCGCAAGGGTGAGTAA
TGCATAGATTACCTGCCTCTAGGATAAGGACAACTTTGTGAAAACGAAGCTAATACTTAATAATACAAGA
GAGAATAATTCTTTTTTGTCAATGGGAGGGTAGCAATACCTTTTGCCTAGAGAGGGGTTTATGTCCTATC
AGCTTGTTGGTGGGGTAATGGCCTACCAAGGCGAAGACGGGTAGCCGGTCTTAGAGGATGGTCGGCCACA
CTGGGACTGAGACACTGCCCAGACTTCTACGGAAGGCTGCAGTCGAGAATCTTTCGCAATGCCCGAAAGG
GTGACGAAGCGACGCCGCGTGAGTGAGGAAGGCCTTCGGGTTGTAAAGCTCTGTCAGGTGTTAAGAAATA
TAAGTGTGCTAATACCACATTTATTTGACAAAGGCGCCAAAGGAAGCCACGGCTAACTCTGTGCCAGCAG
CCGCGGTAATACAGAGGTGGCAAGCGTTGTTCGGAATTATTGGGCGTAAAGAGCACGTAGGTGGGTTCGT
AAGTCAGATGTGAAAGCCTTCTGTTCAACGGAAGAATTGCATCTGAAACTGCGAGTCTTGAGTGTAGGAG
GGGAGAATGGAACTTCTGGTGGAGCGGTGAAATGCGTAGATATCAGAAGGAACGCCGGCGGCGAAAGCGA
TTCTCTGGCCTATTACTGACACTCAGTGTGCGAAAGCTAGGGGAGCAAACGGGATTAGATACCCCGGTAG
TCCTAGCTGTAAACGATGGGCACTAAGTAGAGGGAATTACCGATGTTCTCTCTGCCGTAGCTAACGCATT
AAGTGCCCCGCCTGGGGAGTACGGCCGCAAGGCTAAAACTCAAAAGAATTGACGGGGGCTCGCACAAGCG
GTGGAGCATGTGGCTTAATTCGATGCAACGCGAAAAACCTTACCGGGGCTTGACATGGTAGAAGTAGGAA
CCCGAAAGGGTAACGAACGGTATCCAGTCCGTAGCTATCACAGGTGTTGCATGGCTGTCGTCAGCTCGTG
TCGTGAGACGTTGGGTTAAGTCCCCTAACGAGCGAAACCCTTGTTTTTAGTTACCAGCGGGTTATGCCGG
GTACTCTAGAAAGACTGCCGTCGTCAAGACGGAGGAAGGTGGGGATGACGTCAAGTCATCATGGCCCTTA
TGCCCCGGGCTGCACACGTGCTACAATGGTCGGTACAAACGGAAGCGAAGCCGAGAGGTGGAGCGAATCC
TAAAAAGCCGATCTCAGTTCGGATTGGAGGCTGAAATTCGCCTCCATGAAGTTGGAATCGCTAGTAATCG
CGGATCAGCATTGCCGCGGTGAATATGTCCCCGAGCCTTGTACACACCGCCCGT

>gi|109391102|gb|DQ534741.1| Uncultured planctomycete clone 86 16S ribosomal RNA gene, partial sequence
GGATTAGGCATGCAAGTCGAACGAGGATATATCCTTCGGGATATAAGCCGAGTGGCGCAAGGGTGAGTAA
TGCATAGATTACCTGCCTCTAGGATAAGGACAACTTTGTGAAAACGAAGCTAATACTTAATAATACAAAA
GAAAATAATTTTCTTTTGTCAATGGGAGGGTAGCAATACCTTTTGCCTAGAGAGGGGTTTATGTCCTATC
AGCTTGTTGGTGGGGTAATGGCCTACCAAGGCGAAGACGGGTAGCCGGTCTTAGAGGATGGTCGGCCACA
CTGGGACTGAGACACTGCCCAGACTTCTACGGAAGGCTGCAGTCGAGAATCTTTCGCAATGCCCGAAAGG
GTGACGAAGCGACGCCGCGTGAGTGAGGAAGGCCTTAGGGTTGTAAAGCTCTGTCAGGAGTTAAGAAATA
TAAGTGTGTTAATACCACGTTTATTTGACGAAGGCTCCAAAGGAAGCCACGGCTAACTCTGTGCCAGCAG
CCGCGGTAATACAGAGGTGGCAAGCGTTGTTCGGAATTATTGGGCGTAAAGAGCACGTAGGTGGGTTTGT
AAGTCAGATGTGAAAGCCTTCTGTTCAACGGAAGAATTGCATCTGAAACTGCAAGTCTCGAGTGTAGGAG
GGGAGAATGGAACTTCTGGTGGAGCGGTGAAATGCGTAGATATCAGAAGGAACGCCGGCGGCGAAAGCGA
TTCTCTGGCCTATTACTGACGCTCAGTGTGCGAAAGCTAGGGGAGCAAACGGGATTAGATACCCCGGTAG
TCCTAGCCGTAAACGATGGGCACTAAGTAGAGGGAATTACCGATGTTCTCTCTGCCGTAGCTAACGCATT
AAGTGCCCCGCCTGGGGAGTACGGCCGCAAGGCTAAAACTCAAAAGAATTGACGGGGGCTCGCACAAGCG
GTGGAGCATGTGGCTTAATTCGATGCAACGCGAAAAACCTTACCGGGGCTTGACATGGTAGAAGTAGGAA
CCCGAAAGGGTAACGAACGGTATCCAGTCCATAGCTATCACAGGTGTTGCATGGCTGTCGTCAGCTCGTG
TCGTGAGACGTTGGGTTAAGTCCCCTAACGAGCGAAACCCTTGTTTTTAGTTACCAGCGGGTTATGCCGG
GTACTCTAGAAAGACTGCCGTCGTCAAGACGGAGGAAGGTGGGGATGACGTCAAGTCATCATGGCCCTTA
TGCCCCGGGCTGCACACGTGCTACAATGGTCGGTACAAACGGAAGCGAAGCCGAGAGGTGAAGCGAATCC
TAAAAAGCCGATCTCAGTTCGGATTGGAAGCTGAAATTCGCCTCCATGAAATTGGCATCGCTAGTAATCG
CGGATCAGCAATGCCGCGGTGAATATGTTCCCGAGCCTTGTACACACCGCCCGT

>gi|109391103|gb|DQ534742.1| Uncultured planctomycete clone 87 16S ribosomal RNA gene, partial sequence
GGATTAGGCATGCAAGTCGAACGAGGATATATCCTTCGGGATATAAGCCGAGTGGCGCAAGGGTGAGTAA
TGCATAGATTACCTACCTCTAGGATAAGGACAACTTTGTGAAAACGAAGCTAATACTTAATAACACAAGA
GAAAATAATTTTCTTTTGTCAATGGGAGGGTAGCAATACCTTTTGCCTAGAGAGGGGTTTATGTCCTATC
AGCTTGTTGGTGGGGTAATGGCCTACCAAGGCGAAGACGGGTAGCCGGTCTTAGAGGATGGTCGGCCACA
CTGGGACTGAGACACTGCCCAGACTTCTACGGAAGGCTGCAGTCGAGAATCTTTCGCAATGCCCGAAAGG
GTGACGAAGCGACGCCGCGTGAGTGAGGAAGGCCTTCGGGTTGTAAAGCTCTGTCAGGAGTTAAGAAATG
TAAGTGTGCTAATACCACATTTACTTGACGAAGGCTCCAAAGGAAGCCACGGCTAACTCTGTGCCAGCAG
CCGCGGTAATACAGAGGTGGCAAGCGTTGTTCGGAATTATTGGGCGTAAAGAGCACGTAGGTGGGTTTGT
AAGTCAGATGTGAAAGCCTTCTGTTCAACGGAAGAATTGCATCTGAAACTGCAAGTCTTGAGTGTAGGAG
GGGGGAATGGAACTTCTGGTGGAGCGGTGAAATGCGTAGATATCAGAAGGAACGCCGGCGGCGAAAGCGA
TTCTCTGGCCTATCACTGACACTCAGTGTGCGAAAGCTAGGGGAGCAAACGGGATTAGATACCCCGGTAG
TCCTAGCCGTAAACGATGGGCACTAAGTAGAGGGAATTACCGATGTTCTCTCTGCCGTAGCTAACGCATT
AAGTGCCCCGCCTGGGGAGTACGGCCGCAAGGCTAAAACTCAAAAGAATTGACGGGGGCTCGCACAAGCG
GTGGAGCATGTGGCTTAATTAGATGCAACGCGAAAAACCTTACCGGGGCTTGACATGGTAGAAGTAGGAA
CCCGAAAGGGTAACGAACGGTATCCAGTCCGTAGCTATCACAGGTGTTGCATGGCTGTCGTCAGCTCGTG
TCGTGAGACGTTGGGTTAAGTCCCCTAACGAGCGAAACCCTTGTTTTTAGTTACCAGCGGGTTATGCCGG
GTACTCTAGAAAGACTGCCGTCGTCAAGACGGAGGAAGGTGGGGATGACGTCAAGTCATCATGGCCCTTA
TGCCCCGGGCTGCACACGCGCTACAATGGTCGGTACAAACGGAAGCGAAGCCGAGAGGTGGAGCGAATCC
TAAAAAGCTGATCTCAGTTCGGATTGGAGGCTGAAATTCGCCTCTATGAAGTTGGAATCGCTAGTAATCG
CGGATCAGCATTGCCCCGGTGAATATGTTCCCGAGCCTTGTACACACCGCCCGT

>gi|109391104|gb|DQ534743.1| Uncultured planctomycete clone 88 16S ribosomal RNA gene, partial sequence
GGATTAGGCATGCAAGTCGAACGAGGATATATCCTTCGGGGTATAAGCCGAGTGGCGCAAGGGTGAGTAA
TGCATAGATTACCTGCCTCTAGGATAAGGACAACTTTGTGAAAACGAAGCTAATACTTAATAATACAAAA
GAAAATAATTTTCTTTTGTCAATGGGAGGGTAGCAATACCTTTTGCCTAGAGAGGGGCTTATGTCCTATC
AGCTTGTTGGTGGGGTAATGGCCTACCAAGGCGAAGACGGGTAGCCGGTCTTAGAGGATGGTCGGCCACA
CTGGGACTGAGACACTGCCCAGACTTCTACGGAAGGCTGCAGTCGAGAATCTTTCGCAATGCCCGAAAGG
GTGACGAAGCGACGCCGCGTGAGTGAGGAAGGCCTTAGGGTTGTAAAGCTCTGTCAGGAGTTAAGAAATA
TAAGTGTGTTAATACCACATTTATTTGACGAAGGCTCCAAAGGAAGCCACGGCTAACTCTGTGCCAGCAG
CCGCGGTAATACAGAGGTGGCAAGCGTTGTTCGGAATTATTGGGCGTAAAGAGCACGTAGGTGGGTTTGT
AAGTCAGATGTGAAAGCCTTCTGTTCAACGGAAGAATTGCATCTGAAACTGCAAGTCTTGAGTGTAGGAG
GGGAGAATGGAACTTCTGGTGGAGCGGTGAAATGCGTAGATATCAGAAGGAACGCCGGCGGCGAAAGCGA
TTCTCTGGCCTATTACTGACACTCAGTGTGCGAGAGCTAGGGGAGCAAACGGGATTAGATACCCCGGTAG
TCCTAGCCGTAAACGATGGGCACTAAGTAGAGGGGATTACCGATGTTCTCTCTGCCGTAGCTAACGCATT
AAGTGCCCCGCCTGGGGAGTACGGCCGCAAGGCTAAAACTCAAAAGAATTGACGGGGGCTCGCACAAGCG
GTGGAGCATGTGGCTTAATTCGATGCAACGCGAAAAACCTTACCGGGGCTTGACATGGTAGAAGTAGGAA
CCCGAAAGGGTAACGAACGGTATCCAGTCCGTAGCTATCACAGGTGTTGCATGGCTGTCGTCAGCTCGTG
TCGTGAGACGTTGGGTTAAGTCCCCTAACGAGCGAAACCCTTGTTTTTAGTTACCAGCGGGTTATGCCGG
GTACTCTAGAAAGACTGCCGTCGTCAAGACGGAGGAAGGTGGGGATGACGTCAAGTCATCATGGCCCTTA
TGCCCCGGGCTGCACACGTGCTACAATGGTCGGTACAAACGGAAGCGAAGCCGAGAGGTGAAGCGAATCC
TAAGAAGCCGATCTCAGTTCGGATTGGAGGCTGAAATTCGCCTCCATGAAGTTGGAATCGCTAGTAATCG
CGGATCAGCAATGCCGCGGTGAATATGTTCCCGAGCCTTGTACACACCGCCCGT

>gi|109391105|gb|DQ534744.1| Uncultured planctomycete clone 94 16S ribosomal RNA gene, partial sequence
ATATCCTTCGGGATATAAGCCGAGTGGCGCAAGGGTGAGTAATGCATAGATTACCTGCCTCTAGGATAAG
GACAACTTTGTGAAAACGAAGCTAATACTTAATAATACAAAAGAAAATAATTTTCTTTTGTCAATGGGAG
GGTAGCAATACCTTTTGCCTAGAGAGGGGTTTATGTCCTATCAGCTTGTTGGTGGGGTAATGGCCTACCA
AGGCGAAGACGGGTAGCCGGTCTTAGAGGATGGTCGGCCACACTGGGACTGAGACACTGCCCAGACTTCT
ACGGAAGGCTGCAGTCGAGAATCTTTCGCAATGCCCGAAAGGGTGACGAAGCGACGCCGCGTGAGTGAGG
AAGGCCTTAGGGTTGTAAAGCTCTGTCAGGAGTTAAGAAATATAAGTGTGTTAATACCACGTTTATTTGA
CGAAGGCTCCAAAGGAAGCCACGGCTAACTCTGTGCCAGCAGCCGCGGTAATACAGAGGTGGCAAGCGTT
GTTCGGAATTATTGGGCGTAAAGAGCACGTAGGTGGGTTTGTAAGTCAGATGTGAAAGCCTTCTGTTCAA
CGGAAGAATTGCATCTGAAACTGCAAGTCTTGAGTGTAGGAGGGGAGAATGGAACTTCTGGTGGAGCGGT
GAAATGCGTAGATATCAGAAGGAACGCCGGCGGCGAAAGCGATTCTCTGGCCTATTACTGACGCTCAGTG
TGCGAAAGCTAGGGGAGCAAACGGGATTAGATACCCCGGTAGTCCTAGCCGTAAACGATGGGCACTAAGT
AGAGGGAATTACCGATGTTCTCTCTGCCGTAGCTAACGCATTAAGTGCCCCGCCTGGGGAGTACGGCCGC
AAGGCTAAAACTCAAAAGAATTGACGGGGGCTCGCACAAGCGGTGGAGCATGTGGCTTAATTCGATGCAA
CGCGAAAAACCTTACCGGGGCTTGACATGGTAGAAGTAGGAACCCGAAAGGGTAACGAACGGTATCCAGT
CCATAGCTATCACAGGTGTTGCATGGCTGTCGTCAGCTCGTGTCGTGAGACGTTGGGTTAAGTCCCCTAA
CGAGCGAAACCCTTGTTTTTAGTTACCAGCGGGTTATGCCGGGTACTCTAGAAAGACTGCCGTCGTCAAG
ACGGAGGAAGGTGGGGATGACGTCAAGTCATCATGGCCCTTATGCCCCGGGCTGCACACGTGCTACAATG
GTCGGTACAAACGGAAGCGAAGCCGAGAGGTGAAGCGAATCCTAAAAAGCCGATCTCAGTTCGGATTGGA
GGCTGAAATTCGCCTCCATGAAGTTGGAATCGCTAGTAATCGCGGATCAGCAATGCCGCGGTGAATATGT
TCCCGAGCCTTG

>gi|189009057|gb|EU478593.1| Uncultured Planctomycetales bacterium clone ArabianSea_cD9 16S ribosomal RNA gene, partial sequence; 16S-23S ribosomal RNA intergenic spacer, tRNA-Ile and tRNA-Ala genes, complete sequence; and 23S ribosomal RNA gene, partial sequence
GGATTAGGCATGCAAGTCGAACGAGGATATATCCTTCGGGATATAAGCCGAGTGGCACAAGGGTGAGCAA
TGCATAGATTACCTACCTTTAGGATGAGGACAACTTTGTGAAAACGGAGCTAATACTTGATAATACAAAA
GAAAATAATTTTCTTTTGTCAAAGGGAGGGTAGCAATACCTTTCGCCTAGAGAGGGGTTTATGTCCTATC
AGCTTGTTGGTGGGGTAATAGCCTACCAAGGCAAAGACGGGTAGCCGGTTTAAGAGGATGGTCGGTCACA
CTGGGACTGAGACACTGCCCAGACTTCTACGGAAGGCTGCAGTCGAGAATCTTTCGCAATGCCCGAAAGG
GTGACGAAGCGACGCCGCGTGGGTGAAGAAGGCCTTCGGGTTGTAAAACCCTGTCAGGAGTTATGAAATG
TAAGTGCGCTAATATCGTGCTTATTTGACAAAGGCTCCAAAGGAAGCCACGGCTAACTCTGTGCCAGCAG
CCGCGGTAATACAGAGGTGGCGAGCGTTGTTCGGAATTATTGGGCGTAAGGGCACGTAGGTGGGTTTGCA
AGTCAGATGTGAAAGCCTTCTGTTCAACGGGAGAATTGCATCTGAAACTGCTAATCTTGAGTATAGGAGG
GGAGAATGGAACTTCTGGTGGAGCGGTGAAATGCGTAGATATCAGAAGGAACGCCGGCGGCGAAAGCGAT
TCTCTGGCCTATTACTGACACTCAGTGTGCGAAAGCTAGGGGAGCAAACGGGATTAGATACCCCGGTAGT
CCTAGCCGTAAACGATGGGCACTAAGTAGAGGGGATTACCTATGTTCTCTCTGCCGTAGCTAACGCATTA
AGTGCCCCGCCTGGGGAGTACGGCCGCAAGGCTAAAACTCAAAAGAATTGACGGGGGCTCGCACAAGCGG
TGGAGCATGTGGCTTAATTCGATGCAACGCGAAAAACCTTACCGGGGCTTGACATGATAGAAGTAGGAAC
CTGAAAGGGGGGACGAACGGTATCCAGTCCGTAGCTATTACAGGTGTTGCATGGCTGTCGTCAGCTCGTG
TCGTGAGACGTTGGGTTAAGTCCCCTAACGAGCGAAACCCTTGTTTTTAGTTACCAGCGGGTTATGCCGG
GTACTCTAGAAAGACTGCCGTCGTCAAGACGGAGGAAGGTGGGGATGACGTCAAGTCATCATGGCCCTTA
TGCCCCGGGCTGCACACGTGCTACAATGGTCGGTACAGACGGAAGCGAAGCCGAGAGGTGAAGCGAATCC
TAAAAAGCCGATCTCAGTTCGGATTGGAGGCTGAAATTCGCCTCCATGAAGTTGGAATCGCTAGTAATCG
CGGATCAGCAATGTCGCGGTGAATATGTTCCCGAGCCTTGTACACACCGCCCGTCAAGCCACCCAAGCAG
GATGCACCCGAAAACATTATATCTAACCAGGGCAACTTGGAGGAAAATGCTGAAGGAGTGTTTTGTGAGG
AGGACTAAGTCGTAACAAGGTAGTCGTAGGAGAACCTGCGGCTGGATCACCTCCTTTCTAAGGAGTAAAT
CAAAGTAGGTACATCCGACGTCTTTTATGTTGTTATTTGTTTTTTTGAGTGTTTGGGGGTACTGAACTGA
CTAATAAGTATGCTATAAGTTATTTTAAAATAAGGCGGAAAGTGGTCTAGGGCCTATAGCTCAGTTGGTT
TAGAGCGTTCCCCTGATAAGGGAAAGGTCAGTGGTTCGAATCCACTTAGGCCCACCATCCTCAGATCTAT
TTATAATAGTAAAGTGAATTGATGAATTTATCTGGGGGTGTAGCTCAACTGGGAGAGCGCGGCCCTTGCA
AGGCCGAGGTTGCGTTCGATCCCGCTCATCTCCATATTTTTATTAATAAAGATAGTGGTGTTCTTTGCTG
TATTCATGTAAAGAAGTAAATGAATAGCATTGATTGTTCTTTGGCAATAAAAGCAATTTTGAAACGGTGT
AACTACTAGTAGAAATTTGGGTGATCAAGCTACTAAGGGTGCATGGTGGATGTCTTGGTACCAAAAGCTG
ATGAAGGACGTGGCGGGCTGCGATAAGCTTCGGGGAGCTGCCAAACAAGCTTTGATCCGGAGAATTCCGA
ATTGGGAAACCTGTCGCAAGAAACACATTGTGTTTCTTTTGGTTCATACCGCGACATTATTACTTGAATA
AATAGGGTAATAAGAGGAACGAAGGGAACTGAAACATCTAAGTAC

>gi|189009058|gb|EU478594.1| Uncultured Planctomycetales bacterium clone ArabianSea_cA4 16S ribosomal RNA gene, partial sequence; 16S-23S ribosomal RNA intergenic spacer, tRNA-Ile and tRNA-Ala genes, complete sequence; and 23S ribosomal RNA gene, partial sequence
GGATTAGGCATGCAAGTCGAACGAGGATATATCCTTCGGGATATAAGCCGAGTGGCACAAGGGTGAGCAA
TGCATAGATTACCTACCTTTAGGATAAGGACAACTTTGTGAAAACGGAGCTAATACTTAATAATACAGAA
GAAATAATTTTCTTTTGTCAAAGGGAGGGCAGCAATACCTTTCGCCTAGAGAGGGGTTTATGTCCTATCA
GCTTGTTGGTGGGGTAATAGCCTACCAAGGCGAAGACGGGTAGCCGGTTTAAGAGGATGGTCGGCCACAC
TGGGACTGAGACACTGCCCAGACTTCTACGGAAGGCTGCAGTCGAGAATCTTTCGCAATGCCCGAAAGGG
TGACGAAGCGACGCCGCGTGGGTGAAGAAGGCCTTCGGGTTGTAAAACCCTGTCAGGAGTTATGAAATGT
AAGTGCGCTAATATCGTGCTTATTTGACAAAGGCTCCAAAGGAAGCCACGGCTAACTCTGTGCCAGCAGC
CGCGGTAATACAGAGGTGGCGAGCGTTGTTCGGAATTATTGGGCGTAAAGAGCACGTAGGTGGGTTTGCA
AGTCAGATGTGAAAGCCTTCTGTTCAACGGGAGAATTGCATCTGAAACTGCTAATCTTGAGTATAGGAGG
GGAGAATGGAACTTCTAGTGGAGCGGTGAAATGCGTAGATATCAGAAGGAACGCCGGCGGCGAAAGCGAT
TCTCTGGCCTATTACTGACACTCAGTGTGCGAAAGCTAGGGGAGCAAACGGGATTAGATACCCCGGTAGT
CCTAGCCGTAAACGATGGGCACTAAGTAGAGGGGATTACCTATGTTCTCTCTGCCGTAGCTAACGCATTA
AGTGCCCCGCCTGGGGAGTACGGCCGCAAGGCTAAAACTCAAAAGAATTGACGGGGGCTCGCACAAGCGG
TGGAGCATGTGGCTTAATTCGATGCAACGCGAAAAACCTTACCGGGGCCTGACATGATAGAAGTAGGAAC
CTGAAAGGGGGACGAACGGTATCCAGTCCGTAGCTATTACAGGTGTTGCATGGCTGTCGTCAGCTCGTGT
CGTGAGACGTTGGGTTAAGTCCCCTAACGAGCGAAACCCTTGTTTTTAGTTACCAGCGGGTTATGCCGGG
TACTCTAGAAAGACTGCCGTCGTCAAGACGGAGGAAGGTGGGGATGACGTCAAGTCATCATGGCCCTTAT
GCCCCGGGCTGCACACGTGCTACAATGGTCGGTACAGAAGGAAGCGAAGCCGAGAGGTGAAGCGAATCCT
AAAAAGCCGATCTCAGTTCGGATTGGAGGCTGAAATTCGCCTCCATGAAGTTGGAATCGCTAGTAATCGC
GGATCAGCAATGTCGCGGTGAATATGTTCCCGAGCCTTGTACACACCGCCCGTCAGGCCACCCAAGCAGG
ATACACCCGAAAACATTATATCTAACCAGGGCAACTTGGAGGAAAATGTTGAAGGAGTGTTTTGTGAGGA
GGACTAAGTCGTAACAAGGTAGTCGTAGGAGAAACCTGCGGCTGGATCACCTCCTTTCTAAGGAGTAAAT
CAAAGTAGGTACATCCGACGTCTTTTATGTTGTTATTTGTTTTTTTGAGTGTTTGGGGGGTGCTGAACTG
ACTAATAAGTATGCTATAAGTTATTTTAAAGTAAGGCGGAAAGTGGTCTAGGGCCTATAGCTCAGTTGGT
TTAGAGCGTTCCCCTGATAAGGGAAAGGTCAGTGGTTCGAATCCACTTAGGCCCACCATCCTCAGATCTA
TTTATAATAGTAAAGTGAATTGATGAATTTATCTGGGGGTGTAGCTCAACTGGGAGAGCGCGGCCCTGCA
AGGCCGAGGTTGCGGTTCGATCCCGCTCATCTCCATATTTTTATTAATAAAGATAGTAGTAGTTCTTTGC
TGTATTCATGTAAAGAAGTAAATGAATAGCATTAATTGTTCTTTGGCAATAAAAGCAATTTTGAAACGGT
GTAACTACAATTAGAAATTTGGGTGATCAAGCTACTAAGGGCACATGGTGGATGTCTTGGTACCAAAAGC
TGATGAAGGACGTGGCGGGCTGCGATAAGCTTCGGGGAGCTGCCAAACAAGCTTTGATCCGGAGAATTCC
GAATTGGGAAACCTGTCGTAAGAAACACATTGTGTTTCTTTTGGTTCATACCGCGACATTATTACTTGAA
TAAATAGGGTAATAAGAGGAACGAAGGGAACTGAAACATCTAAGTAC

>gi|189009059|gb|EU478595.1| Uncultured Planctomycetales bacterium clone ArabianSea_CE9 16S ribosomal RNA gene, partial sequence; 16S-23S ribosomal RNA intergenic spacer, tRNA-Ile and tRNA-Ala genes, complete sequence; and 23S ribosomal RNA gene, partial sequence
GGATTAGGCATGCAAGTCGAACGAGGATATATCCTTCGGGGTATAAGCCGAGTGGCACAAGGGTGAGCAA
TGCATAGATTACCTACCTTTAGGATAAGGACAACTTTGTGAAAACGGAGCTAATACTTAATAATACAAAT
GAAAGTAATTTTCTTTTGTCAAAGGGAGGGTAGCAATACCTTTCGCCTAGAGAGGGGTTTATGTCCTATC
AGCTTGTTGGTGGGGTAATAGCCTACCAAGGCGAAGACGGGTAGCCGGTTTAAGAGGATGGTCGGCCACA
CTGGGACTGAGACACTGCCCAGACTTCTACGGAAGGCTGCAGTCGAGAATCTTTCGCAATGCCCGAAAGG
GTGACGAAGCGACGCCGCGTGGGTGAAGAAGGCCTTCGGGTTGTAAAACCCTGTCAGGAGTTATGAAATG
TAAGTGCGCTAATATCGTGCTTATTTGGCAAAGGCTCCAAAGGAAGCCACGGCTAACTCTGTGCCAGCAG
CCGCGGTAATACAGAGGTGGCGAGCGTTGTTCGGAATTATTGGGCGTAAAGGGCACGTAGGTGGGTTTGC
AAGTCAGATGTGAAAGCCTTCTGTTCAACGGGAGAATTGCATCTGAAACTGCTAATCTTGAGTATAGGAG
GGGAGAATGGAACTTCTGGTGGAGCGGTGAAATGCGTAGATATCAGAAGGAACGCCGGCGGCGAAAGCGA
TTCTCTGGCCTATTACTGACTCTCAGTGTGCGAAAGCTAGGGGAGCAAACGGGATTAGATACCCCGGTAG
TCCTAGCCGTAAACGATGGGCACTAAGTAGAGGGGATTACCTATGTTCTCTCTGCCGTAGCTAACGCATT
AAGTGCCCCGCCTGGGGAGTACGGCCGCAAGGCTAAAACTCAAAAGAATTGACGGGGGCTCGCACAAGCG
GTGGAGCATGTGGCTTAATTCGATGCAACGCGAAAAACCTTACCGGGGTTTGACATGATAGAAGTAGGAA
CCTGAAAGGGGGACGAACGGTATCCAGTCCGTAGCTATTACAGGTGTTGCATGGCTGTTGTCAGCTCGTG
TCGTGAGACGTTGGGTTAAGTCCCCTAACGAGCGAAACCCTTGTTTTTAGTTACCAGCGGGTTATGCCGG
GTACTCTAGAAAGACTGCCGCCGTCAAGACGGAGGAAGGTGGGGATGACGTCAAGTCATCATGGCCCTTA
TGCCCCGGGCTGCACACGTGCTACAATGGTCGGTACAGACGGAAGCGAAGCCGAGAGGTGAAGCGAATCC
TAAAAAGCCGATCTCAGTTCGGATTGGAGGCTGAAATTCGCCTCCATGAAGTTGGAATCGCTAGTAATCG
CGGATCAGCAATGTCGCGGTGAATATGTTCCCGAGCCTTGTACACACCGCCCGTCAAGCCACCCAAGCAG
GATGCACCCGAAAACATTATATCTAACCAGGGCAACTTGGAGGAAAATGTTGAAGGAGTGTTTTGTGAGG
AGGACTAAGTCGTAACAAGGTAGTCGTAGGAGAACCTGCGGCTGGATCACCTCCTTTCTAAGGAGTAAAT
CAAAGTAGGTACATCCGACGTCTTTTATGTTGTTATTTGTTTTTTTGAGTGTTTGGGGGTGCTGAACTGA
CTAATAAGTATGCTATGAGTTGTTTTAAAATAAGGCGGAGAGTGGTCTAGGGCCTATAGCTCAGTTGGTT
TAGAGCGTTCCCCTGATAAGGGAAAGGTCAGTGGTTCGAATCCACTTAGGCCCACCATCCTCAGATCTAT
TTATAATAGTAAAGTGAATTGATGAATTTATCTGGGGGTGTAGCTCAACTGGGAGAGCGCGGCCCTTGCA
AGGCCGAGGTTAGCGGTTCGATCCCGCTCATCTCCATATTTTTATTAATAAAGATAGTAGGTAGTCCTTT
GCTGTATACATGTAAAGAAGTAAATGAATAGCATTAATGTTCTTTGGCAATAAAAGCAATTTTGAAACGG
TGTAACTACAATTAGAAATTTGGGTGATCAAGCTACTAAGGGTATGTGGTGGATGTCTTGGTACCAAAAG
CTGATGAAGACGCGGCGGGCTTCGATAAGCTTCGGGGAGCTGCCAAACAAGCTTTGATCCGGAGATTCGA
ATTGGGAAACCTGTCGTAAGAAACACACTGTTTTCTTTTGGTTCATACCGCGACATTATCACTTGAATAA
ATAGGGTAATAAGAGGAACGAAGGGAACTGAAACATCTAATAC

>gi|189009060|gb|EU478596.1| Uncultured Planctomycetales bacterium clone ArabianSea_bD8 16S ribosomal RNA gene, partial sequence; 16S-23S ribosomal RNA intergenic spacer, tRNA-Ile and tRNA-Ala genes, complete sequence; and 23S ribosomal RNA gene, partial sequence
GGATTAGGCATGCAAGTCGAACGAGGATATATCCTTCGGGATATAAGCCGAGTGGCACAAGGGTGAGCAA
TGCATAGATTACCTACCTTTAGGATAAGGACAACTTTGTGAAAACGGAGCTAATACTTAATAATACAAAA
GAAAATAATTTTCTTTTGTCAAAGGGAGGGTAGCAATACCTTTCGCCTAGAGAGGGGTTTATGTCCTATC
AGCTTGTTGGTGGGGTAATAGCCTACCAAGGCGAAGACGGGTAGCCGGTTTAAGAGGATGGTCGGCCACG
CTGGGACTGAGACACTGCCCAGACTTCTACGGAAGGCTGCAGTCGAGAATCTTTCGCAATGCCCGAAAGG
GTGACGAAGCGACGCCGCGTGGGTGAAGAAGGCCTTCGGGTTGTAAAACCCTGTCAGGAGTTATGAAATG
TAAGTGCGCTAATATCGTGCTTATTTGACAAAGGCTCCAAAGGAAGCCCCGGCTAACTCTGTGCCAGCAG
CCGCGGTAATACAGAGGTGGCGAGCGTTGTTCGGAATTATTGGGCGTAAAGAGCACGTAGGTGGGTTTGC
AAGTCAGATGTGAAAGCCTTCTGTTCAACGGGAGAATTGCATCTGAAACTGCTAATCTTGAGTATAGGAT
GGGAGAATGGAACTTCTGGTGGAGCGGTGAAATGCGTAGATATCAGAAGGAACGCCGGCGGCGAAAGCGA
TTCTCTGGCCTATTGCTGACACTCAGTGTGCGAAAGCTAGGGGAGCAAACGGGATTAGATACCCCGGTAG
TCCTAGCCGTAAACGATGGGCACTAAGTAGAGGGGATTACCTATGTTCTCTCTGCCGTAGCTAACGCATT
AAGTGCCCCGCCTGGGGAGTACGGTCGCAAGGCTAAAACTCAAAAGAATTGACGGGGGCTCGCACAAGCG
GTGGAGCATGTGGCTTAATTCGATGCAACGCGAAAAACCTTACCGGGGCTTGACATGATAGAAGTAGGAA
CCTGAAAGGGGGACGAACGGTATCCAGTCCGTAGCTATTACAGGTGTTGCATGGCTGTCGTCAGCTCGTG
TCGTGAGACGTTGGGTTAAGTCCCCTAACGAGCGAAACCCTTGTTTTTAGTTACCAGCGGGTTATGCCGG
GTACTCTAGAAAGACTGCCGTCGTCAAGACGGAGGAAGGTGGGGATGACGTCAAGTCATCATGGCCCTTA
TGCCCCGGGCTGCACACGTGCTACAATGGTCGGTACAGACGGAAGCGAAGCCGAGAGGTGAAGCGAATCC
TAAAAAAGCCGATCTCAGTTTCGGATTGGAGGCTGAAATTCGCCTCCATGAAGTTGGAATCGCTAGTAAT
CGCGGATCAGCAATGTCGCGGTGAATATGTTCCCGAGCCTTGTACACACCGCCCGTCAAGCCACCCAAGC
AGGATGCACCCGAAAACATTATATCTAACCAGGGCAACTTGGAGGAAAATGTTGAAGGAGTGTTTTGTGA
GGAGGACTAAGTCGTAACAAGGTAGTCGTAGGAGAACCTGCGGCTGGATCACCTCCTTTCTAAGGAGTAA
ATCAAAGTAGGTACATCCGGACGTCTTTTATGTTGTTATTTGTTTTTTTGAGTGTTTGGGGGTGCTGAAC
TGACTAATAAGTATGCTATAAGTTATTTTAAAATAAGGCGGAAAGTGGTCTAGGGCCTATAGCTCAGTTG
GTTTAGAGCGTTCCCCTAATAAGGGAAAGGTCAGTAATTCAAATCCACTTAGGCCCACCATCCTCAGATC
TATTTATAATAGTAAAGCTAATTGAGAATTTATCTGGGGTGTAGCTCAACTGGGAGAGCGCGGCCCTTGC
AAGGCCGAAGTTAACGGTTCAATCCCGCTCATCTCCATATTTTTATTAATAAAGATAGTGGTAGTTCTTT
GCTGTATTCATGTAAAGAAGTAAATGAATAGCATTAATTGTTCTTGGGCAATAAAAGCAATTTTGAAACG
GTGTAACTACAATTAGAAATTTGGGCGATCAAGCTACTAAGGGTACATGGTGGATGTCTTGGTACCAAAA
GCTGATGAAGGACGTGGCGGGCTGCGATAAGCTTCGGGGAGCTGCCAAACAAGCTTTGATCCGGAGAATT
CCGAATTGGGAAACCTGTCGTAAGAAACACATTGTGTTTCTTTTGGTTCATACCGCGACATTATTGCTTG
AATAAATAGGGTAATAAGAGGAACGAAGGGAACTGAAACATCTAAGTAC

>gi|189009061|gb|EU478597.1| Uncultured Planctomycetales bacterium clone ArabianSea_bE9 16S ribosomal RNA gene, partial sequence; 16S-23S ribosomal RNA intergenic spacer, tRNA-Ile and tRNA-Ala genes, complete sequence; and 23S ribosomal RNA gene, partial sequence
GGATTAGGCATGCAAGTCGAACGAGGATGTATCCTTCGGGATATAAGCCGAGTGGCATAAGGGTGAGCAA
TGCATAGATTACCTACCTTTAGGATAAGGACAACTTTGTGAAAACGGAGCTAATACTTAATAATACAAAG
GAAAATAATTTTCTTTTGTCAAAGGGAGGGTAGCAATACCTTTCGCCTAGAGAGGGGTTTATGTCCTATC
GGCTTGTTGGTGGGGTAATAGCCTACCAAGGCGAAGACGGGTAGCCGGTTTAAGAGGATGGTCGGCCACA
CTGGGACTGAGACACTGCCCAGACTTCTACGGAAGGCTGCAGTCGAGAATCTTTCGCAATGCCCGAAAGG
GTGACGAAGCGACGCCGCGTGGGTGAAGAAGGCCTTCGGGTTGTAAAACCCTGTCAGGAGTTATGAAATG
TAAGTGCGCTAATATCGTGCTTATTTGACAAAGGCTCCAAAGGAAGCCACGGCTAACTCTGTGCCAGCAG
CCGCGGTAATACAGAGGTGGCGAGCGTTGTTCGGAATTATTGGGCGTAAAGAGCACGTAGGTGGGTTTGC
AAGTCAGATGTGAAAGCCTTCTGTTCAACGGGAGAAATGCATCTGAAACTGCTAATCTTGAGTGTAGGAG
GGGAGAATGGAACTTCTGGTGGAGCAGTGAAATGCGTAGATATCAGAAGGAACGCCGGCGGCGAAAGCGA
TTCTCTGGCCTATTACTGACACTCAGTGTGCGAAAGCTAGGGGAGCAAACGGGATTAGATACCCCGGTAG
TCCTAGCCGTAAACGATGGGCACTAAGTAGAGGGGATTACCTATGTTCTCTCTGCCGTAGCTAACGCATT
AAGTGCCCCGCCTGGGGAGTACGGCCGCAAGGCTAAAACTCAAAAGAATTGACGGGGGCTCGCACAAGCG
GTGGAGCATGTGGCTTAATTCGATGCAACGCGAAAAACCTTACCGGGGCTTGACATGATAGAAGTAGGAA
CCTGAAAGGGGGACGAACGGTATCCAGTCCGTAGCTATTACAGGTGTTGCATGGCTGTCGCCAGCTCGTG
TCGTGAGACGTTGGGTTAAGTCCCCTAACGAGCGAAACCCTTGTTCTTAGTTACCAGCGGGTTATGCCGG
GTACTCTAGAAAGACTGCCGTCGTCAAGACGGAGGAAGGTGGGGATGACGTCAAGTCATCATGGCCCTTA
TGCCCCGGGCTGCACACGTGCTACAATGGTCGGTACAGACGGAAGCGAAGCCGAGAGGTGAAGCGAATCC
TAAAAAGCCGATCTCAGTTCGGATTGGAGGCTGAAATTCGCCTCCATGAAGTTGGAATCGCTAGTAATCG
CGGATCAGCAATGTCGCGGTGAATATGTTCCCGAGCCTTGTACACACCGCCCGTCAGCCACCCAAGCAGG
ATGCACCCGAAAACATTATATCTAACCAGGGCAACTTGGAGGAAAATGTTGAAGGAGTGTTTTGTGAGGA
GGACTAAGTCGTAACAAGGTAGTCGTAGGAGAACCTGCGGCTGGATCACCTCCTTTCTAAGGAGTAAATC
AAAGTAGGTACATCCGACGTCTTTTATGTTGTTATTTGTTTTTTTGAGTGTTTGGGGGTACTGAACTGAC
TAATAAGTATGCTATAAGTTATTTTAAAATAAGGCGGAAAGTGGTCTAGGGCCTATAGCTCAGTTGGTTT
AGAGCGTTCCCCTGATAAGGGAAAGGTCAGTGGTTCGAATCCACTTAGGCCCACCATCCTCAGATCTATT
TATAATAGTAAAGTGAATTGATGAATTTATCTGGGGTGTAGCTCAACTGGGAGAGCGCGGCCCTTGCAAG
GCCGAGGTTGCGGTTCGGTCCCGCTCATCTCCATATTTTTATTAATAAAGATAGTAGTAGTTCTTTGCTG
TATTCATGTAAAGAAGTAAATGAATAGCATTAATTGTTCTTTGGCAATAAAAGCAATTTTGAAACGGTGT
AACTACAATTAGAAATCTGGGTGATCAAGCTACTAAGGGTACATGGTGGATGTCTTGGTACCAAAAAGCT
GATGAAGGACGTGGCGGGCTGCGATAAGCTTCGGGGAGCTGCCAAACAAGCTTTGATCCGGAGAATTCCG
AATTGGGAAACCTGTCGTAAGAAACACATTGTTTTCTTTTGGTTCATACCGCGACATTATTACTTAATAA
ATAGGGTAATAAGAGGAACGAAGGGAACTGAAACATCTAAGT

>gi|189009062|gb|EU478598.1| Uncultured Planctomycetales bacterium clone ArabianSea_aE11 16S ribosomal RNA gene, partial sequence; 16S-23S ribosomal RNA intergenic spacer, tRNA-Ile and tRNA-Ala genes, complete sequence; and 23S ribosomal RNA gene, partial sequence
GGATTAGGCATGCAAGTCGAACGAGGATATATCCTTCGGGATATAAGCCGAGTGGCACAAGGGTGAGCAA
TGCATAGATTACCTACCTTTAGGATAAGGGCAACTTTGTGAAAACGGAGCTAATACTTAATAATACAAAA
GAAAATAATTTTCTTTTGTCAAAGGGAGGGTAGCAATACCTTTCGCCTAGAGAGGGGTTTATGTCCTATC
AGCTTGTTGGTGGGGTAATAGCCTACCAAGGCGAAGACGGGTAGCCGGTTTAAGAGGATGGTCGGCCATA
CTGGGACTGAGACACTGCCCAGACTTCTACGGAAGGCTGCAGTCGAGAATCTTTCGCAATGCCCGAAAGG
GTGACGAAGCGACGCCGCGTGGGTGAAGAAGGCCTTCGGGTTGTAGAGCCCTGTCAGGAGTTATGAAATG
TAAGTGCGCTAATATCGTGCTTATTTGACAAAGGCTCCAAAGGAAGCCACGGCTAACTCTGTGCCAGCAG
CCGCGGTAATACAGAGGTGGCGAGCGTTGTTCGGAATTATTGGGCGTAAAGAGCACGTAGGTGGGTTTGC
AAGTCAGATGTGAAAGCCTTCTGTTCAACGGAAGAATTGCATCTGAAACTGCTAATCTTGAGTATAGGAG
GGGAGAATGGAACTTCTGGTGGAGCGGTGAAATGCGTAGATATCAGAAGGAACGCCGGCGGCGAAAGCGA
TTCTCTGGCCTATTACTGACACTCAGTGTGCGAAAGCTAGGGGAGCAAACGGGATTAGATACCCCGGTAG
TCCTAGCCGTAAACGATGGGCACTAAGTAGAGGGAATTACCTATATTCTCTCTGCCGTAGCTAACGCATT
AAGTGCCCCGCCTGGGGAGTACGGCCGCAAGGCTAAAACTCAAAAGAATTGACGGGGGCTCGCACAAGCG
GTGGAGCATGTGGCTTAATTCGATGCAACGCGAAAAACCTTACCGGGGCTTGACATGATAGAAGTAGGAA
CCTGAAAGGGGGACGAACGGTATCCAGTCCGTAGCTATTACAGGTGTTGCATGGCTGTCGTCAGCTCGTG
TCGTGAGACGTTGGGTTAAGTCCCCTAACGAGCGAAACCCTTGTTTTTAGTTACCAGCGGGTTATGCCGG
GTACTCTAGAAAGACTGCCGTCGTCAAGACGGAGGAAGGTGGGGATGACGTCAAGTCATCATGGCCCTTA
TGCCCCGGGCTGCACACGTGCTACAATGGTCGGTACAGACGGAAGCGAAGCCGAGAGGTGAAGCGAATCC
TAAAAAGCCGATCTCAGTTCGGATTGGAGGCTGAAATTCGCCTCCATGAAGTTGGAATCGCTAGTAATCG
CGGATCAGCAATGTCGCGGTGAATATGTTCCCGAGCCTTGTACACACCGCCCGTCAAGCCACCCAAGCAG
GATGCACCCGAAAACATTATATCTAACCAGGGCAACTTGGAGGAAAATGTTGAAGGAGTGTTTTGTGAGG
AGGACTAAGTCGTAACAAGGTAGTCGTAGGAGAACCTGCGGCTGGATCACCTCCTTTCTAAGGAGTAAAT
CAAAATAGGTACATCCGACGTCTTTTATGTTGTTATTTGTTTTTTTGAGTGTTTGGGGGTGCTAAACCGA
CTAATAAGTATGCTATAAGTTGTTTTTAAATAAAGCGGAAAGTGGTCCAGGGCCTATAGCTCAGTTGGTT
TAGAGCGTTCCCCTGATAAGGGAAAGGTCAGTGGTTCGAATCCACTTAGGCCCACCATCCTCAGATCTAT
TTATAAAAGTAAAGTGAATTGATGAATTTATCTGGGGGTGTAGCTCAACTGGGAGAGCGCTGCCCTTGCA
AGGCAGAGGTTAGCGGTTCGATCCCGCTCATCTCCATAATTCTTTTAATAAAGATAGTAGATGGTTTTTT
GCTGTATTCATGTAAAGAAGTAAATGAATAGCATTAATTGTTCTTTGGCAATAAAAGCAATTTTGAAACG
GCGTAACTACAATTAGAAATTTGGGTGATCAAGCTACTAAGGGTGCATGGTGGATGTCTTGGTACCAAGA
GCTGATGAAGGACGTGGCGGGCTGCGATAAGCTTCGGGGAGCTGCCAAACGAGCTTTGATCCGGAGAATT
CCGAATTGGGAAACCTGTCGTAAGAAACACTTGTGTTTCTTTTGGCTCATACCGCGACATTATTATCTGA
ATAAATAGGGTAATAAGAGGAACGGAGGGAACTGAAACATCTAAGTACCTCAGAA

>gi|189009063|gb|EU478599.1| Uncultured Planctomycetales bacterium clone ArabianSea_aG8 16S ribosomal RNA gene, partial sequence; 16S-23S ribosomal RNA intergenic spacer, tRNA-Ile and tRNA-Ala genes, complete sequence; and 23S ribosomal RNA gene, partial sequence
GGATTAGGCATGCAAGTCGAACGAGGATGTATCCTTCGGGATATAAGCCGAGTGGCATAAGGGTGAGCAA
TGCATAGATTTCCTACCTTTAGGATAAGTACAACTTTGTGAAAACGGAGCTAATACTTAATAATACAAAG
GAAAATAATTTTCTTTTGTCAAAGGGAGGGTAGCAATACCTTTCGCCTAGAGAGGGGTTTATGTCCTATC
AGCTTGTTGGTGGGGTAATAGCCTACCAAGGCGAAGACGGGTAGCCGGTTTAAGAGGATGGTCGGCCACA
CTGGGACTGAGACACTGCCCAGACTTCTACGGAAGGCTGCAGTCGAGAATCTTTCGCAATGCCCGAAAGG
GTGACGAAGCGACGCCGCGTGGGTGAAGAAGGCCTTCGGGTTGTAAAACCCTGTCAGGAGTTATGAAATG
TAAGTGCGCTAATATCGTGCTTATTTGACAAAGGCTCCAAAGGAAGCCACGGCTAACTCTGTGCCAGCAG
CCGCGGTAATACAGAGGTGGCGAGCGTTGTTCGGAATTATTGGGCGTAAAGAGCACGTAGGTGGGTTTGC
AAGTCAGATGTGAAAGCCTTCTGTTCAACGGGAGAATTGCATCTGAAACTGCTAATCTTGAGTGTAGGAG
GGGAGAATGGAACTTCTGGTGGAGCGGTGAAATGCGTAGATATCAGAAGGAACGCCGGCGGCGAAAGCGA
TTCTCTGGCCTATTACTGACACTCAGTGTGCGAAAGCTAGGGGAGCAAACGGGATTAGATACCCCGGTAG
TCCTAGCCGTAAACGAAGGGCACTAAGTAGAGGGGATTACCTATGTTCTCTCTGCCGTAGCTAACGCATT
AAGTGCCCCGCCTGGGGAGTACGGCCGCAAGGCTAAAACTCAAAAGAATTGACGGGGGCTCGCACAAGCG
GTGGAGCATGTGGCTTAATTCGATGCAACGCGAAAAACCTTACCGGGGCTTGACATGATAGAAGTAGGAA
CCTGAAAGGGGGACGAACGGTATCCAGTCCGTAGCTATTACAGGTGTTGCATGGCTGTCGTCAGCTCGTG
TCGTGAGACGTTGGGTTAAGTCCCCTAACGAGCGAAACCCTTGTTTTTAGTTACCAGCGGGTTATGCCGG
GTACTCTAGAAAGACTGCCGTCGTCAAGACGGAGGAAGGTGGGGATGACGTCAAGTCATCATGGCCCTTA
TGCCCCGGGCTGCACACGTGCTACAATGGTCGGTACAGACGGAAGCGAAGCCGAGAGGTGAAGCGAATCC
TAAAAAGCCGATCTCAGTTCGGATTGGAGGCTGAAATTCGCCTCCATGAAGTTGGAATCGCTAGTAATCG
CGGATCAGCAATGTCGCGGTGAATATGTTCCCGAGCCTTGTACACACCGCCCGTCAAGCCACCCAAGCAG
GATGCACCCGAAAACATTATATCTAACCAGGGCAACTTGGAGGAAAATGTTGAAGGAGTGTTTTGTGAGG
AGGACTAAGTCGTAACAAGGTAGTCGTAGGAGAACCTGCGGCTGGATCACCTCCTTTCTAAGGAGTAAAT
CAAAGTAGGTACATCCGACGTCTTTTATGTTGTTATTTGTTTTTTTGAGTGTTTGGGGGTACTGAACTGA
CTAATAAGTATGCTATAAGTTATTTTAAAATAAGGCGGAAAGTGGTCTAGGGCCTATAGCTCAGTTGGTT
TAGAGCGTTCCCCTGATAAGGGAAAGGTCAGTGGTTCGAATCCACTTAGGCCCACCATCCTCAGATCTAT
TTATAATAGTAAAGTGAATTGATGAATTTATCTGGGGGTGTAGCTCAACTGGGAGAGCGCGGCCCTTGCA
AGGCCGAGGTTAGCGGTTCGATCCCGCTCATCTCCGTATTTTTATTAATAAAGATAGTAGGTAGTTCTTT
GCTGTATTCATGTAAAGAAGTAAATGAATAGCATTAATTGTTCTTTGGCAATAAAAGCAATTTTGAAACG
GTGTAACTACAATTAGAAATTTGGGTGATCAAGCTACTAAGGGTACATGGTGGATGTCTTGGTACCAAAA
GCTGATGAAGGACGTGGCGGGCTGCGATAAGCTTCGGGGAGCTGCCAAACAAGCTTTGATCCGGAGAATT
CCGAATTGGGAAACCTGTCGTAAGAAACACATTGTGTTTCTTTTGGTTCATACCGCGACATTATTACATT
GAATAAATAGGGTAATAAGAGGAACGAAGGGAACTGAAACATCTAAGTACCTCAGAA

>gi|189009065|gb|EU478601.1| Uncultured Planctomycetales bacterium clone ArabianSea_aA6 16S ribosomal RNA gene, partial sequence; 16S-23S ribosomal RNA intergenic spacer, tRNA-Ile and tRNA-Ala genes, complete sequence; and 23S ribosomal RNA gene, partial sequence
GGATTAGGCATGCAAGTCGAACGAGGATGTATCCTTCGGGATATAAGCCGAGTGGCATAAGGGTGAGCAA
TGCATAGATTACCTACCTTTAGGATAAGGACAACTTTGTGAAAACGGAGCTAATACTTAATAATACAAAG
GAAAATAATTTTCTTTTGTCAAAGGGAGGGTAGCAATACCTTTCGCCTAGAGAGGGGTTTATGTCCTATC
AGCTTGTTGGTGGGGTAATAGCCTACCAAGGCGAAGACGGGTAGCCGGTTTAAGAGGATGGTCGGCCACA
CTGGGACTGAGACACTGCCCAGACTTCTACGGAAGGCTGCAGTCGAGAATCTTTCGCAATGCCCGAAAGG
GTGACGAAGCGACGCCGCGTGGGTGAAGAAGGCCTTCGGGTTGTAAAACCCTGTCAGGAGTTATGAAATG
TAAGTGCGCTAATATCGTGCTTATTTGACAAAGGCTCCAAAGGAAGCCACGGCTAACTCTGTGCCAGCAG
CCGCGGTAATACAGAGGTGGCGAGCGTTGTTCGGAATTATTGGGCGTAAAGAGCACGTAGGTGGGTTTGC
AAGTCAGATGTGAAAGCCTTCTGTTCAACGGGAGAATTGCATCTGAAACTGCTAATCTTGAGTGTAGGAG
GGGAGAATGGAACTTCTGGTGGAGCGGTGAAATGCGTAGATATCAGAAGGAACGCCGGCGGCGAAAGCGA
TTCTCTGGCCTATTACTGACACTCAGTGTGCGAAAGCTAGGGGAGCAAACGGGATTAGATACCCCGGTAG
TCCTAGCCGTAAACGATGGGCACTAAGTAGAGGGGATTACCTATGTTCTCTCTGCCGTAGCTAACGCATT
AAGTGCCCCGCCTGGGGAGTACGGCCGCAAGGCTAAAACTCAAAAGAATTGACGGGGGCTCGCACAAGCG
GTGGAGCATGTGGCTTAATTCGATGCAACGCGAAAAACCTTACCGGGGCTTGACATGATAGAAGTAGGAA
CCTGAAAGGGGGACGAACGGTATCCAGTCCGTAGCTATTACAGGTGTTGCATGGCTGTCGTCAGCTCGTG
TCGTGAGACGTTGGGTTAAGTCCCCTAACGAGCGAAACCCTTGTTTTTAGTTACCAGCGGGTTATGCCGG
GTACTCTAGAAAGACTGCCGTCGTCAAGACGGAGGAAGGTGGGGATGACGTCAAGTCATCATGGCCCTTA
TGCCCCGGGCTGCACACGTGCTACAATGGACGGTACAGACGGAAGCGAAGCCGAGAGGTGAAGCGAATCC
TAAAAAGCCGATCTCAGTTCGGATTGGAGGCTGAAATTCGCCTCCATGAAGTTGGAATCGCTAGTAATCG
CGGATCAGCAATGTCGCGGTGAATATGTTCCCGAGCCTTGTACACACCGCCCGTCAAGCCACCCAAGCAG
GATGCACCCGAAAACATTATATCTAACCAGGGCAACTTGGAGGAAAATGTTGAAGGAGTGTTTTGTGAGG
AGGACTAAGTCGTAACAAGGTAGTCGTAGGAGAACCTGCGGCTGGATCACCTCCTTTCTAAGGAGTAAAT
CAAAGTAGGTACATCCGACGTCTTTTATGTTGTTATTTGTTTTTTTGAGTGTTTGGGGGTACTGAACTGA
CTAATAAGTATGCTATAAGTTATTTTAAAATAAGGCGGAAAGTGGTCTAGGGCCTATAGCTCAGTTGGTT
TAGAGCGTTCCCCTGATAAGGGAAAGGTCAGTGGTTCGAATCCACTTAGGCCCACCATCCTCAGATCTAT
TTATAATAGTAAAGTGAATTGATGAATTTATCTGGGGGTGTAGCTCAACTGGGAGAGCGCGGCCCTTGCA
AGGCCGAGGTTAGCGGTTCGATCCCGCTCATCTCCATATTTTTATTAATAAAGATAGTAGGTAGTTCTTT
GCTGTATTCATGTAAAGAAGTAAATGAATAGCATTAATTGTTCTTTGGCAATAAAAGCAATTTTGAAACG
GTGTAACTACAATTAGAAATTTGGGTGATCAAGCTACTAAGAGTACATGGTGGATGTCTTGGTACCAAAA
GCTGATGAAGGACGTGGCGGGCTGCGATAAGCTTCGGGGAGCTGCCAAACAAGCTTTGATCCGGAGAATT
CCGAATTGGGAAACCTGTCGTAAGAAACACATTGTGTTTCTTTTGGTTCATACCGCGACATTATTACTTG
AATAAATAGGGTAATAAGAGGAACGAAGGGAACTGAAACATCTAAGTACCTCAGAAAGA

>gi|189009066|gb|EU478602.1| Uncultured Planctomycetales bacterium clone ArabianSea_aB1 16S ribosomal RNA gene, partial sequence; 16S-23S ribosomal RNA intergenic spacer, tRNA-Ile and tRNA-Ala genes, complete sequence; and 23S ribosomal RNA gene, partial sequence
GGATTAGGCATGCAAGTCGAACGAGGATATATCCTTCGGGATATAAGCCGAGTGGCACAAGGGTGAGCAA
TGCATAGATTACCTACCTTTAGGATAAGGACAACTTTGTGAAAACGGAGCTAATACTTAATAATACAAAA
GAAAATAATTTTCTTTTGTCAAAGGGAGGGTAGCAATACCTTTCGCCTAGAGAGGGGTTTATGTCCTATC
AGCTTGTTGGTGGGATAATAGCCTACCAAGGCGAAGACGGGTAGCCGGTTTAAGAGGATGGTCGGCCACA
CTGGGACTGAGACACTGCCCAGACTTCTACGGAAGGCTGCAGTCGAGAATCTTTCGCAATGCCCGAAAGG
GTGACGAAGCGACGCCGCGTGGGTGAAGAAGGCCTTCGGGTTGTAAAACCCTGTCAGGAGTTATGAAATG
TGAATGCGCTAATATCGTGTTTATTTGACAAAGGCTCCAAAGGAAGCCACGGCTAACTCTGTACCAGCAG
CCGCGGTAATACAGAGGTGGCGAGCGTTGTTCGGAATTATTGGGCGTAAAGAGCACGTAGGTGGGTTTGC
AAGTCAGATGTGAAAGCCTTCTGTTCAACGGGAGAATTGCATCTGAAACTGCTAATCTTGAGTATAGGAG
GGGAGAATGGAACTTCTGGTGGAGCGGTGAAATGCGTAGATATCAGAAGGAACGCCGGCGGCGAAAGCGA
TTCTCTGGCCTATTACTGACACTCAGTGTGCGAAAGCTAGGGGAGCAAACGGGATTAGATACCCCGGTAG
TCCTAGCCGTAAACGATGGGCACTAAGCAGAGGGGATTACCTATGTTCTCTCTGCCGTAGCTAACGCATT
AAGTGCCCCGCCTGGGGAGTACGGCCGCAAGGCTAAAACTCAAAAGAATTGACGGGGGCTCGCACAAGCG
GTGGAGCATGTGGCTTAATTCGATGCAACGCGAAAAACCTTACCGGGGCTTGACATGATAGAAGTAGGAA
CCTGAAAGGGGGACGAACGGTATCCAGTCCGTAGCTATTACAGGTGTTGCATGGCTGTCGTCAGCTCGTG
TCGTGAGACGTTGGGTTAAGTCCCCTAACGAGCGAAACCCTTGTTTTTAGTTACCAGCGGGTTATGCCGG
GTACTCTAGAAAGACTGCCGTCGTCAAGACGGAGGAAGGTGGGGATGACGTCAAGTCATCATGGCCCTTA
TGCCCCGGGCTGCACACGTGCTACAATGGTCGGTACAGACGGAAGCGAAGCCGAGAGGTGAAGCGAATCC
TAAAAAGCCGATCTCAGTTCGGATTGGAGGCTGAAATTCGCCTCCATGAAGTTGGAATCGCTAGTAATCG
CGGATCAGCAATGTCGCGGTGAATATGTTCCCGAGCCTTGTACACACCGCCCGTCAAGCCACCCAAGCAG
GATGCACCCGAAAACATTATATCTAACCAGGGCAACTTGGAGGAAAATGTTGAAGGAGTGTTTTGTGAGG
AGGACTAAGTCGTAACAAGGTAGTCGTAGGAGAACCTGCGGCTGGATCACCTCCTTTCTAAGGAGTAAAT
TAAAGTAGGTACATCCGACGTCTTTTATGTTGTTATTTGTTTTTTTGAGTGTTTGGGGGTGCTGAACTGA
CTAATAAGTATGCTATAAGTTATTTTAAAATAAGGAGGAAAGTGGTCTAGGGCCTATAGCTCAGTTGGTT
TAGAGCGTTCCCCTGATAAGGGAAAGGTCAGTGGTTCGAATCCACTTAGGCCCACCATCCTCAGATCTAT
TTATAATAGTAAAGTGAATTGATGAATTTATCTGGGGGTGTAGCTCAACTGGGAGAGCGCGGCCCTTGCA
AGGCCGAGGCTAGCGGTTCGATCCCGCTCATCTCCATATTTTTATTAATAAAGATAGTAGGTAGTTCTTT
GCTATATTCATGTAAAGAAGTAAATGAATAGCATTAATTGTTCTTTGGCAATAAAAGCAATTTTGAAACG
GTGTAACTACAATTAGAAATTTGGGTGATCAAGCTACTAAGGGTACATGGTGGATGTCTTGGTACCAAAA
GCTGATGAAGGACGTGGCGGGCTGCGATAAGCTTCGGGGAGCTGCCAAACAAGCTTTGATCCGGAGAATT
CCGAATTGGGAAACCTGTCGTAAGAAACACATTGTGTTTCTTTTGGTTCATACCGCGACATTATTACTTG
AATAAATAGGGTAATAAGAGGAACGAAGGGAACTGAAACATCTAAGACCTCAGAAAGA

>gi|189009067|gb|EU478603.1| Uncultured Planctomycetales bacterium clone ArabianSea_aE9 16S ribosomal RNA gene, partial sequence; 16S-23S ribosomal RNA intergenic spacer, tRNA-Ile and tRNA-Ala genes, complete sequence; and 23S ribosomal RNA gene, partial sequence
CTTGTCGAACGAGGATATATCCTTCGGGATATAAGCCGAGCGGCACAAGGGTGAGCAATGCATAGATTAC
CTACCTTTAGGATAAGGGCAACTTTGTGAAAACGGAGCTAATACTTAATAATACAAAAGAAAATAATTTT
CTTTGTCAAAGGGAGGGTAGCAATACCTTTCGCCTAGAGAGGGGTTTATGTCCTATCAGCTTGTTGGTGG
GGTAATAGCCTACCAAGGCGAAGACGGGTAGCCGGTTTAAGAGGATGGTCGGCCACACTGGGACTGAGAC
ACTGCCCAGACTTCTACGGAAGGCTGCAGTCGAGAATCTTTCGCAATGCCCGAAAGGGTGACGAAGCGAC
GCCGCGTGGGTGAAGAAGGCCTTCGGGTTGTAAAGCCCTGTCAGGAGTTATGAAATGTAAGTGCGCTAAT
ATCGTGCTTATTTGACAAAGGCTCCAAAGGAAGCCACGGCTAACTCTGTGCCAGCAGCCGCGGTAATACA
GAGGTGGCGAGCGTTGTTCGGAATTATTGGGCGTAAAGAGCACGTAGGTGGGTTTGCAAGTCAGATGTGA
AAGCCTTCTGTTCAACGGAAGAATTGCATCTGAAACTGCTAATCTTGAGTATAGGAGGGGAGAATGGAAC
TACTGGTGGAGCGGTGAAATGCGTAGATATCAGAAGGAACGCCGGCGGCGAAAGCGATTCTCTGGCCTAT
TACTGACACTCAGTGTGCGAAAGCTAGGGGAGCAAACGGGATTAGATACCCCGGTAGTCCTAGCCGTAAA
CGATGGGCACTAAGTAGAGGGAATTACCTATATTCTCTCTGCCGTAGCTAACGCATTAAGTGCCCCGCCT
GGGGAGTACGGCCGCAAGGCTAAAACTCAAAAGAATTGACGGGGGCTCGCACAAGCGGTGGAGCATGTGG
CTTAATTCGATGCAACGCGAAAAACCTTACCGGGGCTTGACATGATAGAAGTAGGAACCTGAAAGGGGGA
CGAACGGTATCCAGTCCGTAGCTATTACAGGTGTTGCATGGCTGTCGTCAGCTCGTGTCGTGAGACGTTG
GGTTAAGTCCCCTAACGAGCGAAACCCTTGTTTTTAGTTACCAGCGGGTTATGCCGGGTACTCTAGAAAG
ACTGCCGTCGTCAAGACGGAGGAAGGTGGGGATGACGTCAAGTCATCATGGCCCTTATGCCCCGGGCTGC
ACACGTGCTACAATGGTCGGTACAGACGGAAGCGAAGCCGAGAGGTGAAGCGAATCCTAAAAAGCCGATC
TCAGTTCGGATTGGAGGCTGAAATTTCGCCTCCATGAAGGTTGGAATCGCTAGTAATCGCGGATCAGCAA
TGTCGCGGTGAATATGTTCCCGAGCCTTGTACACACCGCCCGTCAAGCCACCCAAGCAGGATGCACCCGA
AAACATTATATCTAACCAGGGCAACTTGGAGGAAAATGTTGAAGGAGTGTTTTGTGAGGAGGACTAAGTC
GTAACAAGGTAGTCGTAGGAGAACCTGCGGCTGGATCACCTCCTTTCTAAGGAGTAAATCAAAATAGGTA
CATCCGACGTCTTTTATGTTGTTATTTGTTTTTTTGAGTGTTTGGGGGTGCTAAACCGACTAATAAGTAT
GCTATAAGTTGTTTTTAAATAAAGCGGAAAGTGGTCCAGGGCCTATAGCTCAGTTGGTTTAGAGCGTTCC
CCTGATAAGGGAAAGTCAGTGTTCGAATCCACTTAGCCCACCATCCTCGATCTATTTATAAAGTAAAGGA
ATGAGAATTTATCTGGGGTTGCCCAACTGGAAAGCGCGCCCTGCAAGCAAAGTTGCGGTTCGATCCCGCT
CATCTCCATAATTCTTTTAATAAAAACAGTGATGTTATTGCTGTATTCATGTAAAGAAGTAAATGAATAC
CATTAATGTTCTTTGCAATAAAAGCAATTTTGAAACGGTGTAACTACAATTAGAAATTTGGGTGATCAAG
CTACTAAGGGTCCATGGTGGATGTCTTGGTACCAAAAGCTGATGAAGGACGTGGCGGGCTGCGATAAGCT
TCGGGGAGCTGCCAAACGAGCTTTGATCCGGAGAATTCCGAATTGGGAAACCTGTCGTAAGAAACACTTG
TTTTCTTTTGGTTCATACCGCGACATTATTATCTGAATAAATAGGGTAATAAGAGGAACGAAGGAAGGTG
AAACATCTAAGTAC

>gi|189009068|gb|EU478604.1| Uncultured Planctomycetales bacterium clone ArabianSea_aG2 16S ribosomal RNA gene, partial sequence; 16S-23S ribosomal RNA intergenic spacer, tRNA-Ile and tRNA-Ala genes, complete sequence; and 23S ribosomal RNA gene, partial sequence
GGATTAGGCATGCAAGTCGAACGAGGATATATCCTTCGGGATATAAGCCGAGTGGCACAAGGGTGAGCAA
TGCATAGATTACCTACCTTTAGGATAAGGACAACTTTGTGAAAACGGAGCTAATACTTAATAATACAAAA
GAAAATAATTTTCTTTTGTCAAAGGGAGGGTAGCAATACCTTTCGCCTAGAGAGGGGTTTATGTCCTATC
AGCTTGTTGGTGGGGTAATAGCCTACCAAGGCGAAGACGGGTAGCCGGTTTAAGAGGATGGTCGGCCACA
CTGGGACTGAGACACTGCCCAGACTTCTACGGAAGGCTGCAGTCGAGAATCTTTCGCAATGCCCGAAAGG
GTGACGAAGCGACGCCGCGTGGGTGAAGAAGGCCTTCGGGTTGTAAAACCCTGTCAGGAGTTATGAAATG
TAAGTGCGCTAATATCGTGCTTATTTGACAAAGGCTCCAAAGGAAGCCACGGCTAACTCTGTGCCAGCAG
CCGCGGTAATACAGAGGTGGCGAGCGTTGTTCGGAATTATTGGGCGTAAAGAGCACGTAGGTGGGTTTGC
AAGTCAGATGTGAAAGCCTTCTGTTCAACGGGAGAATTGCATCTGAAACTGCTAATCTTGAGTATAGGAT
GGGAGAATGGAACTTCTGGTGGAGCGGTGAAATGCGTAGATATCAGAAGGAACGCCGGCGGCGAAAGCGA
TTCTCTGGCCTATTACTGACACTCAGTGTGCGAAAGCTAGGGGAGCAAACGGGATTAGATACCCCGGTAG
TCCTAGCCGTAAACGATGGGCACTAAGTAGAGGGGATTACCTATGTTCTCTCTGCCGTAGCTAACGCATT
AAGTGCCCCGCCTGGGGAGTACGGTCGCAAGGCTAAAACTCAAAAGAATTGACGGGGGCTCGCACAAGCG
GTGGAGCATGTGGCTTAATTCGATGCAACGCGAAAAACCTTACCGGGGCTTGACATGATAGAAGTAGGAA
CCTGAAAGGGGGACGAACGGTATCCAGTCCGTAGCTATTACAGGTGTTGCATGGCTGTCGTCAGCTCGTG
TCGTGAGACGTTGGGTTAAGTCCCCTAACGAGCGAAACCCTTGTTTTTAGTTACCAGCGGGTTATGCCGG
GTACTCTAGAAAGACTGCCGTCGTCAAGACGGAGGAAGGTGGGGATGACGTCAAGTCATCATGGCCCTTA
TGCCCCGGGCTGCACACGTGCTACAATGGTCGGTACAGACGGAAGCGAAGCCGAGAGGTGAAGCGAATCC
TAAAAAGCCGATCTCAGTTCGGATTGGAGGCTGAAATTCGCCTCCATGAAGTTGGAATCGCTAGTAATCG
CGGATCAGCAATGTCGCGGTGAATATGTTCCCGAGCCTTGTACACACCGCCCGTCAAGCCACCCAAGCAG
GATGCACCCGAAAACATTATATCTAACCAGGGCAACTTGGAGGAAAATGTTGAAGGAGTGTTTTGTGAGG
AGGACTAAGTCGTAACAAGGTAGTCGTAGGAGAACCTGCGGCTGGATCACCTCCTTTCTAAGGAGTAAAT
CAAAGTAGGTACATCCGACGTCTTTTATGTTGTTATTTGTTTTTTTGAGTGTTTGGGGGTGCTGAACTGA
CTAATAAGTATGCTATAAGTTATTTTAAAATAAGGCGGAAAGTGGTCTAGGGCCTATAGCTCAGTTGGTT
TAGAGCGTTCCCCTGATAAGGGAAAGGTCAGTGGTTCGAATCCACTTAGGCCCACCATCCTCAGATCTAT
TTATAATAGTAAAGCTAATTGATGAATTTATCTGGGGGTGTAGCTCAACTGGGAGAGCGCGGCCCTTGCA
AGGCCGAGGTTAGCGGTTCAATCCCGCTCATCTCCATATTTTTATTAATAAAGATAGTAGGTAGTTCTTT
GCTGTATTCATGTAAAGAAGTAAATGAATAGCATTAATTGTTCTTTGGCAATAAAAGCAATTTTGAAACG
GTGTAACTACAATTAGAAATTTGGGTGATCAAGCTACTAAGGGTACATGGTGGATGTCTTGGTACCAAAA
GCTGATGAAGGACGTGGCGGGCTGCGATAAGCTTCGGGGAGCTGCCAAACAAGCTTTGATCCGGAGAATT
CCGAATTGGGAAACCTGTCGTAAGAAACACATTGTGTTTCTTTTGGTTCATACCGCGACATTATTACATT
GAATAAATAGGGTAATAAGAGGAACGAAGGGAACTGAAACATCTAAGTACCTCAGAA

>gi|189009069|gb|EU478605.1| Uncultured Planctomycetales bacterium clone ArabianSea_aC9 16S ribosomal RNA gene, partial sequence; 16S-23S ribosomal RNA intergenic spacer, tRNA-Ile and tRNA-Ala genes, complete sequence; and 23S ribosomal RNA gene, partial sequence
GGATTAGGCATGCAAGTCGAACGAGGATATATCCTTCGGGATATAAGCCGAGTGGCACAAGGGTGAGCAA
TGCATAGATTACCTACCTTTAGGATAAGGACAACTTTGTGAAAACGGAGCTAATACTTAATAATACAAAT
GAAAGTAATTTTCTTTTGTCAAAGGGAGGGTAGCAATACCTTTCGCCTAGAGAGGGGTTTATGTCCTATC
AGCTTGTTGGTGGGGTAATAGCCTACCAAGGCGAAGACGGGTAGCCGGTTTAAGAGGATGGTCGGCCACA
CTGGGACTGAGACACTGCCCAGACTTCTACGGAAGGCTGCAGTCGAGAATCTTTCGCAATGCCCGAAAGG
GTGACGAAGCGACGCCGCGTGGGTGAAGAAGGCCTTCGGGTTGTAAAACCCTGTCAGGAGTTATGAAATG
TAAGTGCGCTAATATCGTGCTTATTTGACAAAGGCTCCAAAGGAAGCCACGGCTAACTCTGTGCCAGCAG
CCGCGGTAATACAGAGGTGGCGAGCGTTGTTCGGAATTATTGGGCGTAAAGAGCACGTAGGTGGGTTTGC
AAGTCAGATGTGAAAGCCTTCTGTTCAACGGGAGAATTGCATCTGAAACTGCTAATCTTGAGTATAGGAG
GGGAGAATGGAACTTCTGGTGGAGCGGTGAAATGCGTAGATATCAGAAGGAACGCCGGCGGCGAAAGCGA
TTCTCTGGCCTATTACTGACACTCAGTGTGCGAAAGCTAGGGGAGCAAACGGGATTAGATACCCCGGTAG
TCCTAGCCGTAAACGATGGGCACTAAGTAGAGGGGATTACCTATGTTCTCTCTGCCGTAGCTAACGCATT
CACGCATTAAGTGCCCCGCCTGGGGAGTACGGCCGCAAGGCTAAAACTCAAAAGAATTGACGGGGGCTCG
CACAAGCGGTGGAGCATGTGGCTTAATTCGATGCAACGCGAAAAACCTTACCGGGGTTTGACATGATAGA
AGTAGGAACCTGAAAGGGGGACGAACGGTATCCAGTCCGTAGCTATTACAGGTGTTGCATGGCTGTCGTC
AGCTCGTGTCGTGAGACGTTGGGTTAAGTCCCCTAACGAGCGAAACCCTTGTTTTTAGTTACCAGCGGGT
TATGCCGGGTACTCTAGAAAGACTGCCGTCGTCAAGACGGAGGAAGGTGGGGATGACGTCAAGTCATCAT
GGCCCTTATGCCCCGGGCTGCACACGTGCTACAATGGTCGGTACAGACGGAAGCGAAGCCGAGAGGTGAA
GCGAATCCTAAAAAGCCGATCTCAGTTCGGATTGGAGGCTGAAATTCGCCTCCATGAAGTTGGAATCGCT
AGTAATCGCGGATCAGCAATGTCGCGGTGAATATGTTCCCGAGCCTTGTACACACCGCCCGTCAAGCCAC
CCAAGCAGGATGCACCCGAAAACATTATATCTAACCAGGGCAACTTGGAAGAAAATGTTGAAGGAGTGTT
TTGTGAGGAGGACTAAGTCGTAACAAGGTAGTCGTAGGAGAACCTGCGGCTGGATCACCTCCTTTCTAAG
GAGTAAATCAAAGTAGGTACATCCGACGTCTTTTATGTTGTTATTTGTTTTTTTGAGTGTTTGGGGGTGC
TGAACTGACTAATAAGTATGCTATAAGTTGTTTTAAAATAAGGCGGAGAGTGGTCTAGGGCCTATAGCTC
AGTTGGTTTAGAGCGTTCCCCTGATAAGGGAAAGGTCAGTGGTTCGAATCCACTTAGGCCCACCATCCTC
AGATCTATTTATAATAGTAAAGTGAATTGATGAATTTATCTGGGGGTGTAGCTCAACTGGGAGAGCGCGG
CCCTTGCAAGGCCGAGGTTAGCGGTTCGATCCCGCTCATCTCCATATTTTTATTAATAAAGATAGTAGGT
AGTCCTTTGCTGTATACATGTAAAGAAGTAAATGAATAGCATTAATTGTTCTTTGGCAATAAAAGCAATT
TTGAAACGGTGTAACTACAATTAGAAATTTGGGTGATCAAGCTACTAAGGGTATGTGGTGGATGTCTTGG
TACCAAAAGCTGATGAAGGACGCGGCGGGCTGCGATAAGCTTCGGGGAGCTGCCAAACAAGCTTTGATCC
GGAGGATTCCGAATTGGGAAACCTGTCGTAAGAAACACACTGTGTTTCTTTTGGTTCATACCGCGACATT
ATTACTTGAATAAATAGGGTAATAAGAGGAACGAAGGGAACTGAAACATCTAAGTACCTCAGAA

>gi|189009070|gb|EU478606.1| Uncultured Planctomycetales bacterium clone ArabianSea_aD2 16S ribosomal RNA gene, partial sequence; 16S-23S ribosomal RNA intergenic spacer, tRNA-Ile and tRNA-Ala genes, complete sequence; and 23S ribosomal RNA gene, partial sequence
GGATTAGGCATGCAAGTCGAACGAGGATATATCCTTCGGGATATAAGCCGAGTGGCACAAGGGTGAGCAA
TGCATAGATTACCTACCTTTAGGATAAGGACAACTTTGTGAAAACGGAGCTAATACTTAATAATACAAAA
GAAAATAATTTTCTTTTGTCAAAGGGAGGGTAGCAATACCTTTCGCCTAGAGAGGGGTTTATGTCCTATC
AGCTTGTTGGTGGGGTAATAGCCTACCAAGGCGAAGACGGGTAGCCGGTTTAAGAGGATGGTCGGCCACA
CTGGGACTGAGACACTGCCCAGACTTCTACGGAAGGCTGCAGTCGAGAATCTTTCGCAATGCCCGAAAGG
GTGACGAAGCGACGCCGCGTGGGCGAAGAAGGCCTTCGGGTTGTAAAACCCTGTCAGGAGTTATGAAATG
TAAGTGCGCTAATATCGTGCTTATTTGACAAAGGCTCCAAAGGAAGCCACGGCTAACTCTGTGCCAGCAG
CCGCGGTAATACAGAGGTGGCGAGCGTTGTTCGGAATAATTGGGCGTAAAGAGCACGTAGGTGGGTTTGC
AAGTCAGATGTGAAAGCCTTCTGTTCAACGGGAGAATTGCATCTGAAACTGCTAATCTTGAGTATAGGAG
GGGAGAATGGAACTTCTGGTGGAGCGGTGAAATGCGTAGATATCAGAAGGAACACCGGCGGCGAAAGCGA
TTCTCTGGCCTATTACTGACACTCAGTGTGCGAAAGCTAGGGGAGCAAACGGGATTAGATACCCCGGTAG
TCCTAGCCGTAAACGATGGGCACTAAGTAGAGGGGATTACCTATGTTCCCTCTGCCGTAGCTAACGCATT
AAGTGCCCCGCCTGGGGAGTACGGCCGCAAGGCTAAAACTCAAAAGAATTGACGGGGGCTCGCACAAGCG
GTGGAGCATGTGGCTTAATTCGATGCAACGCGAAAAACCTTACCGGGGCTTGACATGATAGAAGTAGGAA
CCTGAAAGGGGGACGAACGGTATCCAGTCCGTAGCTATTACAGGTGTTGCATGGCTGTCGTCAGCTCGTG
TCGTGAGACGTTGGGTTAAGTCCCCTAACGAGCGAAACCCTTGTTTTTAGTTACCAGCGGGTTATGCCGG
GTACTCTAGAAAGACTGCCGTCGTCAAGACGGAGGAAGGTGGGGACGACGTCAAGTCATCATGGCCCTTA
TGCCCCGGGCTGCACACGTGCTACAATGGTCGGTACAGACGGAAGCGAAGCCGAGAGGTGAAGCGAATCC
TAAAAAGCCGATCTCAGTTCGGATTGGAGGCTGAAATTCGCCTCCATGAAGTTGGAATCGCTAGTAATCG
CGGATCAGCAATGTCGCGGTGAATATGTTCCCGAGCCTTGTACACACCGCCTGTCAAGCCACCCAAGCAG
GATGCACCCGAAAACATTATATCTAACCAGGGTAACTTGGAGGAAAATGTTGAAGGAGTGTTTTGTGAGG
AGGACTAAGTCGTAACAAGGTAGTCGTAGGAGAACCTGCGGCTGGATCACCTCCTTTCTAAGGAGTAAAT
CAAAGTAGGTACATCCGACGTCTTTTATGTTGTTATTTGTTTTTTTGAGTGTTTGGGGGTGCTGAACTGA
CTAATAAGTATGCTATAAGTTATTTTAAATAAAGCGGAAAGTGGTCTAGGGCCTATAGCTCAGTTGGTTT
AGAGCGTTCCCCTGATAAGGGAAAGGTCAGTGGTTCGAATCCACTTAGGCCCACCATCCTCGGATCTATT
TATAATAGTAAAGTGAATTGATGAATTTATCTGGGGGTGTAGTTCAACTGGGAGAGCGCGGCCCTTGCAA
GGCCGAGGCTAGCGGTTCGATCCCGCTCATCTCCATATTTTTATAAATAAAGATAGTAGGTAGTTTTTTG
CTGTGATCATGTGAAGAAGTAAATGAATAGCATTAATTGTTCTTTGGCAATAAAAGCAATTTTGAAACGG
TGTAACTACAATTAGAAATTTGGGTGATCAAGCTACTAAGGGTACATGGTGGATGTCTTGGTACCAAAAG
CTGATGAAGGACGTGGCGGGCTGCGATAAGCTTCGGGGAGCTGCCAAACAAGCTTTGATCCGGAGAATTC
CGAATTGGGAAACCTGTCGTAAGAAACACATTGTGTTTCTTTTGGTTCATACCGCGACATTATTACTTGA
ATAAATAGGGTAATAAGAGGAACGAAGGGAACTGAAACATCTAAGTACCTCAGAA

>gi|189009071|gb|EU478607.1| Uncultured Planctomycetales bacterium clone ArabianSea_aC1 16S ribosomal RNA gene, partial sequence; 16S-23S ribosomal RNA intergenic spacer, tRNA-Ile and tRNA-Ala genes, complete sequence; and 23S ribosomal RNA gene, partial sequence
GGATTAGGCATGCAAGTCGAACGGGGATATATCCTTCGGGATATAAGCCGAGTGGCACAAGGGTGAGCAA
TGCATAGATTACCTACCTTTAGGATAAGGACAACTTTGTGAAAACGGAGCTAATACTTAATAATACAAAT
GAAAGTAATTTTCTTTTGTCAAAGGGAGGGTAGCAATACCTTTCGCCTAGAGAGGGGTTTATGTCCTATC
AGCTTGTTGGTGGGGTAATAGCCTACCAAGGCGAAGACGGGTAGCCGGTTTAAGAGGATGGTCGGCCACA
CTGGGACTGAGACACTGCCCAGACTTCTACGGAAGGCTGCAGTCGAGAATCTTTCGCAATGCCCGAAAGG
GTGACGAAGCGACGCCGCGTGGGTGAAGAAGGCCTTCGGGTTGTAAAACCCTGTCAGGAGTTATGAAATG
TAAGTGCGCTAATATCGTGCTTATTTGACAAAGGCTCCAAAGGAAGCCACGGCTAACTCTGTGCCAGCAG
CCGCGGTAATACAGAGGTGGCGAGCGTTGTTCGGAATTATTGGGCGTAAAGAGCACGTAGGTGGGTTTGC
AAGTCAGATGTGAAAGCCTTCTGTTCAACGGGAGAATTGCATCTGAAACTGCTAATCTTGAGTATAGGAG
GGGAGAATGGAACTTCTGGTGGAGCGGTGAAATGCGTAGATATCAGAAGGAACGCCGGCGGCGAAAGCGA
TTCTCTGGCCTATTACTGACACTCAGTGTGCGAAAGCTAGGGGAGCAAACGGGATTAGATACCCCGGTAG
TCCTAGCCGTAAACGATGGGCACTAAGTAGAGGGGATTACCTATGTTCTCTCTGCCGTAGCTAACGCATT
AAGTGCCCCGCCTGGGGAGTACGGCCGCAAGGCTAAAACTCAAAAGAATTGACGGGGGCTCGCACAAGCG
GTGGAGCATGTGGCTTAATTCGATGCAACGCGAAAAACCTTACCGGGGTTTGACATGATAGAAGTAGGAA
CCTGAAAGGGGGACGAACGGTATCCAGTCCGTAGCTATTACAGGTGTTGCATGGCTGTCGTCAGCTCGTG
TCGTGAGACGTTGGGTTAAGTCCCCTAACGAGCGAAACCCTTGTTTTTAGTTACCAGCGGGTTATGCCGG
GTACTCTAGAAAGACTGCCGTCGTCAAGACGGAGGAAGGTGGGGATGACGTCAAGTCATCATGGCCCTTA
TGCCCCGGGCTGCACACGTGCTACAATGGTCGGTACAGACGGAAGCGAAGCCGAGAGGTGAAGCGAATCC
TAAAAAGCCGATCTCAGTTCGGATTGGAGGCTGAAATTCGCCTCCATGAAGTTGGAATCGCTAGTAATCG
CGGATCAGCAATGTCGCGGTGAATATGTTCCCGAGCCTTGTACACACCGCCCGTCAAGCCACCCAAGCAG
GATGCACTCGAAAACATTATATCTAACCAGGGCAACTTGGAGGAAAATGTTGAAGGAGTGTTTTGTGAGG
AGGACTAAGTCGTAACAAGGTAGTCGTAGGAGAACCTGCGGCTGGATCACCTCCTTTCTAAGGAGTAAAT
CAAAGTAGGTACATCCGACGTCTTTTATGTTGTTATTTGTTTTTTTGAGTGTTTGGGGGTGCTGAACTGA
CTAATAAGTATGCTATAAGTTGTTTTAAAATAAGGCGGAGAGTGGTCTAGGGCCTATAGCTCAGTTGGTT
TAGAGCGTTCCCCTGATAAGGGAAAGGTCAGTGGTTCGAATCCACTTAGGCCCACCATCCTCAGATCTAT
TTATAATAGTAAAGTGAATTGATGAATTTATCTGGGGGTGTAGCTCAACTGGGAGAGCGCGGCCCTTGCA
AGGCCGAGGTTAGCGGTTCGATCCCGCTCATCTCCATATTTTTATTAATAAAGATAGTAGGTAGTCCTTT
GCTGTATACATGTAAAGAAGTAAATGAATAGCATTAATTGTTCTTTGGCAATAAAAGCAATTTTGAAACG
GTGTAACTACAATTAGAAATTTGGGTGATCAAGCTACTAAGGGTATGTGGTGGATGTCTTGGTACCAAAA
GCTGATGAAGGACGCGGCGGGCTGCGATAAGCTTCGGGGAGCTGCCAAACAAGCTTTGATCCGGAGGATT
CCGAATTGGGAAACCTGTCGTAAGAAACACACTGTGTTTCTTTTGGTTCATACCTCGACATTATTACTTG
AATAAATAGGGTAATAAGAGGAACGAAGGGAACTGAAACATCTAAGTACCTCAGA

>gi|189009072|gb|EU478608.1| Uncultured Planctomycetales bacterium clone ArabianSea_aC12 16S ribosomal RNA gene, partial sequence; 16S-23S ribosomal RNA intergenic spacer, tRNA-Ile and tRNA-Ala genes, complete sequence; and 23S ribosomal RNA gene, partial sequence
GGATTAGGCATGCAAGTCGAACGAGGATATATCCTTCGGGATATAAGCCGAGTGGCACAAGGGTGAGCAA
TGCATAGATTACCTACCTTTAGGATAAGAACAACTTTGTGAAAACGGAGCTAATACTTAATAATACAGAA
GAAAATAATTTTCTTTTGTCAAAGGGAGGGTAGCAATACCTTTCGCCTAGAGAGGGGTTTATGTCCTATC
AGCTTGTTGGTGGGGTAATAGCCTACCAAGGCGAAGACGGGTAGCCGGTTTAAGAGGATGGTCGGCCACA
CTGGGACTGAGACACTGCCCAGACTTCTACGGAAGGCTGCAGTCGAGAATCTTTCGCAATGCCCGAAAGG
GTGACGAAGCGACGCCGCGTGGGTGAAGAAGGCCTTCGGGTTGTAAAGCCCTGTCAGGAGTTATGAAATG
TAAGTGCGCTAATATCGTGCTTATTTGACAAAGGCTCCAAAGGAAGTCACGGCTAACTCTGTGCCAGCAG
CCGCGGTAATACAGAGGTGGCGAGCGTTGTTCGGAATTATTGGGCGTAAAGAGCACGTAGGTGGGTTTGC
AAGTCAGATGTGAAAGCCTTCTGTTCAACGGGAGAATTGCATCTGAAACTGCTAATCTTGAGTATAGGAG
GGGAGAATGGAACTTCTGGTGGAGCGGTGAAATGCGTAGATATCAGAAGGAACGCCGGCGGCGAAAGCGA
TTCTCTGGCCTATTACTGACACTCAGTGTGCGAAAGCTAGGGGAGCAAACGGGATTAGATACCCCGGTAG
TCCTAGCCGTAAACGATGGGCACTAAGTAGAGGGGATTACCTATGTTCTCTCTGCCGTAGCTAACGCATT
AAGTGCCCCGCCTGGGGAGTACGGCCGCAAGGCTAAAACTCAAAAGAATTGACGGGGGCTCGCACAAGCG
GTGGAGCATGCGGCTTAATTCGATGCAACGCGAAAAACCTTACCGGGGCTTGACATGATAGAAGTAGGAA
CCTGAAAGGGGGACGAACGGTATCCAGTCCGTAGCTATTACAGGTGTTGCATGGCTGTCGTCAGCTCGTG
TCGTGAGACGTTGGGTTAAGTCCCCTAACGAGCGAAACCCTTGTTTTTAGTTACCAGCGGGTTATGCCGG
GTACTCTAGAAAGACTGCCGTCGTCAAGACGGAGGAAGGTGGGGATGACGTCAAGTCATCATGGCCCTTA
TGCCCCGGGCTGCACACGTGCTACAATGGTCGGTACAGACGGAAGCGAAGCCGAGAGGTGAAGCGAATCC
TAAAAAGCCGATCTTAGTTCGGATTGGAGGGCTGAAATTCGCCTCCATGAAAGTTGGAATCGCTAGTAAT
CGCGGATCAGCAGTGTCGCGGTGAATATGTTCCCGAGCCTTGTACACACCGCCCGTCAAGCCACCCAAGC
AGGATGCACCCGAAAACATTATAYCTWRCYMRGGCAACTTGGAGGAAAATGTTGAAGGAGTGTTTTGCGA
GGAGGACTAAGTCGTAACAAGGTAGTCGTAGGAGAACCTGCGGCTGGATCACCTCCTTTCTAAGGAGTAA
ATCAAAGTAGGTACATCCGACGTCTTTTATGTTGTTATTTGTTTTTTGAGTGTTTGGGGGTGCTGAACCG
ACTAATAAGTATGCTATAAGTTATTTTAAAAATAAGTTGGAAAGAGGTCTAGGGCCTATAGCTCAGTTGG
TTTAGAGCGTTCCCCTGATAAGGGAAAGGTCAGTGGTTCGAATCCACTTAGGCCCACCATCCTCAGATTT
ATTTATAATAGTAAAGTGAATTGATGAATTTATCTGGGGGTGTAGCTCAACTGGGAGAGCGCGGCCCTTG
CAAGGCCGAGGTTAGCGGTTCGATCCCGCTCATCTCCATATTTTTTATTAATAAAGATAGGATAGTAGGT
AGTTCTTTGCTGTATTCATGTAAAGAAGTAAATGAATAGCATTAATCGTTCTTTGGCAATAAAAGCAATT
TTGAAACGGTGTAACTACAATTAGAAATTTGGGTGATCAAGCTACTAAGGGTACATGGTGGATGTCTTGG
TACCAAAAGCTGATGAAGGACGTGGCGGGCTGCGATAAGCTTCGGGGAGCTGCCAAACAAGCTTTGATCC
GGAGAATTCCGAATTGGGAAACCTGTCGTAGGAAACATATTGTGTTTCTTTTGGTTCATACCGCGACATT
ATTTACTTGAATAAATAGGGTAATAAGAGGAACGAAGGGAACTGAAACATCTAAGACCTCAGAGAA

>gi|189009073|gb|EU478609.1| Uncultured Planctomycetales bacterium clone ArabianSea_aA4 16S ribosomal RNA gene, partial sequence; 16S-23S ribosomal RNA intergenic spacer, tRNA-Ile and tRNA-Ala genes, complete sequence; and 23S ribosomal RNA gene, partial sequence
GGATTAGGCATGCAAGTCGAACGAGGATATATCCTTCGGGATATAAGCCGAGTGGCACAAGGGTGAGCAA
TGCATAGATTACCTACCTTTAGGATAAGGACAACTTTGTGAAAACGGAGCTAATACTTAATAATACAAAA
GAAAATAATTTTCTTTTGTCAAAGGGAGGGTAGCAATACCTTTCGCCTAGAGAGGGGTTTATGTCCTATC
AGCTTGTTGGTGGGGTAATAGCCTACCAAGGCGAAGACGGGTAGCCGGTTTAAGAGGATGGTCGGCCACA
CTGGGACTGAGACACTGCCCAGACTTCTACGGAAGGCTGCAGTCGAGAATCTTTCGCAATGCCCGAAAGG
GTGACGAAGCGACGCCGCGTGGGTGAAGAAGGCCTTCGGGTTGTAAAACCCTGTCAGGAGTTATGAAATG
TAAGTGCGCTAATATCGTGCTTATTTGACAAAGGCTCCAAAGGAAGCCACGGCTAACTCTGTGCCAGCAG
CCGCGGTAATACAGAGGTGGCGAGCGTTGTTCGGAATTATTGGGCGTAAAGAGCACGTAGGTGGGTTTGC
AAGTCAGATGTGAAAGCCTTCTGTTCAACGGGAGAATTGCATCTGAAACTGCTAATCTTGAGTATAGGAT
GGGAGAATGGAACTTCTGGTGGAGCGGTGAAATGCGTAGATATCAGAAGGAACGCCGGCGGCGAAAGCGA
TTCTCTGGCCTATTACTGACACTCAGTGTGCGAAAGCTAGGGGAGCAAACGGGATTAGATACCCCGGTAG
TCCTAGCCGTAAACGATGGGCACTAAGTAGAGGGGATTACCTATGTTCTCTCTGCCGTAGCTAACGCATT
AAGTGCCCCCGCCTGGGGAGTACGGTCGCAAGGCTAAAACTCAAAAGAATTGACGGGGGCTCGCACAAGC
GGTGGAGCATGTAGCTTAATTCGATGCAACGCGAAAAACCTTACCGGGGCTTGACATGATAGAAGTAGGA
ACCTGAAAGGGGGACGAACGGTATCCAGTCCGTAGCTATTACAGGTGTTGCATGACTGTCGTCAGCTCGT
GTCGTGAGACGTTGGGTTAAGTCCCCTAACGAGCGAAACCCTTGTTTTTAGTTACCAGCGGGTTATGCCG
GGTACTCTAGAAAGACTGCCGTCGTCAAGACGGAGGAAGGTGGGGATGACGTCAAGTCATCATGGCCCTT
ATGCCCCGGGCTGCACACGTGCTACAATGGTCGGTACAGACGGAAGCGAAGCCGAGAGGTGAAGCGAATC
CTAAAAAGCCGATCTCAGTTCGGATTGGAGGCTGAAATTCGCCTCCATGAAGTTGGAATCGCTAGTAATC
GCGGATCAGCAATGTCGCGGTGAATATGTTCCCGAGCCTTGTACACACCGCCCGTCAAGCCACCCAAGCA
GGATGCACCCGAAAACATTATATCTAACCAGGGCAACTTGGAGGAAAATGTTGAGGGAGTGTTTTGTGAG
GAGGACTAAGTCGTAACAAGGTAGTCGTAGGAGAACCTGCGGCTGGATCACCTCCTTTCTAAGGAGTAAA
TCAAAGTAGGGTACATCCGACGTCTTTTATGTTGTTATTTGTTTTTTTGAGTGTTTGGGGGGTGCTGAAC
TGACTAATAAGTATGCTATAAGTTATTTTAAAATAAGGCGGAAAGTGGTCTAGGGCCTATAGCTCAGTTG
TTTAGAGCGTTCCCCGATAAGGAAAGTCAGTGTTCGAATCCACTTAGCCCACCATCCTCGATCTATTTAT
AATGTAAAGCTAATGATGAATTTATCTGGGGTGTAGCTCAACTGGAGAGCGCGGCCCTTGCAAGGCCGAG
GTTAGGGTTCAATCCCGCTCACCTCCATATTTTTATTAATAAAGATAGTGGTAGTTCTTTGCTGTATTCA
TGTAAAGAAGTAAATGAATAGCATTAATTGTTCTTTGGCAATAAAAGCAATTTTGAAACGGTGTAACTAC
AATTAGAAATTTGGGTGATCAAGCTACTAAGGGTACATGGTGGATGTCTAGGTACCAAAAGCTGATGAAG
GACGTGGCGGGCTGCGATAAGCTTCGGGGAGCTGCCAAACAAGCTTTGATCCGGAGAATTCCGAATTGGG
AAACCTGTCGTAAGAAACACATTGTGTTTCTTTTGGTTCATACCGCGACATTATTTCTTGAATAAATAGG
GTAATAAGAGGAACGAAGGGAAGGGAAACATCTAAGTAC

>gi|189009074|gb|EU478610.1| Uncultured Planctomycetales bacterium clone ArabianSea_aC4 16S ribosomal RNA gene, partial sequence; 16S-23S ribosomal RNA intergenic spacer, tRNA-Ile and tRNA-Ala genes, complete sequence; and 23S ribosomal RNA gene, partial sequence
GGATTAGGCATGCAAGTCGAACGAGGATATATCCTTCGGGATATAAGCCGAGTGGCACAAGGGTGAGCAA
TGCATAGATTACCTACCTTTAGGATAAGGGCAACTTTGTGAAAACGGAGCTAATACTTAATAATACAAAA
GAAAATAATTTTCTTTTGTCAAAGGGAGGGTAGCAATACCTTTCGCCTAGAGAGGGGTTTATGTCCTATC
AGCTTGTTGGTGGGGTAATAGCCTACCAAGGCGAAGACGGGTAGCCGGTTTAAGAGGATGGTCGGCCACA
CTGGGACTGAGACACTGCCCAGACTTCTACGGAAGGCTGCAGTCGAGAATCTTTCGCAATGCCCGAAAGG
GTGACGAAGCGACGCCGCGTGGGTGAAGAAGGCCTTCGGGTTGTAAAGCCCTGTCAGGAGTTATGAAATG
TAAGTGCGCTAATATCGTGCTTATTTGACAAAGGCTCCAAAGGAAGCCACGGCTAACTCTGTGCCAGCAG
CCGCGGTAATACAGAGGTGGCGAGCGTTGTTCGGAATTATTGGGCGTAAAGAGCACGTAGGTGGGTTTGC
AAGTCAGATGTGAAAGCCTTCTGTTCAACGGAAGAATTGCATCTGAAACTGCTAATCTTGAGTATAGGAG
GGGAGAATGGAACTTCTGGTGGAGCGGTGAAATGCGTAGATATCAGAAGGAACGCCGGCGGCGAAAGCGA
TTCTCTGGCCTATTACTGACACTCAGTGTGCGAAAGCTAGGGGAGCAAACGGGATTAGATACCCCGGTAG
TCCTAGCCGTAAACGATGGGCACTAAGTAGAGGGAATTACCTATATTCTCTCTGCCGTAGCTAACGCATT
AAGTGCCCCGCCTGGGGAGTACGGCCGCAAGGCTAAAACTCAAAAGAATTGACGGGGGCTCGCACAAGCG
GTGGAGCATGTGGCTTAATTCGATGCAACGCGAAAAACCTTTCCGGGGCTTGACATGATAGAGAGTGAGG
AACCTGTAGAAGAGGGGGAGCAGCAGACAGCGTGATATCACAGTCCGTAGCTATTACAGGTGTTGCATGG
CTGTCGTCAGCTCGTGTCGTGAGACGTTGGGTTAAGTCCCCTAACGAGCGAAACCCTTGTTTTTAGTTAC
CAGCGGGTTATACCGGGTACTCTAGAAAGACTGCCGTCGTCAAGACGGAGGAAGGTGGGGATGACGTCAA
GTCATCATGGCCCTTATGCCCCGGGCTGCACACGTGCTACAATGGTCGGTACAGACGGAAGCGAAGCCGA
GAGGTGAAGCGAATCCTAAAAAGCCGATCTCAGTTCGGATTGGAGGCTGAAATTCGCCTCCATGAAGTTG
GAATCGCTAGTAATCGCGGATCAGCAATGTCGCGGTGAATATGTTCCCGAGCCTTGTACACACCGCCCGT
CAAGCCACCCAAGCAGGATGCACCCGAAAACATTATATCTAACCAGGGCAACTTGGAGGAAAATGTTGAA
GGAGTGTTTTGTGAGGAGGACTAAGTCGTAACAAGGTAGTCGTAGGAGAACCTGCGGCTGGATCACCTCC
TTTCTAAGGAGTAAATCAAAATAGGTACATCCGACGTCTTTTATGTTGTTATTTGTTTTTTTGAGTGTTT
GGGGGTGCTAAACCGACTAATAAGTATGCTATAAGTTGTTTTTAAATAAAGCGGAAAGTGGTCCAGGGCC
TATAGCTCAGTTGGTTTAGAGCGTTCCCCTGATAAGGGAAAGGTCAGTGGTTCGAATCCACTTAGGCCCA
CCATCCTCAGATCTATTTATAAAAGTAAAGTGAATTGATGAATTTATCTGGGGGTGTAGCTCAACTGGGA
GAGCGCTGCCCTTGCAAGGCAGAGGTTAGCGGTTCGATCCCGCTCATCTCCATAATTCTTTTAATAAAGA
TAGTAGATGGTTTTTTGCTGTATTCATGTAAAGAAGTAAATGAATAGCATTAATTGTTCTTTGGCAATAA
AAGCAATTTTGAAACGGTGTAACTACAATTAGAAATTTGGGTGATCAAGCTACTAAGGGTGCATGGTGGA
TGTCTTGGTACCAAGAGCTGATGAAGGACGTGGCGGGCTGCGATAAGCTTCGGGGAGCTGCCAAACGAGC
TTTGATCCGGAGAATTCCGAATTGGGAAACCTGTCGTAAGAAACACTTGTGTTTCTTTTGGTTCATACCG
CGACATTATTATCTGAATAAATAGGGTAATAAGAGGAACGAAGGGAACTGAAACATCTAAGTACCTCAGA
A

>gi|189009075|gb|EU478611.1| Uncultured Planctomycetales bacterium clone ArabianSea_aD9 16S ribosomal RNA gene, partial sequence; 16S-23S ribosomal RNA intergenic spacer, tRNA-Ile and tRNA-Ala genes, complete sequence; and 23S ribosomal RNA gene, partial sequence
GGATTAGGCATGCAAGTCGAACGAGGATATATCCTTCGGGATATAAGCCGAGTGGCACAAGGGTGAGCAA
TGCATAGATTACCTACCTTTAGGATAAGGACAACTTTGTGAAAACGGAGCTAATACTTAATAATACAAAA
GAAAATAATTTTCTTTTGTCAAAGGGAGGGTAGCAATACCTTTCGCCTAGAGAGGGGTTTATGTCCTATC
AGCTTGTTGGTGGGGTAATAGCCTACCAAGGCAAAGACGGGTAGCCGGTTTAAGAGGATGGTCGGCCACA
CTGGGACTGAGACACTGCCCAGACTTCTACGGAAGGCTGCAGTCGAGAATCTTTCGCAATGCCCGAATGG
GTGACGAAGCGACGCCGCGTGGGTGAAGAAGGCCTTCGGGTTGTAAAACCCTGTCAGGAGTTATGAAATG
TAAGTGCGCTAATATCGTGCTTATTTGACAAAGGCTCCAAAGGAAGCCACGGCTAACTCTGTGCCAGCAG
CCGCGGTAATACAGAGGTGGCGAGCGTTGTTCGGAATTATTGGGCGTAAAGAGCACGTAGGTGGGTTTGC
AAGTCAGATGTGAAAGCCTTCTGTTCAACGGGAGAATTGCATCTGAAACTGCTAATCTTGAGTATAGGAG
GGGAGAATGGAACTTCTGGTGGAGCGGTGAAATGCGTAGATATCAGAAGGAACGCCGGCGGCGAAAGCGA
TTCTCTGGCCTATTACTGACACTCAGTGTGCGAAAGCTAGGGGAGCAAACGGGATTAGATACCCCGGTAG
TCCTAGCCGTAAACGATGGGCACTAAGTAGAGGGGATTACCTATGTTCTCTCTGCCGTAGCTAACGCATT
AAGTGCCCCGCCTGGGGAGTACGGCCGCAAGGCTAAAACTCAAAAGAATTGACGGGGGCTCGCACAAGCG
GTGGAGCATGTGGCTTTATTCGATGCAACGCGAAAAACCTTACCGGGGCTTGACATGATAGAAGTAGGAA
CCTGAAAGGGGGACGAACGGTATCCAGTCCGTAGCTATTACAGGTGTTGCATGGCTGTCGTCAGCTCGTG
TCGTGAGACGTTGGGTTAAGTCCCCTAACGAGCGAAACCCTTGTTTTTAGTTACCAGCGGGTTATGCCGG
GTACTCTAGAAAGACTGCCGTCGTCAAGACGGAGGAAGGTGGGGATGACGTCAAGTCATCATGGCCCTTA
TGCCCCGGGCTGCACACGTGCTACAATGGTCGGTACAGACGGAAGCGAAGCCGAGAGGTGAAGCGAATCC
TAAAAAGCCGATCTCAGTTCGGATTGGAGGCTGAAATTCGCCTCCATGAAGTTGGAATCGCTAGTAATCG
CGGATCAGCAATGTCGCGGTGAATATGTTCCCGAGCCTTGTACACACCGCCCGTCAAGCCACCCAAGCAG
GATGCACCCGAAAACATTATATCTAACCAGGGCAACTTGGAGGAAAATGCTGAAGGAGTGTTTTGTGAGG
AGGACTAAGTCGTAACAAGGTAGTCGTAGGAGAACCTGCGGCTGGATCACCTCCTTTCTAAGGAGTAAAT
CAAAGTAGGTACATCCGACGTCTTTTATGTTGTTATTTGTTTTTTTGAGTGTTTGGGGGTACTGAACTGA
CTAATAAGTATGCTATAAGTTATTTTAAAATAAGGCGGAAAGTGGTCTAGGGCCTATAGCTCAGTTGGTT
TAGAGCGTTCCCCTGATAAGGGAAAGGTCAGTGGTTCGAATCCACTTAGGCCCACCATCCTCAGATCTAT
TTATAATAGTAAAGTGAATTGATGAATTTATCTGGGGGTGTAGCTTAACTGGGAGAGCGCGGCCCTTGCA
AGGCCGAGGTTAGCGGTTCGATCCCGCTCATCTCCATATTTTTATTAATAAAGATAGTAGGTAGTTCTTT
GCTGTATTCATGTAAAGAAGTAAATGAATAGCATTAATTGTTCTTTGGCAATAAAAGCAATTTTGAAACG
GTGTAACTACAAGTAGAAATTTGGGTGATCAAGCTACTAAGGGTACATGGTGGATGTCTTGGTACCAAAA
GCTGATGAAGGACGTGGCGGGCTGCGATAAGCTTCGGGGAGCTGCCAAACAAGCTTTGATCCGGAGAATT
CCGAATTGGGAAACCTGTCGCAAGAAACACATTGTGTTTCTTTTGGTTCATACCGCGACATTATTACTTG
AATAAATAGGGTAATAAGAGGAACGAAGGGAACTGAAACATCTAAGTACCTCAGA

>gi|189009076|gb|EU478612.1| Uncultured Planctomycetales bacterium clone ArabianSea_aD8 16S ribosomal RNA gene, partial sequence; 16S-23S ribosomal RNA intergenic spacer, tRNA-Ile and tRNA-Ala genes, complete sequence; and 23S ribosomal RNA gene, partial sequence
GGATTAGGCATGCAAGTCGAACGAGGATATATCCTTCGGGATATAAGCCGAGTGGCACAAGGGTGAGCAA
TGCATAGATTACCTACCTTTAGGATAAGGGCAACTTTGTGAAAACGGAGCTAATACTTAATAATACAGAA
GAAAATAATTTTCTTTTGTCAAAGGGAGGGTAGCAATACCTTTCGCCTAGAGAGGGGTTTATGTCCTATC
AGCTTGTTGGTGGGGTAATAGCCTACCAAGGCGAAGACGGGTAGCCGGTTTAAGAGGATGGTCGGCCACA
CTGGGACTGAGACACTGCCCAGACTTCTACGGAAGGCTGCAGTCGAGAATCTTTCGCAATGCCCGAAAGG
GTGACGAAGCGACGTCGCGTGGGTGAAGAAGGCCTTCGGGTTGTAAAGCCCTGTCAGGAGTTATGAAATG
TAAGTGCGCTAATAACGTGCTTATTTGACAAAGGCTCCAAAGGAAGCCACGGCTAACTCTGTGCCAGCAG
CCGCGGTAATACAGAGGTGGCGAGCGTTGTTCGGAATTATTGGGCGTAAAGAGCACGTAGGTGGGTTTGC
AAGTCAGATGTGATAGCCTTCTGTTCAACGGAAGAATTGCATCTGAAACTGCTAATCTTGAGTATAGGAG
GGGAGAATGGAACTTCTGGTGGAGCGGTGAAATGCGTTGATATCAGAAGGAACGCCGGCGGCGAAAGCGA
TTCTCTGGCCTATTACTGACACTCAGTGTGCGAAAGCTAGGGGAGCAAACGGGATTAGATACCCCGGTAG
TCCTAGCCGTAAACGATGGGCACTAAGTAGAGGGGATTACCTATATTCTCTCTGCCGTAGCTAACGCATT
AAGTGCCCCGCCTGGGGAGTACGGCCGCAAGGCTAAAACTCAAAAGAATTGACGGGGGCTCGCACAAGCG
GTGGAGCATGTGGCTTAATTCGATGCAACGCGAAAAACCTTACCGGGGCTTGACATGATAGAAGTAGGAA
CCTGAAAGGGGGACGAACGGTATCCAGTCCGTAGCTATTACAGGTGTTGCATGGCTGTCGTCAGCTCGTG
TCGTGAGACGTTGGGTTAAGTCCCCTAACGAGCGAAACCCTTGTTTTTAGTTACCAGCGGGTTATGCCGG
GTACTCTAGAAAGACTGCCGTTGTCAAGACGGAGGAAGGTGGGGATGACGTCAAGTCATCATGGCCCCTA
TGCCCCCGGGGCTGCACACGTGCTACAATGGTCGGTACAGACGGAAGCGAAGCCGAGAGGTGAAGCGAAT
CCTAAAAAGCCGATCTCAGTTCGGATTGGAGGCTGAAATTCGCCTCCATGAAGTTGAATTCGCTAGTAAT
CGCGGATCAGCAATGTCGCGGTGAATATGTTCCCGAGCCTTGTACACACCGCCCGTCAAGCCACCCAAGC
AGGATGCACCCGAAAACATTATATCTAACCAGGGCAACTTGGAGGAAAATGTTGAAGGAGTGTTTTGTGA
GGAGGACTAAGTCGTAACAAGGTAGTCGTAGGAGAACCTGCGGCTGGATCACCTCCTTTCTAAGGAGTAA
ATCAAAATAGGTACATCCGACGTCTTTTATGTTGTTATTTGTTTTTTTGAGTGTTTGGGGGTGCTAAACC
GACTAATAAGTATGCTATAAGTTGTTTTTAAATAAGGCGGAAAGTGGTCCAGGGCCTATAGCTCAGTTGG
TTTAGAGCGTTCCCCTGATAAGGGAAAGGTCAGTGGTTCGAATCCACTTAGGCCCACCATCCTCAGATCT
ATTTATAATAGTAAAGTGAATTGATGAATTTATCTGGGTGTAGCTCAACTGGGAGAGCGCTGCCCTTGCA
AGGCAGGGGTTAGCGGTTCGATCCCGCTCATCTCCATAATTCTTTTAATAAAGATAGTAGATGGTTTTTT
GCTGTATTCATGTAAAGAAGTAAATGAATAGCATTAATTGTTCTTTGGCAATAAAAGCAATTTGAAACGG
TGTAACTACAATTAGAAATTTGGGTGATCAAGCTACTAAGGGTGCATGGTGGATGTCTTGGTACCAAAAG
CTGATGAAGGACGTGGCGGGCTGCGATAAGCTTCGGGGAGCTGCCAAACGAGCTTTGATCCGGAGAATTC
CGAATTGGGAAACCTGTCGTAAGAAACACTTGTGTTTCTTTTGGTTCATACCGCGACATTATTATCTGAA
TAAATAGGGTAATAAGAGGAACGAAGGGAACTGAAACATCTAAGTACCTCAGAA

>gi|189009077|gb|EU478613.1| Uncultured Planctomycetales bacterium clone ArabianSea_bH12 16S ribosomal RNA gene, partial sequence; 16S-23S ribosomal RNA intergenic spacer, tRNA-Ile and tRNA-Ala genes, complete sequence; and 23S ribosomal RNA gene, partial sequence
GGATTAGGCATGCAAGTCGAACGAGGATGTATCCTTCGGGATATAAGCCGAGTGGCATAAGGGTGAGCAA
TGCATAGATTACCTACCTTTAGGATAAGGACAACTTTGTGAAAACGGAGCTAATACTTAATAATACAAAG
GAAAATAATTTTCTTTTGTCAAAGGGAGGGTAGCAATACCTTTCGCCTAGAGAGGGGTTTATGTCCTATC
AGCTTGTTGGTGGGGTAATAGCCTACCAAGGCGAAGACGGGTAGCCGGTTTAAGAGGATGGTCGGCCACA
CTGGGACTGAGACACTGCCCAGACTTCTACGGAAGGCTGCAGTCGAGAATCTTTCGCAATGCCCGAAAGG
GTGACGAAGCGACGCCGCGTGGGTGAAGAAGGCCTTCGGGTTGTAAAACCCTGTCAGGGGTTATGAAATG
TAAGTGCGCTAATATCGTGCTTATTTGACAAAGGCTCCAAAGGAAGCCACGGCTAACTCTGTGCCAGCAG
CCGCGGTAATACAGAGGTGGCGAGCGTTGTTCGGAATTATTGGGCGTAAAGAGCACGTAGGTGGGTTTGC
AAGTCAGATGTGAAAGCCTTCTGTTCAACGGGAGAATTGCATCTGAAACTGCTAATCTTGGGTGTAGGAG
GGGAGAATGGAACTTCTGGTGGAGCGGTGAAATGCGTAGATATCAGAAGGAACGCCGGCGGCGAAAGCGA
TTCTCTGGCCTATTACTGACACTCAGTGTGCGAAAGCTAGGGGAGCAAACGGGATTAGATACCCCGGTAG
TCCTAGCCGTAAACGATGGGCACTAAGTAGAGGGGATTACCTATGTTCTCTCTGCCGTAGCTAACGCATT
AAGTGCCCCGCCTGGGGAGTACGGCCGCAAGGCTAAAACTCAAAAGAATTGACGGGGGCTCGCACAAGCG
GTGGAGCATGTGGCTTAATTCGATACAACGCGAAAAACCTTACCGGGGCTTGACATGATAGAAGTAGGAA
CCTGAAAGGGGGACGAACGGTATCCAGTCCGTAGCTATTACAGGTGTTGCATGGCTGTCGTCAGCTCGTG
TCGTGAGACGTTGGGTTAAGTCCCCTAACGAGCGAAACCCTTGTTTTTAGTTACCAGCGGGTTATGCCGG
GTACTCTAGAAAGACTGCCGTCGTCAAGACGGAGGAAGGTGGGGATGACGTCAAGTCATCATGGCCCTTA
TGCCCCGGGCTGCACACGTGCTACAATGGTCGGTACAGACGGAAGCGAAGCCGAGAGGTGAAGCGAATCC
TAAAAAGCCGATCTCAGTTCGGATTGGAGGCTGAAATTCGCCTCCATGAAGTTGGAATCGCTAGTAATCG
CGGATCAGCAATGTCGCGGTGAATATGTTCCCGAGCCTTGTACACACCGCCCGTCAAGCCACCCAAGCAG
GATGCACCCGAAAACATTATATCTAACCAGGGCAACTTGGAGGAAAATGTTGAAGGAGTGTTTTGTGAGG
AGGACTAAGTCGTAACAAGGTAGTCGTAGGAGAACCTGCGGCTGGATCACCTCCTTTCTAAGGAGTAAAT
CAAAGTAGGTACATCCGACGTCTCTTATGTTGTTATTTGTTTTTTTGAGTGTTTGGGGGTACTGAACTGA
CTAATAAGTATGCTATGAGTTATTTTAAAATAAGGCGGAAAGTGGTCTAGGGCCTATAGCTCAGTTGGTT
TAGAGCGTTCCCCTGATAAGGGAAAGGTCAGTGTTCGAATCCACTTAGGCCCACCATCCTCAGATCTATT
TATAATAGTAAAGTGAATGATGAATTTATCTGGGGGTGTAGCTCAACTGGAGAGCGCGGCCCTTGCAAGG
CCGAGGTTAGCGGTTCGATCCCGCTCATCTCCATATTTTTATTAATAAAGATAGTAGGTAGTTCTTTGCT
GTATTCATGTAAAGAAGTAAATGAATAGCATTAATTGTTCTTTGCAATAAAAGCAATTTTGAAACGGTGT
AACTACAATTAGAAATTTGGGTGATCAAGCTACTAAGGGTACATGGTGGATGTCTTGGTACCAAAAGCTG
ATGAAGGACGTGGCGGGCTGCGATAAGCTTCGGGGAGCTGCCAAACAAGCTTTGATCCGGAGAATTCCGA
ATTGGGAAACCTGTCGTAAGAAACACATTGTGTTTCTTTTGGTTCATACCGCGACATTATTACTTGAATA
AATAGGGTAATAAGAGGAACGAAGGGAACTGAAACATCTGAGTAC

>gi|189009078|gb|EU478614.1| Uncultured Planctomycetales bacterium clone ArabianSea_bD12 16S ribosomal RNA gene, partial sequence; 16S-23S ribosomal RNA intergenic spacer, tRNA-Ile and tRNA-Ala genes, complete sequence; and 23S ribosomal RNA gene, partial sequence
GGATTAGGCATGCAAGTCGAACGAGGATATATCCTTCGGGATATAAGCCGAGTGGCACAAGGGTGAGCAA
TGCATAGATTACCTACCTTTAGGATAAGGACAACTTTGTGAAAACGGAGCTAATACTTAATAATACAAAA
GAAAATAATTTTCTTTTGTCAAAGGGAGGGTAGCAATACCTTTCGCCTAGAGAGGGGTTTATGTCCTATC
AGCTTGTTGGTGGGGTAATAGCCTACCAAGGCGAAGACGGGTAGCCGGTTTAAGAGGATGGTCGGCCACA
CTGGGACTGAGACACTGCCCAGACTTCTACGGAAGGCTGCAGTCGAGAATCTTTCGCAATGCCCGAAAGG
GTGACGAAGCGACGCCGCGTGGGTGAAGAAGGCCTTCGGGTTGTAAAGCCCTGTCAGGAGTTATGAAATG
TAAATGCGCTAATACCGTGCTTATTTGACAAAGGCTCCAAAGGAAGCCACGGCTAACTCTGTGCCAGCAG
CCGCGGTAATACAGAGGTGGCGAGCGTTGTTCGGAATTATTGGGCGTAAAGAGCACGTAGGTGGGTTTGC
AAGTCAGATGTGAAAGCCTTCTGTTCAACGGAAGAATTGCATCTGAAACTGCTAATCTTGAGTATAGGAG
GGGAGAATGGAACTTCTGGTGGAGCGGTGAAATGCGTAGATATCAGAAGGAACGCCGGCGGCGAAAGCGA
TTCTCTGGCCTATTACTGACGCTCAGTGTGCGAGAGCTAGGGGAGCAAACGGGATTAGATACCCCGGTAG
TCCTAGCCGTAAACGATGGGCACTAAGTAGAGGGGATTACCTATATTCTCTCTGCCGTAGCTAACGCATT
AAGTGCCCCGCCTGGGGAGTACGGCCGCAAGGCTAAAACTCAAAAGAATTGACGGGGGCTCGCACAAGTG
GTGGAGCATGTGGCTTAATTCGATGCAACGCGAAAAACCTTACCGGGGCTTGACATGATAGAAGTAGGAA
CCTGAAAGGGGGACGAACGGTATCCAGTCCGTAGCTATTACAGGTGTTGCATGGCTGTCGTCAGCTCGTG
TCGTGAGACGTTGGGTTAAGTCCCCTAACGAGCGAAACCCTTGTTTTTAGTTACCAGCGGGTTATGCCGG
GTACTCTAGAAAAACTGCCGTCGTCAAGACGGAGGAAGGTGGGGATGACGTCAAGTCATCATGGCCCTTA
TGCCCCGGGCTGCACACGTGCTACAATGGTCGGTACAGACGGAAGCGAAGCCGAGAGGTGAAGCGAATCC
TAAAAAGCCGATCTCAGTTCGGATTGGAGGCTGAAATTCGCCTCCATGAAGTTGGAATCGCTAGTAATCG
CGGATCAGCAATGTCGCGGTGAATATGTTCCCGAGTCTTGTACACACCGCCCGTCAAGCCACCCAAGCAG
GATGCACCCGAAAACATTATATCTAACCAGGGCAACTTGGAGGAAAATGTTGAAGGAGTGTTTTGTGAGG
AGGACTAAGTCGTAACAAGGTAGTCGTAGGAGAACCTGCGGCTGGATCACCTCCTTTCTAAGGAGTAAAT
CAAAATAGGTACATCCGACGTCTTTTATGTGTTATTGTTTTTTTGAGTGTTTGGGGGTGCTAAACCGACT
AATAAGTATGCTATAAGTTGTTTTTAAATAAGGCGGAAAGTGGTCCAGGGCCTATAGCTCAGTTGGTTTA
GAGCGTTCCCCTGATAAGGGAAAGTCAGTGGTTCGAATCCACTTAGGCCCACCATCCTCAGATCTATTTA
TAATAGTAAAGTGAATGATGAATTTATCTGGGGGTGTAGCTCAACTGGGAGAGCGCTGCCCTTGCAAGGC
AGAGGTTAGCGGTTCGATCCCGCTCATCTCCATAATTTTCTTAATAAAGATAGTAGATGGTTTTTTGCTG
TATTCATGTAAAGAAGTAAATGAATAGCATTAATTGTTCTTTGACAATAAAAGCAATTTTGAAACGGTGT
AACTACAACTTGAAATTTGGGTGATCAAGCTACTAAGGGTGCATGGTGGATGTCTTGGTACCAAAGCTAT
AAGACGTGGCGGGCTGCGATAAGCTTCGGGAGCTGCCAAACGAGCTTTGATCCGGAGAATTCCGAATTGG
GAAACCTGTCGCAAGAAACACTTGTGTTTCTTTTGGTTCATACCGCGACATTATTATCTGAATAAATAGG
GTAATAAGAGGAACGAAGGGAACTGAAACATCTAAGTAC

>gi|189009079|gb|EU478615.1| Uncultured Planctomycetales bacterium clone ArabianSea_bD7 16S ribosomal RNA gene, partial sequence; 16S-23S ribosomal RNA intergenic spacer, tRNA-Ile and tRNA-Ala genes, complete sequence; and 23S ribosomal RNA gene, partial sequence
GGATTAGGCATGCAAGTCGAACGAGGATATATCCTTCGGGATATAAGCCGAGTGGCACAAGGGTGAGCAA
TGCATAGATTACCTACCTTTAGGATAAGGGCAACTTTGTGAAAACGGAGCTAATACTTAATAATACAAAA
GAAAATAATTTTCTTTTGTCAAAGGGAGGGTAGCAATACCTTTCGCCTAGAGAGGGGTTTATGTCCTATC
AGCTTGTTGGTGGGGTAATAGCCTACCAAGGCGAAGACGGGTAGCCGGTTTAAGAGGATGGTCGGCCACA
CTGGGACTGAGACACTGCCCAGACTTCTACGGAAGGCTGCAGTCGAGAATCTTTCGCAATGCCCGAAAGG
GTGACGAAGCGACGTCGCGTGGGTGAAGAAGGCCTTCGGGTTGTAAAGCCCTGTCAGGAGTTATGAAATG
TAAGTGCGCTAATAACGTGCTTATTTGACAAAGGCTCCAAAGGAAGCCACGGCTAACTCTGTGCCAGCAG
CCGCGGTAATACAGAGGTGGCGAGCGTTGTTCGGAATTATTGGGCGTAAAGAGCACGTAGGCGGGTTTGC
AAGTCAGATGTGAAAGCCTTCTGTTCAACGGTAGAATTGCATCTGAAACTGCTAATCTTGAGTATAGGAG
GGGAGAATGGAACTTCTGGTGGAGCGGTGAAATGCGTTGATATCAGAAGGAACGCCGGCGGCGAAAGCGA
TTCTCTGGCCTATTACTGACACTCAGTGTGCGAAAGCTAGGGGAGCAAACGGGATTAGATACCCCGGTAG
TCCTAGCCGTAAACGATGGGCACTAAGTAGAGGGGATTACCTATATTCTCTCTGCCGTAGCTAACGCATT
AAGTGCCCCGCCTGGGGAGTACGGGCCGCAAGGCTAAAACTCAAAAGAATTGACGGGGGGCTCGCACAAG
CGGTGGAGCATGTGGCTTAATTCGATGCAACGCGAAAAACCTTACCGGGGCTTGACATGATAGAAGTAGG
AACCTGAAAGGGGGACGAACGGTATCCAGTCCGTAGCTATTACAGGTGTTGCATGGCTGTCGTCAGCTCG
TGTCGTGAGACGTTGGGTTAAGTCCCCTAACGAGCGAAACCCTTGTTTTTAGTTACCAGCGGGTTATGCC
GGGTACTCTAGAAAGACTGCCGTCGTCAAGACGGAGGAAGGTGGGGATGACGTCAAGTCATCATGGCCCT
TATGCCCCGGGCTGCACACGTGCTACAATGGTCGGTACAGACGGAAGCGAAGCTGAGAGGTGAAGCGAAT
CCTAAAAAGCCGATCTCAGGTCGGATTGGAGGCTGAAATTCGCCTACATGAAGTTGGGAATCGCTAGTAA
TCGCGGATCAGCAATGTCGCGGTGAATATGTTTCCCGAGCCTTGTACACACCGCCCGTCAAGCCACCCAA
GCAGGATGCACCCGAAAACATTATATCTAACCAGGGCAACTTGGAGGAAAATGTTGAAGGAGTGTTTTGT
GAGGAGGACTAAGTCGTAACAAGGTAGTCGTAGGAGAACCTGCGGCTGGATCACCTCCTTTCTAAGGAGT
AAATCAAAATAGGTACATCCGACGTCTTTTATGTTGTTATTTGTTTTTTTGAGTGTTTGGGGGTGCTAAA
CCGACTAATAAGTATGCTATAAGTTGTTTTTAAATAAGGCGGAAAGTGGTCCAGGGCCTATAGCTCAGTT
GGTTTAGAGCGTTCCCCTGATAAGGGAAAGGTCAGTGTTCGAATCCACTTAGGCCCACCATCCTCAGATC
TATTTATAATAGTAAAGTGAATTGATGAATTTATCTGGGGGTGTAGCTCAACTGGAGAGCGCGCCCTTGC
AAGGCGAGGTTAGCGGTTCGATCCCGCTCATCTCCATAATTCTTTTAATAAAGATGTGATGTTTTTGCGT
ATTCAGTAAGAGTAAAGAATAGCATTAATTGTTCTTTGGCAATAAAAGCAATTTGAAACGGTGTAACTAC
AATTAGAAATTTGGGTGATCAGCTACTAAGGTCATGGTGGATGTCTTGTACCAAAGCGAGAAGAGTGCGG
CTGCGATAAGCTTCGGGGAGCTGCCAAACGAGCTTGATCCGGAGAATTCCGAATTGGGAAACCTGTCGTA
AGAAACACTTGTTTTCTTTTGGTTCATACCGCGACATTATTATCTGAATAAATAGGGTAATAAGAGGAAC
GAAGGAACGTAAACATCTAAGTAC

>gi|189009080|gb|EU478616.1| Uncultured Planctomycetales bacterium clone ArabianSea_bH10 16S ribosomal RNA gene, partial sequence; 16S-23S ribosomal RNA intergenic spacer, tRNA-Ile and tRNA-Ala genes, complete sequence; and 23S ribosomal RNA gene, partial sequence
GGATTAGGCATGCAAGTCGAACGAGGACATATCCTTCGGGATATAAGCCGAGTGGCACAAGGGTGAGCAA
TGCATAGATTACCTACCTTTAGGATAAGGACAACTTTGTGAAAACGGAGCTAATACTTAATAATACAAAA
GAAAATAATTTTCTTTTGTCAAAGGGAGGGTAGCAATACCTTTCGCCTAGAGAGGGGTTTATGTCCTATC
AGCTTGTTGGTGGGGTAATAGCCTACCAAGGCGAAGACGGGTAGCCGGTTTAAGAGGATGGTCGGCCACA
CTGGGACTGAGACACTGCCCAGACTTCTACGGAAGGCTGCAGTCGAGAATCTTTCGCAATGCCCGAAAGG
GTGACGAAGCGACGCCGCGTGGGTGAAGAAGGCCTTCGGGTTGTAAAACCCTGTCAGGAGTTATGAAATG
TAAGTGCGCTAATATCGTGCTTATTTGACAAAGGCTCCAAAGGAAGCCACGGCTAACTCTGTGCCAGCAG
CCGCGGTAATACAGAGGTGGCGAGCGTTGTTCGGAATTATTGGGCGTAAAGAGCACGTAGGTGGGTTTAC
AAGTCAGATGTGAAAGCCTTCTGTTCAACGGGAGAATTGCATCTGAAACTGCTAATCTTGAGTATAGGAG
GGGAGAATGGAACTTCTGGTGGAGCGGTGAAATGCGTAGATATTAGAAGGAACGCCGGCGGCGAAAGCGA
TTCTCTGGCCTATTACTGACACTCAGAGTGCGAAAGCTAGGGGAGCAAACGGGATTAGATACCCCGGTAG
TCCTAGCCGTAAACGATGGGCACTAAGTAGAGGGGATTACCTATGTTCTCTCTGACGTAGCTAACGCATT
AAGTGCCCCGCCTGGGGAGTACGGCCGCAAGGCTAAAACTCAAAAGAATTGACGGGGCTCGCACAAGCGG
TGGAGCATGTGGCTTAATTCGATGCAACGCGAAAAACCTTACCGGGGCTTGACATGATAGAAGTAGGAAC
CTGAAAGGGGGACGAACGGTATCCAGTCCGTAGCTATTACAGGTGTTGCATGGCTGTCGTCAGCTCGTGT
CGTGAGACGTTGGGTTAAGTCCCCTAACGAGCGAAACCCTTGTTTTTAGTTACCAGCGGGTTATGCCGGG
TACTCTAGAAAGACTGCCGTCGTCAAGACGGAGGAAGGTGGGGATGACGTCAAGTCATCATGGCCCTTAT
GCCCCGGGCTGCACACGTGCTACAATGGTCGGTACAGACGGAAGCGAAGCCGAGAGGTGAAGCGAATCCT
AAAAAGCCGATCTCAGTTCGGATTGGAGGCTGAAATTCGCCTCCATGAAGTTGGAATCGCTAGTAATCGC
GGATCAGCAATGTCGCGGTGAATATGTTCCCGAGCCTTGTACACACCGCCCGTCAAGCCACCCAAGCAGG
ATGCACCCGAAAACATTATATCTAACCAGGGCAACTTGGAGGTAAATGTTGAAGGGGTGTTTTGTGAGGA
GGACTAAGTCGTAACAAGGTAGTCGTAGGAGAACCTGCGGCTGGATCACCTCCTTTCTAAGGAGTAAATC
AAAGTAGGTATATCCAACGTCTTTTATGTTGTTATTTGTTTTTTTGAGTGTTTGGGGGTGCTGAACTGAC
TAATAAGTATGCTATAAGTTATTTTAAAATAAGGCGGAAAGTGGTCTAGGGCCTATAGCTCAGTTGTTTA
GAGCGTTCCCCTGATAAGGGAAAGGTCAGTGTTCGAATCCACTTAGGCCCACCATCCTCAGGTTTATTTA
TAATAGTAAAGTGAATTGATGAATTTATCTGGGGGTGTAGCTCAACCGGGAGAGCGCGGCCCTTGCAAGG
CCGAGGTTAGCGGTTCGATCCCGCTCATCTCCATATTTTTATTAATAAAGATAGTAGGTAGTTCTTTGCT
GTATTCATGTAAAGAAGTAAATGAATAGCATTAATCGTTCTTTGGCAATAAAAGCAATTTTGAAACGGTG
TAACTACAATTAGAAATTTGGGTGATCAAGCTACTAAGGGTACATGGTGGATGTCTTGGTGCCAAAAGCT
GATGAAGGACGTGGCGGGCTGCGATAAGCTTCGGGGAGCTGCCAAACAAGCTTTGATCCGGAGAATTCCG
AATTGGGAAACCTGTCGTAAGAAACACATTGTTTTCTTTTGGTTCATACCGCGACATTATTACTTGAATA
AATAGGGTAATAAGAGGAACGAAGGGAACTGAAACATCTAAGTAC

>gi|189009081|gb|EU478617.1| Uncultured Planctomycetales bacterium clone ArabianSea_bE7 16S ribosomal RNA gene, partial sequence; 16S-23S ribosomal RNA intergenic spacer, tRNA-Ile and tRNA-Ala genes, complete sequence; and 23S ribosomal RNA gene, partial sequence
GGATTAGGCATGCAAGTCGAACGAGGATATATCCTTCGGGATATAAGCCGAGTGGCACAAGGGTGAGCAA
TGCATAGATTACCTACCTTTAGGATAAGGGCAACTTTGTGAAAACGGAGCTAATACTTAATAATACAAAA
GAAAATAATTTTCTTTTGTCAAAGGGAGGGTAGCAATACCTTTCGCCTAGAGAGGGGTTTATGTCCTATC
AGCTTGTTGGTGGGGTAATAGCCTACCAAGGCGAAGACGGGTAGCCGGTTTAAGAGGATGGTCGGCCACA
CTGGGACTGAGACACTGCCCAGACTTCTACGGAAGGCTGCAGTCGAGAATCTTTCGCAATGCCCGAAAGG
GTGACGAAGCGACGTCGCGTGGGTGAAGAAGGCCTTCGGGTTGTAAAGCCCTGTCAGGAGTTATGAAATG
TAAGTGCGCTAATAACGTGCTTATTTGACAAAGGCTCCAAAGGAAGCCACGGCTAACTCTGTGCCAGCAG
CCGCGGTAATACAGAGGTGGCGAGCGTTGTTCGGAATTATTGGGCGTAAAGAGCACGTAGGTGGGTTTGC
AAGTCAGATGTGAAAGCCTTCTGTTCAACGGAAGAATTGCACCTGAAACTGCTAATCTTGAGTATAGGAG
GGGAGAATGGAACTTTTGGTGGAGCGGTGAAATGCGTTGATATCAGAAGGAACGCCGGCGGCGAAAGCGA
TTCTCTGGCCTATTACTGACACTCAGTGTGCGAAAGCTAGGGGAGCAAACGGGATTAGATACCCCGGTAG
TCCTAGCCGTAAACGATGGGCACTAAGTAGAGGGGATTACCTATATTCTCTCTGCCGTAGCTAACGCATT
AAGTGCCCCGCCTGGGGAGTACGGCCGCAAGGCTAAAACTCAAAAGAATTGACGGGGGCTCGCACAAGCG
GTGGGGCATGTGGCTTAATTCGATGCAACGCGAAAAACCTTACCGGGGCTTGACATGATAGAAGTAGGAA
CCTGAAAGGGGGACGAACGGTATCCAGTCCGTAGCTATTACAGGTGTTGCATGGCTGTCGTCAGCTCGTG
TCGTGAGACGTTGGGTTAAGTCCCCTAACGAGCGAAACCCTTGTTTTTAGTTACCAGCGGGTTATGCCGG
GTACTCTAGAAAGACTGCCGTCGTCAAGACGGAGGAAGGTGGGGATGACGTCAAGTCATCATGGCCCTTA
TGCCCCGGGCTGCACACGTGCTACAATGGTCGGTACAGACGGAAGCGAAGCCGAGAGGTGAAGCGAATCC
TAAAAAGCCGATCTCAGTTCGGATTGGAGGCTGAAATTCGCCTCCATGAAGTTGGAATCGCTAGTAATCG
CGGATCAGCAATGTCGCGGTGAATATGTTCCCGAGCCTTGTACACACCGCCCGTCAAGCCACCCAAGCAG
GATGCACCCGAAAACATTATATCTAACCAGGGCAACTTGGAGGAAAATGTTGAAGGAGTGTTTTGTGAGG
AGGACTAGGTCGTAACAAGGTAGTCGTAGGAGAACCTGCGGCTGGATCACCTCCTTTCTAAGGAGTAAAT
CAAAATAGGTACATCCGACGCCTTTTATGTTGTTATTTGTTTTTTTGAGTGTTTGGGGGTGCTAAACCGA
CTAATAAGTATGCTATAAGTTGTTTTTAAATAAGGCGGAAAGTGGTCCAGGGCCTATAGCTCAGTTGGTT
TAGAGCGTTCCCCTGATAAGGGAAAGGTCAGTGGTTCGAATCCACTTAGGCCCACCATCCTCAGATCTAT
TTATAATAGTAAAGTGAATTGATGAATTTATCTGGGGGTGTAGCTCAACTGGGAGAGCGCTGCCCTTGCA
AGGCGAGGTTAGCGGTTCGATCCCGCTCATCTCCATAATTCTTTTAATAAAGATAGTAGATGGTTTTTTG
CTGTATTCATGTAAAGAAGTAAATGAATAGCATTAATTGTTCTTTGGCAATAAAAGCAATTTGAAACGGT
GTAACTACAATTAGAAATTTGGGTGATCAAGCTACTAAGGTCATGGTGGAGTCTTGGTACCAAAAGCTGA
GAAGGACGTGCGGGCTGCGATAAGCTTCGGGGAGCTGCCAAACGAGCTTTGATCCGGAGAATTCCGAATT
GGGAAACCTGTCGTAAGAAACACTTTTTTCTTTTGGTTCATACCGCGACATTATTATCTAATAAATAGGG
TAATAAGAGGAACGAAGGAACTAAACATCTAAGTA

>gi|189009082|gb|EU478618.1| Uncultured Planctomycetales bacterium clone ArabianSea_bC12 16S ribosomal RNA gene, partial sequence; 16S-23S ribosomal RNA intergenic spacer, tRNA-Ile and tRNA-Ala genes, complete sequence; and 23S ribosomal RNA gene, partial sequence
GGATTAGGCATGCAAGTCGAACGAGGATATATCCTTCGGGATGTAAGCCGAGTGGCACAAGGGTGAGCAA
TGCATAGATTACCTACCTTTAGGATAAGGGCAACTTTGTGAAAACGAAGCTAATACTTAATAATACAAAA
GAAAATAATTTTCTTTTGTCAAAGGGAGAGTAGCAATACCTTTCGCCTAGAGAGGGGTTTATGTCCTATC
AGCTTGTTGGTGGGGTAATAGCCCACCAAGGCGAAGACGGGTAGCCGGTTTAAGAGGATGGTCGGCCACA
CTGGGACTGAGACACTGCCCAGACTTCTACGGAAGGCTGCAGTCGAGAATCTTTCGCAATGCCCGAAAGG
GAGACGAAGCGACGCCGCGTGGGTGAAGAAGGCCTTCGGGTTGTAAAGCCCTGTCAGGAGTTATGAAATG
TAAGTGCGCTAATATCGTGCTTATTTGACAAAGGCTCCAAAGGAAGCCACGGCTAACTCTGTGCCAGCAG
CCGCGGTAATACAGAGGTGGCGAGCGTTGTTCGGAATTATTGGGCGTAAAGAGCACGTAGGTGGGTTTGC
AAGTCAGATGTGAAAGCCTTCTGTTCAACGGAAGAATTGCATCTGAAACTGCTAATCTTGAGTATAGGAG
GGGAGAATGGAACTTCTGGTGGAGCGGTGAAATGCGTAGATATCAGAAGGAACGCCGGCGGCGAAAGCGA
TTCTCTGGCCTATTACTGACACTCAGTGTGCGAAAGCTAGGGGAGCAAACGGGATTAGATACCCCGGTAG
TCCTAGCCGTAAACGATGGGCACTAAGTAGAGGGAATTACCTATATTCTCTCTGCCGTAGCTAACGCATT
AAGTGCCCCGCCTGGGGAGTACGGCCGCAAGGCTAAAACTCAAAAGAATTGACGGGGGCTCGCACAAGCG
GTGGAGCATGTGGCTTAATTCGATGCAACGCGAAAAACCTTACCGGGGCTTGACATGATAGAAGTAGGAA
CCTGAAAGGGGGACGAACGGTATCCAGTCCGTAGCTATCACAGGTGTTGCATGGCTGTCGTCAGCTCGTG
TCGTGAGACGTTGGGTTAAGTCCCCTAACGAGCGAAACCCTTGTTTTTAGTTACCAGCGGGTTATGCCGG
GTACTCTAGAAAGACTGCCGTCGTCAAGACGGAGGAAGGTGGGGATGACGTCAAGTCATCATGGCCCTTA
TGCCCCGGGCTGCACACGTGCTACAATGGTCGGTACAGACGGAAGCGAAGCCGAGAGGTGAAGCGAATCC
TAAAAAGCCGATCTCAGTTCGGATTGGAGGCTGAAATTCGCCTCCATGAAGTTGGAATCGCTAGTAATCG
CGGATCAGCAATGTCGCGGTGAATATGTTCCCGAGCCTTGTACACACCGCCCGTCAAGCCACCCAAGCAG
GATGCACCCGAAAACATTATATCTAACCAGGGCAACTTGGAGGAAAATGTGAAGGAGTGTTTTGTGAGGA
GGACTAAGTCGTAACAAGGTAGTCGTAGGAGAACCTGCGGCTGGATCACCTCCTTTCTAAGGAGTAAATC
AAAATAGGTACATCCGACGTCTTTTGTGTTGTTATTTGTTTTTTTGAGTGTTTGGGGGGTGCTAAACCGA
CTAATAAGTATGCTATAAGTTGTTTTTAAATAAGGCGGAAAGTGTCCAGGCCTATAGCTCAGTTGTTTAG
AGCGTTCCCCGATAAGGAAAGTCAGTGTTCGAATCCACTTAGCCCACCATCCTCAGATCAATTTATAAAA
GTAAAGGAATTGAGAATTTATCTGGGGTGTAGCTCAACTGGGAGAGCGCTGCCCTTGCAAGCAGAGTTAG
GGTTCGATCCCGCTCATCTCCATAATTCTTTTAATAAAGATAGTAGAGGTTTTTTGCTGTATTCATGTAA
AGAAGTAAATGAATAGCATTAATTGTTCTTTGGCAATAAAAGCAATTTTGAAACGGTGTAACTACAATTA
GAAATTTGGGTGATCAAGCTACTAAGGGTGCATGGTGGATGTCTTGGTACCAAAAGCTGATGAAGGACGT
GGCGGGCTGCGATAAGCTTCGGGGAGCTGCCAAACGAGCTTTGATCCGGAGAATTCCGAATTGGGAAACC
TGTCGTAAGAAACACTTGTGTTTCTTTTGGTTCATACCGCGACATTATTATCTGAATAAATAGGGTAATA
AGAGGAAGCGAAGGGAAGGTGAAACATCTAAGTAC

>gi|189009083|gb|EU478619.1| Uncultured Planctomycetales bacterium clone ArabianSea_bG8 16S ribosomal RNA gene, partial sequence; 16S-23S ribosomal RNA intergenic spacer, tRNA-Ile and tRNA-Ala genes, complete sequence; and 23S ribosomal RNA gene, partial sequence
GGATTAGGCATGCAAGTCGAACGAGGATATATCCTTCGGGATATAAGCCGAGTGGCACAAGGGTGAGCAA
TGCATAGATTACCTACCTTTAGGATAAGGGCAACTTTGTGAAAACGGAGCTAATACTTAATAATACAAAA
GAAAATAATTTTCTTTTGTCAAAGGGAGGGTAGCAATACCTTTCGCCTAGAGAGGGGTTTATGTCCTATC
AGCTTGTTGGTGGGGTAATAGCCTACCAAGGCGAAGACGGGTAGCCGGTTTAAGAGGATGGTCGGCCACA
CTGGGACTGAGACACTGCCCAGACTTCTACGGAAGGCTGCAGTCGAGAATCTTTCGCAATGCCCGAAAGG
GTGACGAAGCGACGCCGCGTGGGTGAAGAAGGCCTTCGGGTTGTAAAGCCCTGTCAGGAGTTATGAAATG
TAAGTGCGCTAATATCGTGCTTATTTGACAAAGGCTCCAAAGGAAGCCACGGCTAACTCTGTGCCAGCAG
CCGCGGTAATACAGAGGTGGCGAGCGTTGTTCGGAATTATTGGGCGTAAAGAGCACGTAGGTGGGTTTGC
AAGTCAGATGTGAAAGCCTTCTGTTCAACGGAAGAATTGCATCTGAAACTGCTAATCTTGAGTATAGGAG
GGGAGAATGGAACTTCTGGTGGAGCGGTGAAATGCGTAGATATCAGAAGGAACGCCGGCGGCGAAAGCGA
TTCTCTGGCCTATTACTGACACTCAGTGTGCGAAAGCTAGGGGAGCAAACGGGATTAGATACCCCGGTAG
TCCTAGCCGTAAACGATGGGCACTAAGTAGAGGGAATTACCTATATTCTCTCTGCCGTAGCTAACGCATT
AAGTGCCCCGCCTGGGGAGTACGGCCGCAAGGCTAAAACTCAAAAGAATTGACGGGGGCTCGCACAAGCG
GTGGAGCATGTGGCTTAATTCGATGCAACGCGAAAAACCTTACCGGGGCTTGACATGATAGAAGTAGGAA
CCTGAAAGGGGGACGAACGGTATCCAGTCCGTAGCTATTACAGGTGTTGCATGGCTGTCGTCAGCTCGTG
TCGTGAGACGTTGGGTTAAGTCCCCTAACGAGCGAAACCCTTGTTTTTAGTTACCAGCGGGTTATGCCGG
GTACTCTAGAAAGACTGCCGTCGTCAAGACGGAGGAAGGTGGGGATGACGTCAAGTCATCATGGCCCTTA
TGCCCCGGGCTGCACACGTGCTACAATGGTCGGTACAGACGGAAGCGAAGCCGAGAGGTGAAGCGAATCC
TAAAAAGCCGATCTCAGTTCGGATTGGAGGCTGAAATTCGCCTCCATGAAGTTGGAATCGCTAGTAATCG
CGGATCAGCAATGTCGCGGTGAATATGTTCCCGAGCCTTGTACACACCGCCCGTCAAGCCACCCAAGCAG
GATGCACCCGAAAACATTATATCTAACCAGGGCAACTTGGAGGAAAATGTTGAAGGAGTGTTTTGTGAGG
AGGACTAAGTCGTAACAAGGTAGTCGTAGGAGAACCTGCGGCTGGATCACCTCCTTTCTAAGGAGTAAAT
CAAAATAGGTACATCCGACGTCTTTTATGTTGTTATTTGTTTTTTTGAGTGTTTGGGGGTGCTAAACCGA
CTAATAAGTATGCTATAAGTTGTTTTTAAATAAAGCGGAAAGTGGTCCAGGGCCTATAGCTCAGTTGGTT
AGAGCGTTCCCCTGATAAGGGAAAGGTCAGTGGTTCGAATCCACTTAGCCCACCATCCTCAGATCTATTT
ATAAAAGTAAAGTGAATTGATGAATTTATCTTGGGGTGTAGCTCAACTGGGAGAGCGCTGCCCTTGCAAG
GCAAAGGTTAGCGGTTCTATCCCGCTCATCTCCATAATTCTCTTAATAAAGATGTGATGTTTTTGCTGTA
TTCATGTAGAGAAGTAAATGAATGCATTAATGTTCTTTGCAATAAAAGCAATTTTGAAACGTGTAACTAC
AATTAGAAATTTGGGTGGTCAAGCTACTAAGGGTGCATGGTGGATGTCTTGGTACCAAAAGCTGATGAAG
GACGTGGCGGGCTGCGATAAGCTTCGGGGAGCTGCCAAACGAGCTTTGATCCGGAGAATTCCGAATTGGG
AAACCTGTCGTAAGAAACACTTGTTTTCTTTTGGTTCATACCGCGACATTATTATCTGAATAAATAGGGT
AATAAGAGAACGAAGGGAACTGAAACATTTAAGTAC

>gi|189009084|gb|EU478620.1| Uncultured Planctomycetales bacterium clone ArabianSea_bG7 16S ribosomal RNA gene, partial sequence; 16S-23S ribosomal RNA intergenic spacer, tRNA-Ile and tRNA-Ala genes, complete sequence; and 23S ribosomal RNA gene, partial sequence
GGATTAGGCATGCAAGTCGAACGAGGATGTATCCTTCGGGATATAAGCCGAGTGGCATAAGGGTGAGCAA
TGCATAGATTACCTACCTTTAGGATAAGGACAACTTTGTGAAAACGGAGCTAATACTTAATAATACAAAG
GAAAATAATTTTCTTTTGTCAAAGGGAGGGTAGCAATACCTTTCGCCTAGAGAGGGGTTTATGTCCTATC
AGCTTGTTGGTGGGGTAATAGCCTACCAAGGCGAAGACGGGTAGCCGGTTTAAGAGGATGGTCGGCCACA
CTGGGACTGAGACACTGCCCAGACTTCTACGGAAGGCTGCAGTCGAGAATCTTTCGCAATGCCCGAAAGG
GTGACGAAGCGACGCCGCGTGGGTGAAGAAGGCCTTCGGGTTGTAAAACCCTGTCAGGAGTTATGAAATG
TAAGTGCGCTAATATCGTGCTTATTTGACAAAGGCTCCAAAGGAAGCCACGGCTAACTCTGTGCCAGCAG
CCGCGGTAATACAGAGGTGGCGAGCGTTGTTCGGAATTATTGGGCGTAAAGAGCACGTAGGTGGGTTTGC
AAGTCAGATGTGAAAGCCTTCTGTTCAACGGGAGAATTGCATCTGAAACTGCTAATCTTGAGTGTAGGAG
GGGAGAATGGAACTTCTGGTGGAGCGGTGAAATGCGTAGATATCAGAAGGAACGCCGGCGGCGAAAGCGA
TTCTCTGGCCTATTACTGACACTCAGTGTGCGAAAGCTAGGGGAGCAAACGGGATTAGATACCCCGGTAG
TCCTAGCCGTAAACGATGGGCACTAAGTAGAGGGGATTACCTATGTTCTCTCTGCCGTAGCTAACGCATT
AAGTGCCCCGCCTGGGGAGTACGGCCGCAAGGCTAAAACTCAAAAGAATTGACGGGGGCTCGCACAAGCG
GTGGAGCATGTGGCTTAATTCGATGCAACGCGAAAAACCTTACCGGGGCTTGACATGATAGAAGTAGGAA
CCTGAAAGGGGGACGAACGGTATCCAGTCCGTAGCTATTACAGGTGTTGCATGGCTGTCGTCAGCTCGTG
TCGTGAGACGTTGGGTTAAGTCCCCTAACGAGCGAAACCCTTGTTTTTAGTTACCAGCGGGTTATGCCGG
GTACTCTAGAAAGACTGCCGTCGTCAAGACGGAGGAAGGTGGGGATGACGTCAAGTCATCATGGCCCTTA
TGCCCCGGGCTGCACACGTGCTACAATGGTCGGTACAGACGGAAGCGAAGCCGAGAGGTGAAGCGAATCC
TAAAAAGCCGATCTCAGTTCGGATTGGAGGCTGAAATTCGCCTCCATGAAGTTGGAATCGCTAGTAATCC
CGGATCAGCAATGTCGCGGTGAATATGTTCCCGAGCCTTGTACACACCGCCCGTCAAGCCACCCAAGCAG
GATACACCCGAAAACATTATATCTAACCAGGGCAACTTGGAGGAAAATGTTGAAGGAGTGTTTTGTGAGG
AGGACTAAGTCGTAACAAGGTAGTCGTAGGAGAACCTGCGGCTGGATCACCTCCTTTCTAAGGAGTAAAT
CAAAGTAGGTACATCCGACGTCTTTTATGTTGTTATTTGTTTTTTTGAGTGTTTGGGGGTACTGAACTGA
CTAATAAGTATGCTATAAGTTATTTTAAAATAAGGCGGAAAGTGGTCTAGGGCCTATAGCTCAGTTGGTT
TAGAGCGTTCCCCTGATAAGGGAAAGGTCAGTGGTTCGAATCCACTTAGGCCCACCATCCTCAGATCTAT
TTATAATAGTAAAGTGAATTGATGAATTTATCTGGGGGTGTAGCTCAACTGGGAGAGCGCGGCCCTTGCA
AGGCCGAGGTTAGCGGTTCGATCCCGCTCATCTCCATATTTTTATTAATAAAGATAGTAGGTAGTTCTTT
GCTGTATTCATGTAAAGAAGTAAATGAATAGCATTAATTGTTCTTTGGCAATAAAAGCAATTTTGAAACG
GTGTAACTACAATTAGAAATTTGGGTGATCAAGCTACTAAGGGTACATGGTGGATGTCTTGGTACCAAAA
GCTGATGAAGGACGTGGCGGGCTGCGATAAGCTTCGGGGAGCTGCCAAACAAGCTTTGATCCGGTAGAAT
TCCGAATTGAGAAACCTGTCGTAAGAAACACATTGTTTTCTTTTGGTTCATACCGCGACATTATTACTTG
AATAAATAGGGTAATAAGAGGAACGAAGGGAACTAAACATCTAATAC

>gi|189009085|gb|EU478621.1| Uncultured Planctomycetales bacterium clone ArabianSea_cD5 16S ribosomal RNA gene, partial sequence; 16S-23S ribosomal RNA intergenic spacer, tRNA-Ile and tRNA-Ala genes, complete sequence; and 23S ribosomal RNA gene, partial sequence
GGATTAGGCATGCAAGTCGAACGAGGATATATCCTTCGGGATATAAGCCGAGTGGCACAAGGGTGAGCAA
TGCATAGATTACCTACCTTTAGGATAGGGGCAACTTTGTGAAAACGGAGCTAATACTTAATAATACAAAA
GAAAATAATTTTCTTTTGTCAAAGGGAGGGTAGCAATACCTTTCGCCTCGAGAGGGGTTTATGTCCTATC
AGCTTGTTGGTGGGGTAATAGCCTATCAAGGCGAAGACGGGTAGCCGGTTTAAGAGGATGGTCGGCCACA
CTGGGACTGAGACACTGCCCAGACTTCTACGGAAGGCTGCAGTCGAGAATCTTTCGCAATGCCCGAAAGG
GTGACGAAGCGACGCCGCGTGGGTGAAGAAGGCCTTCGGGTTGTAAAGCCCTGTCAGGAGTTATGAAATG
TAAGTGCGCTAATAACGTGCTTATTTGACAAAGGCTCCAAAGGAAGCCACGGCTAACTCTGTGCCAGCAG
CCGCGGTAATACAGAGGTGGCGAGCGTTGTTCGGAATTATTGGGCGTAAAGAGCACGTAGGTGGGTTTGC
AAGTCAGATGTGAAAGCCTTCTGTTCAACGGAAGAATTGTATCTGAAACTGCTAGTCTTGAGTATAGGAG
GGGAGAATGGAACTTCTGGTGGAGCGGTGAAATGCGTAGATGTCAGAAGGAACGCCGGCGGCGAAAGCGA
TTCTCTGGCCTATTACTGACACTCAGTGTGCGAAAGCTAGGGGAGCGAACGGGATTAGATACCCCGGTAG
TCCTAGCCGTAAACGATGGGCACTAAGTAGAGGGGATTACCTATATTCTCTCTGCCGTAGCTAACGCATT
AAGTGCCCCGCCTGGGGAGTACGGCCGCAAGGCTAAAACTCAAAAGAATTGACGGGGGGCTCGCACAAGC
GGTGGAGCATGTGGCTTAATTCGATGCAACGCGAAAAACCTTACCGGGGGCTTGACATGATAGAAGTAGG
AACCTGAAAGGGGGACGAACGGTATCCAGTCCGTAGCTATTACAGGTGTTGCATGGCTGTCGTCAGCTCG
TGTCGTGAGACGTGGGTTAAGTCCCCTAACGAGCGAAACCCTTGTTTTTAGTTACCAGCGGGTTATGCCG
GGTACTCTAGAAAGACTGCCGTCGTCAAGACGGAGGAAGGTGGGGATGACGTCAAGTCATCATGGCCCTT
ATGCCCCGGGCTGCACACGTGCTACAATGGTCGGTACAGACGGAAGCGAAGCCGAGAGGTGAAGCGAATC
CTAAAAAGCCGATCTCAGTTCGGATTGGAGGGCTGAAATTCGCCTCCATGAAGTTGGAATCGCTAGTAAT
CGCGGATCAGCAATGTCGCGGTGAATATGTTCCCGAGCCTTGTACACACCGCCCGTCAAGCCACCCAAGC
GGGATGCACCCGAAAACATTATATCTAACCAGGGCAACTTGGAGGAAAATGTTGAAGGAGTGTTTTGTGA
GGAGGACTAAGTCGTAACAAGGTAGTCGTAGGAGAACCTGCGGCTGGATCACCTCCTTTCTAAGGAGTAA
ATCAAAATAGGTACATCCGACGTCTTTTATGTTGTTATTTGTTTTTTTGAGTGTTTGGGGGTGCTAAACC
GACTAATAAGTATGCTATAAGTTGTTTTTAAATAAGGCGGAAAGTGGTCCAGGGCCTATAGCTCAGTTGG
TTTAGAGCGTTCCCCTGATAAGGGAAAGGTCAGTGGTTCGAATCCACTTAGGCCCACCATCCTCAGATCT
ATTTATACTGTAAAGTGAATTGATGAATTTATCTGGGGGTTAGCTCAACTGGGAGAGCGCTGCCCTTGCA
AGGCAGAGGTTAGCGGTTCGATCCCGCTCATCTCCATAATTCTTTTAATAAGATGTGATGTTTTTGCTGT
ATTCATGTAAAGAAGTAAATGAATAGCATTAATTGTTCTTTGGCAATAAAAGCAATTTGAAACGGTGTAA
CTACAATTAGAAATTTGGGTGATCAAGCTACTAAGGGTGCATGGTGGATGTCTTGGTACCAAAAGCTGAT
GAAGGACGTGGCAGGCTGCGATAAGCTTCGGGGAGCTGCCAAACGAGCTTTGATCCGGAGAATTCCGAAT
TGGGAAACCTGTCGTAAGAAACACTTGTGTTTCTTTTGGTTCATACCGCGACATTATTATCTGAATAAAT
AGGGTAATAAGAGGGACGAAGGGAAGGTGAAACAT

>gi|189009086|gb|EU478622.1| Uncultured Planctomycetales bacterium clone ArabianSea_cC8 16S ribosomal RNA gene, partial sequence; 16S-23S ribosomal RNA intergenic spacer, tRNA-Ile and tRNA-Ala genes, complete sequence; and 23S ribosomal RNA gene, partial sequence
GGATTAGGCATGCAAGTCGAACGAGGATATATCCTTCGGGATATAAGCCGAGTGGCACAAGGGTGAGCAA
TGCATAGATTACCTACCTTTAGGATAAGGACAACTTTGTGAAAACGGAGCTAATACTTAATAATACAAAA
GAAAATAATTTTCTTCTGTCAAAGGGAGGGTAGCAATACCTTTCGCTTAGAGAGGGGTTTATGTCCTATC
AGCTTGTTGGTGGGGTAATAGCCTACCAAGGCGAAGGCGGGTAGCCGGTTTAAGAGGATGGTCGGCCACA
CTGGGACTGAGACACTGCCCAGACTTCTACGGAAGGCTGCAGTCGAGAATCTTTCGCAATGCCCGAAAGG
GTGACGAAGCGACGCCGCGTGGGTGAAGAAGGCCTTCGGGTTGTAAAACCCTGTCAGGAGTTATGAAATG
TAAGTGCGCTAATATCGTGCTTATTTGACAAAGGCTCCAAAGGAAGCCACGGCTAACTCTGTGCCAGCAG
CCGCGGTAATACAGAGGTGGCGAGCGTTGTTCGGAATTATTGGGCGTAAAGAGCACGTAGGTGGGTTTGC
AAGTCAGATGTGAAAGCCTTCTGTTCAACGGGAGAATTGCATCTGAAACTGCTAATCTTGAGTATAGGAG
GGGAGAATGGAACTTCTGGTGGAGCGGTGAAATGCGTAGATATCAGAAGGAACGCCGGCGGCGAAAGCGA
TTCTCTGGCCTATTACTGACACTCAGTGTGCGAAAGCTAGGGGAGCAAACGGGATTAGATACCCCGGTAG
TCCTAGCCGTAAACGATGGGCACTAAGTAGAGGGGATTACCTATGTTCTCTCTGCCGTAGCTAACGCATT
AAGTGCCCCGCCTGGGGAGTACGGCCGCAAGGCTAAAACTCAAAAGAATTGACGGGGGGCTCGCACAAGC
GGTGGAGCATGTGGCTTAATTCGATGCAACGCGAAAAACCTTACCGGGGCTTGACATGATAGAAGTAGGA
ACCCGAAAGGGGGACGAACGATATCCAGTCCGTAGCTATTACAGGTGTTGCATGGCTGTCGTCAGCTCGT
GTCGTGAGACGTTGGGTTAAGTCCCCTAACGAGCGAAACCCTTGTTTTTAGTTACCAGCGGGTTATGCCG
GGTACCCTGGAAAGACTGCCGTCGTCAAGACGGAGGAAGGTGGGGATGACGTCAAGTCATCATGGCCCTT
ATGCCCCGGGCTGCACACGTGCTACAATGGTCGGTACAGACGGAAGCGAAGCCGAGAGGTGAAGCGAATC
CTAAAAAGCCGATCTCAGTTCGGATTGGAGGCTGAAATTCGCCTCCATGAAGTTGGAATCGCTAGTAATC
GCGGATCAGCAATGCCGCGGTGAATATGTTCCCGAGCCTTGTACACACCGCCCGTCAAGCCACCCAAGCA
GGATGCACCCGAAAACATTATATCTAACCAGGGCAACTTGGAGGAAAATGTTGAAGGAGTGTTTTGCGAG
GAGGACTAAGTCGTAACAAGGTAGTCGTAGGAGAACCTGCGGCTGGATCACCTCCTTTCTAAGGAGTAAA
TCAAAGTAGGTACATCCGACGTCTTTATGTTGTTATTTGTTTTTTTGAGTGTTTGGGGGTGCTGAACTGA
CTAATAAGTATGCTATAAGTTATTTTAAAATAAGGCGGAAAGTGGTCTAGGGCCTATAGCTCAGTTGGTT
TAGAGCGTTCCCCTGATAAGGGAAAGGTCAGTGGTTCGAATCCACTTAGGCCCACCATCCTCAGATCTAT
TTATAATAGTAAAGTGAATTGATGAATTTATCTGGGGGTGTAGCTCAACTGGGAGAGCGCGGCCCTTGCA
AGGCCGAGGCTAGCGGTTCGATCCCGCTCATCTCCATATTTTTATTAATAAGATAGTAGGTGTTCTTTGC
TGTATTCATGTAAAGAAGTAAATGAATAGCATTAATTGTTCTTTGGCAATAAAAGCAATTTTGAAACGGT
GTAACTACAATTAGAAATTTGGGTGATCAGCTACTAAGGGTACGTGTGGATGTCTTGGTACCAAAAGCGA
GAAGGACGTGGCGGGCTGCGATAAGCTTCGGGGAGCTGCCAAACAAGCTATGATCCGGAGAATTCCGAAT
TGGGAAACCTGTCGTAAGAAACACATTGTGTTTCTTTTGGTTCATACCGCGACATTATTACTTGAATAAA
TAGGGTAATAAGAGGAAGCGAAGGGAACTGAAACATCTAAGTA

>gi|189009088|gb|EU478624.1| Uncultured Planctomycetales bacterium clone ArabianSea_cD10 16S ribosomal RNA gene, partial sequence; 16S-23S ribosomal RNA intergenic spacer, tRNA-Ile and tRNA-Ala genes, complete sequence; and 23S ribosomal RNA gene, partial sequence
GGATTAGGCATGCAAGTCGAACGAGGATGTACCCTTCGGGATATAAGCCGAGTGGCATAAGGGTGAGCAA
TGCATAGATTACCTACCTTTAGGATAAGGACAACTTTGTGAAAACGGAGCTAATACTTAATAATACAAAG
GAAAATAATTTTCTTTTGTCAAAGGGAGGGTAGCAATACCTTTCGCCTAGAGAGGGGTTTATGTCCTATC
AGCTTGTTGGTGGGGTAATAGCCTACCAAGGCGAAGACGGGTAGCCGGTTTAAGAGGATGGTCGGCCACA
CTGGGACTGAGACACTGCCCAGACTTCTACGGAAGGCTGCAGTCGAGAATCTTTCGCAATGCCCGAAAGG
GTGACGAAGCGACGCCGCGTGGGTGAAGAAGGCCTTCGGGTTGTAAAACCCTGTCAGGAGTTATGAAATG
TAAGTGCGCTAATATCGTGCTTATTTGACAAAGGCTCCAAAGGAAGCCACGGCTAACTCTGTGCCAGCAG
CCGCGGTAATACAGAGGTGGCGAGCGTTGTTCGGAATTATTGGGCGTAAAGAGCACGTAGGTGGGTTTGC
AAGTCAGATGTGAAAGCCTTCTGTTCAACGGGAGAATTGCATCTGAAACTGCTAATCTTGAGTGTAGGAG
GGGAGAATGGAACTTCTGGTGGAGCGGTGAAATGCGTAGATATCAGAAGGAACGCCGGCGGCGAAAGCGA
TTCTCTGGCCTATTACTGACACTCAGTGTGCGAAAGCTAGGGGAGCAAACGGGATTAGATACCCCGGTAG
TCCTAGCCGTAAACGATGGGCACTAAGTAGAGGGGATTACCTATGTTCTCTCTGCCGTAGCTAACGCATT
AAGCGCCCCGCCTGGGGAGTACGGCCGCAAGGCTAAAACTCAAAAGAATTGACGGGGGCTCGCACAAGCG
GTGGAGCATGTGGCTTAATTCGATGCAACGCGAAAAACCTTACCGGGGCTTGACATGATAGAAGTAGGAA
CCTGAAAGGGGGACGAACGGTATCCAGTCCGTAGCTATTACAGGTGTTGCATGGCTGTCGTCAGCTCGTG
TCGTGAGACGTTGGGTTAAGTCCCCTAACGAGCGAAACCCTTGTTTTTAGTTACCAGCGGGTTATGCCGG
GTACTCTAGAAAGACTGCCGTCGTCAAGACGGAGGAAGGTGGGGATGACGTCAAGTCATCATGGCCCTTA
TGCCCCGGGCTGCACACGTGCTACAATGGTCGGTACAGACGGAAGCGAAGCCGAGAGGTGAAGCGAATCC
TAAAAAGCCGATCTCAGTTCGGATTGGAGGCTGAAATTCGCCTCCATGAAGTTGGAATCGCTAGTAATCG
CGGATCAGCAATGTCGCGGTGAATATGTTCCCGAGCCTTGTACACACCGCCCGTCAAGCCACCCAAGCAG
GATGCACCCGAAAACATTATATCTAACCAGGGCAACTTGGAGGAAAATGTTGAAGGAGTGTTTTGTGAGG
AGGACTAAGTCGTAACAAGGTAGTCGTAGGAGAACCTGCGGCTGGATCACCTCCTTTCTAAGGAGTAAAT
CAAAGTAGGTACATCCGACGTCTTTTATGTTGTTATTTGTTTTTTTGAGTGTTTGGGGGTACTGAACTGA
CTAATAAGTATGCTATAAGTTATTTTAAAATAAGGCGGAAAGTGGTCTAGGGCCTATAGCTCAGTTGGTT
TAGAGCGTTCCCCTGATAAGGGAAAGGTCAGTGGTTCGAATCCACTTGGCCCACCATCCTCAGATCTATT
TATAATAGTAAAGTGAATTGATGAATTTATCTGGGGGTGTAGCTCAACTGGGAGAGCGCGGCCCTGCAAG
CCGAGTTAGCGGTTCGATCCCGCTCATCTCCATATTTTTATTAATAAGATGTGGTAGTTCTTTGCTGTAT
TCATGTAAAGAAGTAAATGAATAGCATTAATTGTTCTTTGGCAATAAAAGCAATTTTGAAACGGTGTAAC
TACAATTAGAAATTTGGGTGATCAAGCTACTAAGGGTACATGGTGGATGTCTTGGTACCAAAAGCTGATG
AAGGACGTGGCGGGCTGCGATAAGCTTCGGGGAGCTGCCAAACAAGCTTTGATCCGGAGAATTCCGAATT
GGGGAAACCTGTCGTAAGAAACACATTGTGTTTCTTTTGGTTCATACCGCGACATTATTACTTGAATAAA
TAGGGTAATAAGAGGAACGAAGGGAACTGAAACATCTAAGTAC

>gi|189009089|gb|EU478625.1| Uncultured Planctomycetales bacterium clone ArabianSea_cF12 16S ribosomal RNA gene, partial sequence; 16S-23S ribosomal RNA intergenic spacer, tRNA-Ile and tRNA-Ala genes, complete sequence; and 23S ribosomal RNA gene, partial sequence
GGATTAGGCATGCAAGTCGAACGAGGATATATCCTTCGGGATATAAGCCGAGTGGCACAAGGGTGAGCAA
TGCATAGATTACCTACCTTTAGGATAAGGGCAACTTTGTGAAAACGGAGCTAATACTTAATAATACAAAA
GAAAATAATTTTTTTTTGTCAAAGGGAGGGTAGCAATACCTTTCGCCTAGAGAGGGGTTTATGTCCTATC
AGCTTGTTGGTGGGGTAATAGCCTACCAAGGCGAAGACGGGTAGCCGGTTTAAGAGGATGGTCGGCCACA
CTGGGACTGAGACACTGCCCAGACTTCTACGGAAGGCTGCAGTCGAGAATCTTTCGCAATGCCCGAAAGG
GTGACGAAGCGACGCCGCGTGGGTGAAGAAGGCCTTCGGGTTGTAAAGCCCTGTCAGGAGTTATGAAATG
TAAGTGCGCTAATATCGTGCTTATTTGACAAAGGCTCCAAAGGAAGCCACGGCTAACTCTGTGCCAGCAG
CCGCGGTAATACAGAGGTGGCGAGCGTTGTTCGGAATTATTGGGCGTAAAGAGCACGTAGGTGGGTTTGC
AAGTCAGATGTGAAAGCCTTCTGTTCAACGGAAGAATTGCATCTGAAACTGCTAATCTTGAGTATAGGAG
GGGAGAATGGAACTTCTGGTGGAGCGGTGAAATGCGTAGATATCAGAAGGAACGCCGGCGGCGAAAACGA
TTCTCTGGCCTATTACTGACACTCAGTGTGCGAAAGCTAGGGGAGCAAACGGGATTAGATACCCCGGTAG
TCCTAGCCGTAAACGATGGGCACTAAGTAGAGGGAATTACCTATATTCTCTCTGCCGTAGCTAACGCATT
AAGTGCCCCGCCTGGGGAGTACGGCCGCATGGCTAAAACTCAAAAGAATTGACGGGGGCTCGCACAAGCG
GTGGAGCATGTGGCTTAATTCGATGCAACGCGAAAAACCTTACCGGGGCTTGACATGATAGAAGTAGGAA
CCTGAAAGGGGGACGAACGGTATCCAGTCCGTAGCTATTACAGGTGTTGCATGGCTGTCGTCAGCTCGTG
TCGTGAGACGTTGGGTTAAGTCCCCTAACGAGCGAAACCCTTGTTTTTAGTTACCAGCGGGTTATGCCGG
GTACTCTAGAAAGACTGCCGTCGTCAAGACGGAGGAAGGTGGGGATGACGTCAAGTCATCATGGCCCTTA
TGCCCCGGGCTGCACACGTGCTACAATGGTCGGTACAGACGGAAGCGAAGCCGAGAGGTGAAGCGAATCC
TAAAAAGCCGATCTCAGTTCGGATTGGAGGCTGAAATTCGCCTCCATGAAGTTGGAATCGCTAGTAATCG
CGGATCAGCAATGTCGCGGTGAATATGTTCCCGAGCCTTGTACACACCGCCCGTCAAGCCACCCAAGCAG
GATGCACCCGAAAACATTATATCTAACCAGGGCAACTTGGAGGAAAATGTTGAAGGAGTGTTTTGTGAGG
AGGACTAAGTCGTAACAAGGTAGTCGTAGGAGAACCTGCGGCTGGATCACCTCCTTTCTAAGGAGTAAAT
CAAAATAGGTACATCCGACGTCTTTTATGTTGTTATTTGTTTTTTTGAGTGTTTGGGGGTGCTAAACCGA
CTAATAAGTATGCTATAAGTTGTTTTTAAATAAAGCGGAAAGTGGTCCAGGGCCTATAGCTCAGTTGGTT
TAGAGCGTTCCCCTGATAAGGGAAAGGTCAGTGGTTCGAATCCACTTAGGCCCACCATCCTCAGATCTAT
TTATAAAAGTAAAGTGAATTGATGAATTTATCTGGGGGTGTAGCTCAACTGGGAAAGCGCTGCCCTTGCA
AGGCGAGTTGCGGTTCGATCCCGCTCATCTCCATAATTCTTTTAATAAAGATAGTAGATGGTTTTTTGCT
GTATTCATGTAAAGAAGTAAATGAATAGCATTAATTGTTCTTTGGCAATAAAAGCAATATTGAAACGGTG
TAACTACAATTAGAAATTTGGGTGATCAAGCTACTAAGGGTGCATGGTGGATGTCTTGGTACCAAGAGCT
GATGAAGGACGTGGCGGGCTGCGATAAGCTTCGGGGAGCTGCCAAACGAGCTTTGATCCGGAGAATTCCG
AATTGGGAAACCTGTCGTAAGAAACACTTGTGTTTCTTTTGGTTCATACCGCGACATTATTATCTGAATA
AATAGGGTAATAAGAGGAACGAAGGGAACTGAAACAT
>gi|151933625|gb|EF645962.1| Uncultured planctomycete clone A1_1 16S ribosomal RNA gene, partial sequence
GGAAGCCACGGCTAACTCTGTGCCAGCAGCCGCGGTAATACAGAGGTGGCAAGCGTTGTTCGGAATTATT
GGGCGTAAAGAGCACGTAGGTGGGTTTGTAAGTCAGATGTGAAAGCCTTCTGTTCAACGGAAGAATTGCA
TCTGAAACTGCGAGTCTTGGGTGTAGGAGGGGAGAATGGAACTTCTGGTGGAGCGGTGAAATGCGTAGAT
ATCAGAAGGAACGCCGGCGGCGAAAGCGATTCTCTGGCCTATTACTGACGCTCAGTGTGCGAAAGCTAGG
GGAGCAAACGGGATTAGATACCCCGGTAGTCCTAGCCGTAAACGATGGGCACTAAGTAGAGGGAATTACC
GATGTTCTCTCTGCCGTAGCTAACGCATTAAGTGCCCCGCCTGGGGAGTACGGCCGCGAGGCTAAAACTC
AAAAGAATTGACGGGGGCTCGCACAAGCGGTGGAGCATGTGGCTTAATTCGATGCAACGCGAAGAACCTT
ACCGGGGCTTGACATGGTAGAAGTAGGAACCCGAAAGGGTAACGAACGGTATCCAGTCCGTAACTATCAC
AGGTGTTGCATGGCTGTCGTCAGCTCGTGTCGTGAGACGTTGGGTTAAGTCCCCTAACGAGCGAAACCCT
TGTTTTTAGTTACCAGCGGGTTGTGCCGGGTACTCTAGAAAGACTGCCGTCGTCAAGACGGAGGAAGGTG
GGGATGACGTCAAGTCATCATGGCCCTTATGCCCCGGGGCTGCACACGTGCTACAATGGTCGGTACAAAC
GGAAGCG

>gi|151933626|gb|EF645963.1| Uncultured planctomycete clone A1_5 16S ribosomal RNA gene, partial sequence
TCGCAATGCCCGAAAGGGTGACGAAGCGACGCCGCGTGAGTGAGGAAGGCCTTCGGGTTGTAAAGCTCTG
TCAGGAGTTAAGAAATGTAAGTGTGCTAATACCACATTTATTTGACGAAGGCTCCAAAGGAAGCCACGGC
TAACTCTGTGCCAGCAGCCGCGGCAATACAGAGGTGGCAAGCGTTGTTCGGAATTATTGGGCGTAAAGAG
CACGTAGGTGGGTTTGTAAGTCAGATGTGAAAGCCTTCTGTTCAACGGAAGAATTGCATCTGAAACTGCG
AGTCTTGAGTGTAGGAGGGGAGAATGGAACTTCTGGTGGAGCGGTGAAATGCGTAGATATCAGAAGGAAC
GCCGGCGGCGAAAGCGATTCTCTGGCCTATTACTGACGCTCAGTGTGCGAAAGCTAGGGGAGCAAACGGG
ATTAGATACCCCGGTAGTCCTAGCCGTAAACGATGGGCACTAAGTAGAGGGAATTACCGATGTTCTCTCT
GCCGTAGCTAACGCATTAAGTGCCCCGCCTGGGGAGTACGGCCGCAAGGCTAAAACTCAAAAGAATTGAC
GGGGGCTCGCACAAGCGGTGGAGCATGTGGCTTAATTCGATGCAACGCGAAGAACCTTACCGGGGCTTGA
CATGGTAGAAGTAGGAACCCGAAAGGGTAACGAACGGTATCCAGTCCGTAACTATCACAGGTGTTGCATG
GCTGTCGTCAGCTCGTGTCGTGAGACGTTGGGTTAAGTCCCCTAACGAGCGAAACCCTTGTTTTTAGTTA
CCAGCGGGTTGTGCCGGGTACTCTAGAAAGACTGCCGTCGTCAAGACGGAGGAAGGTGGGGATGACGTCA
AGTCATCATGGCCCTTATGCCCCGGGCTGCACACGTGCTACAATGGT

>gi|151933627|gb|EF645964.1| Uncultured planctomycete clone A1_6 16S ribosomal RNA gene, partial sequence
CGACGCCGCGTGAGTGAGGAAGGCCTTCGGGTTGTAAAGCTCTGTCAGGGGTTAAGAAATGTAAGTGTGC
TAATACCACATTTATTTGACGAAGGCTCCAAAGGAAGCCACGGCTAACTCTGTGCCAGCAGCCGCGGTAA
TACAGAGGTGGCAAGCGTTGTTCGGAATTATTGGGCGTAAAGAGCACGTAGGTGGGTTTGTAAGTCAGAT
GTGAAAGCCTTCTGTTCAACGGAAGAATTGCATCTGAAACTGCGAGTCTTGAGTGTAGGAGGGGAGAATG
GAACTTCTGGTGGAGCGGTGAAATGCGTAGATATCAGAAGGAACGCCGGCGGCGAAAGCGATTCTCTGGC
CTATTACTGACGCTCAGTGTGCGAAAGCTAGGGGAGCAAACGGGATTAGATACCCCGGTAGTCCTAGCCG
TAAACGATGGGCACTAAGTAGAGGGAATTACCGATGTTCTCTCTGCCGTAGCTAACGCATTAAGTGCCCC
GCCTGGGGAGTACGGCCGCAAGGCTAAAACTCAAAAGAATTGACGGGGGCTCGCACAAGCGGTGGAGCAT
GTGGCTTAATTCGATGCAACGCGAAGAACCTTACCGGGGCTTGACATGGTAGAAGTAGGAACCCGAAAGG
GTAACGAACGGTATCCAGTCCGTAACTATCACAGGTGTTGCATGGCTGTCGTCAGCTCGTGTCGTGAGAC
GTTGGGTTAAGTCCCCTAACGAGCGAAACCCTTGTTTTTAGTTACCAGCGGGTTGTGCCGGGTACTCTAG
AAAGACTGCCGTCGTCAAGACGGAGGAAGGTGGGGATGACGTCAAGTCATCATGGCCCTTATGCCCCGGG
GCTGCACACGTGCTACAATGGTCGGTACAAAC

>gi|151933628|gb|EF645965.1| Uncultured planctomycete clone A1_8 16S ribosomal RNA gene, partial sequence
GTGTGCTAATACCACATTTATTTGACGAAGGCTCCAAAGGAAGCCACGGCTAACTCTGTGCCAGCAGCCG
CGGTAATACAGAGGTGGCAAGCGTTGTTCGGAATTATTGGGCGTAAAGAGCACGTAGGTGGGTTTGTAAG
TCAGATGTGAAAGCCTTCTGTTCAACGGAAGAATTGCATCTGAAACTGCGAGTCTTGAGTGTAGGAGGGG
AGAATGGAACTTCTGGTGGAGCGGTGAAATGCGTAGATATCAGAAGGAACGCCGGCGGCGAAAGCGATTC
TCTGGCCTATTACTGACGCTCAGTGTGCGAAAGCTAGGGGAGCAAACGGGATTAGATACCCCGGTAGTCC
TAGCCGTAAACGATGGGCACTAAGTAGAGGGAATTACCGATGTTCTCTCTGCCGTAGCTAACGCATTAAG
TGCCCCGCCTGGGGAGTACGGCCGCAAGGCTAAAACTCAAAAGAATTGACGGGGGCTCGCACAAGCGGTG
GAGCATGTGGCTTAATTCGATGCAACGCGAAGAACCTTACCGGGGCTTGACATGGTAGAAGTAGGAACCC
GAAAGGGTAACGAACGGTATCCAGTCCGTAACTATCACAGGTGTTGCATGGCTGTCGTCAGCTCGTGTCG
TGAGACGTTGGGTTAAGTCCCCTAACGAGCGAAACCCTTGTTTTTAGTTACCAGCGGGTTGTGCCGGGTA
CTCTAGAAAGACTGCCGTCGTCAAGACGGAGGAAGGTGGGGATGACGTCAAGTCATCATGGCCCTTATGC
CCCGGGCTGCACACGTGCTACAATGGTCGGTACAAACGGAAGCGAAGCC

>gi|151933629|gb|EF645966.1| Uncultured planctomycete clone A1_11 16S ribosomal RNA gene, partial sequence
TTCGCAATGCCCGAAAGGGTGACSAAGCGACGCCGCGTGAGTGAGGAAGGCCTTCGGGTTGTAAAGCTCT
GTCAGGAGTTAAGAAATGTAAGTGTGCTAATACCGCATTTATTTGACGAAGGCTCCAAAGGAAGCCACGG
CTAACTCTGTGCCAGCAGCCGCGGTAATACAGAGGTGGCAAGCGTTGTTCGGAATTATTGGGCGTAAAGA
GCACGTAGGTGGGTTTGTAAGTCAGATGTGAAAGCCTTCTGTTCAACGGAAGAATTGCATCTGAAACTGC
GAGTCTTGAGTGTAGGAGGGGAGAATGGAACTTCTGGTGGAGCGGTGAAATGCGTAGATATCAGAAGGAA
CGCCGGCGGCGAAAGCGATTCTCTGGCCTATTACTGACGCTCAGTGTGCGAAAGCTAGGGGAGCAAACGG
GATTAGATACCCCGGTAGTCCTAGCCGTAAACGATGGGCACTAAGTAGAGGGAATTACCGATGTTCTCTC
TGCCGTAGCTAACGCATTAAGTGCCCCGCCTGGGGAGTACGGCCGCAAGGCTAAAACTCAAAAGAATTGA
CGGGGGCTCGCACAAGCGGTGGAGCATGTGGCTTAATTCGATGCAACGCGAAGAACCTTACCGGGGCTTG
ACATGGTAGAAGTAGGAACCCGAAAGGGTAACGAACGGTATCCAGTCCGTAACTATCACAGGTGTTGCAT
GGCTGTCGTCAGCTCGTGTCGTGAGACGTTGGGTTAAGTCCCCTAACGAGCGAAACCCTTGTTTTTAGTT
ACCAGCGGGTTGTGCCGGGTACTCTAGAAAGACTGCCGTCGTCAAGACGGAGGAAGGTGGGGATGACGTC
AAGTCATCATGGCCCTTATGCCCCGGGCTGCACACGTGCTACAATGGTCGGTACAAACGGA

>gi|151933630|gb|EF645967.1| Uncultured planctomycete clone A1_12 16S ribosomal RNA gene, partial sequence
GCTCTGTCAGGAGTTAAGAAATATAAGTGTGCTAATACCACATTTATTTGACGAAGGCTCCAAAGGAAGC
CACGGCTAACTCTGTGCCAGCAGCCGCGGTAATACAGAGGTGGCAAGCGTTGTTCGGAATTATTGGGCGT
AAAGAGCGCGTAGGTGGGTTTGTAAGTCAGATGTGAAAGCCTTCTGTTCAACGGAAGAATTGCATCTGAA
ACTGCGAGTCTTGAGTGTAGGAGGGGAGAATGGAACTTCTGGTGGAGCGGTGAAATGCGTAGATATCAGA
AGGAACACCGGCGGCGAAAGCGATTCTCTGGCCTATTACTGACACTCAGTGTGCGAAAGCTAGGGGAGCA
AACGGGATTAGATACCCCGGTAGTCCTAGCCGTAAACGATGGGCACTAAGTAGAGGGAATTACCGATGTT
CTCTCTGCCGTAGCTAACGCATTAAGTGCCCCGCCTGGGGAGTACGGCCGCAAGGCTAAAACTCAAAAGA
ATTGACGGGGGCTCGCACAAGCGGTGGAGCATGTGGCTTAATTCGATGCAACGCGAAGAACCTTACCGGG
GCTTGACATGGTAGAAGTAGAAACCCGAAAGGGTAACGAACGGTATCCAGTCCGTAACTATCACAGGTGT
TGCATGGCTGTCGTCAGCTCGTGTCGTGAGACGTTGGGTTAAGTCCCCTAACGAGCGAAACCCTTGTTTT
TAGTTACCAGCGGGTTATGCCGGGTACTCTAGAAAGACTGCCGTCGTCAAGACGGAGGAAGGTGGGGATG
ACGTCAAGTCATCATGGCCCTTATGCCCCGGGCTGCACACGTGCTACAATGGTCGGTACAAAC

>gi|151933631|gb|EF645968.1| Uncultured planctomycete clone A1_14 16S ribosomal RNA gene, partial sequence
TGTAAAGCTCTGTCAGGAGTTAAGAAATATAAGTATGCTAATACCATATTTATTTGACGAAGGCTCCAAA
GGAAGCCACGGCTAACTCTGTGCCAGCAGCCGCGGTAATACAGAGGTGGCAAGCGTTGTTCGGAATTATT
GGGCGTAAAGAGCACGTAGGTGGGTTTGTAAGTCAGATGTGAAAGCCTTCTGTTCAACGGAAGAATTGCA
TCTGAAACTGCGAGTCTTGAGTGTAGGAGGGGAGAATGGAACTTCTGGCGGAGCGGTGAAATGCGTAGAC
ATCAGAAGGAACACCGGCGGCGAAAGCGATTCTCTGGCCTATTACTGACACTCAGTGTGCGAAAGCTAGG
GGAGCAAACGGGATTAGATACCCCGGTAGTCCTAGCCGTAAACGATGGGCACTAAGTAGAGGGAATTACC
GATGTTCTCTCTGCCGTAGCTAACGCATTAAGTGCCCCGCCTGGGGAGTACGGCCGCAAGGCTAAAACTC
AAAAGAATTGACGGGGGCTCGCACAAGCGGTGGAGCATGTGGCTTAATTCGATGCAACGCGAAGAACCTT
ACCGGGGCTTGACATGGTAGAAGTAGAAACCCGAAAGGGTAACGAACGGTATCCAGTCCGTAACTATCAC
AGGTGTTGCATGGCTGTCGTCAGCTCGTGTCGTGAGACGTTGGGTTAAGTCCCCTAACGAGCGAAACCCT
TGTTTTTAGTTACCAGCGGGTTATGCCGGGTACTCTAGAAAGACTGCCGTCGTCAAGACGGAGGAAGGTG
GGGATGACGTCAAGTCATCATGGCCCTTATGCCCCGGGCTGCACACGTGCTACAATGGTCGGTACAAACG
GAAGCGAAGCCGAGAGGTGAAGCGAATCCTAA

>gi|151933632|gb|EF645969.1| Uncultured planctomycete clone A1_16 16S ribosomal RNA gene, partial sequence
GGAAGCCACGGCTAACTCTGTGCCAGCAGCCGCGGTAATACAGAGGTGGCAAGCGTTGTTCGGAATTATT
GGGCGTAAAGAGCACGTAGGTGGGTTTGTAAGTCAGATGTGAAAGCCTTCTGTTCAACGGAAGAATTGCA
TCTGAAACTGCGAGTCTTGAGTGTAGGAGGGGAGAATGGAACTTCTGGTGGAGCGGTGAAATGCGTAGAT
ATCAGAAGGAACGCCGGCGGCGAAAGCGATTCTCTGGCCTATTACTGACGCTCAGTGTGCGAAAGCTAGG
GGAGCAAACGGGATTAGATACCCCGGTAGTCCTAGCCGTAAACGATGGGCACTAAGTAGAGGGAATTACC
GATGTTCTCTCTGCCGTAGCTAACGCATTAAGTGCCCCGCCTGGGGAGTACGGCCGCAAGGCTAAAACTC
AAAAGAATTGACGGGGGCTCGCACAAGCGGTGGAGCATGTGGCTTAATTCGATGCAACGCGAAGAACCTT
ACCGGGACTTGACATGGTAGAAGTAGGAACCCGAAAGGGTAACGAACGGTATCCAGTCCGTAACTATCAC
AGGTGTTGCATGGCTGTCGTCAGCTCGTGTCGTGAGACGTTGGGTTAAGTCCCCTAACGAGCGAAACCCT
TGTTTTTAGTTACCAGCGGGTTGTGCCGGGTACTCTAGAAAGACTGCCGTCGTCAAGACGGAGGAAGGTG
GGGATGACGTCAAGTCATCATGGCCCTTATGCCCCGGGCTGCACAC

>gi|151933633|gb|EF645970.1| Uncultured planctomycete clone A1_20 16S ribosomal RNA gene, partial sequence
AGGGTGACGAAGCGACGCCGCGTGAGTGAGGAAGGCCTTCGGGTTGTAAAGCTCTGTCAGGAGTTAAGAA
ATATAAGTGTGCTAATACCACATTTATTTGACGAAGGCTCCAAAGGAAGCCACGGCTAACTCTGTGCCAG
CAGCCGCGGTAATACAGAGGTGGCAAGCGTTGTTCGGAATTATTGGGCGTAAAGAGCACGTAGGTGGGTT
TGTAAGTCAGATGTGAAAGCCTTCTGTTCAACGGAAGAATTGCATCTGAAACTGCGAGTCTTGAGTGTAG
GAGGGGAGAATGGAACTTCTGGTGGAGCGGTGAAATGCGTAGATATCAGAAGGAACGCCGGCGGCGAAAG
CGATTCTCTGGCCTATTACTGACGCTCAGTGTGCGAAAGCTAGGGGAGCAAACGGGATTAGATACCCCGG
TAGTCCTAGCCGTAAACGATGGGCACTAAGTAGAGGGAATTACCGATGTTCTCTCTGCCGTAGCTAACGC
ATTAAGTGCCCCGCCTGGGGAGTACGGCCGCAAGGCTAAAACTCAAAAGAATTGACGGGGGCTCGCACAA
GCGGTGGAGCATGTGGCTTAATTCGATGCAACGCGAAGAACCTTACCGGGGCTTGACATGGTAGAAGTAG
GAACCCGAAAGGGTAACGAACGGTATCCAGTCCGTAACTATCACAGGTGTTGCATGGCTGTCGTCAGCTC
GTGTCGTGAGACGTTGGGTTAAGTCCCCTAACGAGCGAAACCCTTGTTTTTAGTTACCAGCGGGTTGTGC
CGGGTACTCTAGAAAGACTGCCGTCGTCAAGACGGAGGAAGGTGGGGATGACGTCAAGTCATCATGGCCC
TTATGCCCCGGGCTGCACACGTGCTAC

>gi|151933634|gb|EF645971.1| Uncultured planctomycete clone A1_21 16S ribosomal RNA gene, partial sequence
TCGCAATGCCCGAAAGGGTGACGAAGCGACGCCGCGTGAGTGAGGAAGGCCTTCGGGTTGTAAAGCTCTG
TCAGGAGTTAAGAAATATAAGTATGCTAATACCATATTTATTTGACGAAGGCTCCAAAGGAAGCCACGGC
TAACTCTGTGCCAGCAGCCGCGGTAATACAGAGGTGGCAAGCGTTGTTCGGAATTATTGGGCGTAAAGAG
CACGTAGGTGGGTTTGTAAGTCAGATGTGAAAGCCTTCTGTTCAACGGAAGAATTGCATCTGAAACTGCG
AGTCTTGAGTGTAGGAGGGGAGAATGGAACTTCTGGTGGAGCGGTGAAATGCGTAGATATCAGAAGGAAC
GCCGGCGGCGAAAGCGATTCTCTGGCCTATTACTGACGCTCAGTGTGCGAAAGCTAGGGGAGCAAACGGG
ATTAGATACCCCGGTAGTCCTAGCCGTAAACGATGGGCACTAAGTAGAGGGAATTACCGATGTTCTCTCT
GCCGTAGCTAACGCATTAAGTGCCCCGCCTGGGGAGTACGGCCGCAAGGCTAAAACTCAAAAGAATTGAC
GGGGGCTCGCACAAGCGGTGGAGCATGTGGCTTAATTCGATGCAACGCGAAGAACCTTACCGGGGCTTGA
CATGGTAGAAGTAGGAACCCGAAAGGGTAACGAACGGTATCCAGTCCGTAACTATCACAGGTGTTGCAT

>gi|151933635|gb|EF645972.1| Uncultured planctomycete clone A1_23 16S ribosomal RNA gene, partial sequence
TGTAAAGCTCTGTCAGGAGTTAAGAAATGTAAGTGTGCTAATACCACATTTATTTGACGAAGGCTCCAAA
GGAAGCCACGGCTAACTCTGTGCCAGCAGCCGCGGTAATACAGAGGTGGCAAGCGTTGTTCGGAATTATT
GGGCGTAAAGAGCACGTAGGTGGGTTTGTAAGTCAGATGTGAAAGCCTTCTGTTCAACGGAAGAATTGCA
TCTGAAACTGCGAGTCTTGAGTGTAGGAGGGGAGAATGGAACTTCTGGTGGAGCGGTGAAATGCGTAGAT
ATCAGAAGGAACGCCGGCGGCGAAAGCGATTCTCTGGCCTATTACTGACGCTCAGTGTGCGAAAGCTAGG
GGAGCAAACGGGATTAGATACCCCGGTAGTCCTAGCTGTAAACGATGGGCACTAAGTAGAGGGAATTACC
GATGTTCTCTCTGCCGTAGCTAACGCATTAAGTGCCCCGCCTGGGGAGTACGGCCGCAAGGCTAAAACTC
AAAAGAATTGACGGGGGCTCGCACAAGCGGTGGAGCATGTGGCTTAATTCGATGCAACGCGAAGAACCTT
ACCGGGGCTTGACATGTTAGAAGTAGGAACCCGAAAGGGTAACGAACGGTATCCAGTCCGTAACTTTCAC
AGGTGTTGCATGGCTGTCGTCAGCTCGTGTCGTGAGACGTTGGGTTAAGTCCCCTAACGAGCGAAACCCT
TGTTTTTAGTTACCAGCGGGTTATGCCGGGTACTCTAGAAAGACTGCCGTCGTCAAGACGGAGGAAGGTG
GGGATGACGTCAAGTCATCATGGCCCTTATGCCCCGGGCTGCACACGTGCTACAATGGTCGGTACAAAC

>gi|151933636|gb|EF645973.1| Uncultured planctomycete clone A1_24 16S ribosomal RNA gene, partial sequence
GGAAGCCACGGCTAACTCTGTGCCAGCAGCCGCGGTAATACAGAGGTGGCAAGCGTTGTTCGGAATTATT
GGGCGTAAAGAGCACGTAGGTGGGTTTGTAAGTCAGATGTGAAAGCCTTCTGTTCAACGGAAGAATTGCA
TCTGAAACTGCGAGTCTTGAGTGTAGGAGGGGAGAATGGAACTTCTGGTGGAGCGGTGAAATGCGTAGAT
ATCAGAAGGAACGCCGGCGGCGAAAGCGATTCTCTGGCCTATTACTGACACTCAGTGTGCGAAAGCTAGG
GGAGCAAACGGGATTAGATACCCCGGTAGTCCTAGCCGTAAACGATGGGCACTAAGTAGAGGGAATTACC
GATGTTCTCTCTGCCGTAGCTAACGCATTAAGTGCCCCGCCTGGGGAGTACGGCCGCAAGGCTAAAACTC
AAAAGAATTGACGGGGGCTCGCACAAGCGGTGGAGCATGTGGCTTAATTCGATGCAACGCGAAGAACCTT
ACCGGGGCTTGACATGGTAGAAGTAGGAACCCGAAAGGGTAACGAACGGTATCCAGTCCGTAACTATCAC
AGGTGTTGCATGGCTGTCGTCAGCTCGTGTCGTGAGACGTTGGGTTAAGTCCCCTAACGAGCGAAACCCT
TGTTTTTAGTTACCAGCGGGTTATGCCGGGTACTCTAGAAAGACTGCCGTCGTCAAGACGGAGGAAGGTG
GGGATGACGTCAAGTCATCATGGCCCTTATGCCCCGGGCTGCACACGTGCTACAATGGTCGGTACAAA

>gi|151933637|gb|EF645974.1| Uncultured planctomycete clone A1_26 16S ribosomal RNA gene, partial sequence
GGGTGACSAWGCGACGCCGCGTGAGTGAGGAAGGCCTTCGGGTTGTAAAGCTCTGTCAGGAGTTAAGAAA
TGTAAGTGTGCTAATACCACATTTATTTGACGAAGGCTCCAAAGGAAGCCACGGCTAACTCTGTGCCAGC
AGCCGCGGTAATACAGAGGTGGCAAGCGTTGTTCGGAATTATTGGGCGTAAAGAGCACGTAGGTGGGTTT
GTAAGTCAGATGTGAAAGCCTTCTGTTCAACGGAAGAATTGCATCTGAAACTGCGAGTCTTGAGTGTAGG
AGGGGAGAATGGAACTTCTGGTGGAGCGGTGAAATGCGTAGATATCAGAAGGAACGCCGGCGGCGAAAGC
GATTCTCTGGCCTATTACTGACGCTCAGTGTGCGAAAGCTAGGGGAGCAAACGGGATTAGATACCCCGGT
AGTCCTAGCCGTAAACGATGGGCACTAAGTAGAGGGAATTACCGATGTTCTCTCTGCCGTAGCTAACGCA
TTAAGTGCCCCGCCTGGGGAGTACGGCCGCAAGGCTAAAACTCAAAAGAATTGACGGGGGCTCGCACAAG
CGGTGGAGCATGTGGCTTAATTCGATGCAACGCGAAGAACCTTACCGGGGCTTGACATGGTAGAAGTAGG
AACCCGAAAGGGTAACGAACGGTATCCAGTCCGTAACTATCACAGGTGTTGCATGGCTGTCGTCAGCTCG
TGTCGTGAGACGTTGGGTTAAGTCCCCTAACGAGCGAAACCCTTGTTTTTAGTTACCAGCGGGTTGTGCC
GGGTACTCTAGAAAGACTGCCGTCGTCAAGACGGAGGAAGGTGGGGATGACGTCAAGTCATCATGGCCCT
TATGCCCCGGGCTGCACACGTGCTACAATGGTCGGTACAAACGGAAGCGAAGCC

>gi|151933638|gb|EF645975.1| Uncultured planctomycete clone A1_27 16S ribosomal RNA gene, partial sequence
TCGCAATGCCCGAAAGGGTGACGAAGCGACGCCGCGTGAGTGAGGAAGGCCTTCGGGTTGTAAAGCTCTG
TCAGGAGTTAAGAAATGTAAGTGTGCTAATACCACATTTATTTGACGAAGGCTCCAAAGGAAGCCACGGC
TAACTCTGTGCCAGCAGCCGCGGTAATACAGAGGTGGCAAGCGTTGTTCGGAATTATTGGGCGTAAAGAG
CACGTAGGTGGGTTTGTAAGTCAGATGTGAAAGCCTTCTGTTCAACGGAAGAATTGCATCTGAAACTGCG
AGTCTTGAGTGTAGGAGGGGAGAATGGAACTTCTGGTGGAGCGGTGAAATGCGTAGATATCAGAAGGAAC
GCCGGCGGCGAAAGCGATTCTCTGGCCTATTACTGACGCTCAGTGTGCGAAAGCTAGGGGAGCAAACGGG
ATTAGATACCCCGGTAGTCCTAGCCGTAAACGATGGGCACTAAGTAGAGGGAATTACCGATGTTCTCTCT
GCCGTAGCTAACGCATTAAGTGCCCCGCCTGGGGAGTACGGCCGCAAGGCTAAAACTCAAAAGAATTGAC
GGGGGCTCGCACAAGCGGTGGAGCATGTGGCTTAATTCGATGCAACGCGAAGAACCTTACCGGGGCTTGA
CATGGTAGAAGTAGGAACCCGAAAGGGTAACGAACGGTATCCAGTCCGTAACTATCACAGGTGTTGCATG
GCTGTCGTCAGCTCGTGTCGTGAGACGTTGGGTTAAGTCCCCTAACGAGCGAAACCCTTGTTTTTAGTTA
CCAGCGGGTTGTGCCGGGTACTCTAGAAAGACTGC

>gi|151933639|gb|EF645976.1| Uncultured planctomycete clone A1_29 16S ribosomal RNA gene, partial sequence
CTGTCAGGAGTTAAGAAATGTAAATGTGCTAATACCACATTTATTTGACGAAGGCTCCAAAGGAAGCCAC
GGCTAACTCTGTGCCAGCAGCCGCGGTAATACAGAGGTGGCAAGCGTTGTTCGGAATTATTGGGCGTAAA
GAGCACGTAGGTGGGTTTGTAAGTCAGATGTGAAAGCCTTCTGTTCAACGGAAGAATTGCATCTGAAACT
GCGAGTCTTGAGTGTAGGAGGGGAGAATGGAACTTCTGGTGGAGCGGTGAAATGCGTAGATATCAGAAGG
AACGCCGGCGGCGAAAGCGATTCTCTGGCCTATTACTGACGCTCAGTGTGCGAAAGCTAGGGGAGCAAAC
GGGATTAGATACCCCGGTAGTCCTAGCCGTAAACGATGGGCACTAAGTAGAGGGAATTACCGATGTTCTC
TCTGCCGTAGCTAACGCATTAAGTGCCCCGCCTGGGGAGTACGGCCGCAAGGCTAAAACTCAAAAGAATT
GACGGGGGCTCGCACAAGCGGTGGAGCATGTGGCTTAATTCGATGCAACGCGAAGAACCTTACCGGGGCT
TGACATGGTAGAAGTAGGAACCCGAAAGGGTAACGAACGGTATCCAGTCCGTAACTATCACAGGTGTTGC
ATGGCTGTCGTCAGCTCGTGTCGTGAGACGTTGGGTTAAGTCCCCTAACGAGCGAAACCCTTGTTTTTAG
TTACCAGCGGGTTGTGCCGGGTACTCTAGAAAGACTGCCGTCGTCAAGACGGAGGAAGGTGGGGATGACG
TCAAGTCATCATGGCCCTTATGCCCCGGGCTGCACACGTGCTAC

>gi|151933640|gb|EF645977.1| Uncultured planctomycete clone A1_30 16S ribosomal RNA gene, partial sequence
GGTTGTAAAGCTCTGTCAGGAGTTAAGAAATGTAAGTGTGCTAATACCACATTTATTTGACGAAGGCTCC
AAAGGAAGCCACGGCTAACTCTGTGCCAGCAGCCGCGGTAATACAGAGGTGGCAAGCGTTGTTCGGAATT
ATTGGGCGTAAAGAGCACGTAGGTGGGTTTGTAAGTCAGATGTGAAAGCCTTCTGTTCAACGGAAGAATT
GCATCTGAAACTGCGAGTCTTGAGTGTAGGAGGGGAGAATGGAACTTCTGGTGGAGCGGTGAAATGCGTA
GATATCAGAAGGAACGCCGGCGGCGAAAGCGATTCTCTGGCCTATTACTGACGCTCAGTGTGCGAAAGCT
AGGGGAGCAAACGGGATTAGATACCCCGGTAGTCCTAGCCGTAAACGATGGGCACTAAGTAGAGGGAATT
ACCGATGTTCTCTCTGCCGTAGCTAACGCATTAAGTGCCCCGCCTGGGGAGTACGGCCGCAAGGCTAAAA
CTCAAAAGAATTGACGGGGGCTCGCACAAGCGGTGGAGCATGTGGCTTAATTCGATGCAACGCGAAGAAC
CTTACCGGGGCTTGACATGGTAGAAGTAGGAACCCGAAAGGGTAACGAACGGTATCCAGTCCGTAACTAT
CACAGGTGTTGCATGGCTGTCGTCAGCTCGTGTCGTGAGACGTTGGGTTAAGTCCCCTAACGAGCGAAAC
CCTTGTTTTTAGTTACCGGCGGGTTGTGCCGGGTACTCTAGAAAGACTGCCGTCGTCAAGACGGAGGAAG
GTGGGGATGACGTCAAGTCATCATGGCCCTTATGCCCCGGGCTGCACACGTGCTACAATGGTCGGTACAA
AC

>gi|151933641|gb|EF645978.1| Uncultured planctomycete clone A1_33 16S ribosomal RNA gene, partial sequence
TTCGGGTTGTAAAGCTCTGTCAGGAGTTAAGAAATATAAGTATGCTAATACCATATTTATTTGACGAAGG
CTCCAAAGGAAGCCACGGCTAACTCTGTGCCAGCAGCCGCGGTAATACAGAGGTGGCAAGCGTTGTTCGG
AATTATTGGGCGTAAAGAGCACGTAGGTGGGTTTGTAAGTCAGATGTGAAAGCCTTCTGTTCAACGGAAG
AATTGCATCTGAAACTGCGAGTCTTGAGTGTAGGAGGGGAGAATGGAACTTCTGGTGGAGCGGTGAAATG
CGTAGATATCAGAAGGAACACCGGCGGCGAAAGCGATTCTCTGGCCTATTACTGACACTCAGTGTGCGAA
AGCTAGGGGAGCAAACGGGATTAGATACCCCGGTAGTCCTAGCCGTAAACGATGGGCACTAAGTAGAGGG
AATTACCGATGTTCTCTCTGCCGTAGCTAACGCATTAAGTGCCCCGCCTGGGGAGTACGGCCGCAAGGCT
AAAACTCAAAAGAATTGACGGGGGCTCGCACAAGCGGTGGAGCATGTGGCTTAATTCGATGCAACGCGAA
GAACCTTACCGGGGCTTGACATGGTAGAAGTAGAAACCCGAAAGGGTAACGAACGGTATCCAGTCCGTAA
CTATCACAGGTGTTGCATGGCTGTCGTCAGCTCGTGTCGTGAGACGTTGGGTTAAGTCCCCTAACGAGCG
AAACCCTTGTTTTTAGTTACCAGCGGGTTATGCCGGGTACTCTAGAAAGACTGCCGTCGTCAAGACGGAG
GAAGGTGGGGATGACGTCAGGTCATCATGGCCCTTATGCCCCGGGCTGCACAC

>gi|151933642|gb|EF645979.1| Uncultured planctomycete clone A1_34 16S ribosomal RNA gene, partial sequence
ACGCCGCGTGAGTGAGGAAGGCCTTCGGGTTGTAAAGCTCTGTCAGGAGTTAAGAAATGTAAGTGTGCTA
ATACCACATTTATTTGACGAAGGCTCCAAAGGAAGCCACGGCTAACTCTGTGCCAGCAGCCGCGGTAATA
CAGAGGTGGCAAGCGTTGTTCGGAATTATTGGGCGTAAAGAGCACGTAGGTGGGTTTGTAAGTCAGATGT
GAAAGCCTTCTGTTCAACGGAAGAATTGCATCTGAAACTGCGAGTCTTGAGTGTAGGAGGGGAGAATGGA
ACTTCTGGTGGAGCGGTGAAATGCGTAGATATCAGAAGGAACGCCGGCGGCGAAAGCGATTCTCTGGCCT
ATTACTGACGCTCAGTGTGCGAAAGCTAGGGGAGCAAACGGGATTAGATACCCCGGTAGTCCTAGCCGTA
AACGATGGGCACTAAGTAGAGGGAATTACCGATGTTCTCTCTGCCGTAGCTAACGCATTAAGTGCCCCGC
CTGGGGAGTACGGCCGCAAGGCTAAAACTCAAAAGAATTGACGGGGGCTCGCACAAGCGGTGGAGCATGT
GGCTTAATTCGATGCAACGCGAAGAACCTTACCGGGGCTTGACATGGTAGAAGTAGGAACCCGAAAGGGT
AACGAACGGTATCCAGTCCGTAACTATCACAGGTGTTGCATGGCTGTCGTCAGCTCGTGTCGTGAGACGT
TGGGTTAAGTCCCCTAACGAGCGAAACCCTTGTTTTTAGTTACCAGCGGGTTGTGCCGGGTACTCTAGAA
AGACTGCCGTCGTCAAGACGGAGGAAGGTGGGGATGACGTCAAGTCATCATGGCCCTTATGCCCCGGGCT
GCACAC

>gi|151933643|gb|EF645980.1| Uncultured planctomycete clone A1_35 16S ribosomal RNA gene, partial sequence
CGACGCCGCGTGAGTGAGGAAGGCCTTCGGGTTGTAAAGCTCTGTCAGGAGTTAAGAAATGTAAGTGTGC
TAATACCACATTTATTTGACGAAGGCTCCAAAGGAAGCCACGGCTAACTCTGTGCCAGCAGCCGCGGTAA
TACAGAGGTGGCAAGCGTTGTTCGGAATTATTGGGCGTAAAGAGCACGTAGGTGGGTTTGTAAGTCAGAT
GTGAAAGCCTTCTGTTCAACGGAAGAATTGCATCTGAAACTGCGAGTCTTGAGTGTAGGAGGGGAGAATG
GAACTTCTGGTGGAGCGGTGAAATGCGTAGATATCAGAAGGAACGCCGGCGGCGAAAGCGATTCTCTGGC
CTATTACTGACGCTCAGTGTGCGAAAGCTAGGGGAGCAAACGGGATTAGATACCCCGGTAGTCCTAGCCG
TAAACGATGGGCACTAAGTAGAGGGAATTACCGATGTTCTCTCTGCCGTAGCTAACGCATTAAGTGCCCC
GCCTGGGGAGTACGGCCGCAAGGCTAAAACTCAAAAGAATTGACGGGGGCTCGCACAAGCGGTGGAGCAT
GTGGCTTAATTCGATGCAACGCGAAGAACCTTACCGGGGCTTGACATGGTAGAAGTAGGAACCCGAAAGG
GTAACGAACGGTATCCAGTCCGTAACTATCACAGGTGTTGCATGGCTGTCGTCAGCTCGTGTCGTGAGAC
GTTGGGTTAAGTCCCCTAACGAGCGAAACCCTTGTTTTTAGTTACCAGCGGGTTGTGCCGGGTACTCTAG
AAAGACTGCCGTCGTCAAGACGGAGGAAGGTGGGGATGACGTCAAGTCATCATGGCCCTTATGCCCCGGG
GCTGCACACGTGCTACAATGGTCGGTACAAACGGA

>gi|151933644|gb|EF645981.1| Uncultured planctomycete clone A1_36 16S ribosomal RNA gene, partial sequence
GCCCGAAAGGGTGACGAAGCGACGCCGCGTGAGTGAGGAAGGCCTTCGGGTTGTAAAGCTCTGTCAGGAG
TTAAGAAATGTAAGTGTGCTAATACCACATTTATTTGACGAAGGCTCCAAAGGAAGCCACGGCTAACTCT
GTGCCAGCAGCCGCGGTAATACAGAGGTGGCAAGCGTTGTTCGGAATTATTGGGCGTAAAGAGCACGTAG
GTGGGTTTGTAAGTCAGATGTGAAAGCCTTCTGTTCAACGGAAGAATTGCATCTGAAACTGCGAGTCTTG
AGTGTAGGAGGGGAGAATGGAACTTCTGGTGGAGCGGTGAAATGCGTAGATATCAGAAGGAACGCCGGCG
GCGAAAGCGATTCTCTGGCCTATTACTGACGCTCAGTGTGCGAAAGCTAGGGGAGCAAACGGGATTAGAT
ACCCCGGTAGTCCTAGCCGTAAACGATGGGCACTAAGTAGAGGGAATTACCGATGTTCTCTCTGCCGTAG
CTAACGCATTAAGTGCCCCGCCTGGGGAGTACGGCCGCAAGGCTAAAACTCAAAAGAATTGACGGGGGCT
CGCACAAGCGGTGGAGCATGTGGCTTAATTCGATGCAACGCGAAGAACCTTACCGGGGCTTGACATGGTA
GAAGTAGGAACCCGAAAGGGTAACGAACGGTATCCAGTCCGTAACTATCACAGGTGTTGCATGGCTGTCG
TCAGCTCGTGTCGTGAGACGTTGGGTTAAGTCCCCTAACGAGCGAAACCCTTGTTTTTAGTTACCAGCGG
GTTGTGCCGGGTACTCTAGAAAGACTGCCGTCGTCAAGACGGAGGAAGGTGGGGATGACGTCAAGTCATC
ATGGCCCTTATGCCCCGGGCTGCACACGTGCTACAATGGTCGGTACAAACGGAAGCGAAGCC

>gi|151933645|gb|EF645982.1| Uncultured planctomycete clone A1_37 16S ribosomal RNA gene, partial sequence
TTTTCGCAATGCCCGAAAGGGTGACGAAGCGACGCCGCGTGAGTGAGGAAGGCCTTCGGGTTGTAAAGCT
CTGTCAGGAGTTAAGAAATATAAGTATGCTAATACCATATTTATTTGACGAAGGCTCCAAAGGAAGCCAC
GGCTAACTCTGTGCCAGCAGCCGCGGTAATACAGAGGTGGCAAGCGTTGTTCGGAATTATTGGGCGTAAA
GAGCACGTAGGTGGGTTTGTAAGTCAGATGTGAAAGCCTTCTGTTCAACGGAAGAATTGCATCTGAAACT
GCGAGTCTTGAGTGTAGGAGGGGAGAATGGAACTTCTGGTGGAGCGGTGAAATGCGTAGATATCAGAAGG
AACACCGGCGGCGAAAGCGATTCTCTGGCCTATTACTGACACTCAGTGTGCGAAAGCTAGGGGAGCAAAC
GGGATTAGATACCCCGGTAGTCCTAGCCGTAAACGATGGGCACTAAGTAGAGGGAATTACCGATGTTCTC
TCTGCCGTAGCTAACGCATTAAGTGCCCCGCCTGGGGAGTACGGCCGCAAGGCTAAAACTCAAAAGAATT
GACGGGGGCTCGCACAAGCGGTGGAGCATGTGGCTTAATTCGATGCAACGCGAAGAACCTTACCGGGGCT
TGACATGGTAGAAGTAGAAACCCGAAAGGGTAACGAACGGTATCCAGTCCGTAACTATCACAGGTGTTGC
ATGGCTGTCGTCAGCTCGTGTCGTGAGACGTTGGGTTAAGTCCCCTAACGAGCGAAACCCTTGTTTTTAG
TTACCAGCGGGTTATGCCGGGTACTCTAGAAAGACTGCCGTCGTCAAGACGGAGGAAGGTGGGGATGACG
TCAGGTCATCATGGCCCTTATGCCCCGGGGCTGCACACGTGCTACAATGGTCGGTACAAACGGAAGC

>gi|151933646|gb|EF645983.1| Uncultured planctomycete clone A1_38 16S ribosomal RNA gene, partial sequence
GTGTGCTAATACCACATTTATTTGACGAAGGCTCCAAAGGAAGCCACGGCTAACTCTGTGCCAGCAGCCG
CGGTAATACAGAGGTGGCAAGCGTTGTTCGGAATTATTGGGCGTAAAGAGCACGTAGGTGGGTTTGTAAG
TCAGATGTGAAAGCCTTCTGTTCAACGGAAGAATTGCATCTGAAACTGCGAGTCTTGAGTGTAGGAGGGG
AGAATGGAACTTCTGGTGGAGCGGTGAAATGCGTAGATATCAGAAGGAACGCCGGCGGCGAAAGCGATTC
TCTGGCCTATTACTGACGCTCAGTGTGCGAAAGCTAGGGGAGCAAACGGGATTAGATACCCCGGTAGTCC
TAGCCGTAAACGATGGGCACTAAGTAGAGGGAATTACCGATGTTCTCTCTGCCGTAGCTAACGCATTAAG
TGCCCCGCCTGGGGAGTACGGCCGCAAGGCTAAAACTCAAAAGAATTGACGGGGGCTCGCACAAGCGGTG
GAGCATGTGGCTTAATTCGATGCAACGCGAAGAACCTTACCGGGGCTTGACATGGTAGAAGTAGGAACCC
GAAAGGGTAACGAACGGTATCCAGTCCGTAACTATCACAGGTGTTGCATGGCTGTCGTCAGCTCGTGTCG
TGAGACGTTGGGTTAAGTCCCCTAACGAGCGAAACCCTTGTTTTTAGTTACCAGCGGGTTGTGCCGGGTA
CTCTAGAAAGACTGCCGTCGTCGAGACGGAGGAAGGTGGGGATGACGTCAAGTCATCATGGCCCTTATGC
CCCGGGCTGCACA

>gi|151933647|gb|EF645984.1| Uncultured planctomycete clone A1_41 16S ribosomal RNA gene, partial sequence
GGTTGTAAAGCTCTGTCAGGAGTTAAGAAATGTAAGTGTGCTAATACCACATTTATTTGACGAAGGCTCC
AAAGGAAGCCACGGCTAACTCTGTGCCAGCAGCCGCGGTAATACAGAGGTGGCAAGCGTTGTTCGGAATT
ATTGGGCGTAAAGAGCACGTAGGTGGGTTTGTAAGTCAGATGTGAAAGCCTTCTGTTCAACGGAAGAATT
GCATCTGAAACTGCGAGTCTTGAGTGTAGGAGGGGAGAATGGAACTTCTGGTGGAGCGGTGAAATGCGTA
GATATCAGAAGGAACGCCGGCGGCGAAAGCGATTCTCTGGCCTATTACTGACGCTCAGTGTGCGAAAGCT
AGGGGAGCAAACGGGATTAGATACCCCGGTAGTCCTAGCCGTAAACGATGGGCACTAAGTAGGGGGAATT
ACCGATGTTCTCTCTGCCGTAGCTAACGCATTAAGTGCCCCGCCTGGGGAGTACGGCCGCAGGGCTAAAA
CTCAAAAGAATTGACGGGGGCTCGCGCAAGCGGTGGAGCATGTGGCTTAATTCGATGCAACGCGAAGAAC
CTTACCGGGGCTTGACATGGTAGAAGTAGGAACCCGAAAGGGTAACGAACGGTATCCAGTCCGTAACTAT
CACAGGTGTTGCATGGCTGTCGTCAGCTCGTGTCGTGAGACGTTGGGTTAAGTCCCCTAAC

>gi|151933648|gb|EF645985.1| Uncultured planctomycete clone A1_43 16S ribosomal RNA gene, partial sequence
ACGCCGCGTGAGTGAGGAAGGCCTTCGGGTTGTAAAGCTCTGTCAGGAGTTAAGAAATGTAAGTGTGCTA
ATACCACATTTATTTGACGAAGGCTCCAAAGGAAGCCACGGCTAACTCTGTGCCAGCAGCCGCGGTAATA
CAGAGGTGGCAAGCGTTGTTCGGAATTATTGGGCGTAAAGAGCACGTAGGTGGGTTTGTAAGTCAGATGT
GAAAGCCTTCTGTTCAACGGAAGAATTGCATCTGAAACTGCGAGTCTTGAGTGTAGGAGGGGAGAATGGA
ACTTCTGGTGGAGCGGTGAAATGCGTAGATATCAGAAGGAACGCCGGCGGCGAAAGCGATTCTCTGGCCT
ATTACTGACGCTCAGTGTGCGAAAGCTAGGGGAGCAAACGGGATTAGATACCCCGGTAGTCCTAGCCGTA
AACGATGGGCACTAAGTAGAGGGAATTACCGATGTTCTCTCTGCCGTAGCTAACGCATTAAGTGCCCCGC
CTGGGGAGTACGGCCGCAAGGCTAAAACTCAAAAGAATTGACGGGGGCTCGCACAAGCGGTGGAGCATGT
GGCTTAATTCGATGCAACGCGAAGAACCTTACCGGGGCTTGACATGGTAGAAGTAGGAACCCGAAAGGGT
AACGAACGGTATCCAGTCCGTAACTATCACAGGTGTTGCATGGCTGTCGTCAGCTCGTGTCGTGAGACGT
TGGGTTAAGTCCCCTAACGAGCGAAACCCTTGTTTTTAGTTACCAGCGGGTTGTGCCGGGTACTCTAGAA
AGACTGCCGTCGTCAAGACGGAGGAAGGTGGGGATGACGTCAAGTCATCATGGCCCTTATGCCCCGGGCT
GCACACGTGCTACAATGGT

>gi|151933649|gb|EF645986.1| Uncultured planctomycete clone A1_45 16S ribosomal RNA gene, partial sequence
ACGCCGCGTGAGTGAGGAAGGCCTTCGGGTTGTAAAGCTCTGTCAGGAGTTAAGAAATGTAAGTGTGCTA
ATACCACATTTATTTGACGAAGGCTCCAAAGGAAGCCACGGCTAACTCTGTGCCAGCAGCCGCGGTAATA
CAGAGGTGGCAAGCGTTGTTCGGAATTATTGGGCGTAAAGAGCACGTAGGTGGGTTTGTAAGTCAGATGT
GAAAGCCTTCTGTTCAACGGAAGAATTGCATCTGAAACTGCGAGTCTTGAGTGTAGGAGGGGAGAATGGA
ACTTCTGGTGGAGCGGTGAAATGCGTAGATATCAGAAGGAACGCCGGCGGCGAAAGCGATTCTCTGGCCT
ATTACTGACGCTCAGTGTGCGAAAGCTAGGGGAGCAAACGGGATTAGATACCCCGGTAGTCCTAGCCGTA
AACGATGGGCACTAAGTAGAGGGAATTACCGATGTTCTCTCTGCCGTAGCTAACGCATTAAGTGCCCCGC
CTGGGGAGTACGGCCGCAAGGCTAAAACTCAAAAGAATTGACGGGGGCTCGCACAAGCGGTGGAGCATGT
GGCTTAATTCGATGCAACGCGAAGAACCTTACCGGGGCTTGACATGGTAGAAGTAGGAACCCGAAAGGGT
AACGAACGGTATCCAGTCCGTAACTATCACAGGTGTTGCATGGCTGTCGTCAGCTCGTGTCGTGAGACGT
TGGGTTAAGTCCCCTAACGAGCGAAACCCTTGTTTTTAGTTACCAGCGGGTTGTACCGGGTACTCTAGAA
AGACTGCCGTCGTCAAGACGGAGGAAGGTGGGGATGACGTCAAGTCATCATGGCCCTTATGCCCCGGGCT
GCACACGTGCTACAATGGTCGGTACAAA

>gi|151933650|gb|EF645987.1| Uncultured planctomycete clone A1_46 16S ribosomal RNA gene, partial sequence
GCAGCCGCGGTAATACAGAGGTGGCAAGCGTTGTTCGGAATTATTGGGCGTAAAGAGCACGTAGGTGGGT
TTGTAAGTCAGATGTGAAAGCCTTCTGTTCAACGGAAGAATTGCATCTGAAACTGCGAGTCTTGAGTGTA
GGAGGGGAGAATGGAACTTCTGGTGGAGCGGTGAAATGCGTAGATATCAGAAGGAACGCCGGCGGCGAAA
GCGATTCTCTGGCCTATTACTGACACTCAGTGTGCGAAAGCTAGGGGAGCAAACGGGATTAGATACCCCG
GTAGTCCTAGCTGTAAACGATGGGCACTAAGTAGAGGGAATTACCGATGTTCTCTCTGCCGTAGCTAACG
CATTAAGTGCCCCGCCTGGGGAGTACGGCCGCAAGGCTAAAACTCAAAAGAATTGACGGGGGCTCGCACA
AGCGGTGGAGCATGTGGCTTAATTCGATGCAACGCGAAGAACCTTACCGGGGCTTGACATGTTAGAAGTA
GGAACCCGAAAGGGTAACGAACGGTATCCAGTCCGTAACTTTCACAGGTGTTGCATGGCTGTCGTCAGCT
CGTGTCGTGAGACGTTGGGTTAAGTCCCCTAACGAGCGAAACCCTTGTTTTTAGTTACCAGCGGGTTATG
CCGGGTACTCTAGAAAGACTGCCGTCGTCAAGACGGAGGAAGGTGGGGATGACGTCAAGTCATCATGGCC
CTTATGCCCCGGGCTGCACACGTGCTACAATGGTCGGTACAAACGGAAGCGAAACCGAGAGGTGGAGCGA
ATCCTAAAAAGCCGATCTCAGTTCGGATTGGAGGCTGAAATTCGCCTCCATGAAGTTGGAATCG

>gi|151933651|gb|EF645988.1| Uncultured planctomycete clone A1_48 16S ribosomal RNA gene, partial sequence
AATACCACATTTATTTGACGAAGGCTCCAAAGGAAGCCACGGCTAACTCTGTGCCAGCAGCCGCGGTAAT
ACAGAGGTGGCAAGCGTTGTTCGGAATTATTGGGCGTAAAGAGCACGTAGGTGGGTTTGTAAGTCAGATG
TGAAAGCCTTCTGTTCAACGGAAGAATTGCATCTGAAACTGCGAGTCTTGAGTGTAGGAGGGGAGAATGG
AACTTCTGGTGGAGCGGTGAAATGCGTAGATATCAGAAGGAACGCCGGCGGCGAAAGCGATTCTCTGGCC
TATTACTGACGCTCAGTGTGCGAAAGCTAGGGGAGCAAACGGGATTAGATACCCCGGTAGTCCTAGCCGT
AAACGATGGGCACTAAGTAGAGGGAATTACCGATGTTCTCTCTGCCGTAGCTAACGCATTAAGTGCCCCG
CCTGGGGAGTACGGCCGCAAGGCTAAAACTCAAAAGAATTGACGGGGGCTCGCACAAGCGGTGGAGCATG
TGGCTTAATTCGATGCAACGCGAAGAACCTTACCGGGGCTTGACATGGTAGAAGTAGGAACCCGAAAGGG
TAATGAACGGTATCCAGTCCGTAACTATCACAGGTGTTGCATGGCTGTCGTCAGCTCGTGTCGTGAGACG
TTGGGTTAAGTCCCCTAACGAGCGAAACCCTTGTTTTTAGTTACCAGCGGGTTGTGCCGGGTACTCTAGA
AAGACTGCCGTCGTCAAGACGGAGGAAGGTGGGGATGACGTCAAGTCATCATGGCCCTTATGCCCCGGGC
TGCACACNTGCTACAATGGTCGGTACAAACGGAAGC
>gi|151933652|gb|EF645989.1| Uncultured planctomycete clone B1/A2_3 16S ribosomal RNA gene, partial sequence
GAAGGCTCCAAAGGAAGCCACGGCTAACTCTGTGCCAGCAGCCGCGGTAATACAGAGGTGGCAAGCGTTG
TTCGGAATTATTGGGCGTAAAGAGCACGTAGGTGGGTTTGTAAGTCAGATGTGAAAGCCTTCTGTTCAAC
GGAAGAATTGCATCTGAAACTGCGAGTCTTGAGTGTAGGAGGGGAGAATGGAACTTCTGGTGGAGCGGTG
AAATGCGTAGATATCAGAAGGAACGCCGGCGGCGAAAGCGATTCTCTGGCCTATTACTGACGCTCAGTGT
GCGAAAGCTAGGGGAGCAAACGGGATTAGATACCCCGGTAGTCCTAGCCGTAAACGATGGGCACTAAGTA
GAGGGAATTACCGATGTTCTCTCTGCCGTAGCTAACGCATTAAGTGCCCCGCCTGGGGAGTACGGCCGCA
AGGCTAAAACTCAAAAGAATTGACGGGGGCTCGCACAAGCGGTGGAGCATGTGGCTTAATTCGATGCAAC
GCGAAGAACCTTACCGGGGCTTGACATGGTAGAAGTAGGAACCCGAAAGGGTGACGAACGGTATCCAGTC
CGTAACTATCACAGGTGTTGCATGGCTGTCGTCAGCTCGTGTCGTGAGACGTTGGGTTAAGTCCCCTAAC
GAGCGAAACCCTTGTTTTTAGTTACCAGCGGGTTGTGCCGGGTACTCTAGAAAGACTGCCGTCGTCAAGA
CGGAGGAAGGTGGGGATGACGTCAAGTCATCATGGCCCTTATGCCCCGGGCTGCACACGTGCTACAATGG
TCGGTACAAACGGAAGCGAAGCCGAGAGGTGAAGCGAATCCTAAAAAGCCGATCTCAGTTCGGATTGGAG
GCTGAAATTCGCCTCCA

>gi|151933653|gb|EF645990.1| Uncultured planctomycete clone B1/A2_5 16S ribosomal RNA gene, partial sequence
GGATTAGGCATGCAAGTCGAACGAGGATATATCCTTCGGGATATAAGCCGAGTGGCGCAAGGGTGAGTAA
TGCATAGATTACCTGCCTCTAGGATAAGGACAACTTTGTGAAAACGAAGCTAATACTTAATAATACAAAA
GAAAATAATTTTCTTTTGTCAATGGGAGGGTAGTAATACCTTTTGCCTGGAGAGGGGTTTATGTCCTATC
AGCTTGTTGGTGGGGTAATGGCCTACCAAGGCGAAGACGGGTAGCCGGTCTTAGAGGATGGTCGGCCACA
CTGGGACTGAGACACTGCCCAGACTTCTACGGAAGGCTGCAGTCGAGAATCTTTCGCAATGCCCGAAAGG
GTGACGAAGCGACGCCGCGTGAGTGAGGAAGGCCTTCGGGTTGTAAAGCTCTGTCAGGAGTTAAGAAATA
TAAGTATGCTAATACCATATTTATTTGACGAAGGCTCCAAAGGAAGCCACGGCTAACTCTGTGCCAGCAG
CCGCGGTAATACAGAGGTGGCAAGCGTTGTTCGGAATTATTGGGCGTAAAGAGCACGTAGGTGGGTTTGT
AAGTCAGATGTGAAAGCCTTCTGTTCAACGGAAGAATTGCATCTGAAACTGCGAGTCTTGAGTGTAGGAG
GGGAGAATGGAACTTCTGGTGGAGCGGTGAAATGCGTAGATATCAGAAGGAACACCGGCGGCGAAAGCGA
TTCTCTGGCCTATTACTGACACTCAGTGTGCGAAAGCTAGGGGAGCAAACGGGATTAGATACCCCGGTAG
TCCTAGCCGTAAACGATGGGCACTAAGTAGAGGGAATTACCGATGTTCTCTCTGCCGTAGCTAACGCATT
AAGTGCCCCCGCCTGGGGAGTACGGCCGCAAGGCTAAAACTCAAAAGAATTGA

>gi|151933654|gb|EF645991.1| Uncultured planctomycete clone B1/A2_6 16S ribosomal RNA gene, partial sequence
GGATTAGGCATGCAAGTCGAACGAGGATATATCCTTCGGGATATAAGCCGAGTGGCGCAAGGGTGAGTAA
TGCATAGATTACCTGCCTCTAGGATAAGGACAACTTTGTGAAAACGAAGCTAATACTTAATAATACAAGT
GGAAATAATTTCCATTTGTCAATGGGAGGGTAGCAATATCTTTTGCCTGGAGAGGGGTTTATGTCCTATC
AGCTTGTTGGTGGGGTAATGGCCTACCAAGGCGAAGACGGGTAGCCGGTCTTAGAGGATGGTCGGCCACA
CTGGGACTGAGACACTGCCCAGACTTCTACGGAAGGCTGCAGTCGAGAATCTTTCGCAATGCCCGAAAGG
GTGACGAAGCGACGCCGCGTGAGTGAGGAAGGCCTTCGGGTTGTAAAGCTCTGTCAGGAGTTAAGAAATG
TAAGTGTGCTAATACCACATTTATTTGACGAAGGCTCCAAAGGAAGCCACGGCTAACTCTGTGCCAGCAG
CCGCGGTAATACAGAGGTGGCAAGCGTTGTTCGGAATTATTGGGCGTAAAGAGCACGTAGGTGGGTTTGT
AAGTCAGATGTGAAAGCCTTCTGTTCAACGGAAGAATTGCATCTGAAACTGCGAGTCTTGAGTGTAGGAG
GGGAGAATGGAACTTCTGGTGGAGCGGTGAAATGCGTAGATATCAGAAGGAACGCCGGCGGCGAAAGCGA
TTCTCTGGCCTATTACTGACGCTCAGTGTGCGAAAGCTAGGGGAGCAAACGGGGATTAGATACCCCGGTA
GTCCTAGCCGTAAACGATGGGCACTAAGTAGAGGGGAATTACCGATGTTCTCTCTGCCGTAGCTAACGCA
TTAAGTGCCC

>gi|151933655|gb|EF645992.1| Uncultured planctomycete clone B1/A2_8 16S ribosomal RNA gene, partial sequence
GGATTAGGCATGCAAGTCGAACGAGGATATATCCTTCGGGATATAAGCCGAGTGGCGCAAGGGTGAGTAA
TGCATAGATTACCTGCCTCTAGGATAAGGACAACTTTGTGAAAACGAAGCTAATACTTAATAATACAAAA
GAAAATAATTTTCTTTTGTCAATGGGAGGGTAGTAATACCTTTTGCCTGGAGAGGGGTTTATGTCCTATC
AGCTTGTTGGTGGGGTAATGGCCTACCAAGGCGAAGACGGGTAGCCGGTCTTAGAGGATGGTCGGCCACA
CTGGGACTGAGACACTGCCCAGACTTCTACGGAAGGCTGCAGTCGAGAATCTTTCGCAATGCCCGAAAGG
GTGACGAAGCGACGCCGCGTGAGTGAGGAAGGCCTTCGGGTTGTAAAGCTCTGTCAGGAGTTAAGAAATA
TAAGTATGCTAATACCATATTTATTTGACGAAGGCTCCAAAGGAAGCCACGGCTAACTCTGTGCCAGCAG
CCGCGGTAATACAGAGGTGGCAAGCGTTGTTCGGAATTATTGGGCGTAAAGAGCACGTAGGTGGGTTTGT
AAGTCAGATGTGAAAGCCTTCTGTTCAACGGAAGAATTGCATCTGAAACTGCGAGTCTTGAGTGTAGGAG
GGGAGAATGGAACTTCTGGTGGAGCGGTGAAATGCGTAGATATCAGAAGGAACACCGGCGGCGAAAGCGA
TTCTCTGGCCTATTACTGACACTCAGTGTGCGAAAGCTAGGGGAGCAAACGGGATTAGATACCCCGGTAG
TCCTAGCCGTAAACGATGGGCACTAAGTAGAGGGAATTACCGATGTTCTCTCTGCCGTAGCTAACGCATT
AAGTGCCCCGCCTGGGGGAGTACGGCCGC

>gi|151933656|gb|EF645993.1| Uncultured planctomycete clone B1/A2_9 16S ribosomal RNA gene, partial sequence
AAATGTAAGTGTGCTAATACCACATTTATTTGACGAAGGCTCCAAAGGAAGCCACGGCTAACTCTGTGCC
AGCAGCCGCGGTAATACAGAGGTGGCAAGCGTTGTTCGGAATTATTGGGCGTAAAGAGCACGTAGGTGGG
TTTGTAAGTCAGATGTGAAAGCCTTCTGTTCAACGGAAGAATTGCATCTGAAACTGCGAGTCTTGAGTGT
AGGAGGGGAGAATGGAACTTCTGGTGGAGCGGTGAAATGCGTAGATATCAGAAGGAACGCCGGCGGCGAA
AGCGATTCTCTGGCCTATTACTGACGCTCAGTGTGCGAAAGCTAGGGGAGCAAACGGGATTAGATACCCC
GGTAGTCCTAGCCGTAAACGATGGGCACTAAGTAGAGGGAATTACCGATGTTCTCTCTGCCGTAGCTAAC
GCATTAAGTGCCCCGCCTGGGGAGTACGGCCGCAAGGCTAAAACTCAAAAGAATTGACGGGGGCTCGCAC
AAGCGGTGGAGCATGTGGCTTAATTCGATGCAACGCGAAGAACCTTACCGGGGCTTGACATGGTAGAAGT
AGGAACCCGAAAGGGTAACGAACGGTATCCAGTCCGTAACTATCACAGGTGTTGCATGGCTGTCGTCAGC
TCGTGTCGTGAGACGTTGGGTTAAGTCCCCTAACGAGCGAAACCCTTGTTTTTAGTTACCAGCGGGTTGT
GCCGGGTACTCTAGAAAGACTGCCGTCGTCAAGACGGAGGAAGGTGGGGATGACGTCAAGTCATCATGGC
CCTTATGCCCCGGGCTGCACACGTGCTACAATGGTCGGTACAAACGGAAGCGAAGCCSAGAGGTGAAGCG
AATCCTAAAAAGCCGATCTCAGTTCGGATTGGAGGCTGAAATTCGCCTCA

>gi|151933657|gb|EF645994.1| Uncultured planctomycete clone B1/A2_10 16S ribosomal RNA gene, partial sequence
TAAAGCTCTGTCAGGAGTTAAGAAAATGTAAGTGTGCTAATACCACATTTATTTGACGAAGGCTCCAAAG
GAAGCCACGGCTAACTCTGTGCCAGCAGCCGCGGTAATACAGAGGTGGCAAGCGTTGTTCGGAATTATTG
GGCGTAAAGAGCACGTAGGTGGGTTTGTAAGTCAGATGTGAAAGCCTTCTGTTCAACGGAAGAATTGCAT
CTGAAACTGCGAGTCTTGAGTGTAGGAGGGGAGAATGGAACTTCTGGTGGAGCGGTGAAATGCGTAGATA
TCAGAAGGAACGCCGGCGGCGAAAGCGATTCTCTGGCCTATTACTGACGCTCAGTGTGCGAAAGCTAGGG
GAGCAAACGGGATTAGATACCCCGGTAGTCCTAGCCGTAAACGATGGGCACTAAGTAGAGGGAATTACCG
ATGTTCTCTCTGCCGTAGCTAACGCATTAAGTGCCCCGCCTGGGGAGTACGGCCGCAAGGCTAAAACTCA
AAAGAATTGACGGGGGCTCGCACAAGCGGTGGAGCATGTGGCTTAATTCGATGCAACGCGAAGAACCTTA
CCGGGGCTTGACATGGTAGAAGTAGGAACCCGAAAGGGTAACGAACGGTATCCAGTCCGTAACTATCACA
GGTGTTGCATGGCTGTCGTCAGCTCGTGTCGTGAGACGTTGGGTTAAGTCCCCTAACGAGCGAAACCCTT
GTTTTTAGTTACCAGCGGGTTGTGCCGGGTACTCTAGAAAGACTGCCGTCGTCAAGACGGAGGAAGGTGG
GGATGACGTCAAGTCATCATGGCCCTTATGCCCCGGGCTGCACACGTGCTACAATGGTCGGTACAAACGG
AAGCGAAGCCGAGAGGTGAAGCGAATCCTAAAAAGCCGGTCTCAGTTCGGATTGGAGGCTGAAATTCGCC
CCA

>gi|151933658|gb|EF645995.1| Uncultured planctomycete clone B1/A2_11 16S ribosomal RNA gene, partial sequence
GGATTAGGCATGCAAGTCGAACGAGGATATATCCTTCGGGATATAAGCCGRGTGGCGCAAGGGTGAGTAA
TGCATAGATTACCTGCCTCTAGGATAAGGACAACTTTGTGAAAACGAAGCTAATACTTAATAATACAAGT
GGAAATAATTTCCATTTGTCAATGGGAGGGTAGCAATACCTTTTGCCTGGAGAGGGGTTTATGTCCTATC
AGCTTGTTGGTGGGGTAATGGCCTACCAAGGCGAAGACGGGTAGCCGGTCTTAGAGGATGGTCGGCCACA
CTGGGACTGAGACACTGCCCAGACTTCTACGGAAGGCTGCAGTCGAGAATCTTTCGCAATGCCCGAAAGG
GTGACGAAGCGACGCCGCGTGAGTGAGGAAGGCCTTCGGGTTGTAAAGCTCTGTCAGGAGTTAAGAAATG
TAAGTGTGCTAATACCACATTTATTTGACGAAGGCTCCAAAGGAAGCCACGGCTAACTCTGTGCCAGCAG
CCGCGGTAATACAGAGGTGGCAAGCGTTGTTCGGAATTATTGGGCGTAAAGAGCACGTAGGTGGGTTTGT
AAGTCAGATGTGAAAGCCTTCTGTTCAACGGAAGAATTGCATCTGAAACTGCGAGTCTTGAGTGTAGGAG
GGGAGAATGGAACTTCTGGTGGAGCGGTGAAATGCGTAGATATCAGAAGGAACGCCGGCGGCGAAAGCGA
TTCTCTGGCCTATTACTGACGCTCAGTGTGCGAAAGCTAGGGGAGCGAACGGGATTAGATACCCCGGTAG
TCCTAGCCGTAAACGATGGGCACTAAGTAGAGGGGAATTACCGATGTTCTCTCTGCCGTAGCTAACGCAT
TTAAGTGCCCCCGCCTGGGG

>gi|151933659|gb|EF645996.1| Uncultured planctomycete clone B1/A2_12 16S ribosomal RNA gene, partial sequence
GGAGTTAAGAAAATGTAAGTGTGCTAATACCACATTTATTTGACGAAGGCTCCAAAGGAAGCCACGGCTA
ACTCTGTGCCAGCAGCCGCGGTAATACAGAGGTGGCAAGCGTTGTTCGGAATTATTGGGCGTAAAGAGCA
CGTAGGTGGGTTTGTAAGTCAGATGTGAAAGCCTTCTGTTCAACGGAAGAATTGCATCTGAAACTGCGAG
TCTTGAGTGTAGGAGGGGAGAATGGAACTTCTGGTGGAGCGGTGAAATGCGTAGATATCAGAAGGAACGC
CGGCGGCGAAAGCGATTCTCTGGCCTATTACTGACGCTCAGTGTGCGAAAGCTAGGGGAGCAAACGGGAT
TAGATACCCCGGTAGTCCTAGCCGTAAACGATGGGCACTAAGTAGAGGGAATTACCGATGTTCTCTCTGC
CGTAGCTAACGCATTAAGTGCCCCGCCTGGGGAGTACGGCCGCAAGGCTAAAACTCAAAAGAATTGACGG
GGGCTCGCACAAGCGGTGGAGCATGTGGCTTAATTCGATGCAACGCGAAGAACCTTACCGGGGCTTGACA
TGGTAGAAGTAGGAACCCGAAAGGGTAACGAACGGTATCCAGTCCGTAACTATCACAGGTGTTGCATGGC
TGTCGTCAGCTCGTGTCGTGAGACGTTGGGTTAAGTCCCCTAACGAGCGAAACCCTTGTTTTTAGTTACC
AGCGGGTTGTGCCGGGTACTCTAGAAAGACTGCCGTCGTCAAGACGGAGGAAGGTGGGGATGACGTCAAG
TCATCATGGCCCTTATGCCCCGGGCTGCACACGTGCTACAATGGTCGGTACAAACGGAAGCGGAGCCGAG
AGGTGAAGCGAATCCTAAAAAGCCGATCTCAGTCCGGATTGGAGGCTGAAATTCGCTTCCA

>gi|151933660|gb|EF645997.1| Uncultured planctomycete clone B1/A2_13 16S ribosomal RNA gene, partial sequence
CTAATACCATATTTATTTGACGAAGGCTCCAAAGGAAGCCACGGCTAACTCTGTGCCAGCAGCCGCGGTA
ATACAGAGGTGGCAAGCGTTGTTCGGAATTATTGGGCGTAAAGAGCACGTAGGTGGGTTTGTAAGTCAGA
TGTGAAAGCCTTCTGTTCAACGGAAGAATTGCATCTGAAACTACGAGTCTTGAGTGTAGGAGGGGAGAAT
GGAACTTCTGGTGGAGCGGTGAAATGCGTAGATATCAGAAGGAACACCGGCGGCGAAAGCGATTCTCTGG
CCTATTACTGACACTCAGTGTGCGAAAGCTAGGGGAGCAAACGGGATTAGATACCCCGGTAGTCCTAGCC
GTAAACGATGGGCACTAAGTAGAGGGAATTACCGATGTTCTCCCTGCCGTAGCTAACGCATTAAGTGCCC
CGCCTGGGGAGTACGGCCGCAAGGCTAAAACTCAAAAGAATTGACGGGGGCTCGCACAAGCGGTGGAGCA
TGTGGCTTAATTCGATGCAACGCGAAGAACCTTACCGGGGCTTGACATGGTAGAAGTAGAAACCCGAAAG
GGTAACGAACGGTATCCAGTCCGTAACTATCACAGGTGTTGCATGGCTGTCGTCAGCTCGTGTCGTGAGA
CGTTGGGTTAAGTCCCCTAACGAGCGAAACCCTTGTTTTTAGTTACCAGCGGGTTATGCCGGGTACTCTA
GAAAGACTGCCGTCGTCAAGACGGAGGAAGGTGGGGATGACGTCAAGTCATCATGGCCCTTATGCCCCGG
GCTGCACACGTGCTACAATGGTCGGTACAAACGGAAGCGAAGCCGAGAGGTGAAGCGAATCCTAAAAAGC
CGATCTCAGTTCGGATTGGAGGCTGAAATTCGCCTCCA

>gi|151933661|gb|EF645998.1| Uncultured planctomycete clone B1/A2_14 16S ribosomal RNA gene, partial sequence
ACATTTATTTGACGAAGGCTCCAAAGGAAGCCACGGCTAACTCTGTGCCAGCAGCCGCGGTAATACAGAG
GTGGCAAGCGTTGTTCGGAATTATTGGGCGTAAAGAGCACGTAGGTGGGTTTGTAAGTCAGATGTGAAAG
CCTTCTGTTCAACGGAAGAATTGCATCTGAAACTGCGAGTCTTGAGTGTAGGAGGGGAGAATGGAACTTC
TGGTGGAGCGGTGAAATGCGTAGATATCAGAAGGAACGCCGGCGGCGAAAGCGATTCTCTGGCCTATTAC
TGACGCTCAGTGTGCGAAAGCTAGGGGAGCAAACGGGATTAGATACCCCGGTAGTCCTAGCCGTAAACGA
TGGGCACTAAGTAGAGGGAATTACCGATGTTCTCTCTGCCGTAGCTAACGCATTAAGTGCCCCGCCTGGG
GAGTACGGCCGCAAGGCTAAAACTCAAAAGAATTGACGGGGGCTCGCACAAGCGGTGGAGCATGTGGCTT
AATTCGATGCAACGCGAAGAACCTTACCGGGGCTTGACATGGTAGAAGTAGGAACCCGAAAGGGTAACGA
ACGGTATCCAGTCCGTAACTATCACAGGTGTTGCATGGCTGTCGTCAGCTCGTGTCGTGAGACGTTGGGT
TAAGTCCCCTAACGAGCGAAACCCTTGTTTTTAGTTACCAGCGGGTTGTGCCGGGTACTCTAGAAAGACY
GCCGTCGTCAAGACGGAGGAAGGTGGGGATGACGTCAAGTCATCATGGCCCTTATGCCCCGGGCTGCACA
CGTGCTACAATGGTCGGTACAAACGGAAGCGAAGCCGAGAGGTGAAGCGAATCCTAAAAAGCCGATCTCA
GTTCGGATTGGAGGCTGAAATTCGCCTCCA

>gi|151933662|gb|EF645999.1| Uncultured planctomycete clone B1/A2_16 16S ribosomal RNA gene, partial sequence
GGATTAGGCATGCAAGTCGAACGAGGATATATCCTTCGGGATATAAGCCGAGTGGCGCAAGGGTGAGTAA
CGCATAGATTACCTGCCTCTAGGATAAGGACAACTTTGTGAAAACGAAGCTAATACTTAATAATACAAGT
GGAAATAATTTCCATTTGTCAATGGGAGGGTAGCAATACCTTTTGCCTGGAGAGGGGTTTATGTCCTATC
AGCTTGTTGGTGGGGTAATGGCCTACCAAGGCGAAGACGGGTAGCCGGTCTTAGAGGATGGTCGGCCACA
CTGGGACTGAGACACTGCCCAGACTTCTACGGAAGGCTGCAGTCGAGAATCTTTCGCAATGCCCGAAAGG
GTGACGAAGCGACGCCGCGTGAGTGAGGAAGGCCTTCGGGTTGTAAAGCTCTGTCAGGAGTTAAGAAATG
TAAGTGTGCTAATACCACATTTATTTGACGAAGGCTCCAAAGGAAGCCACGGCTAACTCTGTGCCAGCAG
CCGCGGTAATACAGAGGTGGCAAGCGTTGTTCGGAATTATTGGGCGTAAAGAGCACGTAGGTGGGTTTGT
AAGTCAGATGTGAAAGCCTTCTGTTCAACGGAAGAATTGCATCTGAAACTGCGAGTCTTGAGTGTAGGAG
GGGAGAATGGAACTTCTGGTGGAGCGGTGAAATGCGTAGATATCAGAAGGAACGCCGGCGGCGAAAGCGA
TTCTCTGGCCTATTACTGACGCTCAGTGTGCGAAAGCTAGGGGAGCAAACGGGATTAGATACCCCGGTAG
TCCTAGCCGTAAACGATGGGCACTAAGTAGAGGGAATTACCGATGTTCTCTCTGCCGTAGCTAACGCATT
AAGTGCCCCGCCTGGGGGAGTACGGCCGCAAGGCTAAAACT

>gi|151933663|gb|EF646000.1| Uncultured planctomycete clone B1/A2_17 16S ribosomal RNA gene, partial sequence
CCGCATTTATTTGACGAAGGCTCCAAAAGGAAGCCACGGCTAACTCTGTGCCAGCAGCCGCGGTAATACA
GAGGTGGCAAGCGTTGTTCGGAATTATTGGGCGTAAAGAGCACGTAGGTGGGTTTGTAAGTCAGATGTGA
AAGCCTTCTGTTCAACGGAAGAATTGCATCTGAAACTGCGAGTCTTGAGTGTAGGAGGGGAGAATGGAAC
TTCTGGTGGAGCGGTGAAATGCGTAGATATCAGAAGGAACGCCGGCGGCGAAAGCGATTCTCTGGCCTAT
TACTGACACTCAGTGTGCGAAAGCTAGGGGAGCAAACGGGATTAGATACCCCGGTAGTCCTAGCTGTAAA
CGATGGGCACTAAGTAGAGGGAATTACCGATGTTCTCTCTGCCGTAGCTAACGCATTAAGTGCCCCGCCT
GGGGAGTACGGCCGCAAGGCTAAAACTCAAAAGAATTGACGGGGGCTCGCACAAGCGGTGGAGCATGTGG
CTTAATTCGATGCAACGCGAAGAACCTTACCGGGGCTTGACATGTTAGAAGTAGGAACCCGAAAGGGTAA
CGAACGGTATCCAGTCCGTAACTTTCACAGGTGTTGCATGGCTGTCGTCAGCTCGTGTCGTGAGACGTTG
GGTTAAGTCCCCTAACGAGCGAAACCCTTGTTTTTAGTTACCAGCGGGTTATGCCGGGTACTCTAGAAAG
ACYGCCGTCGTCAAGACGGAGGAAGGTGGGGATGACGTCAAGTCATCATGGCCCTTATGCCCCGGGCTGC
ACACGTGCTACAATGGTCGGTACAAACGGAAGCGAAATCGAGAGGTGGAGCGAATCCTAAAAAGCCGATC
TCAGTTCGGATTGGAGGCTGAAATTCGCCTCCA

>gi|151933664|gb|EF646001.1| Uncultured planctomycete clone B1/A2_18 16S ribosomal RNA gene, partial sequence
GGATTAGGCATGCAAGTCGAACGAGGATATATCCTTCGGGATATAAGCCGAGTGGCGCAAGGGTGAGTAA
TGCATAGATTACCTGCCTCTAGGATAAGGACAACTTTGTGAAAACGAAGCTAATACTTAATAATACAAGT
GGAAATAATTTCCATTTGTCAATGGGAGGGTAGCAATACCTTTTGCCTGGAGAGGGGTTTATGTCCTATC
AGCTTGTTGGTGGGGTAATGGCCTACCAAGGCGAAGACGGGTAGCCGGTCTTAGAGGATGGTCGGCCACA
CTGGGACTGAGACACTGCCCAGACTTCTACGGAAGGCTGCAGTCGAGAATCTTTCGCAATGCCCGAAAGG
GTGACGAAGCGACGCCGCGTGAGTGAGGAAGGCCTTCGGGTTGTAAAGCTCTGTCAGGAGTTAAGAAATG
TAAGTGTGCTAATACCACATTTATTTGACGAAGGCTCCAAAGGAAGCCACGGCTAACTCTGTGCCAGCAG
CCGCGGTAATACAGAGGTGGCAAGCGTTGTTCGGAATTATTGGGCGTAAAGAGCACGTAGGTGGGTTTGT
AAGTCAGATGTGAAAGCCTTCTGTTCAACGGAAGAATTGCATCTGAAACTGCGAGTCTTGAGTGTAGGAG
GGGAGAATGGAACTTCTGGTGGAGCGGTGAAATGCGTAGATATCAGAAGGAACGCCGGCGGCGAAAGCGA
TTCTCTGGCCTATTACTGACGCTCAGTGTGCGAAAGCTAGGGGAGCAAACGGGATTAGATACCCCGGTAG
TCCTAGCCGTAAACGATGGGCACTAAGTAGAGGGAATTACCGATGTTCTCTCTGCCGTAGCTAACGCATT
AAGTGCCCCGCCCTGGGGAGTACGGC

>gi|151933665|gb|EF646002.1| Uncultured planctomycete clone B1/A2_19 16S ribosomal RNA gene, partial sequence
GTAAAGAGCACGTAGGTGGGTTTGTAAGTCAGATGTGAAAGCCTTCTGTTCAACGGAAGAATTGCATCTG
AAACTGCGAGTCTTGAGTGTAGGAGGGGAGAATGGAACTTCTGGTGGAGCGGTGAAATGCGTAGATATCA
GAAGGAACGCCGGCGGCGAAAGCGATTCTCTGGCCTATTACTGACACTCAGTGTGCGAAAGCTAGGGGAG
CAAACGGGATTAGATACCCCGGTAGTCCTAGCTGTAAACGATGGGCACTAAGTAGAGGGAATTACCGATG
TTCTCTCTGCCGTAGCTAACGCATTAAGTGCCCCGCCTGGGGAGTACGGCCGCAAGGCTAAAACTCAAAA
GAATTGACGGGGGCTCGCACAAGCGGTGGAGCATGTGGCTTAATTCGATGCAACGCGAAGAACCTTACCG
GGGCTTGACATGTTAGAAGTAGGAACCCGAAAGGGTAACGAACGGTATCCAGTCCGTAACTTTCACAGGT
GTTGCATGGCTGTCGTCAGCTCGTGTCGTGAGACGTTGGGTTAAGTCCCCTAACGAGCGAAACCCTTGTT
TTTAGTTACCAGCGGGTTATGCCGGGTACTCTAGAAAGACTGCCGTCGTCAAGACGGAGGAAGGTGGGGA
TGACGTCAAGTCATCATGGCCCTTATGCCCCGGGCTGCACACGTGCTACAATGGTCGGTACAAACGGAAG
CGAAACCGAGAGGTGGAGCGAATCCTAAAAAGCCGATCTCAGTTCGGATTGGAGGCTGAAATTCGCCTCC
A

>gi|151933666|gb|EF646003.1| Uncultured planctomycete clone B1/A2_20 16S ribosomal RNA gene, partial sequence
GGATTAGGCATGCAAGTCGAACGAGGATATATCCTTCGGGATATAAACCGAGTGGCGCAAGGGTGAGTAA
TGCATAGATTACCTACCTCTAGGATAAGGACAACTTTGTGAAAACGGAGCTAATACTTAATAATACAAAA
GAAAATAATTTTTTTTTGTCAATGGGAGGGTAGCAATACCTTTTGCCTGGAGAGGGGTTTAGGTCCTATC
AGCTTGTTGGTGGGGTAATGGCCTACCAAGGCGAAGACGGGTAGCCGGACTTAGTGGTTGTTCGGCCACA
CTGGGACTGAGACACTGCCCAGACTTCTACGGAAGGCTGCAGTCGAGAATCTTTCGCAATGCCCGAAAGG
GTGACGAAGCGACGCCGCGTGGGTGAGGAAGGCCTTCGGGTTGTAAAGCCCTGTCAGGAGTTAAGAAATA
TAAGTGTGTTAATACCACATTTATTTGACGAAGGCTCCAAAGGAAGTCACGGCTAACTCTGTGCCAGCAG
CCGCGGTAATACAGAGGTGGCAAGCGTTGTTCGGAATTATTGGGCGTAAAGAGCACGCAGGTGGGTTTGT
AAGTCAGATGTGAAAGCCTCCTGTTCAACGGGAGAATTGCATCTGAAACTACAGATCTTGAGTGTAGGAG
GGGAGAATGGAACTTCTGGTGGAGCGGTGAAATGCGTAGATATCAGAAGGAACGCCGGCGGCGAAAGCGA
TTCTCTGGCCTATTACTGACACTCAGTGTGCGAAAGCTAGGGGAGCAAACGGGATTAGATACCCCGGTAG
TCCTAGCCGTAAACGATGGGCACTAAGTAGAGGAGATTACCGATATTTTCTCTGCCGTAGCTAACGCATT
AAGTGCCCCGCCTGGGGGAGTACGGCCGCAAGGCTAAA

>gi|151933667|gb|EF646004.1| Uncultured planctomycete clone B1/A2_21 16S ribosomal RNA gene, partial sequence
GAAAATGTAAGTGTGCTAATACCACATTTATTTGACGAAGGCTCCAAAGGAAGCCACGGCTAACTCTGTG
CCAGCAGCCGCGGTAATACAGAGGTGGCAAGCGTTGTTCGGAATTATTGGGCGTAAAGAGCACGTAGGTG
GGTTTGTAAGTCAGATGTGAAAGCCTTCTGTTCAACGGAAGAATTGCATCTGAAACTGCGAGTCTTGAGT
GTAGGAGGGGAGAATGGAACTTCTGGTGGAGCGGTGAAATGCGTAGATATCAGAAGGAACGCCGGCGGCG
AAAGCGATTCTCTGGCCTATTACTGACGCTCAGTGTGCGAAAGCTAGGGGAGCAAACGGGATTAGATACC
CCGGTAGTCCTAGCCGTAAACGATGGGCACTAAGTAGAGGGAATTACCGATGTTCTCTCTGCCGTAGCTA
ACGCATTAAGTGCCCCGCCTGGGGAGTACGGCCGCAAGGCTAAAACTCAAAAGAATTGACGGGGGCTCGC
ACAAGCGGTGGAGCATGTGGCTTAATTCGATGCAACGCGAAGAACCTTACCGGGGCTTGACATGGTAGAA
GTAGGAACCCGAAAGGGTAACGAACGGTATCCAGTCCGTAACTATCACAGGTGTTGCATGGCTGTCGTCA
GCTCGTGTCGTGAGACGTTGGGTTAAGTCCCCTAACGAGCGAAACCCTTGTTTTTAGTTACCAGCGGGTT
GTGCCGGGTACTCTAGAAAGACYGCCGTCGTCAAGACGGAGGAAGGTGGGGATGACGTCAAGTCATCATG
GCCCTTATGCCCCGGGCTGCACACGTGCTACAATGGTCGGTACAAACGGAAGCGGAGCCGAGAGGTGAAG
CGAATCCTAAAAAGCCGATCTCAGTCCGGATTGGAGGCTGAAATTCGCTTCCA

>gi|151933668|gb|EF646005.1| Uncultured planctomycete clone B1/A2_22 16S ribosomal RNA gene, partial sequence
GGATTAGGCATGCAAGTCGAACGAGGATATATCCTTCGGGATATAAGCCGAGTGGCGCAAGGGTGAGTAA
CGCATAGATTACCTGCCTCTAGGATAAGGACAACTTTGTGAAAACGAAGCTAATACTTAATAATACAAGT
GGAAATAATTTCCATTTGTCAATGGGAGGGTAGCAATACCTTTTGCCTGGAGAGGGGTTTATGTCCTATC
AGCTTGTTGGTGGGGTAATGGCCTACCAAGGCGAAGACGGGTAGCCGGTCTTAGAGGATGGTCGGCCACA
CTGGGACTGAGACACTGCCCAGACTTCTACGGAAGGCTGCAGTCGAGAATCTTTCGCAATGCCCGAAAGG
GTGACGAAGCGACGCCGCGTGAGTGAGGAAGGCCTTCGGGTTGTAAAGCTCTGTCAGGAGTTAAGAAATG
TAAGTGTGCTAATACCACATTTATTTGACGAAGGCTCCAAAGGAAGCCACGGCTAACTCTGTGCCAGCAG
CCGCGGTAATACAGAGGTGGCAAGCGTTGTTCGGAATTATTGGGCGTAAAGAGCACGTAGGTGGGTTTGT
AAGTCAGATGTGAAAGCCTTCTGTTCAACGGAAGAATTGCATCTGAAACTGCGAGTCTTGAGTGTAGGAG
GGGAGAATGGAACTTCTGGTGGAGCGGTGAAATGCGTAGATATCAGAAGGAACGCCGGCGGCGAAAGCGA
TTCTCTGGCCTATTACTGACGCTCAGTGTGCGAAAGCTAGGGGAGCAAACGGGATTAGATACCCCGGTAG
TCCTA

>gi|151933669|gb|EF646006.1| Uncultured planctomycete clone B1/A2_23 16S ribosomal RNA gene, partial sequence
GGATTAGGCATGCAAGTCGAACGAGGATATATCCTTCGGGATATAAGCCGAGTGGCGCAAGGGTGAGTAA
TGCATAGATTACCTGCCTCTAGGATAAGGACAACTTTGTGAAAACGAAGCTAATACTTAATAATACAAAT
GGAAATAATTTCTATTTGTCAATGGGAGGGTAGCAATACCTTTTGCCTGGAGAGGGGTTTATGTCCTATC
AGCTTGTTGGTGGGGTAATGGCCTACCAAGGCGAAGACGGGTAGCCGGTCTTAGAGGATGGTCGGCCACA
CTGGGACTGAGACACTGCCCAGACTTCTACGGAAGGCTGCAGTCGAGAATCTTTCGCAATGCCCGAAAGG
GTGACGAAGCGACGCCGCGTGAGTGAGGAAGGCCTTCGGGTTGTAAAGCTCTGTCAGGAGTTAAGAAATA
TAAGTGTGCTAATACCACATTTATTTGACGAAGGCTCCAAAGGAAGCCACGGCTAACTCTGTGCCAGCAG
CCGCGGTAATACAGAGGTGGCAAGCGTTGTTCGGAATTATTGGGCGTAAAGAGCACGTAGGTGGGTTTGT
AAGTCAGATGTGAAAGCCTTCTGTTCAACGGAAGAATTGCATCTGAAACTGCGAGTCTTGAGTGTAGGAG
GGGAGAATGGAACTTCTGGTGGAGCGGTGAAATGCGTAGATATCAGAAGGAACGCCGGCGGCGAAAGCGA
TTCTCTGGCCTATTACTGACACTCAGTGTGCGAAAGCTAGGGGAGCAAACGGGATTAGATACCCCGGTAG
TCCTAGCTGTAAACGATGGGCACTAAGTAGAGGGAATTACCGATGTTCTCTCTGCCGTAGCTAACGCATT
AAGTGCCCCGCCTGGGGAGTACGGCCGCAAGGCTAA

>gi|151933670|gb|EF646007.1| Uncultured planctomycete clone B1/A2_24 16S ribosomal RNA gene, partial sequence
GGATTAGGCATGCAAGTCGAACGAGGATATATCCTTCGGGATATAAACCGAGTGGCGCAAGGGTGAGTAA
TGCATAGATTACCTACCTCTAGGATAAGGACAACTTTGTGAAAACGGAGCTAATACTTAATAATACAAAA
GAAAATAATTTTTTTTTGTCAATGGGAGGGTAGCAATACCTTTTGCCTGGAGAGGGGTTTAGGTCCTATC
AGCTTGTTGGTGGGGTAATGGCCTACCAAGGCGAAGACGGGTAGCCGGACTTAGTGGTTGTTCGGCCACA
CTGGGACTGAGACACTGCCCAGACTTCTACGGAAGGCTGCAGTCGAGAATCTTTCGCAATGCCCGAAAGG
GTGACGAAGCGACGCCGCGTGGGTGAGGAAGGCCTTCGGGTTGTAAAGCCCTGTCAGGAGTTAAGAAATA
TAAGTGTGTTAATACCACATTTATTTGACGAAGGCTCCAAAGGAAGTCACGGCTAACTCTGTGCCAGCAG
CCGCGGTAATACAGAGGTGGCAAGCGTTGTTCGGAATTATTGGGCGTAAAGAGCACGCAGGTGGGTTTGT
AAGTCAGATGTGAAAGCCTCCTGTTCAACGGGAGAATTGCATCTGAAACTACAGATCTTGAGTGTAGGAG
GGGAGAATGGAACTTCTGGTGGAGCGGTGAAATGCGTAGATATCAGAAGGAACGCCGGCGGCGAAAGCGA
TTCTCTGGCCTATTACTGACACTCAGTGTGCGAAAGCTAGGGGAGCAAACGGGATTAGATACCCCGGTAG
TCCTAGCCGTAAACGATGGGCACTAAGTAGAGGAGATTACCGATATTTTTCTCTGCCGTAGCTAACGCAT
TAAGTGCCCCGCCTGGGGGAGTAC

>gi|151933671|gb|EF646008.1| Uncultured planctomycete clone B1/A2_25 16S ribosomal RNA gene, partial sequence
CATTTATTTGACGAAGGCTCCAAAGGAAGCCACGGCTAACTCTGTGCCAGCAGCCGCGGTAATACAGAGG
TGGCAAGCGTTGTTCGGAATTATTGGGCGTAAAGAGCACGTAGGTGGGTTTGTAAGTCAGATGTGAAAGC
CTTCTGTTCAACGGAAGAATTGCATCTGAAACTGCGAGTCTTGAGTGTAGGAGGGGAGAATGGAACTTCT
GGTGGAGCGGTGAAATGCGTAGATATCAGAAGGAACGCCGGCGGCGAAAGCGATTCTCTGGCCTATTACT
GACGCTCAGTGTGCGAAAGCTAGGGGAGCAAACGGGATTAGATACCCCGGTAGTCCTAGCCGTAAACGAT
GGGCACTAAGTAGAGGGAATTACCGATGTTCTCTCTGCCGTAGCTAACGCATTAAGTGCCCCGCCTGGGG
AGTACGGCCGCAAGGCTAAAACTCAAAAGAATTGACGGGGGCTCGCACAAGCGGTGGAGCATGTGGCTTA
ATTCGATGCAACGCGAAGAACCTTACCGGGGCTTGACATGGTAGAAGTAGGAACCCGAAAGGGTAACGAA
CGGTATCCAGTCCGTAACTATCACAGGTGTTGCATGGCTGTCGTCAGCTCGTGTCGTGAGACGTTGGGTT
AAGTCCCCTAACGAGCGAAACCCTTGTTTTTAGTTACCAGCGGGTTGTGCCGGGTACTCTAGAAAGACYG
CCGTCGTCAAGACGGAGGAAGGTGGGGATGACGTCAAGTCATCATGGCCCTTATGCCCCGGGCTGCACAC
GTGCTACAATGGTCGGTACAAACGGAAGCGAAGCCGAGAGGTGAAGCGAATCCTAAAAAGCCGATCTCAG
TTCGGATTGGAGGCTGAAATTCGCCTCCA

>gi|151933672|gb|EF646009.1| Uncultured planctomycete clone B1/A2_26 16S ribosomal RNA gene, partial sequence
GGATTAGGCATGCAAGTCGAACGAGGATATATCCTTCGGGATATAAGCCGMGTGGCGCAAGGGTGAGTAA
TGCATAGATTACCTGCCTCTAGGATAAGGACAACTTTGTGAAAACGAAGCTAATACTTAATAATACAAGT
GGAAATAATTTCCATTTGTCAATGGGAGGGTAGCAATACCTTTTGCCTGGAGAGGGGTTTATGTCCTATC
AGCTTGTTGGTGGGGTAATGGCCTACCAAGGCGAAGACGGGTAGCCGGTCTTAGAGGATGGTCGGCCACA
CTGGGACTGAGACACTGCCCAGACTTCTACGGAAGGCTGCAGTCGAGAATCTTTCGCAATGCCCGAAAGG
GTGACGAAGCGACGCCGCGTGAGTGAGGAAGGCCTTCGGGTTGTAAAGCTCTGTCAGGAGTTAAGAAATG
TAAGTGTGCTAATACCACATTTATTTGACGAAGGCTCCAAAGGAAGCCACGGCTAACTCTGTGCCAGCAG
CCGCGGTAATACAGAGGTGGCAAGCGTTGTTCGGAATTATTGGGCGTAAAGAGCACGTAGGTGGGTTTGT
AAGTCAGATGTGAAAGCCTTCTGTTCAACGGAAGAATTGCATCTGAAACTGCGAGTCTTGAGTGTAGGAG
GGGAGAATGGAACTTCTGGTGGAGCGGTGAAATGTGTAGATATCAGAAGGAACGCCGGCGGCGAAAGCGA
TTCTCTGGCCTATTACTGACGCTCAGTGTGCGAAAGCTAGGGGAGCAAACGGGATTAGATACCCCGGTAG
TCCTAGCCGTAAACGATGGGCACTAAGTAGAGGGAATTACCGATGTTTTTCTCTGCCGTAGCTAACGCAT
TAAGTGCCCCGCC

>gi|151933673|gb|EF646010.1| Uncultured planctomycete clone B1/A2_29 16S ribosomal RNA gene, partial sequence
GGATTAGGCATGCAAGTCGAACGAGGATATATCCTTCGGGATATAAGCCGMGTGGCGCAAGGGTGAGTAA
TGCATAGATTACCTGCCTCTAGGATAAGGACAACTTTGTGAAAACGAAGCTAATACTTAATAATACAAAT
GGAAATAATTTCTATTTGTCAATGGGAGGGTAGCAATACCTTTTGCCTGGAGAGGGGTTTATGTCCTATC
AGCTTGTTGGTGGGGTAATGGCCTACCAAGGCGAAGACGGGTAGCCGGTCTTAGAGGATGGTCGGCCACA
CTGGGACTGAGACACTGCCCAGACTTCTACGGAAGGCTGCAGTCGAGAATCTTTCGCAATGCCCGAAAGG
GTGACGAAGCGACGCCGCGTGAGTGAGGAAGGCCTTCGGGTTGTAAAGCTCTGTCAGGAGTTAAGAAATA
TAAGTGTGCTAATACCACATTTATTTGACGAAGGCTCCAAAGGAAGCCACGGCTAACTCTGTGCCAGCAG
CCGCGGTAATACAGAGGTGGCAAGCGTTGTTCGGAATTATTGGGCGTAAAGAGCACGTAGGTGGGTTTGT
AAGTCAGATGTGAAAGCCTTCTGTTCAACGGAAGAATTGCATCTGAAACTGCGAGTCTTGAGTGTAGGAG
GGGAGAATGGAACTTCTGGTGGAGCGGTGAAATGCGTAGATATCANAAGGAACGCCGGCNGCGAAAGCGA
TTCTCTGGCCTATTACTGACACTCAGTGTGCGAAAGCTAGGGGAGCAAACGGGATTAGATACCCCGGTAG
TCCTAGCTGTAAACGATGGGCACTAANTAGAGGGAATTANCGATGTTCTCTCTG

>gi|151933674|gb|EF646011.1| Uncultured planctomycete clone B1/A2_30 16S ribosomal RNA gene, partial sequence
GGAGTTAAGAAAATGTAGGTGCGCTAATACCGTGCTTATTTGACAAAGGCTCCAAAAGGAAGCCACGGCT
AACTCTGTGCCAGCAGCCGCGGTAATACAGAGGTGGCAAGCGTTGTTCGGAATTATTGGGCGTAAAGAGC
ACGTAGGTGGATTTGTAAGTCAGATGTGAAAGCCTTCTGTTCGACGGAAGAATTGCATCTGAAACTACGG
ACCTTGAGTGTAGGAGGGGAGAATGGAACTTCTGGTGGAGCGGTGAAATGCGTAGATATCAGAAGGAACG
CCGGCGGCGAAAGCGATTCTCTGGCCTATTACTGACACTCAGTGTGCGAAAGCTAGGGGAGCAAACGGGA
TTAGATACCCCGGTAGTCCTAGCCGTAAACGATGGGCACTAAGTAGAGGGAATTACCGATGTTCTCTCTG
CCGTAGCTAACGCATTAAGTGCCCCGCCTGGGGAGTACGGCCGCAAGGCTAAAACTCAAAAGAATTGACG
GGGGCTCGCACAAGCGGTGGAGCATGTGGCTTAATTCGATGCAACGCGAAAAACCTTACCGGGGCTTGAC
ATGTTAGATGTAGGAACCCGAAAGGGTGACGAACGGTATCCAGTCCGTAGCTTTCACAGGTGTTGCATGG
CTGTCGTCAGCTCGTGTCGTGAGACGTTGGGTTAAGTCCCCTAACGAGCGAAACCCTTGTTTTTAGTTAC
CAGCGGGTTGTGCCGGGTACTCTAGAAAGACTGCCGTCGTCAAGACGGAGGAAGGTGGGGATGACGTCAA
GTCATCATGGCCCTTATGCCCCGGGCTGCACACGTGCTACAATGGTCGGTACAGACGGAAGCGAAGCCGA
GAGGTGAAGCGAATCCTAAAAAGCCGATCTCAGTTCGGATTGGAGGCTGAAATTCGCCTCCA

>gi|151933675|gb|EF646012.1| Uncultured planctomycete clone B1/A2_31 16S ribosomal RNA gene, partial sequence
GTAAGTGTGCTAATACCACATTTATTTGACGAAGGCTCCAAAGGAAGCCACGGCTAACTCTGTGCCAGCA
GCCGCGGTAATACAGAGGTGGCAAGCGTTGTTCGGAATTATTGGGCGTAAAGAGCACGTAGGTGGGTTTG
TAAGTCAGATGTGAAAGCCTTCTGTTCAACGGAAGAATTGCATCTGAAACTGCGAGTCTTGAGTGTAGGA
GGGGAGAATGGAACTTCTGGTGGAGCGGTGAAATGCGTAGATATCAGAAGGAACGCCGGCGGCGAAAGCG
ATTCTCTGGCCTATTACTGACGCTCAGTGTGCGAAAGCTAGGGGAGCAAACGGGATTAGATACCCCGGTA
GTCCTAGCCGTAAACGATGGGCACTAAGTAGAGGGAATTACCGATGTTCTCTCTGCCGTAGCTAACGCAT
TAAGTGCCCCGCCTGGGGAGTACGGCCGCAAGGCTAAAACTCAAAAGAATTGACGGGGGCTCGCACAAGC
GGTGGAGCATGTGGCTTAATTCGATGCAACGCGAAGAACCTTACCGGGGCTTGACATGGTAGAAGTAGGA
ACCCGAAAGGGTAACGAACGGTATCCAGTCCGTAACTATCACAGGTGTTGCATGGCTGTCGTCAGCTCGT
GTCGTGAGACGTTGGGTTAAGTCCCCTAACGAGCGAAACCCTTGTTTTTAGTTACCAGCGGGTTGTGCCG
GGTACTCTAGAAAGACTGCCGTCGTCAAGACGGAGGAAGGTGGGGATGACGTCAAGTCATCATGGCCCTT
ATGCCCCGGGCTGCACACGTGCTACAATGGTCGGTACAAACGGAAGCGAAGCCGAGAGGTGAAGCGAATC
CTAAAAAGCCGATCTCAGTTCGGATTGGAGGCTGAAATTCGCCTCA

>gi|151933676|gb|EF646013.1| Uncultured planctomycete clone B1/A2_32 16S ribosomal RNA gene, partial sequence
GGATTAGGCATGCAAGTCGAACGAGGATATATCCTTCGGGATATAAGCCGAGTGGCGCAAGGGTGAGTAA
TGCATAGATTACCTGCCTCTAGGATAAGGACAACTTTGTGAAAACGAAGCTAATACTTAATAATACAAGT
GGAAATAATTTCCATTTGTCAATGGGAGGGTAGCAATATCTTTTGCCTGGAGAGGGGTTTATGTCCTATC
AGCTTGTTGGTGGGGTAATGGCCTACCAAGGCGAAGACGGGTAGCCGGTCTTAGAGGATGGTCGGCCACA
CTGGGACTGAGACACTGCCCAGACTTCTACGGAAGGCTGCAGTCGAGAATCTTTCGCAATGCCCGAAAGG
GTGACGAAGCGACGCCGCGTGAGTGAGGAAGGCCTTCGGGTTGTAAAGCTCTGTCAGGAGTTAAGAAATG
TAAGTGTGCTAATACCACATTTATTTGACGAAGGCTCCAAAGGAAGCCACGGCTAACTCTGTGCCAGCAG
CCGCGGTAATACAGAGGTGGCAAGCGTTGTTCGGAATTATTGGGCGTAAAGGGCACGTAGGTGGGTTTGT
AAGTCAGATGTGAAAGCCTTCTGTTCAACGGAAGAATTGCATCTGAAACTGCGAGTCTTGAGTGTAGGAG
GGGAGAATGGAACTTCTGGTGGAGCGGTGAAATGCGTAGATATCAGAAGGAACGCCGGCGGCGAAAGCGA
TTCTCTGGCCTATTACTGACGCTCAGTGTGCGAAAGCTAGGGGAGCAAACGGGATTAGATACCCCGGTAG
TCCTAGCCGTAAACGATGGGCACTAAGTAGAGGGAATTACCGATGTTCTCTCTGCCGTAGCTAACGCATT
AAGTGCCCCGCCTGGGGGAGTACGGCCGCAAGGCTAAAACTCAAAAAGAATTGA

>gi|151933677|gb|EF646014.1| Uncultured planctomycete clone B1/A2_34 16S ribosomal RNA gene, partial sequence
CCACATTTATTTGACGAAGGCTCCAAAGGAAGCCACGGCTAACTCTGTGCCAGCAGCCGCGGTAATACAG
AGGTGGCAAGCGTTGTTCGGAATTATTGGGCGTAAAGAGCACGTAGGTGGGTTTGTAAGTCAGATGTGAA
AGCCTTCTGTTCAACGGAAGAATTGCATCTGAAACTGCGAGTCTTGAGTGTAGGAGGGGAGAATGGAACT
TCTGGTGGAGCGGTGAAATGCGTAGATATCAGAAGGAACGCCGGCGGCGAAAGCGATTCTCTGGCCTATT
ACTGACGCTCAGTGTGCGAAAGCTAGGGGAGCAAACGGGATTAGATACCCCGGTAGTCCTAGCCGTAAAC
GATGGGCACTAAGTAGAGGGAATTACCGATGTTCTCTCTGCCGTAGCTAACGCATTAAGTGCCCTGCCTG
GGGAGTACGGCCGCAAGGCTAAAACTCAAAAGAATTGACGGGGGCTCGCACAAGCGGTGGAGCATGTGGC
TTAATTCGATGCAACGCGAAGAACCTTACCGGGGCTTGACATGGTAGAAGTAGGAACCCGAAAGGGTAAC
GAACGGTATCCAGTCCGTAACTATCACAGGTGTTGCATGGCTGTCGTCAGCTCGTGTCGTGAGACGTTGG
GTTAAGTCCCCTAACGAGCGAAACCCTTGTTTTTAGTTACCAGCGGGTTGTGCCGGGTACTCTAGAAAGA
CYGCCGTCGTCAAGACGGAGGAAGGTGGGGATGACGTCAAGTCATCATGGCCCTTATGCCCCGGGCTGCA
CACGTGCTACAATGGTCGGTACAAATGGAAGCGAAGCCGAGAGGTGAAGCGAATCCTAAAAAGCCGATCT
CAGTTCGGATTGGAGGCTGAAATTCGCCTCCA

>gi|151933678|gb|EF646015.1| Uncultured planctomycete clone B1/A2_36 16S ribosomal RNA gene, partial sequence
CCACATTTATTTGACGAAGGCTCCAAAGGAAGCCACGGCTAACTCTGTGCCAGCAGCCGCGGTAATACAG
AGGTGGCAAGCGTTGTTCGGAATTATTGGGCGTAAAGAGCACGTAGGTGGGTTTGTAAGTCAGATGTGAA
AGCCTTCTGTTCAACGGAAGAATTGCATCTGAAACTGCGAGTCTTGAGTGTAGGAGGGGAGAATGGAACT
TCTGGTGGAGCGGTGAAATGCGTAGATATCAGAAGGAACGCCGGCGGCGAAAGCGATTCTCTGGCCTATT
ACTGACGCTCAGTGTGCGAAAGCTAGGGGAGCAAACGGGATTAGATACCCCGGTAGTCCTAGCCGTAAAC
GATGGGCACTAAGTAGAGGGAATTACCGATGTTCTCTCTGCCGTAGCTAACGCATTAAGTGCCCCGCCTG
GGGAGTACGGCCGCAAGGCTAAAACTCAAAAGAATTGACGGGGGCTCGCACAAGCGGTGGAGCATGTGGC
TTAATTCGATGCAACGCGAAGAACCTTACCGGGGCTTGACATGGTAGAAGTAGGAACCCGAAAGGGTAAC
GAACGGTATCCAGTCCGTAACTATCACAGGTGTTGCATGGCTGTCGTCAGCTCGTGTCGTGAGACGTTGG
GTTAAGTCCCCTAACGAGCGAAACCCTTGTTTTTAGTTACCAGCGGGTTGTGCCGGGTACTCTAGAAAGA
CTGCCGTCGTCAAGACGGAGGAAGGTGGGGATGACGTCAAGTCATCATGGCCCTTATGCCCCGGGCTGCA
CACGTGCTACAATGGTCGGTACAAACGGAAGCGAAGCCGAGAGGTGAAGCGAATCCTAAAAAGCCGATCT
CAGTTCGGATTGGAGGCTGAAATTCGCCTCCA

>gi|151933679|gb|EF646016.1| Uncultured planctomycete clone B1/A2_39 16S ribosomal RNA gene, partial sequence
AGTTAAGAAAATGTAAGTGTGCTAATACCACATTTATTTGACGAAGGCTCCAAAGGAAGCCACGGCTAAC
TCTGTGCCAGCAGCCGCGGTAATACAGAGGTGGCAAGCGTTGTTCGGAGTTATTGGGCGTAAAGAGCACG
TAGGTGGGTTTGTAAGTCAGATGTGAAAGCCTTCTGTTCAACGGAAGAATTGCATCTGAAACTGCGAGTC
TTGAGTGTAGGAGGGGAGAATGGAACTTCTGGTGGAGCGGTGAAATGCGTAGATATCAGGAGGAACGCCG
GCGGCGAAAGCGATTCTCTGGCCTATTACTGACGCTCAGTGTGCGAAAGCTAGGGGAGCAAACGGGATTA
GATACCCCGGTAGTCCTAGCCGTAAACGATGGGCACTAAGTAGAGGGAATTACCGATGTTCTCTCTGCCG
TAGCTAACGCATTAAGTGCCCCGCCTGGGGAGTACGGCCGCAAGGCTAAAACTCAAAAGAATTGACGGGG
GCTCGCACAAGCGGTGGAGCATGTGGCTTAATTCGATGCAACGCGAAGAACCTTACCGGGGCTTGACATG
GTAGAAGTAGGAACCCGAAAGGGTAACGAACGGTATCCAGTCCGTAACTATCACAGGTGTTGCATGGCTG
TCGTCAGCTCGTGTCGTGAGACGTTGGGTTAAGTCCCCTAACGAGCGAAACCCTTGTTTTTAGTTACCAG
CGGGTTGTGCCGGGTACTCTAGAAAGACYSCCGTCGTCAAGACGGAGGAAGGTGGGGATGACGTCAAGTC
ATCATGGCCCTTATGCCCCGGGCTGCACACGTGCTACAATGGTCGGTACAAACGGAAGCGAAGCCGAGAG
GTGAAGCGAATCCTAAAAAGCCGATCTCAGTTCGGATTGGAGGCTGAAATTCGCCTCCA

>gi|151933680|gb|EF646017.1| Uncultured planctomycete clone B1/A2_40 16S ribosomal RNA gene, partial sequence
CTAATACCACATTTATTTGACGAAGGCTCCAAAAGGAAGCCACGGCTAACTCTGTGCCAGCAGCCGCGGT
AATACAGAGGTGGCAAGCGTTGTTCGGAATTATTGGGCGTAAAGAGCACGTAGGTGGGTTTGTAAGTCAG
ATGTGAAAGCCTTCTGTTCAACGGAAGAATTGCATCTGAAACTGCGAGTCTTGAGTGTAGGAGGGGAGAA
TGGAACTTCTGGTGGAGCGGTGAAATGCGTAGATATCAGAAGGAACGCCGGCGGCGAAAACGATTCTCTG
GCCTATTACTGACGCTCAGTGTGCGAAAGCTAGGGGAGCAAACGGGATTAGATACCCCGGTAGTCCTAGC
CGTAAACGATGGGCACTAAGTAGAGGGAATTACCGATGTTCTCTCTGCCGTAGCTAACGCATTAAGTGCC
CCGCCTGGGGAGTACGGCCGCAAGGCTAAAACTCAAAAGAATTGACGGGGGCTCGCACAAGCGGTGGAGC
ATGTGGCTTAATTCGATGCAACGCGAAGAACCTTACCGGGGCTTGACATGGTAGAAGTAGGAACCCGAAA
GGGTAACGAACGGTATCCAGTCCGTAACTATCACAGGTGTTGCATGGCTGTCGTCAGCTCGTGTCGTGAG
ACGTTGGGTTAAGTCCCCTAACGAGCGAAACCCTTGTTTTTAGTTACCAGCGGGTTGTGCCGGGTACTCT
AGAAAGACTGCCGTCGTCAAGACGGAGGAAGGTGGGGATGACGTCAAGTCATCATGGCCCTTATGCCCCG
GGCTGCACACGTGCTACAATGGTCGGTACAAACGGAAGCGAAGCCGAGAGGTGAAGCGAATCCTAAAAAG
CCGATCTCAGTTCGGATTGGAGGCTGAAATTCGCGCCA

>gi|151933681|gb|EF646018.1| Uncultured planctomycete clone B1/A2_43 16S ribosomal RNA gene, partial sequence
CATTTATTTGACGAAGGCTCCAAAGGAAGCCACGGCTAACTCTGTGCCAGCAGCCGCGGTAATACAGAGG
TGGCAAGCGTTGTTCGGAATTATTGGGCGTAAAGAGCACGTAGGTGGGTTTGTAAGTCAGATGTGAAAGC
CTTCTGTTCAACGGAAGAATTGCATCTGAAACTGCGAGTCTTGAGTGTAGGAGGGGAGAATGGAACTTCT
GGTGGAGCGGTGAAATGCGTAGATATCAGAAGGAACGCCGGCGGCGAAAGCGATTCTCTGGCCTATTACT
GACACTCAGTGTGCGAAAGCTAGGGGAGCAAACGGGATTAGATACCCCGGTAGTCCTAGCCGTAAACGAT
GGGCACTAAGTAGAGGGAATTACCGATGTTCTCTCTGCCGTAGCTAACGCATTAAGTGCCCCGCCTGGGG
AGTACGGCCGCAAGGCTAAAACTCAAAAGAATTGACGGGGGCTCGCACAAGCGGTGGAGCATGTGGCTTA
ATTCGATGCAACGCGAAGAACCTTACCGGGGCTTGACATGGTAGAAGTAGGAACCCGAAAGGGTAACGAA
CGGTATCCAGTCCGTAACTATCACAGGTGTTGCATGGCTGTCGTCAGCTCGTGTCGTGAGACGTTGGGTT
AAGTCCCCTAACGAGCGAAACCCTTGTTTTTAGTTACCAGCGGGTTATGCCGGGTACTCTAGAAAGACTG
CCGTCGTCAAGACGGAGGAAGGTGGGGATGACGTCAAGTCATCATGGCCCTTATGCCCCGGGCTGCACAC
GTGCTACAATGGTCGGTACAAACGGAAGCGAAGCCGAGAGGTGAAGCGAATCCTAAAAAGCCGATCTCAG
TTCGGATTGGAGGCTGAAATTCGCCTCA

>gi|151933682|gb|EF646019.1| Uncultured planctomycete clone B1/A2_44 16S ribosomal RNA gene, partial sequence
TGTGCTAATACCACATTTATTTGACGAAGGCTCCAAAGGAAGCCACGGCTAACTCTGTGCCAGCAGCCGC
GGTAATACAGAGGTGGCAAGCGTTGTTCGGAATTATTGGGCGTAAAGAGCACGTAGGTGGGTTTGTAAGT
CAGATGTGAAAGCCTTCTGTTCAACGGAAGAATTGCATCTGAAACTGCGAGTCTTGAGTGTAGGAGGGGA
GAATGGAACTTCTGGTGGAGCGGTGAAATGTGTAGATATCAGAAGGAACGCCGGCGGCGAAAGCGATTCT
CTGGCCTATTACTGACGCTCAGTGTGCGAAAGCTAGGGGAGCAAACGGGATTAGATACCCCGGTAGTCCT
AGCCGTAAACGATGGGCACTAAGTAGAGGGAATTACCGATGTTCTCTCTGCCGTAGCTAACGCATTAAGT
GCCCCGCCTGGGGAGTACGGCCGCAAGGCTAAAACTCAAAAGAATTGACGGGGGCTCGCACAAGCGGTGG
AGCATGTGGCTTAATTCGATGCAACGCGAAGAACCTTACCGGGGCTTGACATGGTAGAAGTAGGAACCCG
AAAGGGTAACGAACGGTATCCAGTCCGTAACTATCACAGGTGTTGCATGGCTGTCGTCAGCTCGTGTCGT
GAGACGTTGGGTTAAGTCCCCTAACGAGCGAAACCCTTGTTTTTAGTTACCAGCGGGTTGTGCCGGGTAC
TCTAGAAAGACYSCCGTCGTCAAGACGGAGGAAGGTGGGGATGACGTCAAGTCATCATGGCCCTTATGCC
CCGGGCTGCACACGTGCTACAATGGTCGGTACAAACGGAAGCGAAGCCGAGAGGTGAAGCGAATCCTAAA
AAGCCGATCTCAGTTCGGATTGGAGGCTGAAATTCGCCTCCA

>gi|151933683|gb|EF646020.1| Uncultured planctomycete clone B1/A2_45 16S ribosomal RNA gene, partial sequence
TCTGTCAGGAGTTAAGAAAATGTAAGTGTGCTAATACCACATTTATTTGACGAAGGCTCCAAAGGAAGCC
ACGGCTAACTCTGTGCCAGCAGCCGCGGTAATACAGAGGTGGCAAGCGTTGTTCGGAATTATTGGGCGTA
AAGAGCACGTAGGTGGGTTTGTAAGTCAGATGTGAAAGCCTTCTGTTCAACGGAAGAATTGCATCTGAAA
CTGCGAGTCTTGAGTGTAGGAGGGGAGAATGGAACTTCTGGTGGAGCGGTGAAATGCGTAGATATCAGAA
GGAACGCCGGCGGCGAAAGCGATTCTCTGGCCTATTACTGACGCTCAGTGTGCGAAAGCTAGGGGAGCAA
ACGGGATTAGATACCCCGGTAGTCCTAGCCGTAAACGATGGGCACTAAGTAGAGGGAATTACCGATGTTC
TCTCTGCCGTAGCTAACGCATTAAGTGCCCCGCCTGGGGAGTACGGCCGCAAGGCTAAAACTCAAAAGAA
TTGACGGGGGCTCGCACAAGCGGTGGAGCATGTGGCTTAATTCGATGCAACGCGAAGAACCTTACCGGGG
CTTGACATGGTAGAAGTAGGAACCCGAAAGGGTAACGAACGGTATCCAGTCCGTAACTATCACAGGTGTT
GCATGGCTGTCGTCAGCTCGTGTCGTGAGACGTTGGGTTAAGTCCCCTAACGAGCGAAACCCTTGTTTTT
AGTTACCAGCGGGTTGTGCCGGGTACTCTAGAAAGACTGCCGTCGTCAAGACGGAGGAAGGTGGGGATGA
CGTCAAGTCATCATGGCCCTTATGCCCCGGGCTGCACACGTGCTACAATGGTCGGTACAAACGGAAGCGA
AGCCGAGAGGTGAAGCGAATCCTAAAAAGCCGATCTCAGTTCGGATTGGAGGCTGAAATTCGCTCCA
>gi|189009110|gb|EU478646.1| Uncultured Planctomycetales bacterium clone Peru_4 16S ribosomal RNA gene, partial sequence; 16S-23S ribosomal RNA intergenic spacer, tRNA-Ile and tRNA-Ala genes, complete sequence; and 23S ribosomal RNA gene, partial sequence
GGATTAGGCATGCAAGTCGAACGAGGATATATCCTTCGGGGTATAAGCCGAGTGGCGCAAGGGTGAGTAA
TGCATAGATTACCTGCCTCTAGGATAAGGACAACTTTGTGAAAACGAAGCTAATACTTAATAATACAAAA
GAAAATAATTTTCTTTTGTCAATGGGAGGGTAGCAATACCTTTTGCCTAGAGAGGGGTTTATGTCCTATC
AGCTTGTTGGTGGGGTAATGGCCTACCAAGGCGAAGACGGGTAGCCGGTCTTAGAGGATGGTCGGCCACA
CTGGGACTGAGACACTGCCCAGACTTCTACGGAAGGCTGCAGTCGAGAATCTTTCGCAATGCCCGAAAGG
GTGACGAAGCGACGCCGCGTGAGTGAGGAAGGCCTTAGGGTTGTAAAGCTCTGTCAGGAGTTAAGAAATA
TAAGTGTGTTAATACCACATTTATTTGACGAAGGCTCCAAAGGAAGCCACGGCTAACTCTGTGCCAGCAG
CCGCGGTAATACAGAGGTGGCAAGCGTTGTTCGGAATTATTGGGCGTAAAGAGCACGTAGGTGGGTTTGT
GAGTCAGATGTGAAAGCCTTCTGTTCAACGGAAGAATTGCATCTGAAACTGCAAGTCTTGGGTGTAGGAG
GGGAGAATGGAACTTCTGGTGGAGCGGTGAAATGCGTAGATATCAGAAGGGACGCCGGCGGCGAAAGCGA
TTCTCTGGCCTATTACTGACACTCAGTGTGCGAAAGCTAGGGGAGCAAACGGGATTAGATACCCCGGTAG
TCCTAGCCGTAAACGATGGGCACTAAGTAGAGGGGATTACCGATGTTCTCTCTGCCGTAGCTAACGCATT
AAGTGCCCCGCCTGGGGAGTACGGCCGCAAGGCTAAAACTCAAAAGAATTGACGGGGGCTCGCACAAGCG
GTGGAGCATGTGGCTTAATTCGATGCAACGCGAAAAACCTTACCGGGGCTTGACATGGTAGAAGTAGGAA
CCCGAAAGGGTAACGAACGGTATCCAGTCCGTAGCTATCACAGGTGTTGCATGGCTGTCGTCAGCTCGTG
TCGTGAGACGTTGGGTTAAGTCCCCTAACGAGCGAAACCCTTGTTTTTAGTTACCAGCGGGTTATGCCGG
GTACTCTAGAAAGACTGCCGTCGTCAAGACGGAGGAAGGTGGGGATGACGTCAAGTCATCATGGCCCTTA
TGCCCCGGGCTGCACACGTGCTACAATGGTCGGTACAAACGGAAGCGAAGCCGAGAGGTGAAGCGAATCC
TAAAAAGCCGATCTCAGTTCGGATTGGAGGCTGAAATTCGCCTCCATGAAGTTGGAATCGCTAGTAATCG
CGGATCAGCAATGCCGCGGTGAATATGTTCCCGAGCCTTGTACACACCGCCCGTCAAGCCACCCAAGCAG
GATGCACCCGAAAACATTATATCTAACCAGGGTAACTTGGAGGAAAGTGTTGAAGGAGTGTTTTGTGAGG
AGGACTAAGTCGTAACAAGGTAGTCGTAGGAGAACCTGCGGCTGGATCACCTCCTTTCTATGGAGTTAAT
CAAAGTCGGTACATCCGGCGTCTTTTATGTTGTTATTTGTTTTTTTAGGATTGTTGGGAGGGTGCTGAAC
CACTGGCAGGTAGTATTGCGAGTTCCTTTCAGAGTTGGGAAGAGGTCTAGGGCCTATAGCTCAGTTGGTT
TAGAGCGTTCCCCTGATAAGGGAAAGGTCAGTGGTTCGAATCCACTTAGGCCCACCATTCTCATGTTGAA
TTAAGTTGTTTTGAAGTGAATTTAACTGGGGGGTGTAGCTCAACTGGGAGAGCGCTGCCTTTGCAAGGCA
GAGGTTAGCGGTTCGATCCCGCTCATCTCCACAAGTTCTTATGTAAAGTCGTAAGTAGGTAGTAACTGTT
CTTTGGCAATAGACGCGATTTTAGTGATGTAAAATAATTGAAAAATTGGGTGATCAAGCTATTAAGGGTA
CATGGTGGATGTCTTGGTACCAAAAGCTGATGAAGGACGTGGAAGGCTGCGAAATGCTTCGGTGAGCCGC
CAAACAAGCTTTGATCCGGAGAATTCCGAATTGGGAAACCTGTCGTAAGAGTCACTTTGTGTCTCTTTTG
GTTAATATCGCGACATTGTTATCTGAATAAATAGGGTAATGAGAGGAACGAAGGGAACTGAAACATCTAA
GTA

>gi|189009111|gb|EU478647.1| Uncultured Planctomycetales bacterium clone Peru_5 16S ribosomal RNA gene, partial sequence; 16S-23S ribosomal RNA intergenic spacer, tRNA-Ile and tRNA-Ala genes, complete sequence; and 23S ribosomal RNA gene, partial sequence
GGATTAGGCATGCAAGTCGAACGAGGATATATCCTTCGGGATATAAGCCGAGTGGCGCAAGGGTGAGTAA
TGCATAGATTACCTGCCTCTAGGATAAGGACAACTTTGTGAAAACGAAGCTAATACTTAATAATACAAAA
GAAAATAATTTTCTTTTGTCAATGGGAGGGTAGCAATACCTTTTGCCTAGAGAGGGGTTTATGTCCTATC
AGCTTGTTGGTGGGGTAATGGCCTACCAAGGCGAAGACGGGTAGCCGGTCTTAGAGGATGGTCGGCCACA
CTGGGACTGAGACACTGCCCAGACTTCTACGGAAGGCTGCAGTCGAGAATCTTTCGCAATGCCCGAAAGG
GTGACGAAGCGACGCCGCGTGAGTGAGGAAGGCCTTAGGGTTGTAAAGCTCTGTCAGGAGTTAAGAAATA
TAAGTGTGTTAATACCACGTTTATTTGACGAAGGCTCCAAAGGAAGCCACGGCTAACTCTGTGCCAGCAG
CCGCGGTAATACAGAGGTGGCAAGCGTTGTTCGGAATTATTGGGCGTAAAGAGCACGTAGGTGGGTTTGT
AAGTCAGATGTGAAAGCCTTCTGTTCAACGGAAGAATTGCATCTGAAACTGCAAGTCTTGAGTGTAGGAG
GGGAGAATGGAACTTCTGGTGGAGCGGTGAAATGCGTAGATATCAGAAGGAACGCCGGCGGCGAAAGCGA
TTCTCTGGCCTATTACTGACGCTCAGTGTGCGAAAGCTAGGGGAGCAAACGGGATTAGATACCCCGGTAG
TCCTAGCCGTAAACGATGGGCACTAAGTAGAGGGAATTACCGATGTTCTCTCTGCCGTAGCTAACGCATT
AAGTGCCCCGCCTGGGGAGTACGGCCGCAAGGCTAAAACTCAAAAGAATTGACGGGGGCTCGCACAAGCG
GTGGAGCATGTGGCTTAATTCGATGCAACGCGAAAAACCTTACCGGGGCTTGACATGGTAGAAGTAGGAA
CCCGAAAGGGTAACGAACGGTATCCAGTCCATAGCTATCACAGGTGTTGCATGGCTGTCGTCAGCTCGTG
TCGTGAGACGTTGGGTTAAGTCCCCTAACGAGCGAAACCCTTGTTTTTAGTTACCAGCGGGTTATGCCGG
GTACTCTAGAAAGACTGCCGTCGTCAAGACGGAGGAAGGTGGGGATGACGTCAAGTCATCATGGCCCTTA
TGCCCCGGGCTGCACACGTGCTACAATGGTCGGTACAAACGGAAGCGAAGCCGAGAGGTGAAGCGAATCC
TAAAAAGCCGATCTCAGTTCGGATTGGAGGCTGAAATTCGCCTCCATGAAGTTGGAATCGCTAGTAATCG
CGGATCAGCAATGCCGCGGTGAATATGTTCCCGAGCCTTGTACACACCGCCCGTCAAGCCACCCAAGCAG
GATGCACCCGAAAACATTATATCTAACCAGGGCAACTTGGAGGAAAGTGTTGAAGGAGTGTTTTGTGAGG
AGGACTAAGTCGTAACAAGGTAGTCGTAGGAGAACCTGCGGCTGGATCACCTCCTTTCTATGGAGTTAAT
CAAAGTCGGTACATCCGGCGTCTTTTATGTTGTTATTTGTTTTTTTAGGATTGTTGGGAGGGTGCTGAAC
CACTGGCAGGTAGTATTGCGAGTTCCTTTCAGAGTTGGGAAGAGGTCTAGGGCCTATAGCTCAGTTGGTT
TAGAGCGTTCCCCTGATAAGGGAAAGGTCAGTGGTTCGAATCCACTTAGGCCCACCATTCTCATGTTGAA
TTAAGTTGTTTTGAAGTGAATTTAACTGGGGGGTGTAGCTCAACTGGGAGAGCGCTGCCTTTGCAAGGCA
GAGGTTAGCGGTTCGATCCCGCTCATCTCCACAAGTTCTTATGTAAAGTTGTAAGTAGGTAGTAACTGTT
CTTTGGCAATAGACGCAATTTTAGTGATGTAAAATAATTGAAAAATTGGGTGATCAAGCTATTAAGGGTA
CATGGTGGATGTCTTGGTACCAAAAGCTGATGAAGGACGTGGAAGGCTGCGATATGCTTCGGTGAGCTGC
CAAACGAGCTTTGATCCGGAGAATTCCGAATTGGGAAACCTGTCGTAAGAGACACTTTGTGACTCTTTTG
GTTAATACCGCGACATTGTTATCTGAATAAATAGGGTAATGAGAGGAACGAAGGGAACTGAAACATCTAA
GT

>gi|189009112|gb|EU478648.1| Uncultured Planctomycetales bacterium clone Peru_6 16S ribosomal RNA gene, partial sequence; 16S-23S ribosomal RNA intergenic spacer, tRNA-Ile and tRNA-Ala genes, complete sequence; and 23S ribosomal RNA gene, partial sequence
GGATTAGGCATGCAAGTCGAACGAGGATATATCCTTCGGGATATAAGCCGAGTGGCGCAAGGGTGAGTAA
TGCATAGATTACCTGCCTCTAGGATAAGGACAACTTTGTGAAAACGAAGCTAATACTTAATAATACAAAA
GAAAATAATTTTCTTTTGTCAATGGGAGGGTAGCAATACCTTTTGCCTAGAGAGGGGTTTATGTCCTATC
AGCTTGTTGGTGGGGTAATGGCCTACCAAGGCGAAGACGGGTAGCCGGTCTTAGAGGATGGTCGGCCACA
CTGGGACTGAGACACTGCCCAGACTTCTACGGAAGGCTGCAGTCGAGAATCTTTCGCAATGCCCGAAAGG
GTGACGAAGCGACGCCGCGTGAGTGAGGAAGGCCTTAGGGTTGTAAAGCTCTGTCAGGAGTTAAGAAATA
TAAGTGTGTTAATACCACGTTTATTTGACGAAGGCTCCAAAGGAAGCCACGGCTAACTCTGTGCCAGCAG
CCGCGGTAATACAGAGGTGGCAAGCGTTGTTCGGAATTATTGGGCGTAAAGAGCACGTAGGTGGGTTTGT
AAGTCAGATGTGAAAGCCTTCTGTTCAACGGAAGAATTGCATCTGAAACTGCAAGTCTTGAGTGTAGGAG
GGGAGAATGGAACTTCTGGTGGAGCGGTGAAATGCGTAGATATCAGAAGGAACGCCGGCGGCGAAAGCGA
TTCTCTGGCCTATTACTGACGCTCAGTGTGCGAAAGCTAGGGGAGCAAACGGGATTAGATACCCCGGTAG
TCCTAGCCGTAAACGATGGGCACTAAGTAGAGGGAATTACCGATGTTCTCTCTGCCGTAGCTAACGCATT
AAGTGCCCCGCCTGGGGAGTACGGCCGCAAGGCTAAAACTCAAAAGAATTGACGGGGGCTCGCACAAGCG
GTGGAGCATGTGGCTTAATTCGATGCAACGCGAAAAACCTTACCGGGGCTTGACATGGTAGAAGTAGGAA
CCCGAAAGGGTAACGAACGGTATCCAGTCCATAGCTATCACAGGTGTTGCATGGCTGTCGTCAGCTCGTG
TCGTGAGACGTTGGGTTAAGTCCCCTAACGAGCGAAACCCTTGTTTTTAGTTACCAGCGGGTTATGCCGG
GTACTCTAGAAAGACTGCCGTCGTCAAGACGGAGGAAGGTGGGGATGACGTCAAGTCATCATGGCCCTTA
TGCCCCGGGCTGCACACGTGCTACAATGGTCGGTACAAACGGAAGCGAAGCCGAGAGGTGAAGCGAATCC
TAAAAAGCCGATCTCAGTTCGGATTGGAGGCTGAAATTCGCCTCCATGAAGTTGGAATCGCTAGTAATCG
CGGATCAGCAATGCCGCGGTGAATATGTTCCCGAGCCTTGTACACACCGCCCGTCAAGCCACCCAAGCAG
GATGCACCCGAAAACATTATATCTAACCAGGGCAACTTGGAGGAAAGTGTTGAAGGAGTGTTTTGTGAGG
AGGACTAAGTCGTAACAAGGTAGTCGTAGGAGAACCTGCGGCTGGATCACCTCCTTTCTATGGAGTTAAT
CAAAGTCGGTACATCCGGCGTCTTTTATGTTGTTATTTGTTTTTTTAGGATTGTTGGGAGGGTGCTGAAC
CACTGGCAGGTAGTATTGCGAGTTCCTTTCAGAGTTGGGAAGAGGTCTAGGGCCTATAGCTCAGTTGGTT
TAGAGCGTTCCCCTGATAAGGGAAAGGTCAGTGGTTCGAATCCACTTAGGCCCACCATTCTCATGTTGAA
TTAAGTTGTTTTGAAGTGAATTTAACTGGGGGGTGTAGCTCAACTGGGAGAGCGCTGCCTTTGCAAGGCA
GAGGTTAGCGGTTCGATCCCGCTCATCTCCACAAGTTCTTATGTAAAGTTGTAAGTAGGTAGTAACTGTT
CTTTGGCAATAGACGCAATTTTAGTGATGTAAAATAATTGAAAAATTGGGTGATCAAGCTATTAAGGGTA
CATGGTGGATGTCTTGGTACCAAAAGCTGATGAAGGACGTGGAAGGCTGCGATATGCTTCGGTGAGCTGC
CAAACAAGCTTTGATCCGGAGAATTCCGAATTGGGAAACCTGTCGTAAGAGACACTTTGTGACTCTTTTG
GTTAATACCGCGACATTGTTATCTGAATAAATAGGGTAATGAGAGGAACGAAGGGAACTGAAACATCTAA
GT

>gi|189009113|gb|EU478649.1| Uncultured Planctomycetales bacterium clone Peru_10 16S ribosomal RNA gene, partial sequence; 16S-23S ribosomal RNA intergenic spacer, tRNA-Ile and tRNA-Ala genes, complete sequence; and 23S ribosomal RNA gene, partial sequence
GGATTAGGCATGCAAGTCGAACGAGGATATACCTTTCGGGGTATAAACCGAGTGGCGCAAGGGTGAGTAA
TGCATAGATTACCTGCCTCTAGGATAAGGACAACTTTGTGAAAACGAAGCTAATACTTAATAATACAAGA
GAGAATAATTCTTTTTTGTCAATGGGAGGGTAGCAATACCTTTTGCCTAGAGAGGGGTTTATGTCCTATC
AGCTTGTTGGTGGGGTAATGGCCTACCAAGGCGAAGACGGGTAGCCGGTCTTAGAGGATGGTCGGCCACA
CTGGGACTGAGACACTGCCCAGACTTCTACGGAAGGCTGCAGTCGAGAATCTTTCGCAATGCCCGAAAGG
GTGACGAAGCGACGCCGCGTGAGTGAGGAAGGCCTTCGGGTTGTAAAGCTCTGTCAGGTGTTAAGAAATA
TAAGTGTGCTAATACCACATTTATTTGACAAAGGCGCCAAAGGAAGCCACGGCTAACTCTGTGCCAGCAG
CCGCGGTAATACAGAGGTGGCAAGCGTTGTTCGGAATTATTGGGCGTAAAGAGCACGTAGGTGGGTTCGT
AAGTCAGATGTGAAAGCCTTCTGTTCAACGGAAGAATTGCATCTGAAACTGCGAGTCTTGAGTGTAGGAG
GGGAGAATGGAACTTCTGGTGGAGCGGTGAAATGCGTAGATATCAGAAGGAACGCCGGCGGCGAAAGCGA
TTCTCTGGCCTATTACTGACACTCAGTGTGCGAAAGCTAGGGGAGCAAGCGGGATTAGATACCCCGGTAG
TCCTAGCTGTAAACGATGGGCACTAAGTAGAGGGAATTACCGATGTTCTCTCTGCCGTAGCTAACGCATT
AAGTGCCCCGCCTGGGGAGTACGGCCGCAAGGCTAAAACTCAAAAGAATTGACGGGGGCTCGCACAAGCG
GTGGAGCATGTGGCTTAATTCGATGCAACGCGAAAAACCTTACCGGGGCTTGACATGGTAGAAGTAGGAA
CCCGAAAGGGTAACGAACGGTATCCAGTCCGTAGCTATCACAGGTGTTGCATGGCTGTCGTCAGCTCGTG
TCGTGAGACGTTGGGTTAAGTCCCCTAACGAGCGAAACCCTTGTTTTTAGTTACCAGCGGGTTATGCCGG
GTACTCTAGAAAGACTGCCGTCGTCAAGACGGAGGAAGGTGGGGATGACGTCAAGTCATCATGGCCCTTA
TGCCCCGGGCTGCACACGTGCTACAATGGTCGGTACAAACGGAAGCGAAGCCGAGAGGTGGAGCGAATCC
TAAAAAGCCGATCTCAGTTCGGATTGGAGGCTGAAATTCGCCTCCATGGAGTTGGAATCGCTAGTAATCG
CGGATCAGCATTGCCGCGGTGAATATGTTCCCGAGCCTTGTACACACCGCCCGTCAAGCCACCCAAGCAG
GATGCACCCGAAAACATTATATCTAACCAGGTTTACCTGGAGGAAAGTGTTGAAGGAGTGTTTTGTGAGG
AGGACTAAGTCGTAACAAGGTAGTCGTAGGAGAACCTGCGGCTGGATCACCTCCTTTCTATGGAGTTAAT
CGAAGTCGGTACATCCGACGACTTTTATGTTGTTTTTAGTATTATAAGGATTGTTGGGAGGGTGCTGAAC
CACTGGTAGGCAGTATTACGAGTTCCTTTCAGGTTGGGAAAAGGTCTAGGGCCTATAGCTCAGTTGGTTT
AGAGCGTTCCCCTGATAAGGGAAAGGTCAGTGGTTCGAATCCACTTAGGCCCACCATTCTCATGTTGAAT
TAAGTTGATTGTGATACGAATTTAACTGGGGGGTGTAGCTCAACTGGGAGAGCGCTGCCTTTGCAAGGCA
GAGGTTAGCGGTTCGATCCCGCTCATCTCCACAAATCTTATGTAGTATTGTAGGTGTAGTAGAAGTAACT
GTTCTTTGGCAATAGACGCAATTTAAGCGATGTAAAGTAATAATAATTTGGGTGATCAAGCTATTAAGGG
TGCATGGTGGATGTCTTGGTACCAAAAGCTGATGAAGGACGTGGAAGGCTGCGATATGCTTCGGTGAGCT
GCCAAACAAGCTTTGATCCGGAGAATTCCGAATTGGGAAACCTGTCGTAAGAGGCACTTTGTGTCTCTTT
TGGTTTATACTGCGACATTGTTATCTGAATAAATAGGGTAATGAGAGGAACGAAGGGAACTGAAACATCT
AAGT

>gi|189009114|gb|EU478650.1| Uncultured Planctomycetales bacterium clone Peru_12 16S ribosomal RNA gene, partial sequence; 16S-23S ribosomal RNA intergenic spacer, tRNA-Ile and tRNA-Ala genes, complete sequence; and 23S ribosomal RNA gene, partial sequence
GGATTAGGCATGCAAGTCGAACGAGGATATATCCTTCGGGATATAAGCCGAGTGGCGCAAGGGTGAGTAA
TGCATAGATTACCTGCCTCTAGGATAAGGACAACTTTGTGAAAACGAAGCTAATACTTAATAATACAAAA
GAAAATAATTTTCTTTTGTCAATGGGAGGGTAGCAATACCTTTTGCCTAGAGAGGGGTTTATGTCCTATC
AGCTTGTTGGTGGGGTAATGGCCTACCAAGGCGAAGACGGGTAGCCGGTCTTAGAGGATGGTCGGCCACA
CTGGGACTGAGACACTGCCCAGACTTCTACGGAAGGCTGCAGTCGAGAATCTTTCGCAATGCCCGAAAGG
GTGACGAAGCGACGCCGCGTGAGTGAGGAAGGCCTTAGGGTTGTAAAGCTCTGTCAGGAGTTAAGAAATA
TAAGTGTGTTAATACCACGTTTATTTGACGAAGGCTCCAAAGGAAGCCACGGCTAACTCTGTGCCAGCAG
CCGCGGTAATACAGAGGTGGCAAGCGTTGTTCGGAATTATTGGGCGTAAAGAGCACGTAGGTGGGTTTGT
AAGTCAGATGTGAAAGCCTTCTGTTCAACGGAAGAATTGCATCTGAAACTGCAAGTCTTGAGTGTAGGAG
GGGAGAATGGAACTTCTGGTGGAGCGGTGAAATGCGTAGATATCAGAAGGAACGCCGGCGGCGAAAGCGA
TTCTCTGGCCTATTACTGACGCTCAGTGTGCGAAAGCTAGGGGAGCAAACGGGATTAGATACCCCGGCAG
TCCTAGCCGTAAACGATGGGCACTAAGTAGAGGGAATTACCGATGTTCTCTCTGCCGTAGCTAACGTATT
AAGTGCCCCGCCTGGGGAGTACGGCCGCAAGGCTAAAACTCAAAAGAATTGACGGGGGCTCGCACAAGCG
GTGGAGCATGTGGCTTAATTCGATGCAACGCGAAAAACCTTACCGGGGCTTGACATGGTAGAAGTAGGAA
CCCGAAAGGGTAACGAACGGTATCCAGTCCATAGCTATCACAGGTGTTGCATGGCTGTCGTCAGCTCGTG
TCGTGAGACGTTGGGTTAAGTCCCCTAACGAGCGAAACCCTTGTTTTTAGTTACCAGCGGGTTATGCCGG
GTACTCTAGAAAGACTGCCGTCGTCAAGACGGAGGAAGGTGGGGATGACGTCAAGTCATCATGGCCCTTA
TGCCCCGGGCTGCACACGTGCTACAATGGTCGGTACAAACGGAAGCGAAGCCGAGAGGTGAAGCGAATCC
TAAAAAGCCGATCTCAGTTCGGATTGGAGGCTGAAATTCGCCTCCATGAAGTTGGAATCGCTAGTAATCG
CGGATCAGCAATGCCGCGGTGAATATGTTCCCGAGCCTTGTACACACCGCCCGTCAAGCCACCCAAGCAG
GATGCACCCGAAAACATTATATCTAACCAGGGCAACTTGGAGGAAAGTGTTGAAGGAGTGTTTTGTGAGG
AGGACTAAGTCGTAACAAGGTAGTCGTAGGAGAACCTGCGGCTGGATCACCTCCTTTCTATGGAGTTAAT
CAAAGTCGGTACATCCGGCGTCTTTTATGTTGTTATTTGTTTTTTTAGGACTGTTGGGAGGGTGCTGAAC
CACTGGCAGGTAGTATTGCGAGTTCCTTTCAGAGTTGGGAAGAGGTCTAGGGCCTATAGCTCAGTTGGTT
TAGAGCGTTCCCCTGATAAGGGAAAGGTCAGTGGTTCGAATCCACTTAGGCCCACCATTCTCATGTTGAA
TTAAGTTGTTTTGAAGTGAATTTAACTGGGGGGTGTAGCTCAACTGGGAGAGCGCTGCCTTTGCAAGGCA
GAGGTTAGCGGTTCGATCCCGCTCATCTCCACAAGTTCTTATGTAAAGTTGTAAGTAGGTAGTAACTGTT
CTTTGGCAATAGACGCAATTTTAGTGATGTAAAATAATTGAAAAATTGGGTGATCAAGCTATTAAGGGTA
CATGGTGGATGTCTTGGTACCAAAAGCTGATGAAGGACGTGGAAGGCTGCGATATGCTTCGGTGAGCTGC
CAAACAAGCTTTGATCCGGAGAATTCCGAATTGGGAAACCTGTCGTAAGAGACACTTTGTGACTCTTTTG
GTTAATACCGCGACATTGTTATCTGAATAAATAGGGTAATGAGAGGAACGAAGGGAACTGAAACAT

>gi|189009115|gb|EU478651.1| Uncultured Planctomycetales bacterium clone Peru_13 16S ribosomal RNA gene, partial sequence; 16S-23S ribosomal RNA intergenic spacer, tRNA-Ile and tRNA-Ala genes, complete sequence; and 23S ribosomal RNA gene, partial sequence
GGATTAGGCATGCAAGTCGAACGAGGATGTATCCTTCGGGATATAAGCCGAGTGGCGCAAGGGTGAGTAA
TGCATAGATTACCTGCCTCTAGGATAAGGACAACTTTGTGAAAACGAAGCTAATACTTAATGATACAAAA
GGAAATAATTTTCTTTTGTCAATGGGAGGGTAGCAATACCTTTTGCCTAGAGAGGGGTTTATGTCCTATC
AGCTTGTTGGTGGGGTAATGGCCTACCAAGGCGAAGACGGGTAGCCGGTCTTAGAGGATGGTCGGCCACA
CTGGGACTGAGACACTGCCCAGACTTCTACGGAAGGCTGCAGTCGAGAATCTTTCGCAATGCCCGAAAGG
GTGACGAAGCGACGCCGCGTGAGTGAGGAAGGCCTTAGGGTTGTAAAGCTCTGTCAGGAGTTAAGAAATA
TAAATGTGCTAATACCACATTTATTTGACGAAGGCTCCAAAGGAAGCCACGGCTAACTCTGTGCCAGCAG
CCGCGGTAATACAGAGGTGGCAAGCGTTGTTCGGAATTATTGGGCGTAAAGAGCACGTAGGTGGGTTTGT
AAGTCAGATGTGAAAGCCTTCTGTTCAACGGAAGAATTGCATCTGAAACTACAAGTCTTGAGTGTAGGAG
GGGAGAATGGAACTTCTGGTGGAGCGGTGAAATGCGTAGATATCAGAAGGAACGCCGGCGGCGAAAGCGA
TTCTCTGGCCTATTACTGACACTCAGTGTGCGAAAGCTAGGGGAGCAAACGGGATTAGATACCCCGGTAG
TCCTAGCCGTAAACGATGGGCACTAAGTAGAGGGAATTACCGATGTTCTCTCTGCCGTAGCTAACGCATT
AAGTGCCCCGCCTGGGGAGTACGGCCGCAAGGCTAAAACTCAAAAGAATTGACGGGGGCTCGCACAAGCG
GTGGAGCATGTGGCTTAATTCGATGCAACGCGAAAAACCTTACCGGGGCTTGACATGGTAGAAGTAGGAA
CCCGAAAGGGTAACGAACGGTATCCAGTCCGTAGCTATCACAGGTGTTGCATGGCTGTCGTCAGCTCGTG
TCGTGAGACGTTGGGTTAAGTCCCCTAACGAGCGAAACCCTTGTTTTTAGTTACCAGCGGGTTATGCCGG
GTACTCTAGAAAGACTGCCGTCGTCAAGACGGAGGAAGGTGGGGATGACGTCAAGTCATCATGGCCCTTA
TGCCCCGGGCTGCACACGTGCTACAATGGTCGGTACAAACGGAAGCGAAGCCGAGAGGTGAAGCGAATCC
TAAAAAGCCGATCTCAGTTCGGATTGGAGGCTGAAATTCGCCTCCATGAAGTTGGAATCGCTAGTAATCG
CGGATCAGCAATGCCGCGGTGAATATGTTCCCGAGCCTTGTACACACCGCCCGTCAAGCCACCCAAGCAG
GATGCACCCGAAAACATTATATCTAACCAGGGCAACTTGGAGGAAAGTGTTGAAGGAGTGTTTTGTGAGG
AGGACTAAGTCGTAACAAGGTAGTCGTAGGAGAACCTGCGGCTGGATCACCTCCTTTCTATGGAGTTAAT
CAAAGTCGGTACATCCGGCGACTTTTATGTTGTTATTTGTTTTTTTTAGGATTGTTGGGAGGGTGCTGAA
CCACTGGCAGATAGTATTGCGAGTTCCTTTCAGGGTTGGGAAGAGGTCTAGGGCCTATAGCTCAGTTGGT
TTAGAGCGTTCCCCTGATAAGGGAAAGGTCAGTGGTTCGAATCCACTTAGGCCCACCATCCTCATGTTGA
ATTAAGTTGTTTGTGAAGTGAATTTAACTGGGGGGTGTAGCTCAACTGGGAGAGCGCTGCCTTTGCAAGG
CAGAGGTTAGCGGTTCGATCCCGCTCATCTCCATAAGTTCTTATGTAAAGTCGTAAGTAGGTAGTAACTG
TTCTTTGGCAATGGACGCAATTTTAGTGATGTAAAATAATTGAAAAATTGGGTGATCAAGCTATTAAGGG
TACATGGTGGATGTCTTGGTACCAAAAGCTGATGAAGGACGTGGAAGGCTGCGATATGCTTCGGTGAGCT
GCCAAACAAGCTTTGATCCGGAGAATTCCGAATTGGGAAACCTGTCGTAAGAGACACTTTGTGTCTCTTT
TGGTTAATACCGCGACATTGTTATCTGAATAAATAGGGTAATGAGAGGAACGAAGGGAACTGAAACATCT
AAG

>gi|189009116|gb|EU478652.1| Uncultured Planctomycetales bacterium clone Peru_15 16S ribosomal RNA gene, partial sequence; 16S-23S ribosomal RNA intergenic spacer, tRNA-Ile and tRNA-Ala genes, complete sequence; and 23S ribosomal RNA gene, partial sequence
GGATTAGGCATGCAAGTCGAACGAGGATATATCCTTCGGGATATAAGCCGAGTGGCGCAAGGGTGAGTAA
TGCATAGATTACCTGCCTCTAGGATAAGGACAACTTTGTGAAAACGAAGCTAATACTTAATAATACAAAA
GAAAATAATTTTCCTTTGTCAAAGGGAGGGTAGCAATACCTTTTGCCTAGAGAGGGGTTTATGTCCTATC
AGCTTGTTGGTGGGGTAATGGCCTACCAAGGCGAAGACGGGTAGCCGGTCTTAGAGGATGGTCGGCCACA
CTGGGACTGAGACACTGCCCAGACTTCTACGGAAGGCTGCAGTCGAGAATCTTTCGCAATGCCCGAAAGG
GTGACGAAGCGACGCCGCGTGAGTGAGGAAGGCCTTAGGGTTGTAAAGCTCTGTCAGGAGTTAAGAAATA
TAAGTGTGTTAATACCACATTTATTTGACGAAGGCTCCAAAGGAAGCCACGGCTAACTCTGTGCCAGCAG
CCGCGGTAATACAGAGGTGGCAAGCGTTGTTCGGAATTATTGGGCGTAAAGAGCACGTAGGTGGGTTTGT
AAGTCAGATGTGAAAGCCTTCTGTTCAACGGAAGAATTGCATCTGAAACTATAAGTCTTGAGTGTAGGAG
GGGAGAATGGAACTTCTGGTGGAGCGGTGAAATGCGTAGATATCAGAAGGAACGCCGGCGGCGAAAGCGA
TTCTCTGGCCTATTACTGACACTCAGTGTGCGAAAGCTAGGGGAGCAAACGGGATTAGATACCCCGGTAG
TCCTAGCTGTAAACGATGGGCACTAAGTAGAGGGGATTACCGATGTTCTCTCTGCCGTAGCTAACGCATT
AAGTGCCCCGCCTGGGGAGTACGGCCGCAAGGCTAAAACTCAAAAGAATTGACGGGGGCTCGCACAAGCG
GTGGAGCATGTGGCTTAATTCGATGCAACGCGAAAAACCTTACCGGGGCTTGACATGGTAGAAGTAGGAA
CCCGAAAGGGTAACGAACGGTATCCAGTCCGTAGCTATCACAGGTGTTGCATGGCTGTCGTCAGCTCGTG
TCGTGAGACGTTGGGTTAAGTCCCCTAACGAGCGAAACCCTTGTTTTTAGTTACCAGCGGGTTATGCCGG
GTACTCTAGAAAGACTGCCGTCGTCAAGACGGAGGAAGGTGGGGATGACGTCAAGTCATCATGGCCCTTA
TGCCCCGGGCTGCACACGTGCTACAATGGTCGGTACAAACGGAAGCGAAGCCGAGAGGTGAAGCGAATCC
TAAAAAGCCGATCTCAGTTCGGATTGGAGGCTGAAATTCGCCTCCATGAAGTTGGAATCGCTAGTAATCG
CGGATCAGCAATGCCGCGGTGAATATGTTCCCGAGCCTTGTACACACCGCCCGTCAAGCCACCCAAGCAG
GATGCACCCGAAAACATTATATCTAACCAGGGCAACTTGGAGGAAAGTGTTGAAGGAGTGTTTTGTGAGG
AGGACTAAGTCGTAACAAGGTAGTCGTAGGAGAACCTGCGGCTGGATCACCTCCTTTCTATGGAGTTAAT
CAAAGTCGGTACATCCGACGTCTTTTATGTTGTTATTTGTTTTTTAGGATTGTTGGGAGGGTGCTGAACC
ACTGGCAGGTAGTATTGCGAGTTCCTTTCAGAGTTGGGAAGAGGTCTAGGGCCTATAGCTCAGTTGGTTT
AGAGCGTTCCCCTGATAAGGGAAAGGTCAGTGGTTCGAATCCACTTAGGCCCACCATTCTCATGTTAAAT
CAAGTTGTATTGAGGTGAATTTAACTGGGGGGTGTAGCTCAACTGGGAGAGCGCTGCCTTTGCAAGGCAG
AGGTTAGCGGTTCGATCCCGCTCATCTCCACAAGTTCTTATGTAAAGTCGTAAGTAGGTAGTAACTGTTC
TTTGGCAATAGACGCAATTTTAGTGATGTAAAATAATTGAAAAATTGGGTGATCAAGCTATTAAGGGTAC
ATGGTGGATGTCTTGGTACCAAAAGCTGATGAAGGACGTGGAAGGCTGCGAAATGCTTCGGTGAGCTGCC
AAACAAGCTTTGATCCGGAGAATTCCGAATTGGGAAACCTGTCGTAAGAGTCACTTTGTGTCTCTTTTGG
TTAATACCGCGACATTGTTATCTGAATAAATAGGGTAATGAGAGGAACGAAGGGAACTGAAACATCTAAG
T

>gi|189009117|gb|EU478653.1| Uncultured Planctomycetales bacterium clone Peru_16 16S ribosomal RNA gene, partial sequence; 16S-23S ribosomal RNA intergenic spacer, tRNA-Ile and tRNA-Ala genes, complete sequence; and 23S ribosomal RNA gene, partial sequence
GGATTAGGCATGCAAGTCGAACGAGGATATATCCTTCGGGATATAAGCCGAGTGGCGCAAGGGTGAGTAA
TGCATAGATTACCTGCCTCTAGGATAAGGACAACTTTGTGAAAACGAAGCTAATACTTAATAATACAAAA
GAAAATAATTTTCTTTTGTCAATGGGAGGGTAGCAATACCTTTTGCCTAGAGAGGGGTTTATGTCCTATC
AGCTTGTTGGTGGGGTAATGGCCTACCAAGGCGAAGACGGGTAGCCGGTCTTAGAGGATGGTCGGCCACA
CTGGGACTGAGACACTGCCCAGACTTCTACGGAAGGCTGCAGTCGAGAATCTTTCGCAATGCCCGAAAGG
GTGACGAAGCGACGCCGCGTGAGTGAGGAAGGCCTTAGGGTTGTAAAGCTCTGTCAGGAGTTAAGAAATA
TAAGTGTGCTAATACCGCATTTATTTGACGAAGGCTCCAAAGGAAGCCACGGCTAACTCTGTGCCAGCAG
CCGCGGTAATACAGAGGTGGCAAGCGTTGTTCGGAATTATTGGGCGTAAAGAGCACGTAGGTGGGTTTGT
AAGTCAGATGTGAAAGCCTTCTGTTCAACGGAAGAATTGCATCTGAAACCGCAAGTCTTGAGTGTAGGAG
GGGAGAATGGAACTTCTGGTGGAGCGGTGAAATGCGTAGATATCAGAAGGAACGCCGGCGGCGAAAGCGA
TTCTCTGGCCTATTACTGACACTCAGTGTGCGAAAGCTAGGGGAGCAAACGGGATTAGATACCCCGGTAG
TCCTAGCCGTAAACGATGGGCACTAAGTAGAGGGGATTACCGATGTTCTCTCTGCCGTAGCTAACGCATT
AAGTGCCCCGCCTGGGGAGTACGGCCGCAAGGCTAAAACTCAAAAGAATTGACGGGGGCTCGCACAAGCG
GTGGAGCATGTGGCTTAATTCGATGCAACGCGAAAAACCTTACCGGGGCTTGACATGGTAGAAGTAGGAA
CCCGAAAGGGTAACGAACGGTATCCAGTCCGTAGCTATCACAGGTGTTGCATGGCTGTCGTCAGCTCGTG
TCGTGAGACGTTGGGTTAAGTCCCCTAACGAGCGAAACCCTTGTTTTTAGTTACCAGCGGGTTATGCCGG
GTACTCTAGAAAGACTGCCGTCGTCAAGACGGAGGAAGGTGGGGATGACGTCAAGTCATCATGGCCCTTA
TGCCCCGGGCTGCACACGTGCTACAATGGTCGGTACAAACGGAAGCGAAGCCGAGAGGTGAAGCGAATCC
TAAAAAGCCGATCTCAGTTCGGATTGGAGGCTGAAATTCGCCTCCATGAAGTTGGAATCGCTAGTAATCG
CGGATCAGCAATGCCGCGGTGAATATGTTCCCGAGCCTTGTACACACCGCCCGTCAAGCCACCCAAGCAG
GATGCACCCGAAAACATTATATCTAACCAGGGCAACTTGGAGGAAAGTGTTGAAGGAGTGTTTTGTGAGG
AGGACTAAGTCGTAACAAGGTAGTCGTAGGAGAACCTGCGGCTGGATCACCTCCTTTCTATGGAGTTAAT
CAAAGTCGGTACATCCGGCGTCTTTTATGTTGTTATTTGTTTTTTTAGGATTGTTGGGAGGGTGCTGAAC
CACTGGCAGGTAGTATTGCGAGTTCCTTTCAGGGTTGGGAAGAGGTCTAGGGCCTATAGCTCAGTTGGTT
TAGAGCGTTCCCCTGATAAGGGAAAGGTCAGTGGTTCGAATCCACTTAGGCCCACCATCCTCATGTTGAA
TTAAGTTGTTTGTGAAGTGAATTTAACTGGGGGGTGTAGCTCAACTGGGAGAGCGCTGCCTTTGCAAGGC
AGAGGTTAGCGGTTCGATCCCGCTCATCTCCACAAGTTCTTGTGTTAAGTCGTAAGTAGATAGTAACTGT
TCTTTGGCAATAGACGCAATTTTAGTGATGTAAAATAATTGAAAAATTGGGTGATCAAGCTATTAAGGGT
ACATGGTGGATGTCTTGGTACCAAAAGCTGATGAAGGACGTGGAAGGCTGCGATATGCTTCGGTGAGCTG
CCAAACAAGCTTTGATCCGGAGAATTCCGAATTGGGAAACCTGTCGTAAGAGACACCTTGTGTCTCTTTT
GGTTAATACCGCGACATTGTTATCTGAATAAATAGGGTAATGAGAGGAACGAAGGGAACTGAAACATCTA
AGT

>gi|189009118|gb|EU478654.1| Uncultured Planctomycetales bacterium clone Peru_18 16S ribosomal RNA gene, partial sequence; 16S-23S ribosomal RNA intergenic spacer, tRNA-Ile and tRNA-Ala genes, complete sequence; and 23S ribosomal RNA gene, partial sequence
GGATTAGGCATGCAAGTCGAACGAGGATGTATCCTTCGGGATATAAGCCGAGTGGCGCAAGGGTGAGTAA
TGCATAGATTACCTGCCTCTAGGATAAGGACAACTTTGTGAAAACGAAGCTAATACTTAATGATACAAAA
GGAAATAATTTTCTTTTGTCAATGGGAGGGTAGCAATACCTTTTGCCTAGAGAGGGGTTTATGTCCTATC
AGCTTGTTGGTGGGGTAATGGCCTACCAAGGCGAAGACGGGTAGCCGGTCTTAGAGGATGGTCGGCCACA
CTGGGACTGAGACACTGCCCAGACTTCTACGGAAGGCTGCAGTCGAGAATCTTTCGCAATGCCCGAAAGG
GTGACGAAGCGACGCCGCGTGAGTGAGGAAGGCCTTAGGGTTGTAAAGCTCTGTCAGGAGTTAAGAAATA
TAAATGTGCTAATACCACATTTATTTGACGAAGGCTCCAAAGGAAGCCACGGCTAACTCTGTGCCAGCAG
CCGCGGTAATACAGAGGTGGCAAGCGTTGTTCGGAATTATTGGACGTAAAGAGCACGTAGGTGGGTTTGT
AAGTCAGATGTGAAAGCCTTCTGTTCAACGGAAGAATTGCATCTGAAACTACAAGTCTTGAGTGTAGGAG
GGGAGAATGGAACTTCTGGTGGAGCGGTGAAATGCGTAGATATCAGAAGGAACGCCGGCGGCGAAAGCGA
TTCTCTGGCCTATTACTGACACTCAGTGTGCGAAAGCTAGGGGAGCAAACGGGATTAGATACCCCGGTAG
TCCTAGCCGTAAACGATGGGCACTAAGTAGAGGGAATTACCGATGTTCTCTCTGCCGTAGCTAACGCATT
AAGTGCCCCGCCTGGGGAGTACGGCCGCAAGGCTAAAACTCAAAAGAATTGACGGGGGCTCGCACAAGCG
GTGGAGCATGTGGCTTAATTCGATGCAACGCGAAAAACCTTACCGGGGCTTGACATGGTAGAAGTAGGAA
CCCGAAAGGGTAACGAACGGTATCCAGTCCGTAGCTATCACAGGTGTTGCATGGCTGTCGTCAGCTCGTG
TCGTGAGACGTTGGGTTAAGTCCCCTAACGAGCGAAACCCTTGTTTTTAGTTACCAGCGGGTTATGCCGG
GTACTCTAGAAAGACTGCCGTCGTCAAGACGGAGGAAGGTGGGGATGACGTCAAGTCATCATGGCCCTTA
TGCCCCGGGCTGCACACGTGCTACAATGGTCGGTACAAACGGAAGCGAAGCCGAGAGGTGAAGCGAATCC
TAAAAAGCCGATCTCAGTTCGGATTGGAGGCTGAAATTCGCCTCCATGAAGTTGGAATCGCTAGTAATCG
CGGATCAGCAATGCCGCGGTGAATATGTTCCCGAGCCTTGTACACACCGCCCGTCAAGCCACCCAAGCAG
GATGCACCCGAAAACATTATATCTAACCAGGGCAACTTGGAGGAAAGTGTTGAAGGAGTGTTTTGTGAGG
AGGACTAAGTCGTAACAAGGTAGTCGTAGGAGAACCTGCGGCTGGATCACCTCCTTTCTATGGAGTTAAT
CAAAGTCGGTACATCCGGCGACTTTTATGTTGTTATTTGTTTTTTTTAGGATTGTTGGGAGGGTGCTGAA
CCACTGGCAGATAGTATTGCGAGTTCCTTTCAGGGTTGGGAAGAGGTCTAGGGCCTATAGCTCGGTTGGT
TTAGAGCGTTCCCCTGATAAGGGAAAGGTCAGTGGTTCGAATCCACTTAGGCCCACCATCCTCATGTTGA
ATTAAGTTGTTTGTGAAGTGAATTTAACTGGGGGGTGTAGCTCAACTGGGAGAGCGCTGCCTTTGCAAGG
CAGAGGTTAGCGGTTCGATCCCGCTCATCTCCATAAGTTCTTATGTAAAGTCGTAAGTAGGTAGTAACTG
TTCTTTGGCAATAGACGCAATTTTAGTGATGTAAAATAATTGAAAAATTGGGTGATCAAGCTATTAAGGG
TACATGGTGGATGTCTTGGTACCAAAAGCTGATGAAGGACGTGGAAGGCTGCGATATGCTTCGGTGAGCT
GCCAAACAAGCTTTGATCCGGAGAATTCCGAATTGGGAAACCTGTCGTAAGAGACACTTTGTGTCTCTTT
TGGTTAATACCGCGACATTGTTATCTGAATAAATAGGGTAATGAGAGGAACGAAGGGAACTGAAACAT

>gi|189009119|gb|EU478655.1| Uncultured Planctomycetales bacterium clone Peru_19 16S ribosomal RNA gene, partial sequence; 16S-23S ribosomal RNA intergenic spacer, tRNA-Ile and tRNA-Ala genes, complete sequence; and 23S ribosomal RNA gene, partial sequence
GGATTAGGCATGCAAGTCGAACGAGGATGTATCCTTCGGGATATAAGCCGAGTGGCGCAAGGGTGAGTAA
TGCATAGATTACCTGCCTCTAGGATAAGGACAACTTTGTGAAAACGAAGCTAATACTTAATGATACAAAA
GGAAATAATTTTCTTTTGTCAATGGGAGGGTAGCAATACCTTTTGCCTAGAGAGGGGTTTATGTCCTATC
AGCTTGTTGGTGGGGTAATGGCCTACCAAGGCGAAGACGGGTAGCCGGTCTTAGAGGATGGTCGGCCACA
CTGGGACTGAGACACTGCCCAGACTTCTACGGAAGGCTGCAGTCGAGAATCTTTCGCAATGCCCGAAAGG
GTGACGAAGCGACGCCGCGTGAGTGAGGAAGGCCTTAGGGTTGTAAAGCTCTGTCAGGAGTTAAGAAATA
TAAATGTGCTAATACCACATTTATTTGACGAAGGCTCCAAAGGAAGCCACGGCTAACTCTGTGCCAGCAG
CCGCGGTAATACAGAGGTGGCAAGCGTTGTTCGGAATTATTGGGCGTAAAGAGCACGTAGGTGGGTTTGT
AAGTCAGATGTGAAAGCCTTCTGTTCAACGGAAGAATTGCATCTGAAACTACAAGTCTTGAGTGTAGGAG
GGGAGAATGGAACTTCTGGTGGAGCGGTGAAATGCGTAGATATCAGAAGGAACGCCGGCGGCGAAAGCGA
TTCTCTGGCCTATTACTGACACTCAGTGTGCGAAAGCTAGGGGAGCAAACGGGATTAGATACCCCGGTAG
TCCTAGCCGTAAACGATGGGCACTAAGTAGAGGGAATTACCGATGTTCTCTCTGCCGTAGCTAACGCATT
AAGTGCCCCGCCTGGGGAGTACGGCCGCAAGGCTAAAACTCAAAAGAATTGACGGGGGCTCGCACAAGCG
GTGGAGCATGTGGCTTAATTCGATGCAACGCGAAAAACCTTACCGGGGCTTGACATGGTAGAAGTAGGAA
CCCGAAAGGGTAACGAACGGTATCCAGTCCGTAGCTATCACAGGTGTTGCATGGCTGTCGTCAGCTCGTG
TCGTGAGACGTTGGGTTAAGTCCCCTAACGAGCGAAACCCTTGTTTTTAGTTACCAGCGGGTTATGCCGG
GTACTCTAGAAAGACTGCCGTCGTCAAGACGGAGGAAGGTGGGGATGACGTCAAGTCATCATGGCCCTTA
TGCCCCGGGCTGCACACGTGCTACAATGGTCGGTACAAACGGAAGCGAAGCCGAGAGGTGAAGCGAATCC
TAAAAAGCCGATCTCAGTTCGGATTGGAGGCTGAAATTCGCCTCCATGAAGTTGGAATCGCTAGTAATCG
CGGATCAGCAATGCCGCGGTGAATATGTTCCCGAGCCTTGTACACACCGCCCGTCAAGCCACCCAAGCAG
GATGCACCCGAAAACATTATATCTAACCAGGGCAACTTGGAGGAAAGTGTTGAAGGAGTGTTTTGTGAGG
AGGACTAAGTCGTAACAAGGTAGTCGTAGGAGAACCTGCGGCTGGATCACCTCCTTTCTATGGAGTTAAT
CAAAGTCGGTACATCCGGCGACTTTTATGTTGTTATTTGTTTTTTTTAGGATTGTTGGGAGGGTGCTGAA
CCACTGGCAGATAGTATTGCGAGTTCCTTTCAGGGTTGGGAAGAGGTCTAGGGCCTATAGCTCAGTTGGT
TTAGAGCGTTCCCCTGATAAGGGAAAGGTCAGTGGTTCGAATCCACTTAGGCCCACCATCCTCATGTTGA
ATTAAGTTGTTTGTGAAGTGAATTTAACTGGGGGGTGTAGCTCAACTGGGAGAGCGCTGCCTTTGCAAGG
CAGAGGTTAGCGGTTCGATCCCGCTCATCTCCATAAGTTCTTATGTAAAGTCGTAAGTAGGTAGTAACTG
TTCTTTGGCAATAGACGCAATTTTAGTGATGTAAAATAATTGAAAAATTGGGTGATCAAGCTATTAAGGG
TACATGGTGGATGTCTTAGTACCAAAAGCTGATGAAGGACGTGGAAGGCTGCGATATGCTTCGGTGAGCT
GCCAAACAAGCTTTGATCCGGAGAATTCCGAATTGGGAAACCTGTCGTAAGAGACACTTTGTGTCTCTTT
TGGTTAATACCGCGACATTGTTATCTGAATAAATAGGGTAATGAGAGGAACGAAGGGAACTGAAACATCT
AAGT

>gi|189009120|gb|EU478656.1| Uncultured Planctomycetales bacterium clone Peru_21 16S ribosomal RNA gene, partial sequence; 16S-23S ribosomal RNA intergenic spacer, tRNA-Ile and tRNA-Ala genes, complete sequence; and 23S ribosomal RNA gene, partial sequence
GGATTAGGCATGCAAGTCGAACGAGGATATATCCTTCGGGATATAAGCCGAGTGGCGCAAGGGTGAGTAA
TGCATAGATTACCTGCCTCTAGGATAAGGACAACTTTGTGAAAACGAAGCTAATACTTAATAATACAAAA
GAAAATAATTTTCTTTTGTCAATGGGAGGGTAGCAATACCTTTTGCCTAGAGAGGGGTTTATGTCCTATC
AGCTTGTTGGTGGGGTAATGGCCTACCAAGGCGAAGACGGGTAGCCGGTCTTAGAGGATGGTCGGCCACA
CTGGGACTGAGACACTGCCCAGACTTCTACGGAAGGCTGCAGTCGAGAATCTTTCGCAATGCCCGAAAGG
GTGACGAAGCGACGCCGCGTGAGTGAGGAAGGCCTTAGGGTTGTAAAGCTCTGTCAGGAGTTAAGAAATA
TAAGTGTGTTAATACCACGTTTATTTGACGAAGGCTCCAAAGGAAGCCACGGCTAACTCTGTGCCAGCAG
CCGCGGTAATACAGAGGTGGCAAGCGTTGTTCGGAATTATTGGGCGTAAAGAGCACGTAGGTGGGTTTGT
AAGTCAGATGTGAAAGCCTTCTGTTCAACGGAAGAATTGCATCTGAAACTGCAAGTCTTGAGTGTAGGAG
GGGAGAATGGAACTTCTGGTGGAGCGGTGAAATGCGTAGATATCAGAAGGAACGCCGGCGGCGAAAGCGA
TTCTCTGGCCTATTACTGACGCTCAGTGTGCGAAAGCTAGGGGAGCAAACGGGATTAGATACCCCGGTAG
TCCTAGCCGTAAACGATGGGCACTAAGTAGAGGGAATTACCGATGTTCTCTCTGCCGTAGCTAACGCATT
AAGTGCCCCGCCTGGGGAGTACGGCCGCAAGGCTAAAACTCAAAAGAATTGACGGGGGCTCGCACAAGCG
GTGGAGCATGTGGCTTAATTCGATGCAACGCGAAAAACCTTACCGGGGCTTGACATGGTAGAAGTAGGAA
CCCGAAAGGGTAACGAACGGTATCCAGCCCATAGCTATCACAGGTGTTGCATGGCTGTCGTCAGCTCGTG
TCGTGAGACGTTGGGTTAAGTCCCCTAACGAGCGAAACCCTTGTTTTTAGTTACCAGCGGGTTATGCCGG
GTACTCTAGAAAGACTGCCGTCGTCAAGACGGAGGAAGGTGGGGATGACGTCAAGTCATCATGGCCCTTA
TGCCCCGGGCTGCACACGTGCTACAATGGTCGGTACAAACGGAAGCGAAGCCGAGAGGTGAAGCGAATCC
TAAAAAGCCGATCTCAGTTCGGATTGGAGGCTGAAATTCGCCTCCATGAAGTTGGAATCGCTAGTAATCG
CGGATCAGCAATGCCGCGGTGAATATGTTCCCGAGCCTTGTACACACCGCCCGTCAAGCCACCCAAGCAG
GATGCACCCGAAAACATTATATCTAACCAGGGCAACTTGGAGGAAAGTGTTGAAGGAGTGTTTTGTGAGG
AGGACTAAGTCGTAACAAGGTAGTCGTAGGAGAACCTGCGGCTGGATCACCTCCTTTCTATGGAGTTAAT
CAAAGTCGGTACATCCGGCGTCTTTTATGTTGTTATTTGTTTTTTTAGGATTGTTGGGAGGGTGCTGAAC
CACTGGCAGGTAGTATTGCGAGTTCCTTTCAGAGTTGGGAAGAGGTCTAGGGCCTATAGCTCAGTTGGTT
TAGAGCGTTCCCCTGATAAGGGAAAGGTCAGTGGTTCGAATCCACTTAGGCCCACCATTCTCATGTTGAA
TTAAGTTGTTTTGAAGTGAATTTAACTGGGGGGTGTAGCTCAACTGGGAGAGCGCTGCCTTTGCAAGGCA
GAGGTTAGCGGTTCGATCCCGCTCATCTCCACAAGTTCTTATGTAAAGTTGTAAGTAGGTAGTAACTGTT
CTTTGGCAATAGACGCAATTTTAGTGATGTAAAATAATTGAAAAATTGGGTGATCAAGCTATTAAGGGTA
CATGGTGGATGTCTTGGTACCAAAAGCTGATGAAGGACGTGGAAGGCTGCGATATGCTTCGGTGAGCTGC
CAAACAAGCTTTGATCCGGAGAATTCCGAATTGGGAAACCTGTCGTAAGAGACACTTTGTGACTCTTTTG
GTTAATACCGCGACATTGTTATCTGAATAAATAGGGTAATGAGAGGAACGAAGGGAAC

>gi|189009121|gb|EU478657.1| Uncultured Planctomycetales bacterium clone Peru_22 16S ribosomal RNA gene, partial sequence; 16S-23S ribosomal RNA intergenic spacer, tRNA-Ile and tRNA-Ala genes, complete sequence; and 23S ribosomal RNA gene, partial sequence
GGATTAGGCATGCAAGTCGAACGAGGATATATCCTTCGGGATATAAGCCGAGTGGCGCAAGGGTGAGTAA
TGCATAGATTACCTGCCTCTAGGATAAGGACAACTTTGTGAAAACGAAGCTAATACTTAATAATACAAAA
GAAAATAATTTTCTTTTGTCAATGGGAGGGTAGCAATACCTTTTGCCTAGAGAGGGGTTTATGTCCTATC
AGCTTGTTGGTGGGGTAATGGCCTACCAAGGCGGAGACGGGTAGCCGGTCTTAGAGGATGGTCGGCCACA
CTGGGACTGAGACACTGCCCAGACTTCTACGGAAGGCTGCAGTTGAGAATCTTTCGCAATGCCCGAAAGG
GTGACGAAGCGACGCCGCGTGAGTGAGGAAGGCCTTAGGGTTGTAAAGCTCTGTCAGGAGTTAAGAAATA
TAAGTGTGTTAATACCACGTTTATTTGACGAAGGCTCCAAAGGAAGCCACGGCTAACTCTGTGCCAGCAG
CCGCGGTAATACAGAGGTGGCAAGCGTTGTTCGGAATTATTGGGCGTAAAGAGCACGTAGGTGGGTTTGT
AAGTCAGATGTGAAAGCCTTCTGTTCAACGGAAGAATTGCATCTGAAACTGCAAGTCTTGAGTGTAGGAG
GGGAGAATGGAACTTCTGGTGGAGCGGTGAAATGCGTAGATATCAGAAGGAACGCCGGCGGCGAAAGCGA
TTCTCTGGCCTATTACTGACGCTCAGTGTGCGAAAGCTAGGGGAGCAAACGGGATTAGATACCCCGGTAG
TCCTAGCCGTAAACGATGGGCACTAAGTAGAGGGAATTACCGATGTTCTCTCTGCCGTAGCTAACGCATT
AAGTGCCCCGCCTGGGGAGTACGGCCGCAAGGCTAAAACTCAAAAGAATTGACGGGGGCTCGCACAAGCG
GTGGAGCATGTGGCTTAATTCGATGCAACGCGAAAAACCTTACCGGGGCTTGACATGGTAGAAGTAGGAA
CCCGAAAGGGTAACGAACGGTATCCAGTCCATAGCTATCACAGGTGTTGCATGGCTGTCGTCAGCTCGTG
TCGTGAGACGTTGGGTTAAGTCCCCTAACGAGCGAAACCCTTGTTTTTAGTTACCAGCGGGTTATGCCGG
GTACTCTAGAAAGACTGCCGTCGTCAAGACGGAGGAAGGTGGGGATGACGTCAAGTCATCATGGCCCTTA
TGCCCCGGGCTGCACACGTGCTACAATGGTCGGTACAAACGGAAGCGAAGCCGAGAGGTGAAGCGAATCC
TAAAAAGCCGATCTCAGTTCGGATTGGAGGCTGAAATTCGCCTCCATGAAGTTGGAATCGCTAGTAATCG
CGGATCAGCAATGCCGCGGTGAATATGTTCCCGAGCCTTGTACACACCGCCCGTCAAGCCACCCAAGCAG
GATGCACCCGAAAACATTATATCTAACCAGGGCAACTTGGAGGAAAGTGTTGAAGGAGTGTTTTGTGAGG
AGGACTAAGTCGTAACAAGGTAGTCGTAGGAGAACCTGCGGCTGGATCACCTCCTTTCTATGGAGTTAAT
CAAAGTCGGTACATCCGGCGTCTTTTATGTTGTTATTTGTTTTTTTAGGATTGTTGGGAGGGTGCTGAAC
CACTGGCAGGTAGTATTGCGAGTTCCTTTCAGAGTTGGGAAGAGGTCTAGGGCCTATAGCTCAGTTGGTT
TAGAGCGTTCCCCTGATAAGGGAAAGGTCAGTGGTTCGAATCCACTTAGGCCCACCATTCTCATGTTGAA
TTAAGTTGTTTTGAAGTGAATTTAACTGGGGGGTGTAGCTCAACTGGGAGAGCGCTGCCTTTGCAAGGCA
GAGGTTAGCGGTTCGATCCCGCTCATCTCCACAAGTTCTTATGTAAAGTTGTAAGTAGGTAGTAACTGTT
CTTTGGCAATAGACGCAATTTTAGTGATGTAAAATAATTGAAAAATTGGGTGATCAAGCTATTAAGGGTA
CATGGTGGATGTCTTGGTACCAAAAGCTGATGAAGGACGTGGAAGGCTGCGATATGCTTCGGTGAGCTGC
CAAACAAGCTTTGATCCGGAGAATTCCGAATTGGGAAACCTGTCGTAAGAGACACTTTGTGACTCTTTTG
GTTAATACCGCGACATTGTTATCTGAATAAATAGGGTAATGAGAGGAACGAAGGGAACTGAAACATCTAA
GT

>gi|189009122|gb|EU478658.1| Uncultured Planctomycetales bacterium clone Peru_23 16S ribosomal RNA gene, partial sequence; 16S-23S ribosomal RNA intergenic spacer, tRNA-Ile and tRNA-Ala genes, complete sequence; and 23S ribosomal RNA gene, partial sequence
GGATTAGGCATGCAAGTCGAACGAGGATATATCCTTCGGGGTATAAGCCGAGTGGCGCAAGGGTGAGTAA
TGCATAGATTACCTGCCTCTAGGATAAGGACAACTTTGTGAAAACGAAGCTAATACTTAATAATACAAAA
GAAAATAATTTTCTTTTGTCAATGGGAGGGTAGCAATACCTTTTGCCTAGAGAGGGGTTTATGTCCTATC
AGCTTGTTGGTGGGGTAATGGCCTACCAAGGCGAAGACGGGTAGCCGGTCTTAGAGGATGGTCGGCCACA
CTGGGACTGAGACACTGCCCAGACTTCTACGGAAGGCTGCAGTCGAGAATCTTTCGCAATGCCCGAAAGG
GTGACGAAGCGACGCCGCGTGAGTGAGGAAGGCCTTAGGGTTGTAAAGCTCTGTCAGGAGTTAAGAAATA
TAAGTGTGTTAATACCACATTTATTTGACGAAGGCTCCAAAGGAAGCCACGGCTAACTCTGTGCCAGCAG
CCGCGGTAATACAGAGGTGGCAAGCGTTGTTCGGAATTATTGGGCGTAAAGAGCACGTAGGTGGGTTTGT
AAGTCAGATGTGAAAGCCTTCTGTTCAACGGAAGAATTGCATCTGAAACTGCAAGTCTTGAGTGTAGGAG
GGGAGAATGGAACTTCTGGTGGAGCGGTGAAATGCGTAGATATCAGAAGGAACGCCGGCGGCGAAAGCGA
TTCTCTGGCCTATTACTGACACTCAGTGTGCGAAAGCTAGGGGAGCAAACGGGATTAGATACCCCGGTAG
TCCTAGCCGTAAACGATGGGCACTAAGTAGAGGGGATTACCGATGTTCTCTCTGCCGTAGCTAACGCATT
AAGTGCCCCGCCTGGGGAGTACGGCCGCAAGGCTAAAACTCAAAAGAATTGACGGGGGCTCGCACAAGCG
GTGGAGCATGTGGCTTAATTCGATGCAACGCGAAAAACCTTACCGGGGCTTGACATGGTAGAAGTAGGAA
CCCGAAAGGGTAACGAACGGTATCCAGTCCGTAGCTATCACAGGTGTTGCATGGCTGTCGTCAGCTCGTG
TCGTGAGACGTTGGGTTAAGTCCCCTAACGAGCGAAACCCTTGTTTTTAGTTACCAGCGGGTTATGCCGG
GTACTCTAGAAAGACTGCCGTCGTCAAGACGGAGGAAGGTGGGGATGACGTCAAGTCATCATGGCCCTTA
TGCCCCGGGCTGCACACGTGCTACAATGGTCGGTACAAACGGAAGCGAAGCCGAGAGGTGAAGCGAATCC
TAAAAAGCCGATCTCAGTTCGGATTGGAGGCTGAAATTCGCCTCCATGAAGTTGGAATCGCTAGTAATCG
CGGATCAGCAATGCCGCGGTGAATATGTTCCCGAGCCTTGTACACACCGCCCGTCAAGCCACCCAAGCAG
GATGCACCCGAAAACATTATATCTAACCAGGGCAACTTGGAGGAAAGTGTTGAAGGAGTGTTTTGTGAGG
AGGACTAAGTCGTAACAAGGTAGTCGTAGGAGAACCTGCGGCTGGATCACCTCCTTTCTATGGAGTTAAT
CAAAGTCGGTACATCCGGCGTCTTTTATGTTGTTATTTGTTTTTTTAGGATTGTTGGGAGGGTGCTGAAC
CACTGGCAGGTAGTATTGCGAGTTCCTTTCAGAGTTGGGAAGAGGTCTAGGGCCTATAGCTCAGTTGGTT
TAGAGCGTTCCCCTGATAAGGGAAAGGTCAGTGGTTCGAATCCACTTAGGCCCACCATTCTCATGTTGAA
TTAAGTTGTTTTGAAGTGAATTTAACTGGGGGGTGTAGCTCAACTGGGAGAGCGCTGCCTTTGCAAGGCA
GAGGTTAGCGGTTCGATCCCGCTCATCTCCACAAGTTCTTATGTAAAGTCGTAAGTAGGTAGTAACTGTT
CTTTGGCAATAGACGCAATTTTAGTGATGTAAAATAATTGAAAAATTGGGTGATCAAGCTATTAAGGGTA
CATGGTGGATGTCTTGGTACCAAAAGCTGATGAAGGACGTGGAAGGCTGCGAAATGCTTCGGTGAGCTGC
CAAACAAGCTTTGATCCGGAGAATTCCGAATTGGGAAACCTGTCGTAAGAGTCACTTTGTGTCTCTTTTG
GTTAATACCGCGACATTGTTATCTGAATAAATAGGGTAATGAGAGGAACGAAGGGAACTGAAACATCTAA
GT

>gi|189009123|gb|EU478659.1| Uncultured Planctomycetales bacterium clone Peru_24 16S ribosomal RNA gene, partial sequence; 16S-23S ribosomal RNA intergenic spacer, tRNA-Ile and tRNA-Ala genes, complete sequence; and 23S ribosomal RNA gene, partial sequence
GGATTAGGCATGCAAGTCGAACGAGGATATATCCTTCGGGATATAAGCCGAGTGGCGCAAGGGTGAGTAA
CGCATAGATTACCTGCCTCTAGGATAAGGACAACTTTGTGAAAACGAAGCTAATACTTAATAATACAAAA
GAAAATAATTTTCTTTTGTCAATGGGAGGGTAGCAATACCTTTTGCCTAGAGAGGGGTTTATGTCCTATC
AGCTTGTTGGTGGGGTAATGGCCTACCAAGGCGAAGACGGGTAGCCGGTCTTAGAGGATGGTCGGCCACA
CTGGGACTGAGACACTGCCCAGACTTCTACGGAAGGCTGCAGTCGAGAATCTTTCGCAATGCCCGAAAGG
GTGACGAAGCGACGCCGCGTGAGTGAGGAAGGCCTTAGGGTTGTAAAGCTCTGTCAGGAGTTAAGAAATA
TAAGTGTGTTAATACCACGTTTATTTGACGAAGGCTCCAAAGGAAGCCACGGCTAACTCTGTGCCAGCAG
CCGCGGTAATACAGAGGTGGCAAGCGTTGTTCGGAATTATTGGGCGTAAAGAGCACGTAGGTGGGTTTGT
AAGTCAGATGTGAAAGCCTTCTGTTCAACGGAAGAATTGCATCTGAAACTGCAAGTCTTGAGTGTAGGAG
GGGAGAATGGAACTTCTGGTGGAGCGGTGAAATGCGTAGATATCAGAAGGAACGCCGGCGGCGAAAGCGA
TTCTCTGGCCTATTACTGACGCTCAGTGTGCGAAAGCTAGGGGAGCAAACGGGATTAGATACCCCGGTAG
TCCTAGCCGTAAACGATGGGCACTAAGTAGAGGGAATTACCGATGTTCTCTCTGCCGTAGCTAACGCATT
AAGTGCCCCGCCTGGGGAGTACGGCCGCAAGGCTAAAACTCAAAAGAATTGACGGGGGCTCGCACAAGCG
GTGGAGCATGTGGCTTAATTCGATGCAACGCGAAAAACCTTACCGGGGCTTGACATGGTAGAAGTAGGAA
CCCGAAAGGGTAACGAACGGTATCCAGTCCATAGCTATCACAGGTGTTGCATGGCTGTCGTCAGCTCGTG
TCGTGAGACGTTGGGTTAAGTCCCCTAACGAGCGAAACCCTTGTTTTTAGTTACCAGCGGGTTATGCCGG
GTACTCTAGAAAGACTGCCGTCGTCAAGACGGAGGAAGGTGGGGATGACGTCAAGTCATCATGGCCCTTA
TGCCCCGGGCTGCACACGTGCTACAATGGTCGGTACAAACGGAAGCGAAGCCGAGAGGTGAAGCGAATCC
TAAAAAGCCGATCTCAGTTCGGATTGGAGGCTGAAATTCGCCTCCATGAAGTTGGAATCGCTAGTAATCG
CGGATCAGCAATGCCGCGGTGAATATGTTCCCGAGCCTTGTACACACCGCCCGTCAAGCCACCCAAGCAG
GATGCACCCGAAAACATTATATCTAACCAGGGCAACTTGGAGGAAAGTGTTGAAGGAGTGTTTTGTGAGG
AGGACTAAGTCGTAACAAGGTAGTCGTAGGAGAACCTGCGGCTGGATCACCTCCTTTCTATGGAGTTAAT
CAAAGTCGGTACATCCGGCGTCTTTTATGTTGTTATTTGTTTTTTTAGGATTGTTGGGAGGGTGCTGAAC
CACTGGCAGGTAGTATTGCGAGTTCCTTTCAGAGTTGGGAAGAGGTCTAGGGCCTATAGCTCAGTTGGTT
TAGAGCGTTCCCCTGGTAAGGGAAAGGTCAGTGGTTCGAATCCACTTAGGCCCACCATTCTCATGTTGAA
TTAAGTTGTTTTGAAGTGAATTTAACTGGGGGGTGTAGCTCAACTGGGAGAGCGCTGCCTTTGCAAGGCA
GAGGTTAGCGGTTCGATCCCGCTCATCTCCACAAGTTCTTATGTAAAGTTGTAAGTAGGTAGTAACTGTT
CTTTGGCAATAGACGCAATTTTAGTGATGTAAAATAATTGAAAAATTGGGTGATCAAGCTATTAAGGGTA
CATGGTGGATGTCTTGGTACCAAAAGCTGATGAAGGACGTGGAAGGCTGCGATATGCTTCGGTGAGCTGC
CAAACAAGCTTTGATCCGGAGAATTCCGAATTGGGAAACCTGTCGTAAGAGACACTTTGTGACTCTTTTG
GTTAATACCGCGACATTGTTATCTGAATAAATAGGGTAATGAGAGGAACGAAGGGAACTGAAACATCTAA
GTACCTCA

>gi|189009124|gb|EU478660.1| Uncultured Planctomycetales bacterium clone Peru_25 16S ribosomal RNA gene, partial sequence; 16S-23S ribosomal RNA intergenic spacer, tRNA-Ile and tRNA-Ala genes, complete sequence; and 23S ribosomal RNA gene, partial sequence
GGATTAGGCATGCAAGTCGAACGAGGATATACCTTTCGGGGTATAAACCGAGTGGCGCAAGGGTGAGTAA
TGCATAGATTACCTGCCTCTAGGATAAGGACAACTTTGTGAAAACGAAGCTAATACTTAATAATACAAGA
GAGAATAATTCTTTTTTGTCAATGGGAGGGTAGCAATACCTTTTGCCTAGAGAGGGGTTTATGTCCTATC
AGCTTGTTGGTGGGGTAATGGCCTACCAAGGCGAAGACGGGTAGCCGGTCTTAGAGGATGGTCGGCCACA
CTGGGACTGAGACACTGCCCAGACTTCTACGGAAGGCTGCAGTCGAGAATCTTTCGCAATGCCCGAAAGG
GTGACGAAGCGACGCCGCGTGAGTGAGGAAGGCCTTCGGGTTGTAAAGCTCTGTCAGGTGTTAAGAAATA
TAAGTGTGCTAATACCACATTTATTTGACAAAGGCGCCAAAGGAAGCCACGGCTAACTCTGTGCCAGCAG
CCGCGGTAATACAGAGGTGGCAAGCGTTGTTCGGAATTATTGGGCGTAAAGAGCACGTAGGTGGGTTCGT
AAGTCAGATGTGAAAGCCTTCTGTTCAACGGAAGAATTGCATCTGAAACTGCGAGTCTTGAGTGTAGGAG
GGGAGAATGGAACTTCTGGTGGAGCGGTGAAATGCGTAGATATCAGAAGGAACGCCGGCGGCGAAAGCGA
TTCTCTGGCCTATTACTGACACTCAGTGTGCGAAAGCTAGGGGAGCAAACGGGATTAGATACCCCGGTAG
TCCTAGCTGTAAACGATGGGCACTAAGTAGAGGGAATTACCGATGTTCTCTCTGCCGTAGCTAACGCATT
AAGTGCCCCGCCTGGGGAGTACGGCCGCAAGGCTGAAACTCAAAAGAATTGACGGGGGCTCGCACAAGCG
GTGGAGCATGTGGCTTAATTCGATGCAACGCGAAAAACCTTACCGGGGCTTGACATGGTAGAAGTAGGAA
CCCGAAAGGGTAACGAACGGTATCCAGTCCGTAGCTATCACAGGTGTTGCATGGCTGTCGTCAGCTCGTG
TCGTGAGACGTTGGGTTAAGTCCCCTAACGAGCGAAACCCTTGTTTTTAGTTACCAGCGGGTTATGCCGG
GTACTCTAGAAAGACTGCCGTCGTCAAGACGGAGGAAGGTGGGGATGACGTCAAGTCATCATGGCCCTTA
TGCCCCGGGCTGCACACGTGCTACAATGGTCGGTACAAACGGAAGCGAAGCCGAGAGGTGGAGCGAATCC
TAAAAAGCCGATCTCAGTTCGGATTGGAGGCTGAAATTCGCCTCCATGAAGTTGGAATCGCTAGTAATCG
CGGATCAGCATTGCCGCGGTGAATATGTTCCCGAGCCTTGTACACACCGCCCGTCAAGCCACCCAAGCAG
GATGCACCCGAAAACATTATATCTAACCAGGTTTACCTGGAGGAAAGTGTTGAAGGAGTGTTTTGTGAGG
AGGACTAAGTCGTAACAAGGTAGTCGTAGGAGAACCTGCGGCTGGATCACCTCCTTTCTATGGAGTTAAT
CGAAGTCGGTGCATCCGACGACTTTTATGTTGTTTTTAGTATTATAAGGATTGTTGGGAGGGTGCTGAAC
CACTGGTAGGCAGTATTACGAGTTCCTTTCAGGTTGGGAAAAGGTCTAGGGCCTATAGCTCAGTTGGTTT
AGAGCGTTCCCCTGATAAGGGAAAGGTCAGTGGTTCGAATCCACTTAGGCCCACCATTCTCATGTTGAAT
TAAGTTGATTGTGATACGAATTTAACTGGGGGGTGTAGCTCAACTGGGAGAGCGCTGCCTTTGCAAGGCA
GAGGTTAGCGGTTCGATCCCGCTCATCTCCACAAATCTTATGTAGTATTGTAGGTGTAGTAGAAGTAACT
GTTCTTTGGCAATAGACGCAATTTAAGCGATGTAAAGTAATAATAATTTGGGTGATCAAGCTATTAAGGG
TGCATGGTGGATGTCTTGGTACCAAAAGCTGATGAAGGACGTGGAAGGCTGCGATATGCTTCGGTGAGCT
GCCAAACAAGCTTTGATCCGGAGAATTCCGAATTGGGAAACCTGTCGTAAGAGGCACTTTGTGTCTCTTT
TGGTTTATACTGCGACATTGTTATCTGAATAAATAGGGTAATGAGAGGAACGAAGGGAACTGAAACATCT
AAGT

>gi|189009125|gb|EU478661.1| Uncultured Planctomycetales bacterium clone Peru_26 16S ribosomal RNA gene, partial sequence; 16S-23S ribosomal RNA intergenic spacer, tRNA-Ile and tRNA-Ala genes, complete sequence; and 23S ribosomal RNA gene, partial sequence
GGATTAGGCATGCAAGTCGAACGAGGATATACCTTTCGGGGTATAAACCGAGTGGCGCAAGGGTGAGTAA
TGCATAGATTACCTGCCTCTAGGATAAGGACAACTTTGTGAAAACGAAGCTAATACTTAATAATACAAGA
GAGAATAATTCTTTTTTGTCAATGGGAGGGTAGCAATACCTTTTGCCTAGAGAGGGGTTTATGTCCTATC
AGCTTGTTGGTGGGGTAATGGCCTACCAAGGCGAAGACGGGTAGCCGGTCTTAGAGGATGGTCGGCCACA
CTGGGACTGAGACACTGCCCAGACTTCTACGGAAGGCTGCAGTCGAGAATCTTTCGCAATGCCCGAAAGG
GTGACGAAGCGACGCCGCGTGAGTGAGGAAGGCCTTCGGGTTGTAAAGCTCTGTCAGGTGTTAAGAAATA
TAAGTGTGCTAATACCACATTTATTTGACAAAGGCGCCAAAGGAAGCCACGGCTAACTCTGTGCCAGCAG
CCGCGGTAATACAGAGGTGGCAAGCGTTGTTCGGAATTATTGGGCGTAAAGAGCACGTAGGTGGGTTCGT
AAGTCAGATGTGAAAGCCTTCTGTTCAACGGAAGAATTGCATCTGAAACTGCGAGTCTTGAGTGTAGGAG
GGGAGAATGGAACTTCTGGTGGAGCGGTGAAATGCGTAGATATCAGAAGGAACGCCGGCGGCGAAAGCGA
TTCTCTGGCCTATTACTGACACTCAGTGTGCGAAAGCTAGGGGAGCAAACGGGATTAGATACCCCGGTAG
TCCTAGCTGTAAACGATGGGCACTAAGTAGAGGGAATTACCGATGTTCTCTCTGCCGTAGCTAACGCATT
AAGTGCCCCGCCTGGGGAGTACGGCCGCAAGGCTAAAACTCAAAAGAATTGACGGGGGCTCGCACAAGCG
GTGGAGCATGTGGCTTAATTCGATGCAACGCGAAAAACCTTACCGGGGCTTGACATGGTAGAAGTAGGAA
CCCGAAAGGGTAACGAACGGTATCCAGTCCGTAGCTATCACAGGTGTTGCATGGCCGTCGTCAGCTCGTG
TCGTGAGACGTTGGGTTAAGTCCCCTAACGAGCGAAACCCTTGTTTTTAGTTACCAGCGGGTTATGCCGG
GTACTCTAGAAAGACTGCCGTCGTCAAGACGGAGGGAGGTGGGGATGACGTCAAGTCATCATGGCCCTTA
TGCCCCGGGCTGCACACGTGCTACAATGGTCGGTACAAACGGAAGCGAAGCCGAGAGGTGGAGCGAATCC
TAAAAAGCCGATCTCAGTTCGGATTGGAGGCTGAAATTCGCCTCCATGAAGTTGGAATCGCTAGTAATCG
CGGATCAGCATTGCCGCGGTGAATATGTTCCCGAGCCTTGTACACACCGCCCGTCAAGCCACCCAAGCAG
GATGCACCCGAAAACATTATATCTAACCAGGTTTACCTGGAGGAAAGTGTTGAAGGAGTGTTTTGTGAGG
AGGACTAAGTCGTAACAAGGTAGTCGTAGGAGAACCTGCGGCTGGATCACCTCCTTTCTATGGAGTTAAT
CGAAGTCGGTACATCCGACGACTTTTATGTTGTTTTTAGTATTATAAGGATTGTTGGGAGGGTGCTGAAC
CACTGGTAGGCAGTATTACGAGTTCCTTTCAGGTTGGGAAAAGGTCTAGGGCCTATAGCTCAGTTGGTTT
AGAGCGTTCCCCTGATAAGGGAAAGGTCAGTGGTTCGAATCCACTTAGGCCCACCATTCTCATGTTGAAT
TAAGTTGATTGTGATACGAATTTAACTGGGGGGTGTAGCTCAACTGGGAGAGCGCTGCCTTTGCAAGGCA
GAGGTTAGCGGTTCGATCCCGCTCATCTCCACAAATCTTATGTAGTATTGTAGGTGTAGTAGAAGTAACT
GTTCTTTGGCAATAGACGCAATTTAAGCGATGTAAAGTAATAATAATTTGGGTGATCAAGCTATTAAGGG
TGCATGGTGGATGTCTTGGTACCAAAAGCTGATGAAGGACGTGGAAGGCTGCGATATGCTTCGGTGAGCT
GCCAAACAAGCTTTGATCCGGAGAATTCCGAATTGGGAAACCTGTCGTAAGAGGCACTTTGTGTCTCTTT
TGGTTTATACTGCGACATTGTTATCTGAATAAATAGGGTAATGAGAGGAACGAAGGGAACTGAAACATCT
AAG

>gi|189009126|gb|EU478662.1| Uncultured Planctomycetales bacterium clone Peru_28 16S ribosomal RNA gene, partial sequence; 16S-23S ribosomal RNA intergenic spacer, tRNA-Ile and tRNA-Ala genes, complete sequence; and 23S ribosomal RNA gene, partial sequence
GGATTAGGCATGCAAGTCGAACGAGGATATATCCTTCGGGATATAAGCCGAGTGGCGCAAGGGTGAGTAA
TGCATAGATTACCTGCCTCTAGGATAAGGACAACTTTGTGAAAACGAAGCTAATACTTAATAATACAAAA
GAAAATAATTTTCCTTTGTCAAAGGGAGGGTAGCGATACCTTTTGCCTAGAGAGGGGTTTATGTCCTATC
AGCTTGTTGGTGGGGTAATGGCCTACCAAGGCGAAGACGGGTAGCCGGTCTTAGAGGATGGTCGGCCACA
CTGGGACTGAGACACTGCCCAGACTTCTACGGAAGGCTGCAGTCGAGAATCTTTCGCAATGCCCGAAAGG
GTGACGAAGCGACGCCGCGTGAGTGAGGAAGGCCTTAGGGTTGTAAAGCTCTGTCAGGAGTTAAGAAATA
TAAGTGTGTTAATACCACATTTATTTGACGAAGGCTCCAAAGGAAGCCACGGCTAACTCTGTGCCAGCAG
CCGCGGTAATACAGAGGTGGCAAGCGTTGTTCGGAATTATTGGGCGTAAAGAGCACGTAGGTGGGTTTGT
AAGTCAGATGTGAAAGCCTTCTGTTCAACGGAAGAATTGCATCTGAAACTATAAGTCTTGAGTGTAGGAG
GGGAGAATGGAACTTCTGGTGGAGCGGTGAAATGCGTAGATATCAGAAGGAACGCCGGCGGCGAAAGCGA
TTCTCTGGCCTATTACTGACACTCAGTGTGCGAAAGCTAGGGGAGCAAACGGGATTAGATACCCCGGTAG
TCCTAGCTGTAAACGATGGGCACTAAGTAGAGGGGATTACCGATGTTCTCTCTGCCGTAGCTAACGCATT
AAGTGCCCCGCCTGGGGAGTACGGCCGCAAGGCTAAAACTCAAAAGAATTGACGGGGGCTCGCACAAGCG
GTGGAGCATGTGGCTTAATTCGATGCAACGCGAAAAACCTTACCGGGGCTTGACATGGTAGAAGTAGGAA
CCCGAAAGGGTAACGAACGGTATCCAGTCCGTAGCTATCACAGGTGTTGCATGGCTGTCGTCAGCTCGTG
TCGTGAGACGTTGGGTTAAGTCCCCTAACGAGCGAAACCCTTGTTTTTAGTTACCAGCGGGTTATGCCGG
GTACTCTAGAAAGACTGCCGTCGTCAAGACGGAGGAAGGTGGGGATGACGTCAAGTCATCATGGCCCTTA
TGCCCCGGGCTGCACACGTGCTACAATGGTCGGTACAAACGGAAGCGAAGCCGAGAGGTGAAGCGAATCC
TAAAAAGCCGATCTCAGTTCGGATTGGAGGCTGAAATTCGCCTCCATGAAGTTGGAATCGCTAGTAATCG
CGGATCAGCAATGCCGCGGTGAGTATGTTCCCGAGCCTTGTACACACCGCCCGTCAAGCCACCCAAGCAG
GATGCACCCGAAAACATTATATCTAACCAGGGCAACTTGGAGGAAAGTGTTGAAGGAGTGTTTTGTGAGG
AGGACTAAGTCGTAACAAGGTAGTCGTAGGAGAACCTGCGGCTGGATCACCTCCTTTCTATGGAGTTAAT
CAAAGTCGGTACATCCGACGTCTTTTATGTTGTTATTTGTTTTTTTAGGATTGTTGGGAGGGTGCTGAAC
CACTGGCAGGTAGTATTGCGAGTTCCTTTCAGAGTTGGGAAGAGGTCTAGGGCCTATAGCTCAGTTGGTT
TAGAGCGTTCCCCTGATAAGGGAAAGGTCAGTGGTTCGAATCCACTTAGGCCCACCATTCTCATGTTAAA
TCAAGTTGTATTGAGGTGAATTTAACTGGGGGGTGTAGCTCAACTGGGAGAGCGCTGCCTTTGCAAGGCA
GAGGTTAGCGGTTCGATCCCGCTCATCTCCACAAGTTCTTATGTAAAGTCGTAAGTAGGTAGTAACTGTT
CTTTGGCAATAGACGCAATTTTAGTGATGTAAAATAATTGAAAAATTGGGTGATCAAGCTATTAAGGGTA
CATGGTGGATGTCTTGGTACCAAAAGCTGATGAAGGACGTGGAAGGCTGCGAAATGCTTCGGTGAGCTGC
CAAACAAGCTTTGATCCGGAGAATTCCGAATTGGGAAACCTGTCGTAAGAGTCACTTTGTGTCTCTTTTG
GTTAATACCGCGACATTGTTATCTGAATAAATAGGGTAATGAGAGGAACGAAGGGAACTGAAACATCTAA
GT

>gi|189009127|gb|EU478663.1| Uncultured Planctomycetales bacterium clone Peru_32 16S ribosomal RNA gene, partial sequence; 16S-23S ribosomal RNA intergenic spacer, tRNA-Ile and tRNA-Ala genes, complete sequence; and 23S ribosomal RNA gene, partial sequence
GGATTAGGCATGCAAGTCGAACGAGGATATATCCTTCGGGGTATAAGCCGAGTGGCGCAAGGGTGAGTAA
TGCATAGATTACCTGCCTCTAGGATAAGGACAACTTTGTGAAAACGAAGCTAATACTTAATAATACAAAA
GAAAATAATTTTCTTTTGTCAATGGGAGGGTAGCAATACCTTTTGCCTAGAGAGGGGTTTATGTCCTATC
AGCTTGTTGGTGGGGTAATGGCCTACCAAGGCGAAGACGGGTAGCCGGTCTTAGAGGATGGTCGGCCACA
CTGGGACTGAGACACTGCCCAGACTTCTACGGAAGGCTGCAGTCGAGAATCTTTCGCAATGCCCGAAAGG
GTGACGAAGCGACGCCGCGTGAGTGAGGAAGGCCTTAGGGTTGTAAAGCTCTGTCAGGAGTTAAGAAATA
TAAGTGTGTTAATACCACATTTATTTGACGAAGGCTCCAAAGGAAGCCACGGCTAACTCTGTGCCAGCAG
CCGCGGTAATACAGAGGTGGCAAGCGTTGTTCGGAATTATTGGGCGTAAAGAGCACGTAGGTGGGTTTGT
AAGTCAGATGTGAAAGCCTTCTGTTCAACGGAAGAATTGCATCTGAAACTGCAAATCTTGAGTGTAGGAG
GGGAGAATGGAACTTCTGGTGGAGCGGTGAAGTGCGTAGATATCAGAAGGAACGCCGGCGGCGAAAGCGA
TTCTCTGGCCTATTACTGACACTCAGTGTGCGAAAGCTAGGGGAGCAAACGGGATTAGATACCCCGGTAG
TCCTAGCCGTAAACGATGGGCACTAAGTAGAGGGAATTACCGATGTTCTCTCTGCCGTAGCTAACGCATT
AAGTGCCCCGCCTGGGGAGTACGGCCGCAAGGCTAAAACTCAAAAGAATTGACGGGGGCTCGCACAAGCG
GTGGAGCATGTGGCTTAATTCGATGCAACGCGAAAAACCTTACCGGGGCTTGACATGGTAGAAGTAGGAA
CCCGAAAGGGTAACGAACGGTATCCAGTCCGTAGCTATCACAGGTGTTGCATGGCTGTCGTCAGCTCGTG
TCGTGAGACGTTGGGTTAAGTCCCCTAACGAGCGAAACCCTTGTTTTTAGTTACCAGCGGGTTATGCCGG
GTACTCTAGAAAGACTGCCGTCGTCAAGACGGAGGAAGGTGGGGATGACGTCAAGTCATCATGGCCCTTA
TGCCCCGGGCTGCACACGTGCTACAATGGTCGGTACAAACGGAAGCGAAGCCGAGAGGTGAAGCGAATCC
TAAAAAGCCGATCTCAGTTCGGATTGGAGGCTGAAATTCGCCTCCATGAAGTTGGAATCGCTAGTAATCG
CGGATCAGCAATGCCGCGGTGAATATGTTCCCGAGCCTTGTACACACCGCCCGTCAAGCCACCCAAGCAG
GATGCACCCGAAAACATTATATCTAACCAGGGCAACTTGGAGGAAAGTGTTGAAGGAGTGTTTTGTGAGG
AGGACTAAGTCGTAACAAGGTAGTCGTAGGAGAACCTGCGGCTGGATCACCTCCTTTCTATGGAGTTAAT
CAAAGTCGGTACATCCGACGTCTTTTATGTTGTTATTTGTTTTTTAGGATTGTTGGGAGGGTGCTGAACC
ACTGGCAAGTAGTATTGCGAGTTCCTTTCAGAGTTGGGAAGAGGTCTAGGGCCTATAGCTCAGTTGGTTT
AGAGCGTTCCCCTGATAAGGGAAAGGTCAGTGGTTCGAATCCACTTAGGCCCACCATTTTCATGTTGAAT
TAGGTTGATTTGAAGTGAATTTAACTGGGGGGTGTAGCTCAACTGGGAGAGCGCTGCCTTTGCAAGGCAG
AGGTTAGCGGTTCGATCCCGCTCATCTCCACAAGTACTTATGTAAAGTCGTAAGTAGGTAGTAACTGTTC
TTTGGCAATAGACGCAATTTTAGTGATGTAAAATAATTGAAAAATTGGGTGATCAAGCTATTAAGGGTGC
ATGGTGGATGTCTTGGTACCAAAAGCTGATGAAGGACGTGGAAGGCTGCGAAATGCTTCGGTGAGCTGCC
AAACAAGCTTTGATCCGGAGAATTCCGAATTGGGAAACCTGTCGTAAGAGTCACTTTGTGTCTCTTTTGG
TTAATACCGCGACATTGTTATCTGAATAAATAGGGTAATGAGAGGAACGAAGGGAACTGAAACATCTAAG
TACCTC

>gi|189009128|gb|EU478664.1| Uncultured Planctomycetales bacterium clone Peru_33 16S ribosomal RNA gene, partial sequence; 16S-23S ribosomal RNA intergenic spacer, tRNA-Ile and tRNA-Ala genes, complete sequence; and 23S ribosomal RNA gene, partial sequence
GGATTAGGCATGCAAGTCGAACGAGGATATATCCTTCGGGATATAAGCCGAGTGGCGCAAGGGTGAGTAA
TGCATAGATTACCTGCCTCTAGGATAAGGACAACTTTGTGAAAACGAAGCTAATACTTAATAATACAAAA
GAAAATAATTTTCTTTTGTCAATGGGAGGGTAGCAATACCTTTTGCCTAGAGAGGGGTTTATGTCCTATC
AGCTTGTTGGTGGGGTAATGGCCTACCAAGGCGAAGACGGGTAGCCGGTCTTAGAGGATGGTCGGCCACA
CTGGGACTGAGACACTGCCCAGACTTCTACGGAAGGCTGCAGTCGAGAATCTTTCGCAATGCCCGAAAGG
GTGACGAAGCGACGCCGCGTGAGTGAGGAAGGCCTTAGGGTTGTAAAGCTCTGTCAGGAGTTAAGAAATA
TAAGTGTGTTAATACCACGTTTATTTGACGAAGGCTCCAAAGGAAGCCACGGCTAACTCTGTGCCAGCAG
CCGCGGTAATACAGAGGTGGCAAGCGTTGTTCGGAATTATTGGGCGTAAAGAGCACGTAGGTGGGTTTGT
AAGTCAGATGTGAAAGCCTTCTGTTCAACGGAAGAATTGCATCTGAAACTGCAAGTCTTGAGTGTAGGAG
GGGAGAATGGAACTTCTGGTGGAGCGGTGAAATGCGTAGATATCGGAAGGAACGCCGGCGGCGAAAGCGA
TTCTCTGGCCTATTACTGACACTCAGTGTGCGAAAGCTAGGGGAGCAAACGGGATTAGATACCCCGGTAG
TCCTAGCCGTAAACGATGGGCACTAAGTAGAGGGAATTACCGATGTTCTCTCTGCCGTAGCTAACGCATT
AAGTGCCCCGCCTGGGGAGTACGGCCGCAAGGCTAAAACTCAAAAGAATTGACGGGGGCTCGCACAAGCG
GTGGAGCATGTGGCTTAATTCGATGCAACGCGAAAAACCTTACCGGGGCTTGACATGGTAGAAGTAGGAA
CCCGAAAGGGTAACGAACGGTATCCAGTCCATAGCTATCACAGGTGTTGCATGGCTGTCGTCAGCTCGTG
TCGTGAGACGTTGGGTTAAGTCCCCTAACGAGCGAAACCCTTGTTTTTAGTTACCAGCGGGTTATGCCGG
GTACTCTAGAAAGACTGCCGTCGTCAAGACGGAGGAAGGTGGGGATGACGTCAAGTCATCATGGCCCTTA
TGCCCCGGGCTGCACACGTGCTACAATGGTCGGTACAAACGGAAGCGAAGCCGAGAGGTGAAGCGAATCC
TAAAAAGCCGATCTCAGTTCGGATTGGAGGCTGAAATTCGCCTCCATGAAGTTGGAATCGCTAGTAATCG
CGGATCAGCAATGCCGCGGTGGATATGTTCCCGAGCCTTGTACACACCGCCCGTCAAGCCACCCAAGCAG
GATGCACCCGAAAACATTATATCTAACCAGGGCAACTTGGAGGAAAGTGTTGAAGGAGTGTTTTGTGAGG
AGGACTAAGTCGTAACAAGGTAGTCGTAGGAGAACCTGCGGCTGGATCACCTCCTTTCTATGGAGTTAAT
CAAAGTCGGTACATCCGGCGTCTTTTATGTTGTTATTTGTTTTTTTAGGATTGTTGGGAGGGTGCTGAAC
CACTGGCAGGTAGTATTGCGAGTTCCTTTCAGAGTTGGGAAGAGGTCTAGGGCCTATAGCTCAGTTGGTT
TAGAGCGTTCCCCTGATAAGGGAAGGGTCAGTGGTTCGAATCCACTTAGGCCCACCATTCTCATGTTGAA
TTAAGTTGTTTTGAAGTGAATTTAACTGGGGGGTGTAGCTCAACTGGGAGAGCGCTGCCTTTGCAAGGCA
GAGGTTAGCGGTTCGATCCCGCTCATCTCCACAAGTTCTTATGTAAAGTTGTAAGTAGGTAGTAACTGTT
CTTTGGCAATAGACGCAATTTTAGTGATGTAAAATAATTGAAAAATTGGGTGATCAAGCTATTAAGGGTA
CATGGTGGATGTCTTGGTACCAAAAGCTGATGAAGGACGTGGAAGGCTGCGATATGCTTCGGTGAGCTGC
CAAACAAGCTTTGATCCGGAGAATTCCGAATTGGGAAACCTGTCGTAAGAGACACTTTGTGACTCTTTTG
GTTAATACCGCGACATTGTTATCTGAATAAATAGGGTAATGAGAGGAACGAAGGGAACTGAAACATCTAA
GTAC

>gi|189009129|gb|EU478665.1| Uncultured Planctomycetales bacterium clone Peru_36 16S ribosomal RNA gene, partial sequence; 16S-23S ribosomal RNA intergenic spacer, tRNA-Ile and tRNA-Ala genes, complete sequence; and 23S ribosomal RNA gene, partial sequence
GGATTAGGCATGCAAGTCGAACGAGGATATATCCTTCGGGATATAAGCCGAGTGGCGCAAGGGTGAGTAA
TGCATAGATTACCTGCCTCTAGGATAAGGACAACTTTGTGAAAACGAAGCTAATACTTAATAATACAAAA
GAAAATAATTTTCTTTTGTCAATGGGAGGGTAGCAATACCTTTTGCCTAGAGAGGGGTTTATGTCCTATC
AGCTTGTTGGTGGGGTAATGGCCTACCAAGGCGAAGACGGGTAGCCGGTCTTAGAGGATGGTCGGCCACA
CTGGGACTGAGACACTGCCCAGACTTCTACGGAAGGCTGCAGTCGAGAATCTTTCGCAATGCCCGAAAGG
GTGACGAAGCGACGCCGCGTGAGTGAGGAAGGCCTTAGGGTTGTAAAGCTCTGTCAGGAGTTAAGAAATA
TAAGTGTGCTAATACCACGTTTATTTGACGAAGGCTCCAAAGGAAGCCACGGCTAACTCTGTGCCAGCAG
CCGCGGTAATACAGAGGTGGCAAGCGTTGTTCGGAATTATTGGGCGTAAAGAGCACGTAGGTGGGTTTGT
AAGTCAGATGTGAAAGCCTTCTGTTCAACGGAAGAATTGCATCTGAAACTGCAAGTCTTGAGTGTAGGAG
GGGAGAATGGAACTTCTGGTGGAGCGGTGAAATGCGTAGATATCAGAAGGAACGCCGGCGGCGAAAGCGA
TTCTCTGGCCTATTACTGACGCTCAGTGTGCGAAAGCTAGGGGAGCAAACGGGATTAGATACCCCGGTAG
TCCTAGCCGTAAACGATGGGCACTAAGTAGAGGGAATTACCGATGTTCTCTCTGCCGTAGCTAACGCATT
AAGTGCCCCGCCTGGGGAGTACGGCCGCAAGGCTAAAACTCAAAAGAATTGACGGGGGCTCGCACAAGCG
GTGGAGCATGTGGCTTAATTCGATGCAACGCGAAAAACCTTACCGGGGCTTGACATGGTAGAAGTAGGAA
CCCGAAAGGGTAACGAACGGTATCCAGTCCATAGCTATCACAGGTGTTGCATGGCTGTCGTCAGCTCGTG
TCGTGAGATGTTGGGTTAAGTCCCCTAACGAGCGAAACCCTTGTTTTTAGTTACCAGCGGGTTATGCCGG
GTACTCTAGAAAGACTGCCGTCGTCAAGACGGAGGAAGGTGGGGATGACGTCAAGTCATCATGGCCCTTA
TGCCCCGGGCTGCACACGTGCTACAATGGTCGGTACAAACGGAAGCGAAGCCGAGAGGTGAAGCGAATCC
TAAAAAGCCGATCTCAGTTCGGATTGGAGGCTGAAATTCGCCTCCATGAAGTTGGAATCGCTAGTAATCG
CGGATCAGCAATGCCGCGGTGAATATGTTCCCGAGCCTTGTACACACCGCCCGTCAAGCCACCCAAGCAG
GATGCACCCGAAAACATTATATCTAACCAGGGCAACTTGGAGGAAAGTGTTGAAGGAGTGTTTTGTGAGG
AGGACTAAGTCGTAACAAGGTAGTCGTAGGAGAACCTGCGGCTGGATCACCTCCTTTCTATGGAGTTAAT
CAAAGTCGGTACATCCGGCGTCTTTTATGTTGTTATTTGTTTTTTTAGGATTGTTGGGAGGGTGCTGAAC
CACTGGCAGGTAGTATTGCGAGTTCCTTTCAGAGTTGGGAAGAGGTCTAGGGCCTATAGCTCAGTTGGTT
TAGAGCGTTCCCCTGATAAGGGAAAGGTCAGTGGTTCGAATCCACTTAGGCCCACCATTCTCATGTTGAA
TTAAGTTGTTTTGAAGTGAATTTAACTGGGGGGTGTAGCCCAACTGGGAGAGCGCTGCCTTTGCAAGGCA
GAGGTTAGCGGTTCGATCCCGCTCATCTCCACAAGTTCTTATGTAAAGTTGTAAGTAGGTAGCAACTGTT
CTTTGGCAATAGACGCAATTTTAGTGATGTAAAATAATTGAAAAATTGGGTGATCAAGCTATTAAGGGTA
CATGGTGGATGTCTTGGTACCAAAAGCTGATGAAGGACGTGGAAGGCTGCGATATGCTTCGGTGAGCTGC
CAAACAAGCTTTGATCCGGAGAATTCCGAATTGGGAAACCTGTCGTAAGAGACACTTTGTGACTCTTTTG
GTTAATACCGCGACATTGTTATCTGAATAAATAGGGTAATGAGAGGAACGAAGGGAACTGAAACATCTAA

>gi|189009130|gb|EU478666.1| Uncultured Planctomycetales bacterium clone Peru_38 16S ribosomal RNA gene, partial sequence; 16S-23S ribosomal RNA intergenic spacer, tRNA-Ile and tRNA-Ala genes, complete sequence; and 23S ribosomal RNA gene, partial sequence
GGATTAGGCATGCAAGTCGAACGAGGATATATCCTTCGGGATATAAGCCGAGTGGCGCAAGGGTGAGTAA
TGCATAGATTACCTGCCTCTAGGATAAGGACAACTTTGTGAAAACGAAGCTAATACTTAATAATACAAAA
GAAAATAATTTTCTTTTGTCAATGGGAGGGTAGCAATACCTTTTGCCTAGAGAGGGGCTTATGTCCTATC
AGCTTGTTGGTGGGGTAATGGCCTACCAAGGCGAAGACGGGTAGCCGGTCTTAGAGGATGGTCGGCCACA
CTGGGACTGAGACACTGCCCAGACTTCTACGGAAGGCTGCAGTCGAGAATCTTTCGCAATGCCCGAAAGG
GTGACGAAGCGACGCCGCGTGAGTGAGGAAGGCCTTAGGGTTGTAAAGCTCTGTCAGGAGTTAAGAAATA
TAAGTGTGTTAATACCACATTTATTTGACGAAGGCTCCAAAGGAAGCCACGGCTAACTCTGTGCCAGTAG
CCGCGGTAATACAGAGGTGGCAAGCGTTGTTCGGAATTATTGGGCGTAAAGAGCACGTAGGTGGGTTTGT
AAGTCAGATGTGAAAGCCTTCTGTTCAACGGAAGAATTGCATCTGAGACTGCAAGTCTTGAGTGTAGGAG
GGGAGAATGGAACTTCTGGTGGAGCGGTGAAATGCGTAGATATCAGAAGGAACGCCGGCGGCGAAAGCGA
TTCTCTGGCCTATTACTGACGCTCAGTGTGCGAAAGCTAGGGGAGCAAACGGGATTAGATACCCCGGTAG
TCCTAGCCGTAAACGATGGGCACTAAGTAGAGGGAATTACCGATGTTCTCTCTGCCGTAGCTAACGCATT
AAGTGCCCCGCCTGGGGAGTACGGCCGCAAGGCTAAAACTCAAAAGAATTGACGGGGGCTCGCACAAGCG
GTGGAGCATGTGGCTTAATTCGATGCAACGCGAAAAACCTTACCGGGGCTTGACATGGTAGAAGTAGGAA
CCCGAAAGGGTAACGAACGGTATCCAGTCCATAGCTATCACAGGTGTTGCATGGCTGTCGTCAGCTCGTG
TCGTGAGACGTTGGGTTAAGTCCCCTAACGAGCGAAACCCTTGTTTTTAGTTACCAGCGGGTTATGCCGG
GTACTCTAGAAAGACTGCCGTCGTCAAGACGGAGGAAGGTGGGGATGACGTCAAGTCATCATGGCCCTTA
TGCCCCGGGCTGCACACGTGCTACAATGGTCGGTACAAACGGAAGCGAAGCCGAGAGGTGAAGCGAATCC
TAAAAAGCCGATCTCAGTTCGGATTGGAGGCTGAAATTCGCCTTCATGAAGTTGGAATCGCTAGTAATCG
CGGATCAGCAATGCCGCGGTGAATATGTTCCCGAGCCTTGTACACACCGCCCGTCAAGCCACCCAAGCAG
GATGCACCCGAAAACATTATATCTAACCAGGGCAACTTGGAGGAAAGTGTTGAAGGAGTGTTTTGTGAGG
AGGACTAAGTCGTAACAAGGTAGTCGTAGGAGAACCTGCGGCTGGATCACCTCCTTTCTATGGAGTTAAT
CAAAGTCGGTACATCCGGCGTCTTTTATGTTGTTATTTGTTTTTTTAGGATTGTTGGGAGGGTGCTGAAC
CACTGGCAGGTAGTATTGCGAGTTCCTTTCAGAGTTGGGAAGAGGTCTAGGGCCTATAGCTCAGTTGGTT
TAGAGCGTTCCCCTGATAAGGGAAAGGTCAGTGGTTCGAATCCACTTAGGCCCACCATTCTCATGTTGAA
TTAAGCTGTTTTGAAGTGAATTTAACTGGGGGGTGTAGCTCAACTGGGAGAGCGCTGCCTTTGCAAGGCA
GAGGTTAGCGGTTCGATCCCGCTCATCTCCACAAGTTCTTATGTAAAGTTGTAAGTAGGTAGTAACTGTT
CTTTGGCAATAGACGCAATTTTAGTGATGTAAAATAATTGAAAAATTGGGTGATCAAGCTATTAAGGGTA
CATGGTGGATGTCTTGGTACCAAAAGCTGATGAAGGACGTGGAAGGCTGCGATATGCTTCGGTGAGCTGC
CGAACAAGCTTTGATCCGGAGAATTCCGAATTGGGAAACCTGTCGTAAGAGACACTTTGTGACTCTTTTG
GTTAATACCGCGACATTGTTATCTGAATAAATAGGGTAACGAGAGGAACGAAGGGAACTGAAACAT

>gi|189009131|gb|EU478667.1| Uncultured Planctomycetales bacterium clone Peru_39 16S ribosomal RNA gene, partial sequence; 16S-23S ribosomal RNA intergenic spacer, tRNA-Ile and tRNA-Ala genes, complete sequence; and 23S ribosomal RNA gene, partial sequence
GGATTAGGCATGCAAGTCGAACGAGGATATACCTTTCGGGGTATAAACCGAGTGGCGCAAGGGTGAGTAA
TGCATAGATTACCTGCCTCTAGGTTAAGGACAACTTTGTGAAAACGAAGCTAATACTTAATAATACAAGA
GAGAATAATTCTTTTTTGTCAATGGGAGGGTAGCAATACCTTTTGCCTAGAGAGGGGTTTATGTCCTATC
AGCTTGTTGGTGGGGTAATGGCCTACCAAGGCGAAGACGGGTAGCCGGTCTTAGAGGATGGTCGGCCACA
CTGGGACTGAGACACTGCCCAGACTTCTACGGAAGGCTGCAGTCGAGAATCTTTCGCAATGCCCGAAAGG
GTGACGAAGCGACGCCGCGTGAGTGAGGAAGGCCTTCGGGTTGTAAAGCTCTGTCAGGTGTTAAGAAATA
TAAGTGTGCTAATACCACATTTATTTGACAAAGGCGCCAAAGGAAGCCACGGCTAACTCTGTGCCAGCAG
CCGCGGTAATACAGAGGTGGCAAGCGTTGTTCGGAATTATTGGGCGTAAAGAGCACGTAGGTGGGCTCGT
AAGTTAGATGTGAAAGCCTTCTGTTCAACGGAAGAATTGCATCTGAAACTGCGAGTCTTGAGTGTAGGAG
GGGAGAATGGAACTTCTGGTGGAGCGGTGAAATGCGTAGATATCAGAAGGAACGCCGGCGGCGAAAGCGA
TTCTCTGGCCTATTACTGACACTCAGTGTGCGAAAGCTAGGGGAGCAAACGGGATTAGATACCCCGGTAG
TCCTAGCTGTAAACGATGGGCACTAAGTAGAGGGAATTACCGATGTTCTCTCTGCCGTAGCTAACGCATT
AAGTGCCCCGCCTGGGGAGTACGGCCGCAAGGCTAAAACTCAAAAGAATTGACGGGGGCTCGCACAAGCG
GTGGAGCATGTGGCTTAATTCGATGCAACGCGAAAAACCTTACCGGGGCTTGACATGGTAGAAGTAGGAA
CCCGAAAGGGTAACGAACGGTATCCAGTCCGTAGCTATCACAGGTGTTGCATGGCTGTCGTCAGCTCGTG
TCGTGAGACGTTGGGTTAAGTCCCCTAACGAGCGAAACCCTTGTTTTTAGTTACCAGCGGGTTATGCCGG
GTACTCTAGAAAGACTGCCGTCGTCAAGACGGAGGAAGGTGGGGATGACGTCAAGTCATCATGGCCCTTA
TGCCCCGGGCTGCACACGTGCTACAATGGTCGGTACAAACGGAAGCGAAGCCGAGAGGTGGAGCGAATCC
TAAAAAGCCGATCTCAGTTCGGATTGGAGGCTGAAATTCGCCTCCATGAAGTTGGAATCGCTAGTAATCG
CGGATCAGCATTGCCGCGGTGAATATGTTCCCGAGCCTTGTACACACCGCCCGTCAAGCCACCCAAGCAG
GATGCACCCGAAAACATTATATCTAACCAGGTTTACCTGGAGGAAAGTGTTGAAGGAGTGTTTTGTGAGG
AGGACTAAGTCGTAACAAGGTAGTCGTAGGAGAACCTGCGGCTGGATCACCTCCTTTCTATGGAGTTAAT
CGAAGTCGGTACATCCGACGACTTTTATGTTGTTTTTAGTATTATAAGGATTGTTGGGAGGGTGCTGAAC
CACTGGTAGGCAGTATTACGAGTTCCCTTCAGGTTGGGAAAAGGTCTAGGGCCTATAGCTCAGTTGGTTT
AGAGCGTTCCCCTGATAAGGGAAAGGTCAGTGGTTCGAATCCACTTAGGCCCACCATTCTCATGTTGAAT
TAAGTTGATTGTGATACGAATTTAACTGGGGGGTGTAGCTCAACTGGGAGAGCGCTGCCTTTGCAAGGCA
GAGGTTAGCGGTTCGATCCCGCTCATCTCCACAAATCTTATGTAGTATTGTAGGTGTAGTAGAAGTAACT
GTTCTTTGGCAATAGACGCAATTTAAGCGATGTAAAGTAATAATAATTTGGGTGATCAAGCTATTAAGGG
TGCATGGTGGATGTCTTGGTACCAAAAGCTGATGAAGGACGTGGAAGGCTGCGATATGCTTCGGTGAGCT
GCCAAACAAGCTTTGATCCGGAGAATTCCGAATTGGGAAACCTGTCGTAAGAGGCACTTTGTGTCTCTTT
TGGTTTATACTGCGACATTGTTATCTGAATAAATAGGGTAATGAGAGGAACGAAGGGAACTGAAA

>gi|189009132|gb|EU478668.1| Uncultured Planctomycetales bacterium clone Peru_40 16S ribosomal RNA gene, partial sequence; 16S-23S ribosomal RNA intergenic spacer, tRNA-Ile and tRNA-Ala genes, complete sequence; and 23S ribosomal RNA gene, partial sequence
GGATTAGGCATGCAAGTCGAACGAGGATATACCTTTCGGGGTATAAACCGAGTGGCGCAAGGGTGAGTAA
TGCATAGATTACCTGCCTCTAGGATAAGGACAACTTTGTGAAAACGAAGCTAATACTTAATAATACAAGA
GAGAATAATTCTTTTTTGTCAATGGGAGGGTAGCAATACCTTTTGCCTAGAGAGGGGTTTATGTCCTATC
AGCTTGTTGGTGGGGTAATGGCCTACCAAGGCGAAGACGGGTAGCCGGTCTTAGAGGATGGTCGGCCACA
CTGGGACTGAGACACTGCTCAGACTTCTACGGAAGGCTGCAGTCGAGAATCTTTCGCAATGCCCGAAAGG
GTGACGAAGCGACGCCGCGTGAGTGAGGAAGGCCTTCGGGTTGTAAAGCTCTGTCAGGTGTTAAGAAATA
TAAGTGTGCTAATACCACATTTATTTGACAAAGGCGCCAAAGGAAGCCACGGCTAACTCTGTGCCAGCAG
CCGCGGTAATACAGAGGTGGCAAGCGTTGTCCGGAATTATTGGGCGTAAAGAGCACGTAGGTGGGTTCGT
AAGTCAGATGTGAAAGCCTTCTGTTCAACGGAAGAATTGCATCTGAAACTGCGAGTCTTGAGTGTAGGAG
GGGAGAATGGAACTTCTGGTGGAGCGGTGAAATGCGTAGATATCAGAAGGAACGCCGGCGGCGAAAGCGA
TTCTCTGGCCTATTACTGACACTCAGTGTGCGAAAGCTAGGGGAGCAAACGGGATTAGATACCCCGGTAG
TCCTAGCTGTAAACGATGGGCACTAAGTAGAGGGAATTACCGATGTTCTCTCTGCCGTAGCTAACGCATT
AAGTGCCCCGCCTGGGGAGTACGGCCGCAAGGCTAAAACTCAAAAGAATTGACGGGGGCTCGCACAAGCG
GTGGAGCATGTGGCTTAATTCGATGCAACGCGAAAAACCTTACCGGGGCTTGACATGGTAGAAGTAGGAA
CCCGAAAGGGTAACGAACGGTATCCAGTCCGTAGCTATCACAGGTGTTGCATGGCTGTCGTCAGCTCGTG
TCGTGAGACGTTGGGTTAAGTCCCCTAACGAGCGAAACCCTTGTTTTTAGTTACCAGCGGGTTATGCCGG
GTACTCTAGAAAGACTGCCGTCGTCAAGACGGAGGAAGGTGGGGATGACGTCAAGTCATCATGGCCCTTA
TGCCCCGGGCTGCACACGTGCTACAATGGTCGGTACAAACGGAAGCGAAGCCGAGAGGTGGAGCGAATCC
TAAAAAGCCGATCTCAGTTCGGATTGGAGGCTGAAATTCGCCTCCATGAAGTTGGAATCGCTAGTAATCG
CGGATCAGCATTGCCGCGGTGAATATGTTCCCGAGCCTTGTACACACCGCCCGTCAAGCCACCCAAGCAG
GATGCACCCGAAAACATTATATCTAACCAGGTTTACCTGGAGGAAAGTGTTGAAGGAGTGTTTTGTGAGG
AGGACTAAGTCGTAACAAGGTAGTCGTAGGAGAACCTGCGGCTGGATCACCTCCTTTCTATGGAGTTAAT
CGAAGTCGGTACATCCGACGACTTTTATGTTGTTTTTAGTATTATAAGGATTGTTGGGAGGGTGCTGAAC
CACTGGTAGGCAGTATTACGAGTTCCTTTCAGGTTGGGAAAAGGTCTAGGGCCTATAGCTCAGTTGGTTT
AGAGCGTTCCCCTGATAAGGGAAAGGTCAGTGGTTCGAATCCACTTAGGCCCACCATTCTCATGTTGAAT
TAAGTTGATTGTGATACGAATTTAACTGGGGGGTGTAGCTCAACTGGGAGAGCGCTGCCTTTGCAAGGCA
GAGGTTAGCGGTTCGATCCCGCTCATCTCCACAAATCTTATGTAGTATTGTAGGTGTAGTAGAAGTAACT
GTTCTTTGGCAATAGACGCAATTTAAGCGATGTAAAGTAATAATAATTTGGGTGATCAAGCTATTAAGGG
TGCATGGTGGATGTCTTGGTACCAAAAGCTGATGAAGGACGTGGAAGGCTGCGATATGCTTCGGTGAGCT
GCCAAACAAGCTTTGATCCGGAGAATTCCGAATTGGGAAACCTGTCGTAAGAGGCACTTTGTGTCTCTTT
TGGTTTATACTGCGACATTGTTATCTGAATAAATAGGGTAATGAGAGGAACGAAGGGAACTGAAACATCT
AAGT

>gi|189009133|gb|EU478669.1| Uncultured Planctomycetales bacterium clone Peru_41 16S ribosomal RNA gene, partial sequence; 16S-23S ribosomal RNA intergenic spacer, tRNA-Ile and tRNA-Ala genes, complete sequence; and 23S ribosomal RNA gene, partial sequence
GGATTAGGCATGCAAGTCGAACGAGGATATATCCTTCGGGATATAAGCCGAGTGGCGCAAGGGTGAGTAA
TGCATAGATTACCTACCTCTAGGATAAGGACAACTTTGTGAAAACGAAGCTAATACTTAATAACACAAGA
GAAAATAATTTTCTTTTGTCAATGGGAGGGTAGCAATACCTTTTGCCTAGAGAGGGGTTTATGTCCTATC
AGCTTGTTGGTGGGGTAATGGCCTACCAAGGCGAAGACGGGTAGCCGGTCTTAGAGGATGGTCGGCCACA
CTGGGACTGAGACACTGCCCAGACTTCTACGGAAGGTTGCAGTCGAGAATCTTTCGCAATGCCCGAAAGG
GTGACGAAGCGACGCCGCGTGAGTGAGGAAGGCCTTCGGGTTGTAAAGCTCTGTCAGGAGTTAAGAAATG
TAAGTGTGCTAATACCACATTTACTTGACGAAGGCTCCAAAGGAAGCCACGGCTAACTCTGTGCCAGCAG
CCGCGGTAATACAGAGGTGGCAAGCGTTGTTCGGAATTATTGGGCGTAAAGAGCACGTAGGTGGGTTTGT
AAGTCAGATGTGAAAGCCTTCTGTTCAACGGAAGAATTGCATCTGAAACTGCAAGTCTTGAGTGTAGGAG
GGGGGAATGGAACTTCTGGTGGAGCGGTGAAATGCGTAGATATCAGAAGGAACGCCGGCGGCGAAAGCGA
TTCTCTGGCCTATTACTGACACTCAGTGTGCGAAAGCTAGGGGAGCAAACGGGATTAGATACCCCGGTAG
TCCTAGCCGTAAACGATGGGCACTAAGTAGAGGGAATTACCGATGTTCTCTCTGCCGTAGCTAACGCATT
AAGTGCCCCGCCTGGGGAGTACGGCCGCAAGGCTAAAACTCAAAAGAATTGACGGGGGCCCGCACAAGCG
GTGGAGCATGTGGCTTAATTCGATGCAACGCGAAAAACCTTACCGGGGCTTGACATGGTAGAAGTAGGAA
CCCGAAAGGGTAACGAACGGTATCCAGTCCGTAGCTATCACAGGTGTTGCATGGCTGTCGTCAGCTCGTG
TCGTGAGACGTTGGGTTAAGTCCCCTAACGAGCGAAACCTTGTTTTTAGTTACCAGCGGGTTATGCCGGG
TACTCTAGAAAGACTGCCGTCGTCAAGACGGAGGAAGGTGGGGATGACGTCAAGTCATCATGGCCCTTAT
GCCCCGGGCTGCACACGTGCTACAATGGTCGGTACAAACGGAAGCGAAGCCGAGAGGTGGAGCGAATCCT
AAAAAGCCGATCTCAGTTCGGATTGGAGGCTGAAATTCGCCTCTATGAAGCTGGAATCGCTAGTAATCGC
GGATCAGCATTGCCGCGGTGAATATGTTCCCGAGCCTTGTACACACCGCCCGTCAAGCCACCCAAGCAGG
ATGCACCCGAAAACATTATATCTAACCAGGTTTGCCTGGAGGAAAGTGTTGAAGGAGTGTTTTGTGAGGA
GGACTAAGTCGTAACAAGGTAGTCGTAGGAGAACCTGCGGCTGGATCACCTCCTTTCTATGGAGTTAATC
AAAGTCGGTACATCCGGCGTCTTTTATGTTGTTGTTTATTTTTTAGGATTGTTGGGAGGGTGCTGAACCA
CTGGCAGGTAGTATTGCGAGTTCCTTTCAGGGTTGGGAAGAGGTCTAGGGCCTATAGCTCAGTTGGTTTA
GAGCGTTCCCCTGATAAGGGAAAGGTCAGTGGTTCGAATCCACTTAGGCCCACCATCCTCATGTTAAATT
ATGATGTATGTATATTAAATTTAACTGGGGGGTGTAGCTCAACTGGGAGAGCGCGGCCCTTGCAAGGCCG
AGGTTAGCGGTTCGATCCCGCTCATCTCCACAAGTTTCTTGTAAAGTTTTAAGTCTGTAGTAACTGTTCT
TTGGCAATAGACGCAATTTAAGCGATGTAAAATAATTAAATATTTGGGTGATCAAGCTATTAAGGGTACA
TGGTGGATGTCTTGGTACCAAAAGCTGATGAAGGACGTGGAAGGCTGCGATATGCTTCGGTGAGCTGCCA
AACAAGCTTTGATCCGGAGAATTCCGAATTGGGAAACCTGTCGTAAGAGGCGCTATGTGTCTCTTTTGGT
TAATACCGCGACATTATTATCTGAATAAATAGGGTAATGAGAGGAACGAAGGGAACTGAAACATCTAA

>gi|189009134|gb|EU478670.1| Uncultured Planctomycetales bacterium clone Peru_47 16S ribosomal RNA gene, partial sequence; 16S-23S ribosomal RNA intergenic spacer, tRNA-Ile and tRNA-Ala genes, complete sequence; and 23S ribosomal RNA gene, partial sequence
GGATTAGGCATGCAAGTCGAACGAGGATATACCTTTCGGGGTATAAACCGAGTGGCGCAAGGGTGAGTAA
CGCATAGATTACCTGCCTCTAGGATAAGGACAACTTTGTGAAAACGAAGCTAATACTTAATAATACAAGA
GAGAATAATTCTTTTTTGTCAATGGGAGGGTAGCAATACCTTTTGCCTAGAGAGGGGTTTATGTCCTATC
AGCTTGTTGGTGGGGTAATGGCCTACCAAGGCGAAGACGGGTAGCCGGTCTTAGAGGATGGTCGGCCACA
CTGGGACTGAGACACTGCCCAGACTTCTACGGAAGGCTGCAGTCGAGAATCTTTCGCAATGCCCGAAAGG
GTGACGAAGCGACGCCGCGTGAGTGAGGAAGGCCTTCGGGTTGTAAAGCTCTGTCAGGTGTTAAGAAATA
TAAGTGTGCTAATACCACATTTATTTGACAAAGGCGCCAAAGGAAGCCACGGCTAACTCTGTGCCAGCAG
CCGCGGTAATACAGAGGTGGCAAGCGTTGTTCGGAATTATTGGGCGTAAAGAGCACGTAGGTGGGTTCGT
AAGTCAGATGTGAAAGCCTTCTGTTCAACGGAAGAATTGCATCTGAAACTGCGAGTCTTGAGTGTAGGAG
GGGAGAATGGAACTTCTGGTGGAGCGGTGAAATGCGTAGATATCAGAAGGAACGCCGGCGGCGAAAGCGA
TTCTCTGGCCTATTACTGACACTCAGTGTGCGAAAGCTAGGGGAGCAAACGGGATTAGATACCCCGGTAG
TCCTAGCTGTAAACGATGGGCACTAAGTAGAGGGAATTACCGATGTTCTCTCTGCCGTAGCTAACGCATT
AAGTGCCCCGCCTGGGGAGTACGGCCGCAAGGCTAAAACTCAAAAGAATTGACGGGGGCTCGCACAAGCG
GTGGAGCATGTGGCTTAATTCGATGCAACGCGAAAAACCTTACCGGGGCTTGACATGGTAGAAGTAGGAA
CCTGAAAGGGTAACGAACGGTATCCAGTCCGTAGCTATCACAGGTGTTGCATGGCTGTCGTCAGCTCGTG
TCGTGAGACGTTGGGTTAAGTCCCCTAACGAGCGAAACCCTTGTTTTTAGTTACCAGCGGGTTATGCCGG
GTACTCTAGAAAGACTGCCGTCGTCAAGACGGAGGAAGGTGGGGATGACGTCAAGTCATCATGGCCCTTA
TGCCCCGGGCTGCACACGTGCTACAATGGTCGGTACAAACGGAAGCGAAGCCGAGAGGTGGAGCGAATCC
TAAAAAGCCGATCTCAGTTCGGATTGGAGGCTGAAATTCGCCTCCATGAAGTTGGAATCGCTAGTAATCG
CGGATCAGCATTGCCGCGGTGAATATGTTCCCGAGCCTTGTACACACCGCCCGTCAAGCCACCCAAGCAG
GATGCACCCGAAAACATTATATCTAACCAGGTTTACCTGGAGGAAAGTGTTGAAGGAGTGTTTTGTGAGG
AGGACTAAGTCGTAACAAGGTAGTCGTAGGAGAACCTGCGGCTGGATCACCTCCTTTCTATGGAGTTAAT
CGAAGTCGGTACATCCGACGACTTTTATGTTGTTTTTAGTATTATAAGGATTGTTGGGAGGGTGCTGAAC
CACTGGTAGGCAGTATTACGAGTTCCTTTCAGGTTGGGAAAAGGTCTAGGGCCTATAGCTCAGTTGGTTT
AGAGCGTTCCCCTGATAAGGGAAAGGTCAGTGGTTCGAATCCACTTAGGCCCACCATTCTCATGTTGAAT
TAAGTTGATTGTGATACGAATTTAACTGGGGGGTGTAGCTCAACTGGGAGAGCGCTGCCTTTGCAAGGCA
GAGGTTAGCGGTTCGATCCCGCTCATCTCCACAAATCTTATGTAGTATTGTAGGTGTAGTAGAAGTAACT
GTTCTTTGGCAATAGACGCAATTTAAGCGATGTAAAGTAATAATAATTTGGGTGATCAAGCTATTAAGGG
TGCATGGTGGATGTCTTGGTACCAAAAGCTGATGAAGGACGTGGAAGGCTGCGATATGCTTCGGTGAGCT
GCCAAACAAGCTTTGATCCGGAGAATTCCGAATTGGGAAACCTGTCGTAAGAGGCACTTTGTGTCTCTTT
TGGTTTATACTGCGACATTGTTATCTGAATAAATAGGGTAATGAGAGGAACGAAGGGAACTGAAACATCT
AAG

>gi|189009135|gb|EU478671.1| Uncultured Planctomycetales bacterium clone Peru_48 16S ribosomal RNA gene, partial sequence; 16S-23S ribosomal RNA intergenic spacer, tRNA-Ile and tRNA-Ala genes, complete sequence; and 23S ribosomal RNA gene, partial sequence
GGATTAGGCATGCAAGTCGAACGAGGATATATCCTTCGGGATATAAGCCGAGTGGCGCAAGGGTGAGTAA
TGCATAGATTACCTGCCTCTAGGATAAGGACAACTTTGTAAAAACGAAGCTAATACTTAATAATACAAAA
GAAAATAATTTTCTTTTGTCAATGGGAGGGTAGCAATACCTTTTGCCTAGAGAGGGGTTTATGTCCTATC
AGCTTGTTGGTGGGGTAATGGCCTACCAAGGCGAAGACGGGTAGCCGGTCTTAGAGGATGGTCGGCCACA
CTGGGACTGAGACACTGCCCAGACTTCTACGGAAGGCTGCAGTCGAGAATCTTTCGCAATGCCCGAAAGG
GTGACGAAGCGACGCCGCGTGAGTGAGGAAGGCCTTAGGGTTGTAAAGCTCTGTCAGGAGTTAAGAAATA
TAAGTGTGTTAATACCACGTTTATTTGACGAAGGCTCCAAAGGAAGCCACGGCTAACTCTGTGCCAGCAG
CCGCGGTAATACAGAGGTGGCAAGCGTTGTTCGGAATTATTGGGCGTAAAGAGCACGTAGGTGGGTTTGT
AAGTCAGATGTGAAAGCCTTCTGTTCAACGGAAGAATTGCATCTGAAACTGCAAGTCTTGAGTGTAGGAG
GGGAGAATGGAACTTCTGGTGGAGCGGTGAAATGCGTAGATATCAGAAGGAACGCCGGCGGCGAAAGCGA
TTCTCTGGCCTATTACTGACGCTCAGTGTGCGAAAGCTAGGGGAGCAAACAGGATTAGATACCCCGGTAG
TCCTAGCCGTAAACGATGGGCACTAAGTAGAGGGAATTACCGATGTTCTCTCTGCCGTAGCTAACGCATT
AAGTGCCCCGCCTGGGGAGTACGGCCGCAAGGCTAAAACTCAAAAGAATTGACGGGGGCTCGCACAAGCG
GTGGAGCATGTGGCTTAATTCGATGCAACGCGAAAAACCTTACCGGGGCTTGACATGGTAGAAGTAGGAA
CCCGAAAGGGTAACGAACGGTATCCAGTCCATAGCTATCACAGGTGTTGCATGGCTGTCGTCAGCTCGTG
TCGTGAGACGTTGGGTTAAGTCCCCTAACGAGCGAAACCCTTGTTTTTAGTTACCAGCGGGTTATGCCGG
GTACTCTAGAAAGACTGCCGTCGTCAAGACGGAGGAAGGTGGGGATGACGTCAAGTCATCATGGCCCTTA
TGCCCCGGGCTGCACACGTGCTACAATGGTCGGTACAAACGGAAGCGAAGCCGAGAGGTGAAGCGGATCC
TAAAAAGCCGATCTCAGTTCGGATTGGAGGCTAAAATTCGCCTCCATGAAGTTGGAATCGCTAGTAATCG
CGGATCAGCAATGCCGCGGTGAATATGTTCCCGAGCCTTGTACACACCGCCCGTCAAGCCACCCAAGCAG
GATGCACCCGAAAACATTATATCTAACCAGGGCAACTTGGAGGAAAGTGTTGAAGGAGTGTTTTGTGAGG
AGGACTAAGTCGTAACAAGGTAGTCGTAGGAGAACCTGCGGCTGGATCACCTCCTTTCTATGGAGTTAAT
CAAAGTCGGTACATCCGGCGTCTTTTATGTTGTTATTTGTTTTTTTAGGATTGTTGGGAGGGTGCTGAAC
CACTGGCAGGTAGTATTGCGAGTTCCTTTCAGAGTTGGGAAGAGGTCTAGGGCCTATAGCTCAGTTGGTT
TAGAGCGTTCCCCTGATAAGGGAAAGGTCAGTGGTTCGAATCCACTTAGGCCCACCATTCTCATGTTGAA
TTAAGTTGTTTTGAAGTGAATTTAACTGGGGGGTGTAGCTCAACTGGGAGAGCGCTGCCTTTGCAAGGCA
GAGGTTAGCGGTTCGATCCCGCTCATCTCCACAAGTTCTTGTGTAAAGTTGTAAGTAAGTAGTAACTGTT
CTTTGGCAATAGACGCAATTTTAGTGATGTAAAATAATTGAAAAATTGGGTGATCAAGCTATTAAGGGTA
CATGGTGGATGTCTTGGTACCAAAAGCTGATGAAGGACGTGGAAGGCTGCGATATGCTTCGGTGAGCTGC
CAAACAAGCTTTGATCCGGAGAATTCCGAATTGGGAAACCTGTCGTAAGAGACACTTTGTGACTCTTTTG
GTTAATACCGCGACATTGTTATCTGAATAAATAGGGTAATGAGAGGAACGAAGGGAACTGAAACATCTAA
G

>gi|189009136|gb|EU478672.1| Uncultured Planctomycetales bacterium clone Peru_50 16S ribosomal RNA gene, partial sequence; 16S-23S ribosomal RNA intergenic spacer, tRNA-Ile and tRNA-Ala genes, complete sequence; and 23S ribosomal RNA gene, partial sequence
GGATTAGGCATGCAAGTCGAACGAGGATATATCCTTCGGGATATAAGCCGAGTGGCGCAAGGGTGAGTAA
TGCATAGATTACCTGCCTCTAGGATAAGGACAACTTTGTGAAAACGAAGCTAATACTTAATAATACAAAA
GAAAATAATTTTCTTTTGTCAATGGGAGGGTAGCAATACCTTTTGCCTAGAGAGGGGTTTATGTCCTATC
AGCTTGTTGGTGGGGTAATGGCCTACCAAGGCGAAGACGGGTAGCCGGTCTTAGGGGATGGTCGGCCACA
CTGGGACTGAGACACTGCCCAGACTTCTACGGAAGGCTGCAGTCGAGAATCTTTCGCAATGCCCGAAAGG
GTGACGAAGCGACGCCGCGTGAGTGAGGAAGGCCTTAGGGTTGTAAAGCTCTGTCAGGAGTTAAGAAATA
TAAGTGTGTTAATACCACGTTTATTTGACGAAGGCTCCAAAGGAAGCCACGGCTAACTCTGTGCCAGCAG
CCGCGGTAATACAGAGGTGGCAAGCGTTGTTCGGAATTATTGGGCGTAAAGAGCACGTAGGTGGGTTTGT
AAGTCAGATGTGAAAGCCTTCTGTTCAACGGAAGAATTGCATCTGAAACTGCAAGTCTTGAGTGTAGGAG
GGGAGAATGGAACTTCTGGTGGAGCGGTGAAATGCGTAGATATCAGAAGGAACGCCGGCGGCGAAAGCGA
TTCTCTGGCCTATTACTGACGCTCAGTGTGCGAAAGCTAGGGGAGCAAACGGGATTAGATACCCCGGTAG
TCCTAGCCGTAAACGATGGGCACTAAGTAGAGGGAATTACCGATGTTCTCTCTGCCGTAGCTAACGCATT
AAGTGCCCCGCCTGGGGAGTACGGCCGCAAGGCTAAAACTCAAAAGAATTGACGGGGGCTCGCACAAGCG
GTGGAGCATGTGGCTTAATTCGATGCAACGCGAAAAACCTTACCGGGGCTTGACATGGTAGAAGTAGGAA
CCCGAAAGGGTAACGAACGGTATCCAGTCCATAGCTATCACAGGTGTTGCATGGCTGTCGTCAGCTCGTG
TCGTGAGACGTTGGGTTAAGTCCCCTAACGAGCGAAACCCTTGTTTTTAGTTACCAACGGGTTATGCCGG
GTACTCTAGAAAGACTGCCGTCGTCAAGACGGAGGAAGGTGGGGATGACGTCAAGTCATCATGGCCCTTA
TGCCCCGGGCTGCACACGTGCTACAATGGTCGGTACAAACGGAAGCGAAGCCGAGAGGTGAAGCGAATCC
TAAAAAGCCGATCTCAGTTCGGATTGGAGGCTGAAATTCGCCTCCATGAAGTTGGAATCGCTAGTAATCG
CGGATCAGCAATGCCGCGGTGAATATGTTCCCGAGCCTTGTACACACCGCCCGTCAAGCCACCCAAGCAG
GATGCACCCGAAAACATTATATCTAACCAGGGCAACTTGGAGGAAAGTGTTGAAGGAGTGTTTTGTGAGG
AGGACTAAGTCGTAACAAGGTAGTCGTAGGAGAACCTGCGGCTGGATCACCTCCTTTCTATGGAGTTAAT
CAAAGTCGGTACATCCGGCGTCTTTTATGTTGTTATTTGTTTTTTTAGGATTGTTGGGAGGGTGCTGAAC
CACTGGCAGGTAGTATTGCGAGTTCCTTTCAGAGTTGGGAAGAGGTCTAGGGCCTATAGCTCAGTTGGTT
TAGAGCGTTCCCCTGATAAGGGAAAGGTCAGTGGTTCGAATCCACTTAGGCCCACCATTCTCATGTTGAA
TTAAGTTGTTTTGAAGTGAATTTAACTGGGGGGTGTAGCTCAACTGGGAGAGCGCTGCCTTTGCAAGGCA
GAGGTTAGCGGTTCGATCCCGCTCATCTCCACAAGTTCTTATGTAAAGTTGTAAGTAGGTAGTAACTGTT
CTTTGGCAATAGACGCAATTTTAGTGATGTAAAATAATTGAAAAATTGGGTGATCAAGCTATTAAGGGTA
CATGGTGGATGTCTTGGTACCAAAAGCTGATGAAGGACGTGGAAGGCTGCGATATGCTTCGGTGAGCTGC
CAAACAAGCTTTGATCCGGAGAATTCCGAATTGGGAAACCTGTCGTAAGAGACACTTTGTGACTCTTTTG
GTTAATACCGCGACATTGTTATCTGAATAAATAGGGTAATGAGAGGAACGAAGGGAACTGAAACATCTAA
GTACC

>gi|189009137|gb|EU478673.1| Uncultured Planctomycetales bacterium clone Peru_52 16S ribosomal RNA gene, partial sequence; 16S-23S ribosomal RNA intergenic spacer, tRNA-Ile and tRNA-Ala genes, complete sequence; and 23S ribosomal RNA gene, partial sequence
GGATTAGGCATGCAAGTCGAACGAGGATATATCCTTCGGGATATAAGCCGAGTGGCGCAAGGGTGAGTAA
TGCATAGATTACCTGCCTCTAGGATAAGGACAACTTTGTGAAAACGAAGCTAATACTTAATAATACAAAA
GAAAATAATTTTCTTTTGTCAATGGGAGGGTAGCAATACCTTTTGCCTAGAGAGGGGTTTATGTCCTATC
AGCTTGTTGGTGGGGTAATGGCCTACCAAGGCGAAGACGGGTAGCCGGTCTTAGAGGATGGTCGGCCACA
CTGGGACTGAGACGCTGCCCAGACTTCTACAGAAGGCTGCAGTCGAGAATCTTTCGCAATGCCCGAAAGG
GTGACGAAGCGACGCCGCGTGAGTGAGGAAGGCCTTAGGGTTGTAAAGCTCTGTCAGGAGTTAAGAAATA
TAAGTGTGTTAATACCACGTTTATTTGACGAAGGCTCCAAAGGAAGCCACGGCTAACTCTGTGCCAGCAG
CCGCGGTAATACAGAGGTGGCAAGCGTTGTTCGGAATTATTGGGCGTAAAGAGCACGTAGGTGGGTTTGT
AAGTCAGATGTGAAAGCCTTCTGTTCAACGGAAGAATTGCATCTGAAACTGCAAGTCTTGAGTGTAGGAG
GGGAGAATGGAACTTCTGGTGGAGCGGTGAAATGCGTAGATATCAGAAGGAACGCCGGCGGCGAAAGCGA
TTCTCTGGCCTATTACTGACGCTCAGTGTGCGAAAGCTAGGGGAGCAAACGGGATTAGATACCCCGGTAG
TCCTAGCCGTAAACGATGGGCACTAAGTAGAGGGAATTACCGATGTTCTCTCTGCCGTAGCTAACGCATT
AAGTGCCCCGCCTGGGGAGTACGGCCGCAAGGCTAAAACTCAAAAGAATTGACGGGGGCTCGCACAAGCG
GTGGAGCATGTGGCTTAATTCGATGCAACGCGAAAAACCTTACCGGGGCTTGACATGGTAGAAGTAGGAA
CCCGAAAGGGTAACGAACGGTATCCAGTCCATAGCTATCACAGGTGTTGCATGGCTGTCGTCAGCTCGTG
TCGTGAGACGTTGGGTTAAGTCCCCTAACGAGCGAAACCCTTGTTTTCAGTTACCAGCGGGTTATGCCGG
GTACTCTAGAAAGACTGCCGTCGTCAAGACGGAGGAAGGTGGGGATGACGTCAAGTCATCATGGCCCTTA
TGCCCCGGGCTGCACACGTGCTACAATGGTCGGTACAAACGGAAGCGAAGCCGAGAGGTGAAGCGAATCC
TAAAAAGCCGATCTCAGTTCGGATTGGAGGCTGAAATTCGCCTCCATGAAGTTGGAATCGCTAGTAATCG
CGGATCAGCAATGCCGCGGTGAATATGTTCCCGAGCCTTGTACACACCGCCCGTCAAGCCACCCAAGCAG
GATGCACCCGAAAACATTATATCTAACCAGGGCAACTTGGAGGAAAGTGTTGAAGGAGTGTTTTGTGAGG
AGGACTAAGTCGTAACAAGGTAGTCGTAGGAGAACCTGCGGCTGGATCACCTCCTTTCTATGGAGTTAAT
CAAAGTCGGTACATCCGGCGTCTTTTATGTTGTTATTTGTTTTTTTAGGATTGTTGGGAGGGTGCTGAAC
CACTGGCAGGTAGTATTGCGAGTTCCTTTCAGAGTTGGGAAGAGGTCTAGGGCCTATAGCTCAGTTGGTT
TAGAGCGTTCCCCTGATAAGGGAAAGGTCAGTGGTTCGAATCCACTTAGGCCCACCATTCTCATGTTGAA
TTAAGTTGTTTTGAAGTGAGTTTAACTGGGGGGGTGTAGCTCAACTGGGAGAGCGCTGCCTTTGCAAGGC
AGAGGTTAGCGGTTCGATCCCGCTCATCTCCACAAGTTCTTATGTAAAGTTGTAAGTAGGTAGTAACTGT
TCTTTGGCAATAGACGCAATTTTAGTGATGTAAAATAATTGAAAATTGGGTGATCAAGCTATTAAGGGTA
CATGGTGGATGTCTTGGTACCAAAAGCTGATGAAGGACGTGGAAGGCTGCGATATGCTTCGGTGAGCTGC
CAAACAAGCTTTGATCCGGAGAATTCCGAATTGGGAAACCTGTCGTAAGAGACACTTTGTGACTCTTTTG
GTTAATACCGCGACATTGTTATCTGAATAAATAGGGTAATGAGAGGAACGAAGGGAACTGAAACATCTAA
GT

>gi|189009138|gb|EU478674.1| Uncultured Planctomycetales bacterium clone Peru_54 16S ribosomal RNA gene, partial sequence; 16S-23S ribosomal RNA intergenic spacer, tRNA-Ile and tRNA-Ala genes, complete sequence; and 23S ribosomal RNA gene, partial sequence
GGATTAGGCATGCAAGTCGAACGAGGATATATCCTTCGGGGTATAAGCCGAGTGGCGCAAGGGTGAGTAA
TGCATAGATTACCTGCCTCTAGGATAAGGACAACTTTGTGAAAACGAAGCTAATACTTAATAATACAAAA
GAAAATAATTTTCTTTTGTCAATGGGAGGGTAGCAATACCTTTTGCCTAGAGAGGGGTTTATGTCCTATC
AGCTTGTTGGTGGGGTAATGGCCTACCAAGGCGAAGACGGGTAGCCGGTCTTAGAGGATGGTCGGCCACA
CTGGGACTGAGACACTGCCCAGACTTCTACGGAAGGCTGCAGTCGAGAATCTTTCGCAATGCCCGAAAGG
GTGACGAAGCGACGCCGCGTGAGTGAGGAAGGCCTTAGGGTTGTAAAGCTCTGTCAGGAGTTAAGAAATA
TAAGTGTGTTAATACCACATTTATTTGACGAAGGCTCCAAAGGAAGCCACGGCTAACTCTGTGCCAGCAG
CCGCGGTAATACAGAGGTGGCAAGCGTTGTTCGGAATTATTGGGCGTAAAGAGCACGTAGGTGGGTTTGT
AAGTCAGATGTGAAAGCCTTCTGTTCAACGGAAGAATTGCATCTGAAACTGCAAGTCTTGAGTGTAGGAG
GGGAGAATGGAACTTCTGGTGGAGCGGTGAAATGCGTAGATATCAGAAGGAACGCCGGCGGCGAAAGCGA
TTCTCTGGCCTATTACTGACACTCAGTGTGCGAAAGCTAGGGGAGCAAACGGGATTAGATACCCCGGTAG
TCCTAGCCGTAAACGATGGGCACTAAGTAGAGGGGATTACCGATGTTCTCTCTGCCGTAGCTAACGCATT
AAGTGCCCCGCCTGGGGAGTACGGCCGCAAGGCTAAAGCTCAAAAGAATTGACGGGGGCTCGCACAAGCG
GTGGAGCATGTGGCTTAATTCGATGCAACGCGAAAAACCTTACCGGGGCTTGACATGGTAGAAGTAGGAA
CCCGAAAGGGTAACGAACGGTATCCAGTCCGTAGCTATCACAGGTGTTGCATGGCTGTCGTCAGCTCGTG
TCGTGAGACGTTGGGTTAAGTCCCCTAACGAGCGAAACCCTTGTTTTTAGTTACCAGCGGGTTATGCCGG
GTACTCTAGAAAGACTGCCGTCGTCAAGACGGAGGAAGGTGGGGATGACGTCAAGTCATCATGGCCCTTA
TGCCCCGGGCTGCACACGTGCTACAATGGTCGGTACAAACGGAAGCGAAGCCGAGAGGTGAAGCGAATCC
TAAAAAGCCGATCTCAGTTCGGATTGGAGGCTGAAATTCGCCTCCATGAAGTTGGAATCGCTAGTAATCG
CGGATCAGCAATGCCGCGGTGAATATGTTCCCGAGCCTTGTACACACCGCCCGTCAAGCCACCCAAGCAG
GATGCACCCGAAAACATTATATCTAACCAGGGCAACTTGGAGGAAAGTGTTGAAGGAGTGTTTTGTGAGG
AGGACTAAGTCGTAACAAGGTAGTCGTAGGAGAACCTGCGGCTGGATCACCTCCTTTCTATGGAGTTAAT
CAAAGTCGGTACATCCGGCGTCTTTTATGTTGTTATTTGTTTTTTTAGGATTGTTGGGAGGGTGCTGAAC
CACTGGCAGGTAGTATTGCGAGTTCCTTTCAGAGTTGGGAAGAGGTCTAGGGCCTATAGCTCAGTTGGTT
TAGAGCGTTCCCCTGATAAGGGAAAGGTCAGTGGTTCGAATCCACTTAGGCCCACCATTCTCATGTTGAA
TTAAGTTGTTTTGAAGTGAATTTAACTGGGGGGTGTAGCTCAACTGGGAGAGCGCTGCCTTTGCAAGGCA
GAGGTTAGCGGTTCGATCCCGCTCATCTCCACAAGTTCTTATGTAAAGTCGTAAGTAGGTAGTAACTGTT
CTTTGGCAATAGACGCAATTTTAGTGATGTAAAATAATTAAAAAATTGGGTGATCAAGCTATTAAGGGTA
CATGGTGGATGTCTTGGTACCAAAAGCTGATGAAGGACGTGGAAGGCTGCGAAATGCTTCGGTGAGCTGC
CAAACAAGCTTTGATCCGGAGAATTCCGAATTGGGAAACCTGTCGTAAGAGTCACTTTGTGTCTCTTTTG
GTTAATACCGCGACATTGTTATCTGAATAAATAGGGTAATGAGAGGAACGAAGGGAACTGAAACATCTAA
GT

>gi|189009139|gb|EU478675.1| Uncultured Planctomycetales bacterium clone Peru_55 16S ribosomal RNA gene, partial sequence; 16S-23S ribosomal RNA intergenic spacer, tRNA-Ile and tRNA-Ala genes, complete sequence; and 23S ribosomal RNA gene, partial sequence
GGATTAGGCATGCAAGTCGAACGAGGATATATCCTTCGGGATATAAGCCGAGTGGCGCAAGGGTGAGTAA
TGCATAGATTACCTGCCTCTAGGATAAGGACAACTTTGTGAAAACGAAGCTAATACTTAATAATACAAAA
GAAAATAATTTTCTTTTGTCAATGGGAGGGTAGCAATACCTTTTGCCTAGAGAGGGGTTTATGTCCTATC
AGCTTGTTGGTGGGGTAATGGCCTACCAAGGCGAAGACGGGTAGCCGGTCTTAGAGGATGGTCGGCCACA
CTGGGACTGAGACACTGCCCAGACTTCTACGGAAGGCTGCAGTCGAGAATCTTTCGCAATGCCCGAAAGG
GTGACGAAGCGACGCCGCGTGAGTGAGGAAGGCCTTAGGGTTGTAAAGCTCTGTCAGGAGTTAAGAAATA
TAAGTGTGTTAATACCACGTTTATTTGACGAAGGCTCCAAAGGAAGCCACGGCTAACTCTGTGCCAGCAG
CCGCGGTAATACAGAGGTGGCAAGCGTTGTTCGGAATTATTGGGCGTAAAGAGCACGTAGGTGGGTTTGT
AAGTCAGATGTGAAAGCCTTCTGTTCAACGGAAGAATTGCATCTGAAACTGCAAGTCTTGAGTGTAGGAG
GGGAGAATGGAACTTCTGGTGGAGCGGTGAAATGCGTAGATATCAGAAGGAACGCCGGCGGCGAAAGCGA
TTCTCTGGCCTATTACTGACACTCAGTGTGCGAAGGCTAGGGGAGCAAACGGGATTAGATACCCCGGTAG
TCCTAGCCGTAAACGATGGGCACTAAGTAGAGGGAATTACCGATGTTCTCTCTGCCGTAGCTAACGCATT
AAGTGCCCCGCCTGGGGAGTACGGCCGCAAGGCTAAAACTCAAAAGAATTGACGGGGGCTCGCACAAGCG
GTGGAGCATGTGGCTTAATTCGATGCAACGCGAAAAACCTTACCGGGGCTTGACATGGTAGAAGTAGGAA
CCCGAAAGGGTAACGAACGGTATCCAGTCCATAGCTATCACAGGTGTTGCATGGCTGTCGTCAGCTCGTG
TCGTGAGACGTTGGGTTAAGTCCCCTAACGAGCGAAACCCTTGTTTTTAGTTACCAGCGGGTTATGCCGG
GTACTCTAGAAAGACTGCCGTCGTCAAGACGGAGGAAGGTGGGGATGACGTCAAGTCATCATGGCCCTTA
TGCCCCGGGCTGCACACGTGCTACAATGGTCGGTACAAACGGAAGCGAAGCCGAGAGGTGAAGCGAATCC
TAAAAAGCCGATCTCAGTTCGGATTGGAGGCTGAAATTCGCCTCCATGAAGTTGGAATCGCTAGTAATCG
CGGATCAGCAATGCCGCGGTGAATATGTTCCCGAGCCTTGTACACACCGCCCGTCAAGCCACCCAAGCAG
GATGCACCCGAAAACATTATATCTAACCAGGGCAACTTGGAGGAAAGTGTTGAAGGAGTGTTTTGTGAGG
AGGACTAAGTCGTAACAAGGTAGTCGTAGGAGAACCTGCGGCTGGATCACCTCCTTTCTATGGAGTTAAT
CAAAGTCGGTACATCCGGCGTCTTTTATGTTGTTATTTGTTTTTTTAGGATTGTTGGGAGGGTGCTGAAC
CACTGGCAGGTAGTATTGCGAGTTCCTTTCAGAGTTGGGAAGAGGTCTAGGGCCTATAGCTCAGTTGGTT
TAGAGCGTTCCCCTGATAAGGGAAAGGTCAGTGGTTCGAATCCACTTAGGCCCACCATTCTCATGTTGAA
TTAAGTTGTTTTGAAGTGAATTTAACTGGGGGGTGTAGCTCAACTGGGAGAGCGCTGCCTTTGCAAGGCA
GAGGTTAGCGGTTCGATCCCGCTCATCTCCACAAGTTCTTATGTAAAGTTGTAAGTAGGTAGTAACTGTT
CTTTGGCAATAGACGCAATTTTAGTGATGTAAAATAATTGAAAAATTGGGTGATCAAGCTATTAAGGGTA
CATGGTGGATGTCTTGGTACCAAAAGCTGATGAAGGACGTGGAAGGCTGCGATATGCTTCGGTGAGCTGC
CAAACAAGCTTTGATCCGGAGAATTCCGAATTGGGAAACCTGTCGTAAGAGACACTTTGTGACTCTTTTG
GTTAATACCGCGACATTGTTATCTGAATAAATAGGGTAATGAGAGGAACGAAGGGAACTGAAACATCTAA
GT

>gi|189009140|gb|EU478676.1| Uncultured Planctomycetales bacterium clone Peru_56 16S ribosomal RNA gene, partial sequence; 16S-23S ribosomal RNA intergenic spacer, tRNA-Ile and tRNA-Ala genes, complete sequence; and 23S ribosomal RNA gene, partial sequence
GGATTAGGCATGCAAGTCGAACGAGGATATATCCTTCGGGGTATAAGCCGAGTGGCGCAAGGGTGAGTAA
TGCATAGATTACCTGCCTCTAGGATAAGGACAACTTTGTGAAAACGAAGCTAATACTTAATAATACAAAA
GAAAATAATTTTCTTTTGTCAATGGGAGGGTAGCAATACCTTTTGCCTAGAGAGGGGTTTATGTCCTATC
AGCTTGTTGGTGGGGTAATGGCCTACCAAGGCGAAGACGGGTAGCCGGTCTTAGAGGATGGTCGGCCACA
CTGGGACTGAGACACTGCCCAGACTTCTACGGAAGGCTGCAGTCGAGAATCTTTCGCAATGCCCGAAAGG
GTGACGAAGCGACGCCGCGTGAGTGAGGAAGGCCTTAGGGTTGTAAAGCTCTGTCAGGAGTTAAGAAATA
TAAGTGTGTTAATACCACATTTATTTGACGAAGGCTCCAAAGGAAGCCACGGCTAACTCTGTGCCAGCAG
CCGCGGTAATACAGAGGTGGCAAGCGTTGTTCGGAATTATTGGGCGTAAAGAGCACGTAGGTGGGTTTGT
AAGTCAGATGTGAAAGCCTTCTGTTCAACGGAAGAATTGCATCTGAAACTGCAAGTCTTGAGTGTAGGAG
GGGAGAATGGAACTTCTGGTGGAGCGGTGAAATGCGTAGATATCAGAAGGAACGCCGGCGGCGAAAGCGA
TTCTCTGGCCTATTACTGACACTCAGTGTGCGAAAGCTAGGGGAGCAAACGGGATTAGATACCCCGGTAG
TCCTAGCCGTAAACGATGGGCACTAAGTAGAGGGGATTACCGATGTTCTCTCTGCCGTAGCTAACGCATT
AAGTGCCCCGCCTGGGGAGTACGGCCGCAAGGCTAAAACTCAAAAGAATTGACGGGGGCTCGCACAAGCG
GTGGAGCATGTGGCTTAATTCGATGCAACGCGAAAAACCTTACCGGGGCTTGACATGGTAGAAGTAGGAA
CCCGAAAGGGTAACGAACGGTATCCAGTCCGTAGCTATCACAGGTGTTGCATGGCTGTCGTCAGCTCGTG
TCGTGAGACGTTGGGTTAAGTCCCCTAACGAGCGAAACCCTTGTTTTTAGTTACCAGCGGGTTATGCCGG
GTACTCTAGAAAGACTGCCGTCGTCAAGACGGAGGAAGGTGGGGATGACGTCAAGTCATCATGGCCCTTA
TGCCCCGGGCTGCACACGTGCTACAATGGTCGGTACAAACGGAAGCGAAGCCGAGAGGTGAAGCGAATCC
TAAAAAGCCGATCTCAGTTCGGATTGGAGGCTGAAATTCGCCTCCATGAAGTTGGAATCGCTAGTAATCG
CGGATCAGCAATGCCGCGGTGAATATGTTCCCGAGCCTTGTACACACCGCCCGTCAAGCCACCCAAGCAG
GATGCACCCGAAAACATTATATCTAACCAGGGCAACTTGGAGGAAAGTGTTGAAGGAGTGTTTTGTGAGG
AGGACTAAGTCGTAACAAGGTAGTCGTAGGAGAACCTGCGGCTGGATCACCTCCTTTCTATGGAGTTAAT
CAAAGTCGGTACATCCGGCGTCTTTTATGTTGTTATTTGTTTTTTTAGGATTGTTGGGAGGGTGCTGAAC
CACTGGCAGGTAGTATTGCGAGTTCCTTTCAGAGTTGGGAAGAGGTCTAGGGCCTATAGCTCAGTTGGTT
TAGAGCGTTCCCCTGATAAGGGAAAGGTCAGTGGTTCGAATCCACTTAGGCCCACCATTCTCATGTTGAA
TTAAGTTGTTTTGAAGTGAATTTAACTGGGGGGTGTAGCTCAACTGGGAGAGCGCTGCCTTTGCAAGGCA
GAGGTTAGCGGTTCGATCCCGCTCATCTCCACAAGTTCTTATGTAAAGTCGTAAGTAGGTAGTAACTGTT
CTTTGGCAATAGACGCAATTTTAGTGATGTAAAATAATTAAAAAATTGGGTGATCAAGCTATTAGGGGTA
CATGGTGGATGTCTTGGTACCAAAAGCTGATGAAGGACGTGGAAGGCTGCGAAATGCTTCGGTGAGCTGC
CAAACAAGCTTTGATCCGGAGAATTCCGAATTGGGAAACCTGTCGTAAGAGTCACTTTGTGTCTCTTTTG
GTTAATACCGCGACATTGTTATCTGAATAAATAGGGTAATGAGAGGAACGAAGGGAACTGAAACATCTAA
GT

>gi|189009141|gb|EU478677.1| Uncultured Planctomycetales bacterium clone Peru_59 16S ribosomal RNA gene, partial sequence; 16S-23S ribosomal RNA intergenic spacer, tRNA-Ile and tRNA-Ala genes, complete sequence; and 23S ribosomal RNA gene, partial sequence
GGATTAGGCATGCAAGTCGAACGAGGATATACCTTTCGGGGTATAAACCGAGTGGCGCAAGGGTGAGTAA
TGCATAGATTACCTGCCTCTAGGATAAGGACAACTTTGTGAAAACGAAGCTAATACTTAATAATACAAGA
GAGAATAATTCTTTTTTGTCAACGGGAGGGTAGCAATACCTTTTGCCTAGAGAGGGGTTTATGTCCTATC
AGCTTGTTGGTGGGGTAATGGCCTACCAAGGCGAAGACGGGTAGCCGGTCTTAGAGGATGGTCGGCCACA
CTGGGACTGAGACACTGCCCAGACTTCTACGGAAGGCTGCAGTCGAGAATCTTTCGCAATGCCCGAAAGG
GTGACGAAGCGACGCCGCGTGAGTGAGGAAGGCCTTCGGGTTGTAAAGCTCTGTCAGGTGTTAAGAAATA
TAAGTGTGCTAATACCACATTTATTTGACAAAGGCGCCAAAGGAAGCCACGGCTAACTCTGTGCCAGCAG
CCGCGGTAATACAGAGGTGGCAAGCGTTGTTCGGAATTATTGGGCGTAAAGAGCACGTAGGTGGGTTCGT
AAGTCAGATGTGAAAGCCTTCTGTTCAACGGAAGAATTGCATCTGAAACTGCGAGTCTTGAGTGTAGGAG
GGGAGAATGGAACTTCTGGTGGAGCGGTGAAATGCGTAGATATCAGAAGGGACGCCGGCGGCGAAAGCGA
TTCTCTGGCCTATTACTGACACTCAGTGTGCGAAAGCTAGGGGAGCAAACGGGATTAGATACCCCGGTAG
TCCTAGCTGTAAACGATGGGCACTAAGTAGAGGGAATTACCGATGTTCTCTCTGCCGTAGCTAACGCATT
AAGTGCCCCGCCTGGGGAGTACGGCCGCAAGGCTAAAACTCAAAAGAATTGACGGGGGCTCGCACAAGCG
GTGGAGCATGTGGCTTAATTCGATGCAACGCGAAAAACCTTACCGGGGCTTGACATGGTAGAAGTAGGAA
CCCGAAAGGGTAACGAACGGTATCCAGTCCGTAGCTATCACAGGTGTTGCATGGCTGTCGTCAGCTCGTG
TCGTGAGACGTTGGGTTAAGTCCCCTAACGAGCGAAACCCTTGTTTTTAGTTACCAGCGGGTTATGCCGG
GTACTCTAGAAAGACTGCCGTCGTCAAGACGGAGGAAGGTGGGGATGACGTCAAGTCATCATGGCCCTTA
TGCCCCGGGCTGCACACGTGCTACAATGGTCGGTACAAACGGAAGCGAAGCCGAGAGGTGGAGCGAATCC
TAAAAAGCCGATCTCAGTTCGGATTGGAGGCTGAAATTCGCCTCCATGAAGTTGGAATCGCTAGTAATCG
CGGATCAGCATTGCCGCGGTGAATATGTTCCCGAGCCTTGTACACACCGCCCGTCAAGCCACCCAAGCAG
GATGCACCCGAAAACATTATATCTAACCAGGTTTACCTGGAGGAAAGTGTTGAAGGAGTGTTTTGTGAGG
AGGACTAAGTCGTAACAAGGTAGTCGTAGGAGAACCTGCGGCTGGATCACCTCCTTTCTATGGAGTTAAT
CGAAGTCGGTACATCCGACGACTTTTATGTTGTTTTTAGTATTATAAGGATTGTTGGGAGGGTGCTGAAC
CACTGGTAGGCAGTATTACGAGTTCCTTTCAGGTTGGGAAAAGGTCTAGGGCCTATAGCTCAGTTGGTTT
AGAGCGTTCCCCTGATAAGGGAAAGGTCAGTGGTTCGAATCCACTTAGGCCCACCATTCTCATGTTGAAT
TAAGTTGATTGTGATACGAATTTAACTGGGGGGTGTAGCTCAACTGGGAGAGCGCTGCCTTTGCAAGGCA
GAGGTTAGCGGTTCGATCCCGCTCATCTCCACAAATCTTATGTAGTATTGTAGGTGTAGTAGAAGTAACT
GTTCTTTGGCAATAGACGCAATTTAAGCGATGTAAAGTAATAATAATTTGGGTGATCAAGCTATTAAGGG
TGCATGGTGGATGTCTTGGTACCAAAAGCTGATGAAGGACGTGGAAGGCTGCGATATGCTTCGGTGAGCT
GCCAAACAAGCTTTGATCCGGAGAATTCCGAATTGGGAAACCTGTCGTAAGAGGCACTTTGTGTCTCTTT
TGGTTTATACTGCGACATTGTTATCTGAATAAATAGGGTAATGAGAGGAACGAAGGGAACTGAAACATCT
AAGTA

>gi|189009142|gb|EU478678.1| Uncultured Planctomycetales bacterium clone Peru_63 16S ribosomal RNA gene, partial sequence; 16S-23S ribosomal RNA intergenic spacer, tRNA-Ile and tRNA-Ala genes, complete sequence; and 23S ribosomal RNA gene, partial sequence
GGATTAGGCATGCAAGTCGAACGAGGATATATCCTTCGGGATATAAGCCGAGTGGCGCAAGGGTGAGTAA
TGCATAGATTACCTGCCTCTAGGATAAGGACAACTTTGTGAAAACGAAGCTAATACTTAATAATACAAAA
GAAAATAATTTTCTTTTGTCAATGGGAGGGTAGCAATACCTTTTGCCTAGAGAGGGGTTTATGTCCTATC
AGCTTGTTGGTGGGGTAATGGCCTACCAAGGCGAAGACGGGTAGCCGGTCTTAGAGGATGGTCGGCCACA
CTGGGACTGAGACACTGCCCAGACTTCTACGGAAGGCTGCAGTCGAGAATCTTTCGCAATGCCCGAAAGG
GTGACGGAGCGACGCCGCGTGAGTGAGGAAGGCCTTAGGGTTGTAAAGCTCTGTCAGGAGTTAAGAAATA
TAAGTGTGTTAATACCACGTTTATTTGACGAAGGCTCCAAAGGAAGCCACGGCTAACTCTGTGCCAGCAG
CCGCGGTAATACAGAGGTGGCAAGCGTTGTTCGGAATTATTGGGCGTAAAGAGCACGTAGGTGGGTTTGT
AAGTCAGATGTGAAAGCCTTCTGTTCAACGGAAGAATTGCATCTGAAACTGCAAGTCTTGAGTGTAGGAG
GGGAGAATGGAACTTCTGGTGGAGCGGTGAAATGCGTAGATATCAGAAGGAACGCCGGCGGCGAAAGCGA
TTCTCTGGCCTATTACTGACACTCAGTGTGCGAAAGCTAGGGGAGCAAACGGGATTAGATACCCCGGTAG
TCCTGGCCGTAAACGATGGGCACTAAGTAGAGGGAATTACCGATGTTCTCTCTGCCGTAGCTAACGCATT
AAGTGCCCCGCCTGGGGAGTACGGCCGCAAGGCTAAAACTCAAAAGAATTGACGGGGGCTCGCACAAGCG
GTGGAGCATGTGGCTTAATTCGATGCAACGCGAAAAACCTTACCGGGGCTTGACATGGTAGAAGTAGGAA
CCCGAAAGGGTAACGAACGGTATCCAGTCCATAGCTATCACAGGTGTTGCATGGCTGTCGTCAGCTCGTG
TCGTGAGACGTTGGGTTAAGTCCCCTAACGAGCGAAACCCTTGTTTTTAGTTACCAGCGGGTTATGCCGG
GTACTCTAGAAAGACTGCCGTCGTCAAGACGGAGGAAGGTGGGGATGACGTCAAGTCATCATGGCCCTTA
TGCCCCGGGCTGCACACGTGCTACAATGGTCGGTACAAACGGAAGCGAAGCCGAGAGGTGAAGCGAATCC
TAAAAAGCCGATCTCAGTTCGGATTGGAGGCTGAAATTCGCCTCCATGAAGTTGGAATCGCTAGTAATCG
CGGATCAGCAATGCCGCGGTGAATATGTTCCCGAGCCTTGTACACACCGCCCGTCAAGCCACCCAAGCAG
GATGCACCCGAAAACATTATATCTAACCAGGGCAACTTGGAGGAAAGTGTTGAAGGAGTGTTTTGTGAGG
AGGACTAAGTCGTAACAAGGTAGTCGTAGGAGAACCTGCGGCTGGATCACCTCCTTTCTATGGAGTTAAT
CAAAGTCGGTACATCCGGCGTCTTTTATGTTGTTATTTGTTTTTTTAGGATTGTTGGGAGGGTGCTGAAC
CACTGGCAGGTAGTATTGCGAGTTCCTTTCAGAGTTGGGAAGAGGTCTAGGGCCTATAGCTCAGTTGGTT
TAGAGCGTTCCCCTGATAAGGGAAAGGTCAGTGGTTCGAATCCACTTAGGCCCACCATTCTCATGTTGAA
TTAAGTTGTTTTGAAGTGAATTTAACTGGGGGGTGTAGCTCAACTGGGAGAGCGCTGCCTTTGCAAGGCA
GAGGTTAGCGGTTCGATCCCGCTCATCTCCACAAGTTCTTATGTAAAGTTGTAAGTAGGTAGCAACTGTT
CTTTGGCAATAGACGCAATTTTAGTGATGTAAAATAATTGAAAAATTGGGTGATCAAGCTATTAAGGGTA
CATGGTGGATGTCTTGGAACCAAAAGCTGATGAAGGACGTGGAAGGCTGCGATATGCTTCGGTGAGCTGC
CAAACAAGCTTTGATCCGGAGAATTCCGAATTGGGAAACCTGTCGTAAGAGACACTTTGTGACTCTTTTG
GTTAATACCGCGACATTGTTATCTGAATAAATAGGGTAATGAGAGGAACGAAGGGAACTGAAACATCTAA
GT

>gi|189009143|gb|EU478679.1| Uncultured Planctomycetales bacterium clone Peru_64 16S ribosomal RNA gene, partial sequence; 16S-23S ribosomal RNA intergenic spacer, tRNA-Ile and tRNA-Ala genes, complete sequence; and 23S ribosomal RNA gene, partial sequence
GGATTAGGCATGCAAGTCGAACGAGGATATATCCTTCGGGGTATAAGCCGAGTGGCGCAAGGGTGAGTAA
TGCATAGATTACCTGCCTCTAGGATAAGGACAACTTTGTGAAAACGAAGCTAATACTTAATAATACAAAA
GAAAATAATTTTCTTTTGTCAATGGGAGGGTAGCAATACCTTTTGCCTAGAGAGGGGTTTATGTCCTATC
AGCTTGTTGGTGGGGTAATGGCCTACCAAGGCGAAGACGGGTAGCCGGTCTTAGAGGATGGTCGGCCACA
CTGGGACTGAGACACTGCCCAGACTTCTACGGAAGGCTGCAGTCGAGAATCTTTCGCAATGCCCGAAAGG
GTGACGAAGCGACGCCGCGTGAGTGAGGAAGGCCTTAGGGTTGTAAAGCTCTGTCAGGAGTTAAGAAATA
TAAGTGTGTTAATACCACATTTATTTGACGAAGGCTCCAAAGGAAGCCACGGCTAACTCTGTGCCAGCAG
CCGCGGTAATACAGAGGTGGCAAGCGTTGTTCGGAATTATTGGGCGTAAAGAGCACGTAGGTGGGTTTGT
AAGTCAGATGTGAAAGCCTTCTGTTCAACGGAAGAATTGCATCTGAAACTGCAAGTCTTGAGTGTAGGAG
GAGAGAATGGAACTTCTGGTGGAGCGGTGAAATGCGTAGATATCAGAAGGAACGCCGGCGGCGAAAGCGA
TTCTCTGGCCTATTACTGACACTCAGTGTGCGAAAGCTAGGGGAGCAAACGGGATTAGATACCCCGGTAG
TCCTAGCCGTAAACGATGGGCACTAAGTAGAGGGGATTACCGATGTTCTCTCTGCCGTAGCTAACGCATT
AAGTGCCCCGCCTGGGGAGTACGGCCGCAAGGCTAAAACTCAAAAGAATTGACGGGGGCTCGCACAAGCG
GTGGAGCATGTGGCTTAATTCGATGCAACGCGAAAAACCTTACCGGGGCTTGACATGGTAGAAGTAGGAA
CCCGAAAGGGTAACGAACGGTATCCAGTCCGTAGCTATCACAGGTGTTGCATGGCTGTCGTCAGCTCGTG
TCGTGAGACGTTGGGTTAAGTCCCCTAACGAGCGAAACCCTTGTTTTTAGTTACCAGCGGGTTATGCCGG
GTACTCTAGAAAGACTGCCGTCGTCAAGACGGAGGAAGGTGGGGATGACGTCAAGTCATCATGGCCCTTA
TGCCCCGGGCTGCACACGTGCTACAATGGTCGGTACAAACGGAAGCGAAGCCGAGAGGTGAAGCGAATCC
TAAAAAGCCGATCTCAGTTCGGATTGGAGGCTGAAATTCGCCTCCATGAAGTTGGAATCGCTAGTAATTG
CGGATCAGCAATGCCGCGGTGAATATGTTCCCGAGCCTTGTACACACCGCCCGTCAAGCCACCCAAGCAG
GATGCACCCGAAAACATTATATCTAACCAGGGCAACTTGGAGGAAAGTGTTGAAGGAGTGTTTTGTGAGG
AGGACTAAGTCGTAACAAGGTAGTCGTAGGAGAACCTGCGGCTGGATCACCTCCTTTCCATGGAGTTAAT
CAAAGTCGGTACATCCGGCGTCTTTTATGTTGTTATTTGTTTTTTTAGGATTGTTGGGAGGGTGCTGAAC
CACTGGCAGGTAGTATTGCGAGTTCCTTTCAGAGTTGGGAAGAGGTCTAGGGCCTATAGCTCAGTTGGTT
TAGAGCGTTCCCCTGATAAGGGAAAGGTCAGTGGTTCGAATCCACTTAGGCCCACCATTCTCATGTTGAA
TTAAGTTGTTTTGAAGTGAATTTAACTGGGGGGTGTAGCTCAACTGGGAGAGCGCTGCCTTTGCAAGGCA
GAGGTTAGCGGTTCGATCCCGCTCATCTCCACAAGTTCTTATGTAAAGTCGTAAGTAGGTAGTAACTGTT
CTTTGGCAATAGACGCAATTTTAGTGATGTAAAATAATTAAAAAATTGGGTGATCAAGCTATTAAGGGTA
CATGGTGGATGTCTTGGTACCAAAAGCTGATGAAGGACGTGGAAGGCTGCGAAATGCTTCGGTGAGCTGC
CAAACAAGCTTTGATCCGGAGAATTCCGAATTGGGAAACCTGTCGTAAGAGTCACTTTGTGTCTCTTTTG
GTTAATACCGCGACATTGTTATCTGAATAAATAGGGTAATGAGAGGAACGAAGGGAACTGAAACATCTAA
G

>gi|189009144|gb|EU478680.1| Uncultured Planctomycetales bacterium clone Peru_72 16S ribosomal RNA gene, partial sequence; 16S-23S ribosomal RNA intergenic spacer, tRNA-Ile and tRNA-Ala genes, complete sequence; and 23S ribosomal RNA gene, partial sequence
GGATTAGGCATGCAAGTCGAACGAGGATATATCCTTCGGGATATAAGCCGAGTGGCGCAAGGGTGAGTAA
TGCATAGATTACCTGCCTCTAGGATAAGGACAACTTTGTGAAAACGAAGCTAATACTTAATAATACAAAA
GAAAATAATTTTCTTTTGTCAATGGGAGGGTAGCAATACCTTTTGCCTAGAGAGGGGTTTATGTCCTATC
AGCTTGTTGGTGGGGTAATGGCCTACCAAGGCGAAGACGGGTAGCCGGTCTTAGAGGATGGTCGGCCACA
CTGGGACTGAGACACTGCCCAGACTTCTACGGAAGGCTGCAGTCGAGAATCTTTCGCAATGCCCGAAAGG
GTGACGAAGCGACGCCGCGTGAGTGAGGAAGGCCTTAGGGTTGTAAAGCTCTGTCAGGAGTTAAGAAATA
TAAGTGTGTTAATACCACGTTTATTTGACGAAGGCTCCAAAGGAAGCCACGGCTAACTCTGTGCCAGCAG
CCGCGGTAATACAGAGGTGGCAAGCGTTGTTCGGAATTATTGGGCGTAAAGAGCACGTAGGTGGGTTTGT
AAGTCAGATGTGAAAGCCTTCTGTTCAACGGAAGAATTGCATCTGAAACTGCAAGTCTTGAGTGTAGGAG
GGGAGAATGGAACTTCTGGTGGAGCGGTGAAATGCGTAGATATCAGAAGGAACGCCGGCGGCGAAAGCGA
TTCTCTGGCCTATTACTGACGCTCAGTGTGCGAAAGCTAGGGGAGCAAACGGGATTAGATACCCCGGTAG
TCCTAGCCGTAAACGATGGGCACTAAGTAGAGGGAATTACCGATGTTCTCTCTGCCGTAGCTAACGCATT
AAGTGCCCCGCCTGGGGAGTACGGCCGCAAGGCTAAAACTCAAAAGAATTGACGGGGGCTCGCACAAGCG
GTGGAGCATGTGGCTTAATTCGATGCAACGCGAAAAACCTTACCGGGGCTTGACATGGTAGAAGTAGGAA
CCCGAAAGGGTAACGAACGGTATCCAGTCCATAGCTATCACAGGTGTTGCATGGCTGTCGTCAGCTCGTG
TCGTGAGACGTTGGGTTAAGTCCCCTAACGAGCGAAACCCTTGTTTTTAGTTACCAGCGGGTTATGCCGG
GTACTCTAGAAAGACTGCCGTCGTCAAGACGGAGGAAGGTGGGGATGACGTCAAGTCATCATGGCCCTTA
TGCCCCGGGCTGCACACGTGCTACAATGGTCGGTACAAACGGAAGCGAAGCCGAGAGGTGAAGCGAATCC
TAAAAAGCCGATCTCAGTTCGGATTGGAGGCTGAAATTCGCCTCCATGAAGTTGGAATCGCTAGTAATCG
CGGATCAGCAATGCCGCGGTGAATATGTTCCCGAGCCTTGTACACACCGCCCGTCAAGCCACCCAAGCAG
GATGCACCCGAAAACATTATATCTAACCAGGGCAACTTGGAGGAAAGTGTTGAAGGAGTGTTTTGTGAGG
AGGACTAAGTCGTAACAAGGTAGTCGTAGGAGAACCTGCGGCTGGATCACCTCCTTTCTATGGAGTTAAT
CAAAGTCGGTACATCCGGCGTCTTTTATGTTGTTATTTGTTTTTTTAGGATTGTTGGGAGGGTGCTGAAC
CACTGGCAGGTAGTATTGCGAGTTCCTTTCAGAGTTGGGAAGAGGTCTAGGGCCTATAGCTCAGTTGGTT
TAGAGCGTTCCCCTGATAAGGGAAAGGTCAGTGGTTCGAATCCACTTAGGCCCACCATTCTCATGTTGAA
TTAAGTTGTTTTGAAGTGAATTTAACTGGGGGGTGTAGCTCAACTGGGAGAGCGCTGCCTTTGCAAGGCA
GAGGTTAGCGGTTCGATCCCGCTCATCTCCACAAGTTCTTATGTAAAGTTGTAAGTAGGTAGTAACTGTT
CTTTGGCAATAGACGCAATTTTAGTGATGTAAAATAATTGAAAAATTGGGTGATCAAGCTATTAAGGGTA
CATGGTGGATGTCTTGGTACCAAAAGCTGATGAAGGACGTGGAAGGCTGCGATATGCTTCGGTGAGCTGC
CAAACAAGCTTTGATCCGGAGAATTCCGAATTGGGAAACCTGTCGTAAGAGACACTTTGTGACTCTTTTG
GTTAATACCGCGACATTGTTATCTGAATAAATAGGGTAATGAGAGGAACGAAGGGAACTGAAACATCTA

>gi|189009145|gb|EU478681.1| Uncultured Planctomycetales bacterium clone Peru_78 16S ribosomal RNA gene, partial sequence; 16S-23S ribosomal RNA intergenic spacer, tRNA-Ile and tRNA-Ala genes, complete sequence; and 23S ribosomal RNA gene, partial sequence
GGATTAGGCATGCAAGTCGAACGAGGATATATCCTTCGGGATATAAGCCGAGTGGCACAAGGGTGAGCAA
TGCATAGATTACCTACCTTTAGGATAAGGGCAACTTTGTGAAAACGGAGCTAATACTTAATAATACAAAA
GAAAATAATTTTCTTTTGTCAAAGGGAGGGTAGCAATACCTTTCGCCTAGAGAGGGGTTTATGTCCTATC
AGCTTGTTGGTGGGGTAATAGCCCACCAAGGCGAAGACGGGTAGCCGGTTTAAGAGGATGGTCGGCCACA
CTGGGACTGAGACACTGCCCAGACTTCTACGGAAGGCTGCAGTCGAGAATCTTTCGCAATGCCCGAAAGG
GTGACGAAGCGACGCCGCGTGGGTGAAGAAGGCCTTCGGGTTGTAAAGCCCTGTCAGGAGTTATGAAATG
TAAGTGCGCTAATATCGTGCTTATTTGACAAAGGCTCCAAAGGAAGCCACGGCTAACTCTGTGCCAGCAG
CCGCGGTAATACAGAGGTGGCGAGCGTTGTTCGGAATTATTGGGCGTAAAGAGCACGTAGGTGGGTTTGC
AAGTCAGATGTGAAAGCCTTCTGTTCAACGGAAGAATTGCATCTGAAACTGCTAATCTTGAGTATAGGAG
GGGAGAATGGAACTTCTGGTGGAGCGGTGAAACGCGTAGATATCAGAAGGAACGCCGGCGGCGAAAGCGA
TTCTCTGGCCTATTACTGACACTCAGTGTGCGAAAGCTAGGGGAGCAAACGGGATTAGATACCCCGGTAG
TCCTAGCCGTAAACGATGGGCACTAAGTAGAGGGAATTACCTATATTCTCTCTGCCGTAGCTAACGCATT
AAGTGCCCCGCCTGGGGAGTACGGCCGCAAGGCTAAAACTCAAAAGAATTGACGGGGGCTCGCACAAGCG
GTGGAGCATGTGGCTTAATTCGATGCAACGCGAAAAACCTTACCGGGGCTTGACATGATAGAAGTAGGAA
CCTGAAAGGGGGACGAACGGTATCCAGTCCGTAGCTATCACAGGTGTTGCATGGCTGTCGTCAGCTCGTG
TCGTGAGACGTTGGGTTAAGTCCCCTAACGAGCGAAACCCTTGTTTTTAGTTACCAGCGGGTTATGCCGG
GTACTCTAGAAAGACTGCCGTCGTCAAGACGGAGGAAGGTGGGGATGACGTCAAGTCATCATGGCCCTTA
TGCCCCGGGCTGCACACGTGCTACAATGGTCGGTACAGACGGAAGCGAAGCCGAGAGGTGAAGCGAATCC
TAAAAAGCCGATCTCAGTTCGGATTGGAGGCTGAAATTCGCCTCCATGAAGTTGGAATCGCTAGTAATCG
CGGATCAGCAATGTCGCGGTGAATATGTTCCCGAGCCTTGTACACACCGCCCGTCAAGCCACCCAAGCAG
GATGCACCCGAAAACATTATATCTAACCAGGGCAACTTGGAGGAAAATGTTGAAGGAGTGTTTTGTGAGG
AGGACTAAGTCGTAACAAGGTAGTCGTAGGAGAACCTGCGGCTGGATCACCTCCTTTCTAAGGAGTAAAT
CAAAATAGGTACATCCGACGTCTTTTGTGTTGTTATTTGTTTTTTTGAGTGTTTGGGGGTGCTAAACCGA
CTAATAAGTATGCTATAAGTTGTTTTTAAATAAGGCGGAAAGTGGTCCAGGGCCTATAGCTCAGTTGGTT
TAGAGCGTTCCCCTGATAAGGGAAAGGTCAGTGGTTCGAATCCACTTAGGCCCACCATCCTCAGATCGAT
TTATAAAAGTAAAGTGAATTGATGAATTTATCTGGGGGTGTAGCTCAACTGGGAGAGCGCTGCCCTTGCA
AGGCAGAGGTTAGCGGTTCGATCCCGCTCATCTCCATAATTCTTTTAATAAAGATAGTAGATGGTTTTTT
GCTGTATTCATGTAAAGAAGTAAATGAATAGCATTAATTGTTCTTTGGCAATAAAAGCAATTTTGAAACG
GTGTAACTACAATTAGAAATTTGGGTGATCAAGCTACTAAGGGTGCATGGTGGATGTCTTGGTACCAAAA
GCTGATGAAGGACGTGGCGGGCTGCGATAAGCTTCGGGGAGCTGCCAAACGAGCTTTGATCCGGAGAATT
CCGAATTGGGAAACCTGTCGTAAGAAACACTTGTGTTTCTTTTGGTTCATACCGCGACATTATTATCTGA
ATAAATAGGGTAATAAGAGGAACGAAGGGAACTGAAACATCTAAG

>gi|189009146|gb|EU478682.1| Uncultured Planctomycetales bacterium clone Peru_80 16S ribosomal RNA gene, partial sequence; 16S-23S ribosomal RNA intergenic spacer, tRNA-Ile and tRNA-Ala genes, complete sequence; and 23S ribosomal RNA gene, partial sequence
GGATTAGGCATGCAAGTCGAACGAGGATATACCTTTCGGGGTATAAACCGAGTGGCGCAAGGGTGAGTAA
TGCATAGATTACCTGCCTCTAGGATAAGGACAACTTTGTGAAAACGAAGCTAATACTTAATAATACAAGA
GAGAATAATTCTTTTTTGTCAATGGGAGGGTAGCAATACCTTTTGCCTAGAGAGGGGTTTATGTCCTATC
AGCTTGTTGGTGGGGTAATGGCCTACCAAGGCGAAGACGGGTAGCCGGTCTTAGAGGATGGTCGGCCACA
CTGGGACTGAGACACTGCCCAGACTTCTACGGAAGGCTGCAGTCGAGAATCTTTCGCAATGCCCGAAAGG
GTGACGAAGCGACGCCGCGTGAGTGAGGAAGGCCTTCGGGTTGTAAAGCTCTGTCAGGTGTTAAGAAATA
TAAGTGTGCTAATACCACATTTATTTGACAAAGGCGCCAAAGGAAGCCACGGCTAACTCTGTGCCAGCAG
CCGCGGTAATACAGAGGTGGCAAGCGTTGTTCGGAATTATTGGGCGTAAAGAGCACGTAGGTGGGTTCGT
AAGTCAGATGTGAAAGCCTTCTGTTCAACGGAAGAATTGCATCTGAAACTGCGAGTCTTGAGTGTAGGAG
GGGAGAATGGAACTTCTGGTGGAGCGGTGAAATGCGTAGATATCAGAAGGAACGCCGGCGGCGAAAGCGA
TTCTCTGGCCTATTACTGACACTCAGTGTGCGAAAGCTAGGGGAGCAAACGGGATTAGATACCCCGGTAG
TCCTAGCTGTAAACGATGGGCACTAAGTAGAGGGAATTACCGATGTTCTCTCTGCCGTAGCTAACGCATT
AAGTGCCCCGCCTGGGGAGTACGGCCGCAAGGCTAAAACTCAAAAGAATTGACGGGGGCTCGCACAAGCG
GTGGAGCATGTGGCTTAATTCGATGCAACGCGAAAAACCTTACCGGGGCTTGACATGGTAGAAGTAGGAA
CCCGAAAGGGTAACGAACGGTATCCAGTCCGTAGCTATCACAGGTGTTGCATGGCTGTCGTCAGCTCGTG
TCGTGAGACGTTGGGTTAAGTCCCCTAACGAGCGAAACCCTTGTTTTTAGTTACCAGCGGGTTATGCCGG
GTACTCTAGAAAGACTGCCGTCGTCAAGACGGAGGAAGGTGGGGATGACGTCAAGTCATCATGGCCCTTA
TGCCCCGGGCTGCACACGTGCTACAATGGTCGGTACAAACGGAAGCGAAGCCGAGAGGTGGAGCGAATCC
TAAAAAGCCGATCTCAGTTCGGATTGGAGGCTGAAATTCGCCTCCATGAAGTTGGAATCGCTAGTAATCG
CGGATCAGCATTGCCGCGGTGAATATGTTCCCGAGCCTTGTACACACCGCCCGTCAAGCCACCCAAGCAG
GATGCACCCGAAAACATTATATCTAACCAGGTTTACCTGGAGGAAAGTGTTGAAGGAGTGTTTTGTGAGG
AGGACTAAGTCGTAACAAGGTAGTCGTAGGAGAACCTGCGGCTGGATCACCTCCTTTCTATGGAGTTAAT
CGAAGTCGGTACATCCGACGACTTTTATGTTGTTTTTAGTATTATAAGGATTGTTGGGAGGGTGCTGAAC
CACTGGTAGGCAGTATTACGAGTTCCTTTCAGGTTGGGAAAAGGTCTAGGGCCTATAGCTCAGTTGGTTT
AGAGCGTTCCCCTGATAAGGGAAAGGTCAGTGGTTCGAATCCACTTAGGCCCACCATTCTCATGTTGAAT
TAAGTTGATTGTGATACGAATTTAACTGGGGGGTGTAGCTCAACTGGGAGAGCGCTGCCTTTGCAAGGCA
GAGGTTAGCGGTTCGATCCCGCTCATCTCCACAAATCTTATGTAGTATTGTAGGTGTAGTAGAAGTAACT
GTTCTTTGGCAATAGACGCAATTTAAGCGATGTAAAGTAATAATAATTTGGGTGATCAAGCTATTAAGGG
TGCATGGTGGATGTCTTGGTACCAAAAGCTGATGAAGGACGTGGAAGGCTGCGATATGCTTCGGTGAGCT
GCCAAACAAGCTTTGATCCGGAGAATTCCGAATTGGGAAACCTGTCGTAAGAGGCACTTTGTGTCTCTTT
TGGTTTATACTGCGACATTGTTATCTGAATAAATAGGGTAATGAGAGGAACGAAGGGAACTGAAACATCT
AAG

>gi|189009147|gb|EU478683.1| Uncultured Planctomycetales bacterium clone Peru_88 16S ribosomal RNA gene, partial sequence; 16S-23S ribosomal RNA intergenic spacer, tRNA-Ile and tRNA-Ala genes, complete sequence; and 23S ribosomal RNA gene, partial sequence
GGATTAGGCATGCAAGTCGAACGAGGATATATCCTTCGGGATATAAGCCGAGTGGCGCAAGGGTGAGTAA
TGCATAGATTACCTGCCTCTAGGATAAGGACAACTTTGTGAAAACGAAGCTAATACTTAATAATACAAAA
GAAAATAATTTTCTTTTGTCAATGGGAGGGTAGCAATACCTTTTGCCTAGAGAGGGGTTTATGTCCTATC
AGCTTGTTGGTGGGGTAATGGCCTACCAAGGCGAAGACGGGTAGCCGGTCTTAGAGGATGGTCGGCCACA
CTGGGACTGAGACACTGCCCAGACTTCTACGGAAGGCTGCAGTCGAGAATCTTTCGCAATGCCCGAAAGG
GTGACGAAGCGACGCCGCGTGAGTGAGGAAGGCCTTAGGGTTGTAAAGCTCTGTCAGGAGTTAAGAAATT
TAAGTGTGCTAATACCGCATTTATTTGACGAAGGCTCCAAAGGAAGCCACGGCTAACTCTGTGCCAGCAG
CCGCGGTAATACAGAGGTGGCAAGCGTTGTTCGGAATTATTGGGCGTAAAGAGCACGTAGGTGGGTTTGT
AAGTCAGATGTGAAAGCCTTCTGTTCAACGGAAGAATTGCATCTGAAACTGCAAGTCTTGAGTGTAGGAG
GGGAGAATGGAACTTCTGGTGGAGCGGTGAAATGCGTAGATATCAGAAGGAACGCCGGCGGCGAAAGCGA
TTCTCTGGCCTATTACTGACACTCAGTGTGCGAAAGCTAGGGGAGCAAACGGGATTAGATACCCCGGTAG
TCCTAGCCGTAAACGATGGGCACTAAGTAGAGGGAATTACCGACGTTCTCTCTGCCGTAGCTAACGCATT
AAGTGCCCCGCCTGGGGAGTACGGCCGCAAGGCTAAAACTCAAAAGAATTGACGGGGGCTCGCACAAGCG
GTGGAGCATGTGGCTTAATTCGATGCAACGCGAAAAACCTTACCGGGGCTTGACATGGCAGAAGTAGGAA
CCCGAAAGGGTAACGAACGGTATCCAGTCCGTAGCTATCACAGGTGTTGCATGGCTGTCGTCAGCTCGTG
TCGTGAGACGTTGGGTTAAGTCCCCTAACGAGCGAAACCCTTGTTTTTAGTTACCAGCGGGTTATGCCGG
GTACTCTAGAAAGACTGCCGTCGTCAAGACGGAGGAAGGTGGGGATGACGTCAAGTCATCATGGCCCTTA
TGCCCCGGGCTGCACACGTGCTACAATGGTCGGTACAAACGGAAGCGAAGCCGAGAGGTGAAGCGAATCC
TAAAAAGCCGATCTCAGTTCGGATTGGAGGCTGAAATTCGCCTCCATGAAGTTGGAATCGCTAGTAATCG
CGGATCAGCAATGCCGCGGTGAATATGTTCCCGAGCCTTGTACACACCGCCCGTCAAGCCACCCAAGCAG
GATGCACCCGAAAACATTATATCTAACCAGGGCAACTTGGAGGAAAGTGTTGAAGGAGTGTTTTGTGAGG
AGGACTAAGTCGTAACAAGGTAGTCGTAGGAGAACCTGCGGCTGGATCACCTCCTTTCTATGGAGTTAAT
CAAAGTCGGTACATCCGGCGTCTTTTATGTTGTTATTTGTTTTTTAGGATTGTTGGGAGGGTGCTGAACC
ACTGGCAGGTAGTATTGCGAGTTCCTTTCAGGGTTGGGAAGAGGTCTAGGGCCTATAGCTCAGTTGGTTT
AGAGCGTTCCCCTGATAAGGGAAAGGTCAGTGGTTCGAATCCACTTAGGCCCACCATTCCCATGTTGAAT
GAAGTTGTTTGTGAGATGAATTTAACTGGGGGGTGTAGCTCAACTGGGAGAGCGCTGCCTTTGCAAGGCA
GAGGTTAGCGGTTCGATCCCGCTCATCTCCACAAGTTCTTATGTAAAGTCGTAAGTAGATAGTAACTGTT
CTTTGGCAATAGACGCAATTTTAGTGATGTAAAATAATTGAAAAATTGGGTGATCAAGCTATTAAGGGTA
CATGGTGGATGTCTTGGTACCAAAAGCTGATGAAGGACGTGGAAGGCTGCGATATGCTTCGGTGAGCTGC
CAACAAGCTTTGATCCGGAGAATTCCGAATTGGGAAACCTGTCGTAAGAGACATTATGTGTCTCTTTTGG
TTAATACCGCGACATTGTTATCTGAATAAATAGGGTAATGAGAGGAACGAAGGGAACTGAAACATCTAAG
T

>gi|189009148|gb|EU478684.1| Uncultured Planctomycetales bacterium clone Peru_96 16S ribosomal RNA gene, partial sequence; 16S-23S ribosomal RNA intergenic spacer, tRNA-Ile and tRNA-Ala genes, complete sequence; and 23S ribosomal RNA gene, partial sequence
GGATTAGGCATGCAAGTCGAACGAGGATATATCCTTCGGGATATAAGCCGAGTGGCGCAAGGGTGAGTAA
TGCATAGATTACCTACCTCTAGGATAAGGACAACTTTGTGAAAACGAAGCTAATACTTAATAACACAAGA
GAAAATAATTTTCTTTTGTCAATGGGAGGGTAGCAATACCTTTTGCCTAGAGAGGGGTTTATGTCCTATC
AGCTTGTTGGTGGGGTAATGGCCTACCAAGGCGAAGACGGGTAGCCGGTCTTAGAGGATGGTCGGCCACA
CTGGGACTGAGACACTGCCCAGACTTCTACGGAAGGCTGCAGTCGAGAATCTTTCGCAATGCCCGAAAGG
GTGACGAAGCGACGCCGCGTGAGTGAGGAAGGCCTTCGGGTTGTAAAGCTCTGTCAGGAGTTAAGAAATG
TAAGTGTGCTAATACCACATTTACTTGACGAAGGCTCCAAAGGAAGCCACGGCTAACTCTGTGCCAGCAG
CCGCGGTAATACAGAGGTGGCAAGCGTTGTTCGGAATTATTGGGCGTAAAGAGCACGTAGGTGGGTTTGT
AAGTCAGATGTGAAAGCCTTCTGTTCAACGGAAGAATTGCATCTGAAACTGCAAGTCTTGAGTGTAGGAG
GGGGGAATGGAACTTCTGGTGGAGCGGTGAAATGCGTAGATATCAGAAGGAACGCCGGCGGCGAAAGCGA
TTCTCTGGCCTATTACTGACACTCAGTGTGCGAAAGCTAGGGGAGCAAACGGGATTAGATACCCCGGTAG
TCCTAGCCGTAAACGATGGGCACTAAGTAGAGGGAATTACCGATGTTCTCTCTGCCGTAGCTAACGCATT
AAGTGCCCCGCCTGGGGAGTACGGCCGCAAGGCTAAAACTCAAAAGAATTGACGGGGGCTCGCACAAGCG
GTGGAGCATGTGGCTTAATTCGATGCAACGCGAAAAACCTTACCGGGGCTTGACATGGTAGAAGTAGGAA
CCCGAAAGGGTAACGAACGGTATCCAGTCCGTAGCTATCACAGGTGTTGCATGGCTGTCGTCAGCTCGTG
TCGTGAGACGTTGGGTTAAGTCCCCTAACGAGCGAAACCCTTGTTTTTAGTTACCAGCGGGTTATGCCGG
GTACTCTAGAAAGACTGCCGTCGTCAAGACGGAGGAAGGTGGGGATGACGTCAAGTCATCATGGCCCTTA
TGCCCCGGGCTGCACACGTGCTACAATGGTCGGTACAAACGGAAGCGAAGCCGAGAGGTGGAGCGAATCC
TAAAAAGCCGATCTCAGTTCGGATTGGAGGCTGAAATTCGCCTCTATGAAGTTGGAATCGCTAGTAATCG
CGGATCAGCATTGCCGCGGTGAATATGTTCCCGAGCCTTGTACACACCGCCCGTCAAGCCACCCAAGCAG
GATGCACCCGAAAACATTATATCTAACCAGGCTTGCCTGGAGGAAAGTGTTGAAGGAGTGTTTTGTGAGG
AGGACTAAGTCGTAACAAGGTAGTCGTAGGAGAACCTGCGGCTGGATCACCTCCTTTCTATGGAGTTAAT
CAAAGTCGGTACATCCGGCGTCTTTTATGTTGTTTTTTATTTTTTAGGATTGTTGGGAGGGTGCTGAACC
ACTGGCAGGTAGTATTGCGAGTTCCTTTCAGGGTTGGGAAGAGGTCTAGGGCCTATAGCTCAGTTGGTTT
AGAGCGTTCCCCTGATAAGGGAAAGGTCAGTGGTTCGAATCCACTTAGGCCCACCATCCTCATGTTAAAT
TATGATGTATGTATATTAAATTTAACTGGGGGGTGTAGCTCAACTGGGAGAGCGCGGCCCTTGCAAGGCC
GAGGTTAGCGGTTCGATCCCGCTCATCTCCACAAGTTTCTTGTAAAGTTTTAAGTGTGTAGTAACTGTTC
TTTGGCAATAGACGCAATTTAAGCGATGTAAAATAATTAAATATTTGGGTGATCAAGCTATTAAGGGTAC
ATGGTGGATGTCTTGGTACCAAAAGCTGATGAAGGACGTGGAAGGCTGCGATATGCTTCGGTGAGCTGCC
AAACAAGCCTTGATCCGGAGAATTCCGAATTGGGAAACCTGTCGTAAGAGGCGCTCTGTGTCTCTTTTGG
TTAATACCGCGACATTATTATCTGAATAAATAGGGTAATGAGAGGAACGAAGGGAACTGAAAC

>gi|189009149|gb|EU478685.1| Uncultured Planctomycetales bacterium clone Peru_70 16S ribosomal RNA gene, partial sequence; 16S-23S ribosomal RNA intergenic spacer, tRNA-Ile and tRNA-Ala genes, complete sequence; and 23S ribosomal RNA gene, partial sequence
GGATTAGGCATGCAAGTCGAACGAGGATATACCTTTCGGGGTATAAACCGAGTGGCGCAAGGGTGAGTAA
TGCATAGATTACCTGCCTCTAGGATAAGGACAACTTTGTGAAAACGAAGCTAATACTTAATAATACAAGA
GAGAATAATTCTTTTTTGTCAATGGGAGGGTAGCAATACCTTTTGCCTAGAGAGGGGTTTATGTCCTATC
AGCTTGTTGGTGGGGTAATGGCCTACCAAGGCGAAGACGGGTAGCCGGTCTTAGAGGATGGTCGGCCACA
CTGGGACTGAGACACTGCCCAGACTTCTACGGAAGGCTGCAGTCGAGAATCTTTCGCAATGCCCGAAAGG
GTGACGAAGCGACGCCGCGTGAGTGAGGAAGGCCTTCGGGTTGTAAAGCTCTGTCAGGTGTTAAGAAATA
TAAGTGTGCTAATACCACATTTATTTGACAAAGGCGCCAAAGGAAGCCACGGCTAACTCTGTGCCAGCAG
CCGCGGTAATACAGAGGTGGCAAGCGTTGTTCGGAATTATTGGGCGTAAAGAGCACGTAGGTGGGTTCGT
AAGTCAGATGTGAAAGCCTTCTGTTCAACGGAAGAATTGCATCTGAAACTGCGAGTCTTGAGTGTAGGAG
GGGAGAATGGAACTTCTGGTGGAGCGGTGAAATGCGTAGATATCAGAAGGAACGCCGGCGGCGAAAGCGA
TTCTCTGGCCTATTACTGACACTCAGTGTGCGAAAGCTAGGGGAGCAAACGGGATTAGATACCCCGGTAG
TCCTAGCTGTAAACGATGGGCACTAAGTAGAGGGAATTACCGATGTTCTCTCTGCCGTAGCTAACGCATT
AAGTGCCCCGCCTGGGGAGTACGGCCGCAAGGCTAAAACTCAAAAGAATTGACGGGGGCTCGCACAAGCG
GTGGAGCATGTGGCTTAATTCGATGCAACGCGAAAAACCTTACCGGGGCTTGACATGGTAGAAGTAGGAA
CCCGAAAGGGTAACGAACGGTATCCAGTCCGTAGCTATCACAGGTGTTGCATGGCTGTCGTCAGCTCGTG
TCGTGAGACGTTGGGTTAAGTCCCCTAACGAGCGAAACCCTTGTTTTTAGTTACCAGCGGGTTATGCCGG
GTACTCTAGAAAGACTGCCGTCGTCAAGACGGAGGAAGGTGGGGATGACGTCAAGTCATCATGGCCCTTA
TGCCCCGGGCTGCACACGTGCTACAATGGTCGGTACAAACGGAAGCGAAGCCGAGAGGTGGAGCGAATCC
TAAAAAGCCGATCTCAGTTCGGATTGGAGGCTGAAATTCGCCTCCATGAAGTTGGAATCGCTAGTAATCG
CGGATCAGCATTGCCGCGGTGAATATGTTCCCGAGCCTTGTACACACCGCCCGTCAAGCCACCCAAGCAG
GATGCACCCGAAAACATTATATCTAACCAGGTTTACCTGGAGGAAAGTGTTGAAGGAGTGTTTTGTGAGG
AGGACTAAGTCGTAACAAGGTAGTCGTAGGAGAACCTGCGGCTGGATCACCTCCTTTCTATGGAGTTAAT
CGAAGTCGGTACATCCGACGACTTTTATGTTGTTTTTAGTATTATAAGGATTGTTGGGAGGGTGCTGAAC
CACTGGTAGGCAGTATTACGAGTTCCTTTCAGGTTGGGAAAAGGTCTAGGGCCTATAGCTCAGTTGGTTT
AGAGCGTTCCCCTGATAAGGGAAAGGTCAGTGGTTCGAATCCACTTAGGCCCACCATTCTCATGTTGAAT
TAAGTTGATTGTGATACGAATTTAACTGGGGGGTGTAGCTCAACTGGGAGAGCGCTGCCTTTGCAAGGCA
GAGGTTAGCGGTTCGATCCCGCTCATCTCCACAAATCTTATGTAGTATTGTAGGTGTAGTAGAAGTAACT
GTTCTTTGGCAATAGACGCAATTTAAGCGATGTAAAGTAATAATAATTTGGGTGATCAAGCTATTAAGGG
TGCATGGTGGATGTCTTGGTACCAAAAGCTGATGAAGGACGTGGAAGGCTGCGATATGCTTCGGTGAGCT
GCCAAACAAGCTTTGATCCGGAGAATTCCGAATTGGGAAACCTGTCGTAAGAGGCACTTTGTGTCTCTTT
TGGTTTATACTGCGACATTGTTATCTGAATAAATAGGGTAATGAGAGGAACGAAGGGAACTGAAACA

>gi|189009150|gb|EU478686.1| Uncultured Planctomycetales bacterium clone Peru_27 16S ribosomal RNA gene, partial sequence; 16S-23S ribosomal RNA intergenic spacer, tRNA-Ile and tRNA-Ala genes, complete sequence; and 23S ribosomal RNA gene, partial sequence
GATTAGGCATGCAAGTCGAACGAGGATATACCTTTCGGGGTATAAACCGAGTGGCGCAAGGGTGAGTAAT
GCATAGATTACCTGCCTCTAGGATAAGGACAACTTTGTGAAAACGAAGCTAATACTTAATAATACAAGAG
AGAATAATTCTTTTTTGTCAATGGGAGGGTAGCAATACCTTTTGCCTAGAGAGGGGTTTATGTCCTATCA
GCTTGTTGGTGGGGTAATGGCCTACCAAGGCGAAGACGGGTAGCCGGTCTTAGAGGATGGTCGGCCACAC
TGGGACTGAGACACTGCCCAGACTTCTACGGAAGGCTGCAGTCGAGAATCTTTCGCAATGCCCGAAAGGG
TGACGAAGCGACGCCGCGTGAGTGAGGAAGGCCTTCGGGTTGTAAAGCTCTGTCAGGTGTTAAGAAATAT
AAGTGTGCTAATACCACATTTATTTGACAAAGGCGCCAAAGGAAGCCACGGCTAACTCTGTGCCAGCAGC
CGCGGTAATACAGAGGTGGCAAGCGTTGTTCGGAATTATTGGGCGTAAAGAGCACGTAGGTGGGTTCGTA
AGTCAGATGTGAAAGCCTTCTGTTCAACGGAAGAATTGCATCTGAAACTGCGAGTCTTGAGTGTAGGAGG
GGAGAATGGAACTTCTGGTGGAGCGGTGAAATGCGTAGATATCAGAAGGAACGCCGGCGGCGAAAGCGAT
TCTCTGGCCTATTACTGACACTCAGTGTGCGAAAGCTAGGGGAGCAAACGGGATTAGATACCCCGGTAGT
CCTAGCTGTAAACGATGGGCACTAAGTAGAGGGAATTACCGATGTTCTCTCTGCCGTAGCTAACGCATTA
AGTGCCCCGCCTGGGGAGTACGGCCGCAAGGCTAAAACTCAAAAGAATTGACGGGGGCTCGCACAAGCGG
TGGAGCATGTGGCTTAATTCGATGCAACGCGAAAAACCTTACCGGGGCTTGACATGGTAGAAGTAGGAAC
CCGAAAGGGTAACGAACGGTATCCAGTCCGTAGCTATCACAGGTGTTGCATGGCTGTCGTCAGCTCGTGT
CGTGAGACGTTGGGTTAAGTCCCCTAACGAGCGAAACCCTTGTTTTTAGTTACCAGCGGGTTATGCCGGG
TACTCTAGAAAGACCGCCGTCGTCAAGACGGAGGAAGGTGGGGATGACGTCAAGTCATCATGGCCCTTAT
GCCCCGGGCTGCACACGTGCTACAATGGTCGGTACAAACGGAAGCGAAGCCGAGAGGTGGAGCGAATCCT
AAAAAGCCGATCTCAGTTCGGATTGGAGGCTGAAATTCGCCTCCATGAAGTTGGAATCGCTAGTAATCGC
GGATCAGCATTGCCGCGGTGAATATGTTCCCGAGCCTTGTACACACCGCCCGTCAAGCCACCCAAGCAGG
ATGCACCCGAAAACATTATATCTAACCAGGTTTACCTGGAGGAAAGTGTTGAAGGAGTGTTTTGTGAGGA
GGACTAAGTCGTAACAAGGTAGTCGTAGGAGAACCTGCGGCTGGATCACCTCCTTTCTATGGAGTTAATC
GAAGTCGGTACATCCGACGACTTTTATGTTGTTTTTAGTATTATAAGGATTGTTGGGAGGGTGCTGAACC
ACTGGTAGGCAGTATTACGAGTTCCTTTCAGGTTGGGAAAAGGTCTAGGGCCTATAGCTCAGTTGGTTTA
GAGCGTTCCCCTGATAAGGGAAAGGTCAGTGGTTCGAATCCACTTGGGCCCACCATTCTCATGTTGAATT
AAGTTGATTGTGATACGAATTTAACTGGGGGGTGTAGCTCAACTGGGAGAGCGCTGCCTTTGCAAGGCAG
AGGTTAGCGGTTCGATCCCGCTCATCTCCACAAATCTTATGTAGTATTGTAGGTGTAGTAGAAGTAACTG
TTCTTTGGCAATAGACGCAATTTAAGCGATGTAAAGTAATAATAATTTGGGTGATCAAGCTATTAAGGGT
GCATGGTGGATGTCTTGGTACCAAAAGCTGATGAAGGACGTGGAAGGCTGCGATATGCTTCGGTGAGCTG
CCAAACAAGCTTTGATCCGGAGAATTCCGAATTGGGAAACCTGTCGTAAGAGGCACTTTGTGTCTCTTTT
GGTTTATACTGCGACATTGTTATCTGAATAAATAGGGTAATGAGAGGAACGAAGGGAACTGAAACAT

>gi|189009151|gb|EU478687.1| Uncultured Planctomycetales bacterium clone Peru_37 16S ribosomal RNA gene, partial sequence; 16S-23S ribosomal RNA intergenic spacer, tRNA-Ile and tRNA-Ala genes, complete sequence; and 23S ribosomal RNA gene, partial sequence
GATTAGGCATGCAAGTCGAACGAGGATATATCCTTCGGGGTATAAGCCGAGTGGCGCAAGGGTGAGTAAT
GCATAGATTACCTGCCTCTAGGATAAGGACAACTTTGTGAAAACGAAGCTAATACTTAATAATACAAAAG
AAAATAATTTTCTTTTGTCAATGGGAGGGTAGCAATACCTTTTGCCTAGAGAGGGGTTTATGTCCTATCA
GCTTGTTGGTGGGGTAATGGCCTACCAAGGCGAAGACGGGCAGCCGGTCTTAGAGGATGGTCGGCCACAC
TGGGACTGAGACACTGCCCAGACTTCTACGGAAGGCTGCAGTCGAGAATCTTTCGCAATGCCCGAAAGGG
TGACGAAGCGACGCCGCGTGAGTGAGGAAGGCCTTAGGGTTGTAAAGCTCTGTCAGGAGTTAAGAAATAT
AAGTGTGTTAATACCACATTTATTTGACGAAGGCTCCAAAGGAAGCCACGGCTAACTCTGTGCCAGCAGC
CGCGGTAATACAGAGGTGGCAAGCGTTGTTCGGAATTATTGGGCGTAAAGAGCACGTAGGTGGGTTTGTA
AGTCAGATGTGAAAGCCTTCTGTTCAACGGAAGAATTGCATCTGAAACTGCAGGTCTTGAGTGTAGGAGG
GGAGAATGGAACTTCTGGTGGAGCGGTGAAATGCGTAGATATCAGAAGGAACGCCGGCGGCGAAAGCGAT
TCTCTGGCCTATTACTGACACTCAGTGTGCGAAAGCTAGGGGAGCAAACGGGATTAGATACCCCGGTAGT
CCTAGCCGTAAACGATGGGCACTAAGTAGAGGGGATTACCGATGTTCTCTCTGCCGTAGCTAACGCATTA
AGTGCCCCGCCTGGGGAGTACGGCCGCAAGGCTAAAACTCAAAAGAATTGACGGGGGCTCGCACAAGCGG
TGGAGCATGTGGCTTAATTCGATGCAACGCGAAAAACCTTACCGGGGCTTGACATGGTAGAAGTAGGAAC
CTGAAAGGGTAACGAACGGTATCCAGTCCGTAGCTATCACAGGTGTTGCATGGCTGTCGTCAGCTCGTGT
CGTGAGACGTTGGGTTAAGTCCCCTAACGAGCGAAACCCTTGTTTTTAGTTACCAGCGGGTTATGCCGGG
TACTCTAGAAAGACTGCCGTCGTCAAGACGGAGGAAGGTGGGGATGACGTCAAGTCATCATGGCCCTTAT
GCCCCGGGCTGCACACGTGCTACAATGGTCGGTACAAACGGAAGCGAAGCCGAGAGGTGAAGCGAATCCT
AAAAAGCCGATCTCAGTTCGGATTGGAGGCTGAAATTCGCCTCCATGAGGTTGGAATCGCTAGTAATCGC
GGATCAGCAATGCCGCGGTGAATATGTTCCCGAGCCTTGTACACACCGCCCGTCAAGCCACCCAAGCAGG
ATGCACCCGAAAACATTATATCTAACCAGGGCAACTTGGAGGAAAGTGTTGAAGGAGTGTTTTGTGAGGA
GGACTAAGTCGTAACAAGGTAGTCGTAGGAGAACCTGCGGCTGGATCACCTCCTTTCTATGGAGTTAATC
AAAGTCGGTACATCCGGCGTCTTTTATGTTGTTATTTGTTTTTTTAGGATTGTTGGGAGGGTGCTGAACC
ACTGGCAGGTAGTATTGCGAGTTCCTTTCAGAGTTGGGAAGAGGTCTAGGGCCTATAGCTCAGTTGGTTT
AGAGCGTTCCCCTGATAAGGGAAAGGTCAGTGGTTCGAATCCACTTAGGCCCACCATTCTCATGTTGAAT
TAAGTTGTTTTGAAGTGAATTTAACTGGGGGGTGTAGCTCAACTGGGAGAGCGCTGCCTTTGCAAGGCAG
AGGTTAGCGGTTCGATCCCGCTCATCTCCACAAGTTCTTATGTAAAGTCGTAAGTAGGTAGTAACTGTTC
TTTGGCAATAGACGCAATTTTAGTGATGTAAAATAATTGAAAAATTGGGTGATCAAGCTATTAAGGGTAC
ATGGTGGATGTCTTGGTACCAAAAGCTGATGAAGGACGTGGAAGGCTGCGAAATGCTTCGGTGAGCTGCC
AAACAAGCTTTGATCCGGAGAATTCCGAATTGGGAAACCTGTCGTAAGAGTCACTTTGTGTCTCTTTTGG
TTAATACCGCGACATTGTTATCTGAATAAATAGGGTAATGAGAGGAACGAAGGGAACTGAAACAT

>gi|189009152|gb|EU478688.1| Uncultured Planctomycetales bacterium clone Peru_43 16S ribosomal RNA gene, partial sequence; 16S-23S ribosomal RNA intergenic spacer, tRNA-Ile and tRNA-Ala genes, complete sequence; and 23S ribosomal RNA gene, partial sequence
GATTAGGCATGCAAGTCGAACGAGGATATATCCTTCGGGATATAAGCCGAGTGGCGCAAGGGTGAGTAAT
GCATAGATTACCTGCCTCTAGGATAAGGACAACTTTGTGAAAACGAAGCTAATACTTAATAATACAAAAG
AAAATAATTTTCTTTTGTCAATGGGAGGGTAGCAATACCTTTTGCCTAGAGAGGGGTTTATGTCCTATCA
GCTTGTTGGTGGGGTAATGGCCTACCAAGGCGAAGACGGGTAGCCGGTCTTAGAGGATGGTCGGCCACAC
TGGGACTGAGACACTGCCCAGACTTCTACGGAAGGCTGCAGTCGAGAATCTTTCGCAATGCCCGAAAGGG
TGACGAAGCGACGCCGCGTGAGTGAGGAAGGCCTTAGGGTTGTAAAGCTCTGTCAGGAGTTAAGAAATAT
AAGTGTGTTAATACCACGTTTATTTGACGAAGGCTCCAAAGGAAGCCACGGCTAACTCTGTGCCAGCAGC
CGCGGTAATACAGAGGTGGCAAGCGTTGTTCGGAATTATTGGGCGTAAAGAGCACGTAGGTGGGTTTGTA
AGTCAGATGTGAAAGCCTTCTGTTCAACGGAAGAATTGCATCTGAAACTGCAAGTCTTGAGTGTAGGAGG
GGAGAATGGAACTTCTGGTGGAGCGGTGAAATGCGTAGATATCAGAAGGAACGCCGGCGGCGAAAGCGAT
TCTCTGGCCTATTACTGACGCTCAGTGTGCGAAAGCTAGGGGAGCAAACGGGATTAGATACCCCGGTAGT
CCTAGCCGTAAACGATGGGCACTAAGTAGAGGGAATTACCGATGTTCTCTCTGCCGTAGCTAACGCATTA
AGTGCCCCGCCTGGGGAGTACGGCCGCAAGGCTAAAACTCAAAAGAATTGACGGGGGCTCGCACAAGCGG
TGGAGCATGTGGCTTAATTCGATGCAACGCGAAAAACCTTACCGGGGCTTGACATGGTAGAAGTAGGAAC
CCGAAAGGGTAACGAACGGTATCCAGTCCATAGCTATCACAGGTGTTGCATGGCTGTCGTCAGCTCGTGT
CGTGAGACGTTGGGTTAAGTCCCCTAACGAGCGAAACCCTTGTTTTTAGTTACCAGCGGGTTATGCCGGG
TACTCTAGAAAGACTGCCGTCGTCAAGACGGAGGAAGGTGGGGATGACGTCAAGTCATCATGGCCCTTAT
GCCCCGGGCTGCACACGTGCTACAATGGTCGGTACAAACGGAAGCGAAGCCGAGAGGTGAAGCGAATCCT
AAAAAGCCGATCTCAGTTCGGATTGGAGGCTGAAATTCGCCTCCATGAAGTTGGAATCGCTAGTAATCGC
GGATCAGCAATGCCGCGGTGAATATGTTCCCGAGCCTTGTACACACCGCCCGTCAAGCCACCCAAGCAGG
ATGCACCCGAAAACATTATATCTAACCAGGGCAACTTGGAGGAAAGTGTTGAAGGAGTGTTTTGTGAGGA
GGACTAAGTCGTAACAAGGTAGTCGTAGGAGAACCTGCGGCTGGATCACCTCCTTTCTATGGAGTTAATC
AAAGTCGGTACATCCGGCGTCTTTTATGTTGTTATTTGTTTTTTTAGGATTGTTGGGAGGGTGCTGAACC
ACTGGCAGGTAGTATTGCGAGTTCCTTTCAGAGTTGGGAAGAGGTCTAGGGCCTATAGCTCAGTTGGTTT
AGAGCGTTCCCCTGATAAGGGAAAGGTCAGTGGTTCGAATCCACTTAGGCCCACCATTCTCATGTTGAAT
TAAGTTGTTTTGAAGTGAATTTAACTGGGGGGTGTAGCTCAACTGGGAGAGCGCTGCCTTTGCAAGGCAG
AGGTTAGCGGTTCGATCCCGCTCATCTCCACAAGTTCTTATGTAAAGTTGTAAGTAGGTAGTAACTGTTC
TTTGGCAATAGACGCAATTTTAGTGATGTAAAATAATTGAAAAATTGGGTGATCAAGCTATTAAGGGTAC
ATGGTGGATGTCTTGGTACCAAAAGCTGATGAAGGACGTGGAAGGCTGCGATATGCTTCGGTGAGCTGCC
AAACAAGCTTTGATCCGGAGAATTCCGAATTGGGAAACCTGTCGTAAGAGACACTTTGTGACTCTTTTGG
TTAATACCGCGACATTGTTATCTGAATAAATAGGGTAATGAGAGGAACGAAGGGAACTGAAACAT

>gi|189009153|gb|EU478689.1| Uncultured Planctomycetales bacterium clone Peru_44 16S ribosomal RNA gene, partial sequence; 16S-23S ribosomal RNA intergenic spacer, tRNA-Ile and tRNA-Ala genes, complete sequence; and 23S ribosomal RNA gene, partial sequence
GATTAGGCATGCAAGTCGAACGAGGATATACCTTTCGGGGTATAAACCGAGTGGCGCAAGGGTGAGTAAT
GCATAGATTACCTGCCTCTAGGATAAGGACAACTTTGTGAAAACGAAGCTAATACTTAATAATACAAGAG
AGAATAATTCTTTTTTGTCAATGGGAGGGTAGCAATACCTTTTGCCTAGAGAGGGGTTTATGTCCTATCA
GCTTGTTGGTGGGGTAATGGCCTACCAAGGCGAAGACGGGTAGCCGGTCTTAGAGGATGGTCGGCCACAC
TGGGACTGAGACACTGCCCAGACTTCTACGGAAGGCTGCAGTCGAGAATCTTTCGCAATGCCCGAAAGGG
TGACGAAGCGACGCCGCGTGAGTGAGGAAGGCCTTCGGGTTGTAAAGCTCTGTCAGGTGTTAAGAAATAT
AAGTGTGCTAATACCACATTTATTTGACAAAGGCGCCAAAGGAAGCCACGGCTAACTCTGTGCCAGCAGC
CGCGGTAATACAGAGGTGGCAAGCGTTGTTCGGAATTATTGGGCGTAAAGAGCACGTAGGTGGGTTCGTA
AGTCAGATGTGAAAGCCTTCTGTTCAACGGAAGAATTGCATCTGAAACTGCGAGTCTTGAGTGCAGGAGG
GGAGAATGGAACTTCTGGTGGAGCGGTGAAATGCGTAGATATCAGAAGGAAACGCCGGCGGCGAAAGCGA
TTCTCTGGCCTATTACTGACACTCAGTGTGCGAAAGCTAGGGGAGCAAACGGGATTAGATACCCCGGTAG
TCCTAGCTGTAAACGATGGGCACTAAGTAGAGGGAATTACCGATGTTCTCTCTGCCGTAGCTAACGCATT
AAGTGCCCCGCCTGGGGAGTACGGCCGCAAGGCTAAAACTCAAAAGAATTGACGGGGGCTCGCACAAGCG
GTGGAGCATGTGGCTTAATTCGATGCAACGCGAAAAACCTTACCGGGGCTTGACATGATAGAAGTAGGAA
CCCGAAAGGGTAACGAACGGTATCCAGTCCGTAGCTATCACAGGTGTTGCATGGCTGTCGTCAGCTCGTG
TCGTGAGACGTTGGGTTAAGTCCCCTAACGAGCGAAACCCTTGTTTTTAGTTACCAGCGGGTTATGCCGG
GTACTCTAGAAAGACTGCCGTCGTCAAGACGGAGGAAGGTGGGGATGACGTCAAGTCATCATGGCCCTTA
TGCCCCGGGCTGCACACGTGCTACAATGGTCGGTACAAACGGAAGCGAAGCCGAGAGGTGGAGCGAATCC
TAAAAAGCCGATCTCAGTTCGGATTGGAGGCTGAAATTCGCCTCCATGAAGTTGGAATCGCTAGTAATCG
CGGATCAGCATTGCCGCGGTGAATATGTTCCCGAGCCTTGTACACACCGCCCGTCAAGCCACCCAAGCAG
GATGCACCCGAAAACATTATATCTAACCAGGTTTACCTGGAGGAAAGTGTTGAAGGAGTGTTTTGTGAGG
AGGACTAAGTCGTAACAAGGTAGTCGTAGGAGAACCTGCGGCTGGATCACCTCCTTTCTATGGAGTTAAT
CGAGGTCGGTACATCCGACGACTTTTATGTTGTTTTTAGTATTATAAGGATTGTTGGAAGGGTGCTGAAC
CACTGGTAGGCAGTATTACGAGTTCCTTTCAGGTTGGGAAAAGGTCTAGGGCCTATAGCTCAGTTGGTTT
AGAGCGTTCCCCTGATAAGGGAAAGGTCAGTGGTTCGAATCCACTTAGGCCCACCATTCTCATGTTGAAT
TAAGTTGATTGTGATACGAATTTAACTGGGGGGTGTAGCTCAACTGGGAGAGCGCTGCCTTTGCAAGGCA
GAGGTTAGCGGTTCGATCCCGCTCATCTCCACAAATCTTATGTAGTATTGTAGGTGTAGTAGAAGTAACT
GTTCTTTGGCAATAGACGCAATTTAAGCGATGTAAAGTAATAATAATTTGGGTGATCAAGCTATTAAGGG
TGCATGGTGGATGTCTTGGTACCAAAAGCTGATGAAGGACGTGGAAGGCTGCGATATGCTTCGGTGAGCT
GCCAAACAAGCTTTGATCCGGAGAATTCCGAATTGGGAAACCTGTCGTAAGAGGCACTTTGTGTCTCTTT
TGGTTTATACTGCGACATTGTTATCTGAATAAATAGGGTAATGAGAGGAACGAAGGGAACTGAAACAT

>gi|189009154|gb|EU478690.1| Uncultured Planctomycetales bacterium clone Peru_45 16S ribosomal RNA gene, partial sequence; 16S-23S ribosomal RNA intergenic spacer, tRNA-Ile and tRNA-Ala genes, complete sequence; and 23S ribosomal RNA gene, partial sequence
GATTAGGCATGCAAGTCGAACGAGGATATATCCTTCGGGATATAAGCCGAGTGGCGCAAGGGTGAGTAAT
GCATAGATTACCTGCCTCTAGGATAAGGACAACTTTGTGAAAACGAAGCTAATACTTAATAACACAAGAG
AAAATAATTTTCTTTTGTCAATGGGAGGGTAGCAATACCTTTTGCCTAGAGAGGGGTTTATGTCCTATCA
GCTTGTTGGTGGGGTAATGGCCTACCAAGGCGAAGACGGGTAGCCGGTCTTAGAGGATGGTCGGCCACAC
TGGGACTGAGACACTGCCCAGACTTCTACGGAAGGCTGCAGTCGAGAATCTTTCGCAATGCCCGAAAGGG
TGACGAAGCGACGCCGCGTGAGTGAGGAAGGCCTTCGGGTTGTAAAGCTCTGTCAGGAGTTAAGAAATGT
AAGTGTGCTAATACCGCATTTACTTGACGAAGGCTCCAAAGGAAGCCACGGCTAACTCTGTGCCAGCAGC
CGCGGTAATACAGAGGTGGCAAGCGTTGTTCGGAATTATTGGGCGTAAAGAGCACGTAGGTGGGTTTGTA
AGTCAGATGTGAAAGCCTTCTGTTCAACGGAAGAATTGCATCTGAAACTGCAAGTCTTGAGTGTAGGAGG
GGAGAATGGAACTTCTGGTGGAGCGGTGAAATGCGTAGATATCAGAAGGAACGCCGGCGGCGAAAGCGAT
TCTCTGGCCTATTACTGACACTCAGTGTGCGAAAGCTAGGGGAGCAAACGGGATTAGATACCCCGGTAGT
CCTAGCCGTAAACGATGGGCACTAAGTAGAGGGAATTACCGATGTTCTCTCTGCCGTAGCTAACGCATTA
AGTGCCCCGCCTGGGGAGTACGGCCGCAAGGCTAAAACTCAAAAGAATTGACGGGGGCTCGCACAAGCGG
TGGAGCATGTGGCTTAATTCGATGCAACGCGAAAAACCTTACCGGGGCTTGACATGGTAGAAGTAGGAAC
CCGAAAGGGTAACGAACGGTATCCAGTCCGTAGCTATCACAGGTGTTGCATGGCTGTCGTCAGCTCGTGT
CGTGAGACGTTGGGTTAAGTCCCCTAACGAGCGAAACCCTTGTTTTTAGTTACCAGCGGGTTATGCCGGG
TACTCTAGAAAGACTGCCGTCGTCAAGACGGAGGAAGGTGGGGATGACGTCAAGTCATCATGGCCCTTAT
GCCCCGGGCTGCACACGTGCTACAATGGTCGGTACAAACGGAAGCGAAGCCGAGAGGTGGAGCGAATCCT
AAAAAGCCGATCTCAGTTCGGATTGGAGGCTGAAATTCGCCTCCATGAAGTTGGAATCGCTAGTAATCGC
GGATCAGCATTGCCGCGGTGAATATGTTCCCGAGCCTTGTACACACCGCCCGTCAAGCCACCCAAGCAGG
ATGCACCCGAAAACATTATATCTAACCGGGTTTACCTGGAGGAAAGTGTTGAAGGAGTGTTTTGTGAGGA
GGACTAAGTCGTAACAAGGTAGTCGTAGGAGAACCTGCGGCTGGATCACCTCCTTTCTATGGAGTTAATC
AAAGTCGGTACATCCGGCGTCTTTTATGTTGTTATTTGTTTTTTTAGGATTGTTGGGAGGGTGCTGAACC
ACTGGCAGGTAGTATTGCGAGTTCCTTTCAGGGTTGGGAAGAGGTCTAGGGCCTATAGCTCAGTTGGTTT
AGAGCGTTCCCCTGATAAGGGAAAGGTCAGTGGTTCGAATCCACTTAGGCCCACCATTCTCATGTTGAAT
TAAGTTGTTTGTGAGACAAATTTAACTGGGGGGTGTAGCTCAACTGGGAGAGCGCTGCCTTTGCAAGGCA
GAGGTTAGCGGTTCGATCCCGCTCATCTCCACAAGTTCTTAAGTAGAGTTGTAAGTATGTAGTAACTGTT
CTTTGGCAATAGACGTAATTTAAGCGATGTAAAGTAATTGGAAAATTGGATGATCAAGCTATTAAGGGTA
CATGGTGGATGTCTTGGTACCAAAAGCTGATGAAGGACGTGGAAGGCTGCGATATGCTTCGGTGAGCTGC
CAAACAAGCTTTGATCCGGAGAATTCCGAATTGGGAAACCTGTCGTAAGGGACACTTTGTGTTTCTTTTG
GTTAATACCGCGACATTGTTATCTGAATAAATAGGGTAATGAGAGGAACGAAGGGAACTGAAACAT

>gi|189009155|gb|EU478691.1| Uncultured Planctomycetales bacterium clone Peru_8 16S ribosomal RNA gene, partial sequence; 16S-23S ribosomal RNA intergenic spacer, tRNA-Ile and tRNA-Ala genes, complete sequence; and 23S ribosomal RNA gene, partial sequence
GATTAGGCATGCAAGTCGAACGAGGATATACCTTTCGGGGTATAAACCGAGTGGCGCAAGGGTGAGTAAT
GCATAGATTACCTGCCTCTAGGATAAGGACAACTTTGTGAAAACGAAGCTAATACTTAATAATACAAGAG
AGAATAATTCTTTTTTGTCAATGGGAGGGTAGCAATACCTTTTGCCTAGAGAGGGGTTTATGTCCTATCA
GCTTGTTGGTGGGGTAATGGCCTACCAAGGCGAAGACGGGTAGCCGGTCTTAGAGGATGGTCGGCCACAC
TGGGACTGAGACACTGCCCAGACTTCTACGGAAGGCTGCAGTCGAGAATCTTTCGCAATGCCCGAAAGGG
TGACGAAGCGACGCCGCGTGAGTGAGGAAGGCCTTCGGGTTGTAAAGCTCTGTCAGGTGTTAAGAAATAT
AAGTGTGCTAATACCACATTTATTTGACAAAGGCGCCAAAGGAAGCCACGGCTAACTCTGTGCCAGCAGC
CGCGGTAATACAGAGGTGGCAAGCGTTGTTCGGAATTATTGGGCGTAAAGAGCACGTAGGTGGGTTCGTA
AGTCAGATGTGAAAGCCTTCTGTTCAACGGAAGAATTGCATCTGAAACTGCGAGTCTTGAGTGTAGGAGG
GGAGAATGGAACTTCTGGTGGAGCGGTGAAATGCGTAGATATCAGAAGGAACGCCGGCGGCGAAAGCGAT
TCTCTGGCCTATTACTGACACTCAGTGTGCGAAAGCTAGGGGAGCAAACGGGATTAGATACCCCGGTAGT
CCTAGCTGTAAACGATGGGCACTAAGTAGAGGGAATTACCGATGTTCTCTCTGCCGTAGCTAACGCATTA
AGTGCCCCGCCTGGGGAGTACGGCCGCAAGGCTAAAACTCAAAAGAATTGACGGGGGCTCGCACAAGCGG
TGGAGCATGTGGCTTAATTCGATGCAACGCGAAAAACCTTACCGGGGCTTGACATGGTAGAAGTAGGAAC
CCGAAAGGGTAACGAACGGTATCCAGTCCGTAGCTATCACAGGTGTTGCATGGCTGTCGTCAGCTCGTGT
CGTGAGACGTTGGGTTAAGTCCCCTAACGAGCGAAACCCTTGTTTTTAGTTACCAGCGGGTTATGCCGGG
TACTCTAGAAAGACTGCCGTCGTCAAGACGGAGGAAGGTGGGGATGACGTCAAGTCATCATGGCCCTTAT
GCCCCGGGCTGCACACGTGCTACAATGGTCGGTACAAACGGAAGCGAAGCCGAGAGGTGGAGCGAATCCT
AAAAAGCCGATCTCAGTTCGGATTGGAGGCTGAAATTCGCCTCCATGAAGTTGGAATCGCTAGTAATCGC
GGATCAGCATTGCCGCGGTGAATATGTTCCCGAGCCTTGTACACACCGCCCGTCAAGCCACCCAAGCAGG
ATGCACCCGAAAACATTATATCTAACCAGGTTTACCTGGAGGAAAGTGTTGAAGGAGTGTTTTGTGAGGA
GGACTAAGTCGTAACAAGGTAGTCGTAGGAGAACCTGCGGCTGGATCACCTCCTTTCTATGGAGTTAATC
GAAGTCGGTACATCCGACGACTTTTATGTTGTTTTTAGTATTATAAGGATTGTTGGGAGGGTGCTGAACC
ACTGGTAGGCAGTATTACGAGTTCCTTTCAGGTTGGGAAAAGGTCTAGGGCCTATAGCTCAGTTGGTTTA
GAGCGTTCCCCTGATAAGGGAAAGGTCAGTGGTTCGAATCCACTTAGGCCCACCATTCTCATGTTGAATT
AAGTTGATTGTGATACGAATTTAACTGGGGGGTGTAGCTCAACTGGGAGAGCGCTGCCTTTGCAAGGCAG
AGGTTAGCGGTTCGATCCCGCTCATCTCCACAAATCTTATGCAGTATTGTAGGTGTAGTAGAAGTAACTG
TTCTTTGGCAATAGACGCAATTTAAGCGATGTAAAGTAATAATAATTTGGGTGATCAAGCTATTAAGGGT
GCATGGTGGATGTCTTGGTACCAAAAGCTGATGAAGGACGTGGAAGGCTGCGATATGCTTCGGTGAGCTG
CCAAACAAGCTTTGATCCGGAGAATTCCGAATTGGGAAACCTGTCGTAAGAGGCACTTTGTGTCTCTTTT
GGTTTATACTGCGACATTGTTATCTGAATAAATAGGGTAATGAGAGGAACGAAGGGAACTGAAACAT
