# Supplementary material for: Biogeography of anaerobic ammonia-oxidizing (anammox) bacteria
Source: Front Microbiol. 2014 Aug 6;5:399. doi: 10.3389/fmicb.2014.00399 (PMC4123730; doi:10.3389/fmicb.2014.00399)
Supplement: Supplementary file 1 [file DataSheet1.ZIP › Sonthiphand supp data files/100/Untrimmed Sequence Files/9.fasta]

>gi|219385372|gb|FJ213932.1| Uncultured anaerobic ammonium-oxidizing bacterium clone Lagoon-A1 16S ribosomal RNA gene, partial sequence
AGAATCTTTCGCAATGCCCGAAAGGGTGACGAAGCGACGCCGCGTGCGGGAAGAAGGCCTTCGGGTTGTA
AACCACTGTCGGGAGTTAAGAAGTGTAAGGGTGTTAAGAGCATCCTTACTTGACGTTAGCTCCGGAGGAA
GCCACGGCTAACTCTGTGCCAGCAGCCGCGGTAATACAGAGGTGGCAAGCGTTGTTCGGAATTATTGGGC
GTAAAGAGCACGTAGGCGGCCCTGCAAGTCAGCTGTGAAATCCTTCTGCTCAACGGAAGAACGGCAGTTG
ATACTACAGGGCTAGAGTGCGGGAGGGGAGAGTGGAACTTCTGGTGGAGCGGTGAAATGCGTAGATATCA
GAAGGAACATCGGCGGCGAAAGCGACTCTCTGGTCCGTAACTGACGCTGAGGTGCGAAAGCTAGGGGAGC
AAACGGGATTAGATACCCCGGTAGTCCTAGCCGTAAACGATGGGCACTCGGTAGAGGGGTTTTGATTATC
TCTCTGCCTGAGCTAACGCGTTAAGTGCCCCGCCTGGGGAGTACGGCCGCAAGGCTAAAACTCAAAAGAA
TTGACGGGGGCTCGCACAAGCGGTGGAGCATGTGGCTTAATTCGATGCAACACGAAGAACCTTACCGGGG
CTTGACATGGTAGAAGTAGGAGCCCGAAAGGGTAACAAACGGTATCCAGTCCGTCACTATCACAGGTGTT
GCATGGCTG

>gi|219385373|gb|FJ213933.1| Uncultured anaerobic ammonium-oxidizing bacterium clone Lagoon-A2 16S ribosomal RNA gene, partial sequence
AGAATCTTTCGCAATGCCCGAAAGGGTGACGAAGCAACGCCGCGTGCGGGAAGAAGGCCTTCGGGTTGTA
AACCACTGTCGGGAGTTAAGAAGTGTAAGGGTGTTAAGAGCATCCTTACTTGACGTTAGCTCCGGAGGAA
GCCACGGCTAACTCTGTGCCAGCAGCCGCGGTAATACAGAGGTGGCAAGCGTTGTTCGGAATTATTGGGC
GTAAAGAGCACGTAGGCGGCCCTGCAAGTCAGCTGTGAAATCCTTCTGCTCAACGGAAGAACGGCAGTTG
ATACTACAGGGCTAGAGTGCGGGAGGGGAGAGTGGAACTTCTGGTGGAGCGGTGAAATGCGTAGATATCA
GAAGGAACATCGGCGGCGAAAGCGACTCTCTGGTCCGTAACTGACGCTGAGGTGCGAAAGCTAGGGGAGC
AAACGGGATTAGATACCCCGGTAGTCCTAGCCGTAAACGATGGGCACTCGGTAGAGGGGTTTTGATTATC
TCTCTGCCTGAGCTAACGCGTTAAGTGCCCCGCCTGGGGAGTACGGCCGCAAGGCTAAAACTCAAAAGAA
TTGACGGGGGCTCGCACAAGCGGTGGAGCATGTAGCTTAATTCGATGCAACACGAAGAACCTTACCGGGG
CTTGACATGGTAGAAGTAGGAGCCCGAAAGGGTAACGAACGGTATCCAGTCCGTCACTATCACAGGTGTT
GCATGGCTG

>gi|219385374|gb|FJ213934.1| Uncultured anaerobic ammonium-oxidizing bacterium clone Lagoon-A3 16S ribosomal RNA gene, partial sequence
AGAATCTTTCGCAATGCCCGAAAGGGTGACGAAGCGACGCCGCGTGCGGGAAGAAGGCCTTCGGGTTGTA
AACCACTGTCGGGAGTTAAGAAGTGTAAGGGTGTTAAGAGCATCCTTACTTGACGTTAGCTCCGGAGGAA
GCCACGGCTAACTCTGCGCCAGCAGCCGCGGTAATACAGAGGTGGCAAGCGTTGTTCGGAATTATTGGGC
GTAAAGAGCACGCAGGCGGCCCTGCAAGTCAGCTGTGAAATCCTTCTGCTCAACGGAAGAACGGCAGTTG
ATACTACAGGGCTAGAGTGCGGGAGGGGAGAGTGGAACTTCTGGTGGAGCGGTGAAATGCGTAGATATCA
GAAGGAACATCGGCGGCGAAAGCGACTCTCTGGTCCGTAACCGACGCTGAGGTGCGAAAGCTAGGGGAGC
AAACGGGATTAGATACCCCGGTAGTCCTAGCCGTAAACGATGGGCACTCGGTAGAGGGGTTTTGATTATC
TCTCTGCCTGAGCTAACGCGTTAAGTGCCCCGCCTGGGGAGTACGGCCGCAAGGCCAAAACTCAAAAGAA
TTGACGGGGGCTCGCACAAGCGGTGGAGCATGTGGCTTAATTCGATGCAACACGAAGAACCTTACCGGGG
CTTGACATGGTGGAAGTAGGAGCCCGAAAGGGTAACGAACGGTATCCAGTCCGTCACTATTACAGGTGTT
GCATGGCTG

>gi|219385375|gb|FJ213935.1| Uncultured anaerobic ammonium-oxidizing bacterium clone Lagoon-A4 16S ribosomal RNA gene, partial sequence
AGAATCTTTCGCAATGCCCGAAAGGGTGACGAAGCGACGCCGCGTGCGGGAAGAAGGCCTTCGGGTTGTA
AACCACTGTCGGGAGTTAAGAAGTGTAAGGGTGTTAAGAGCATCCTTACTTGACGTTAGCTCCGGAGGAA
GCCACGGCTAACTCTGTGCCAGCAGCCGCGGTAATACAGAGGTGGCAAGCGTTGTTCGGAATTATTGGGC
GTAAAGAGCACGTAGGCGGCCCTGCAAGTCAGCTGTGAAATCCTTCTGCTCAACGGAAGAACGGCAGTTG
ATACTACAGGGCTAGAGTGCGGGAGGGGAGAGTGGAACTTCTGGTGGAGCGGTGAAATGCGTAGATATCA
GAAGGAACATCGGCGGCGAAAGCGACTCTCTGGTCCGTAACTGACGCTGAGGTGCGAAAGCTAGGGGAGC
AAACGGGATTAGATACCCCGGTAGTCCTAGCCGTAAACGATGGGCACTCGGTAGAGGGGTTTTGATTATC
TCTCTGCCTGAGCTAACGCGTTAAGTGCCCCGCCTGGGGAGTACGGCCGCAAGGCTAAAACTCAAAAGAG
TTGACGGGGGCTCGCACAAGCGGTGGAGCATGTGGCTTAATTCGATGCAACACGAAGAACCTTACCGGGG
CCTGACATGGTAGAAGTAGGAGCCCGAAAGGGTAACGAACGGTATCCAGTCCGTCACTATCACAGGTGTT
GCATGGCTG

>gi|219385376|gb|FJ213936.1| Uncultured anaerobic ammonium-oxidizing bacterium clone Lagoon-A5 16S ribosomal RNA gene, partial sequence
AGAATCTTTCGCAATGCCCGAAAGGGTGACGAAGCGACGCCGCGTGCGGGAAGAAGGCCTTCGGGTTGTA
AACCACTGTCGGGAGTTAAGAAGTGTAAGGGTGTTAAGAGCATCCTTACTTGACGTTAGCTCCGGAGGAA
GCCACGGCTAACTCTGTGCCAGCAGCCGCGGTAATACAGAGGTGGCAAGCGTTGTTCGGAATTATTGGGC
GTAAAGAGCACGTAGGCGGCCCTGCAAGTCAGCTGTGAAATCCTTCTGCTCAACGGAAGAACGGCAGTTG
ATACTACAGGGCTAGAGTGCGGGAGGGGAGAGTGGAACTTCTGGTGGAGCGGTGAAATGCGTAGATATCA
GAAGGAACATCGGCGGCGAAAGCGACTCTCTGGTCCGTAACTGACGCTGAGGTGCGAAAGCTAGGGGAGC
AAACGGGATTAGATACCCCGGTAGTCCTAGCCGTAAACGATGGGCACTCGGTAGAGGGGTTTTGATTATC
TCTCTGCCTGAGCTAACGCGTTAAGTGCCCCGCCTGGGGAGTACGGCCGCAAGGCTAAAACTCAAAAGAA
TTGACGGGGGCTCGCACAAGCGGTGGAGCATGTGGCTTAATTCGATGCAACACGAAGAACCTTACCGGGG
CTTGACATGGTAGAAGTAGGAGCCCGAAAGGGTAACGAACGGTATCCAGTCCGTCACTATCACAGGTGTT
GCATGGCTG

>gi|219385377|gb|FJ213937.1| Uncultured anaerobic ammonium-oxidizing bacterium clone Lagoon-A6 16S ribosomal RNA gene, partial sequence
AGAATCTTTCGCAATGCCCGAAAGGGTGACGAAGCGACGCCGCGTGCGGGAAGAAGGCCTTCGGGTTGTA
AACCACTGTCGGGAGTTAAGAAGTGTAAGGGTGTTAAGAGCATCCTTACTTGACGTTAGCTCCGGAGGAA
GCCACGGCTAACTCTGTGCCAGCAGCCGCGGTAATACAGAGGTGGCAAGCGTTGTTCGGAATTATTGGGC
GTAAAGAGCACGTAGGCGGCCCTGCAAGTCAGCTGTGAAATCCTTCTGCTCAACGGAAGAACGGCAGTTG
ATACTACAGGGCTAGAGTGCGGGAGGGGAGAGTGGAACTTCTGGTGGAGCGGTGAAATGCGTAGATATCA
GAAGGAACATCGGCGGCGAAAGCGACTCTCTGGTCCGTAACTGACGCTGAGGTGCGAAAGCTAGGGGAGC
AAACGGGATTAGATACCCCGGTAGTCCTAGCCGTAAACGATGGGCACTCGGTAGAGGGGTTTTGATTATC
TCTCTGCCTGAGCTAACGCGTTAAGTGCCCCGCCTGGGGAGTACGGCCGCAAGGCTAAGACTCAAAAGAA
TTGACGGGGGCTCGCACAAGCGGTGGAGCATGTGGCTTAATTCGATGCAACACGAAGAACCTTACCGGGG
CTTGACATGGTAGAAGTAGGAGCCCGAAAGGGTAACGAACGGTATCCAGTCCGTCACTATCACAGGTGTT
GCATGGCTG

>gi|219385378|gb|FJ213938.1| Uncultured anaerobic ammonium-oxidizing bacterium clone Lagoon-A7 16S ribosomal RNA gene, partial sequence
AGAATCTTTCGCAATGCCCGAAAGGGTGACGAAGCGACGCCGCGTGCGGGAAGAAGGCCTTCGGGTTGTA
AACCACTGTCGGGAGTTAAGAAGTGTAAGGGTGTTAAGAGCATCCTTACTTGACGTTAGCTCCGGAGGAA
GCCACGGCTAACTCTGTGCCAGCAGCCGCGGTAATACAGAGGTGGCAAGCGTTGTTCGGAATTATTGGGC
GTAAAGAGCACGTAGGCGGCCCTGCAAGTCAGCTGTGAAATCCTTCTGCTCAACGGAAGAACGGCAGTTG
ATACTACAGGGCTAGAGTGCGGGAGGGGAGAGTGGAACTTCTGGTGGAGCGGTGAAATGCGTAGATATCA
GAAGGAACATCGGCGGCGAAAGCGACTCTCTGGTCCGTAACTGACGCTGAGGTGCGAAAGCTAGGGGAGC
AAACGGGATTAGATACCCCGGTAGTCCTAGCCGTAAACGATGGGCACTCGGTAGAGGGGTTTTGATTATC
TCTCTGCCTGAGCTAACGCGTTAAGTGCCCCGCCTGGGGAGTACGGCCGCAAGGCTAAAACTCAAAAGAA
TTGACGGAGGCTCGCACAAGCGGTGGAGCATGTGGCTTAATTCGATGCAACACGAAGAACCTTACCGGGG
CTTGACATGGTAGAAGTAGGAGCCCGAAAGGGTAACGAACGGTATCCAGTCCGTCACTATCACAGGTGTT
GCATGGCTG

>gi|219385379|gb|FJ213939.1| Uncultured anaerobic ammonium-oxidizing bacterium clone Lagoon-A8 16S ribosomal RNA gene, partial sequence
AGAATCTTTCGCAATGCCCGAAAGGGTGACGAAGCGACGCCGCGTGCGGGAAGAAGGCCTTCGGGTTGTA
AACCACTGTCGGGAGTTAAGAAGTGTAAGGGTGTTAAGAGCATCCTTACTTGACGTTAGCTCCGGAGGAA
GCCACGGCTAACTCTGTGCCAGCAGCCGCGGTAATACAGAGGTGGCAAGCGTTGTTCGGAATTGTTGGGC
GTAAAGAGCACGTAGGCGGCCCTGCAAGTCAGCTGTGAAATCCTTCTGCTCAACGGAAGAACGGCAGTTG
ATACTACAGGGCTAGAGTGCGGGAGGGGAGAGTGGAACTTCTGGTGGAGCGGTGAAATGCGTAGATATCA
GAAGGAACATCGGCGGCGAAAGCGACTCTCTGGTCCGTAACTGACGCTGAGGTGCGAAAGCTAGGGGAGC
AAACGGGATTAGATACCCCGGTAGTCCTAGCCGTAAACGATGGGCACTCGGTAGAGGGGTTTTGATTATC
TCTCTGCCTGAGCTAACGCGTTAAGTGCCCCGCCTGGGGAGTACGGCCGCAAGGCTAAAACTCAAAAGAA
TTGACGGGGGCTCGCACAAGCGGTGGAGCATGTGGCTTAATTCGATGCAACACGAAGAACCTTACCGGGG
CTTGACATGGTAGAAGTAGGAGCCCGAAAGGGTAACGAACGGTATCCAGTCCGTCACTATCACAGGTGTT
GCATGGCTG
>gi|520992643|dbj|AB755421.1| Uncultured planctomycete gene for 16S ribosomal RNA, partial sequence, clone: SAG8-60
GAACGAGGGAGTGTTCCGAAAGGGGCGCAAACCGAGTGGCGTAAGGGTGAGTAATGCATTGATAACCTAC
CTATGAGACGGGGATAACAACGTTCCGCAAGGGACTCCCGAAAGGGTTGCTAATACCCGATAAAACTCTT
GATGTTTAGGCATTGGGAGTCAAAGTTTGGGGCTGAAAGGTTCCATGTGCTCAGAGAGGGGTCAATGTCC
TATCAGCTAGTTGGTAGGGTAAAGGCCTACCAAGGCGAAGACGGGTAGCCGGCCTGAGAGGGTGGTCGGC
CACATTGGGACTGAGACACTGCCCAGACTCCTACGGGAGGCTGCAGTCGAGAATCTTTCGCAATGCCCGG
AAGGGTGACGAAGCGACGCCGCGTGTGGGAAGAAGGCCTTCGGGTTGTAAACCACTGTCGGGAGTTAAGA
AGTGTAAGGGGGTGAATAGTCTCCTTACTTGACGTTAGCTCCGGAGGAAGCCACGGCTAACTCTGTG

>gi|520992644|dbj|AB755422.1| Uncultured planctomycete gene for 16S ribosomal RNA, partial sequence, clone: SAG8-30
GAACGAGGGAGTACTCCGAAAGGGGTGCAAACCGAGTGGCGTAAGGGTGAGTAATGCATTGATAACCTAC
CTTTGAGATGGGAATAACAACGTTCCAAGCAATTGGAGCTACCGAAAGGGTTGCTAATACTCAATAAAAC
TATTGTTGCTTTGGTAATAATAGTCAAATAGGCGGAATCGAAAGATTCCACTTGCTTAAGGAGGGGTCAA
TGTCCTATCAGCTTGTTGGTAGGGTAATGGCCTACCAAGGCGAAGACGGGTAGCCGGCCTGAGAGGGTGG
TCGGCCACACTGGGACTGAGACACTGCCCAGACTCCTACGGGAGGCTGCAGTCGAGAATCTTTCGCAATG
CCCGAAAGGGTGACGAAGCGACGCCGCGTGCGGGAAGAAGGCCTTCGGGTTGTAAACCGCTGTCGGGAGT
TAAGAAATGCAAGGGTGTTAACAGCGTCCTTGCTTGACTAAGGCTCCGGAGGAAGCCACGGCTAACTCTG
TG

>gi|520992645|dbj|AB755423.1| Uncultured planctomycete gene for 16S ribosomal RNA, partial sequence, clone: SAG8-52
GAACGAGGGAGCATTCCGAAAGGGGTGCAAACCGAGTGGCGTAAGGGTGAGTAATGCATTGATAACCTAC
CTTCGAGATGAGAATAACAACGTTCCAAGCAATTGGGGCTACCGAAAGGGTTGCTAATACTCAATGAAAC
TATTATTGCCTTGGTGATGATAGTCAAATAGGCGGAATCGAAAGGTTCCACTTGCTTGAGGAGGGGTCAA
TGTCCTATCAGCTAGTTGGCAGGGTAATGGCCTACCAAGGCGAAGACGGGTAGCCGGCCTGAGAGGGTGG
TCGGCCACACTGGGACTGAGACACTGCCCAGACTCCTACGGGAGGCTGCAGTCGAGAATCTTTCGCAATG
CCCGAAAGGGTGACGAAGCGACGCCGCGTGCGGGAAGAAGGCCTTCGGGTTGTAAACCGCTGTCGGGAGT
TAAGAAGTGCGGGGATGTTAATAGCGTCCTTGCTTGACTAAGGCTCCGGAGGAAGCCACGGCTAACTCTG
TG


>gi|520992678|dbj|AB775696.1| Uncultured bacterium gene for 16S ribosomal RNA, partial sequence, clone: B-33
AACGAACGCTGGCGGCGTGGATTAGGCATGCAAGTCGAACGAGGGAGTGTTCCGAAAGGGGCGCAAACCG
AGTGGCGTAAGGGTGAGTAATGCATTGATAACCTACCTATGAGACGGGGATAACAACGTTCCGCAAGGGA
CTCCCGAAAGGGTTGCTAATACCCGATAAAACTCTTGATGTTTAGGCATTGGGAGTCAAAGTTTGGGGCT
GAAAGGTTCCATGTGCTCAGAGAGGGGTCAATGTCCTATCAGCTAGTTGGTAGGGTAAAGGCCTACCAAG
GCGAAGACGGGTAGCCGGCCTGAGAGGGTGGTCGGCCACATTGGGACTGAGACACTGCCCAGACTCCTAC
GGGAGGCTGCAGTCGAGAATCTTTCGCAATGCCCGGAAGGGTGACGAAGCGACGCCGCGTGTGGGAAGAA
GGCCTTCGGGTTGTAAACCACTGTCGGGAGTTAAGAAGTGTAAGGGGGTGAATAGTCTCCTTACTTGACG
TTAGCTCCGGAGGAAGCCACGGCTAACTCTGTGCCAGCAGCCGCGGTAATACAGAGGTGGCAAGCGTTGT
TCGGAATTATTGGGCGTAAAGAGCACGTAGGCGGCCCTGCAAGTCAGCTGTGAAATCCTTCTGCTCAACG
GAAGAACGGCAGTTGATACTATGGGGCTCGAGTGCGGGAGGGGAGAGTGGAACTTCTGGTGGAGCGGTGA
AATGCGTAGATATCAGAAGGAACATCGGCGGCGAAGGCGACTCTCTGGCCCGTAACTGACGCTGAGGTGC
GAAAGCTAGGGGAGCAAACGGGATTAGATACCCCGGTAGTCCTAGCCGTAAACGATGGGCACTCGGTAGA
GGGGTTTTGATTATCTCTCTGCCTGAGCTAACGCGTTAAGTGCCCCGCCTGGGGAGTACGGCCGCAAGGC
TA
>gi|443298645|gb|KC243149.1| Uncultured planctomycete clone Anam-LM 16S ribosomal RNA gene, partial sequence
GGATTAGGCATTGCAAGTCGTACGTGATCCTCGCTTCGGTGAGGTGAAAGTGGCGAACGGGTGAGTAATG
CATAGCTAACCTACCCTTGGTACGGGGATAACCAGGAGAAATCTTGGCTAATACCCGATAGGCTCGCGGG
GTTGCATGGCCCTGCGAGTAAAGAAGGCCTCTTAGCAATGCTTTCGACCGAGGACGGGACTATGTCCTAT
CAGCTAGTTGGTAGGGTAATGGCCTACCAAGGCAATGACGGGTAGCCGACCTGAGAGGGTGACCGGCCAC
ACTGGGACTGAGACACTGCCCAGACTCCTACGGGAGGCTGCAGTCGAGAATCTTCCGCAATGGGGGAAAC
CCTGACGGAGCGACGCCGCGTGCGGGATGAAGGCCTTCGGGTTGTAAACCGCTGTCACGCATTAAGAAGG
GTCCGGCGTTAACAGCGCTGGGCTTTGACGAAGGTGCGGGAGGAAGCCACGGCTAACTCTGTGCCAGCAG
CCGCGGTAAGACAGAGGTGGCGACCGTTGTTCGGAATCACTGGGCATAAAGCGCGCGTAGGCGGCATGGT
AAGTCGGGTGTGAAATCCCTCGGCCCAACCGAGGAATTGCGCTCGAAACTACCGTGCTTGAGGACAGGAG
GGGAGCCTGGAATTCCTGGTGGAGCGGTGAAATGCGTTGATATCAGGAGGAACACCGGCGGCGAAGGCGA
GGCTCTGGCCTGTTTACTGACGCTGAGGCGCGAAAGCTAGGGGAGCAAACGGGATAGATACCCCGGTATC
CCTAGTCGGAACGAT
>gi|219382063|gb|FJ214010.1| Uncultured anaerobic ammonium-oxidizing bacterium clone Septic-A1 16S ribosomal RNA gene, partial sequence
AGAATCTTTCGCAATGCCCGAAAGGGTGACGAAGCGACGCCGCGTGTGGGAAGAAGGCCTTCGGGTTGTA
AACCACTGTCGGGAGTTAAGAAATGCAAGGATATTAATAGTGTCTTTGCTTGACTAAGGCTCCGGAGGAA
GCCACGGCTAACTCTGTGCCAGCAGCCGCGGTAATACAGAGGCGGCAAGCGTTGTTCGGAATTATTGGGC
GTAAAGAGCACGTAGGCGGCTATGTAAGTCGGTTGTGAAAGCCTTCCGCTCAACGGGAGAACAGCATCCG
ATACTACATGGCTTGAGTGCGGGAGGGGAGAGTGGAACTTCTGGTGGAGCGGTGAAATGCGTAGATATCA
GAAGGAACGCCGGCGGCGAAAGCGGCTCTCTGGCCCATAACTGACGCTGAGTGTGCGAAAGCTAGGGGAG
CAAACGGGATTAGATACCCCGGTAGTCCTAGCCGTAAACGATGGGCACTAAGTAGAGGGGTTTTGATTAT
CTCTCTGCCGGAGCTAACGCATTAAGTGCCCCGCCTGGGGAGTACGGCCGCAAGGCTAAAACTCAAAAGA
ATTGACGGGGGCTCGCACAAGCGGTGGAGCATGTGGCTTAATTCGATGCAACGCGAAGAACCTTACCGGG
GTTTGACATGGTAGAAGTAGAAGCCTGAAAGGGTGACGAACGGTATCCAGTCCGTAGCTATCACAGGTGT
TGCATGGCTG

>gi|219382064|gb|FJ214011.1| Uncultured anaerobic ammonium-oxidizing bacterium clone Septic-A2 16S ribosomal RNA gene, partial sequence
AGAATCTTTCGCAATGCCCGAAAGGGTGACGAAGCGACGCCGCGTGTGGGAAGAAGGCCTTCGGGTTGTA
AACCACTGTCGGGAGTTAAGAAATGCAAGGATATTAATAGTGTCTTTGCTTGACTAAGGCTCCGGAGGAA
GCCACGGCTAACTCTGTGCCAGCAGCCGCGGTAATACAGAGGCGGCAAGCGTTGTTCGGAATTATTGGGC
GTAAAGAGCACGTAGGCGGCTATGTAAGTCGGTTGTGAAAGCCTTCCGCTCAACGGGAGAACAGCATCCG
ATACTACATGGCTTGAGTGCGGGAGGGGAGAGTGGAACTTCTGGTGGAGCGGTGAAATGCGTAGATATCA
GAAGGAACGCCGGCGGCGAAAGCGGCTCTCTGGCCCATAACTGACGCTGAGTGTGCGAAAGCTAGGGGAG
CAAACGGGATTAGATACCCCGGTAGTCCTAGCCGTAAACGATGGGCACTAAGTAGAGGGGTTTTGATTAT
CTCTCTGCCGGAGCTAACGCATTAAGTGCCCCGCCTGGGGAGTACGGCCGCAAGGCTAAAACTCAAAAGA
ATCGACGGGGGCTCGCACAAGCGGTGGAGCATGTGGCTTAATTCGATGCAACGCGAAGAACCTTACCGGG
GTTTGACATGGTAGAAGTAGAAGCCTGAAAGGGTGACGAACGGTATCCAGTCCGTAGCTATCACAGGTGT
TGCATGGCTG

>gi|219382065|gb|FJ214012.1| Uncultured anaerobic ammonium-oxidizing bacterium clone Septic-A3 16S ribosomal RNA gene, partial sequence
AGAATCTTTCGCAATGCCCGAAAGGGTGACGAAGCGACGCCGCGTGTGGGAAGAAGGCCTTCGGGTTGTA
AACCACTGTCGGGAGTTAAGAAATGCAAGGATATTAATAGTGTCTTTGCTTGACTAAGGCTCCGGAGGAA
GCCACGGCTAACTCTGTGCCAGCAGCCGCGGTAATACAGAGGCGGCAAGCGTTGTTCGGAATTATTGGGC
GTAAAGAGCACGTAGGCGGCTATGTAAGTCGGTTGTGAAAGCCTTCCGCTCAACGGGAGAACAGCATCCG
ATACTACATGGCCTGAGTGCGGGAGGGGAGAGTGGAACTTCTGGTGGAGCGGTGAAATGCGTAGATATCA
GAAGGAACGCCGGCGGCGAAAGCGGCTCTCTGGCCCATAACTGACGCTGAGTGTGCGAAAGCTAGGGGAG
CAAACGGGATTAGATACCCCGGTAGTCCTAGCCGTAAACGATGGGCACTAAGTAGAGGGGTTTTGATTAT
CTCTCTGCCGGAGCTAACGCATTAAGTGCCCCGCCTGGGGAGTACGGCCGCAAGGCTAAAACTCAAAAGA
ATTGACGGGGGCTCGCACAAGCGGTGGAGCATGTGGCTTAATTCGATGCAACGCGAAGAACCTTACCGGG
GTTTGACATGGTAGAAGTAGAAGCCTGAAAGGGTGACGAACGGTATCCAGTCCGTAGCTATCACAGGTGT
TGCATGGCTG

>gi|219382066|gb|FJ214013.1| Uncultured anaerobic ammonium-oxidizing bacterium clone Septic-A4 16S ribosomal RNA gene, partial sequence
AGAATCTTTCGCAATGCCCGAAAGGGTGACGAAGCGACGCCGCGTGTGAGAAGAAGGCCTTCGGGTTGTA
AACCACTGTCGGGAGTTAAGAAATGCAAGGATATTAATAGTGTCTTTGCTTGACTAAGGCTCCGGAGGAA
GCCACGGCTAACTCTGTGCCAGCAGCCGCGGTAATACAGAGGCGGCAAGCGTTGTTCGGAATTATTGGGC
GTAAAGAGCACGTAGGCGGCTATGTAAGTCGGTTGTGAAAGCCTTCCGCTCAACGGGAGAACAGCATCCG
ATACTACATGGCTTGAGTGCGGGAGGGGAGAGTGGAACTTCTGGTGGAGCGGTGAAATGCGTAGATATCA
GAAGGAACGCCGGCGGCGAAAGCGGCTCTCTGGCCCATAACTGACGCTGAGCGTGCGAAAGCTAGGGGAG
CAAACGGGATTAGATACCCCGGTAGTCCTAGCCGTAAACGATGGGCACTAAGTAGAGGGGTTTTGATTAT
CTCTCTGCCGGAGCTAACGCATTAAGTGCCCCGCCTGGGGAGTACGGCCGCAAGGCTAAAACTCAAAAGA
ATTGACGGGGGCTCGCACAAGCGGTGGAGCATGTGGCTTAATTCGATGCAACGCGAAGAACCTTACCGGG
GTTTGACATGGTAGAAGTAGAAGCCTGAAAGGGTGGCGAGCGGTATCCAGTCCGTAGCTATCACAGGTGT
TGCATGGCTG
>gi|480542156|gb|KC748231.1| Uncultured planctomycete clone DTFamx 16S ribosomal RNA gene, partial sequence
TTTTGCAATGCCCGAAAGGGTGACGAAGCGACGCCGCGTGCGGGAAGAAGGCCTTCGGGTTGTAAACCGC
TGTCGGGAGTTAAGAAGTGCAAGGATGTTAATAGCGTTCTTGCTTGACTAAGGCTCCGGAGGAAGCCACG
GCTAACTCTGTGCCAGCAGCCGCGGTAATACAGAGGCGGCAAGCGTTGTTCGGAATTATTGGGCGTAAAG
AGCACGTAGGCGGCYGTGTAAGTCGGTTGTGAAAGCCTTCCGCTTAACGGAAGAACGGCATCCGATACTG
CATAGCTTGAGTGCGGGAGGGGAGAGTGGAACTTCTGGTGGAGCGGTGAAATGCGTAGATATCAGAAGGA
ACTCCGGCGGCGAAGGCGACTCTYTGGTCCGTAACTGACGCTGAGTGTGCGAAAGCTAGGGGAGCAAACG
GGATTAGATA
>gi|302375283|gb|HM769652.1| Candidatus Brocadia sp. enrichment culture clone RAS-Ina-1 16S ribosomal RNA gene, partial sequence
GGATTAGGCATGCAAGTCGAACGAGGGAGCGTCCCGAAAGGGATGCAAACCGAGTGGCGTAAGGGTGAGT
AATGCATTGATAACCTACCTCCAAGATGGGAATAACAACGTTCCAAGCGATTGGGGCTACCGAAAGGGTT
GCTAATACTCAATAAAATTATTGTTGCTTCGGCAATAATAGTCAAATAGGAGGAATCGAAAGGTTCCGCT
TGCTTGAAGAGGGGTCAATGTCCTATCAGCTAGTTGGTGGGGTAATAGCCTACCAAGGCGAAGACGGGTA
GCCGGCCTGAGAGGGTGGTCGGCCACACTGGGACTGAGATACTGCCCAGACTCCTACGGGAGGCTGCAGT
CGAGAATCTTTCGCAATGCCCGAAAGGGTGACGAAGCGACGCCGCGTGCGGGAGGAAGGCCTTCGGGTTG
TAAACCGCTGTCGGGAGTTAAGAAATGCAAGGATGTTAATAGCGTTCTTGCTTGACTAAGGCTCCGGAGG
AAGCCACGGCTAACTCTGTGCCAGCAGCCGCGGTAATACAGAGGCGGCAAGCGTTGTTCGGAATTATTGG
GCGTAAAGAGCACGTAGGCGGCTGTGTAAGTCGGTTGTGAAAGCCTTCCGCTCAACGGAAGAACGGCATC
CGATACTGCATGGCTTGAGTGTGGGAGGGGAGAGTGGAACTTCTGGTGGAGCGGTGAAATGCGTAGATAT
CAGAAGGAACACCGGCGGCGAAGGCGACTCTCTGGTCCATAACTGACGCTGAGTGTGCGAAAGCTAGGGG
AGCAAACGGGATTAGATACCCCGGTAGTCCTGGCCGTAAACGATGGGCACTAAGTAGAGGGGTTTT
>gi|302375285|gb|HM769654.1| Candidatus Kuenenia sp. enrichment culture clone RAS-SJ-1 16S ribosomal RNA gene, partial sequence
GGATTAGGCATGCAAGTCGAACGAGGAAGTGCCCCGTAAGGGGCGCAAGCCTAGTGGCGAAAGGGTGAGT
AATGCATTGATAACCTGCCTTTGAGATGGGAATAACTGCGTTTCGAGCAATCGGAACTACCGAAAGGGCT
GCTAATACCCAATAATACTATAGGTGCAAAAGCACTTGTGGTCAAATGCTAGGAATTCTGTTCCTTGTGC
TTAAAGAGGGGTTAATGTCCTATCAGCTAGTTGGTGGGGTAATGGCCTACCAAGGCAAAGACGGGTAGCC
GGCTTGAGAGGGTGGTCGGCCACACTGGGACTGAGACACTGCCCAGACTCCTACGGGAGGCTGCAGTCGA
GAATCTTTCGCAATGCCCGAAAGGGTGACGAAGCGACGCCGCGTGTGGGAAGAAGGCCTTCGGGTTGTAA
ACCACTGTCGGGAGTTAGGAAATGCAGGTGCGTTAATAGCGCACTTGCTTGACTAAGGCTCCAGAGGAAG
CCACGGCTAACTCTGTGCCAGCAGCCGCGGTAATACAGAGGCGGCAAGCGTTGTTCGGAATTATTGGGCG
TAAAGAGCACGTAGGCGGCCTTGCAAGTCAGTTGTGAAAGCCTTCCGCTTAACGGAAGAACGGCATCTGA
TACTACAGGGCTTGAGTACGGGAGGGGAGAGTGGAACTTCTGGTGGAGCGGTGAAATGCGTAGATATCAG
AAGGAACGCCGGCGGCGAAAGCGACTCTCTGGTCCGAAACTGACGCTGAGTGTGCGAAAGCTAGGGGAGC
AAACGGGATTAGATACCCCGGTAGTCCTAGCCGTAAACGATGGGCACTAAGTAGAGGGGTTTT

>gi|302375286|gb|HM769655.1| Candidatus Kuenenia sp. enrichment culture clone RAS-Val-1 16S ribosomal RNA gene, partial sequence
GGATTAGGCATGCAAGTCGAACGAGGAAGTGCCCCGTAAGGGGCGCAAGCCTAGTGGCGAAAGGGTGAGT
AATGCATTGATAACCTGCCTTTGAGATGGGAATAACTGCGTTTCGAGCAATCGGAACTACCGAAAGGGCT
GCTAATACCCAATAATACTATAGGTGCAAAAGCACTTGTGGTCAAATGCTAGGAATTCTGTTCCTTGTGC
TTAAAGAGGGGTTAATGTCCTATCAGCTAGTTGGTGGGGTAATGGCCTACCAAGGCAAAGACGGGTAGCC
GGCTTGAGAGGGTGGTCGGCCACACTGGGACTGAGACACTGCCCAGACTCCTACGGGAGGCTGCAGTCGG
GAATCTTTCGCAATGCCCGAAAGGGTGACGAAGCGACGCCGCGTGTGGGAAGAAGGCCTTCGGGTTGTAA
ACCACTGTCGGGAGTTAGGAAATGCAGGTGCGTTAATAGCGCACTTGCTTGACTAAGGCTCCAGAGGAAG
CCACGGCTAACTCTGTGCCAGCAGCCGCGGTAATACAGAGGCGGCAAGCGTTGTTCGGAATTATTGGGCG
TAAAGAGCACGTAGGCGGCCTTGCAAGTCAGTTGTGAAAGCCTTCCGCTTAACGGAAGAACGGCATCTGA
TACTACAGGGCTTGAGTACGGGAGGGGAGAGTGGAACTTCTGGTGGAGCGGTGAAATGCGTAGATATCAG
AAGGAACGCCGGCGGCGAAAGCGACTCTCTGGTCCGAAACTGACGCTGAGTGTGCGAAAGCTAGGGGAGC
AAACGGGATTAGATACCCCGGTAGTCCTAGCCGTAAACGATGGGCACTAAGTAGAGGGGTTTT
>gi|496537202|gb|KC569478.1| Uncultured planctomycete clone SNAD_Amx_4 16S ribosomal RNA gene, partial sequence
TTCGCAATGCCCGAAAGGGTGACGAAGCGACGCCGCGTGCGGGAAGAAGGCCTTCGGGTTGTAAACCGCT
GTCGGGAGTTAAGAAATGCAAGGATGTTAATAGCATCTTTGTTTGAGTACGGCTCCGGAGGAAGCCACGG
CTAACTCTGTGCCAGCAGCCGCGGTAATACAGAGGCGGCAAGCGTTGTTCGGAATTATTGGGCGTAAAGA
GCACGTAGGCGGCTGTGTAAGTCGGTTGTGAAAGCCTTCCGCTTAACGGAAGAACGGCATCCGATACTGC
ATAGCTCGAGTGCGGGAGGGGAGAGTGGAACTTCTGGTGGAGCGGTGAAATGCGTAGATATCAGAAGGAA
CACCGGCGGCGAAGGCGACTCTCTGGCCCGTAACTGACGCTGAGTGTGCGAAAGCTAGGGGAGCAAACGG
GATTAGATACCCCGGTAGTCCTAGCCGTAAACGATGGGCACTAAGTAGAGGGGTTTT

>gi|496537203|gb|KC569479.1| Uncultured planctomycete clone SNAD_Amx_5 16S ribosomal RNA gene, partial sequence
TTCGCAATGCCCGAAAGGGTGACGAAGCGACGCCGCGTGCGGGAAGAAGGCCTTCGGGTTGTAAACCGCT
GTCGGGAGTTAAGAAATGCAAGGATGTTAATAGCATCTTTGTTTGACTAAGGCTCCGGAGGAAGCCACGG
CTAACTCTGTGCCAGCAGCCGCGGTAATACAGAGGCGGCAAGCGTTGTTCGGAATTATTGGGCGTAAAGA
GCACGTAGGCGGCTGTGTAAGTCGGTTGTGAAAGCCTTCCGCTTAACGGAAGAACGGCATCCGATACTGC
ATAGCTCGAGTGCGGGAGGGGAGAGTGGAACTTCTGGTGGAGCGGTGAAATGCGTAGATATCAGAAGGAA
CACCGGCGGCGAAGGCGACTCTCTGGCCCGTAACTGACGCTGAGTGTGCGAAAGCTAGGGGAGCAAACGG
GATTAGATACCCCGGTAGTCCTAGCCGTAAACGATGGGCACTAAGTAGAGGGGTTTT

>gi|496537204|gb|KC569480.1| Uncultured planctomycete clone SNAD_Amx_9 16S ribosomal RNA gene, partial sequence
TTCGCAATGCCCGAAAGGGTGACGAAGCGACGCCGCGTGCGGGAAGAAGGCCTTCGGGTTGTAAACCGCT
GTCGGGAGTTAAGAAATGCAAGGATGTTAATAGCATCTTTGTTTGACTAAGGCTCCGGAGGAAGCCACGG
CTAACTCTGTGCCAGCAGCCGCGGTAATACAGAGGCGGCAAGCGTTGTTCGGAATTATTGGGCGTAAAGA
GCACGTAGGCGGCTGTGTAAGTCGGTTGTGAAAGCCTTCCGCTTAACGGAAGAACGGCATCCGGTACTGC
ATAGCTCGAGTGCGGGAGGGGAGAGTGGAACTTCTGGTGGAGCGGTGAAATGCGTAGATATCAGAAGGAA
CACCGGCGGCGAAGGCGACTCTCTGGCCCGTAACTGACGCTGAGTGTGCGAAAGCTAGGGGAGCAAACGG
GATTAGATACCCCGGTAGTCCTAGCCGTAAACGATGGGCACTAAGTAGAGGGGTTTT

>gi|496537205|gb|KC569481.1| Uncultured planctomycete clone SNAD_Amx_11 16S ribosomal RNA gene, partial sequence
TTCGCAATGCCCGAAAGGGTGACGAAGCGACGCCGCGTGCGGGAAGAAGGCCTTCGGGTTGTAAACCGCT
GTCGGGAGTTAAGAAATGCAAGGATGTTAATAGCATCTTTGTTTGACTAAGGCTCCGGAGGAAGCCACGG
CTAACTCTGTGCCAGCAGCCGCGGTAATACAGAGGCGGCAAGCGTTGTTCGGAATTATTGGGCGTAAAGA
GCACGTAGGCGGCTGTGTAAGTCGGTTGTGAAAGCCTTCCGCTTAACGGAAGAACGGCATCCGATACTGC
ATAGCTCGAGTGCGGGAGGGGAGAGTGGAACTTCTGGTGGAGCGGTGAAATGCGTAGATATCAGAAGGAA
CACCGGCGGCGAAGGCGACTCTCTGGCCCGTAACTGACGCTGAGTGTGCGAAAGCTAGGGGAGCAAACGG
GATTAGATACCCCGGTAGTCCTAGCCGTAAACGATGGGCACTAAGTAGAGGGGTTTT

>gi|496537206|gb|KC569482.1| Uncultured planctomycete clone SNAD_Amx_20 16S ribosomal RNA gene, partial sequence
TTCCCAATGCCCGAAAGGGTGACGAAGCGACGCCGCGTGCGGGAAGAAGGCCTTCGGGTTGTAAACCGCT
GTCGGGAGTTAAGAAATGCAAGGATGTTAATAGCATCTTTGTTTGACTAAGGCTCCGGAGGAAGCCACGG
CTAACTCTGTGCCAGCAGCCGCGGTAATACAGAGGCGGCAAGCGTTGTTCGGAATTATTGGGCGTAAAGA
GCACGTAGGCGGCTGTGTAAGTCGGTTGTGAAAGCCTTCCGCTTAACGGAAGAACGGCATCCGATACTGC
ATAGCTCGAGTGCGGGAGGGGAGAGTGGAACTTCTGGTGGAGCGGTGAAATGCGTAGATATCAGAAGGAA
CACCGGCGGCGAAGGCGACTCTCTGGCCCGTAACTGACGCTGAGTGTGTGAAAGCTAGGGGAGCAAACGG
GATTAGATACCCCGGTAGTCCTAGCCGTAAACGATGGGCACTAAGTAGAGGGGTTTT

>gi|496537207|gb|KC569483.1| Uncultured planctomycete clone SNAD_Amx_33 16S ribosomal RNA gene, partial sequence
TTCGCAATGCCCGAAAGGGTGACGAAGCGACGCCGCGTGCGGGAAGAAGGCCTTCGGGTTGTAAACCGCT
GTCGGGAGTTAAGAAATGCAAGGATGTTAATAGCATCTTTGTTTGACTAAGGCTCCGGAGGAAGCCACGG
CTAACTCTGTGCCAGCAGCCGCGGTAATACAGAGGCGGCAAGCGTTGTTCGGAATTATTGGGCGTAAAGA
GCACGTAGGCGGCTGTGTAAGTCGGTTGTGAAAGCCTTCCGCTTAACGGAAGAACGGCATCCGATACTGC
ATAGCTCGAGTGCGGGAGGGGAGAGTGGAACTTCTGGTGGAGCGGTGAAATGCGTAGATATCAGAAGGAA
CACCGGCGGCGAAGGCGACTCTCTGGCCCGTAACTGACGCTGAGTGTGCGAAAGCTAGGGGAGCAAACGG
GATTAGATACCCCGGTAGTCCTAGCCGTAAACGATGGGCACTAAGTAGAGGGGTTTT
>gi|39930300|dbj|AB154353.1| Uncultured bacterium gene for 16S ribosomal RNA, partial sequence, clone:FY-1
TGACGAAGCGACGCCGCGTGTGGGAAGAAGGCCTTCGGGTTGTAAACCACTGTCGGGAGTTAGGAAATGC
AGGTGCGTTAATAGCGCACTTGCTTGACTAAGGCTCCAGAGGAAGCCACGGCTAACTCTGTGCCAGCAGC
CGCGGTAATACAGAGGCGGCAAGCGTTGTTCGGAATTATTGGGCGTAAAGAGCACGTAGGCGGCCTTGCA
AGTCAGTTGTGAAAGCCTTCCGCTTAACGGAAGAACGGCATCTGATACTACAGGGCTTGAGTACGGGAGG
GGAGAGTGGAACTTCTGGTGGAGCGGTGAAATGCGTAGATATCAGAAGGAACGCCGGCGGCGAAAGCGAC
TCTCTGGTCCGAAACTGACGCTGAGTGTGCGAAAGCTAGGGGAGCAAACGGGATTAGATACCCCGGTAGT
CCTAGCCGTAAACGATGGGCACTAAGTAGAGGGGTTTT

>gi|39930301|dbj|AB154354.1| Uncultured bacterium gene for 16S ribosomal RNA, partial sequence, clone:FY-2
CGAGCCGCGTGTGGGAAGAGGCCTTCGGGTTGTAACCACTGTCGGGATTAGGAAATGCAGGTGCGTTATA
GCGCACTTGCTTGACTAAGGCTCCAGAGGAAGCCACGGCTAACTCTGTGCCAGCAGCCGCGGTAATACAG
AGGCGGCAAGCGTTGTTCGGAATTATTGGGCGTAAAGAGCACGTAGGCGGCCTTGCAAGTCAGTTGTGAA
AGCCTTCCGCTTAACGGAAGAACGGCATCTGATACTACAGGGCTTGAGTACGGGAGGGGAGAGTGGAACT
TCTGGTGGAGCGGTGAAATGCGTAGATATCAGAAGGAACGCCGGCGGCGAAGGCGACTCTCTGGTCCGAA
ACTGACGCTGAGTGTGCGAAAGCTAGGGGAGCAAACGGGATTAGATACCCCGGTAGTCCTAGCCGTAAAC
GATGGGCACTAAGTAGAGGGGT
>gi|45330815|dbj|AB166763.1| Uncultured bacterium gene for 16S ribosomal RNA, partial sequence, clone:NFJ65
GGCATCATGATACTACAGGGCTTGAGTACGGGAGGGGAGAGTGGAACTTCTGGTGGAGCGGTGAAATGCG
TAGATATCAGAAGGAACGCCGGCGGCGAAAGCGACTCTCTGGTCCGAAACTGACGCTGAGTGTGCGAAAG
CTAGGGGAGCAAACGGGATTAGATACCCCGGTAGTCCTAGCCGTAAACGATGGGCACTAAGTAGAGGGGT
TTT

>gi|259648107|dbj|AB308039.1| Uncultured planctomycete gene for 16S ribosomal RNA, partial sequence, clone: 1
GAACGAGGGAGTATTCCGAAAGGGGTACAAATCGAGTGGCGTAAGGGTGAGTAATGCATTGATAACCTAC
CTTTGAGATGGGAACAACAGCGTTCCAAGCAATTGGGGCTACCGAAAGGGCTGCTAATACCCAATAAAAC
TACTATTGCTTTGGTGGTAGTAGTCAAACGTGCGGGATCGAAAGGTTCCATTTGCTCAAAGAGGGGTCAA
TGTCCTATCAGCTTGTTGGTGGGGTAACGGCCTACCAAGGCGAAGACGGGTAGCCGGCCTGAGAGGGTGG
TCGGCCACACTGGGACTGAGACACTGCCCAGACTCCTACGGGAGGCTGCAGTCGAGAATCTTTCGCAATG
CCCGAAAGGGTGACGAAGCGACGCCGCGTGCGGGAAGAAGGCCTTCGGGTTGTAAACCGCTGTCGGGAGT
TAGGAAGTGCAAGGATGTTAATAGCGTTCTTGCTTGACTAAGGCTCCGGAGGAAGCCACGGCTAACTCTG
TGCCAGCAGCCGCGGTAATACAGAGGCGGCAAGCGTTGTTCGGAATTATTGGGCGTAAAGAGCACGTAGG
CGGCTGTGTAAGTCGGTTGTGAAAGCCTTCCGCTTAACGGAAGAACGGCATCCGATACTGCATAGCTTGA
GTGCGGGAGGGGAGAGTGGAACTTCTGGTGGAGCGGTGAAATGCGTAGATATCAGAAGGAACACCGGCGG
CGAAGGCGACTCTCTGGTCCGTAACTGACGCTGAGTGTGCGAAAGCTAGGGGAGCAAACGGGATTAGATA
CCCCGGTAGTCCTAGCCGTAAACGAT

>gi|259648108|dbj|AB308040.1| Uncultured planctomycete gene for 16S ribosomal RNA, partial sequence, clone: 2
GAACGAGGGAGCATTCCGAAAGGGGTGCAAACCGAGTGGCGTAAGGGTGAGTAATGCATTGATAACCTAC
CTTCGAGATGAGAATAACAACGTTCCAAGCAATTGGGGCTACCGAAAGGGTTGCTAATACTCAATGAAAC
TATTATTGCTTTGGTGGTGATAGTCAAATAGGCGGAATCGAAAGGTTCCACTTGCTTGAGGAGGGGTCAA
TGTCCTATCAGCTAGTTGGCAGGGTAATGGCCTACCAAGGCGAAGACGGGTAGCCGGCCTGAGAGGGTGG
TCGGCCACACTGGGACTGAGACACTGCCCAGACTCCTACGGGAGGCTGCAGTCGAGAATCTTTCGCAATG
CCCGAAAGGGTGACGAAGCGACGCCGCGTGCGGGAAGAAGGCCTTCGGGTTGTAAACCGCTGTCGGGAGT
TAAGAAGTGCAGGGATGTTAATAGCGTCTCTGCTTGACTAAGGCTCCGGAGGAAGCCACGGCTAACTCTG
TGCCAGCAGCCGCGGTAATACAGAGGCGGCAAGCGTTGTTCGGAATTATTGGGCGTAAAGAGCACGTAGG
CGGCCGTGTAAGTCGGTTGTGAAAGCCTTCCGCTCAACGGAAGGACGGCATCCGATACTGCATGGCTCGA
GTGCGGGAGGGGAGAGTGGAACTTCTGGTGGAGCGGTGAAATGCGTAGATATCAGAAGGAACACCGGCGG
CGAAGGCGACTCCCTGGTCCGTAACTGACGCTGAGTGTGCGAAAGCTAGGGGAGCAAGCGGGATTAGATA
CCCCGGTAGTCCTAGCCGTAAACGAT
>gi|527290444|gb|KF379747.1| Candidatus Brocadia anammoxidans clone 7-3 16S ribosomal RNA gene, partial sequence
AATCCCCTCTACTTAGTGCCCCGTAAGGGGCGCAAGCCTAGTGGCGAAAGGGTGAGTAATGCATTGATAA
CCTGCCTTTGGGATGGGAATAACTGCGTTTCGAGCAATCGGAACTACCGAAAGGGCTGCTAATACCCAAT
AATACTATAGGTGCAAAAGCACTTGTGGTCAAATGCTAGGAATTCTGTTCCTTGTGCTTAAAGAGGGGTT
AATGTCCTATCAGCTAGTTGATGGGGTAATGGCCTACCAAGGCGAAGACGGGTAGCCGGCCTGAGAGGGT
GGTCGGCCACACTGGGACTGAGACACTGCCCAGACTCCTACGGGAGGCTGCAGTCGAGAATCTTTCGCAA
TGCCCGAAAGG
>gi|542215296|gb|KF442620.1| Candidatus Brocadia fulgida isolate DGGE gel band 1-1 16S ribosomal RNA gene, partial sequence
GAATTAGGCATGCAAGTCGAACGAGGGAGTACTCCGAAAGGGGTGCAAACCGAGTGGCGTAAGGGTGAGT
AATGCATTGATAACCTACCTTTGAGATGGGAATAACAGCGCTCCAAGCAATTGGAGCTACCGAAAGGGCG
CTAATACTCAATGATACTGTTACTGCTTTGGCGGTGATAGTCAAACAGGTGGAATCGAAAGGTTTCATTT
GCTCAAAGAGGGGTCAATGTCCTATCAGCTAGTTGGTGGGGTAATGGCCCACCAAGGCGAAGACGGGTAG
CCGGCCTGAGAGGGTGGTCTGCCACACTGGGACTGAGACCTCCTACGGGAGGCTGCAGTCGAGAATCTTT
CGCAATGCCACGAAGCGACGCCGCGTGCGGGAAGAAGGCCTTCGGGTTTAAACCGCTGTCGGGAGTTAGG
AAATGCAAGGATGTTAATAGCATCTTTGCTTGACTAAGGCTCCGGAGGAAGCCACGGCTAACTCTGTGCC
AGCAGCCGCGGTAATACAGAGGCGGCAGCGTTGTTCGGAATTATTGGGCGTAAAGAGCACGTAGGCGGCC
GTGTAAGTCGGTTGTGAAAGCCTTCCGGAACGGCATCCGATACTGCATGGCTCGAGTGCGGGAGGGGAGA
GTGGAACCTCTGGTGGAGCGGTGAAATGCGTAGATATCAGAAGGAACACCGGCGGCGAAGGCGACTCTCT
GGCCCGTAACTAACGCTGAGTGTGCGAAAGCTAGGGGAGCAAACGGGATTAGATACCCCGGTAGTCCTAG
CCGTAAACGATGGGCACTAAGTAGATGGGTTTT
>gi|527290461|gb|KF429801.1| Candidatus Kuenenia stuttgartiensis isolate DGGE gel band 15-2 16S ribosomal RNA gene, partial sequence
AACCCCTCTACTTAGTGCCCCGGAGATAGTTTCGCAATGCCCGAAAGGGTGACGAAGCGACGCCGCGTGT
GGGAAGAAGGCCTTCGGGTTGTAAACCACTGTCGGGAGTTAGGAAATGCAGGTGCGTTAATAGCGCACTT
GCTTGACTAAGGCTCCAGAGGAAGCCACGGCTAACTCTGTGCCAGCAGCCGCGGTAATACAGAGGCGGCA
AGCGTTGTTCGGAATTATTGGGCGTAAAGAGCACGTAGGCGGCCTTGCAAGTCAGTTGTGAAAGCCTTCC
GCTTAACGGAAGAACGGCATCTGATACTACAGGGCTTGAGTACGGGAGGGGAGAGTGGAACTTCTGGTGG
AGCGTGAAATGCGTAGATATCAGAAGGAACGCCGGCGGCGAAAGCGACTCTCTGGTCCGAAACTGACGCT
GAGTGTGCGAAAGCTAGGGGAGCAAACGGGATTAGATACCCCGGTAGTCCTAGCCGTAAACGATGGGCAC
TAAGTAGAGGGGTT

>gi|542215247|gb|KF442618.1| Candidatus Kuenenia stuttgartiensis isolate DGGE gel band 14-1 16S ribosomal RNA gene, partial sequence
GAGAGGGTGACGAAGCGACGCCGCGTGTGGGAAGAAGGCCTTCGGGTTGTAAACCACTGTCGGGAGTTAG
GAAATGCAGGTGCGTTAATAGCGCACTTGCTTGACTAAGGCTCCAGAGGAAGCCACGGCTAACTCTGTGC
CAGCAGCCGCGGTAATACAGAGGCGGCAAGCGTTGTTCGGAATTATTGGGCGTAAAGAGCACGTAGGCGG
CCTTGCAAGTCAGTTGTGAAAGCCTTCCGCTTAACGGAAGAACGGCATCTGATACTACAGGGCTTGAGTA
CGGGAGGGGAGAGTGGAACTTCTGGTGGAGCGGTGAAATGCGTAGATATCAGAAGGAACGCCGGCGGCGA
AAGCGACTCTCTGGTCCGAAACTGACGCTGAGTGTGCGAAAGCTAGGGGAGCAAACGGGATTAGATACCC
CGGTAGTCCTAGCCGTAAACGATGGGCACTAAGTAGAGGGGTT

>gi|542215265|gb|KF442619.1| Candidatus Kuenenia stuttgartiensis isolate DGGE gel band 11-2 16S ribosomal RNA gene, partial sequence
AACCCCTCTACTTAGTGCCCCGTAAGGGGCGCAAGCCTAGTGGCGAAAGGGTGAGTAATGCATTGATAAC
CTGCCTTTGAGATGGGAATAACTGCGTTTCGAGCAATCGGAACTACCGAAAGGGCTGCTAATACCCAATA
ATACTATAGGTGCAAAAGCACTTGTGGTCAAATGCTAGGAATTCTGTTCCTTGTGCTTAAAGAGGGGTTA
ATGTCCTATCAGCTAGTTGGTGGGGTAATGGCCTACCAAGGCAAAGACGGGTAGCCGGCCTGAGAGGGTG
GTCGGCCACACTGGGACTGAGACACTGCCCAGACTCCTACGGGAGGCTGCAGTCGAGAATCTTTCGCAAT
GCCCGAAAGG
>gi|164454990|dbj|AB358984.1| Uncultured bacterium gene for 16S ribosomal RNA, partial sequence, clone: AnDHS-P1
GGGTCGACGTAATGCATTGATAACCTGCCTTTGAGATGGGAATAACTGCGCTTCTCGAGCAATCTGGAAC
TACCGAAAGGGCTGCTAATACCCAATAATACTATAGGTGCAAAAGCACTTGATGAGTCAAATGCTAAAGA
AATACATGTTCCTTGGGCTTAAAGAGGGGTTAATGTCCTATCAGCTAGTTGGTGGGGTAATGGCCTACCA
AGGCAAAGACGGGTAGCCGGCTTGAGAGGGTGGTCGGCCACACTGGGACTGAGACACTGCCCAGACTCCT
ACGGGAGGCTGCAGTCGAGAATCTTTCGCAATGCCCGAAAGGGTGACGAAGCGACGCCGCGTGTGGGAAG
AAGGCATTCGGGTTGTAAACCACTGTCGGGAGTTAGGAAATGCAGGTGCGTTAATAGCGCACTTGCTTGA
CTAAGGCTCCAGAGGAAGCCACGGCTAACTCTGTGCCAGCAGCCGCGGTAATACAGAGGCGGCAAGCGTT
GTTCGGAATTATTGGGAGTAAAGAGCACGTAGGCGGCCTTGCAAGTCAGTTGTGAAAGCCTTCCGCTTAA
CGGAAGAACGGCATCTGATACTACAGGGCTTGAGTACGGGAGGGGAGAGTGGAACTTCTGGTGGAGCGGT
GAAATGCGTAGATATCAGAAGGAACGCCGGCGGCGAAAGCGACTCTCTGGTCCGAAACTGACGCTGAGTG
TGCGAAAGCTAGGGGAGCAAACGGGATTAGATACCCCGGTAGTCCTAGCGCGTAAACGATGGGCAACTAA
GTAGAGGGGTTTTGATTATTTCTCTGCCGGAGCTAACGCATTAAGTGCCCCGCCTGGGGAGTACGGCCGC
AAGGCTAAAACTCAAAAGAATTGACGGGGGCTCGCACAAGCGGTGGAGCATGTGGCTTAATTCGATGCAA
CGCGAAGAACCTTACCGGGGCTTGACATGGTAGAAGTAGAATCCTGAAAGGGTGACGATCGGTATCCAGT
CCGAAGCTATCACAGGTGTTGCATGGCTGTCGTCAGCTCGTGTCGTGAGACGTTGGGTTAAGTCCCCTAA
CGAGCGAAACCCTTGTCTTTAGTTGCTAACGGGTAATGCTGAGCACTTTAGAGAGACTGCCGTCGTTAAG
ACGGAGGAAGGTGGGGACGACGTCAAGTCATCATGGCCCTTATGTCCCGGGCTGCACACGTGCTACAATG
GTCGGTACAAAGGGATGCTAAGTCGCGAGATGGTGCGAAACCTATAAAGCCGATCTCAGTTCAGATTGGA
GGCTGAAACTCGCCTCCA

>gi|164454991|dbj|AB358985.1| Uncultured bacterium gene for 16S ribosomal RNA, partial sequence, clone: AnDHS-P2
CGAGTAATGCATTGATAACCTGCCTTTGAGATGGGGATAACAACGTCTCGCAAGAGACTTCCGAAAGGGT
TGCTAATACCCAATAAGACTGTAGGTGCGGAGGTGCTGAGAGTCATAAGGTCTGGAGTGAAAGCTCCATT
ATGCTCAGAGAGGGGTCAATGTCCTATCAGCTAGTTGGTATGGGTAAAGGCCTACCAAGGCGAAGACGGG
TAGCCGGCCTGAGAGGGTGGTCGGCCGCATTGGGACTGAGACACTGCCCAGACTCCTACGGGAGGCTGCA
GTCGAGAATCTTTCGCAATGCCCGCAAGGGTGACGAAGCGACGCCGCGTGTGGGAAGAAGGCCTACGGGT
TGTAAACCACTGTCAGGAGTTAAGAAAGGTGTACGGGTAAATAGTCCGTGCATTTGACAAAAGCTCCGGA
GGAAGCCACGGCTAACTCTGTGCCAGCAGCCGCGGTAATACAGAGGTGGCAAGCGTTGTTCGGAATTATT
GGGCGTAAAGAGCACGTAGGCGGCCCTGCAAGTCAGCTGTGAAAGCCTCCTGCTTAACGGGAGAAGTGCA
GTTGCAAACATACGGGGCTAGAGTGCGGAAGGGGAGAGTGGAACTTCTGGTGGAGCGGTGATAATGCGTA
GATATCAGAAGGAACATCGGCGGCGAAAGCGGCTCTCTGGTCCGTAACTCGACGCTGAGGTGCGAAAGCC
AGGGGAGCAATACGGGATTAGATACCCCGGTAGTCCTGGCCGTAAACGATGGGCACTCGGTAGAGGGGTT
TGAATATCTCTCTGCCTGAGCTAACGCGTTAAGTGCCCCGCCTGGGGAGTACGGCCGCAAGGCTAAAACT
CAAAAGAATTGACGGGGGCTCGCACAAGCGGTGGAGCATGTGGCTTAATTCGATGCAACACGAAGAACCT
TACCGGGGCTCGACATGACAGAAGTAGGAGTCCGAAAGGACAACCAACGGTATCCAGTCCGTAGCTGTCA
CAGGTGTTGCATGGCTGTCGTCAGCTCGTGTCGTGAGACGTTGGGTTAAGTCCCCTAACGAGCGAAACCC
TTGTCTTTAGTTGCCAACGGGTCAAGCCGGGCACTCTAAAGAGACTGCTGTCGTTAAGACGGAGGAAGGT
GGGGATGACGTCAAGTCATCATGGCCCTTATGTCCCGGGCTGCACACGTGCCTACAATGGTCGGTACAAA
GGGATGCTAAATCGACTAGATGGAGCGAAACCCAGAAAGCCGGTCCCAGTTCAGATTGGAGGCTGAAACC
CGCCTCCATGAAGGAGGAATCGCTAGT

>gi|164454992|dbj|AB358986.1| Uncultured bacterium gene for 16S ribosomal RNA, partial sequence, clone: AnDHS-P3
CCGAAAGGGCTGCTAATACCCAATAATACTATAGGTGCAAAAGCACTTGCTGGTCAAATGCTAGGAATTC
TGTTCCTTGTGCTTAAAGAGGGGTTAATGTCCTATCAGACTAGTTGGTGGGGTAATGGCCTACCAAGGCA
AAGACGGGTAGCCGGCTTGAGAGGGTGGTCGGCCACACTGGGACTGAGACACTGCCCAGACTCCTACGGG
AGGCTGCAGTCGAGAATCTTTCGCAATGCCCGAAAGGGTGACGAAGCGACGCCGCGTGTGGGAAGAAGGC
CTTCGGGTTGTAAACCACTGTCGGGAGTAGGAAATGCAGGTGCGTTAATAGCGCACTTGCTTGACTAAGG
CTCCAGAGGAAGCCACGGCTAACTCTGTGCCAGCAGCCGCGGTAATACAGAGGCGGCAAGCGTTGTTCGG
AATTATTGGGCGTAAAGAGCACGTAGGCGGCCTTGCAAGTCAGTTGTGAAAGCCTTCCGCTTAACGGAAG
AACGGCATCTGATACTACAGGGCTTGAGTACGGGAGGGGAGAGTGGAACTTCTGGTGGAGCGGTGAAATG
CGTAGATATCAGAAGGAACGCCGGCGGCGAAAGCGACTCTCTGGTCCGAAACTGACGCTGAGTGTGCGAA
AGCTAGGGGAGCAAACGGGATTAGATACCCCGGTAGTCCTAGCCGTANACGATGGGCACTAAGTAGAGGG
GTTTTGATTATTTCTCTGCCGGAGCTAACGCATTAAGTGCCCCGCCTGGGGAGTACGGCCGCAAGGCTAA
AACTCAAAAGAATTGACGGGGGCTCGCACAAGCGGTGGAGCATGTGGCTTAATTCGATGCAACGCGAAGA
ACCTTACCGGGGCTTGACATGGTAGAAGTAGAATCCTGAAAGGGTGACGATCGGTATCCAGTCCGGAGCT
ATCACAGGTGTTGCATGGCTGTCGTCAGCTCGTGTCGTGAGACGTTGGGTTAAGTCCCCTAACGAGCGAA
ACCCTTGTCTTTAGTTGCTAACGGGTAATGCTGAGCACTTTAGAGAGACTGCCGTCGTTAAGACGGAGGA
AGGTGGGGACGACGTCAAGTCATCATGGCCCTTATGTCCCGGGCTGCACACGTGCTACAATGGTCGGTAC
AAAGGGATGTCTAAGTCGACGAGATGGTGCGAAACCTATAAAGCCGATCTCAGTTCAGA

>gi|164455012|dbj|AB359006.1| Uncultured bacterium gene for 16S ribosomal RNA, partial sequence, clone: AnDHS-A1
GTGACGAAGCGACGCCGCGTGTGGGAAGAAGGCCTTCGGGTTGTAAACCACTGTCGGGAGTTAGGAAATG
CAGGTGCGTTAATAGCGCACTTGCTTGACTAAGGCTCCAGAGGAAGCCACGGCTAACTCTGTGCCAGCAG
CCGCGGTAATACAGAGGCGGCAAGCGTTGTTCGGAATTATTGGGCGTAAAGAGCACGTAGGCGGCCTTGC
AAGTCAGTTGTGAAAGCCTTCCGCTTAACGGAAGAACGGCATCTGATACTACAGGGCTTGAGTACGGGAG
GGGAGAGTGGAACTTCTGGTGGAGCGGTGAAATGCGTAGATATCAGAAGGAACGCCGGCGGCGAAAGCGA
CTCTCTGGTCCGAAACTGACGCTGAGTGTGCGAAAGCTAGGGGAGCAAACGGGATTAGATACCCCGGTAG
TCCTAGCCGTAAACGATGGGCACTAAGTAGAGGGGTTTTGATTATTTCTCTGCCGGAGCTAACGCATTAA
GTGCCCCGCCTGGGGAGTACGGCCGCAAGGCTAAAACTCAAAAGAATTGACGGGGGCTCGCACAAGCGGT
GGAGCATGTGGCTTAATTCGATGCAACGCGAAGAACCTTACCGGGGCTTGACATGGTAGAAGTAGAATCC
TGAAAGGGTGACGATCGGTATCCAGTCCGAAGCTATCACAGGTGTTGCATGGCTGTCGTCAGCTCGTGTC
GTGAGACGTTGGGTTAAGTCCCCTAACGAGCGAAACCCTTGTCTTTAGTTGCTAACGGGTAATGCTGAGC
ACTTTAGAGAGACTGCCGTCGTTAAGACGGAGGAAGGTGGGGACGACGTCAAGTCATCATGGCCCTTATG
TCCCGGGCTGCACACGTGCTACAATGGTCGGTACAAAGGGATGCTAAGTCGTCGAGATGGTGCGCAAACC
TATAAAGCCGATCTCAGTTCAGATTGGAGGCTGAAACTCAGCCTCC

>gi|164455013|dbj|AB359007.1| Uncultured bacterium gene for 16S ribosomal RNA, partial sequence, clone: AnDHS-A2
GTGACGAAGCGACGCCGCGTGTGGGAAGAAGGCCTTCGGGTTGTAAACCACTGTCGGGAGTTAAGAAAGG
TGTACGGGTAAATAGTCCGTGCATTTGACAAAAGCTCCGGAGGAAGCCACGGCTAACTCTGTGCCAGCAG
CCGCGGTAATACAGAGGTGGCAAGCGTTGTTCGGAATTATTGGGCGTAAAGAGCACGTAGGCGGCCCTGC
AAGTCAGCTGTGAAAGCCTCCTGCTTAACGGGAGAAGTGCAGTTGAAACTACGGGGCTAGAGTGCGGAAG
GGGAGAGTGGAACTTCTGGTGGAGCGGTGAAATGCGTAGATATCAGAAGGAACACCGGCGGCGAAAGCGG
CTCTCTGGTCCGTAACTGACGCTGAGGTGCGAAAGCCAGGGGAGCAAACGGGATTAGATACCCCGGTAGT
CCTGGCCGTAAACGATGGGCACTCGGTAGAGGGGTTTTGAATATCTCTCTGCCTGAGCTAACGCGTTAAG
TGCCCCGCCTGGGGAGTACGGCCGCAAGGCTAAAACTCAAAAGAATTGACGGGGGCTCGCACAAGCGGTG
GAGCATGTGGCTTAATTCGATGCAACACGAAGAACCTTACCGGGGCTCGACATGACAGAAGTAGGAGTCC
GAAAGGACAACCAACGGTATCCAGTCCGTAGCTGTCACAGGTGTTGCATGGCTGTCGTCAGCTCGTGTCG
TGAGACGTTGGGTTAAGTCCCCTAACGAGCGAAACCCTTGTCTTTAGTTGCCAACGGGTCAAGCCGGGCA
CTCTAAAGAGACTGCTGTCGTTAAGACGGAGGAAGGTGGGGATGACGTCAAGTCATCATGGCCCTTATGT
CCCGGGCTGCACACGTGCTACAATGGTCGGTACAAAGGGATGCTAAATCGCAAGATGGAGCGAAACCCAG
AAAGCCGGTCCCAGTTCAGATTGGGGGCTGAAACCCGCCTCCATGAAGGAGG

>gi|164455015|dbj|AB359009.1| Uncultured bacterium gene for 16S ribosomal RNA, partial sequence, clone: AnDHS-A4
TTTTCGCCATGCCCGAAAGGGTGACGAAGCGACGCCGCGTGTGGGAAGAAGGCCTTCGGGTTGTAAACCA
CTGTCGGGAGTTAGGAAATGCAGGTGCGTTAATAGCGCACTTGCTTGACTAAGGCTCCAGAGGAAGCCAC
GGCTAACTCTGTGCCAGCAGCCGCGGTAATACAGAGGCGGCAAGCGTTGTTCGGAATTATTGGGCGTAAA
GAGCACGTAGGCGGCCTTGCAAGTCAGTTGTGAAAGCCTTCCGCTTAACGGAAGAACGGCATCTGATACT
ACAGGGCTTGAGTACGGGAGGGGAGAGTGGAACTTCTGGTGGAGCGGTGAAATGCGTAGATATCAGAAGG
AACGCCGGCGGCGAAAGCGACTCTCTGGTCCGAAACTGACGCTGAGTGTGCGAAAGCTAGGGGAGCAAAC
GGGATTAGATACCCCGGTAGTCCTAGCCGTAAACGATGGGCACTAAGTAGAGGGGTTTTGATTATTTCTC
TGCCGGAGCTAACGCATTAAGTGCCCCGCCTGGGGAGTACGGCCGCAAGGCTAAAACTCAAAAGAATTGA
CGGGGGCTCGCACAAGCGGTGGAGCATGTGGCTTAATTCGATGCAACGCGAAGAACCTTACCGGGGCTTG
ACATGGTAGAAGTAGAATCCTGGAAAGGGTGACGATCGGTATCCAGTCCAGAAGCTATCACAGGTGTTGC
ATGGCTGTCGTCAGCTCGTGTCGTGAGACGTTGGGTTAAGTCCCCTAACGAGCGAAACCCTTGTCTTTAG
TTGCTAACGGGTAATGCTGAGCACTTTAGAGAGACTGCCGTCGTTAAGACGGAGGAAGGTGGGGACGACG
TCAAGTCATCATGGCCCTTATGTCCCGGGCTGCACACGTGCTACAATGGTCGGTACAAAGGGAT

>gi|164455017|dbj|AB359011.1| Uncultured bacterium gene for 16S ribosomal RNA, partial sequence, clone: AnDHS-A6
TGCCCCGAAGGGTGACGAAGCGACGCCGCGTGTGGGAAGAAGGCCTTCGGGTTGTAAACCACTGTCGGGA
GTTAAGAAAGGTGTACGGGTAAATAGTCCGTGCATTTGACAAAAGCTCCGGAGGAAGCCACGGCTAACTC
TGTGCCAGCAGCCGCGGTAATACAGAGGTGGCAAGCGTTGTTCGGAATTATTGGGCGTAAAGAGCACGTA
GGCGGCCCTGCAAGTCAGCTGTGAAAGCCTCCTGCTTAACGGGAGAAGTGCAGTTGAAACTACGGGGCTA
GAGTGCGGAAGGGGAGAGTGGAACTTCTGGTGGAGCGGTGAAATGCGTAGATATCAGAAGGAACACCGGC
GGCGAAAGCGGCTCTCTGGTCCGTAACTGACGCTGAGGTGCGAAAGCCAGGGGAGCAAACGGGATTAGAT
ACCCCGGTAGTCCTGGCCGTAAACGATGGGCACTCGGTAGAGGGGTTTTGAATATCTCTCTGCCTGAGCT
AACGCGTTAAGTGCCCCGCCTGGGGAGTACGGCCGCAAGGCTAAAACTCAAAAGAATTGACGGGGGCTCG
CACAAGCGGTGGAGCATGTGGCTTAATTCGATGCAACACGAAGAACCTTACCGGGGCTCGACATGACAGA
AGTAGGAGTCCGAAAGGACAACCAACGGTATCCAGTCCGTAGCTGTCACAGGTGTTGCATGGCTGTCGTC
AGCTCGTGTCGTGAGACGTTGGGTTAAGTCCCCTAACGAGCGAAACCCTTGTCTTTAGTTGCCAACGGGT
CAAGCCGGGCACTCTAAAGAGACTGCTGTCGTTAAGACGGAGGAAGGTGGGGATGACGTCAAGTCATCAT
GGCCCTTATGTCCCGGGCTGCACACGTGCTACAATGGTCGGTACAAAGGGATGCTAAATCGCAAGATGGA
GCGAAACCCAGAAAGCCGGTCCCAGTTCAGATTGGG

>gi|164455020|dbj|AB359014.1| Uncultured bacterium gene for 16S ribosomal RNA, partial sequence, clone: AnDHS-A9
TGACGAAGCGACGCCGCGTGTGGGAAGAAGGCCTTCGGGTTGTAAACCACTGTCGGGAGTTAGGAAATGC
AGGTGCGTTAATAGCGCACTTGCTTGACTAAGGCTCCAGGGGAAGCCACGGCTAACTCTGTGCCAGCAGC
CGCGGTAATACAGAGGCGGCAAGCGTTGTTCGGAATTATTGGGCGTAAAGAGCACGTAGGCGGCCTTGCA
AGTCAGTTGTGAAAGCCTTCCGCTTAACGGAAGAACGGCATCTGATACTACAGGGCTTGAGTACGGGAGG
GGAGAGTGGAACTTCTGGTGGAGCGGTGAAATGCGTAGATATCAGAAGGAACGCCGGCGGCGAAAGCGAC
TCTCTGGTCCGAAACTGACGCTGAGTGTGCGAAAGCTAGGGGAGCAAACGGGATTAGATACCCCGGTAGT
CCTAGCCGTAAACGATGGGCACTAAGTAGAGGGGTTTTGATTATTTCTCTGCCGGAGCTAACGCATTAAG
TGCCCCGCCTGGGGAGTACGGCCGCAAGGCTAAAACTCAAAAGAATTGACGGGGGCTCGCACAAGCGGTG
GAGCATGTGGCTTAATTCGATGCAACGCGAAGAACCTTACCGGGGCTTGACATGGTAGAAGTAGAATCCT
GAAAGGGTGACGATCGGTATCCAGTAAGAAGCTATCACAGGTGTTGCATGGCTGTCGTCAGCTCGTGTCG
TGAGACGTTGGGTTAAGTCCCCTAACGAGCGAAACCCTTGTCTTTAGTTGCTAACGGGTAATGCTGAGCA
CTTTAGAGAGACTGCCGTCGTTAAGACGGAGGAAGGTGGGGACGACGTCAAGTCATCATGGCCCTTATGT
CCCGGGCTGCACACGTGCTACAATGGTCGGTACAAAGGGATGCTAAGTCGCGAGATGGTGCGAAACCTAT
AAAGCCGATCTCAGTTC
>gi|209446893|dbj|AB434257.1| Uncultured bacterium gene for 16S ribosomal RNA, partial sequence, clone: AnSal-05
AACGAACGCTGGCGGCGTGGATTAGGCATGCAAGTCGAACGAGGAAGTGCCCCGTAAGGGGCGCAAGCCT
AGTGGCGAAAGGGTGAGTAATGCATTGATAACCTGCCTTTGAGATGGGAATAACTGCGTTTCGAGCAATC
GGAACTACCGAAAGGGCTGCTAATACCCAATAATACTATAGGTGCAAAAGCACTTGTGGTCAAATGCTAG
GAATTCTGTTCCTTGTGCTTAAAGAGGGGTTAATGTCCTATCAGCTAGTTGGTGGGGTAATGGCCTACCA
AGGCAAAGACGGGTAGCCGGCTTGAGAGGGTGGTCGGCCACACTGGGACTGAGACACTGCCCAGACTCCT
ACGGGAGGCTGCAGTCGAGAATCTTTCGCAATGCCCGAAAGGGTGACGAAGCGACGCCGCGTGTGGGAAG
AAGGCCTTCGGGTTGTAAACCACTGTCGGGAGTTAGGAAATGCAGGTGCGTTAATAGCGCACTTGCTTGA
CTAAGGCTCCAGAGGAAGCCACGGCTAACTCTGTGCCAGCAGCCGCGGTAATACAGAGGCGGCAAGCGTT
GTTCGGAATTATTGGGCGTAAAGAGCACGTAGGCGGCCTTGCAAGTCAGTTGTGAAAGCCTTCCGCTTAA
CGGAAGAACGGCATCTGATACTACAGGGCTTGAGTACGGGAGGGGAGAGTGGAACTTCTGGTGGAGCGGT
GAAATGCGTAGATATCAGAAGGRACGCCGGCGGCGAAAGCGACTCTCTGGTCCGAAACTGACGCTGAGTG
TGCGAAAGCTAGGGGAGCAAACGGGATTAGATACCCCGGTAGTCCTAGCCGTAAACGATGGGCACTAAGT
AGAGGGGTTTTGATTATTTCTCTGCCGGAGCTAACGCATTAAGTGCCCCGCCTGGGGAGTACGGCCGCAA
GGCTAAAACTCAAAAGAATTGACGGGGGCTCGCACAAGCGGTGGAGCATGTGGCTTAATTCGATGCAACG
CGAAGAACCTTACCGGGGCTTGACATGGTAGAAGTAGAATCCTGAAAGGGTGACGATCGGTATCCAGTCC
GAAGCTATCACAGGTGTTGCATGGCTGTCGTCAGCTCGTGTCGTGAGACGTTGGGTTAAGTCCCCTAACG
AGCGAAACCCTTGTCTTTAGTTGCTAACGGGTAATGCTGAGCACTTTAGAGAGACTGCCGTCGTTAAGAC
GGAGGAAGGTGGGGACGACGTCAAGTCATCATGGCCCTTATGTCCCGGGCTGCACACGTGCTACAATGGT
CGGTACAAAGGGATGCTAAGTCGCGAGATGGTGCGAAACCTATAAAGCCGATCTCAGTTCAGATTGGAGG
CTGAAACTCGCCTCCATGAAGTTGGAATCGCTAGTAATCGCGGATCAGCTACGCCGCGGTGAATATGTTC
CCGAGCCTTGTACACACCGCCCGTCAAGCCACCCAAGCAAGATGCACCCAAAATCGCCTGCCTAACCCGT
AAGGGAGGGAAGTGCCTAAGGTGTGTTTTGTGAGGAGGACTA

>gi|209446894|dbj|AB434258.1| Uncultured bacterium gene for 16S ribosomal RNA, partial sequence, clone: AnSal-06
AACGAACGCTGGCGGCGTGGATTAGGCATGCAAGTCGAACGAGGGAGTGTTCCGAAAGGGGCACAAACCG
AGTGGCGTAAGGGTGAGTAATGCATTGATAACCTACCTTTGAGACGGGGATAACAACGTTCCGCAAGGGA
CTCCCGAAAGGGTTGCTAATACCCGATAAAACTCATGGTGCTTCGGTATCGGGAGTCAAAGGTTTGGGGC
TGAAAGGTTCCATATGCTCAGAGAGGGGTCAATGTCCTATCAGCTAGTTGGCAGGGTAAAGGCCTACCAA
GGCGAAGACGGGTAGCCGGCCTGAGAGGGTGGTCGGCCACATTGGGACTGAGACACTGCCCAGACTCCTA
CGGGAGGCTGCAGTCGAGAATCTTTCGCAATGCCCGGAAGGGTGACGAAGCGACGCCGCGTGTGGGAAGA
AGGCCTTCGGGTTGTAAACCACTGTCGGGAGTTAAGAAGTGTAAGGGGGTGAATAGCCCTCTTACTTGAC
GTTAGCTCCGGAGGAAGCCACGGCTAACTCTGTGCCAGCAGCCGCGGTAATACAGAGGTGGCAAGCGTTG
TTCGGAATTATTGGGCGTAAAGAGCACGTAGGCGGCCCTACAAGTCAGCTGTGAAATCCCTTCTGCTCAA
CGGAAGAACGGCAGTTGATACTATAGGGCTGGAGTGCGGGAGGGGAGAGTGGAACTTCTGGTTGAGCGGT
GAAATGCGTAGATATCAGAAGGAACATCGGCGGCGAAAGCGACTCTCTGGCCCGTAACTGACGCTGAGGT
GCGAAAGCTAGGGGAGCAAACGGGATTAGATACCCCGGTAGTCCTAGCCGTAAACGATGGGCACTCGGTA
GAGGGGTTTTGATTATCTCTCTGCCTGAGCTAACGCGTTAAGTGCCCCGCCTGGGGAGTACGGCCGCAAG
GCTAAAACTCAAAAGAATTGACGGGGGCTCGCACAAGCGGTGGAGCATGTGGCTTAATTCGATGCAACAC
GAAGAACCTTACCGGGGCTTGACATGGTAGAAGTAGGAGCCCGAAAGGGTAACGAACGGTATCCAGTCCG
TAGCTATCACAGGTGTTGCATGGCTGTCGTCAGCTCGTGTCGTGAGACGTTGGGTTAAGTCCCCTAACGA
GCGAAACCCTTGTCTTTAGTTGCCAACAGGTCAAGCTGGGCACTCTAAAGAGACTGCTGTCGTCAAGACG
GAGGAAGGTGGGGATGACGTCAAGTCATCATGGCCCTTATGTCCCGGGCTGCACACGTGCTACAATGGTC
GGTACAAAGGGATGCCAAGTCGCAAGACGGAGCGAAACCCAAATAAAGCCGATCCCAGTTCAGATTGGAG
GCTGAAACCCGCCTCCATGAAGTAGGAATCGCTAGTAATCGCGGATCAGCTATGCCGCGGTGAATATGTT
CCCGAGCCTTGTACACACCGCCCGTCAAGCCACCCAAGCAAGATGCACCCGAAGCCACTGGCCTAACCCG
CAAGGGACGGAAGTGTCTAAGGTGTGTTTTGTGAGGAGGACTA
>gi|198446478|dbj|AB456583.1| Uncultured bacterium gene for 16S ribosomal RNA, partial sequence, clone: Asahi BRW1
AACGAACGCTGGCGGCGTGGATTAGGCATGCAAGTCGAACGAGGGAGCGTTCCGAAAGGGATGCAAACCG
AGTGGCGTAAGGGTGAGTAATGCATTGATAACCTACCTCCAAGATGGGAATAACAACGTTCCAAGCAATT
GGGGCTACCGAAAGGGTTGCTAATACTCAATAAAATTATTGTTGCTTCGGCAATAATAGTCAAATAGGAG
GAATCGAAAGGTTTCGCTTGCTTGAAGAGGGGTCAATGTCCTATCAGCTAGTTGGTGGGGTAATAGCCTA
CCAAGGCGAAGACGGGTAGCCGGCCTGAGAGGGTGGTCGGCCACACTGGGACTGAGATACTGCCCAGACT
CCTACGGGAGGCTGCAGTCGAGAATCTTTCGCAATGCCCGAAAGGGTGACGAAGCGACGCCGCGTGCGGG
AGGAAGGCCTTCGGGTTGTAAACCGCTGTCGGGAGTTAAGAAATGCAAGGATGTTAATAGCGTTCTTGCT
TGACTAAGGCTCCGGAGGAAGCCACGGCTAACTCTGTGCCAGCAGCCGCGGTAATACAGAGGCGGCAAGC
GTTGTTCGGAATTATTGGGCGTAAAGAGCACGTAGGCGGCTGTGTAAGTCGGTTGTGAAAGCCTTCCGCT
CAACGGAAGAACGGCATCCGATACTGCATGGCTTGAGTGTGGGAGGGGAGAGTGGAACTTCTGGTGGAGC
GGTGAAATGCGTAGATATCAGAAGGAACACCGGGCGGCGAAGGCGACTCTCTGGTCCATAACTGACGCTG
AGTGTGCGAAAGCTAGGGGAGCAAACGGGATTAGATACCCCGGTAGTCCTAGCCGTAAACGATGGGCACT
AAGTAGAGGGGTTTTGATTATCTCTCTGCCGGAGCTAACGCATTAAGTGCCCCGCCTGGGGAGTACGGCC
GCAAGGCTAAAACTCAAAAGAATTGACGGGGGCTCGCACAAGCGGTGGAGCATGTGGCTTAATTCGATGC
AACGCGAAGAACCTTACCGGGGTTTGACATGGTAGAAGTAGAAGCCTGAAAAGGTGACGAACGGTATCCA
GTCCGTAACTATCACAGGTGTTGCATGGCTGTCGTCAGCTCGTGTCGTGAGACGTTGGGTTAAGTCCCCT
AACGAGCGAAACCCTTGTCTTTAGTTGCCAACAGATAATGCTGGGCACTCTAAAGAAACTGCCGTCGTCA
AGACGGAGGAAGGTGGGGATGACGTCAAGTCATCATGGCCCTTATATCCCGGGCTGCACACGTGCTACAA
TGGTCGGTACAAAGGGATGCTAAGCCGTAAGGTGGAGCGAAACCCAGAAAGCCGATCCCAGTTCAGATTG
GAGGCTGAAACCCGCCTCCATGAAGTAGGAATCGCTAGTAATCGCGGATCAGCTACGCCGCGGTGAATAT
GTTCCCGAGCCTTGTACACACCGCCCGTCAAGCCACCCAAGCAAGATGCACCCAAAATCACCGGCCTAAC
CTGAAAAGGAAGGAAGTGCCTAAGGTGTGTTTTGTGAGGAGGACTA
>gi|266265611|dbj|AB524902.1| Uncultured bacterium gene for 16S ribosomal RNA, partial sequence, clone: Asahi BRW2
AACGAACGCTGGCGGCGTGGATTAGGCATGCAAGTCGAACGAGGGAGTGTTCCGAAAGGGGCACAAACCG
AGTGGCGTAAGGGTGAGTAATACATTGATAACCTACCTTTGAGATGGGGATAACAATCCGAAAGGATTGC
TAATACCCAATAACATTTCTGGTGTTTCGGCACGGGAAATCAAAAGTCTGGAGTCGCAAGGCTTCATTTG
CTCAGAGAGGGGTCGATGTCCTATCAGCTAGTTGGTAGGGTAAAGGCCTACCAAGGCGAAGACGGGTAGC
CGGCCTGAGAGGGTGGTCGGCCACATTGGGACTGAGACACTGCCCAGACTCCTACGGGAGGCTGCAGTCG
AGAATCTTTCGCAATGCCCGCAAGGGTGACGAAGCGACGCCGCGTGTGGGAAGAAGGCCTTCGGGTTGTA
AACCACTGTCAGGGGTTAGGAAGTGTAAGGGCGTTAAGAGCGCTTTTGCTTGACTTAAGCCCCAGAGGAA
GCCACGGCTAACTCTGTGCCAGCAGCCGCGGTAATACAGAGGTGGCAAGCGTTGTTCGGAATTATTGGGC
GTAAAGAGCACGTAGGCGGCCTTGCAAGTCAGCTGTGAAAGCCTTCTGCTTAACGGAAGAACAGCAGTTG
ATACTACAGGGCTTGAGTGCGGGAGGGGAGAGTGGAACTTCTGGTGGAGCGGTGAAATGCGTAGATATCA
GAAGGAACGCCGGCGGCGAAAGCGACTCTCTGGTCCGTAACTGACGCTGAGTGTGCGAAAGCTAGGGGAG
CAAACGGGATTAGATACCCCGGTAGTCCTAGCCGTAAACGATGGGCACTAAGTAGAGGGGTTTTAAATAT
CTCTCTGCCGGAGTTAACGCATTAAGTGCCCCGCCTGGGGAGTACGGCCGCAAGGCTAAAACTCAAAAGA
ATTGACGGGGGCTCGCACAAGCGGTGGAGCATGTGGCTTAATTCGATGCAACGCGAAGAACCTTACCGGG
GCTTGACATGGTAGAAGTAGGAGCCCGAAAGGGTAACGAACGGTATCCAGTCCGTAGCTATCACAGGTGT
TGCATGGCTGTCGTCAGCTCGTGTCGTGAGACGTTGGGTTAAGTCCCCTAACGAGCGAAACCCTTGTCTT
TAGTTGCTACCGGGTAAAGCCGGGCACTCTAAAGAGACTGCTGTCGTCAAGACGGAGGAAGGTGGGGATG
ACGTCAAGTCATCATGGCCCTTATGTCCCGGGCTGCACACGTGCTACAATGGTTGGTACAAAGGGATGCT
AAGTCGCAAGACGGAGCGAAACCCAAAAAGCCGATCCCAGTTCAGATTGGAGGCTGAAATTCGCCTCCGT
GAAGTAGGAATCGCTAGTAATCGCGGATCAGCTACGCCGCGGTGAATATGTTCCCGAGCCTTGTACACAC
CGCCCGTCAAGCCACCCAAGCAAGATGCACCCGAAGTCACCGGCCCAACCCGCAAGGGAGGGAAGTGGCT
AAGGTGTGTTTTGTGAGGAGGACTA
	
>gi|266265612|dbj|AB524903.1| Uncultured bacterium gene for 16S ribosomal RNA, partial sequence, clone: Asahi BRW3
AACGAACGCTGGCGGCGTGGATTAGGCATGCAAGTCGAACGAGGGAGTGTTCCGAAAGGGGCACAAACCG
AGTGGCGTAAGGGTGAGTAATACATTGATAACCTACCTTTGAGATGGGGATAACAATCCGAAAGGATTGC
TAATACCCAATAACATTTCTGGTGTTTCGGCACGGGAAATCAAAAGTCTGGAGTCGCAAGGCTTCATTTG
CTCAGAGAGGGGTCAATGTCCTATCAGCTAGTTGGTAGGGTAAAGGCCTACCAAGGCGAAGACGGGTAGC
CGGCCTGAGAGGGTGGTCGGCCACATTGGGACTGAGACACTGCCCAGACTCCTACGGGAGGCTGCAGTCG
AGAATCTTTCGCAATGCCCGCAAGGGTGACGAAGCGACGCCGCGTGTGGGAAGAAGGCCTTCGGGTTGTA
AACCACTGTCAGGGGTTAGGAAGTGTAAGGGCGTTAAGAGCGCTTTTGCTTGACTTAAGCCCCAGAGGAA
GCCACGGCTAACTCTGTGCCAGCAGCCGCGGTAATACAGAGGTGGCAAGCGTTGTTCGGAATTATTGGGC
GTAAAGAGCACGTAGGCGGCCTTGCAAGTCAGCTGTGAAAGCCTTCTGCTTAACGGAAGAACAGCAGTTG
ATACTACAGGGCTTGAGTGCGGGAGGGGAGAGTGGAACTTCTGGTGGAGCGGTGAAATGCGTAGATATCA
GAAGGAACGCCGGCGGCGAAAGCGACTCTCTGGTCCGTAACTGACGCTGAGTGTGCGAAAGCTAGGGGAG
CAAACGGGATTAGATACCCCGGTAGTCCTAGCCGTAAACGATGGGCACTAAGTAGAGGGGTTTTAAATAT
CTCTCTGCCGGGAGTTAACGCATTAAGTGCCCCGCCTGGGGAGTACGGCCGCAAGGCTAAAACTCAAAAG
AATTGACGGGGGCTCGCACAAGCGGTGGAGCATGTGGCTTAATTCGATGCAACGCGAAGAACCTTACCGG
GGCTTGACATGGTAGAAGTAGGAGCCCGAAAGGGTAACGAACGGTATCCAGTCCGTAGCTATCACAGGTG
TTGCATGGCTGTCGTCAGCTCGTGTCGTGAGACGTTGGGTTAAGTCCCCTAACGAGCGAAACCCTTGTCT
TTAGTTGCTACCGGGTAAAGCCGGGCACTCTAAAGAGACTGCTGTCGTCAAGACGGAGGAAGGTGGGGAT
GACGTCAAGTCATCATGGCCCTTATGTCCCGGGCTGCACACGTGCTACAATGGTTGGTACAAAGGGATGC
TAAGTCGCAAGACGGAGCGAAACCCAAAAAGCCGATCCCAGTTCAGATTGGAGGCTGAAATTCGCCTCCG
TGAAGTAGGAATCGCTAGTAATCGCGGATCAGCTACGCCGCGGTGAATATGTTCCCGAGCCTTGTACACA
CCGCCCGTCAAGCCACCCAAGCAAGATGCACCCGAAGTCACCGGCCCAACCCGCAAGGGAGGGAAGTGGC
TAAGGTGTGTTTTGTGAGGAGGACTA

>gi|266265613|dbj|AB524904.1| Uncultured bacterium gene for 16S ribosomal RNA, partial sequence, clone: Asahi BRW4
AACGAACGCTGGCGGCGTGGATTAGGCATGCAAGTCGAACGAGGGAGTGTTCCGAAAGGGGCACAAACCG
AGTGGCGTAAGGGTGAGTAATACATTGATAACCTACCTTTGAGATGGGGATAACAATCCGAAAGGATTGC
TAATACCCAATAACATTTCTGGTGTTTCGGCACGGGAAATCAAAAGTCTGGAGTCGCAAGGCTTCATTTG
CTCAGAGAGGGGTCAATGTCCTATCAGCTAGTTGGTAGGGTAAAGGCCTACCAAGGCGAAGACGGGTAGC
CGGCCTGAGAGGGTGGTCGGCCACATTGGGACTGAGACACTGCCCAGACTCCTACGGGAGGCTGCAGTCG
AGAATCTTTCGCAATGCCCGCAAGGGTGACGAAGCGACGCCGCGTGTGGGAAGAAGGCCTTCGGGTTGTA
AACCACTGTCAGGGGTTAGGAAGTGTAAGGGCGTTAAGAGCGCTTTTGCTTGACTTAAGCCCCAGAGGAA
GCCACGGCTAACTCTGTGCCAGCAGCCGCGGTAATACAGAGGTGGCAAGCGTTGTTCGGAATTATTGGGC
GTAAAGAGCACGTAGGCGGCCTTGCAAGTCAGCTGTGAAAGCCTTCTGCTTAACGGAAGAACAGCAGTTG
ATACTACAGGCTTGAGTGCGGGAGGGGAGAGTGGAACTTCTGGTGGAGCGGTGAAATGCGTAGATATCAG
AAGGAACGCCGGCGGCGAAAGCGACTCTCTGGTCCGTAACTGACGCTGAGTGTGCGAAAGCTAGGGGAGC
AAACGGGATTAGATACCCCGGTAGTCCTAGCCGTAAACGATGGGCACTAAGTAGAGGGGTTTTAAATATC
TCTCTGCCGGAGTTAACGCATTAAGTGCCCCGCCTGGGGAGTACGGCCGCAAGGCTAAAACTCAAAAGAA
TTGACGGGGGCTCGCACAAGCGGTGGAGCATGTGGCTTAATTCGATGCAACGCGAAGAACCTTTACCGGG
GTTTGACATGGTAGAAGTAGAAGCCTGAAAAGGTGACGAACGGTATCCAGTCCGTAACTATCACAGGTGT
TGCATGGCTGTCGTCAGCTCGTGTCGTGAGACGTTGGGTTAAGTCCCCTAACGAGCGAAACCCTTGTCTT
TAGTTGCCAACAGATAATGCTGGGCACTCTAAAGAAACTGCCGTCGTCAAGACGGAGGAAGGTGGGGATG
ACGTCAAGTCATCATGGCCCTTATATCCCGGGCTGCACACGTGCTACAATGGTCGGTACAAAGGGATGCT
AAGCCGTAAGGTGGAGCGAAACCCAGAAAGCCGATCCCAGTTCAGATTGGAGGCTGAAACCCGCCTCCAT
GAAGTAGGAATCGCTAGTAATCGCGGATCAGCTACGCCGCGGTGAATATGTTCCCGAGCCTTGTACACAC
CGCCCGTCAAGCCACCCAAGCAAGATGCACCCGAAGTCACCGGCCCAACCCGCAAGGGAGGGAAGTGGCT
AAGGTGTGTTTTGTGAGGAGGACTA

>gi|266265614|dbj|AB524905.1| Uncultured bacterium gene for 16S ribosomal RNA, partial sequence, clone: Asahi BRW5
AACGAACGCTGGCGGCGTGGATTAGGCATGCAAGTCGAACGAGGGAGTGTTCCGAAAGGGGCACAAACCG
AGTGGCGTAAGGGTGAGTAATACATTGATAACCTACCTTTGAGATGGGGATAACAATCCGAAAGGATTGC
TAATACCCAATAACATTTCTGGTGTTTCGGCACGGGAAATCAAAAGTCTGGAGTCGCAAGGCTTCATTTG
CTCAGAGAGGGGTCAATGTCCTATCAGCTAGTTGGTAGGGTAAAGGCCTACCAAGGCGAAGACGGGTAGC
CGGCCTGAGAGGGTGGTCGGCCACATTGGGACTGAGACACTGCCCAGACTCCTACGGGAGGCTGCAGTCG
AGAATCTTTCGCAATGCCCGCAAGGGTGACGAAGCGACGCCGCGTGTGGGAAGAAGGCCTTCGGGTTGTA
AACCACTGTCAGGGGTTAGGAAGTGTAAGGGCGTTAAGAGCGCCTTTTGCTTGACTTAAGCCCCAGAAGG
AAGCCACGGCTAACTCTGTGCCAGCAGCCGCGGTAATACAGAGGTGGCAAGCGTTGTTCGGAATTATTGG
GCGTAAAGAGCACGTAGGCGGCCTTGCAAGTCAGCTGTGAAAGCCTTCTGCTTAACGGAAGAACAGCAGT
TGATACTACAGGCTTGAGTGCGGGAGGGGAGAGTGGAACTTCTGGTGGAGCGGTGAAATGCGTAGATATC
AGAAGGAACGCCGGCGGCGAAAGCGACTCTCTGGTCCGTAACTGACGCTGAGTGTGCGAAAGCTAGGGGA
GCAAACGGGATTAGATACCCCGGTAGTCCTAGCCGTAAACGATGGGCACTAAGTAGAGGGGTTTTAAATA
TCTCTCTGCCGGAGTTAACGCATTAAGTGCCCCGCCTGGGGAGTACGGCCGCAAGGCTAAAACTCAAAAG
AATTGACGGGGGCTCGCACAAGCGGTGGAGCATGTGGCTTAATTCGATGCAACGCGAAGAACCTTACCGG
GGCTTGACATGGTAGAAGTAGGAGCCCGAAGGGTAACGAACGGTATCCAGTCCGTAGCTATCACAGGTGT
TGCATGGCTGTCGTCAGCTCGTGTCGTGAGACGTTGGGTTAAGTCCCCTAACGAGCGAAACCCTTGTCTT
TAGTTGCTACCGGGTAAAGCCGGGCACTCTAAAGAGACTGCTGTCGTCAAGACGGAGGAAGGTGGGGATG
ACGTCAAGTCATCATGGCCCTTATGTCCCGGGCTGCACACGTGCTACAATGGTTGGTACAAAGGGATGCT
AAGTCGCAAGACGGAGCGAAACCCAAAAAGCCGATCCCAGTTCAGATTGGAGGCTGAAATTCGCCTCCGT
GAAGTAGGAATCGCTAGTAATCGCGGATCAGCTACGCCGCGGTGAATATGTTCCCGAGCCTTGTACACAC
CGCCCGTCAAGCCACCCAAGCAAGATGCACCCGAAGTCACCGGCCCAACCCGCAAGGGAGGGAAGTGGCT
AAGGTGTGTTTTGTGAGGAGGACTA

>gi|266265615|dbj|AB524906.1| Uncultured bacterium gene for 16S ribosomal RNA, partial sequence, clone: Asahi BRW6
AACGAACGCTGGCGGCGTGGATTAGGCATGCAAGTCGAACGAGGGAGTGTTCCGAAAGGGGCACAAACCG
AGTGGCGTAAGGGTGAGTAATACATTGATAACCTACCTTTGAGATGGGGATAACAATCCGAAAGGATTGC
TAATACCCAATAACATTTCTGGTGTTTCGGCACGGGAAATCAAAAGTCTGGAGTCGCAAGGCTTCATTTG
CTCAGAGAGGGGTCGATGTCCTATCAGCTAGTTGGTAGGGTAAAGGCCTACCAAGGCGAAGACGGGTAGC
CGGCCTGAGAGGGTGGTCGGCCACATTGGGACTGAGACACTGCCCAGACTCCTACGGGAGGCTGCAGTCG
AGAATCTTTCGCAATGCCCGCAAGGGTGACGAAGCGACGCCGCGTGTGGGAAGAAGGCCTTCGGGTTGTA
AACCACTGTCAGGGGTTAGGAAGTGTAAGGGCGTTAAGAGCGCTTTTGCTTGACTTAAGCCCCAGAGGAA
GCCACGGCTAACTCTGTGCCAGCAGCCGCGGTAATACAGAGGTGGCAAGCGTTGTTCGGAATTATTGGGC
GTAAAGAGCACGTAGGCGGCCTTGCAAGTCAGCTGTGAAAGCCTTCTGCTTAACGGAAGAACAGCAGTTG
ATACTACAGGCTTTGAGTGCGGGAGGGGAGAGTGGAACTTCTGGTGGAGCGGTGAAATGCGTAGATATCA
GAAGGAACGCCGGCGGCGAAAGCGACTCTCTGGTCCGTAACTGACGCTGAGTGTGCGAAAGCTAGGGGAG
CAAACGGGATTAGATACCCCGGTAGTCCTAGCCGTAAACGATGGGCACTAAGTAGAGGGGTTTTAAATAT
CTCTCTGCCGGAGTTAACGCATTAAGTGCCCCGCCTGGGGAGTACGGCCGCAAGGCTAAAACTCAAAAGA
ATTGACGGGGGCTCGCACAAGCGGTGGAGCATGTGGCTTAATTCGATGCAACGCGAAGAACCTTACCGGG
GCTTGACATGGTAGAAGTAGGAGCCCGAAAGGGTAACGAACGGTATCCAGTCCGTAGCTATCACAGGTGT
TGCATGGCTGTCGTCAGCTCGTGTCGTGAGACGTTGGGTTAAGTCCCCTAACGAGCGAAACCCTTGTCTT
TAGTTGCTACCGGGTAAAGCCGGGCACTCTAAAGAGACTGCTGTCGTCAAGACGGAGGAAGGTGGGGATG
ACGTCAAGTCATCATGGCCCTTATGTCCCGGGCTGCACACGTGCTACAATGGTTGGTACAAAGGGATGCT
AAGTCGCAAGACGGAGCGAAACCCAAAAAGCCGATCCCAGTTCAGATTGGAGGCTGAAATTCGCCTCCGT
GAAGTAGGAATCGCTAGTAATCGCGGATCAGCTACGCCGCGGTGAATATGTTCCCGAGCCTTGTACACAC
CGCCCGTCAAGCCACCCAAGCAAGATGCACCCGAAGTCACCGGCCCAACCCGCAAGGGAGGGAAGTGGCT
AAGGTGTGTTTTGTGAGGAGGACTA

>gi|266265616|dbj|AB524907.1| Uncultured bacterium gene for 16S ribosomal RNA, partial sequence, clone: Asahi BRW7
AACGAACGCTGGCGGCGTGGATTAGGCATGCAAGTCGCACGAGGGAGCGTCCCGAAAGGGGCGCAAACCG
AGTGGCGTAAGGGTGAGTAATGCATTGATAACCTACCTTTGAGATGGGAACAACAACGTTCCAAGTAATT
GGGGCTACCGAAAGGGTTGCTAATTCTCAATAAAAATGCTGACACTTTGGTGTCGGCAGTCAAAGAAATG
GATCTGAAAAGGTCCATTTGCTCAGAGAGGGGTCAATGTCCTATCAGCTAGTTGGTAGGGTAATGGCCTA
CCAAGGCGAAGACGGGTAGCCGGCCTGAGAGGGTGGTCGGCCACATTGGGACTGAGACACTGCCCAGACT
CCTACGGGAGGCTGCAGTCGAGAATCTTTCGCAATGCCCGCAAGGGTGACGAAGCGACGCCGCGTGTGGG
AAGAAGGCCTTCGGGTTGTAAACCACTGTCAGGGGTTAGGAAGTGTAAGGGCGTTAAGAGCGCTTTTGCT
TGACTTAAGCCCCAGAGGAAGCCACGGCTAACTCTGTGCCAGCAGCCGCGGTAATACAGAGGTGGCAAGC
GTTGTTCGGAATTATTGGGCGTAAAGAGCACGTAGGCGGCCTTGCAAGTCAGCTGTGAAAGCCTTCTGCT
TAACGGAAGAACAGCAGTTGATACTACAGGGCTTGAGTGCGGGAGGGGAGAGTGGAACTTCTGGTGGAGC
GGTGAAATGCGTAGATATCAGAAGGAACGCCGGCGGCGAAAGCGACTCTCTGGTCCGTAACTGACGCTGA
GTGTGCGAAAGCTAGGGGAGCAAACGGGATTAGATACCCCGGTAGTCCTAGCCGTAAACGATGGGCACTA
AGTAGAGGGGTTTTAAATATCTCTCTGCCGGAGTTAACGCATTAAGTGCCCCGCCTGGGGAGTACGGCCG
CAAGGCTAAAACTCAAAAGAATTGACGGGGGCTCGCACAAGCGGTGGAGCATGTGGCTTAATTCGATGCA
ACGCGAAGAACCTTACCGGGGCTTGACATGGTAGAAGTAGGAGCCCGAAAGGGTAACGAACGGTATCCAG
TCCGTAGCTATCACAGGTGTTGCATGGCTGTCGTCAGCTCGTGTCGTGAGACGTTGGGTTAAGTCCCCTA
ACGAGCGAAACCCTTGTCTTTAGTTGCTACCGGGTAAAGCCGGGCACTCTAAAGAGACTGCCGTCGTCAA
GACGGAGGAAGGTGGGGATGACGTCAAGTCATCATGGCCCTTATATCCCGGGCTGCACACGTGCTACAAT
GGTCGGTACAAAGGGATGCTAAGCCGTAAGGTGGAGCGAAACCCAGAAAGCCGATCCCAGTTCAGATTGG
AGGCTGAAACCCGCCTCCCTGAAGTAGGAATCGCTAGTAATCGCGGATCAGGTACGCCGCGGTGAAATAT
GTTCCCGAGCCTTGTACACACCGCCCGTCAAGCCACCCAAGCAAGATGCACCCGAAGTCACCGGCCCAAC
CCGCAAGGGAGGGAAGTGGCTAAGGTGTGTTTTGTGAGGAGGACTA

>gi|41059692|gb|AY518553.1| Uncultured ammonia-oxidizing bacterium 16S ribosomal RNA gene, partial sequence
GGATTAGGCATGCAAGTCGAACGAGGGAGCGTTCCGAAAGGGATGCAAACCGAGTGGCGTAAGGGTGAGT
AATGCATTGATAACCTACCTCCAAGATGGGAATAACAACGTTCCAAGCAATTGGGGCTACCGAAAGGGTT
GCTAATACTCAATAAAATTATTGTTGCTTCGGCAATAATAGTCAAATAGGAGGAATCGAAAGGTTTCGCT
TGCTTGAAGAGGGGTCAATGTCCTATCAGCTAGTTGGTGGGGTAATAGCCTACCAAGGCGAAGACGGGTA
GCCGGCCTGAGAGGGTGGTCGGCCACACTGGGACTGAGATACTGCCCAGACTCCTACGGGAGGCTGCAGT
CGAGAATCTTTCGCAATGCCCGAAAGGGTGACGAAGCGACGCCGCGTGCGGGAGGAAGGCCTTCGGGTTG
TAAACCGCTGTCGGGAGTTAAGAAATGCAAGGATGTTAATAGCGTTCTTGCTTGACTAAGGCTCCGGAGG
AAGCCACGGCTAACTCTGTGCCAGCAGCCGCGGTAATACAGAGGCGGCAAGCGTTGTTCGGAATTATTGG
GCGTAAAGAGCACGTAGGCGGCTGTGTAAGTCGGTTGTGAAAGCCTTCCGCTCAACGGAAGAACGGCATC
CGATACTGCATGGCTTGAGTGTGGGAGGGGAGAGTGGAACTTCTGGTGGAGCGGTGAAATGCGTAGATAT
CAGAAGGAACACCGGCGGCGAAGGCGACTCTCTGGTCCATAACTGACGCTGAGTGTGCGAAAGCTAGGGG
AGCAAACGGGATTAGATACCCCGGTAGTCCTAGCCGTAAACGATGGGCACTAAGTAGAGGGGTTTT
>gi|389502406|gb|JQ822788.1| Uncultured planctomycete clone WW_AMX_01 16S ribosomal RNA gene, partial sequence
GGGTGACGAAGCGACGCCGCGTGTGGGAAGAAGGCCTTCGGGTTGTAAACCACTGTCGGGAGTTAGGAAA
TGCAGGTGCGTTAATAGCGCACTTGCTTGACTAAGGCTCCAGAGGAAGCCACGGCTAACTCTGTGCCAGC
AGCCGCGGTAATACAGAGGCGGCAAGCGTTGTTCGGAATTATTGGGCGTAAAGAGCACGTAGGCGGCCTT
GCAAGTCAGTTGTGAAAGCCTTCCGCTTAACGGAAGAACGGCATCTGATACTACAGGGCTTGAGTACGGG
AGGGGAGAGTGGAACTTCTGGTGGAGCGGTGAAATGCGTAGATATCAGAAGGAACGCCGGCGGCGAAAGC
GACTCTCTGGTCCGAAACTGACGCTGAGTGTGCGAAAGCTAGGGGAGCAAACGGGATTAGATACCCCGGT
AGTCCTAGCCGTAAACGATGGGCACTAAGTAGAGGGGTTT

>gi|389502407|gb|JQ822789.1| Uncultured planctomycete clone WW_AMX_02 16S ribosomal RNA gene, partial sequence
GGGTGACGAAGCGACGCCGCGTGTGGGAAGAAGGCCTTCGGGTTGTAAACCACTGTCGGGAGTTAGGAAA
TGCAGGTGCGTTAATAGCGCACTTGCTTGACTAAGGCTCCAGAGGAAGCCACGGCTAACTCTGTGCCAGC
AGCCGCGGTAATACAGAGGCGGCAAGCGTTGTTCGGAATTATTGGGCGTAAAGAGCACGTAGGCGGCCTT
GCAAGTCAGTTGTGAAAGCCTTCCGCTTAACGGAAGAACGGCATCTGATACTACAGGGCTTGAGTACGGG
AGGGGAGAGTGGAACTTCTGGTGGAGCGGTGAAATGCGTAGATATCAGAAGGAACGCCGGCGGCGAAAGC
GACTCTCTGGTCCGAAACTGACGCTGAGTGTGCGAAAGCTAGGGGAGCAAACGGGATTAGATACCCCGGT
AGTCCTAGCCGTAAACGATGGGCACTAAGTAGAGGGGTTT

>gi|389502408|gb|JQ822790.1| Uncultured planctomycete clone WW_AMX_03 16S ribosomal RNA gene, partial sequence
GACGAAGCGACGCCGCGTGTGGGAAGAAGGCCTTCGGGTTGTAAACCACTGTCGGGAGTTAGGAAATGCA
GGTGCGTTAATAGCGCACTTGCTTGACTAAGGCTCCAGAGGAAGCCACGGCTAACTCTGTGCCAGCAGCC
GCGGTAATACAGAGGCGGCAAGCGTTGTTCGGAATTATTGGGCGTAAAGAGCACGTAGGCGGCCTTGCAA
GTCAGTTGTGAAAGCCTTCCGCTTAACGGAAGAACGGCATCTGATACTACAGGGCTTGAGTACGGGAGGG
GAGAGTGGAACTTCTGGTGGAGCGGTGAAATGCGTAGATATCAGAAGGAACGCCGGCGGCGAAAGCGACT
CTCTGGTCCGAAACTGACGCTGAGTGTGCGAAAGCTAGGGGAGCAAACGGGATTAGATACCCCGGTAGTC
CTAGCCGTAAACGATGGGCACTAAGTAGAGGGGTTT

>gi|389502409|gb|JQ822791.1| Uncultured planctomycete clone WW_AMX_04 16S ribosomal RNA gene, partial sequence
AAGGGTGACGAAGCGACGCCGCGTGTGGGAAGAAGGCCTTCGGGTTGTAAACCACTGTCGGGAGTTAGGA
AATGCAGGTGCGTTAATAGCGCACTTGCTTGACTAAGGCTCCAGAGGAAGCCACGGCTAACTCTGTGCCA
GCAGCCGCGGTAATACAGAGGCGGCAAGCGTTGTTCGGAATTATTGGGCGTAAAGAGCACGTAGGCGGCC
TTGCAAGTCAGTTGTGAAAGCCTTCCGCTTAACGGAAGAACGGCATCTGATACTACAGGGCTTGAGTACG
GGAGGGGAGAGTGGAACTTCTGGTGGAGCGGTGAAATGCGTAGATATCAGAAGGAACGCCGGCGGCGAAA
GCGACTCTCTGGTCCGAAACTGACGCTGAGTGTGCGTAAGCTAGGGGAGCAAACGGGATTAGATACCCCG
GTAGTCCTAGCCGTAAACGATGGGCACTAAGTAGAGGGGTC

>gi|389502410|gb|JQ822792.1| Uncultured planctomycete clone WW_AMX_05 16S ribosomal RNA gene, partial sequence
TGACGAAGCGACGCCGCGTGTGGGAAGAAGGCCTTCGGGTTGTAAACCACTGTCGGGAGTTAGGAAATGC
AGGTGCGTTAATAGCGCACTTGCTTGACTAAGGCTCCAGAGGAAGCCACGGCTAACTCTGTGCCAGCAGC
CGCGGTAATACAGAGGCGGCAAGCGTTGTTCGGAATTATTGGGCGTAAAGAGCACGTAGGCGGCCTTGCA
AGTCAGTTGTGAAAGCCTTCCGCTTAACGGAAGAACGGCATCTGATACTACAGGGCTTGAGTACGGGAGG
GGAGAGTGGAACTTCTGGTGGAGCGGTGAAATGCGTAGATATCAGAAGGAACGCCGGCGGCGAAAGCGAC
TCTCTGGTCCGAAACTGACGCTGAGTGTGCGAAAGCTAGGGGAGCAAACGGGATTAGATACCCCGGTAGT
CCTAGCCGTAAACGATGGGCACTAAGTAGAGGGGTTT

>gi|389502411|gb|JQ822793.1| Uncultured planctomycete clone WW_AMX_06 16S ribosomal RNA gene, partial sequence
AAGGGTGACGAAGCGACGCCGCGTGCGGGAAGAAGGCCTTCGGGTTGTAAACCGCTGTCGGGAGTTAGGA
AATGCAAGGATGTTAATAGCATTCTTGCTTGACTAAGGCTCCGGAGGAAGCCACGGCTAACTCTGTGCCA
GCAGCCGCGGTAATACAGAGGCGGCAAGCGTTGTTCGGAATTATTGGGCGTAAAGAGCACGTAGGCGGCT
GTGTAAGTCGGTTGTGAAAGCCTTCCGCTTAACGGAAGAACGGCATCCGATACTGCATAGCTTAAGTGCG
GGAGGGGAGAGTGGAACTTCTGGTGGAGCGGTGAAATGCGTAGATATCAGAAGGAACACCGGCGGCGAAG
GCGACTCTCTGGTCCGTAACTGACGCTGAGTGTGCGAAAGCTAGGGGAGCAAACGGGATTAGATACCCCG
GTAGTCCTAGCCGTAAACGATGGGCACTAAGTAGAGGGGT

>gi|389502412|gb|JQ822794.1| Uncultured planctomycete clone WW_AMX_07 16S ribosomal RNA gene, partial sequence
AAGGGTGACGAAGCGACGCCGCGTGTGGGAAGAAGGCCTTCGGGTTGTAAACCACTGTCGGGAGTTAGGA
AATGCAGGTGCGTTAATAGCGCACTTGCTTGACTAAGGCTCCAGAGGAAGCCACGGCTAACTCTGTGCCA
GCAGCCGCGGTAATACAGAGGCGGCAAGCGTTGTTCGGAATTATTGGGCGTAAAGAGCACGTAGGCGGCC
TTGCAAGTCAGTTGTGAAAGCCTTCCGCTTAACGGAAGAACGGCATCTGATACTACAGGGCTTGAGTACG
GGAGGGGAGAGTGGAACTTCTGGTGGAGCGGTGAAATGCGTAGATATCAGAAGGAACGCCGGCGGCGAAA
GCGACTCTCTGGTCCGAAACTGACGCTGAGTGTGCGAAAGCTAGGGGAGCAAACGGGATTAGATACCCCG
GTAGTCCTAGCCGTAAACGATGGGCACTAAGTAGAGGGGTT

>gi|389502413|gb|JQ822795.1| Uncultured planctomycete clone WW_AMX_08 16S ribosomal RNA gene, partial sequence
TGACGAAGCGACGCCGCGTGTGGGAAGAAGGCCTTCGGGTTGTAAACCACTGTCGGGAGTTAGGAAATGC
AGGTGCGTTAATAGCGCACTTGCTTGACTAAGGCTCCAGAGGAAGCCACGGCTAACTCTGTGCCAGCAGC
CGCGGTAATACAGAGGCGGCAAGCGTTGTTCGGAATTATTGGGCGTAAAGAGCACGTAGGCGGCCTTGCA
AGTCAGTTGTGAAAGCCTTCCGCTTAACGGAAGAACGGCATCTGATACTACAGGGCTTGAGTACGGGAGG
GGAGAGTGGAACTTCTGGTGGAGCGGTGAAATGCGTAGATATCAGAAGGAACGCCGGCGGCGAAAGCGAC
TCTCTGGTCCGAAACTGACGCTGAGTGTGCGAAAGCTAGGGGAGCAAACGGGATTAGATACCCCGGTAGT
CCTAGCCGTAAACGATGGGCACTAAGTAGAGGGGTTT

>gi|389502414|gb|JQ822796.1| Uncultured planctomycete clone WW_AMX_09 16S ribosomal RNA gene, partial sequence
AAGGGTGACGAAGCGACGCCGCGTGTGGGAAGAAGGCCTTCGGGTTGTAAACCACTGTCGGGAGTTAGGA
AATGCAGGTGCGTTAATAGCGCACTTGCTTGACTAAGGCTCCAGAGGAAGCCACGGCTAACTCTGTGCCA
GCAGCCGCGGTAATACAGAGGCGGCAAGCGTTGTTCGGAATTATTGGGCGTAAAGAGCACGTAGGCGGCC
TTGCAAGTCAGTTGTGAAAGCCTTCCGCTTAACGGAAGAACGGCATCTGATACTACAGGGCTTGAGTACG
GGAGGGGAGAGTGGAACTTCTGGTGGAGCGGTGAAATGCGTAGATATCAGAAGGAACGCCGGCGGCGAAA
GCGACTCTCTGGTCCGAAACTGACGCTGAGTGTGCGAAAGCTAGGGGAGCAAACGGGATTAGATACCCCG
GTAGTCCTAGCCGTAAACGATGGGCACTAAGTAGAGGGGTTT

>gi|389502415|gb|JQ822797.1| Uncultured planctomycete clone WW_AMX_10 16S ribosomal RNA gene, partial sequence
AAGGGTGACGAAGCGACGCCGCGTGTGGGAAGAAGGCCTTCGGGTTGTAAACCACTGTCGGGAGTTAGGA
AATGCAGGTGCGTTGATAGCGCACTTGCTTGACTAAGGCTCCCGAGGAAGCCACGGCTAACTCTGTGCCA
GCAGACGCGGTAATACAGAGGCGGCAAGCGTTGTTCGGAATTATTGGGCGTAAAGAGCACGTAGGCGGCC
TTGCAAGTCAGTTGTGAAAGCCTTCCGCTTAACGGAAGAACGGCATCTGATACTACAGGGCTTGAGTACG
GGAGGGGAGAGTGGAACTTCTGGTGGAGCGGTGAAATGCGTACATATCAGAAGGAACGCCGGCGGCCAAA
GCGACTCTCTGGTCCGAAACTGACGCTGAGTGTGCGAAAGCTAGGGGAGCAAACGGGATTAGATACCCCG
GTAGTCCGAGCCGTACACGATGGGCACTAAGTAGAGGGGTTT

>gi|389502416|gb|JQ822798.1| Uncultured planctomycete clone WW_AMX_11 16S ribosomal RNA gene, partial sequence
AAGGGTGACGAAGCGACGCCGCGTGTGGGAAGAAGGCCTTCGGGTTGTAAACCACTGTCGGGAGTTAGGA
AATGCAGGTGCGTTAATAGCGCACTTGCTTGACTAAGGCTCCAGAGGAAGCCACGGCTAACTCTGTGCCA
GCAGCCGCGGTAATACAGAGGCGGCAAGCGTTGTTCGGAATTATTGGGCGTAAAGAGCACGTAGGCGGCC
TTGCAAGTCAGTTGTGAAAGCCTTCCGCTTAACGGAAGAACGGCATCTGATACTACAGGGCTTGAGTACG
GGAGGGGAGAGTGGAACTTCTGGTGGAGCGGTGAAATGCGTAGATATCAGAAGGAACGCCGGCGGCGAAA
GCGACTCTCTGGTCCGAAACTGACGCTGAGTGTGCGAAAGCTAGGGGAGCAAACGGGATTAGATACCCCG
GTAGTCCTAGCCGTAAACGATGGGCACTAAGTAGAGGGGTCT

>gi|389502417|gb|JQ822799.1| Uncultured planctomycete clone WW_AMX_12 16S ribosomal RNA gene, partial sequence
AAGGGTGACGAAGCGACGCCGCGTGTGGGAAGAAGGCCTTCGGGTTGTAAACCACTGTCGGGAGTTAGGA
AATGCAGGTGCGTTAATAGCGCACTTGCTTGACTAAGGCTCCAGAGGAAGCCACGGCTAACTCTGTGCCA
GCAGCCGCGGTAATACAGAGGCGGCAAGCGTTGTTCGGAATTATTGGGCGTAAAGAGCACGTAGGCGGCC
TTGCAAGTCAGTTGTGAAAGCCTTCCGCTTAACGGAAGAACGGCATCTGATACTACAGGGCTTGAGTACG
GGAGGGGAGAGTGGAACTTCTGGTGGAGCGGTGAAATGCGTAGATATCAGAAGGAACGCCGGCGGCGAAA
GCGACTCTCTGGTCCGAAACTGACGCTGAGTGTGCGAAAGCTAGGGGAGCAAACGGGATTAGATACCCCG
GTAGTCCTAGCCGTAAACGATGGGCACTAAGTAGAGGGGTC

>gi|389502418|gb|JQ822800.1| Uncultured planctomycete clone WW_AMX_13 16S ribosomal RNA gene, partial sequence
GACGAAGCGACGCCGCGTGCGGGAAGAAGGCCTTCGGGTTGTAAACCGCTGTCGGGAGTTAAGAAGTGCG
GGGATGTTAATAGCGTCCTTGCTTGACTAAGGCTCCGGAGGAAGCCACGGCTAACTCTGTGCCAGCAGCC
GCGGTAATACAGAGGCGGCAAGCGTTGTTCGGAATTATTGGGCGTAAAGAGCACGTAGGCGGCCGCGTAA
GTCGGTTGTGAAAGCCTTCCGCTCAACGGAAGGACGGCATCCGATACTGCATGGCTCGAGTGCGGGAGGG
GAGAGTGGAACTTCTGGTGGAGCGGTGAAATGCGTACATATCAGAAGGAACACCGGCGGCCAAGGCGACT
CTCTGGTCCGTAACTGACGCTGAGTGTGCGAAAGCTAGGGGAGCAAACGGGATTAGATACCCCGGTAGTC
C

>gi|389502419|gb|JQ822801.1| Uncultured planctomycete clone WW_AMX_14 16S ribosomal RNA gene, partial sequence
AAGGGTGACGAAGCGACGCCGCGTGTGGGAAGAAGGCCTTCGGGTTGTAAACCACTGTCGGGAGTTAGGA
AATGCAGGTGCGTTAATAGCGCACTTGCTTGACTAAGGCTCCAGAGGAAGCCACGGCTAACTCTGTGCCA
GCAGCCGCGGTAATACAGAGGCGGCAAGCGTTGTTCGGAATTATTGGGCGTAAAGAGCACGTAGGCGGCC
TTGCAAGTCAGTTGTGAAAGCCTTCCGCTTAACGGAAGAACGGCATCTGATACTACAGGGCTTGAGTACG
GGAGGGGAGAGTGGAACTTCTGGTGGAGCGGTGAAATGCGTAGATATCAGAAGGAACGCCGGCGGCGAAA
GCGACTCTCTGGTCCGAGACTGACGCTGAGTGTGCGAAAGCTAGGGGAGCAAACGGGATTAGATACCCCG
GTAGTCCTAGCCGTAAACGATGGGCACTAAGTAGAGGGGTC

>gi|389502420|gb|JQ822802.1| Uncultured planctomycete clone WW_AMX_15 16S ribosomal RNA gene, partial sequence
AAGGGTGACGAAGCGACGCCGCGTGTGGGAAGAAGGCCTTCGGGTTGTAAACCACTGTCGGGAGTTAGGA
AATGCAGGTGCGTTAATAGCGCACTTGCTTGACTAAGGCTCCAGAGGAAGCCACGGCTAACTCTGTGCCA
GCAGCCGCGGTAATACAGAGGCGGCAAGCGTTGTTCGGAATTATTGGGCGTAAAGAGCACGTAGGCGGCC
TTGCAAGTCAGTTGTGAAAGCCTTCCGCTTAACGGAAGAACGGCATCTGATACTACAGGGCTTGAGTACG
GGAGGGGAGAGTGGAACTTCTGGTGGAGCGGTGAAATGCGTAGATATCAGAAGGAACGCCGGCGGCGAAA
GCGACTCTCTGGTCCGAAACTGACGCTGAGTGTGCGAAAGCTAGGGGAGCAAACGGGATTAGATACCCCG
GTAGTCCTAGCCGTAAACGATGGGCACTAAGTAGAGGGGTCT

>gi|389502421|gb|JQ822803.1| Uncultured planctomycete clone WW_AMX_16 16S ribosomal RNA gene, partial sequence
GACGAAGCGACGCCGCGTGTGGGAAGAAGGCCTTCGGGTTGTAAACCACTGTCGGGAGTTAGGAAATGCA
GGTGCGTTAATAGCGCACTTGCTTGACTAAGGCTCCCGAGGAAGCCACGGCTAACTCTGTGCCAGCAGCC
GCGGTAATACAGAGGCGGCAAGCGTTGTTCGGAATTATTGGGCGTAAAGAGCACGTAGGCGGCCTTGCAA
GTCAGTTGTGAAAGCCTTCCGCTTAACGGAAGAACGGCATCTGATACTACAGGGCTTGAGTACGGGAGGG
GAGAGTGGAACTTCTGGTGGAGCGGTGAAATGCGTACATATCAGAAGGAACGCCGGCGGCCAAAGCGACT
CTCTGGTCCGAAACTGACGCTGAGTGTGCGAAAGCTAGGGGAGCAAACGGGATTAGATACCCCGGTAGTC
CTAGCCGTAAACGATGGGCACTAAGTAGAGGGGTTT

>gi|389502422|gb|JQ822804.1| Uncultured planctomycete clone WW_AMX_17 16S ribosomal RNA gene, partial sequence
AAGGGTGACGAAGCGACGCCGCGTGTGGGAAGAAGGCCTTCGGGTTGTAAACCACTGTCGGGAGTTAGGA
AATGCAGGTGCGTTAATAGCGCACTTGCTTGACTAAGGCTCCAGAGGAAGCCACGGCTAACTCTGTGCCA
GCAGCCGCGGTAATACAGAGGCGGCAAGCGTTGTTCGGAATTATTGGGCGTAAAGAGCACGTAGGCGGCC
TTGCAAGTCAGTTGTGAAAGCCTTCCGCTTAACGGAAGAACGGCATCTGATACTACAGGGCTTGAGTACG
GGAGGGGAGAGTGGAACTTCTGGTGGAGCGGTGAAATGCGTAGATATCAGAAGGAACGCCGGCGGCGAAA
GCGACTCTCTGGTCCGAAACTGACGCTGAGTGTGCGAAAGCTAGGGGAGCAAACGGGATTAGATACCCCG
GTAGTCCTAGCCGTAAACGATGGGCACTAAGTAGAGGGGTGT

>gi|389502423|gb|JQ822805.1| Uncultured planctomycete clone WW_AMX_18 16S ribosomal RNA gene, partial sequence
GACGAAGCGACGCCGCGTGCGGGAGGAAGGCCTTCGGGTTGTAAACCGCTGTCGGGAGTTAAGAAATGCA
AGGATGTTAATAGCGTTCTTGCTTGACTGAGGCTCCGGAGGAAGCCACGGCTAACTCTGTGCCAGCAGCC
GCGGTAATACAGAGGCGGCAAGCGTTGTTCGGAATTATTGGGCGTAAAGAGCACGTAGGCGGCTGTGTAA
GTCGGTTGTGAAAGCCTTCCGCTCAACGGAAGAACGGCATCCGATACTGCATGGCTTGAGTGTGGGAGGG
GAGAGTGGAACTTCTGGTGGAGCGGTGAAATGCGTAGATATCAGAAGGAACACCGGCGGCCAAAGCGACT
CTCTGGTCCGAAACTGACGCTGAGTGTGCGAAAGCTAGGGGAGCAAACGGGATTAGATACCCCGGTAGTC
CTAGCCGTACACGATGGGCACTAAGTACAGCGGTTT

>gi|389502424|gb|JQ822806.1| Uncultured planctomycete clone WW_AMX_19 16S ribosomal RNA gene, partial sequence
AAGGGTGACGAAGCGACGCCGCGTGTGGGAAGAAGGCCTTCGGGTTGTAAACCACTGTCGGGAGTTAGGA
AATGCAGGTGCGTTAATAGCGCACTTGCTTGACTAAGGCTCCAGAGGAAGCCACGGCTAACTCTGTGCCA
GCAGCCGCGGTAATACAGAGGCGGCAAGCGTTGTTCGGAATTATTGGGCGTAAAGAGCACGTAGACGGCC
TTGCAAGTCAGTTGTGAAAGCCTTCCGCTTAACGGAAGAACGGCATCTGATACTACAGGGCTTGAGTACG
GGAGGGGAGAGTGGAACTTCTGGTGGAGCGGTGAAATGCGTAGATATCAGAAGGAACGCCGGCGGCGAAA
GCGACTCTCTGGTCCGAAACTGACGCTGAGTGTGCGAAAGCTAGGGGAGCAAACGGGATTAGATACCCCG
GTAGTCCTAGCCGTAAACGATGGGCACTAAGTAGAGGGGTCT

>gi|389502425|gb|JQ822807.1| Uncultured planctomycete clone WW_AMX_20 16S ribosomal RNA gene, partial sequence
TGACGAAGCGACGCCGCGTGTGGGAAGAAGGCCTTCGGGTTGTAAACCACTGTCGGGAGTTAGGAAATGC
AGGTGCGTTAATAGCGCACTTGCTTGACTAAGGCTCCAGAGGAAGCCACGGCTAACTCTGTGCCAGCAGC
CGCGGTAATACAGAGGCGGCAAGCGTTGTTCGGAATTATTGGGCGTAAAGAGCACGTAGGCGGCCTTGCA
AGTCAGTTGTGAAAGCCTTCCGCTTAACGGAAGAACGGCATCTGATACTACAGGGCTTGAGTACGGGAGG
GGAGAGTGGAACTTCTGGTGGAGCGGTGAAATGCGTAGATATCAGAAGGAACGCCGGCGGCGAAAGCGAC
TCTCTGGTCCGAAACTGACGCTGAGTGTGCGAAAGCTAGGGGAGCAAACGGGATTAGATACCCCGGTAGT
CCTAGCCGTAAACGATGGGCACTAAGTAGAGGGGTTT

>gi|389502426|gb|JQ822808.1| Uncultured planctomycete clone WW_AMX_21 16S ribosomal RNA gene, partial sequence
AAGGGTGACGAAGCGACGCCGCGTGTGGGAAGAAGGCCTTCGGGTTGTAAACCACTGTCGGGAGTTAGGA
AATGCAGGTGCGTTAATAGCGCACTTGCTTGACTAAGGCTCCAGAGGAAGCCACGGCTAACTCTGTGCCA
GCAGCCGCGGTAATACAGAGGCGGCAAGCGTTGTTTGGAATTATTGGGCGTAAAGAGCACGTAGGCGGCC
TTGCAAGTCAGTTGTGAAAGCCTTCCGCTTAACGGAAGAACGGCATCTGATACTACAGGGCTTGAGTACG
GGAGGGGAGAGTGGAACTTCTGGTGGAGCGGTGAAATGCGTAGATATCAGAAGGAACGCCGGCGGCGAAA
GCGACTCTCTGGTCCGAAACTGACGCTGAGTGTGCGAAAGCTAGGGGAGCAAACGGGATTAGATACCCCG
GTAGTCCTAGCCATAAACGATGGGCACTAAGTAGAGGGGTCT

>gi|389502427|gb|JQ822809.1| Uncultured planctomycete clone WW_BS_01 16S ribosomal RNA gene, partial sequence
AAGGGTGACGAAGCGACGCCGCGTGTGGGAAGAAGGCCTTCGGGTTGTAAACCACTGTCGGGAGTTAGGA
AATGCAGGTGCGTTAATAGCGCACTTGCTTGACTAAGGCTCCAGAGGAAGCCACGGCTAACTCTGTGCCA
GCAGCCGCGGTAATACAGAGGCGGCAAGCGTTGTTCGGAATTATTGGGCGTAAAGAGCACGTAGGCGGCC
TTGCAAGTCAGTTGTGAAAGCCTTCCGCTTAACGGAAGAACGGCATCTGATACTACAGGGCTTGAGTACG
GGAGGGGAGAGTGGAACTTCTGGTGGAGCGGTGAAATGCGTAGATATCAGAAGGAACGCCGGCGGCGAAA
GCGACTCTCTGGTCCGAAACTGACGCTGAGTGTGCGAAAGCTAGGGGAGCAAACGGGATTAGATACCCCG
GTAGTCCTAGCCGTAAACGATGGGCACTAAGTAGAGGGAATT

>gi|389502428|gb|JQ822810.1| Uncultured planctomycete clone WW_BS_02 16S ribosomal RNA gene, partial sequence
AAGGGTGACGAAGCGACGCCGCGTGCGGGAAGAAGGCCTTCGGGTTGTAAACCGCTGTCGGGAGTTAGGA
AATGCAAGGATGTTAATAGCATTCTTGCTTGACTAAGGCTCCGGAGGAAGCCACGGCTAACTCTGTGCCA
GCAGCCGCGGTAATACAGAGGCGGCAAGCGTTGTTCGGAATTATTGGGCGTAAAGAGCACGTAGGCGGCT
GTGTAAGTCGGTTGTGAAAGCCTTCCGCTTAACGGAAGAACGGCATCCGATACTGCATAGCTTGAGTGCG
GGAGGGGAGAGTGGAACTTCTGGTGGAGCGGTGAAATGCGTAGATATCAGAAGGAACACCGGCGGCGAAG
GCGACTCTCTGGTCCGTAACTGACGCTGAGTGTGCGAAAGCTAGGGGAGCAAACGGGATTAGATACCCCG
GTAGTCCTAGCCGTAAACGATGGGCACTAAGTAGAGGGAATT

>gi|389502429|gb|JQ822811.1| Uncultured planctomycete clone WW_BS_03 16S ribosomal RNA gene, partial sequence
AAGGGTGACGAAGCGACGCCGCGTGTGGGAAGAAGGCCTTCGGGTTGTAAACCACTGTCGGGAGTTAGGA
AATGCAGGTGCGTTAATAGCGCACTTGCTTGACTAAGGCTCCAGAGGAAGCCACGGCTAACTCTGTGCCA
GCAGCCGCGGTAATACAGAGGCGGCAAGCGTTGTTCGGAATTATTGGGCGTAAAGAGCACGTAGGCGGCC
TTGCAAGTCAGTTGTGAAAGCCTTCCGCTTAACGGAAGAACGGCATCTGATACTACAGGGCTTGAGTACG
GGAGGGGAGAGTGGAACTTCTGGTGGAGCGGTGAAATGCGTAGATATCAGAAGGAACGCCGGCGGCGAAA
GCGACTCTCTGGTCCGAAACTGACGCTGAGTGTGCGAAAGCTAGGGGAGCAAACGGGATTAGATACCCCG
GTAGTCCTAGCCGTAAACGATGGGCACTAAGTAGAGGGAATT

>gi|389502430|gb|JQ822812.1| Uncultured planctomycete clone WW_BS_04 16S ribosomal RNA gene, partial sequence
AAGGGTGACGAAGCGACGCCGCGTGTGGGAAGAAGGCCTTCGGGTTGTAAACCACTGTCGGGAGTTAGGA
AATGCAGGTGCGTTAATAGCGCACTTGCTTGACTAAGGCTCCAGAGGAAGCCACGGCTAACTCTGTGCCA
GCAGCCGCGGTAATACAGAGGCGGCAAGCGTTGTTCGGAATTATTGGGCGTAAAGAGCACGTAGGCGGCC
TTGCAAGTCAGTTGTGAAAGCCTTCCGCTTAACGGAAGAACGGCATCTGATACTACAGGGCTTGAGTACG
GGAGGGGAGAGTGGAACTTCTGGTGGAGCGGTGAAATGCGTAGATATCAGAAGGAACGCCGGCGGCGAAA
GCGACTCTCTGGTCCGAAACTGACGCTGAGTGTGCGAAAGCTAGGGGAGCAAACGGGATTAGATACCCCG
GTAGTCCTAGCCGTAAACGATGGGCACTAAGTAGAGGGAATT

>gi|389502431|gb|JQ822813.1| Uncultured planctomycete clone WW_BS_05 16S ribosomal RNA gene, partial sequence
AAGGGTGACGAAGCGACGCCGCGTGTGGGAAGAAGGCCTTCGGGTTGTAAACCACTGTCGGGAGTTAGGA
AATGCAGGTGCGTTAATAGCGCACTTGCTTGACTAAGGCTCCAGAGGAAGCCACGGCTAACTCTGTGCCA
GCAGCCGCGGTAATACAGAGGCGGCAAGCGTTGTTCGGAATTATTGGGCGTAAAGAGCACGTAGGCGGCC
TTGCAAGTCAGTTGTGAAAGCCTTCCGCTTAACGGAAGAACGGCATCTGATACTACAGGGCTTGAGTACG
GGAGGGGAGAGTGGAACTTCTGGTGGAGCGGTGAAATGCGTAGATATCAGAAGGAACGCCGGCGGCGAAA
GCGACTCTCTGGTCCGAAACTGACGCTGAGTGTGCGAAAGCTAGGGGAGCAAACGGGATTAGATACCCCG
GTAGTCCTAGCCGTAAACGATGGGCACTAAGTAGAGGGAATT

>gi|389502432|gb|JQ822814.1| Uncultured planctomycete clone WW_BS_06 16S ribosomal RNA gene, partial sequence
AAGGGTGACGAAGCGACGCCGCGTGTGGGAAGAAGGCCTTCGGGTTGTAAACCACTGTCGGGAGTTAGGA
AATGCAGGTGCGTTAATAGCGCACTTGCTTGACTAAGGCTCCAGAGGAAGCCACGGCTAACTCTGTGCCA
GCAGCCGCGGTAATACAGAGGCGGCAAGCGTTGTTCGGAATTATTGGGCGTAAAGAGCACGTAGGCGGCC
TTGCAAGTCAGTTGTGAAAGCCTTCCGCTTAACGGAAGAACGGCATCTGATACTACAGGGCTTGAGTACG
GGAGGGGAGAGTGGAACTTCTGGTGGAGCGGTGAAATGCGTAGATATCAGAAGGAACGCCGGCGGCGAAA
GCGACTCTCTGGTCCGAAACTGACGCTGAGTGTGCGAAAGCTAGGGGAGCAAACGGGATTAGATACCCCG
GTAGTCCTAGCCGTAAACGATGGGCACTAAGTAGAGGGAATT

>gi|389502433|gb|JQ822815.1| Uncultured planctomycete clone WW_BS_07 16S ribosomal RNA gene, partial sequence
AAGGGTGACGAAGCGACGCCGCGTGCGGGAAGAAGGCCTTCGGGTTGTAAACCGCTGTCGGGAGTTAAGA
AGTGCGGGGATGTTAATAGCGTCCTTGCTTGACTAAGGCTCCGGAGGAAGCCACGGCTAACTCTGTGCCA
GCAGCCGCGGTAATACAGAGGCGGCAAGCGTTGTTCGGAATTATTGGGCGTAAAGAGCACGTAGGCGGCC
GCGTAAGTCGGTTGTGAAAGCCTTCCGCTCAACGGAAGGACGGCATCCGATACTGCATGGCTCGAGTGCG
GGAGGGGAGAGTGGAACTTCTGGTGGAGCGGTGAAATGCGTAGATATCAGAAGGAACACCGGCGGCGAAG
GCGACTCTCTGGTCCGTAACTGACGCTGAGTGTGCGAAAGCTAGGGGAGCAAACGGGATTAGATACCCCG
GTAGTCCTAGCCGTAAACGATGGGCACTAAGTAGAGGGAATT

>gi|389502434|gb|JQ822816.1| Uncultured planctomycete clone WW_BS_08 16S ribosomal RNA gene, partial sequence
AAGGGTGACGAAGCGACGCCGCGTGTGGGAAGAAGGCCTTCGGGTTGTAAACCACTGTCGGGAGTTAGGA
AATGCAGGTGCGTTAATAGCGCACTTGCTTGACTAAGGCTCCAGAGGAAGCCACGGCTAACTCTGTGCCA
GCAGCCGCGGTAATACAGAGGCGGCAAGCGTTGTTCGGAATTATTGGGCGTAAAGAGCACGTAGGCGGCC
TTGCAAGTCAGTTGTGAAAGCCTTCCGCTTAACGGAAGAACGGCATCTGATACTACAGGGCTTGAGTACG
GGAGGGGAGAGTGGAACTTCTGGTGGAGCGGTGAAATGCGTAGATATCAGAAGGAACGCCGGCGGCGAAA
GCGACTCTCTGGTCCGAAACTGACGCTGAGTGTGCGAAAGCTAGGGGAGCAAACGGGATTAGATACCCCG
GTAGTCCTAGCTGTAAACGATGGGCACTAAGTAGAGGGAATT

>gi|389502435|gb|JQ822817.1| Uncultured planctomycete clone WW_BS_09 16S ribosomal RNA gene, partial sequence
AAGGGTGACGAAGCGACGCCGCGTGTGGGAAGAAGGCCTTCGGGTTGTAAACCACTGTCGGGAGTTAGGA
AATGCAGGTGCGTTAATAGCGCACTTGCTTGACTAAGGCTCCAGAGGAAGCCACGGCTAACTCTGTGCCA
GCAGCCGCGGTAATACAGAGGCGGCAAGCGTTGTTCGGAATTATTGGGCGTAAAGAGCACGTAGGCGGCC
GCGTAAGTCGGTTGTGAAAGCCTTCCGCTCAACGGAAGGACGGCATCCGATACTGCATGGCTCGAGTGCG
GGAGGGGAGAGTGGAACTTCTGGTGGAGCGGTGAAATGCGTAGATATCAGAAGGAACACCGGCGGCGAAG
GCGACTCTCTGGTCCGTAACTGACGCTGAGTGTGCGAAAGCTAGGGGAGCAAACGGGATTAGATACCCCG
GTAGTCCTAGCCGTAAACGATGGGCACTAAGTAGAGGGAATT

>gi|389502436|gb|JQ822818.1| Uncultured planctomycete clone WW_BS_10 16S ribosomal RNA gene, partial sequence
AAGGGTGACGAAGCGACGCCGCGTGTGGGAAGAAGGCCTTCGGGTTGTAAACCACTGTCGGGAGTTAGGA
AATGCAGGTGCGTTAATAGCGCACTTGCTTGACTAAGGCTCCAGAGGAAGCCACGGCTAACTCTGTGCCA
GCAGCCGCGGTAATACAGAGGCGGCAAGCGTTGTTCGGAATTATTGGGCGTAAAGAGCACGTAGGCGGCC
TTGCAAGTCAGTTGTGAAAGCCTTCCGCTTAACGGAAGAACGGCATCTGATACTACAGGGCTTGAGTACG
GGAGGGGAGAGTGGAACTTCTGGTGGAGCGGTGAAATGCGTAGATATCAGAAGGAACGCCGGCGGCGAAA
GCGACTCTCTGGTCCGAAACTGACGCTGAGTGTGCGAAAGCTAGGGGAGCAAACGGGATTAGATACCCCG
GTAGTCCTAGCCGTAAACGATGGGCACTAAGTAGAGGGAATT

>gi|389502437|gb|JQ822819.1| Uncultured planctomycete clone WW_BS_11 16S ribosomal RNA gene, partial sequence
AAGGGTGACGAAGCGACGCCGCGTGTGGGAAGAAGGCCTTCGGGTTGTAAACCACTGTCGGGAGTTAGGA
AATGCAGGTGCGTTAATAGCGCACTTGCTTGACTAAGGCTCCAGAGGAAGCCACGGCTAACTCTGTGCCA
GCAGCCGCGGTAATACAGAGGCGGCAAGCGTTGTTCGGAACTATTGGGCGTAAAGAGCACGTAGGCGGCC
TTGCAAGTCAGTTGTGAAAGCCTTCCGCTTAACGGAAGAACGGCATCTGATACTACAGGGCTTGAGTACG
GGAGGGGAGAGTGGAACTTCTGGTGGAGCGGTGAAATGCGTAGATATCAGAAGGAACGCCGGCGGCGAAA
GCGACTCTCTGGTCCGAAACTGACGCTGAGTGTGCGAAAGCTAGGGGAGCAAACGGGATTAGATACCCCG
GTAGTCCTAGCCGTAAACGATGGGCACTAAGTAGAGGGAATC

>gi|389502438|gb|JQ822820.1| Uncultured planctomycete clone WW_BS_12 16S ribosomal RNA gene, partial sequence
AAGGGTGACGAAGCGACGCCGCGTGTGGGAAGAAGGCCTTCGGGTTGTAAACCACTGTCGGGAGTTAGGA
AATGCAGGTGCGTTAATAGCGCACTTGCTTGACTAAGGCTCCAGAGGAAGCCACGGCTAACTCTGTGCCA
GCAGCCGCGGTAACACAGAGGCGGCAAGCGTTGTTCGGAATTATTGGGCGTAAAGAGCACGTAGGCGGCC
TTGCAAGTCAGTTGTGAAAGCCTTCCGCTTAACGGAAGAACGGCATCTGATACTACAGGGCTTGAGTACG
GGAGGGGAGAGTGGAACTTCTGGTGGAGCGGTGAAATGCGTAGATATCAGAAGGAACGCCGGCGGCGAAA
GCGACTCTCTGGTCCGAAACTGACGCTGAGTGTGCGAAAGCTAGGGG

>gi|389502439|gb|JQ822821.1| Uncultured planctomycete clone WW_BS_13 16S ribosomal RNA gene, partial sequence
AAGGGTGACGAAGCGACGCCGCGTGTGGGAAGAAGGCCTTCGGGTTGTAAACCACTGTCGGGAGTTAGGA
AATGCAGGTGCGTTAATAGCGCACTTGCTTGACTAAGGCTCCAGAGGAAGCCACGGCTAACTCTGTGCCA
GCAGCCGCGGTAATACAGAGGCGGCAAGCGTTGTTCGGAATTATTGGGCGTAAAGAGCACGTAGGCGGCC
TTGCAAGTCAGTTGTGAAAGCCTACCGCTTAACGGAAGAACGGCATCTGATACTACAGGGCTTGAGTACG
GGAGGGGAGAGTGGAACTTCTGGTGGAGCGGTGAAATGCGTAGATATCAGAAGGAACGCCGGCGGCGAAA
GCGACTCTCTGGTCCGAAACTGACGCTGAGTGTGCGAAAGCTAGGGGAGCAAACGGGATTAGATACCCCG
GTAGTCCTAGCCGTAAACGATGGGCACTAAGTAGAGGGAATT

>gi|389502440|gb|JQ822822.1| Uncultured planctomycete clone WW_BS_14 16S ribosomal RNA gene, partial sequence
GGAAGAAGGCCTTCGGGTTGTAAACCACTGTCGGGAGTTAGGAAATGCAGGTGCGTTAATAGCGCACTTG
CTTGACTAAGGCTCCAGAGGAAGCCACGGCTAACTCTGTGCCAGCAGCCGCGGTAATACAGAGGCGGCAA
GCGTTGTTCGGAATTATTGGGCGTAAAGAGCACGTAGGCGGCCTTGCAAGTCAGTTGTGAAAGCCTTCCG
CTTAACGGAAGAACGGCATCTGATACTACAGGGCTTGAGTACGGGAGGGGAGAGTGGAACTTCTGGTGGA
GCGGTGAAATGCGTAGATATCAGAAGGAACGCCGGCGGCGAAAGCGACTCTCTGGTCCGAAACTGACGCT
GAGTGTGCGAAAGCTAGGGGAGCAAACGGGATTAGATACCCCGGTAGTCCTAGCCGTAAACGATGGGCAC
TAAGTAGAGGGAATT

>gi|389502441|gb|JQ822823.1| Uncultured planctomycete clone WW_BS_15 16S ribosomal RNA gene, partial sequence
AAGGGTGACGAAGCGACGCCGCGTGTGGGAAGAAGGCCTTCGGATTGTAAACCACTGTCGGGAGTTAGGA
AATGCAGGTGCGTTAATAGCGCACTTGCTTGACTAAGGCTCCAGAGGAAGCCACGGCTAACTCTGTGCCA
GCAGCCGCGGTAATACAGAGGCGGCAAGCGTTGTTCGGAATTATTGGGCGTAAAGAGCACGTAGGCGGCC
TTGCAAGTCAGTTGTGAAAGCCTTCCGCTTAACGGAAGAACGGCATCTGATACTACAGGGCTTGAGTACG
GGAGGGGAGAGTGGAACTTCTGGTGGAGCGGTGAAATGCGTAGATATCAGAAGGAACGCCGGCGGCGAAA
GCGACTCTCTGGTCCGAAACTGACGCTGAGTGTGCGAAAGCTAGGGGAGCAAA

>gi|389502442|gb|JQ822824.1| Uncultured planctomycete clone WW_BS_16 16S ribosomal RNA gene, partial sequence
AAGGGTGACGAAGCGACGCCGCGTGTGGGAAGAAGGCCTTCGGGTTGTAAACCACTGTCGGGAGTTAGGA
AATGCAGGTGCGTTAATAGCGCACTTGCTTGACTAAGGCTCCAGAGGAAGCCACGGCTAACTCTGTGCCA
GCAGCCGCGGTAATACAGAGGCGGCAAGCGTTGTTCGGAATTATTGGGCGTAAAGAGCACGTAGGCGGCC
TTGCAAGTCAGTTGTGAAAGCCTTCCGCTTAACGGAAGAACGGCATCTGATACTACAGGGCTTGAGTACG
GGAGGGGAGAGTGGAACTTCTGGTGGAGCGGTGAAATGCGTAGATATCAGAAGGAACGCCGGCGGCGAAA
GCGACTCTCTGGTCCGAAACTGACGCTGAGTGTGCGAAAGCTAGGGGAGCAAACGGGATTAGA

>gi|389502443|gb|JQ822825.1| Uncultured planctomycete clone WW_BS_17 16S ribosomal RNA gene, partial sequence
CGACGCCGCGTGTGGGAAGAAGGCCTTCGGGTTGTAAACCACTGTCGGGAGTTAGGAAATGCAGGTGCGT
TAATAGCGCACTTGCTTGACTAAGGCTCCAGAGGAAGCCACGGCTAACTCTGTGCCAGCAGCCGCGGTAA
TACAGAGGCGGCAAGCGTTGTTCGGAATTATTGGGCGTAAAGAGCACGTAGGCGGCCTTGCAAGTCAGTT
GTGAAAGCCTTCCGCTTAACGGAAGAACGGCATCTGATACTACAGGGCTTGAGTACGGGAGGGGAGAGTG
GAACTTCTGGTGGAGCGGTGAAATGCGTAGATATCAGAAGGAACGCCGGCGGCGAAAGCGACTCTCTGGT
CCGAAACTGACGCTGAGTGTGCGAAAGCTAGGGGAGCAAACGGGATTAGATACCCCGGTAGTCCTAGCCG
TAAACGATGGGCACTAAGTAGAGGGAATT

>gi|389502444|gb|JQ822826.1| Uncultured planctomycete clone WW_BS_18 16S ribosomal RNA gene, partial sequence
ACGAAGCGACGCCGCGTGTGGGAAGAAGGCCTTCGGGTTGTAAACCACTGTCGGGAGTTAGGAAATGCAG
GTGCGTTAATAGCGCACTTGCTTGACTAAGGCTCCAGAGGAAGCCACGGCTAACTCTGTGCCAGCAGCCG
CGGTAATACAGAGGCGGCAAGCGTTGTTCGGAATTATTGGGCGTAAAGAGCACGTAGGCGGCCTTGCAAG
TCAGTTGTGAAAGCCTTCCGCTTAACGGAAGAACGGCATCTGATACTACAGGGCTTGAGTACGGGAGGGG
AGAGTGGAACTTCTGGTGGAGCGGTGAAATGCGTAGATATCAGAAGGAACGCCGGCGGCGAAAGCGACTC
TCTGGTCCGAAACTGACGCTGAGTGTGCGAAAGCTAGGGGAGCAAACGGGATTAGATACCCCGGTAGTCC
TAGCCGTAAACGATGGGCACTAAGTAGAGGGAATT

>gi|389502445|gb|JQ822827.1| Uncultured planctomycete clone WW_BS_19 16S ribosomal RNA gene, partial sequence
GGGAAGAAGGCCTTCGGGTTGTAAACCGCTGTCGGGAGTTAGGAAATGCAAGGATGTTAATAGCGTTCTT
GCTTGACTAAGGCTCCGGAGGAAGCCACGGCTAACTCTGTGCCAGCAGCCGCGGTAATACAGAGGCGGCA
AGCGTTGTTCGGAATTATTGGGCGTAAAGAGCACGTAGGCGGCTGTGTAAGTCGGTTGTGAAAGCCTTCC
GCTTAACGGAAGAACGGCATCCGATACTGCATAGCTTGAGTGCGGGGGGGGAGAGTGGAACTTCTGGTGG
AGCGGTGAAATGCGTAGATATCAGAAGGAACACCGGCGGCGAAGGCGACTCTCTGGTCCGTAACTGACGC
TGAGTGTGCGAAAGCTAGGGGAGCAAACGGGATTAGATACCCCGGTAGTCCTAGCCGTAAACGATGGGCA
CTAAGTAGAGGGAATT

>gi|389502446|gb|JQ822828.1| Uncultured planctomycete clone WW_BS_20 16S ribosomal RNA gene, partial sequence
ACGAAGCGACGCCGCGTGTGGGGAGAAGGCCTTCGGGTTGTAAACCACTGTCGGGAGTTAGGAAATGCAG
GTGCGTTAATAGCGCACTTGCTTGACTAAGGCTCCAGAGGAAGCCACGGCTAACTCTGTGCCAGCAGCCG
CGGTAATACAGAGGCGGCAAGCGTTGTTCGGAATTATTGGGCGTAAAGAGCACGTAGGCGGCCTTGCAAG
TCAGTTGTGAAAGCCTTCCGCTTAACGGAAGAACGGCATCTGATACTACAGGGCTTGAGTACGGGAGGGG
AGAGTGGAACTTCTGGTGGAGCGGTGAAATGCGTAGATATCAGAAGGAACGCCGGCGGCGAAAGCGACTC
TCTGGTCCGAAACTGACGCTGAGTGTGCGAAAGCTAGGGGAGCAAACGGGATTAGATACCCCGGTAGTCC
TAGCCGTAAACGATGGGCACTAAGTAGAGGGAATT

>gi|389502447|gb|JQ822829.1| Uncultured planctomycete clone WW_BS_21 16S ribosomal RNA gene, partial sequence
TTGTAAACCACTGTCGGGAGTTAGGAAAAGCAGGTGCGTTAATAGCGCTCTTGCTTGACTAAGGCTCCAG
AGGAAGCCACGGCTAACTCTGTGCCAGCAGCCGCGGTAATACAGAGGCGGCAAGCGTTGTTCGGAATTAT
TGGGCGTAAAGAGCACGTAGGCGGCCTTGCAAGTCAGTTGTGAAAGCCTTCCGCTTAACGGAAGAACGGC
ATCTGATACTACAGGGCTTGAGTACGGGAGGGGAGAGTGGAACTTCTGGTGGAGCGGTGAAATGCGTAGA
TATCAGAAGGAACGCCGGCGGCGAAAGCGACTCTCTGGTCCGAAACTGACGCTGAGTGTGCGAAAGCTAG
GGGAGCAAACGGGATTAGATACCCCGGTAGTCCTAGCCGTAAACGATGGGCACTAAGTAGAGGGAATT

>gi|389502448|gb|JQ822830.1| Uncultured planctomycete clone WW_BS_22 16S ribosomal RNA gene, partial sequence
AAATGCAGGTGCGTTAATAGCGCACTTGCTTGACTAAGGCTCCAGAGGAAGCCACGGCTAACTCTGTGCC
AGCAGCCGCGGTAATACAGAGGCGGCAAGCGTTGTTCGGAATTATTGGGCGTAAAGAGCACGTAGGCGGC
CTTGCAAGTCAGTTGTGAAAGCCTTCCGCTTAACGGAAGAACGGCATCTGATACTACAGGGCTTGAGTAC
GGGAGGGGAGAGTGGAACTTCTGGTGGAGCGGTGAAATGCGTAGATATCAGAAGGAACGCCGGCGGCGAA
AGCGACTCTCTGGTCCGAAACTGACGCTGAGTGTGC

>gi|389502449|gb|JQ822831.1| Uncultured planctomycete clone WW_BS_23 16S ribosomal RNA gene, partial sequence
CCTTCGGGTTGTAAACCACTGTCGGGAGTTAGGAAATGCAGGTGCGTTAATAGCGCACTTGCTTGACTAA
GGCTCCAGAGGAAGCCACGGCTAACTCTGTGCCAGCAGCCGCGGTAATACAGAGGCGGCAAGCGTTGTTC
GGAATTATTGGGCGTAAAGAGCACGTAGGCGGCCTTGCAAGTCAGTTGTGAAAGCCTTCCGCTTAACGGA
AGAACGGCATCTGATACTACAGGGCTTGAGTACGGGAGGGGAGAGTGGAACTTCTGGTGGAGCGGTGAAA
TGCGTAGATATCAGAAGGAACGCCGGCGGCGAAAGCGACTCTCTGGTCCGAAACTGACGCTGAGTGTGCG
AAAGCTAGGGGAGCAAACGGGATTAGATACCCCGGTAGTCCTAGCCGTAAACGATGGGCACTAAGTAGAG
GGAATT

>gi|389502450|gb|JQ822832.1| Uncultured planctomycete clone WW_BS_24 16S ribosomal RNA gene, partial sequence
AAGGGTGACGAAGCGACGCCGCGTGTGGGAAGAAGGCCTTCGGGTTGTAAACCACTGTCGGGAGTTAGGA
AATGCAGGTGCGTTAATAGCGCACTTGCTTGACTAAGGCTCCAGAGGAAGCCACGGCTAACTCTGTGCCA
GCAGCCGCGGTAATACAGAGGCGGCAAGCGTTGTTCGGAATTATTGGGCGTAAAGAGCACGTAGGCGGCC
TTGCAAGTCAGTTGTGAAAGCCTTCCGCTTAACGGAAGAACGGCATCTGATACTACAGGGCTTGAGTACG
GGAGGGGAGAGTGGAACTTCTGGTGGAGCGGTGAAATGCGTAGATATCAGAAGGAACGCCGGCGGCGAAA
GCGACTCTCTGGTCCGAAACTGACGCTGAGTGTGCGAAAGCTAGGGGAGCAAA

>gi|389502451|gb|JQ822833.1| Uncultured planctomycete clone WW_BS_25 16S ribosomal RNA gene, partial sequence
CGAAGCGACGCCGCGTGTGGGAAGAAGGCCTTCGGGTTGTAAACCACTGTCGGGAGTTAGGAAATGCAGG
TGCGTTAATAGCGCACTTGCTTGACTAAGGCTCCAGAGGAAGCCACGGCTAACTCTGTGCCAGCAGCCGC
GGTAATACAGAGGCGGCAAGCGTTGTTCGGAATTATTGGGCGTAAAGAGCACGTAGGCGGCCTTGCAAGT
CAGTTGTGAAAGCCTTCCGCTTAACGGAAGAACGGCATCTGATACTACAGGGCTTGAGTACGGGAGGGGA
GAGTGGAACTTCTGGTGGAGCGGTGAAATGCGTAGATATCAGAAGGAACGCCGGCGGCGAAAGCGACTCT
CTGGTCCGAAACTGACGCTGAGTGTGCGAAAGCTAGGGGAGCAAACGGGATTAGATACCCCGGTAGTCCT
AGCCGTAAACGATGGGCACTAAGTAGAGGGAATT

>gi|389502452|gb|JQ822834.1| Uncultured planctomycete clone WW_BS_28 16S ribosomal RNA gene, partial sequence
ACGAAGCGACGCCGCGTGTGGGAAGAAGGCCTTCGGGTTGTAAACCACTGTCGGGAGTTAGGAAATGCAG
GTGCGTTAATAGCGCACTTGCTTGACTAAGGCTCCAGAGGAAGCCACGGCTAACTCTGTGCCAGCAGCCG
CGGTAATACAGAGGCGGCAAGCGTTGTTCGGAATTATTGGGCGTAAAGAGCACGTAGGCGGCCTTGCAAG
TCAGTTGTGAAAGCCTTCCGCTTAACGGAAGAACGGCATCTGATACTACAGGGCTTGAGTACGGGAGGGG
AGAGTGGAACTTCTGGTGGAGCGGTGAAATGCGTAGATATCAGAAGGAACGCCGGCGGCGAAAGCGACTC
TCTGGTCCGAAACTGACGCTGAGTGTGCGAAAGCTAGGGGAGCAAACGGGATTAGATACCCCGGTAGTCC
TAGCCGTAAACGATGGGCACTAAGTAGAGGGAATT

>gi|389502453|gb|JQ822835.1| Uncultured planctomycete clone WW_BS_29 16S ribosomal RNA gene, partial sequence
AAGGGTGACGAAGCGACGCCGCGTGTGGGAAGAAGGCCTTCGGGTTGTAAACCACTGTCGGGAGTTAGGA
AATGCAGGTGCGTTAATAGCGCACTTGCTTGACTAAGGCTCCAGAGGAAGCCACGGCTAACTCTGTGCCA
GCAGCCGCGGTAATACAGAGGCGGCAAGCGTTGTTCGGAATTATTGGGCGTAAAGAGCACGTAGGCGGCC
TTGCAAGTCAGTTGTGAAAGCCTTCCGCTTAACGGAAGAACGGCATCTGATACTACAGGGCTTGAGTACG
GGAGGGGAGAGTGGAACTTCTGGTGGAGCGGTGAAATGCGTAGATATCAGAAGGAACGCCGGCGGCGAAA
GCGACTCTCTGGTCCGAAACTGACGCTGAGTGTGCGAAAGCTAGGGGAGCAAACGGGATTAG

>gi|389502454|gb|JQ822836.1| Uncultured planctomycete clone WW_BS_30 16S ribosomal RNA gene, partial sequence
AAGGGTGACGAAGCGACGCCGCGTGTGGGAAGAAGGCCTTCGGGTTGTAAACCACTGTCGGGAGTTAGGA
AATGCAGGTGCGTTAATAGCGCACTTGCTTGACTAAGGCTCCAGAGGAAGCCACGGCTAACTCTGTGCCA
GCAGCCGCGGTAATACAGAGGCGGCAAGCGTTGTTCGGAATTATTGGGCGTAAAGAGCACGTAGGCGGCC
TTGCAAGTCAGTTGTGAAAGCCTTCCGCTTAACGGAAGAACGGCATCTGATACTACAGGGCTTGAGTACG
GGAGGGGAGAGTGGAACTTCTGGTGGAGCGGTGAAATGCGTAGATATCAGAAGGAACGCCGGCGGCGAAA
GCGACTCTCTGGTCCGAAACTGACGCTGAGTGTGCGAAAGCTAGGGGAGCAAACGGGATTAGA
>gi|389502509|gb|JQ822864.1| Uncultured planctomycete clone WW_Brod_01 16S ribosomal RNA gene, partial sequence
AGCCTTCCGCTTAACGGAAGAACGGCATCTGATACTACAGGGCTTGAGTACGGGAGGGGAGAGTGGAACT
TCTGGTGGAGCGGTGAAATGCGTAGATATCAGAAGGAACGCCGGCGGCGAAAGCGACTCTCTGGTCCGAA
ACTGACGCTGAGTGTGCGAAAGCTAGGGGAGCAAACGGGATTAGATACCCCGGTAGTCCTAGCCGTAAAC
GATGGGCACTAAGTAGAGGGGT

>gi|389502510|gb|JQ822865.1| Uncultured planctomycete clone WW_Brod_02 16S ribosomal RNA gene, partial sequence
GTAGGTGGGTTTGTAAGTCAGTTGTGAAAGCCTTCCGCTTAACGGAAGAACGGCATCTGATACTACAGGG
CTTGAGTACGGGAGGGGAGAGTGGAACTTCTGGTGGAGCGGTGAAATGCGTAGATATCAGAAGGAACGCC
GGCGGCGAAAGCGACTCTCTGGTCCGAAACTGACGCTGAGTGTGCGAAAGCTAGGGGAGCAAACGGGATT
AGATACCCCGGTAGTCCTAGCCGTAAACGATGGGCACTAAGTAGAGGGGT

>gi|389502511|gb|JQ822866.1| Uncultured planctomycete clone WW_Brod_03 16S ribosomal RNA gene, partial sequence
CGGAAGAACGGCATCTGATACTACAGGGCTTGAGTACGGGAGGGGAGAGTGGAACTTCTGGTGGAGCGGT
GAAATGCGTAGATATCAGAAGGAACGCCGGCGGCGAAAGCGACTCTCTGGTCCGAAACTGACGCTGAGTG
TGCGAAAGCTAGGGGAGCAAACGGGATTAGATACCCCGGTAGTCCTAGCCGTAAACGATGGGCACTAAGT
AAAGGGGT

>gi|389502512|gb|JQ822867.1| Uncultured planctomycete clone WW_Brod_04 16S ribosomal RNA gene, partial sequence
GTAGGTGGGTTTGTAAGTCGGTTGTGAAAGCCTTCCGCTTAACGGAAGAACGGCATCCGATACTGCATAG
CTTGAGTGCGGGAGGGGAGAGTGGAACTTCTGGTGGAGCGGTGAAATGCGTAGATATCAGAAGGAACACC
GGCGGCGAAGGCGACTCTCTGGTCCGTAACTGACGCTGAGTGTGCGAAAGCTAGGGGAGCAAACGGGATT
AGATACCCCGGTAGTCCTAGCCGTAAACGATGGGCACTAAGTAGAGGGG

>gi|389502513|gb|JQ822868.1| Uncultured planctomycete clone WW_Brod_05 16S ribosomal RNA gene, partial sequence
CGGAAGAACGGCATCTGATACTACAGGGCTTGAGTACGGCAGGGGAGAGTGGAACTTCTGGTGGAGCGGT
GAAATGCGTATATATCACAAGGAACGCCGGCGGCGAAAGCGACTCTCTGGTCCGAAACTGACGCTGAGTG
TGCGAAAGCTAGGGGAGCAAACGGGATTAGATACCCCGGTAGTCCTAGCCGTAAACGATGGGCACTAAGT
AAAGGGGT

>gi|389502514|gb|JQ822869.1| Uncultured planctomycete clone WW_Brod_06 16S ribosomal RNA gene, partial sequence
GTTGTGAAAGCCTTCCGCTTAACGGAAGAACGGCATCTGATACTACAGGGCTTGAGTACGGGAGGGGAGA
GTGGAACTTCTGGTGGAGCGGTGAAATGCGTATATATCAGAAGGAACGCCGGCGGCGAAAGCGACTCTCT
GGTCCGAAACTGACGCTGAGTGTGCGAAAGCTAGGGGAGCAAACGGGATTAGATACCCCGGTAGTCCTAG
CCGTAAACGATGGGCACTAAGTAAAGGGGT

>gi|389502515|gb|JQ822870.1| Uncultured planctomycete clone WW_Brod_07 16S ribosomal RNA gene, partial sequence
GTAGGTGGGTTTGTAAGTCAGTTGTGAAAGCCTCCCGCTTAACGGAAGAACGGCATCTGATACTACAGGG
CTTGAGTACGGGAGGGGAGAGTGGAACTTCTGGTGGAGCGGTGAAATGCGTAGATATCAGAAGGAACGCC
GGCGGCGAAAGCGACTCTCTGGTCCGAAACTGACGCTGAGTGTGCGAAAGCTAGGGGAGCAAACGGGGTT
AGATACCCCGGTAGTCCTAGCCGTAAACGATGGGCACTAAGTAGAGGGGT

>gi|389502516|gb|JQ822871.1| Uncultured planctomycete clone WW_Brod_08 16S ribosomal RNA gene, partial sequence
GTAGGTGGGTTTGTAAGTCAGTTGTGAAAGCCTTCCGCTTAACGGAAGAACGGCATCTGATACTACAGGG
CTTGAGTACGGGAGGGGAGAGTGGAACTTCTGGTGGAGCGGTGAAATGCGTAGATATCAGAAGGAACGCC
GGCGGCGAAAGCGACTCTCTGGTCCGAAACTGACGCTGAGTGTGCGAAAGCTAGGGGAGCAAACGGGATT
AGATACCCCGGTAGTCCTAGCCGTAAACGATGGGCACTAAGTAGAGGGGT

>gi|389502517|gb|JQ822872.1| Uncultured planctomycete clone WW_Brod_09 16S ribosomal RNA gene, partial sequence
GTAGGTGGGTTTGTAAGTCGGTTGTGAAAGCCTTCCGCTTAACGGAAGAACGGCATCCGATACTGCATAG
CTTGAGTGCGGGAGGGGAGAGTGGAACTTCTGGTGGAGCGGTGAAATGCGTAGATATCAGAAGGAACACC
GGCGGCGAAGGCGACTCTCTGGTCCGTAACTGACGCTGAGTGTGCGAAAGCTAGGGGAGCAAACGGGATT
AGATACCCCGGTAGTCCTAGCCGCAAACGATGGGCACTAAGTAGAGGGGT

>gi|389502518|gb|JQ822873.1| Uncultured planctomycete clone WW_Brod_10 16S ribosomal RNA gene, partial sequence
GTAGGTGGGTTTGTAAGTCAGTTGTGAAAGCCTTCCGCTTAACGGAAGAACGGCATCTGATACTACAGGG
CTTGAGTACGGGAGGGGAGAGTGGAACTTCTGGTGGAGCGGTGAAATGCGTAGATATCAGAAGGAACGCC
GGCGGCGAAAGCGACTCTCTGGTCCGAAACTGACGCTGAGTGTGCGAAAGCTAGGGGAGCAAACGGGATT
AGATACCCCGGTAGTCCTAGCCGTAAACGATGGGCACTAAGTAGAGGGGT

>gi|389502519|gb|JQ822874.1| Uncultured planctomycete clone WW_Brod_11 16S ribosomal RNA gene, partial sequence
GTAGGTGGGTTTGTAAGTCAGTTGTGAAAGCCTTCCGCTTAACGGAAGAACGGCATCTGATACTACAGGG
CTTGAGTACGGGAGGGGAGAGTGGAACTTCTGGTGGAGCGGTGAAATGCGTAGATATCAGAAGGAACGCC
GGCGGCGAAAGCGACTCTCTGGTCCGAAACTGACGCTGAGTGTGCGAAAGCTAGGGGAGCAAACGGGATT
AGATACCCCGGTAGTCCTAGCCGTAAACGATGGGCACTAAGTAGAGGGGT

>gi|389502520|gb|JQ822875.1| Uncultured planctomycete clone WW_Brod_12 16S ribosomal RNA gene, partial sequence
GTAGGTGGGTTTGTAAGTCAGTTGTGAAAGCCTTCCGCTTAACGGAAGAACGGCATCTGATACTACAGGG
CTTGAGTACGGGAGGGGAGAGTGGAACTTCTGGTGGAGCGGTGAAATGCGTAGATATCAGAAGGAACGCC
GGCGGCGAAAGCGACTCTCTGGTCCGAAACTGACGCTGAGTGTGCGAAAGCTAGGGGAGCAAACGGGATT
AGATACCCCGGTAGTCCTAGCCGTAAACGATGGGCACTAAGTAGAGGGGT

>gi|389502521|gb|JQ822876.1| Uncultured planctomycete clone WW_Brod_13 16S ribosomal RNA gene, partial sequence
GTAGGTGGGTTTGTAAGTCAGTTGTGAAAGCCTTCCGCTTAACGGAAGAACGGCATCTGATACTACAGGG
CTTGAGTACGGGAGGGGAGAGTGGAACTTCTGGTGGAGCGGTGAAATGCGTAGATATCAGAAGGAACGCC
GGCGGCGAAAGCGACTCTCTGGTCCGAAACTGACGCTGAGTGTGCGAAAGCTAGGGGAGCAAACGGGATT
AGATACCCCGGTAGTCCTAGCCGTAAACGATGGGCACTAAGTAGAGGGGT

>gi|389502522|gb|JQ822877.1| Uncultured planctomycete clone WW_Brod_14 16S ribosomal RNA gene, partial sequence
GTAGGTGGGTTTGTAAGTCAGATGTGAAAGCCTTCTGTTCAACGGAAGAATTGCATCTGAAACTGCTAAT
CTTGAGTATAGGAGGGGAGAATGGAACTTCTGGTGGAGCGGTGAAATGCGTAGATATCAGAAGGAACGCC
GGCGGCGAAAGCGATTCTCTGGCCTATTACTGACACTCAGTGTGCGAAAGCTAGGGGAGCAAACGGGATT
AGATACCCCGGTAGTCCTAGCCGTAAACGATGGGCACTAAGTAGAGGGGT

>gi|389502523|gb|JQ822878.1| Uncultured planctomycete clone WW_Brod_15 16S ribosomal RNA gene, partial sequence
GTAGGTGGGTTTGTAAGTCAGTTGTGAAAGCCTTCCGCTTAACGGAAGAACGGCATCTGATACTACAGGG
CTTGAGTACGGGAGGGGAGAGTGGAACTTCTGGTGGAGCGGTGAAATGCGTAGATATCAGAAGGAACGCC
GGCGGCGAAAGCGACTCTCTGGTCCGAAACTGACGCTGAGTGTGCGAAAGCTAGGGGAGCAAACGGGATT
AGATACCCCGGTAGTCCTAGCCGTAAACGATGGGCACTAAGTAGAGGGGT
