# Supplementary material for: Biogeography of anaerobic ammonia-oxidizing (anammox) bacteria
Source: Front Microbiol. 2014 Aug 6;5:399. doi: 10.3389/fmicb.2014.00399 (PMC4123730; doi:10.3389/fmicb.2014.00399)
Supplement: Supplementary file 1 [file DataSheet1.ZIP › Sonthiphand supp data files/40/mapping.txt]

#SampleID	ecosystem	salinity	habitat	isolation_source	Source File	GenBank Accession Numbers
0	natural	saline	marine sediment	Jiaozhou Bay sediments	18.fasta	FJ668672.1,FJ668673.1,FJ668674.1,FJ668675.1,FJ668676.1,FJ668677.1,FJ668678.1,FJ668679.1,FJ668680.1,FJ668681.1,FJ668682.1,FJ668683.1,FJ668684.1,FJ668685.1,FJ668686.1,FJ668687.1,FJ668688.1,FJ668689.1,FJ668690.1,FJ668691.1,FJ668692.1,FJ668693.1,FJ668694.1,FJ668695.1,FJ668696.1,FJ668697.1,FJ668698.1,FJ668699.1,FJ668700.1,FJ668701.1,FJ668702.1,FJ668703.1,FJ668704.1,FJ668705.1,FJ668706.1,FJ668707.1,GU4…
1	natural	saline	marine sediment	surface marine sediment	26.fasta	EF684906.1,EF684907.1,EF684908.1,EF684909.1,EF684910.1,JX007917.1,FM174263.1,FM174264.1,FM174265.1,FM174266.1,FM174267.1,JX845651.1,JX845652.1,JX845653.1,JX845654.1,JX845655.1,JX845656.1,JX845657.1,JX845658.1,JX845659.1,JX845660.1,JX910405.1,JX910406.1,JX910407.1,JX910408.1,JX910409.1,JX910410.1,JX910411.1,JX910412.1,JX910413.1,JX910414.1,JX910415.1,JX910416.1,JX910417.1,JX914646.1,JX914647.1,JX9…
2	natural	saline	marine sediment	marine aquaculture sediment (Jiaozhou Bay)	31.fasta	JQ429407.1,JQ429409.1,JX465174.1,JX465177.1,JX465181.1,JX465182.1,JX465183.1,AB303289.1,AB303290.1,AB303291.1,AB303292.1,AB303293.1,AB303294.1,AB303295.1,DQ869384.1,DQ869385.1,EU373086.1,GQ504007.1,GQ504008.1,GQ849407.1,GQ849408.1,GQ849411.1,GQ849412.1,GQ849413.1,GU363111.1,GU363112.1,GU363115.1,JQ234670.1,JQ234671.1,JQ234672.1,JQ388598.1,JX138580.1,JX138583.1,JX138584.1,JX138870.1,JX138871.1,JX1…
3	natural	saline	marine sediment	deep-sea cold seep sediments of the Okhotsk Sea	37.fasta	JQ918892.1,JQ918893.1,JQ918894.1,JQ918895.1,JQ918896.1,JQ918897.1,JQ918898.1,JQ918899.1,JQ918900.1,JQ918901.1,JQ918902.1,JQ918903.1,JQ918904.1,JQ918905.1,JQ918906.1,JQ918907.1,JQ918908.1,JQ918909.1,JQ918910.1,JQ918911.1,JQ918912.1,JQ918913.1,JQ918914.1,JQ918915.1,JQ918916.1,JQ918917.1,JQ918918.1,JQ918919.1,JQ918920.1,JQ918921.1,JQ918922.1,JQ918923.1,JQ918924.1,JQ918925.1,JQ918926.1,JQ918927.1,JQ9…
4	natural	saline	marine sediment	Bohai Sea sediments	45.fasta	DQ647428.1,DQ647429.1,DQ647430.1,DQ647431.1,DQ647433.1,JX069668.1,JX069669.1,JX069670.1,JX069671.1,JX069673.1,JX069674.1,JX069675.1,JX069676.1,DQ198370.1,DQ198371.1,DQ198372.1,DQ198373.1,DQ198374.1,DQ198375.1,GQ214254.1,GQ214255.1,GQ214256.1,GQ214257.1,GQ214258.1,GQ214259.1,HM565015.1,HM565016.1,HM565017.1,HM573585.1,HM573586.1,HM573587.1,HM573588.1,HM573589.1,HM573590.1,JX025367.1,JX025368.1,JX0…
5	natural	saline	marine sediment	marine sediment	65.fasta	AB300468.1,AB300469.1,AB300470.1,AB300471.1,AB300472.1,AB300473.1,AB300474.1,AB300475.1,AB300476.1,AB300477.1,AB300478.1,AB300479.1,AB300480.1,AB300481.1,AB300482.1,AB300483.1,AB300484.1,AB300485.1,AB300486.1,EU682458.1,EU682459.1,EU682461.1,EU682462.1,EU682465.1,EU682467.1,EU682471.1,EU682473.1,EU682475.1,EU682476.1,EU682477.1,EU682478.1,EU682480.1,EU682481.1,EU682482.1,EU682483.1,EU682484.1,EU6…
6	natural	saline	marine sediment	sea sediment	81.fasta	EU247529.1,EU247530.1,EU247531.1,EU247532.1,EU247533.1,EU247535.1,EU247536.1,EU247537.1,EU247538.1,EU247541.1,EU247544.1,EU247547.1,EU247548.1,EU247549.1,EU247550.1,EU247551.1,EU247552.1,EU247553.1,EU247555.1,EU247557.1,EU247558.1,EU247559.1,EU247562.1,EU247565.1,EU247566.1,EU247567.1,EU247568.1,EU247569.1,EU247570.1,EU247571.1,EU247573.1,EU247574.1,EU247575.1,EU247576.1,EU247579.1,EU247580.1,EU2…
8	natural	saline	marine sediment	sediment	96.fasta	EU797740.1,EU797741.1,EU797742.1,EU797743.1,EU797744.1,EU797745.1,EU797746.1,EU797747.1,EU797748.1,EU797749.1,EU797750.1,EU797751.1,EU797752.1,EU797753.1,EU797754.1,EU797755.1,EU797756.1,EU797757.1,EU797758.1,EU797759.1,EU797760.1,EU797761.1,EU797762.1,EU797763.1,EU797764.1,EU797765.1,EU797766.1,EU797767.1,EU797768.1,EU797769.1,EU797770.1,EU797772.1,EU797773.1,EU797774.1,EU797775.1,EU797776.1,EU7…
9	natural	saline	marine sediment	Peru Margin sediment	133.fasta	JQ308954.1,JQ308955.1,JQ308956.1,JQ308957.1,JQ308958.1,JQ308959.1,JQ308960.1,JQ308961.1,JQ308962.1,JQ308963.1,JQ308964.1,JQ308965.1,JQ308966.1,JQ308967.1,JQ308968.1,JQ308969.1,JQ308970.1,JQ308971.1,JQ308972.1,JQ308973.1,JQ308974.1,JQ308975.1,JQ308976.1,JQ308977.1,JQ308978.1,JQ308979.1,JQ308980.1,JQ308981.1,JQ308982.1,JQ308983.1,JQ308984.1,JQ308985.1,JQ308986.1,JQ308987.1,JQ308988.1,JQ308989.1,JQ3…
11	natural	saline	marine sediment	subsurface sediment from the South China Sea	214.fasta	GQ331139.1,GQ331140.1,GQ331141.1,GQ331142.1,GQ331143.1,GQ331144.1,GQ331145.1,GQ331146.1,GQ331147.1,GQ331148.1,GQ331149.1,GQ331150.1,GQ331151.1,GQ331152.1,GQ331153.1,GQ331154.1,GQ331155.1,GQ331156.1,GQ331157.1,GQ331158.1,GQ331159.1,GQ331160.1,GQ331161.1,GQ331162.1,GQ331163.1,GQ331164.1,GQ331165.1,GQ331166.1,GQ331167.1,GQ331168.1,GQ331169.1,GQ331170.1,GQ331171.1,GQ331172.1,GQ331173.1,GQ331174.1,GQ3…
12	natural	saline	marine sediment	surface sediment of equatorial Pacific	221.fasta	HQ147788.1,HQ147789.1,HQ147790.1,HQ147791.1,HQ147792.1,HQ147793.1,HQ147794.1,HQ147795.1,HQ147796.1,HQ147797.1,HQ147798.1,HQ147799.1,HQ147800.1,HQ147801.1,HQ147802.1,HQ147803.1,HQ147804.1,HQ147805.1,HQ147806.1,HQ147807.1,HQ147808.1,HQ147809.1,HQ147810.1,HQ147811.1,HQ147812.1,HQ147813.1,HQ147814.1,HQ147816.1,HQ147817.1,HQ147818.1,HQ147819.1,HQ147820.1,HQ147821.1,HQ147822.1,HQ147823.1,HQ147824.1,HQ1…
13	natural	saline	marine sediment	South China Sea sediment	246.fasta	JX898303.1,JX898305.1,JX898306.1,JX898307.1,JX898308.1,JX898310.1,JX898311.1,JX898312.1,JX898317.1,JX898319.1,JX898320.1,JX898323.1,JX898324.1,JX898326.1,JX898327.1,JX898328.1,JX898329.1,JX898330.1,JX898331.1,JX898332.1,JX898333.1,JX898334.1,JX898336.1,JX898337.1,JX898338.1,JX898339.1,JX898340.1,JX898341.1,JX898342.1,JX898343.1,JX898344.1,JX898345.1,JX898346.1,JX898347.1,JX898348.1,JX898349.1,JX8…
14	natural	saline	marine sediment	other marine sediments	34.fasta	JQ901713.1,JQ901714.1,JQ901715.1,JQ901716.1,JQ901717.1,JQ901718.1,JQ901719.1,JQ901720.1,JQ901721.1,JQ901722.1,JQ901723.1,JQ901724.1,JQ901725.1,JQ901726.1,JQ901727.1,JQ901728.1,JQ901729.1,JQ901730.1,JQ901731.1,JQ901732.1,JQ901733.1,JQ901734.1,JQ901735.1,JQ901736.1,JQ901737.1,JQ901738.1,JQ901739.1,JQ901740.1,JQ901741.1,JQ901742.1,JQ901743.1,JQ901744.1,JQ901745.1,JQ901746.1,JQ901747.1,JQ901748.1,JQ9…
17	natural	saline	marine water column	eastern south Pacific	212.fasta	FJ874795.1,FJ874796.1,FJ874797.1,FJ874798.1,FJ874799.1,FJ874800.1,FJ874801.1,FJ874802.1,FJ874803.1,FJ874804.1,FJ874805.1,FJ874806.1,FJ874807.1,FJ874808.1,FJ874809.1,FJ874810.1,FJ874811.1,FJ874812.1,FJ874813.1,FJ874814.1,FJ874815.1,FJ874816.1,FJ874817.1,FJ874818.1,FJ874819.1,FJ874820.1,FJ874821.1,FJ874822.1,FJ874823.1,FJ874824.1,FJ874825.1,FJ874826.1,FJ874827.1,FJ874828.1,FJ874829.1,FJ874830.1,FJ8…
18	natural	saline	marine water column	other marine water columns	4.fasta	JX069699.1,JX069700.1,JX069701.1,JX069702.1,JX069703.1,JX069704.1,JX069706.1,JX069707.1,FJ830380.1,FJ830381.1,FJ830382.1,FJ830383.1,FJ830384.1,FJ830385.1,FJ830386.1,JX392917.1,JX392918.1,JX392919.1,DQ444400.1,HQ176693.1,JN382193.1,JN382194.1,JN382195.1,JN382196.1,JN382197.1,JN382198.1,JN382199.1,JN382200.1,JN382201.1,JN382202.1,JN382203.1,JN382204.1,JN382205.1,JN382206.1,JN382207.1,JN382208.1,KC4…
20	natural	mixed	estuary	other estuary	67.fasta	EU366921.1,EU366922.1,FJ607413.1,FJ607417.1,EU662945.1,HQ696644.1,HQ696645.1,HQ696646.1,HQ696647.1,HQ696648.1,HQ696649.1,HQ696650.1,HQ696651.1,AB281488.1,AB281489.1,FJ710646.1,FJ710647.1,AB701321.1,AB701322.1,AB608055.1,AB608056.1,AB608057.1,AB608060.1,AB608061.1,EU381120.1,JF487828.1,JF487828.1,JN043327.1,JN043328.1,JN043329.1,JN043330.1,EF515083.1,EF515084.1,GU294779.1,GU294780.1,GU294781.1,DQ3…
22	natural	mixed	estuary	surface layer sediment (Mai Po Nature Reserve)	104.fasta	GQ427230.1,GQ427231.1,GQ427232.1,GQ427233.1,GQ427234.1,GQ427235.1,GQ427236.1,GQ427237.1,GQ427238.1,GQ427239.1,GQ427240.1,GQ427241.1,GQ427242.1,GQ427243.1,GQ427244.1,GQ427245.1,GQ427246.1,GQ427247.1,GQ427248.1,GQ427249.1,GQ427250.1,GQ427251.1,GQ427252.1,GQ427253.1,GQ427254.1,GQ427255.1,GQ427256.1,GQ427257.1,GQ427258.1,GQ427259.1,GQ427260.1,GQ427261.1,GQ427262.1,GQ427263.1,GQ427264.1,GQ427265.1,GQ4…
23	natural	saline	estuary	urface sediment sample of coastal estuary (Mai Po)	111.fasta	HM209472.1,HM209473.1,HM209474.1,HM209475.1,HM209476.1,HM209477.1,HM209478.1,HM209479.1,HM209480.1,HM209481.1,HM209482.1,HM209483.1,HM209484.1,HM209485.1,HM209486.1,HM209487.1,HM209488.1,HM209489.1,HM209490.1,HM209491.1,HM209492.1,HM209493.1,HM209494.1,HM209495.1,HM209496.1,HM209497.1,HM209498.1,HM209499.1,HM209500.1,HM209501.1,HM209502.1,HM209503.1,HM209504.1,HM209505.1,HM209506.1,HM209507.1,HM2…
24	natural	mixed	estuary	Changjiang River Estuary sediment	144.fasta	JQ889328.1,JQ889356.1,JQ889359.1,JQ889360.1,JQ889361.1,JQ889362.1,JQ889363.1,JQ889364.1,JQ889368.1,JQ889383.1,JQ889388.1,JQ889462.1,JQ889463.1,JQ889466.1,JQ889483.1,JQ889485.1,JQ889489.1,JQ889497.1,JQ889501.1,JQ889503.1,JQ889505.1,JQ889506.1,JQ889507.1,JQ889521.1,JQ889523.1,JQ889526.1,JQ889531.1,JQ889546.1,JQ889547.1,JQ889556.1,JQ889565.1,JQ889566.1,JQ889567.1,JQ889568.1,JQ889569.1,JQ889570.1,JQ8…
25	natural	saline	estuary	Jiaojiang estuarine sediment	232.fasta	JN051510.1,JN051511.1,JN051512.1,JN051513.1,JN051514.1,JN051515.1,JN051516.1,JN051517.1,JN051518.1,JN051519.1,JN051520.1,JN051521.1,JN051522.1,JN051523.1,JN051524.1,JN051525.1,JN051526.1,JN051527.1,JN051528.1,JN051529.1,JN051530.1,JN051531.1,JN051532.1,JN051533.1,JN051534.1,JN051535.1,JN051536.1,JN051537.1,JN051538.1,JN051539.1,JN051540.1,JN051541.1,JN051542.1,JN051543.1,JN051544.1,JN051545.1,JN0…
26	natural	saline	estuary	intertidal sediments of the Yangtze estuary (Hou 2013)	286.fasta	GU083863.1,GU083864.1,GU083865.1,GU083866.1,GU083867.1,GU083868.1,GU083869.1,GU083870.1,GU083871.1,GU083872.1,GU083873.1,GU083874.1,GU083875.1,GU083876.1,GU083877.1,GU083878.1,GU083879.1,GU083880.1,GU083881.1,GU083882.1,GU083883.1,GU083884.1,GU083885.1,GU083886.1,GU083887.1,GU083888.1,GU083889.1,GU083890.1,GU083891.1,GU083892.1,GU083893.1,GU083894.1,GU083895.1,GU083896.1,GU083897.1,GU083898.1,GU0…
27	natural	non-saline	freshwater sediment	freshwater marsh sediment	23.fasta	HM537468.1,HM537469.1,HM537470.1,HM537471.1,HM537472.1,HM537473.1,HM537474.1,HM537475.1,HM537476.1,HM537477.1,HM537478.1,HM537479.1,HM537480.1,HM537481.1,HM537482.1,HM537483.1,HM537484.1,HM537485.1,HM537486.1,HM537487.1,HM537488.1,HM537489.1,HM537490.1,HM537491.1,HM537492.1,HM537493.1,HM537494.1,HM537495.1,HM537496.1,HM537497.1,HM537498.1,HM537499.1,HM537500.1,HM537501.1,HM537502.1,HM537503.1,HM5…
29	natural	non-saline	freshwater sediment	sediments from a shallow lake in Yangtze Delta	240.fasta	JQ688302.1,JQ688303.1,JQ688304.1,JQ688305.1,JQ688306.1,JQ688307.1,JQ688308.1,JQ688309.1,JQ688310.1,JQ688311.1,JQ688312.1,JQ688313.1,JQ688314.1,JQ688315.1,JQ688316.1,JQ688317.1,JQ688318.1,JQ688319.1,JQ688320.1,JQ688321.1,JQ688322.1,JQ688323.1,JQ688324.1,JQ688325.1,JQ688326.1,JQ688327.1,JQ688344.1,JQ688345.1,JQ688346.1,JQ688347.1,JQ688348.1,JQ688349.1,JQ688350.1,JQ688351.1,JQ688352.1,JQ688353.1,JQ6…
30	natural	non-saline	freshwater sediment	other freshwater sediment	5.fasta	KC454451.1,KC454452.1,KC454453.1,KC454454.1,KC454455.1,KC454456.1,KC454457.1,KC454458.1,KC454459.1,KC454460.1,KC454461.1,KC454462.1,KC454463.1,KC454464.1,KC454465.1,KC454466.1,KC454467.1,KC454501.1,KC454502.1,KC454503.1,KC454504.1,KC454505.1,KC454506.1,KC454507.1,KC454508.1,KC454509.1,KC454510.1,KC454511.1,KC454512.1,KC454513.1,KC454514.1,KC454515.1,KC454516.1,KC454517.1,KC454518.1,KC454519.1,KC4…
31	natural	non-saline	freshwater	river water	53.fasta	KF029766.1,KF029767.1,KF029768.1,KF029769.1,KF029770.1,KF029771.1,KF029772.1,KF029773.1,KF029774.1,KF029775.1,KF029776.1,KF029777.1,KF029778.1,KF029779.1,KF029780.1,KF029781.1,KF029782.1,KF029783.1,KF029784.1,KF029785.1,KF029786.1,KF029787.1,KF029788.1,KF029789.1,KF029790.1,KF029791.1,KF029792.1,KF029793.1,KF029794.1,KF029795.1,KF029796.1,KF029797.1,KF029798.1,KF029799.1,KF029800.1,KF029801.1,KF0…
32	natural	non-saline	freshwater	other freshwaters	41.fasta	JX537267.1,JX537268.1,JX537269.1,JX537270.1,JX537271.1,JX537272.1,JX537273.1,JX537274.1,JX537275.1,JX537276.1,JX537277.1,JX537278.1,JX537279.1,JX537280.1,JX537281.1,JX537282.1,JX537283.1,JX537284.1,JX537285.1,JX537286.1,JX537287.1,JX537288.1,JX537289.1,JX537290.1,JX537291.1,JX537292.1,JX537293.1,JX537294.1,JX537295.1,JX537296.1,JX537297.1,JX537298.1,JX537299.1,JX537300.1,JX537301.1,JX537302.1,JX5…
33	natural	non-saline	groundwater	other groundwater	11.fasta	FJ213970.1,FJ213971.1,FJ213972.1,FJ213973.1,FJ213974.1,FJ213975.1,FJ213976.1,FJ213977.1,FJ213978.1,FJ213979.1,FJ213980.1,FJ213981.1,FJ213982.1,FJ213983.1,FJ213984.1,FJ213985.1,FJ213986.1,FJ213987.1,FJ213988.1,FJ213989.1,FJ213990.1,FJ213991.1,FJ213992.1,FJ213993.1,FJ213994.1,FJ213995.1,FJ213996.1,FJ213997.1,FJ213998.1,FJ213999.1,FJ214000.1,FJ214001.1,FJ214002.1,FJ214003.1,FJ214004.1,FJ214005.1,FJ2…
35	natural	non-saline	groundwater	ammonium contaminated groundwater	124.fasta	HQ595362.1,HQ595363.1,HQ595364.1,HQ595365.1,HQ595366.1,HQ595367.1,HQ595368.1,HQ595369.1,HQ595370.1,HQ595371.1,HQ595372.1,HQ595373.1,HQ595374.1,HQ595375.1,HQ595376.1,HQ595377.1,HQ595378.1,HQ595379.1,HQ595380.1,HQ595381.1,HQ595382.1,HQ595383.1,HQ595384.1,HQ595385.1,HQ595386.1,HQ595387.1,HQ595388.1,HQ595389.1,HQ595390.1,HQ595391.1,HQ595392.1,HQ595393.1,HQ595394.1,HQ595395.1,HQ595396.1,HQ595397.1,HQ5…
36	natural	non-saline	soil	agricultural soil	38.fasta	DQ386151.1,DQ386152.1,DQ386153.1,DQ386154.1,DQ837238.1,AY257181.1,EU478626.1,EU478631.1,EU478632.1,EU478633.1,EU478634.1,EU478640.1,EU478643.1,EU478644.1,EU478645.1,EU142947.1,EU142948.1,FR669160.1,FR669161.1,FR669163.1,FR669164.1,FR669165.1,FR669166.1,FR669170.1,FR669179.1,EU039834.1,EU039835.1,EU039836.1,EU039837.1,EU039838.1,EU039839.1,EU039840.1,EU039841.1,EU039842.1,EU039843.1,EU039844.1,EU0…
37	natural	non-saline	soil	Paddy Baijiang soil	137.fasta	JQ822455.1,JQ822456.1,JQ822457.1,JQ822458.1,JQ822459.1,JQ822460.1,JQ822461.1,JQ822462.1,JQ822463.1,JQ822464.1,JQ822465.1,JQ822466.1,JQ822467.1,JQ822468.1,JQ822469.1,JQ822470.1,JQ822471.1,JQ822472.1,JQ822473.1,JQ822474.1,JQ822475.1,JQ822476.1,JQ822477.1,JQ822478.1,JQ822479.1,JQ822480.1,JQ822481.1,JQ822482.1,JQ822483.1,JQ822484.1,JQ822485.1,JQ822486.1,JQ822487.1,JQ822488.1,JQ822489.1,JQ822490.1,JQ8…
38	natural	non-saline	soil	paddy soil at different depths	233.fasta	JN176677.1,JN176678.1,JN176679.1,JN176680.1,JN176681.1,JN176682.1,JN176683.1,JN176684.1,JN176685.1,JN176686.1,JN176687.1,JN176688.1,JN176689.1,JN176690.1,JN176691.1,JN176692.1,JN176693.1,JN176694.1,JN176695.1,JN176696.1,JN176697.1,JN176698.1,JN176699.1,JN176700.1,JN176701.1,JN176702.1,JN176703.1,JN176704.1,JN176705.1,JN176706.1,JN176707.1,JN176708.1,JN176709.1,JN176710.1,JN176711.1,JN176712.1,JN1…
39	natural	non-saline	soil	Jiaxing paddyfield freshwater wetland	295.fasta	JN090927.1,JN090928.1,JN090929.1,JN090930.1,JN090931.1,JN090932.1,JN090934.1,JN090935.1,JN090936.1,JN090937.1,JN090938.1,JN090939.1,JN090940.1,JN090941.1,JN090942.1,JN090943.1,JN090944.1,JN090945.1,JN090946.1,JN090947.1,JN090949.1,JN090950.1,JN090951.1,JN090952.1,JN090953.1,JN090954.1,JN090955.1,JN090956.1,JN090957.1,JN090958.1,JN090959.1,JN090960.1,JN090961.1,JN090962.1,JN090964.1,JN090966.1,JN0…
40	natural	non-saline	soil	other soils	25.fasta	KC203483.1,KC203484.1,KC203485.1,EU373083.1,EU373084.1,KC662468.1,KC662471.1,AB376549.1,AB376553.1,JF286586.1,JF286587.1,JF286588.1,JN006723.1,JN006724.1,JN006725.1,JN006726.1,JN006727.1,JN006728.1,JN006729.1,JN006730.1,JQ609072.1,JQ609073.1,JQ609090.1,JQ609091.1,HQ821478.1,HQ821477.1,HQ821478.1,DQ838671.1,JQ753318.1,JQ943613.1,JQ943614.1,JX082168.1,JX082169.1,HM754185.1,HQ696638.1,HQ696639.1,HQ6…
41	natural	mixed	mangrove sediment	mangrove sediment (Mai Po Nature Reserve)	135.fasta	JQ822258.1,JQ822259.1,JQ822260.1,JQ822261.1,JQ822262.1,JQ822263.1,JQ822264.1,JQ822265.1,JQ822266.1,JQ822267.1,JQ822268.1,JQ822269.1,JQ822270.1,JQ822271.1,JQ822272.1,JQ822273.1,JQ822274.1,JQ822275.1,JQ822276.1,JQ822277.1,JQ822278.1,JQ822279.1,JQ822280.1,JQ822281.1,JQ822282.1,JQ822283.1,JQ822284.1,JQ822285.1,JQ822286.1,JQ822287.1,JQ822288.1,JQ822289.1,JQ822290.1,JQ822291.1,JQ822292.1,JQ822293.1,JQ8…
42	natural	mixed	mangrove sediment	mangrove sediment (Mai Po Nature Reserve)	244.fasta	JX898258.1,JX898264.1,JX898267.1,JX898268.1,JX898269.1,JX898270.1,JX898271.1,JX898273.1,JX898274.1,JX898275.1,JX898276.1,JX898277.1,JX898278.1,JX898279.1,JX898280.1,JX898281.1,JX898282.1,JX898283.1,JX898284.1,JX898285.1,JX898286.1,JX898287.1,JX898288.1,KC538948.1,KC538949.1,KC538950.1,KC538951.1,KC538952.1,KC538953.1,KC538954.1,KC538955.1,KC538956.1,KC538957.1,KC538958.1,KC538959.1,KC538960.1,KC5…
43	natural	mixed	mangrove sediment	mangrove surface sediments	248.fasta	HQ610833.1,HQ610834.1,HQ637487.1,HQ637488.1,HQ637489.1,HQ010208.1,HQ652082.1,HQ652083.1,HQ652084.1,HQ652085.1,HQ652086.1,HQ652087.1,HQ652088.1,HQ652089.1,HQ652090.1,JQ861342.1,JX898237.1,FJ213940.1,FJ213941.1,FJ213942.1,FJ213943.1,FJ213944.1,FJ213945.1,FJ213946.1,FJ213947.1,FJ213948.1,FJ213949.1,FJ213950.1,FJ213951.1,FJ213952.1,FJ213953.1,FJ213954.1,FJ213955.1,FJ213956.1,FJ213957.1,FJ213958.1,FJ2…
44	natural	mixed	mangrove sediment	other mangrove sediments	283.fasta	JX243121.1,JX243122.1,JX243123.1,JX243124.1,JX243125.1,JX243126.1,JX243127.1,JX243128.1,JX243129.1,JX243130.1,JX243131.1,JX243132.1,JX243133.1,JX243134.1,JX243135.1,JX243136.1,JX243137.1,JX243138.1,JX243139.1,JX243140.1,JX243141.1,JX243142.1,JX243143.1,JX243144.1,JX243145.1,JX243146.1,JX243147.1,JX243148.1,JX243149.1,JX243150.1,JX243151.1,JX243152.1,JX243153.1,JX243154.1,JX243155.1,JX243156.1,JX2…
45	engineered	non-saline	WWTP/sludge	other acticated sludge	9.fasta	FJ213932.1,FJ213933.1,FJ213934.1,FJ213935.1,FJ213936.1,FJ213937.1,FJ213938.1,FJ213939.1,AB755421.1,AB755422.1,AB755423.1,AB775696.1,KC243149.1,FJ214010.1,FJ214011.1,FJ214012.1,FJ214013.1,KC748231.1,HM769652.1,HM769654.1,HM769655.1,KC569478.1,KC569479.1,KC569480.1,KC569481.1,KC569482.1,KC569483.1,AB154353.1,AB154354.1,AB166763.1,AB308039.1,AB308040.1,KF379747.1,KF442620.1,KF429801.1,KF442618.1,KF4…
46	engineered	non-saline	WWTP/sludge	WWTP	141.fasta	JQ822788.1,JQ822789.1,JQ822790.1,JQ822791.1,JQ822792.1,JQ822793.1,JQ822794.1,JQ822795.1,JQ822796.1,JQ822797.1,JQ822798.1,JQ822799.1,JQ822800.1,JQ822801.1,JQ822802.1,JQ822803.1,JQ822804.1,JQ822805.1,JQ822806.1,JQ822807.1,JQ822808.1,JQ822809.1,JQ822810.1,JQ822811.1,JQ822812.1,JQ822813.1,JQ822814.1,JQ822815.1,JQ822816.1,JQ822817.1,JQ822818.1,JQ822819.1,JQ822820.1,JQ822821.1,JQ822822.1,JQ822823.1,JQ8…
47	engineered	non-saline	WWTP/sludge	other sludge from WWTPs	182.fasta	AM406805.1,AM406806.1,AM406807.1,FJ827484.1,FJ828507.1,GQ344833.1,GQ344834.1,GQ344835.1,GQ891680.1,JN182852.1,JN182853.1,JN182854.1,JN182855.1,JN182856.1,JN182857.1,JN205347.1,GU327800.1,GU327801.1,GU327803.1,GU327804.1,GU327806.1,GU327807.1,GU327808.1,GU327811.1,AB166764.1,HM769653.1,FM174251.1,FM174252.1,JX852965.1,JX852966.1,JX852967.1,JX852968.1,JX852969.1,KC862502.1,AB154400.1,AB154401.1,AB1…
49	engineered	non-saline	reactor	other anammox reactors	8.fasta	DQ869865.1,DQ869866.1,DQ869867.1,DQ869868.1,DQ869869.1,DQ869870.1,DQ869871.1,DQ869872.1,DQ869873.1,DQ869874.1,DQ869875.1,DQ869876.1,DQ869877.1,DQ869878.1,DQ869879.1,DQ869880.1,DQ869881.1,DQ869882.1,DQ869883.1,DQ869884.1,DQ869885.1,DQ869886.1,DQ869887.1,DQ869888.1,DQ869889.1,DQ869890.1,DQ869891.1,DQ869892.1,DQ869893.1,DQ869894.1,DQ869895.1,DQ869896.1,DQ869897.1,DQ869898.1,DQ869899.1,DQ869900.1,DQ8…
50	engineered	non-saline	reactor	wastewater bioreactor	119.fasta	HM851624.1,HM851625.1,HM851626.1,HM851627.1,HM851628.1,HM851629.1,HM851630.1,HM851631.1,HM851632.1,HM851633.1,HM851634.1,HM851635.1,HM851636.1,HM851637.1,HM851638.1,HM851639.1,HQ418231.1,HQ418232.1,HQ418233.1,HQ418234.1,HQ418235.1,HQ418236.1,HQ418237.1,HQ418238.1,HQ418239.1,HQ418240.1,HQ418241.1,HQ418242.1,HQ418243.1,HQ418244.1,HQ418245.1,HQ418246.1,HQ418247.1,HQ418248.1,HQ418249.1,HQ418250.1,HQ4…
51	engineered	non-saline	reactor	all UASB reactors	237.fasta	JQ307154.1,JQ307155.1,JQ307156.1,JQ307157.1,JQ307158.1,JQ307159.1,JQ307160.1,JQ307161.1,JQ307162.1,JQ307163.1,JQ307164.1,JQ307165.1,JQ307166.1,JQ307167.1,JQ307168.1,JQ307169.1,JQ307170.1,JQ307171.1,JQ307172.1,JQ307173.1,JQ307174.1,JQ307175.1,JQ307176.1,JQ307177.1,JQ307178.1,JQ307179.1,JQ307180.1,JQ307181.1,JQ307182.1,JQ307183.1,JQ782884.1,JQ782885.1,JQ782886.1,JQ782887.1,JQ782888.1,JQ782889.1,KC7…
52	engineered	non-saline	reactor	OTHER REACTORs	254.fasta	HQ665558.1,HQ665559.1,HQ665560.1,HQ665561.1,HQ665562.1,HQ665563.1,HQ665564.1,HQ665565.1,HQ665566.1,HQ665567.1,HQ665568.1,HQ665569.1,HQ665570.1,HQ665571.1,HQ665572.1,HQ665573.1,HQ665574.1,HQ665575.1,HQ665576.1,HQ665577.1,HQ665578.1,HQ665579.1,HQ665580.1,HQ665581.1,HQ665582.1,HQ665583.1,HQ665584.1,HQ665585.1,HQ665586.1,HQ665587.1,HQ665588.1,HQ665589.1,HQ665590.1,HQ665591.1,HQ665592.1,HQ665593.1,HQ6…
