# Supplementary material for: Biogeography of anaerobic ammonia-oxidizing (anammox) bacteria
Source: Front Microbiol. 2014 Aug 6;5:399. doi: 10.3389/fmicb.2014.00399 (PMC4123730; doi:10.3389/fmicb.2014.00399)
Supplement: Supplementary file 1 [file DataSheet1.ZIP › Sonthiphand supp data files/40/otu_table_with_sequences.txt]

# Constructed from biom file
#OTU ID	0	1	3	4	5	8	9	11	12	13	14	17	18	22	23	24	25	26	27	40	41	44	46	2	6	20	32	43	52	30	31	33	35	36	37	38	39	42	45	47	49	50	51	29	Consensus Lineage	ReprSequence
0	2.0	136.0	1.0	1.0	36.0	7.0	5.0	48.0	78.0	28.0	13.0	2.0	18.0	21.0	10.0	1.0	1.0	14.0	4.0	4.0	2.0	9.0	1.0	0.0	0.0	0.0	0.0	0.0	0.0	0.0	0.0	0.0	0.0	0.0	0.0	0.0	0.0	0.0	0.0	0.0	0.0	0.0	0.0	0.0	k__Bacteria; p__Planctomycetes; c__[Brocadiae]; o__Brocadiales; f__Brocadiaceae; g__Candidatus Scalindua; s__	GAGCACGTAGGTGGGTTTGTAAGTCAGATGTGAAAGCCTTCTGTTCAACGGAAGAATTGCATCTGAAACTGCGAGTCTTGAGTGTAGGAGGGGAGAATGGAACTTCTGGTGGAGCGGTGAAATGCGTAGATATCAGAAGGAACGCCGGCGGCGAAAGCGATTCTCTGGCCTATTACTGACACTCAGTGTGCGAAAGCTAGGGGAGCAAACGGGATTAGATACCCCGGTAGTCCTAGCCGTAAACGATGGGCACTAAGTAGAGGGG
1	44.0	38.0	35.0	55.0	0.0	10.0	2.0	1.0	0.0	0.0	11.0	104.0	33.0	4.0	11.0	1.0	0.0	0.0	17.0	1.0	0.0	1.0	0.0	33.0	177.0	1.0	1.0	1.0	0.0	0.0	0.0	0.0	0.0	0.0	0.0	0.0	0.0	0.0	0.0	0.0	0.0	0.0	0.0	0.0	k__Bacteria; p__Planctomycetes; c__[Brocadiae]; o__Brocadiales; f__Brocadiaceae; g__Candidatus Scalindua; s__	GAGCACGTAGGTGGGTTTGTAAGTCAGATGTGAAAGCCTCCTGTTCAACGGGAGAATTGCATCTGAAACTACTGATCTTGAGTGTAGGAGGGGAGAATGGAACTTCTGGTGGAGCGGTGAAATGCGTAGATATCAGAAGGAACGCCGGCGGCGAAAGCGATTCTCTGGCCTATTACTGACACTCAGTGTGCGAAAGCTAGGGGAGCAAACGGGATTAGATACCCCGGTAGTCCTAGCCGTAAACGATGGGCACTAAGTAGAGGGGTTTT
5	0.0	2.0	0.0	0.0	1.0	0.0	0.0	0.0	0.0	0.0	2.0	0.0	2.0	0.0	0.0	2.0	0.0	11.0	0.0	0.0	0.0	0.0	0.0	0.0	26.0	0.0	0.0	0.0	0.0	0.0	0.0	0.0	0.0	0.0	0.0	0.0	0.0	0.0	0.0	0.0	0.0	0.0	0.0	0.0	k__Bacteria; p__Planctomycetes; c__[Brocadiae]; o__Brocadiales; f__Brocadiaceae; g__Candidatus Scalindua; s__	TCGCAATGCCCGAAAGGGTGACGAAGCGACGCCGCGTGAGTGAGGAAGGCCTTAGGGTTGTAAAGCTCTGTCAGGAGTTAAGAAATATAAGTGTGTTAATACCACGTTTATTTGACGAAGGCTCCAAAGGAAGCCACGGCTAACTCTGTGCCAGCAGCCGCGGTAATACAGAGGTGGCAAGCGTTGTTCGGAATTATTGGGCGTAAAGAGCACGTAGGTGGGTTTGTAAGTCAGATGTGAAAGCCTTCTGTTCAACGGAAGAATTGCATCTGAAACTGCAAGTCTTGAGTGTAGGAGGGGAGAATGGAACTTCTGGTGGAGCGGTGAAATGCGTAGATATCAGAAGGAACGCCGGCGGCGAAAGCGATTCTCTGGCCTATTACTGACGCTCAGTGTGCG…
6	0.0	0.0	0.0	0.0	0.0	0.0	0.0	0.0	0.0	0.0	0.0	0.0	0.0	36.0	8.0	0.0	61.0	30.0	3.0	9.0	13.0	14.0	54.0	0.0	0.0	3.0	13.0	10.0	23.0	25.0	10.0	1.0	24.0	50.0	12.0	59.0	6.0	2.0	12.0	27.0	32.0	36.0	30.0	0.0	k__Bacteria; p__Planctomycetes; c__[Brocadiae]; o__Brocadiales; f__Brocadiaceae; g__; s__	TCGCAATGCCCGAAAGGGTGACGAAGCGACGCCGCGTGTGGGAAGAAGGCCTTCGGGTTGTAAACCACTGTCGGGAGTTAGGAAATGCAGGTGCGTTAATAGCGCACTTGCTTGACTAAGGCTCCAGAGGAAGCCACGGCTAACTCTGTGCCAGCAGCCGCGGTAATACAGAGGCGGCAAGCGTTGTTCGGAATTATTGGGCGTAAAGAGCACGTAGGCGGCCTTGCAAGTCAGTTGTGAAAGCCTTCCGCTTAACGGAAGAACGGCATCTGATACTACAGGGCTTGAGTACGGGAGGGGAGAGTGGAACTTCTGGTGGAGCGGTGAAATGCGTAGATATCAGAAGGAACGCCGGCGGCGAAAGCGACTCTCTGGTCCGAAACTGACGCTGAGTGTGCG…
7	0.0	0.0	0.0	0.0	0.0	0.0	0.0	0.0	0.0	0.0	0.0	0.0	0.0	0.0	0.0	0.0	0.0	0.0	0.0	11.0	0.0	0.0	0.0	0.0	0.0	0.0	0.0	0.0	2.0	0.0	0.0	1.0	6.0	1.0	0.0	1.0	0.0	0.0	11.0	6.0	61.0	5.0	5.0	0.0	k__Bacteria; p__Planctomycetes; c__[Brocadiae]; o__Brocadiales; f__Brocadiaceae; g__Candidatus Jettenia; s__	TCGCAATGCCCGGAAGGGTGACGAAGCGACGCCGCGTGTGGGAAGAAGGCCTTCGGGTTGTAAACCACTGTCGGGAGTTAAGAAGTGTAAGGGGGTGAATAGCCCTCTTACTTGACGTTAGCTCCGGAGGAAGCCACGGCTAACTCTGTGCCAGCAGCCGCGGTAATACAGAGGTGGCAAGCGTTGTTCGGAATTATTGGGCGTAAAGAGCACGTAGGCGGCCCTACAAGTCAGCTGTGAAATCCTTCTGCTCAACGGAAGAACGGCAGTTGATACTATAGGGCTGGAGTGCGGGAGGGGAGAGTGGAACTTCTGGTGGAGCGGTGAAATGCGTAGATATCAGA
8	0.0	0.0	0.0	0.0	0.0	0.0	0.0	0.0	0.0	0.0	0.0	0.0	0.0	0.0	0.0	0.0	0.0	0.0	0.0	0.0	0.0	0.0	0.0	0.0	0.0	0.0	0.0	0.0	23.0	1.0	0.0	0.0	0.0	0.0	0.0	0.0	0.0	0.0	0.0	46.0	12.0	0.0	8.0	0.0	k__Bacteria; p__Planctomycetes; c__[Brocadiae]; o__Brocadiales; f__Brocadiaceae; g__Candidatus Brocadia; s__	TCGCAATGCCCGAAAGGGTGACGAAGCGACGCCGCGTGTGGGATGAAGGCCTTCGGGTTGTAAACCACTGTCGGGAGTTAAGAATTGTAGGAATGCTAATAGTATTTCTACTTGACTAAGGCTCCGGAGGAAGCCACGGCTAACTCTGTGCCAGCAGCCGCGGTAATACAGAGGCGGCAAGCGTTGTTCGGAATTATTGGGCGTAAAGAGCATGTAGGCGGCTATGTAAGTCGGTTGTGAAAGCCTTCCGCTTAACGGAAGAATGGCGGTCGAAACTGCATGGCTTGAGTGCGGG
9	0.0	0.0	0.0	0.0	0.0	0.0	0.0	0.0	0.0	0.0	1.0	0.0	0.0	0.0	0.0	0.0	6.0	120.0	0.0	10.0	0.0	0.0	6.0	0.0	0.0	0.0	4.0	0.0	13.0	73.0	18.0	0.0	0.0	58.0	2.0	10.0	0.0	0.0	13.0	36.0	15.0	3.0	11.0	2.0	k__Bacteria; p__Planctomycetes; c__[Brocadiae]; o__Brocadiales; f__Brocadiaceae; g__Candidatus Brocadia; s__	TCGCAATGCCCGAAAGGGTGACGAAGCGACGCCGCGTGCGGGAAGAAGGCCTTCGGGTTGTAAACCGCTGTCGGGAGTTAAGAAATGCAAGGGTATTAATAGTATCCTTGCTTGACTAAGGCTCCGGAGGAAGCCACGGCTAACTCTGTGCCAGCAGCCGCGGTAATACAGAGGCGGCAAGCGTTGTTCGGAATTATTGGGCGTAAAGAGCACGTAGGCGGCTGTGTAAGTCGGTTGTGAAAGCCTTCCGCTCAACGGGAGAACGGCATCCGATACTGCATGGCTTGAGTGCGGGAGGGGAGAGTGGAACTTCTGGTGGAGCGGTGAAATGCGTAGATATCAGAAGGAACACCGGCGGCGAAGGCGACTCTCTAGCCCGTAACTGACGCTGAGTGTGCG…
10	0.0	0.0	0.0	0.0	0.0	0.0	0.0	0.0	0.0	0.0	0.0	0.0	0.0	0.0	0.0	0.0	1.0	10.0	0.0	28.0	0.0	0.0	0.0	0.0	0.0	0.0	6.0	0.0	0.0	5.0	9.0	1.0	2.0	38.0	0.0	4.0	0.0	0.0	0.0	0.0	3.0	0.0	0.0	0.0	k__Bacteria; p__Planctomycetes; c__[Brocadiae]; o__Brocadiales; f__Brocadiaceae; g__Candidatus Brocadia; s__	TCGCAATGCCCGAAAGGGTGACGAAGCGACGCCGCGTGTGGGAAGAAGGCCTTCGGGTTGTAAACCACTGTCGGGAGTTAAGAAATGCAAGGATATGAATAGTATCTTTGCTTGACTAAGGCTCCGGAGGAAGCCACGGCTAACTCTGTGCCAGCAGCCGCGGTAATACAGAGGCGGCAAGCGTTGTTCGGAATTATTGGGCGTAAAGAGCACGTAGGCGGCTATGTAAGTCGGTTGTGAAAGCCTTCCGCTCAACGGGAGAACAGCATCCGATACTGCATGGCTTGAGTGCGGGAGGGGAGAGTGGAACTTCTGGTGGAGCGGTGAAATGCGTAGATATCAGAAGGAACGCCGGCGGCGAAAGCGGCTCTCTGGCCCATAACTGACGCTGAGTGTGCG…
11	0.0	0.0	0.0	0.0	0.0	0.0	0.0	0.0	0.0	0.0	0.0	0.0	0.0	0.0	0.0	0.0	0.0	0.0	0.0	1.0	0.0	0.0	0.0	0.0	0.0	0.0	0.0	0.0	0.0	0.0	0.0	0.0	0.0	0.0	0.0	0.0	0.0	0.0	0.0	0.0	0.0	0.0	0.0	0.0	k__Bacteria; p__Planctomycetes; c__; o__; f__; g__; s__	CGGCAATGGGCGCAAGCCTGACCGAGCGACGCCGCGTGGAGGATGAAGGCCTTCGGGTTGTAAACTCCTTTTACCTGGCAAGAAAGCCGGAAACCCAACACGTTTTCGGTTGACGCAACCAGGAGAAAAAGCCACGGCTAACTCTGTGCCAGCAGCCGCGGTAATACAGAGGTGGCAAGCGTTGTTCGGAATCACTGGGCATAAAGGGCGCGTAGGCGGCGAGGCAAGTCGGGTGTGAAATCCCTCAGCTCAACTGAGGAACTGCGCCCGAAACTACCTTGCTAGAGTGCAGGAGAGGAGAGTGGAACTCCTAGTGGAGCGGTGAAATGCGTAGAGATTAGGAGGAACGCCGGTGGCGAAAGCGACTCTCTGGCCTGTAACTGACGCTGAGGCGCGAAA…
12	20.0	1.0	2.0	5.0	2.0	0.0	0.0	0.0	0.0	0.0	3.0	0.0	0.0	3.0	3.0	0.0	0.0	9.0	0.0	1.0	7.0	0.0	0.0	8.0	0.0	5.0	0.0	0.0	1.0	1.0	0.0	0.0	0.0	0.0	26.0	0.0	0.0	0.0	0.0	0.0	1.0	0.0	0.0	0.0	k__Bacteria; p__Planctomycetes; c__[Brocadiae]; o__Brocadiales; f__Brocadiaceae; g__Candidatus Scalindua; s__	GTAGGTGGGTTTGTAAGTCAGATGTGAAAGCCTTCTGTTCAAAGGAAGAACGGCATCTGAAACTGCAGATCTTGAGTGTAGGAGGGGAGAGTGGAACTTCTGGTGGAGCGGTGAAATGCGTAGATATCAGAAGGAACGTCGGCGGCGAAAGCGACTCTCTGGCCTATTACTGACACTGAGTGTGCGAAAGTTAGGGGAGCAAACGGGATTAGATACCCCGGTAGTCCTAACTGTAAACGAT
13	0.0	0.0	0.0	0.0	0.0	0.0	0.0	0.0	0.0	0.0	0.0	0.0	0.0	0.0	0.0	0.0	0.0	0.0	0.0	0.0	0.0	0.0	0.0	0.0	0.0	0.0	0.0	0.0	0.0	0.0	0.0	0.0	0.0	0.0	0.0	0.0	0.0	0.0	0.0	0.0	1.0	0.0	0.0	0.0	k__Bacteria; p__Planctomycetes; c__[Brocadiae]; o__Brocadiales; f__Brocadiaceae	TCGCAATGCCCGAAAGGGTGACGAAGCGACGCCGCGTGTGGGATGAAGGCCTTCGGGTTGTAAACCACTGTCGGGAGTTAAGAATTGTAGGAATGCTAATAGTATTTCTACTTGACTAAGGCTCCGGAGGAAGCCACGGCTAACTCTGTGCCAGCAGCCGCGGTAATACAGAGGCGGCAAGCGTTGTTCGGAATTATTGGGCGTAAAGAGCATGTAGGCGGCTATGTAAGTCGGTTGTGAAAGCCTTCCGCTTAACGGAAGAATGGCGGTCGAAACTGCATGGCTTGAGTGCGGGAGGGGAGAGTGGAACTTCTGGTGGAGCGGTGAAATGCGTAGATATCAGAAGGAACGTCGGCGGCGAAAGCGACTCTCTAGACCGTAACTGACGCTGAGTGTGCG…
14	0.0	0.0	0.0	0.0	0.0	0.0	0.0	0.0	0.0	0.0	0.0	0.0	0.0	0.0	0.0	0.0	0.0	0.0	0.0	14.0	0.0	0.0	0.0	0.0	0.0	0.0	0.0	0.0	0.0	0.0	0.0	0.0	0.0	0.0	0.0	0.0	0.0	0.0	1.0	0.0	0.0	0.0	0.0	0.0	k__Bacteria; p__Planctomycetes; c__[Brocadiae]; o__Brocadiales; f__Brocadiaceae; g__; s__	TCGCAATGCCCGAAAGGGTGACGAAGCGACGCCGCGTGTGGGAAGAAGGCCTTCGGGTTGTAAACCACTGTCAGAGGTTAGGAAGTGTAAGGGTGTTAAGAGCATCTTTACTTGACTTAAGCCTCAGAGGAAGCCACGGCTAACTCTGTGCCAGCAGCCGCGGTAATACAGAGGTGGCAAGCGTTGTTCGGAATTATTGGGCGTAAAGAGCACGTAGGCGGCTCTGCAAGTCAGCTGTGAAAGCCTTCTGCTTAACGGAAGAACAGCAGTTGATACTACAGGGCTTGAGTGCGGGAGGGGAGAGTGGAACTTCTGGTGGAGCGGTGAAATGCGTAGATATCAGAAGGAACGCCGGCGGCGAAAGCGACTCTCTGGTCCGTAACTGACGCTGAGTGTGCG…
15	0.0	0.0	0.0	0.0	0.0	0.0	19.0	0.0	0.0	0.0	1.0	0.0	0.0	0.0	1.0	0.0	0.0	0.0	0.0	0.0	0.0	0.0	0.0	0.0	0.0	0.0	0.0	0.0	0.0	0.0	0.0	0.0	0.0	0.0	0.0	0.0	0.0	0.0	0.0	0.0	0.0	0.0	0.0	0.0	k__Bacteria; p__Planctomycetes; c__[Brocadiae]; o__Brocadiales; f__Brocadiaceae; g__Candidatus Scalindua; s__	TCGCAATGCCCGAAAGGGTGACGAAGCGACGCCGCGTGGGTGAGGAAGGCCTTCGGGTTGTAAAGCCCTGTCAGGAGTTAAGAAATGTAAGTGCGCTAATATCGCATTTATTTGACGAAGGCTCCAAAGGAAGCCACGGCTAACTCTGTGCCAGCAGCCGCGGTAATACAGAGGTGGCAAGCGTTGTTCGGAATTATTGGGCGTAAAGAGCACGTAGGTGGGTTTGTAAGTCAGATGTGAAAGCCTTCTGTTCAACGGAAGAATTGCATCTGAAACTGCAAGTCTTGAGTGTAGGAGGGGAGAATGGAACTTCTGGTGGAGCGGTGAAATGCGTAGATATCAGAAGGAACGCCGGCGGCGAAAGCGATTCTCTGGCCTATTACTGACACTCAGTGTGCG…
39	0.0	0.0	0.0	0.0	0.0	0.0	0.0	0.0	0.0	0.0	0.0	0.0	0.0	0.0	0.0	0.0	0.0	0.0	0.0	0.0	0.0	0.0	0.0	0.0	0.0	0.0	0.0	0.0	0.0	0.0	0.0	0.0	0.0	0.0	0.0	0.0	0.0	0.0	0.0	1.0	0.0	0.0	0.0	0.0	k__Bacteria; p__Planctomycetes	CCGCAATGGGCGCAAGCCTGACGGGGCGACGCCGCGTGGATGACGAAGGCCTTCGGGTTGTAAAATCCTGTCGCGAGGGAAGAACCGCTGGGGGTTAATAGCCTTCCAGCCTGACGTTACCTCGAGAGGAAGCCATGGCTAACTCCGTGCCAGCAGCCGCGGTAATACGGAGATGGCAAGCGTTGTTCGGATTTACTGGGCATAAAGCGCACGTAGGCGGACCCACAAGTCGGTTGTGAAATCCCAGGGCTCAACCCTGGAACTGCGGCCGATACTATGGGTCTAGAGCATGAAAGGGGAGAGTGGAACTTCTGGTGGAGCGGTGAAATGCGTAGATATCAGAAGGAACACCGGTGGCGAAAGCGACTCTCTGGTTCATTGCTGACGCTGAGGTGCGAA…
45	0.0	0.0	0.0	0.0	0.0	0.0	0.0	0.0	0.0	0.0	0.0	0.0	1.0	0.0	0.0	0.0	0.0	0.0	0.0	0.0	0.0	0.0	0.0	0.0	0.0	0.0	0.0	0.0	0.0	0.0	0.0	0.0	0.0	0.0	0.0	0.0	0.0	0.0	0.0	0.0	0.0	0.0	0.0	0.0	k__Bacteria; p__Planctomycetes; c__BD7-11; o__; f__; g__; s__	CCGCAATGGGGGAAACCCTGACGGAGCGACGCCGCGTGTAGGATGAAGGCCTTCGGGTTGTAAACTACTGTCACAGGTTAGGAAAGGGTCGGGCGTCAATAGTGTCCGGCTTTGACAAAGGCCTGAGAGGAAGCCACGGCTAACTTCGTGCCAGCAGCCGCGGTAAGACGAAGGTGGCAACCGTTGTTCGGAATCACTGGGCATAAAGAGCACGTAGGCGGGTGAGTAAGTCGGGTGTGAAATCCCTCGGCCCAACCGAGGAACTGCGCCCGAAACTGCTCGCCTTGAGGACTGGAGGGGAGTGTGGAATCCCTGGTGGAGCGGTGAAATGCGTTGATATCAGGGGGAACACCGGCGGCGAAGGCGGCACTCTGGCCAGTTTCTGACGCTGAGGTGCGA…
46	0.0	5.0	0.0	0.0	7.0	12.0	0.0	2.0	0.0	0.0	0.0	0.0	0.0	35.0	0.0	0.0	3.0	3.0	0.0	2.0	1.0	4.0	0.0	0.0	0.0	0.0	0.0	2.0	0.0	1.0	0.0	0.0	0.0	0.0	0.0	0.0	0.0	0.0	0.0	0.0	0.0	0.0	0.0	0.0	k__Bacteria; p__Planctomycetes; c__[Brocadiae]; o__Brocadiales; f__Brocadiaceae; g__Candidatus Scalindua; s__	ATGCCCGAAGGGTGACGAAGCGACGCCGCGTGGGTGAGGAAGGCCCTCGGGTTGTAAAGCCCTGTCAGGAGTTAAGAAATGTAGGTGTGCTAATATCACGCCTATTTGACGAAGGCTCCAAAGGAAGTCACGGCTAACTCTGTGCCAGCAGCCGCGGTAATACAGAGGTGGCAAGCGTTGTTCGGAATTATTGGGCGTAAAGAGCACGTAGGTGGGTTTGTAAGTCAGATGTGAAAGCCTCCTGTTCAACGGGAGAATTGCATCTGAAACTACTGATCTTGAGTGTAGGAGGGGAGAATGGAACTTCTGGTGGAGCGGTGAAATGCGTAGATATCAGAAGGAACGCCGGCGGCGAAAGCGATTCTCTGGCCTATTACTGACACTCAGTGTGCGAAAGCT…
47	0.0	0.0	0.0	0.0	0.0	0.0	0.0	0.0	0.0	0.0	0.0	0.0	0.0	0.0	0.0	0.0	0.0	0.0	0.0	0.0	0.0	0.0	0.0	0.0	0.0	0.0	0.0	0.0	0.0	0.0	0.0	0.0	0.0	0.0	0.0	0.0	0.0	0.0	0.0	0.0	1.0	0.0	0.0	0.0	k__Bacteria; p__Caldithrix; c__Caldithrixae; o__Caldithrixales; f__BA059; g__; s__	GTCCGGAATCACTGGGCGTAAAGGGCGTGTAGGCGGGCGACCGAGTCAGGTGTAAAAGGCGACGGCTTAACCGTAGTATGTCATCTGATACTGGTTGTCTTGAGTTCGAGAGAGGGTGGTGGAATTCCCGGTGTAGCGGTGAAATGCGTAGATATCGGGAAGAACACCGGAAGCGAAGGCGGCCACCTGGATCGATACTGACGCTGAGGCGCGAAAGCGTGGGGAGCAAACAGGATTAGATACCCTGGTAGTCCACGCTGTAAACGATGGGCACTAGGTGTTGATTTCGCC
48	0.0	0.0	0.0	0.0	0.0	0.0	0.0	0.0	0.0	0.0	0.0	0.0	1.0	0.0	0.0	0.0	0.0	0.0	0.0	0.0	0.0	0.0	0.0	0.0	0.0	0.0	0.0	0.0	0.0	0.0	0.0	0.0	0.0	0.0	0.0	0.0	0.0	0.0	0.0	0.0	0.0	0.0	0.0	0.0	k__Bacteria	AGTCAATGCGCGAAAGCGTGAACTTGCGACGCCGCGTGCGGGATGAAGGCTTTCGGGTTGTAAACCGCTTTTAGGATTTAGGAACCGCGAAGAGGCCAATACCCTCTTCGTCTGACCAAGTCCAGAAAAAGTCACGGCTAACTCCGTGCCAGCAGCCGCGGTAATACGGAGGTGGCAAGCGTTGCTCGGAATCACTGGGCATAAAGAGCACGTAGGCGGCAAGGCAAGTCGGGTGTGAAATCCCCCAGCTTAACTGGGGAATTGCGCTCGATACTGCCTCGCTAGAGGACAGGAGGGGAGAGTGGAACTCTAGGTGGAGCGTGAAATGCGTTGATATCTAGAGGAACGCCGGTGCGAAGCGACTCTCTGGCTGTCTGACGCTGATGTGCGAAAGCTAGG…
49	0.0	0.0	0.0	0.0	0.0	0.0	0.0	0.0	0.0	0.0	0.0	0.0	1.0	0.0	0.0	0.0	0.0	0.0	0.0	0.0	0.0	0.0	0.0	0.0	0.0	0.0	0.0	0.0	0.0	0.0	0.0	0.0	0.0	0.0	0.0	0.0	0.0	0.0	0.0	0.0	0.0	0.0	0.0	0.0	k__Bacteria	TCTCAATGGACGAAAGTCTGACGATGCGACGCCGCGTGGAGGACGAAGGCCTTCGGGTTGTAAACTCCTGTCAGGAGTGAGGAAATGCGGCGGTTCCCATGACCGTCCTTTGACGTAAGCTCCAGAGGAAGCCACGGCTAACTTCGTGCCAGCAGCCGCGGTAATACGAAGGTGGCTAGAGTTGTTCGGAATCACTGGGCATAAAGGGCGTTTAGGCCGTGGAGTGTGTCGGTTGTGACATCCCTCCACTTAATTGAAGAACTGCATCCCAAACTACTCTGCTTGAGTATAGAACGGCACAGCCGAATTCCTGGTGGGAGCGCGTGAAATGCGTATATCTCAGGAGGAACCTCTTGTGGTCAATGCGGCTCTCCAACCTACTACTGACACTGAATCGCT…
50	0.0	0.0	0.0	0.0	0.0	0.0	0.0	0.0	0.0	0.0	0.0	0.0	0.0	0.0	0.0	0.0	1.0	8.0	0.0	22.0	0.0	0.0	0.0	0.0	0.0	0.0	1.0	0.0	3.0	13.0	5.0	1.0	1.0	67.0	0.0	3.0	0.0	0.0	0.0	0.0	0.0	0.0	0.0	0.0	k__Bacteria; p__Planctomycetes; c__[Brocadiae]; o__Brocadiales; f__Brocadiaceae; g__Candidatus Brocadia; s__	TCGCAATGCCCGAAAGGGTGACGAAGCGACGCCGCGTGTGGGAAGAAGGCCTTCGGGTTGTAAACCACTGTCGGGAGTTAAGAAATACAAGGATATTAATAGTGTCTTTGTTTGACTAAGGCTCCGGAGGAAGCCACGGCTAACTCTGTGCCAGCAGCCGCGGTAATACAGAGGCGGCAAGCGTTGTTCGGAATTATTGGGCGTAAAGAGCACGTAGGCGGCTATGTAAGTCGGTTGTGAAAGCCTTCCGCTCAACGGAAGAACAGCATCCGATACTACATGGCTTGAGTGCGGGAGGGGAGAGTGGAACTTCTGGTGGAGCGGTGAAATGCGTAGATATCAGAAGGAACGCCGGCGGCGAAAGCGGCTCTCTGGCCCATAACTGACGCTGAGTGTGCG…
51	0.0	0.0	0.0	0.0	0.0	0.0	0.0	0.0	0.0	0.0	0.0	0.0	0.0	0.0	0.0	0.0	0.0	0.0	0.0	0.0	0.0	0.0	0.0	0.0	0.0	0.0	0.0	0.0	0.0	0.0	0.0	0.0	0.0	0.0	0.0	0.0	0.0	0.0	0.0	0.0	1.0	0.0	0.0	0.0	k__Bacteria; p__Planctomycetes; c__[Brocadiae]; o__Brocadiales; f__Brocadiaceae; g__; s__	GTGATCGGATTATTGGGCGTAAGAGCACGTAGGCGGCCTTGCAAGTCAGTTGTGAAAGCCTTCCGCTTAACGGAAGAACGGCATCTGATACTACAGGGCTTGAGTACGGGAGGGGAGAGTGGAACTTCTGGTGGAGCGGTGAAATGCGTAGATATCAGAAGGAACGCCGGCGGCGAAAGCGACTCTCTGGTCCGAAACTGACGCTGAGTGTGCGAAAGCTAGGGGAGCAAACGGGATTAGAGACCCCGGTAGTCCACGCCGTAAACGATGCCAACTCGATGTCGGTGCCGC
52	0.0	0.0	0.0	0.0	0.0	0.0	0.0	0.0	0.0	0.0	0.0	0.0	0.0	0.0	0.0	0.0	0.0	6.0	0.0	0.0	0.0	0.0	0.0	0.0	0.0	0.0	0.0	0.0	0.0	3.0	0.0	0.0	90.0	15.0	0.0	0.0	0.0	0.0	0.0	0.0	1.0	1.0	0.0	0.0	k__Bacteria; p__Planctomycetes; c__[Brocadiae]; o__Brocadiales; f__Brocadiaceae	TCGCAATGCCCGAAAGGGTGACGAAGCGACGCCGCGTGTGGGAAGAAGGCCTTCGGGTTGTAAACCACTGTCGGGAGTTAAGAAATGCAAGGGTGTTAATAGCATCCTTGCTTGACTAAGGCTCCGGAGGAAGCCACGGCTAACTCTGTGCCAGCAGCCGCGGTAATACAGAGGCGGCAAGCGTTGTTCGGAATTATTGGGCGTAAAGAGCACGTAGGCGGCTTTGTAAGTCAGTTGTGAAAGCCTTCTGCTCAACGGAAGAACAGCATCTGATACTGCAAGGCTAGAGTGCGGAAGGG
53	0.0	0.0	0.0	0.0	0.0	0.0	0.0	0.0	0.0	0.0	0.0	0.0	0.0	0.0	0.0	0.0	0.0	0.0	0.0	6.0	0.0	0.0	0.0	0.0	0.0	0.0	0.0	0.0	0.0	1.0	0.0	0.0	1.0	1.0	0.0	0.0	0.0	0.0	0.0	0.0	0.0	0.0	1.0	0.0	k__Bacteria; p__Planctomycetes; c__[Brocadiae]; o__Brocadiales; f__Brocadiaceae; g__Candidatus Jettenia; s__	AAAGGGTGACGAAGCGACGCCGCGTGTGGGAAGAAGGCCTTCGGGTTGTAAACCACTGTCGGGAGTTAAGAAGTGTAAGGGTCTTAAGAGCATCCTTGCTTGACGTTAGCTCCGGAGGAAGCCACGGCTAACTCTGTGCCAGCAGCCGCGGTAATACAGAGGTGGCAAGCGTTGTTCGGAATTATTGGGCGTAAAGAGCACGTAGGCGGCCCTGCAAGTCAGCTGTGAAATCCTTCTGCTCAACGGAAGAACGGCAGTTGATACTACAGGGCTCGAGTGCGGGAGGGGAGAGTGGAACTTCTGGTGGAGCGGTGAAATGCGTAGATATCAGAAGGAACATCGGCGGCGAAAGCGACTCTCTGGCCCGTAACTGACGCTGAGGTGCGAAAGCTAGGGGAG…
55	0.0	0.0	0.0	0.0	0.0	0.0	0.0	0.0	0.0	0.0	0.0	0.0	0.0	0.0	0.0	0.0	0.0	0.0	0.0	0.0	0.0	0.0	0.0	0.0	0.0	0.0	0.0	0.0	0.0	1.0	0.0	0.0	0.0	0.0	0.0	0.0	0.0	0.0	1.0	0.0	0.0	0.0	0.0	0.0	k__Bacteria; p__Planctomycetes; c__[Brocadiae]; o__Brocadiales; f__Brocadiaceae; g__Candidatus Brocadia; s__	TCGCAATGCCCGAAAGGGTGACGAAGCGACGCCGCGTGCGGGAAGAAGGCCTTCGGGTTGTAAACCGCTGTCGGGAGTTAAGAAATGCAAGGGTGTTAACAGCGTCCTTGCTTGACTAAGGCTCCGGAGGAAGCCACGGCTAACTCTGTG
56	0.0	0.0	0.0	0.0	0.0	0.0	0.0	0.0	0.0	0.0	0.0	0.0	0.0	0.0	0.0	0.0	0.0	0.0	0.0	0.0	0.0	0.0	0.0	0.0	0.0	0.0	0.0	0.0	0.0	0.0	0.0	0.0	0.0	0.0	0.0	0.0	0.0	0.0	0.0	0.0	4.0	0.0	0.0	0.0	k__Bacteria; p__Planctomycetes; c__[Brocadiae]; o__Brocadiales; f__Brocadiaceae; g__; s__	TCGCAATGCCCGAAAGGGTGACGAAGCGACGCCGCGTGTGGGAAGAAGGCCTTCGGGTTGTAAACCACTGTCGGGAGTTAAGAAAGGCGGGAGAGTGAATAGCTTTCCTGTTTTGACGAAAGCTCCGGAGGAAGCCACGGCTAACTCTGTGCCAGCAGCCGCGGTAATACAGAGGTGGCAAGCGTTGTTCGGAATTATTGGGCGTAAAGGGCACGTAGGCGGCCCTGCAAGTCAGTTGTGAAATCCTTCCGCTTAACGGAAGAACGGCAGGTGATACTACAGGGCTAGAGTGCGGTAGGGGAGAGCGGGACTTCTGGTGGAGCGGTGAAATGCGTAGATATCAGAAGGAACACCGGCGGCGAAAGCGGCTCTCTGGTCCGTAACTGACGCTGAGGTGCG…
57	0.0	0.0	0.0	0.0	0.0	0.0	0.0	0.0	0.0	0.0	0.0	0.0	0.0	0.0	0.0	1.0	0.0	15.0	0.0	1.0	0.0	0.0	0.0	0.0	0.0	0.0	0.0	0.0	1.0	22.0	0.0	0.0	0.0	0.0	0.0	0.0	0.0	0.0	0.0	0.0	0.0	0.0	0.0	4.0	k__Bacteria; p__Planctomycetes; c__[Brocadiae]; o__Brocadiales; f__Brocadiaceae; g__Candidatus Brocadia; s__	CGCGTGCGGGAAGAAGGCCTTCGGGTTGTAAACCGCTGTCGGGAGTTAAGAAATGTAAGGATGTTAATAGCATCTTTGCTTGACTAAGGCTCCGGAGGAAGCCACGGCTAACTCTGTGCCAGCAGCCGCGGTAATACAGAGGCGGCAAGCGTTGTTCGGAATTATTGGGCGTAAAGAGCACGTAGGCGGCTATGTAAGTCGGTTGTGAAAGCCTTCCGCTCAACGGGAGAACAGCATCCGATACTGCATGGCTTGAGTGCGGGAGGGGAGAGTGGAACTTCTGGTGGAGCGGTGAAATGCGTAGATATCAGAAGGAACGCCGGCGGCGAAAGCGGCTCTCTGGCCCATAACTGACGCTGAGTGTGCGAAAGCTAGGGGAGCAAACGGGATTAGATACCC…
58	0.0	0.0	0.0	0.0	0.0	0.0	0.0	0.0	0.0	0.0	0.0	0.0	0.0	0.0	0.0	3.0	0.0	3.0	0.0	2.0	0.0	0.0	0.0	0.0	0.0	0.0	1.0	0.0	0.0	4.0	7.0	0.0	1.0	0.0	0.0	0.0	0.0	0.0	0.0	0.0	0.0	0.0	0.0	2.0	k__Bacteria; p__Planctomycetes; c__[Brocadiae]; o__Brocadiales; f__Brocadiaceae; g__Candidatus Brocadia; s__	TCGCAATGCCCGAAAGGGTGACGAAGCGACGCCGCGTGCGGGAAGAAGGCCTTCGGGTTGTAAACCGCTGTCGGGAGTTAAGAAATGCAAGGGTGTTAATAGTATCCTTGCTTGACTAAGGCTCCGGAGGAAGCCACGGCTAACTCTGTGCCAGCAGCCGCGGTAATACAGAGGCGGCAAGCGTTGTTCGGAATTATTGGGCGTAAAGAGCACGTAGGCGGCTGTGTAAGTCGGTTGTGACAGCCTTCCGCTCAACGGGAGAACGGCATCCGATACTGCATAGCTTGAGTGCGGGAGGGGAGAGTGGAACTTCTGGTGGAGCGGTGAAATGCGTAGATATCAGAAGGAACACCGGCGGCGAAAGCGACTCTCTGGCCCGTAACTGACGCTGAGTGTGCG…
59	0.0	0.0	0.0	0.0	0.0	0.0	0.0	0.0	0.0	0.0	0.0	0.0	0.0	0.0	0.0	0.0	0.0	54.0	0.0	6.0	0.0	0.0	0.0	0.0	0.0	0.0	0.0	0.0	0.0	6.0	2.0	1.0	82.0	6.0	0.0	1.0	2.0	0.0	0.0	0.0	0.0	0.0	0.0	0.0	k__Bacteria; p__Planctomycetes; c__[Brocadiae]; o__Brocadiales; f__Brocadiaceae	TCGCAATGCCCGAAAGGGTGACGAAGCGACGCCGCGTGTGGGAAGAAGGCCTTCGGGTTGTAAACCACTGTCGGGAGTTAAGAAATGTAAGGGTGTTAATAGCATCCTTACTTGACTAAGGCTCCGGAGGAAGCCACGGCTAACTCTGTGCCAGCAGCCGCGGTAATACAGAGGCGGCAAGCGTTGTTCGGAATTATTGGGCGTAAAGAGCACGTAGGCGGCTTTGTAAGTCAGTTGTGAAAGCCTTCCGCTTAACGGAAGAACAGCATCTGATACTGCAAGGCTAGAGTGCGGAAGGG
60	0.0	0.0	0.0	0.0	0.0	0.0	0.0	0.0	0.0	0.0	0.0	0.0	0.0	0.0	0.0	0.0	0.0	18.0	0.0	5.0	0.0	0.0	0.0	0.0	0.0	0.0	0.0	0.0	0.0	3.0	5.0	0.0	2.0	0.0	0.0	1.0	1.0	0.0	0.0	0.0	0.0	1.0	0.0	0.0	k__Bacteria; p__Planctomycetes; c__[Brocadiae]; o__Brocadiales; f__Brocadiaceae	TCGCAATGCCCGAAAGGGTGACGAAGCGACGCCGCGTGTGGGAAGAAGGCCTTCGGGTTGTAAACCACTGTCGGGAGTTAGGAAATGTAAGGGTGTTAATAGCATCCTTACTTGACTAAGGCTCCGGAGGAAGCCACGGCTAACTCTGTGCCAGCAGCCGCGGTAATACAGAGGCGGCAAGCGTTGTTCGGAATTATTGGGCGTAAAGAGCACGTAGGCGGCCTTGTAAGTCAGTTGTGAAAGCCTTCTGCTTAACGGAAGAACAGCAGCTGATACTGCAAGGCTAGAGTGCGGAAGGGGAGAGTGGAACTTCTGGTGGAGCGGTGAAATGCGTAGATATCAGAAGGAACACCGGCGGCGAAGGCGACTCTCTGGTCCGTAACTGACGCTGAGTGTGCG…
61	0.0	0.0	0.0	0.0	0.0	0.0	0.0	0.0	0.0	0.0	0.0	0.0	0.0	0.0	0.0	0.0	0.0	2.0	0.0	0.0	0.0	0.0	0.0	0.0	0.0	0.0	2.0	0.0	0.0	4.0	0.0	4.0	3.0	1.0	0.0	0.0	1.0	0.0	0.0	0.0	0.0	0.0	0.0	0.0	k__Bacteria; p__Planctomycetes; c__[Brocadiae]; o__Brocadiales; f__Brocadiaceae	CCTTGCTTGACTAAGGCTCCGGAGGAAGCCACGGCTAACTCTGTGCCAGCAGCCGCGGTAATACAGAGGCGGCAAGCGTTGTTCGGAATTATTGGGCGTAAAGAGCACGTAGGCGGCTTTGTAAGTCAGTTGTGAAAGCCTTCTGCTCAACGGAAGAACAGCATCTGATACTGCAAGGCTAGAGTGCGGAAGGGGAGAGTGGAACTTCTGGT
62	0.0	0.0	0.0	0.0	0.0	0.0	0.0	0.0	0.0	0.0	0.0	0.0	0.0	0.0	0.0	0.0	0.0	12.0	0.0	14.0	0.0	0.0	0.0	0.0	0.0	0.0	0.0	0.0	0.0	8.0	0.0	13.0	101.0	0.0	0.0	0.0	6.0	0.0	0.0	0.0	0.0	0.0	0.0	0.0	k__Bacteria; p__Planctomycetes; c__[Brocadiae]; o__Brocadiales; f__Brocadiaceae	TCGCAATGCCCGAAAGGGTGACGAAGCGACGCCGCGTGTGGGAAGAAGGCCTTCGGGTTGTAAACCACTGTCGGGAGTTAAGAAATGTAAGGGTGTTAATAGCATCCTTACTTGACTAAGGCTCCGGAGGAAGCCACGGCTAACTCTGTGCCAGCAGCCGCGGTAATACAGAGGCGGCAAGCGTTGTTCGGAATTATTGGGCGTAAAGAGCACGTAGGCGGCCTTGTAAGTCAGTTGTGAAAGCCTTCTGCTTAACGGAAGAACAGCATCTGATACTGCAAGGCTAGAGTACGGAAGGG
63	0.0	0.0	0.0	0.0	0.0	0.0	0.0	0.0	0.0	0.0	2.0	0.0	0.0	0.0	0.0	0.0	0.0	1.0	0.0	0.0	0.0	0.0	0.0	0.0	0.0	0.0	1.0	0.0	0.0	3.0	3.0	0.0	0.0	0.0	0.0	1.0	0.0	0.0	0.0	0.0	1.0	0.0	0.0	40.0	k__Bacteria; p__Planctomycetes; c__[Brocadiae]; o__Brocadiales; f__Brocadiaceae; g__Candidatus Brocadia; s__	TCGCAATGCCCGAAAGGGTGACGAAGCGACGCCGCGTGCGGGAAGAAGGCCTTCGGGTTGTAAACCGCTGTCGGGAGTTAAGAAATGTAAGGATGTTAATAGCATCTTTGCTTGACTAAGGCTCCGGAGGAAGCCACGGCTAACTCTGTGCCAGCAGCCGCGGTAATACAGAGGCGGCAAGCGTTGTTCGGAATTATTGGGCGTAAAGAGCACGTAGGCGGCTATGTAAGTCGGTTGTGAAAGCCTTCCGCTCAACGGGAGAACAGCATCCGATACTGCATGGCTTGAGTGCGGGAGGGGAGAGTGGAACTTCTGGTGGAGCGGTGAAATGCGTAGATATCAGAAGGAACGCCGGCGGCGAAAGCGGCTCTCTGGCCCATAACTGACGCTGAGTGTGCG…
64	0.0	0.0	0.0	0.0	0.0	0.0	0.0	0.0	0.0	0.0	0.0	0.0	0.0	0.0	0.0	0.0	0.0	0.0	0.0	0.0	0.0	0.0	0.0	0.0	0.0	0.0	0.0	0.0	0.0	0.0	0.0	0.0	0.0	0.0	0.0	0.0	0.0	0.0	0.0	0.0	1.0	0.0	0.0	0.0	k__Bacteria; p__Planctomycetes; c__[Brocadiae]; o__Brocadiales; f__Brocadiaceae; g__Candidatus Brocadia; s__	TCGCAATGCCCGAAAGGGTGACGAAGCGACGCCGCGTGCGGGAAGAAGGCCTTCGGGTTGTAAACCGCTGTCGGGAGTTAAGAAATGCAAGGATGTTAATAGCATCTTTGTTTGACTAAGGCTCCGGAGGAAGCCACGGCTAACTCTGTGCCAGCAGCCGCGGTAATACAGAGGCGGCAAGCGTTGTTCGGAATTATTGGGCGTAAAGAGCACGTAGGCGGCTGTGTAAGTCGGTTGTGAAAGCCTTCCGCTTAACGGAAGAACGGCATCCGATACTGCATAGCTCGAGTGCGGGAGGGGAGAGTGGAACTTCTGGTGGAGCGGTGAAATGCGTAGATATCAGAAGGAACACCGGCGGCGAAGGCGACTCTCTGGCCCGTAACTGACGCTGAGTGTGCG…
65	0.0	0.0	0.0	0.0	0.0	0.0	0.0	0.0	0.0	0.0	0.0	0.0	0.0	0.0	0.0	1.0	0.0	0.0	0.0	0.0	0.0	0.0	0.0	0.0	0.0	0.0	0.0	0.0	0.0	0.0	0.0	0.0	0.0	0.0	0.0	0.0	0.0	0.0	0.0	0.0	0.0	0.0	0.0	0.0	k__Bacteria; p__Planctomycetes	CTGCAATGGACGAAAGTCTGACAGAGCGACGCCGCGTGGAGGAAGAAGGCCTTCGGGTTGTAAACTCCTGTCACAGGTTAAGAAGGGTGTACTGCATAACATGCGGTACATTCGGACAAAGGCCTGAGAGGAAGCCACGGCTAACTCTGTGCCAGCAGCCGCGGTAAGACAGAGGTGGCAAGCGTTGTTCGGAACCACTGGGCGTAAAGGGCGCGTAGGCGGTGACATAAGTCGGTGGTGAAATCCCTCGGCTCAACCGAGGCATTGCTTCCGATACTATGTCGCTTGAGTGCGGGAGGGGAGAGTGGAACTTCTGGTGGAGCGGTGAAATGCGTAGATATCAGAAGGAACGCCGGAGGCGAAAGGCGGCTCTCTGGACCGTTACTGACGCTGAGGCGC…
66	0.0	0.0	0.0	0.0	0.0	0.0	0.0	0.0	0.0	0.0	0.0	0.0	0.0	1.0	0.0	0.0	0.0	1.0	0.0	0.0	2.0	0.0	0.0	0.0	0.0	1.0	0.0	0.0	0.0	0.0	0.0	0.0	0.0	0.0	0.0	0.0	0.0	4.0	0.0	0.0	0.0	0.0	0.0	0.0	k__Bacteria; p__Planctomycetes; c__[Brocadiae]; o__Brocadiales; f__Brocadiaceae; g__; s__	TTAGGAAATGCAGGGGTGTTAATAGCGCTCTTGCTTGACTAAGGCTCCAGAGGAAGCCACGGCTAACTCTGTGCCAGCAGCCGCGGTAATACAGAGGCGGCAAGCGTTGTTCGGAATTATTGGGCGTAAAGAGCACGTAGGCGGCCTTGCAAGTCAGTTGTGAAAGCCTTCCGCTCAACGGAAGAATGCCAGCTGATACTACAGGGCTTGAGTACGGGAGGGGAGAGTGGAAC
67	0.0	0.0	0.0	0.0	0.0	0.0	0.0	0.0	0.0	0.0	0.0	0.0	0.0	0.0	8.0	0.0	5.0	0.0	0.0	0.0	0.0	1.0	0.0	0.0	0.0	1.0	0.0	0.0	0.0	2.0	0.0	0.0	0.0	0.0	0.0	0.0	0.0	17.0	0.0	0.0	0.0	0.0	0.0	0.0	k__Bacteria; p__Planctomycetes; c__[Brocadiae]; o__Brocadiales; f__Brocadiaceae; g__; s__	GGAGTTAAGAAATGTAAAGGTGTTAATAGCGCCTTTATTTGACGAAGGCTCCAGAGGAAGCCACGGCTAACTCTGTGCCAGCAGCCGCGGTAATACAGAGGTGGCAAGCGTTGTTCGGAATTATTGGGCGTAAAGAGCACGTAGGCGGTCCTGCAAGTCTGTTGTGAAATCCTTCCGCTTAACGGGAGAACGGCAGCTGATACTACAGGACTAGAGTACGGGAGGGGAGAGTGGAACTTCTG
68	0.0	0.0	0.0	0.0	0.0	0.0	0.0	0.0	0.0	0.0	0.0	0.0	0.0	0.0	0.0	1.0	0.0	1.0	0.0	0.0	0.0	2.0	0.0	0.0	0.0	0.0	0.0	0.0	0.0	0.0	0.0	0.0	0.0	0.0	0.0	0.0	0.0	0.0	0.0	0.0	0.0	0.0	0.0	0.0	k__Bacteria; p__Planctomycetes; c__[Brocadiae]; o__Brocadiales; f__Brocadiaceae	GTGACGAAGCGACGCCGCGTGCGGGAAGAAGGCCCTAGGGTTGTAAACCGCTGTCAGGAGTTAAGAAATGTAGGAATGTTAATAGCATTTCTATTTGACTAAGGCTCCAGAGGAAGCCACGGCTAACTCTGTGCCAGCAGCCGCGGTAATACAGAGGTGGCAAGCGTTGTTCGGAATTATTGGGCGTAAAGAGCACGTAGGCGGCCCTGCCAGTCAGTTGTGAAAGCCTTCCGCTCAACGGAAGAACGGCAGCTGATACTACAGGGCTAGAGTACGGGAGGGGAGAGTGGAACTTCTGGTGGAGCGGTGAAATGCGTAGATATCAGAAGGAACGCCGGCGGCGAAAGCGACTCTCTGGACCGAAACTGACGCTGAGTGTGCGAAAGCTAGGGGAGCAAA…
69	0.0	0.0	0.0	0.0	0.0	0.0	0.0	0.0	0.0	0.0	0.0	0.0	0.0	0.0	0.0	1.0	0.0	0.0	0.0	0.0	0.0	0.0	0.0	0.0	0.0	0.0	0.0	0.0	0.0	0.0	0.0	0.0	0.0	0.0	0.0	0.0	0.0	0.0	0.0	0.0	0.0	0.0	0.0	0.0	k__Bacteria; p__Planctomycetes	CTGCAATGGGCGAAAGCCTGACAGAGCGACGCCGCGTGGAGGAAGAAGGCCTTCGGGTTGTAAACTCCTGTCACAGGTTAAGAAGAGTGTTCTGCCTAATAGGCGGGACTTTCGGACAAAGGCCTGAGAGGAAGCCACGGCTAACTCTGTGCCAGCAGCCGCGGTAAGACAGAGGTGGCAAGCGTTGTTCGGAACCATTGGGCGTAAAGGGCGCGTAGGCGGTGGCATAAGTCGGTGGTGAAATCCCTCGGCTCAACCGGGGCATTGCTTCCGATACTATGTCGCTTGAGTACGGGAGGGGAGAGTGGAACTTCTGGTGGAGCGGTGAAATGCGTAGATATCAGAAGGAACGCCGGAGGCGAAGGCGGCTCTCTGGACCGTTACTGACGCTGAGGCGCG…
70	0.0	0.0	0.0	0.0	0.0	0.0	0.0	0.0	0.0	0.0	0.0	0.0	0.0	0.0	0.0	0.0	0.0	1.0	0.0	0.0	0.0	0.0	0.0	0.0	0.0	0.0	1.0	0.0	0.0	3.0	0.0	0.0	0.0	0.0	0.0	0.0	0.0	0.0	0.0	0.0	0.0	0.0	0.0	1.0	k__Bacteria; p__Planctomycetes; c__[Brocadiae]; o__Brocadiales; f__Brocadiaceae; g__Candidatus Brocadia; s__	CGCAATGCCCGAAAGGGTGACGAAGCGACGCCGCGTGCGGGAAGAAGGCCTTCGGGTTGTAAACCGCTGTCGGGAGTTAAGAAATGTAAGGATGTTAATAGCATCTTTGCTTGACTAAGGCTCCGGAGGAAGCCACGGCTAACTCTGTGCCA
71	0.0	0.0	0.0	0.0	0.0	0.0	0.0	0.0	0.0	0.0	0.0	0.0	0.0	0.0	0.0	0.0	0.0	0.0	0.0	0.0	0.0	0.0	0.0	0.0	0.0	0.0	1.0	0.0	0.0	0.0	0.0	0.0	0.0	0.0	0.0	0.0	0.0	0.0	0.0	0.0	0.0	0.0	0.0	0.0	k__Bacteria; p__Planctomycetes; c__[Brocadiae]; o__Brocadiales; f__Brocadiaceae; g__Candidatus Brocadia; s__	TCGCAATGCCCGAAAGGGTGACGAAGCGACGCCGCGTGCGGGAAGAAGGCCTTCGGGTTGTAAACCGCTGTCGGGAGTTAAGAAATGCAAGGATATTAATAGTGTCTTTGCTTGACTAAGGCTCCGGAGGAAGCCACGGCTAACTCTGTGCCAGCAGCCGCGGTAATACAGAGGCGGCAAGCGTTGTTCGGAATTATTGGGCGTAAAGAGCACGTAGGCGGCTATGTAAGTCGGTTGTGAAAGCCTTCCGCTCAACGGGAGAACAGCATCCGATACTGCATGGCTTGAGTGTGGGAGGGGAGAGTGGAACTTCTGGTGGAGCGGTGAAATGCGTAGATATCAGAAGGAACGCCGGCGGCGAAAGCGGCTCTCTGGCCCATAACTGACGCTGAGTGTGCG…
72	0.0	0.0	0.0	0.0	0.0	0.0	0.0	0.0	0.0	0.0	0.0	0.0	0.0	0.0	0.0	0.0	0.0	0.0	0.0	0.0	0.0	0.0	0.0	0.0	0.0	0.0	0.0	0.0	0.0	0.0	0.0	0.0	0.0	0.0	0.0	0.0	0.0	0.0	0.0	0.0	0.0	0.0	1.0	0.0	k__Bacteria; p__Planctomycetes; c__[Brocadiae]; o__Brocadiales; f__Brocadiaceae; g__Candidatus Brocadia; s__	TCGCAATGCCCGAAAGGGTGACGAAGCGACGCCGCGTGCGGGAAGAAGGCCTTCGGGTTGTAAACCGCTGTCGGGAGTTAGGAAATGCAAGGATGTTAATAGCGTTCTTGCTTGACTAAGGCTCCGGAGGAAGCCACGGCTAACTCTGTGCCAGCAGCCGCGGTAATACAGAGGCGGCAAGCGTTGTTCGGAATTATTGGGCGTAAAGAGCACGTAGGCGGCTGTGTAAGTCGGTTGTGAAAGCCTTCCGCTTAACGGAAGAACGGCATCCGATACTGCATAGCTTGAGTGCGGGAGGGGAGAGTGGAACTTCTGGTGGAGCGGTGAAATGCGTAGATATCAGAAGGAACGTCGGCGGCGAAAGCGACTCTCTAGACCGTAACTGACGCTGAGTGTGCG…
73	0.0	0.0	0.0	0.0	0.0	0.0	0.0	0.0	0.0	0.0	0.0	0.0	1.0	0.0	0.0	0.0	0.0	0.0	0.0	0.0	0.0	0.0	0.0	0.0	0.0	0.0	0.0	0.0	0.0	0.0	0.0	0.0	0.0	0.0	0.0	0.0	0.0	0.0	0.0	0.0	0.0	0.0	0.0	0.0	k__Bacteria; p__Planctomycetes; c__BD7-11; o__; f__; g__; s__	CCGCAATGGGCGAAAGCCTGACGGAGCGACGCCGCGTGAGGGATGAAGGCCTTCGGGTTGTAAACCTCTGTCACCGGTTATGAAATGATCATGGGTTAATAGCCCATGGTCTTGACAAAGGCCGGAGAGGAAGTCACGGCTAACTACGTGCCAGCAGCCGCGGTAATACGTAGGTGGCAAGCGTTACTCGGAATCACTGGGCATAAAGCGCGCGTAGGCGGCTGCGTAAGTCGGGTGTGAAATCCCTCGGCCTAACCGAGGAACTGCGCCCGAAACTGCATGGCTTGAGGCTGGAAGGGGAGAGTGGAATTCCCGGTGGAGCGGTGAAATGCGTTGATATCGGGAGGACGCCGGCGGCGAACGCGACTCTCTGGTCCAGCTCTGACGCTATGTGCGAAA…
74	0.0	0.0	0.0	0.0	0.0	0.0	0.0	0.0	0.0	0.0	6.0	0.0	0.0	0.0	0.0	0.0	0.0	0.0	0.0	0.0	0.0	0.0	0.0	0.0	0.0	0.0	0.0	0.0	0.0	0.0	0.0	0.0	0.0	0.0	0.0	0.0	0.0	0.0	0.0	0.0	0.0	0.0	0.0	0.0	k__Bacteria; p__Planctomycetes; c__; o__; f__; g__; s__	TCGCAATGGGCGCAAGCCTGACGATGCGACGCCGCGTGCATGATGACGGCCCTCGGGTTGTAAAGTGCTGTCAGGTGTTAAGAAAGGCGGTTGGCAGAATACGCCGGCCGTTTGACAAAGGCACCAGAGGAAGCCACGGCTAAATTCGTGCCAGCAGCCGCGGTAACACGAATGTGGCAAGCGTTGTTCGGAATTATTGGGCATAAAGGGCACGTAGGCGGAAGGGTAAGTTGGTGGTGAAAGCCCTCGGCTCAACCGAGGAATTGCCTCCAATACTGCCTATCTCGAGTGCAGGAGGGGAGAGTGGAACTCTTGGTGGAGCGGTGAAATGCGTTGATATCAAGGGGAACGCCGGCGGCGAAAGCGGCTCTCTGGCCTGTTACTGACGCTGATGTGCGA…
75	0.0	0.0	0.0	0.0	0.0	0.0	0.0	0.0	0.0	0.0	0.0	0.0	0.0	0.0	0.0	1.0	0.0	0.0	0.0	0.0	0.0	0.0	0.0	0.0	0.0	0.0	0.0	0.0	0.0	0.0	0.0	0.0	0.0	0.0	0.0	0.0	0.0	0.0	0.0	0.0	0.0	0.0	0.0	0.0	k__Bacteria; p__Planctomycetes; c__; o__; f__; g__; s__	TCGCAATGGGCGCAAGCCTGACGATGCGACGCCGCGTGGGGGAAGAAGGCCTTCGGGTCGTAAACTCCTGTCATGGGTTAAGAAAGGCCGGTGGGATAATACCCCGTCGGTTTGACAAAGGCCCAAGAGGAAGCCACGGCTAACTTCGTGCCAGCAGCCGCGGTAATACGAAGGTGGCAAGCGTTGTTCGGAATCACTGGGCATAAAGGGTGCGTAGGCGGTCCGGCAAGTCGGTGGTGAAAGCCCTCGGCTCAACCGAGGAAGTGCTTCCGAAACTGCCGGACTCGAGTGCAGGAGGGGAGAGTGGAACTCTTGGTGGAGCGGTGAAATGCGTTGATATCAAGAGGAACGCCGGCGGCGAAAGCGACTCTCTGGACTGCTACTGACGCTGAGGCACGA…
76	0.0	0.0	0.0	0.0	0.0	0.0	0.0	0.0	0.0	0.0	0.0	0.0	0.0	0.0	0.0	0.0	0.0	0.0	0.0	0.0	0.0	0.0	0.0	0.0	0.0	1.0	0.0	0.0	0.0	0.0	0.0	0.0	0.0	0.0	0.0	0.0	0.0	0.0	0.0	0.0	0.0	0.0	0.0	0.0	k__Bacteria; p__Planctomycetes; c__; o__; f__; g__; s__	TCGCAATGGGCGCAAGCCTGACGATGCGACGCCGCGTGGATGATGAAGGCCCTCGGGTTGTAAAGTCCTGTCAGGTGTTAAGAAATGCGGTGGGGGAAATATTCCCACCGTTTGACGAAGGCACCAGAGGAAGCCACGGCTAACTTCGTGCCAGCAGCCGCGGTAACACGAAGGTGGCAAGCGTTGTTCGGAATTATTGGGCATAAAGGGCACGTAGGCGGGATGGTAAGTCGGTAGTGAAAGCCCTCGGCTCAACCGAGGAATTGCTTCCGATACTGCCTTCCTCGAGTACAGGAGGGGGAGAGTGGAACTCTTGGTGGAGCGGTGAAATGCGTTGATATCAAGGGGAACGCCGGCGGCGAAAGCGACTCTCTGGCCTGTTACTGACGCTGAGGTGCG…
77	0.0	0.0	0.0	0.0	0.0	0.0	0.0	0.0	0.0	0.0	0.0	0.0	0.0	0.0	0.0	1.0	0.0	0.0	0.0	0.0	0.0	0.0	0.0	0.0	0.0	0.0	0.0	0.0	0.0	0.0	0.0	0.0	0.0	0.0	0.0	0.0	0.0	0.0	0.0	0.0	0.0	0.0	0.0	0.0	k__Bacteria; p__Planctomycetes	CTGCAATGGGCGAAAGCCTGACAGAGCGACGCCGCGTGGAGGAAGAAGGCCTTCGGGTTGTAAACTCCTGTCACGGGTTATGAAGAGTGGCTCGATGAATACTTGAGTCTTTCAGACAAAGGCCCGAGAGGAAGCCACGGCTAACTCTGTGCCAGCAGCCGCGGTAATTCAGAGGTGGCAAGCGTTGTTCGGAACCACTGGGCGTAAAGGGCGCGTAGGCGGTGGCGTAAGTTCGTGGTGAAATCCCCCGGCTTAACCGGGGAATGGCCGCGAAAACTGCGTCGCTCGAGGGTGAGAGGGGAGAGTGGAACTTCTGGTGGAGCGGTGAAATGCGTAGATATCAGAAGGAACGCCGGAGGCGAAAGCGACTCTCTGGTTCACTCCTGACGCTGAGGCGCG…
78	0.0	0.0	0.0	0.0	0.0	0.0	0.0	0.0	0.0	0.0	0.0	0.0	0.0	1.0	0.0	0.0	2.0	0.0	0.0	0.0	0.0	0.0	0.0	0.0	0.0	2.0	0.0	0.0	0.0	0.0	0.0	0.0	0.0	0.0	0.0	0.0	0.0	1.0	0.0	0.0	0.0	0.0	0.0	0.0	k__Bacteria; p__Planctomycetes; c__[Brocadiae]; o__Brocadiales; f__Brocadiaceae; g__Candidatus Scalindua; s__	TCGCAATGCCCGAAAGGGTGACGAAGCGACGCCGCGTGGGTGAGGAAGGCCCTCGGGTTGTAAAGCCCTGTCAGGAGTTAAGAAATGTAGATTCGCTAATATCGGGTCTATTTGACGAAGGCTCCAAAGGAAGTCACGGCTAACTCTGTGCCAGCAGCCGCGGTAATACAGAGGTGGCAAGCGTTGTTCGGAATTATTGGGCGTAAAGAGCACGTAGGTGGGTTTGTAAGTCAGATGTGAAAGCCTCCTGTTCAACGGGAGAATTGCATCTGAAACTACTGATCTTGAGTGTAGGAGGGGAGAATGGAACTTCTGGTGGAGCGGTGAAATGCGTAGATATCAGAAGGAACGCCGGCGGCGAAAGCGATTCTCTGGCCTATTACTGACACTCAGTGTGCG…
79	0.0	0.0	0.0	0.0	0.0	0.0	0.0	0.0	0.0	0.0	0.0	0.0	0.0	0.0	0.0	2.0	0.0	0.0	0.0	0.0	0.0	0.0	0.0	0.0	0.0	0.0	0.0	0.0	0.0	0.0	0.0	0.0	0.0	0.0	0.0	0.0	0.0	0.0	0.0	0.0	0.0	0.0	0.0	0.0	k__Bacteria; p__Planctomycetes; c__; o__; f__; g__; s__	CGGCAATGGGCGCAAGCCTGACCGAGCGACGCCGCGTGGAGGATGAAGGCCTTCGGGTTGTAAACTCCTGTCACGGGTTATGAAACCCACGGGTGCTAATACCGCCCGTGGCTGACAAAGGCCCGAGAGGAAGTCATGGCTAACTCTGTGCCAGCAGCCGCGGTAATACAGAGATGGCAAGCGTTGTTCGGAATCACTGGGCATAAAGGGCACGTAGGCGGCTTCGTAAGTCGGGTGTGAAATCCCTCGGCTCAACCGAGGAACTGCGCCTGATACTGCGGGGCTTGAGGGCAGGAGGGGAGAGTGGAACTCTTGGTGGAGCGGTGAAATGCGTAGATACTAAGAGGAACGCCGGTGGCGAAAGCGACTCTCTGGCCTGCTTCTGACGGTGAGGTGCGA…
80	0.0	0.0	0.0	0.0	1.0	0.0	0.0	0.0	0.0	0.0	0.0	0.0	0.0	0.0	0.0	3.0	0.0	17.0	0.0	0.0	0.0	0.0	0.0	0.0	0.0	0.0	0.0	0.0	0.0	0.0	0.0	0.0	0.0	0.0	0.0	0.0	0.0	0.0	0.0	0.0	0.0	0.0	0.0	0.0	k__Bacteria; p__Planctomycetes; c__[Brocadiae]; o__Brocadiales; f__Brocadiaceae; g__Candidatus Scalindua; s__	TCGCAATGCCCGAAAGGGTGACGAAGCGACGCCGCGTGAGTGAATAAGGCCTTCGGGTTGTAAAACTCTGTCAGGGGTTAAGAAAGGTAGGTCTGTGAATACCAGGCTTATTTGACAAAAGCCCCAAAGGAAGCCACGGCTAACTCTGTGCCAGCAGCCGCGGTAATACAGGGGTGGCAAGCGTTGTTCGGAATTATTGGGCGTAAAGAGCACGTAGGTGGGTTTGTAAGTCAGGTGTGAAAGCCTTCTGTTCAAAGGAAGAACTGCATCTGAAACTACATTTCTTGAGTATAGGAGGGGAGAGTGGAACTTCTGGTGGAGCGGTGAAATGCGTAGATATCAGAAGGAACGTCGGCGGCGAAAGCGACTCTCTAGCCTATTACTGACACTGAGTGTGCG…
81	0.0	0.0	0.0	0.0	0.0	0.0	0.0	0.0	0.0	0.0	0.0	0.0	0.0	0.0	0.0	0.0	0.0	0.0	0.0	0.0	0.0	0.0	0.0	0.0	0.0	0.0	0.0	0.0	0.0	0.0	0.0	0.0	0.0	0.0	0.0	0.0	0.0	0.0	0.0	4.0	0.0	0.0	0.0	0.0	k__Bacteria; p__Planctomycetes; c__BD7-11; o__; f__; g__; s__	CCGCAATGGGCGAAAGCCTGACGGAGCGACGCCGCGTGCAGGATGAAGGCCTTCGGGTTGTAAACTGCTGTCCTAGGTTAAGAAACGGCTAGGTGTCAATAGCATCTAGCCTTGACAAAGGCCTGGAAGAAAGCCACGGCTAACTTCGTGCCAGCAGCCGCGGTAAGACGAAGGTGGCAACCGTTGTTCGGAATTACTGGGCATAAAGCGCGCGTAGGCGGCAACATCAGTCAGGTGTGAAATCCCTCGGCCCAACCGAGGAACTGCGCTTGATACTGTGTTGCTTGAGGGCAGGAGGGGAGCGTGGAATTCCTGGTGGAGCGGTGAAATGCGTTGATATCAGGAGGAACACCGGCGGCGAAGGCGACGCTCTGGCCTGCTTCTGACGCTGAGGTGCGA…
82	0.0	0.0	0.0	0.0	14.0	1.0	0.0	0.0	0.0	0.0	1.0	0.0	0.0	28.0	6.0	3.0	10.0	113.0	7.0	1.0	21.0	5.0	0.0	0.0	0.0	37.0	1.0	7.0	0.0	3.0	0.0	0.0	0.0	0.0	12.0	0.0	0.0	2.0	0.0	0.0	0.0	0.0	0.0	0.0	k__Bacteria; p__Planctomycetes; c__[Brocadiae]; o__Brocadiales; f__Brocadiaceae; g__Candidatus Scalindua; s__	TGCCCGAAGGGTGACGAAGCGACGCCGCGTGAGCGAAGAAGGCCCTAGGGTTGTAAAGCTCTGTCGGGGGTTATGAAATGCAGGTTGGTTAATACCCAACCTGTTTGACAAAGGCCCCAAAGGAAGCCACGGCTAACTCTGTGCCAGCAGCCGCGGTAATACAGAGGTGGCAAGCGTTGTTCGGTATTATTGGGCGTAAAGAGCACGTAGGTGGTTTTGTAAGTCAGATGTGAAAGCCTTCTGTTCAAAGGAAGAACGGCATCTGAAACTGCAGATCTTGAGTGTAGGAGGGGAGAGTGGAACTTCTGGTGGAGCGGTGAAATGCGTAGATATCAGAAGGAACGTCGGCGGCGAAAGCGACTCTCTGGCCTATTACTGACACTGAGTGTGCGAAAGTTA…
83	0.0	0.0	0.0	0.0	0.0	0.0	0.0	0.0	0.0	0.0	0.0	0.0	0.0	0.0	0.0	0.0	0.0	0.0	0.0	0.0	0.0	0.0	0.0	0.0	0.0	1.0	0.0	0.0	0.0	0.0	0.0	0.0	0.0	0.0	0.0	0.0	0.0	0.0	0.0	0.0	0.0	0.0	0.0	0.0	k__Bacteria; p__Planctomycetes	CCGCAATGGGCGCAAGCCTGACGGAGCGACGCCGCGTGCGGGATGAAGGCCTTCGGGTTGTAAACCGCTGTCGAAGGTTAAGAAAAGGCTAGGAGTTAATAGCTTCTAGTTTTGACAAAAGCCTAGAAGGGAGCCACGGCTAACTTCGTGCCAGCAGCCGCGGTAAGACGAAGGTGGCAACCGTTGTTCGGAATTACTGGGCATAAAGAGCTCGTAGGTGGCATGGCAAGTCGGTTGTGAAAGCCCCTGGCTCAACCAGGGAATTGCTGCCGAAACTGCTGTGCTTGAGTGTGAGAGGGGAGAGTGGAACTTCCAGTGGAGCGGTGAAATGCGTAGATATTGGAAGGAACGCCGGTGGCGAAAGCGACTCTCTGGCTCACTACTGACACTGAGGAGCGA…
84	0.0	0.0	0.0	0.0	0.0	0.0	0.0	0.0	0.0	0.0	0.0	0.0	0.0	0.0	0.0	0.0	0.0	0.0	0.0	0.0	0.0	0.0	0.0	0.0	0.0	1.0	0.0	0.0	0.0	0.0	0.0	0.0	0.0	0.0	0.0	0.0	0.0	0.0	0.0	0.0	0.0	0.0	0.0	0.0	k__Bacteria; p__Planctomycetes	CCGCAATGGGCGCAAGCCTGACGGAGCGACGCCGCGTGCGGGATGAAGGCCTTCGGGTTGTAAACCGCTGTCGAAGGTTAAGAAAAGGCTAGGAGTTAATAGCTTCTAGTTTTGACAAAAGCCTAGAAGGAAGCCACGGCTAACTTCGTGCCAGCAGCCGCGGTAAGACGAAGGTGGCAACCGTTGTTCGGAATCACTGGGCATAAAGCGCACGTAGGCGGCATGGAAAGTCAGGTGTGAAAGCCCTCGGCCTAACCGAGGAATTGCGCTTGAAACTAGCATGCTTGAGGATGGGAGGGGAGCGTGGAATTCCTGGTGGAGCGGTGATATGCGTAGATATCAGGAGGAACGCCGGAGGCGAAAGCGGCTCTCTGGTGCGCAACTGACGCTGAGGTGCGA…
85	0.0	0.0	0.0	0.0	0.0	0.0	0.0	0.0	0.0	0.0	0.0	0.0	0.0	0.0	0.0	0.0	0.0	0.0	0.0	0.0	0.0	0.0	0.0	0.0	0.0	1.0	0.0	0.0	0.0	0.0	0.0	0.0	0.0	0.0	0.0	0.0	0.0	0.0	0.0	0.0	0.0	0.0	0.0	0.0	k__Bacteria; p__Planctomycetes; c__; o__; f__; g__; s__	CGGCAATGAGCGAAAGCTTGACCGAGCGACGCCGCGTGGAGGATGAAGGCCTTCGGGTTGTAAACTCCTGTCACATAGCAAGAGCACCAGGGTGTTAATAGCGCCCTGTCTGACAAGCTATGAGAGGAAGCCACGGCTAACTCTGTGCCAGCAGCCGCGGTAATACAGAGGTGGCAAGCGTTGTTCGGAATCACTGGGCATAAAGGGGGCGTAGGCGGCGCGTAAAGTCAGGTGTGAAATCCCTCGGCTCACCCGAGGAACTGCGCCTGATACTGACGTGCTAGAGTGTAGGAGGGGAGAGTGGAACTCCTGGTGGAGCGGTGAAATGCGTAGAGATCAGGAGGAACGCCGGTGGCGAAAGCGACTCTCTGGCCTATTACTGACGCTGAGGCCCGAAAG…
86	0.0	0.0	0.0	0.0	0.0	0.0	0.0	0.0	0.0	0.0	0.0	0.0	0.0	0.0	0.0	5.0	0.0	0.0	0.0	0.0	0.0	0.0	0.0	0.0	0.0	0.0	0.0	0.0	0.0	0.0	0.0	0.0	0.0	0.0	0.0	0.0	0.0	0.0	0.0	0.0	0.0	0.0	0.0	0.0	k__Bacteria; p__Planctomycetes; c__Pla3; o__; f__; g__; s__	CCGCAATGCGCGCAAGCGTGACGGAGCGACGCCGCGTGGGTGATGAAGGCCTTCGGGTTGTAAAACCCTGTCAGCTACTACGAAACACGGGCGATGAACAATCGTCCCGTCTGACTTAAGTAGCAGAGGAAGCACCGGCTAACTACGTGCCAGCAGCCGCGGTAATACGTAGGGTGCGAACGTTGTTCGGAATCACTGGGCATAAAGGGCGCGTAGGCGGTCTGATAAGTCAGGTGTGAAATCCCTCGGCCTAACCGAGGAACTGCATTTGATACTGTCGGGCTAGAGTACAGGAGGGGAGAGTGGAATTCCTGGTGGAGCGGTGAAATGCGTAGATATCAGGAGGAACGCCGGCGGCGAAAGCGACTCTCTGGCCTGTTACTGACGCTGAGGCGCGAA…
87	0.0	0.0	0.0	0.0	0.0	0.0	0.0	0.0	0.0	0.0	0.0	0.0	0.0	0.0	0.0	1.0	0.0	0.0	0.0	0.0	0.0	0.0	0.0	0.0	0.0	0.0	0.0	0.0	0.0	0.0	0.0	0.0	0.0	0.0	0.0	0.0	0.0	0.0	0.0	0.0	0.0	0.0	0.0	0.0	k__Bacteria	CCGCAATGGGCGAAAGCCTGACGGAGCGACGCCGCGTGGAGGATGAAGGCCTTCGGGTTGTAAACTCCTGTTGGGGGGCATCATGGGACAGAGTGCCAATACCATTCTGTTCTGACGTAAACCCCTGAGGAAGCCACGGCTAACTCCGTGCCAGCAGCCGCGGTAAGACGGAGGTGGCGAGCGTTGTTCGGAATCACTGGGCCTAAAGAGCGCGTAGGCGGCCGGGTATGTCCGGTGTGAAAGCCCACGGCCCAACCGTGGAAGTGCATCGGAAACTGCCCGGCTTGAGAGTAACAGAGGAGAGTGGAACTGCTGGTGTAGCGGTGAAATGCGTAGATATCAGCAGGAACGCCGGAGACGAAAGCGACTCTCTGGGTTACTTCTGACGCTGTGGCGCGA…
88	0.0	6.0	0.0	0.0	15.0	1.0	0.0	7.0	0.0	0.0	0.0	0.0	0.0	0.0	1.0	2.0	4.0	7.0	0.0	0.0	0.0	0.0	0.0	0.0	0.0	0.0	0.0	1.0	0.0	0.0	0.0	0.0	0.0	0.0	0.0	0.0	0.0	0.0	0.0	0.0	0.0	0.0	0.0	0.0	k__Bacteria; p__Planctomycetes; c__[Brocadiae]; o__Brocadiales; f__Brocadiaceae; g__Candidatus Scalindua; s__	GAGCACGTAGGTGGATTTGTAAGTCAGATGTGAAAGCCTTCTGTTCAACGGAAGAATTGCATCTGAAACTACAGACCTTGAGTATAGGAGGGGAGAATGGAACTTCTGGTGGAGCGGTGAAATGCGTAGATATCAGAAGGAACACCGGCGGCGAAAGCGATTCTCTGGCCTATTACTGACACTCAGTGTGTGAAAGCTAGGGGAGCAAACGGGATTAGATACCCCGGTAGTCCTAGCCGTAAACGATGGGCACTAAGTAGAGGGG
89	0.0	0.0	0.0	0.0	0.0	1.0	0.0	0.0	0.0	0.0	1.0	0.0	0.0	0.0	6.0	0.0	0.0	0.0	0.0	1.0	2.0	0.0	0.0	0.0	0.0	0.0	0.0	1.0	0.0	0.0	0.0	0.0	0.0	0.0	0.0	0.0	0.0	0.0	0.0	0.0	0.0	0.0	0.0	0.0	k__Bacteria; p__Planctomycetes; c__[Brocadiae]; o__Brocadiales; f__Brocadiaceae; g__Candidatus Scalindua; s__	TGCCCGAAAGGGTGACGAAGCGACGCCGCGTGAGCGAAGAAGGCCTTAGGGTTGTAAAGCTCTGTCGAGGGTTATGAAATATAGATAGGTTAATACCTTATCTATTTGACAAAGGCCCAAAAGGAAGCCACGGCTAACTCTGTGCCAGCAGCCGCGGTAATACAGAGGTGGCAAGCGTTGTTCGGAATTATTGGGCGTAAAGAGCACGTAGGTGGTTTTGTAAGTCAGGTGTGAAAGCCTTCTGTTCAAAGGAAGAACGGCATCTGAAACTGCGAATCTTGAGTGTAGGAGGGGAGAGTGGAACTTCTGGTGGAGCGGTGAAATGCGTAGATATCAGAAGGAACGTCGGCGGCGAAAGCGACTCTCTGGCCTATTACTGACACTGAGGTGCGAAAGTTA…
90	0.0	76.0	0.0	0.0	112.0	20.0	10.0	11.0	1.0	0.0	3.0	0.0	0.0	107.0	27.0	1.0	13.0	12.0	31.0	23.0	22.0	38.0	0.0	0.0	0.0	12.0	1.0	18.0	0.0	4.0	0.0	0.0	0.0	0.0	2.0	0.0	0.0	31.0	0.0	0.0	0.0	0.0	0.0	0.0	k__Bacteria; p__Planctomycetes; c__[Brocadiae]; o__Brocadiales; f__Brocadiaceae; g__Candidatus Scalindua; s__	TCGCAATGCCCGAAAGGGTGACGAAGCGACGCCGCGTGGGTGAGGAAGGCCCTCGGGTTGTAAAGCCCTGTCAGGAGTTAAGAAATGTAGATACGCTAATATCGTATCTATTTGACAAAGGCTCCAAAGGAAGCCACGGCTAACTCTGTGCCAGCAGCCGCGGTAATACAGAGGTGGCAAGCGTTGTTCGGAATTATTGGGCGTAAAGAGCACGTAGGTGGATTTGTAAGTCAGATGTGAAAGCCTTCTGTTCAACGGAAGAATTGCATCTGAAACTACAAACCTTGAGTATAGGAGGGGAGAATGGAACTTCTGGTGGAGCGGTGAAATGCGTAGATATCAGAAGGAACGCCGGCGGCGAAAGCGATTCTCTGGCCTATTACTGACACTCAGTGTGCG…
91	0.0	0.0	0.0	0.0	0.0	0.0	0.0	0.0	0.0	0.0	0.0	0.0	0.0	0.0	0.0	0.0	0.0	0.0	0.0	0.0	0.0	0.0	0.0	0.0	0.0	1.0	0.0	0.0	0.0	0.0	0.0	0.0	0.0	0.0	0.0	0.0	0.0	0.0	0.0	0.0	0.0	0.0	0.0	0.0	k__Bacteria; p__Planctomycetes	CTGCAATGGGCGCAAGCCTGACAGAGCGACGCCGCGTGGGGGAAGAAGGCTTTCGAGTTGTAAACCCCTGTCACGGGTTAAGAAGGGTGTTCTGCCTAACAGGTAGGGCTCTCTGACAAAGGCCCGAGAGGAAGCCACGGCTAACTCCGTGCCAGCAGCCGCGGTAATTCGGAGGTGGCAAGCGTTGTTCGGAACCACTGGGCGTAAAGGGCGCGTAGGCGGCGGTGCAAGTCTGTGGTGAAATCCCCCGGCTCAACCGGGGAATGGCCGCAGATACTGCATTGCTCGAGGGTGAGAGGGGAGAGTGGAACTTCTGGTGGAGCGGTGAAATGCGTAGATATCAGAAGGAACGCCGGAGGCGAAAGCGACTCTCTGGCTCACATCTGACGCTGAGGCGCG…
92	0.0	0.0	0.0	0.0	0.0	0.0	0.0	0.0	0.0	0.0	0.0	0.0	0.0	0.0	0.0	0.0	0.0	0.0	0.0	0.0	1.0	0.0	0.0	0.0	0.0	1.0	0.0	0.0	0.0	0.0	0.0	0.0	0.0	0.0	0.0	0.0	0.0	0.0	0.0	0.0	0.0	0.0	0.0	0.0	k__Bacteria; p__Planctomycetes	TCGCAATGGACGAAAGTCTGACGATGCGACGCCGCGTGGACGACGAAGGCCTTCGGGTCGTAAAGTCCTGTCAGGAGTTAGGAAATACGCGCATTACCCAAAGTGCGCGTTTGACTTCAGCTCCAGAGGAAGCCACGGCTAACTTCGTGCCAGCAGCCGCGGTAATACGAAGGTGGCAAGCGTTGTTCGGAATCACTGGGCATAAAGGGCGTGTAGGCGGCCATGTATGTCGGATGTGAAATCCCTCGACTCAATCGAGGAACTGCATTCGAAACTGCGTGGCTTGAGTTCAGAAGGGGAGAGCGGAATTCCTGGTGGAGCGGTGAAATGCGTAGAGATCAGGAGGAACACCGGTGGCGAAAGCGGCTCTCTAGTCTGCAACTGACGCTGAGGCGCGAA…
93	0.0	3.0	0.0	0.0	3.0	0.0	0.0	0.0	0.0	3.0	0.0	0.0	0.0	0.0	0.0	2.0	0.0	0.0	2.0	1.0	0.0	0.0	0.0	0.0	0.0	0.0	0.0	0.0	0.0	0.0	0.0	0.0	0.0	0.0	0.0	0.0	0.0	0.0	0.0	0.0	0.0	0.0	0.0	0.0	k__Bacteria; p__Planctomycetes; c__[Brocadiae]; o__Brocadiales; f__Brocadiaceae; g__Candidatus Scalindua; s__	TCGCAATGCCCGAAAGGGTGACGAAGCGACGCCGCGTGGGTGAGGAAGGCCCTCGGGTTGTAAAGCCCTGTCAGGAGTTAAGAAATGTAAGTGCGCTAATATCGCATTTATTTGACGAAGGCTCCAAAGGAAGCCACGGCTAACTTTGTGCCAGCACCCCCGGTAATACAGAGGTGGCAAGCGTTGTTCGGAATTATTGGGCGTAAAGAGCACGTAGGTGGGTTTGTAAGTCAGATGTGAAAGCCTTCTGTTCAACGGAAGAATTGCATCTGAAACTACAAGTCTTGAGTGTAGGAGGGGAGAATGGAACTTCTGGTGGAGCGGTGAAATGCGTAGATATCAGAAGGAACGCCGGCGGCGAAAGCGATTCTCTGGCCTATTACTGCCACTCAGTGTGCG…
94	0.0	0.0	0.0	0.0	0.0	0.0	0.0	0.0	0.0	0.0	0.0	0.0	0.0	0.0	0.0	1.0	0.0	0.0	0.0	0.0	0.0	0.0	0.0	0.0	0.0	0.0	0.0	0.0	0.0	0.0	0.0	0.0	0.0	0.0	0.0	0.0	0.0	0.0	0.0	0.0	0.0	0.0	0.0	0.0	k__Bacteria; p__Planctomycetes; c__Pla3; o__; f__; g__; s__	CCGCAATGCGCGCAAGCGTGACGGAGCGACGCCGCGTGGGTGACGAAGGCCTTCGGGTTGTAAAACCCTGTCAGCTGTTATGAAAGGCGGGCGATGAACAATTGTCCCGCTTGACGTAAGCAGCAGAGGAAGCACCGGCTAACTACGTGCCAGCAGCCGCGGTAATACGTAGGGTGCGAACGTTGTTCGGAATCACTGGGCATAAAGGGCGTGTAGGCGGTCGTACAAGTCAGATGTGAAAGCCCCCGGCCTAACCGGGGAACTGCATTTGATACTGTGCGGCTAGAGTGCAGGAGGGGAGAGTGGAATTCCTGGTGGAGCGGTGAAATGCGTAGATATCAGGAGGAACGCCGGTGGCGAAAGCGACTCTCTGGCCTGCAACTGACGCTGAGGCGCGAA…
95	0.0	0.0	0.0	0.0	0.0	0.0	0.0	0.0	0.0	0.0	0.0	0.0	0.0	0.0	0.0	1.0	0.0	0.0	0.0	0.0	0.0	0.0	0.0	0.0	0.0	0.0	0.0	0.0	0.0	0.0	0.0	0.0	0.0	0.0	0.0	0.0	0.0	0.0	0.0	0.0	0.0	0.0	0.0	0.0	k__Bacteria; p__Planctomycetes	CTGCAATGGGCGCAAGCCTGACAGAGCGACGCCGCGTGGAGGAAGAAGGTCTTCGGGTTGTAAACTCCTGTCACGGGTTATGAAGAGTGGTTTGATTAATACTTGAGCCTTTCTGACAAAGGCCCGAGAGGAAGCCACGGCTAACTCTGTGCCAGCAGCCGCGGTAATTCAGAGGTGGCAAGCGTTGTTCGGAACCACTGGGCGTAAAGGGCGCGTAGGCGGTGGCGTAAGTTCGTGGTGAAATCCCCCGGCTCAACCGGGGAATGGCTGCGGATACTGCGCCGCTTGAGGATGAGAGGGGAGAGTGGAACTTCTGGTGGAGCGGTGAAATGCGTAGATATCAGAAGGAACGCCGGAGGCGAAAGCGACTCTCTGGATCATTCCTGACGTTGAGGCGCG…
96	0.0	0.0	0.0	0.0	0.0	0.0	0.0	0.0	0.0	0.0	0.0	0.0	0.0	0.0	0.0	1.0	0.0	0.0	0.0	0.0	0.0	0.0	0.0	0.0	0.0	0.0	0.0	0.0	0.0	0.0	0.0	0.0	0.0	0.0	0.0	0.0	0.0	0.0	0.0	0.0	0.0	0.0	0.0	0.0	k__Bacteria; p__Planctomycetes; c__Pla3; o__; f__; g__; s__	CCGCAATGCGCGCAAGCGTGACGGAGCGACGCCGCGTGGGTGATGAAGGCCTTCGGGTTGTAAAGCCCTGTTGCCTGCTAAGAACGCCCGACGGTGAATAGCTGTTCGGGTTGACGTCAGCAGGGGAGGAAGCACCGGCTAAATACGTGCCAGCAGCCGCGGTAATACGTATGGTGCGAACGTTGTTCGGAATCACTGGGCATAAAGAGCACGTAGGCGGTCTGGTAAGTCCGACTGTGAAATCCCTCGGCTCAACCGAGGAACTGCATCGGATACTGCTGGACTCGAGTGCAGTAGGGGAGAGTGGAATTCCAGGTGGAGCGGTGAAATGCATAGATATCTGGAGGAACGCCAGTGGCGAAAGCGACTCTCTGGACTGCTACTGACGCTGAGGTGCGA…
97	0.0	0.0	0.0	0.0	0.0	0.0	0.0	0.0	0.0	0.0	0.0	0.0	0.0	0.0	0.0	0.0	0.0	0.0	0.0	0.0	0.0	0.0	0.0	0.0	0.0	0.0	0.0	0.0	0.0	0.0	0.0	0.0	0.0	0.0	0.0	0.0	0.0	0.0	0.0	0.0	0.0	0.0	0.0	0.0	k__Bacteria; p__Planctomycetes; c__BD7-11; o__; f__; g__; s__	CCGCAATGGGGGCAACCCTGACGGAGCGACGCCGCGTGCGGGAGGAAGGCCTTCGGGTTGTAAACCGCTGTCACGGATTAAGAACTGGCCGGGCGTTAATCGCGCTCGGTCTTGACAAAGGTCCGGGAGGAAGCCACGGCTAACTTCGTGCCAGCAGCCGCGGTAAGACGAAGGTGGCGACCGTTGTTCGGAATTACTGGGCATAAAGCGCACGTAGGCGGCAATGTAAGTCAGGTGTGAAATCCCTCGGCCTAACCGAGGAATTGCGCTTGATACTGTGTTGCTTGAGGGCAGGAGGGGAGCGTGGAATTCCTGGTGGAGCGGTGAAATGCGTTGATATCAGGAGGAACACCGGCGGCGAAGGCGACGCTCTGGCCTGCTTCTGACGCTGAGGTGCGA…
98	0.0	0.0	0.0	0.0	0.0	0.0	0.0	0.0	0.0	0.0	0.0	0.0	0.0	0.0	0.0	0.0	0.0	0.0	0.0	0.0	0.0	0.0	0.0	0.0	0.0	0.0	0.0	0.0	0.0	0.0	0.0	0.0	0.0	0.0	0.0	0.0	0.0	0.0	0.0	0.0	0.0	0.0	0.0	0.0	k__Bacteria; p__Planctomycetes; c__BD7-11; o__; f__; g__; s__	CCGCAATGGGGGAAACCCTGACGGAGCGACGCCGCGTGCGGGAGGAAGGCCTTCGGGTTGTGAACCGCTGTCACGGATTAAGAACTGGCCGGGCGTTAATCGCGCTCGGTCTTGACAAAGGTCCGGGAGGAAGCCACGGCTAACTTCGTGCCAGCAGCCGCGGTAAGACGAAGGTGGCGACCGTTGTTCGGAATTACTGGGCATAAAGCGCACGTAGGCGGCAATGTAAGTCAGGTGTGAAATCCCTCGGCCTAACCGAGGAATTGCGCTTGATACTGTGTTGCTTGAGGGCAGGAGGGGAGCGTGGAATTCCTGGTGGAGCGGTGAAATGCGTTGATATCAGGAGGAACACCGGCGGCGAAGGCGACGCTCTGGCCTGCTTCTGACGCTGAGGTGCGA…
99	0.0	0.0	0.0	0.0	0.0	0.0	0.0	0.0	0.0	0.0	0.0	0.0	0.0	0.0	0.0	0.0	0.0	0.0	0.0	0.0	0.0	0.0	0.0	0.0	0.0	1.0	0.0	0.0	0.0	0.0	0.0	0.0	0.0	0.0	0.0	0.0	0.0	0.0	0.0	0.0	0.0	0.0	0.0	0.0	k__Bacteria; p__Planctomycetes; c__Pla3; o__; f__; g__; s__	CCACCAATGCGCGAAAGCGTGATGGAGCGACGCCGCGTGGGCGATGAAGGCCTTCGGGTTGTAAAGCCCTGTTGGATGGGCGTAATCCCCTCGGGTTAATACCCCTGAGGGTTGAACTCCCATCGGAGGAAGCACCGGCTAAATTCGTGCCAGCAGCCGCGGTAATACGAATGGTGCGAGCGTTGTTCGGAATCACTGGGCATAAAGAGCACGTAGGCGGCCTCGTAAGTCAGCTGTGAAATCCCCCGGCTCAACCGGGGAACTGCAGCTGATACTGCGGGGCTAGAGTGCGCGAGGGGAGAGCGGAATTCCTGGTGGAGCGGTGATATGCGTAGATATCAGGAGGAACGCCGGAGGCGAAAGCGGCTCTCTGGCGCGCAACTGACGCTGAGGTGCGAA…
100	0.0	0.0	0.0	0.0	0.0	0.0	0.0	0.0	0.0	0.0	0.0	0.0	0.0	0.0	0.0	1.0	0.0	0.0	0.0	0.0	0.0	0.0	0.0	0.0	0.0	0.0	0.0	0.0	0.0	0.0	0.0	0.0	0.0	0.0	0.0	0.0	0.0	0.0	0.0	0.0	0.0	0.0	0.0	0.0	k__Bacteria; p__Planctomycetes; c__BD7-11; o__; f__; g__; s__	CCGCAATGGGGGAAACCCTGACGGAGCGACGCCGCGTGCGGGATGAAGGCCTTCGGGTTGTAAACCGCTGTCACAGGTTATGAAAGGTCCGGCGTTAACAGCGCTGGGCCCTGACAAAGGCCTGAGAGGAAGCCACGGCTAACTTCGTGCCAGCAGCCGCGGTAAGACGAAGGTGGCGACCGTTGTTCGGAATCACTGGGCATAAAGCGCGCGTAGGCGGCAAGGTAAGTCGGGTGTGAAATCCCTCGGCCCAACCGAGGAACTGCGCTCGAAACTACCATGCTTGAGGACGGAAGGGGAGCGTGGAATTCCTGGTGGAGCGGTGAAATGCGTTGATATCAGGAGGAACACCGGCGGCGAAGGCGACGCTCTGGTCCGTTTCTGACGCTGAGGCGCGAA…
101	0.0	0.0	0.0	0.0	0.0	0.0	0.0	0.0	0.0	0.0	0.0	0.0	0.0	0.0	0.0	1.0	0.0	0.0	0.0	0.0	0.0	0.0	0.0	0.0	0.0	0.0	0.0	0.0	0.0	5.0	0.0	0.0	0.0	0.0	0.0	0.0	0.0	0.0	0.0	0.0	0.0	0.0	0.0	0.0	k__Bacteria; p__Planctomycetes; c__BD7-11; o__; f__; g__; s__	CCGCAATGGGGGCAACCCTGACGGAGCGACGCCGCGTGTGGGATGAAGGCCTTCGGGTTGTAAACCACTGTCACGCATTATGAAGGGCTCGGCGTTAACAGCGCTGGGCTTTGACAAAGGTGCGGGAGGAAGCCACGGCTAACTCTGTGCCAGCAGCCGCGGTAAGACAGAGGTGGCGACCGTTGTTCGGAATCACTGGGCATAAAGCGCGTGTAGGCGGCATCGTAAGTCGGGTGTGAAATCCCTCGGCCCAACCGAGGAATTGCGCCCGAAACTACCTTGCTTGAGGACCAGAGGGGAGCCTGGAATTCCTGGTGGAGCGGTGAAATGCGTTGATATCAGGAGGAACACCGGCGGCGAAGGCGAGGCTCTGGCTGGTTACTGACGCTGAGACGCGAA…
102	0.0	0.0	0.0	0.0	0.0	0.0	0.0	0.0	0.0	0.0	0.0	0.0	0.0	0.0	0.0	0.0	0.0	0.0	0.0	0.0	0.0	0.0	0.0	0.0	0.0	0.0	0.0	0.0	0.0	4.0	0.0	0.0	0.0	0.0	0.0	0.0	0.0	0.0	0.0	0.0	0.0	0.0	0.0	0.0	k__Bacteria; p__Planctomycetes; c__BD7-11; o__; f__; g__; s__	CCGCAATGGGGGCAACCCTGACGGAGCGACGCCGCGTGCGGGATGAAGGCCTTCGGGTTGTAAACCGCTGTCACACGTTAAGAAGGAGACGGAGTTAAAAGCTCTGGCTCTTGACAAAGGCGTGGGAGGAAGCCACGGCTAACTTCGTGCCAGCAGCCGCGGTAAGACGAAGGTGGCGACCGTTGTTCGGAATCACTGGGCATAAAGAGCTCGTAGGCGGTGAGGAAAGTCGGGTGTGAAATCCCTCGGCCCAACCGAGGAACTGCGCCCGAAACTACCTTGCTTGAGGACGGAAGGGGAGCGTGGAATTCCTGGTGGAGCGGTGAAATGCGTTGATATCAGGAGGAACACCGGCGGCGAAGGCGACGCTCTGGTCCGTATCTGACGCTGAGGAGCGAA…
103	0.0	0.0	0.0	0.0	0.0	0.0	0.0	0.0	0.0	0.0	0.0	0.0	0.0	0.0	0.0	0.0	0.0	0.0	0.0	0.0	0.0	0.0	0.0	0.0	0.0	0.0	0.0	0.0	0.0	0.0	0.0	0.0	0.0	0.0	0.0	0.0	0.0	0.0	0.0	0.0	0.0	0.0	0.0	0.0	k__Bacteria; p__Planctomycetes; c__BD7-11; o__; f__; g__; s__	CCGCAATGGGGGAAACCCTGACGGAGCGACGCCGCGTGCGGGATGAAGGCCTTCGGGTTGTAAACCGCTGTCACGGATTATGAAGGGGCCGGCGTTAACAGCGCTGGACTTTGACAAAGGTCCGGAAGGAAGCCACGGCTAACTCTGTGCCAGCAGCCGCGGTAAGACAGAGGTGGCGACCGTTGTTCGGAATCACTGGGCATAAAGCGCGTGTAGGCGGCATAGCAAGTCGGGTGTGAAATCCCTCGGCCCAACCGAGGAATTGCGCTCGAAACTGCCGTGCTTGAGGACGGGAGGGGAGTCTGGAATTCCTGGTGGAGCGGTGAAATGCGTTGATATCAGGAGGAACACCGGCGGCGAAGGCGAGACTCTGGCCCGTTACTGACGCTGAGACGCGAA…
104	0.0	0.0	0.0	0.0	0.0	0.0	0.0	0.0	0.0	0.0	0.0	0.0	0.0	0.0	0.0	2.0	0.0	0.0	0.0	0.0	0.0	0.0	0.0	0.0	0.0	0.0	0.0	0.0	0.0	1.0	0.0	0.0	0.0	0.0	0.0	0.0	0.0	0.0	0.0	0.0	0.0	0.0	0.0	0.0	k__Bacteria; p__Planctomycetes; c__BD7-11; o__; f__; g__; s__	CCGCAATGGGGGCAACCCTGACGGAGCGACGCCGCGTGCGGGATGAAGGCCTTCGGGTTGTAAACCGCTGTCACAGGTTATGAAGGGTCTGGCGTTAATAGCGCTAGACTTTGACAAAGGCCTGGAGAGGAAGCCACGGCTAACTTCGTGCCAGCAGCCGCGGTAAGACGAAGGTGGCGACCGTTGTTCGGAATCACTGGGCATAAAGAGCACGTAGGCG
105	0.0	0.0	0.0	0.0	0.0	0.0	0.0	0.0	0.0	0.0	0.0	0.0	0.0	0.0	0.0	1.0	0.0	0.0	0.0	0.0	0.0	0.0	0.0	0.0	0.0	1.0	0.0	0.0	0.0	0.0	0.0	0.0	0.0	0.0	0.0	0.0	0.0	0.0	0.0	0.0	0.0	0.0	0.0	0.0	k__Bacteria; p__Planctomycetes; c__BD7-11; o__; f__; g__; s__	CCGCAATGGGGGCAACCCTGACGGAGCGACGCCGCGTGCGGGATGAAGGCCTTCGGGTTGTAAACCGCTGTCACAGGTTAAGAATCGGTCTAGCGTCAATAGCGCTAGGCCCTGACAAAGGCCTGAGAGGAAGCCACGGCTAACTTCGTGCCAGCAGCCGCGGTAAGACGAAGGTGGCAACCGTTGTTCGGAATCACTGGGCATAAAGCGCACGTAGGCGGGAGCGCAAGTCGGGTGTGAAATCCCTCGGCCCAACCGAGGAACTGCGCCCGAAACTGCATTTCTTGAGGACAGCAGGGGAGCATGGAATTCCTGGTGGAGCGGTGAAATGCGTTGATATCAGAGGAACACCGGCGGCGACGCGATGCTCTGGGCTGTTTCTGACGCTGAGTGCGAAAG…
106	0.0	0.0	0.0	0.0	0.0	0.0	0.0	0.0	0.0	0.0	0.0	0.0	0.0	0.0	0.0	2.0	0.0	0.0	0.0	0.0	0.0	0.0	0.0	0.0	0.0	0.0	0.0	0.0	0.0	0.0	0.0	0.0	0.0	0.0	0.0	0.0	0.0	0.0	0.0	0.0	0.0	0.0	0.0	0.0	k__Bacteria; p__Planctomycetes; c__Pla3; o__; f__; g__; s__	CCGCAATGCGCGCAAGCGTGACGGAGCGACGCCGCGTGGGTGATGAAGGCCTTCGGGTTGTAAAGCCCTGTCAGTTGTTAGGAAATGCAGGCGGTAAACAGCTGTCCTGCTTGACCCGGCGACAAAGGAAGCACCGGCTAATACGTGCCAGCAGCCGCGGTAATACGTATGGTGCAAACGTTGTTCGGAATCACTGGGCCTAAAGAGCGCGTAGGCGGCTTGGTAAGTTAGGTGTGAAATCCCTCGGCTCAACCGGGGAACTGCACCTAATACTGCCTAGCTAGAGTGCAGGAGGGGAGAGTGGAATTCCTGGTGGAGCGGTGAAATGCGTAGATATCAGGAGGAACGCCGGTGGCGAAAGCGACTCTCTGGACTGCTACTGACGCTGAGGCGCGAAAG…
107	0.0	0.0	0.0	0.0	0.0	0.0	0.0	0.0	0.0	0.0	0.0	0.0	0.0	0.0	0.0	1.0	0.0	0.0	0.0	0.0	0.0	0.0	0.0	0.0	0.0	0.0	0.0	0.0	0.0	0.0	0.0	0.0	0.0	0.0	0.0	0.0	0.0	0.0	0.0	0.0	0.0	0.0	0.0	0.0	k__Bacteria; p__Planctomycetes; c__BD7-11; o__; f__; g__; s__	CCGCAATGGGCGAAAGCCTGACGGAGCGACGCCGCGTGCGGGATGAAGGCCTTCGGGTTGTAAACCGCTGTCACAGGTTAAGAACGGGTCAGTCGTTAATAGCGGCTGGCTTTGACAAATGCCTGAGAGGAAGCCACGGCTAACTTCGTGCCAGCAGCCGCGGTAAGACGAAGGTGGCGACCGTTGTTCGGAATCACTGGGCATAAAGCGCACGTAGGCGGGAGAGCAAGTCGGGTGTGAAATCCCTCGGCCCAACCGAGGAACTGCGCCCGAAACTGCTCTCCTTGAGGACAGGAGGGGAGCGTGGAATTCCTGGTGGAGCGGCGAAATGCGTTGATATCAGGAGGAACACCGGCGGCGAAGGCGACGCTCTGGCCTGTTTCTGACGCTAAGGTGCGA…
108	0.0	0.0	0.0	0.0	0.0	0.0	0.0	0.0	0.0	0.0	0.0	0.0	0.0	0.0	0.0	0.0	0.0	0.0	0.0	0.0	0.0	0.0	0.0	0.0	0.0	0.0	0.0	0.0	0.0	1.0	0.0	0.0	0.0	0.0	0.0	0.0	0.0	0.0	0.0	0.0	0.0	0.0	0.0	0.0	k__Bacteria; p__Planctomycetes; c__BD7-11; o__; f__; g__; s__	CCGCAATGGGGGCAACCCTGACGGAGCGACGCCGCGTGCGGGATGAAGGCCTTCGGGTTGTAAACCGCTGTCACGCATTAAGAAGGGTCCGGCGTTAACAGCGCTGGACTTTGACAAAGGTGCGGGAGGAAGCCACGGCTAACTCTGTGCCAGCAGCCGCGGTAAGACAGAGGTGGCGACCGTTGTTCGGAATCACTGGGCATAAAGCGCGTGTAGGCGGCATCGTAAGTCGGGTGTGAAATCCCTCGGCCCAACCGAGGAATTGCGCCCGAAACTACCTTGCTTGAGGACCAGAGGGGAGCCTGGAATTCCTGGTGGAGCGGTGAAATGCGTTGATATCAGGAGGAACACCGGCGGCGAAGGCGAGGCTCTGGCTGGTTACTGACGCTGAGACGCGAA…
109	0.0	0.0	0.0	0.0	0.0	0.0	0.0	0.0	0.0	0.0	0.0	0.0	0.0	0.0	0.0	0.0	0.0	0.0	0.0	0.0	0.0	0.0	0.0	0.0	0.0	0.0	0.0	0.0	0.0	0.0	0.0	0.0	0.0	0.0	0.0	0.0	0.0	0.0	0.0	0.0	0.0	0.0	0.0	0.0	k__Bacteria; p__Planctomycetes; c__BD7-11; o__; f__; g__; s__	CCGCAATGGGGGCACAATCCTGATGGAGTGACGCTGCGTGCGGGAGGAAGGCCTTCGGGTTGTAAACCGCTGTCACGGATTAAGAACTGGCCGGGCGTTAATCGCGCTCGGTCTTGACAAAGGTCCGGGAGGAAGCCACGGCTAACTTCGTGCCAGCAGCCGCGGTAAGACGAAGGTGGCGACCGTTGTTCGGAATTACTGGGCATAAAGCGCACGTAGGCGGCAATGTAAGTCAGGTGTGAAATCCCTCGGCCTAACCGAGGAATTGCGCTTGATACTGTGTTGCTTGAGGGCAGGAGGGGAGCGTGGAATTCCTGGTGGAGCGGTGAAATGCGTTGATATCAGGAGGAACACTGGCGGCGAAGGCGATGCTCTGGCCTGCTTCTGACGCTGAGGTGC…
110	0.0	0.0	0.0	0.0	0.0	0.0	0.0	0.0	0.0	0.0	1.0	0.0	0.0	0.0	0.0	0.0	0.0	0.0	0.0	0.0	0.0	0.0	0.0	0.0	0.0	0.0	0.0	0.0	0.0	0.0	0.0	0.0	0.0	0.0	0.0	0.0	0.0	0.0	0.0	0.0	0.0	0.0	0.0	0.0	k__Bacteria; p__Planctomycetes; c__; o__; f__; g__; s__	CGGCAATGGGCGCAAGCCTGACCGAGCGACGCCGCGTGGAGGATGAAGGCCTTCGGGTTGTAAACTCCTGTCACGGGTTATGAAATCCTGGGGTGCCAATACCACCCTTGTGTTGACAAAGGCCCGAGAGGAAGTCATGGCTAACTCTGTGCCAGCAGCCGCGGTAATACAGAGATGGCAAGCGTTGTTCGGAATTACTGGGCATAAAGGGCACGTAGGCGGACCTGTAAGTCAGGTGTGAAATCCCTCGGCTTAACCGAGGAATTGCGCCTGATACTGCGGGCCTTGAGGGCAGGAGGGGAGAGTGGAACTCTTGGTGGAGCGGTGAAATGCGTAGATACTAAGAGGAACGCCGGTGGCGAAAGCGACTCTCTGGCCTGCTTCTGACGCTGAGGTGCG…
111	0.0	0.0	0.0	0.0	0.0	0.0	0.0	0.0	0.0	0.0	1.0	0.0	0.0	0.0	0.0	0.0	0.0	0.0	0.0	0.0	0.0	0.0	0.0	0.0	0.0	0.0	0.0	0.0	0.0	0.0	0.0	0.0	0.0	0.0	0.0	0.0	0.0	0.0	0.0	0.0	0.0	0.0	0.0	0.0	k__Bacteria; p__Planctomycetes; c__; o__; f__; g__; s__	TCGCAATGGGCGCAAGCCTGACGATGCGACGCCGCGTGGATGATGAAGGCCCTCGGGTTGTAAAGTCCTGTCAGGAGTTAGGAAATGCGGTTGGCAGAATACGCCGGCCGTTTGACAAAGGCTCCAGAGGAAGCCACGGCTAACTTCGTGCCAGCAGCCGCGGTAACACGAAGGTGGCAAGCGTTGTTCGGAATTATTGGGCATAAAGGGCACGTAGGCGGAGGGGTCAGTCGGACGTGAAAGCCCCCGGCTCAACCGGGGAATTGCTTCCGATACTGCCTCTCTGGAGTGCAGGAGGGGAGAGTGGAACTCTTGGTGGAGCGGTGAAATGCGTTGATATCAAGGGGAACGCCGGCGGCGAAAGCGACTCTCTGGCCTGCTACTGACGCTGATGTGCGA…
112	0.0	0.0	0.0	0.0	5.0	0.0	0.0	0.0	0.0	0.0	9.0	0.0	0.0	0.0	2.0	0.0	0.0	1.0	0.0	1.0	0.0	0.0	0.0	0.0	0.0	2.0	0.0	0.0	0.0	0.0	0.0	0.0	0.0	0.0	0.0	0.0	0.0	0.0	0.0	0.0	0.0	0.0	0.0	0.0	k__Bacteria; p__Planctomycetes; c__[Brocadiae]; o__Brocadiales; f__Brocadiaceae; g__Candidatus Scalindua; s__	TCGCAATGCCCGAAAGGGTGACGAAGCGACGCCGCGTGAGCGAAGAAGGCCCTAGGGTTGTAAAGCTCTGTCGGGGGTTATGAAATATAAGTGAGATAATACCTCATTTATTTGACAAAGGCCCCAAAGGAAGCCACGGCTAACTCTGTGCCAGCAGCCGCGGTAATACAGAGGTGGCAAGCGTTGTTCGGTTTTATTGGGCGTAAAGAGCACGTAGGTGGTTTTGTAAGTCAGGTGTGAAAGCCTTCTGTTCAAAGGAAGAACGGCATCTGAAACTGCTGATCTTGAGTGTAGGAGGGGAGAGTGGAACTTCTGGTGGAGCGGTGAAATGCGTAGATATCAGAAGGAACGTCGGCGGCGAAAGCGACTCTCTGGCCTATTACTGACACTGAGTGTGCG…
113	0.0	0.0	0.0	0.0	0.0	0.0	0.0	0.0	0.0	0.0	0.0	0.0	0.0	0.0	0.0	1.0	0.0	0.0	0.0	0.0	0.0	0.0	0.0	0.0	0.0	0.0	0.0	0.0	0.0	0.0	0.0	0.0	0.0	0.0	0.0	0.0	0.0	0.0	0.0	0.0	0.0	0.0	0.0	0.0	k__Bacteria; p__Planctomycetes; c__BD7-11; o__; f__; g__; s__	CCGCAATGGGGGAAACCCTGACGGAGCGACGCCGCGTGCGGGATGAAGGCCTTCGGGTTGTAAACCGCTGTCAAAGGTTAGGAAAGGATTTGGGGTTAATAGCGCCAGATCTTGACAAAGGCCTGAGAGGAAGCCACGGCTAACTTCGTGCCAGCAGCCGCGGTAAGACGAAGGTGGCAACCGTTGTTCGGAATCACTGGGCATAAAGCGCACGTAGGCGGCGTCGTAAGTCGGGTGTGAAATCCCTCGGCCCAACCGAGGAACTGCGCCCGATACTGCGGCGCTTGAGGGCAGGAGGGGAGCACGGAATTCCCGGTGGAGCGGTGAAATGCGTTGATATCGGGAGGAACACCGGCGGCGAAGGCGGTGCTCTGGTCTGCTTCTGACGCTGAGGTGCGA…
114	0.0	0.0	0.0	0.0	0.0	0.0	0.0	0.0	0.0	0.0	1.0	0.0	0.0	0.0	0.0	0.0	0.0	0.0	0.0	0.0	0.0	0.0	0.0	0.0	0.0	0.0	0.0	0.0	0.0	0.0	0.0	0.0	0.0	0.0	0.0	0.0	0.0	0.0	0.0	0.0	0.0	0.0	0.0	0.0	k__Bacteria; p__Planctomycetes	TCGCAATGGGCGAAAGCCTGACGATGCGACGCCGCGTGTATGATGAAGGCCCTCGGGTTGTAAAGTACTGTCAGGTGTTATGAACAGCGCTGGGAGTAATACGCTCAGCGTTTGACAAAGGCACCAAAGGAAGCCACGGCTAACTTCGTGCCAGCAGCCGCGGTAACACGAAGGTGGCGAGCGTTGTTCGGAATTATTGGGCATAAAGGGCACGTAGGCGGAAAGGTAAGTTGGTGGGTGAAATCCCTCGGCTCAACCGAGGAACTGCCGCCAATACTGCCTATCTCGAGTGCAGGAGGGGAGAGTGGAACTCTTGGTGGAGCGGTGAAATGCGTTGATATCAAGGGGAACGCCGGCGGCGAAAGCGGCTCTCTGGCCTGTTACTGACGCTGATGTGCG…
115	0.0	0.0	0.0	0.0	0.0	0.0	0.0	0.0	0.0	0.0	2.0	0.0	0.0	0.0	0.0	0.0	0.0	0.0	0.0	0.0	0.0	0.0	0.0	0.0	0.0	0.0	0.0	0.0	0.0	0.0	0.0	0.0	0.0	0.0	0.0	0.0	0.0	0.0	0.0	0.0	0.0	0.0	0.0	0.0	k__Bacteria; p__Planctomycetes; c__; o__; f__; g__; s__	CGGCAATGGGCGAAAGCCTGACCGAGCGACGCCGCGTGGAGGATGAAGGCCTTCGGGTTGTAAACTCCTGTCACGGGTTATGAAATCCATCGTTGCTAATACCAGCGGTGGTTGACAAAGGTCCGAGAGGAAGTCATGGCTAACTCTGTGCCAGCAGCCGCGGTAATACAGAGATGGCAAGCGTTGTTCGGAATTACTGGGCATAAAGGGCACGTAGGCGGGTTCATAAGTCAGGTGTGAAATCCCTCGGCTCAACCGAGGAACTGCGCCTGAAACTGTGAGTCTTGAGGGCAGGAGGGGAGAGTGGAACTCTTGGTGGAGCGGTGAAATGCGTAGATACTAAGAGGAACGCCGGTGGCGAAAGCGACTCTCTGGCCTGCTTCTGACGCTGAGGTGCGA…
116	0.0	0.0	0.0	0.0	0.0	0.0	0.0	0.0	0.0	0.0	1.0	0.0	0.0	0.0	0.0	0.0	0.0	3.0	0.0	0.0	0.0	0.0	0.0	0.0	0.0	0.0	0.0	0.0	0.0	0.0	0.0	0.0	0.0	0.0	0.0	0.0	0.0	0.0	0.0	0.0	0.0	0.0	0.0	0.0	k__Bacteria; p__Planctomycetes; c__[Brocadiae]; o__Brocadiales; f__Brocadiaceae; g__Candidatus Scalindua; s__	TCGCAATGCCCGAAAGGGTGACGAAGCGACGCCGCGTGGGTGAGGAAGGCCTTCGGGTTGTAAAGCCCTGTCAGGAGTTAAGAAATGTAGGTACGCTAATATCGTGCTTATTTGACAAAGGCTCCAAAGGAAGCCACGGCTAACTCTGTGCCAGCAGCCGCGGTAATACAGAGGTGGCAAGCGTTGTTCGGAATTATTGGGCGTAAAGAGCACGTAGGTGGATTTGTAGGTCAGGTGTGAAAGCCTTCTATTCAAAGGAAGAACGGCATCTGAAACTGCAGATCTTGAGTGTAGGAGGGGAGAGTGGAACTTCTGGTGGAGCGGTGAAATGCGTAGATATCAGAAGGAACGTCGGCGGCGAAAGCGACTCTCTGGCCTATTACTGACACTGAGTGTGCG…
117	0.0	7.0	0.0	0.0	8.0	0.0	1.0	0.0	0.0	0.0	4.0	0.0	0.0	0.0	5.0	0.0	0.0	2.0	0.0	0.0	0.0	0.0	0.0	0.0	0.0	0.0	0.0	0.0	0.0	0.0	0.0	0.0	0.0	0.0	0.0	0.0	0.0	0.0	0.0	0.0	0.0	0.0	0.0	0.0	k__Bacteria; p__Planctomycetes; c__[Brocadiae]; o__Brocadiales; f__Brocadiaceae; g__Candidatus Scalindua; s__	GAGCACGTAGGTGGGTTTGTAAGTCAGATGTGAAAGCCTTCTGTTCAAAGGAAGAGCGGCATCTGAAACTGCAGATCTTGAGTGTAGGAGGGGAGAGTGGAACTTCTGGTGGAGCGGTGAAATGCGTAGATACCAGAAGGAACGTCGGCGGCGAAAGCGACTCTCTGGCCTATTACTGACACTGAGTGTGCGAAAGTTGGGGGAGCAAACGGGATTAGATACCCCGGTAGTCCTAACTGTAAACGATGGGCACTAAGTAGAGGGGT
118	0.0	0.0	0.0	0.0	0.0	0.0	0.0	0.0	0.0	0.0	0.0	0.0	0.0	0.0	0.0	0.0	0.0	0.0	0.0	0.0	0.0	0.0	0.0	0.0	0.0	0.0	0.0	0.0	0.0	0.0	0.0	0.0	0.0	0.0	0.0	0.0	0.0	0.0	1.0	0.0	0.0	0.0	0.0	0.0	k__Bacteria; p__Planctomycetes; c__[Brocadiae]; o__Brocadiales; f__Brocadiaceae; g__Candidatus Brocadia; s__	TCGCAATGCCACGAAGCGACGCCGCGTGCGGGAAGAAGGCCTTCGGGTTTAAACCGCTGTCGGGAGTTAGGAAATGCAAGGATGTTAATAGCATCTTTGCTTGACTAAGGCTCCGGAGGAAGCCACGGCTAACTCTGTGCCAGCAGCCGCGGTAATACAGAGGCGGCAGCGTTGTTCGGAATTATTGGGCGTAAAGAGCACGTAGGCGGCCGTGTAAGTCGGTTGTGAAAGCCTTCCGGAACGGCATCCGATACTGCATGGCTCGAGTGCGGGAGGGGAGAGTGGAACCTCTGGTGGAGCGGTGAAATGCGTAGATATCAGAAGGAACACCGGCGGCGAAGGCGACTCTCTGGCCCGTAACTAACGCTGAGTGTGCGAAAGCTAGGGGAGCAAACGGGA…
120	0.0	0.0	0.0	0.0	0.0	0.0	0.0	0.0	0.0	0.0	1.0	0.0	0.0	0.0	0.0	0.0	0.0	0.0	0.0	0.0	0.0	0.0	0.0	0.0	0.0	0.0	0.0	0.0	0.0	0.0	0.0	0.0	0.0	0.0	0.0	0.0	0.0	0.0	0.0	0.0	0.0	0.0	0.0	0.0	k__Bacteria; p__Planctomycetes; c__[Brocadiae]; o__Brocadiales; f__Brocadiaceae; g__Candidatus Scalindua; s__	TCGCGATGCCCGAAAGGGTGACGAAGCGACGCCGCGTGAGCGAAGAAGGCCTTAGGGTTGTAAAGCTCTGTCGAGGGTTATGAAATATAGATGAGTTAATACCTTATTTATTTGACAAAGGCCCAAAAGGAAGTCACGGCTAACTCTGTGCCAGCAGCCGCGGTAATACAGAGGTGGCAAGCGTTGTTCGGTATTATTGGGCGTAAAGAGCACGTAGGTGGTTTTGTAAGTCAGGTGTGAAAGCCTTCTGTTCAAAGGAAGAACGGCATCTGAAACTGCAGATCTTGAGTGTAGGAGGGGAGAGTGGAACTTCTGGTGGAGCGGTGAAATGCGTAGATATCAGAAGGAACGTCGGCGGCGAAAGCGACTCTCTGGCCTATGACTGACACTGAGGTGCGA…
121	0.0	0.0	0.0	0.0	0.0	0.0	0.0	0.0	0.0	0.0	1.0	0.0	0.0	0.0	0.0	0.0	0.0	0.0	0.0	0.0	0.0	0.0	0.0	0.0	0.0	0.0	0.0	0.0	0.0	0.0	0.0	0.0	0.0	0.0	0.0	0.0	0.0	0.0	0.0	0.0	0.0	0.0	0.0	0.0	k__Bacteria; p__Planctomycetes	GGGCACGTAGGCGGAGAGGTAAGTTGGTGGTGAAAGCCTCCGGCTCAACCGGAGAATTGCCTCCAAAACTGCCTTTCTGGAGTGCAGGAGGGGAGAGTGGAACTCTTGGTGGAGCGGTGAAATGCGTTGATATCAAGGGGAACGCCGGCGGCGAAAGCGACTCTCTGGCCTGCTACTGACGCTGAGGTGCGAAAGCTAGGGGAGCAAACGGGATTAGATACCCCGGTAGTCCTAGCCGTAAACGATGGGCACTAAGTAGAGGGGTTT
122	0.0	0.0	0.0	0.0	0.0	0.0	0.0	0.0	0.0	0.0	0.0	0.0	0.0	0.0	0.0	0.0	0.0	0.0	0.0	0.0	0.0	0.0	0.0	0.0	0.0	0.0	0.0	0.0	0.0	0.0	0.0	0.0	0.0	0.0	0.0	0.0	0.0	0.0	0.0	0.0	0.0	0.0	0.0	0.0	k__Bacteria; p__Planctomycetes	CCGCAATGGGCGCAAGCCTGACGGGGCGACGCCGCGTGGATGACGAAGGCCTTCGGGTTGTAAAATCCTGTCGCGAGGGAAGAACCGCTGGGGGTTAATAGCCTTCCAGCCTGACGTTACCTCGAGAGGAAGCCATGGCTAACTCCGTGCCAGCAGCCGCGGTAATACGGAGATGGCAAGCGTTGTTCGGATTTACTGGGCATAAAGCGCACGTAGGCGGATCTACAAGTCGGTTGTGAAATCCCGGGGCTCAACCCCGGAACTGCGGCCGATACTATAGATCTAGAGCATGAAAGGGGAGAGTGGAACTTCTGGTGGAGCGGTGAAATGCGTAGATATCAGAAGGAACACCGGTGGCGAAAGCGACTCTCTGGTTCATTGCTGACGCTGAGGTGCGAA…
123	0.0	0.0	0.0	0.0	0.0	0.0	0.0	0.0	0.0	0.0	1.0	0.0	0.0	0.0	0.0	0.0	0.0	0.0	0.0	0.0	0.0	0.0	0.0	0.0	0.0	0.0	0.0	0.0	0.0	0.0	0.0	0.0	0.0	0.0	0.0	0.0	0.0	0.0	0.0	0.0	0.0	0.0	0.0	0.0	k__Bacteria; p__Planctomycetes; c__C6; o__Ucm1571; f__; g__; s__	TCACAATGCGCGAAAGCGTGATGATGTGACGCCGCGTGGAGGATGAAGGCCTTAGGGTTGTAAACTCCTGTCACGGGTTATGAAACGCAGTGCGTTAATAGCGTGCTGCCTGACAAAGGCCCGAGAGGAAGTCACGGCTAACTCCGTGCCAGCAGCCGCGGTAATACGGAGGTGGCAAGCGTTGCTCGGAATCACTGGGCATAAAGGGCGTCTAGGCGGATTGGTAAGTCGGCTGTGAAATCCCTCGGCTCAACCGAGGAAGTGCAACCGATACTGCCGGTCTTGAGGGCGAGAGGGGAGAGTGGAACTCCTGGTGGAGCGGTGAAATGCGTAGATATCAGGAGGAACGCCGGTGGCGAAAGCGACTCTCTGGCTCGTCCCTGACGCTGAAGCGCGGAA…
124	0.0	0.0	0.0	0.0	0.0	0.0	0.0	0.0	0.0	0.0	0.0	0.0	0.0	0.0	0.0	0.0	0.0	0.0	0.0	1.0	0.0	0.0	0.0	0.0	0.0	0.0	0.0	0.0	0.0	0.0	0.0	0.0	0.0	0.0	0.0	0.0	0.0	0.0	0.0	0.0	0.0	0.0	0.0	0.0	k__Bacteria; p__Planctomycetes	AAGCGCACGTAGGCGGTCTCGTAAGTCGGGTGTGAAATCCCACAGCTTAACTGTGGAACTGCGCCCGATACTGCGGGGCTTGAGGATGGGAGGGGAGAGTGGAATTCCTGGTGGAGCGGTGAAATGCGTAGATATCAGGAGGAACACCGGTGGCGAAGGCGACTCTCTGGTCCATTCCTGACGCTGAGGTGCGAGAGCTAGGGGAGCAAACGGGATTAGATACCCCGGTAGTCCTAGCTGTAAACGATGGGCACTAGATAGAGGGATTCTA
125	0.0	0.0	0.0	0.0	0.0	0.0	0.0	0.0	0.0	0.0	0.0	0.0	0.0	0.0	0.0	0.0	0.0	0.0	0.0	0.0	0.0	0.0	0.0	0.0	0.0	2.0	0.0	0.0	0.0	0.0	0.0	0.0	0.0	0.0	0.0	0.0	0.0	0.0	0.0	0.0	0.0	0.0	0.0	0.0	k__Bacteria; p__Planctomycetes; c__[Brocadiae]; o__Brocadiales; f__Brocadiaceae; g__Candidatus Scalindua; s__	TCGCAATGCCCGAAAGGGTGACGAAGCGACGCCGCGTGGGTGAGGAAGGCCCTCGGGTTGTAAAGCCCTGTCAGGAGTTAAGAAATGTAGGTGTGCTAATATCACGCCTATTTGACGAAGGCTCCAAAGGAAGTCACGGCTAACTCTGTGCCAGCAGCCGCGGTAATACAGAGGTGGCAAGCGTTGTTCGGAATTATTGGGCGTAAAGAGCACGTAGGTGGGTTTGTAAGTCAGATGTGAAAGCCTCCTGTTCAACGGGAGAATTGCATCTGAAACTACTGATCTTGAGTGTAGGAGGGGAGAATGGAACTTCTGGTGGAGCGGTGAAATGCGTAGATATCAGAAGGGACGCCGGCGGCGAAAGCGATTCTCTGGCCTATTACTGACGCTCAGTGTGCG…
126	0.0	0.0	0.0	0.0	0.0	0.0	0.0	0.0	0.0	0.0	0.0	0.0	0.0	0.0	0.0	0.0	0.0	0.0	0.0	0.0	0.0	0.0	0.0	0.0	0.0	0.0	0.0	0.0	4.0	0.0	0.0	0.0	0.0	0.0	0.0	0.0	0.0	2.0	0.0	10.0	0.0	0.0	0.0	0.0	k__Bacteria; p__Planctomycetes; c__[Brocadiae]; o__Brocadiales; f__Brocadiaceae; g__Candidatus Brocadia; s__	GATTGTCGGGAGTTAGGAAATGTAAGGATGTTAATAGTATTCTTACTTGACTAAGGCTCCGGAGGAAGCCACGGCTAACTCTGTGCCAGCAGCCGCGGTAATACAGAGGCGGCAAGCGTTGTTCGGAATTATTGGGCGTAAAGAGCATGTAGGCGGCTATGTAAGTCGGTTGTGAAAGCCTTCCGCTTAACGGAAGAATGGCGGCCGAAACTGCATAGCTTGAGTGCGGTAGGGGAGAG
127	0.0	0.0	0.0	0.0	0.0	0.0	0.0	0.0	0.0	0.0	0.0	0.0	0.0	0.0	0.0	1.0	0.0	0.0	0.0	0.0	0.0	0.0	0.0	0.0	0.0	2.0	0.0	0.0	0.0	0.0	0.0	0.0	0.0	0.0	0.0	0.0	0.0	0.0	0.0	0.0	0.0	0.0	0.0	0.0	k__Bacteria; p__Planctomycetes; c__; o__; f__; g__; s__	CCGCAATGGACGAAAGTCTGACGGAGCGACGCCGCGTGCGGGATGAAGGCCTTCGGGTTGTAAACCGCTGTCACACGTTAAGAAAAAGCATGGGCCAATACCCCATGCCTTGACAAAAGCGTGAGAGGAAGCCACGGCTAACTTCGTGCCAGCAGCCGCGGTAAGACGAAGGTGGCAAGCGTTGCTCGGAATTACTGGGCATAAAGAGCGCGTAGGTGGCTTGGTTAGCGGGTGATGAAATCCCATGGCTCACCCATGGAACTGTTACCCGAACTGCCAGGCTTGAGGGCGGGAGGGGAAAGTGGAATTCCTGGTGTAGCGGTGAAATGCGTAGATATCATGAGGAACGCCGGTGGCGAAAGCGACTTTCTGGCCCGTACCTGACACTGATGCGCGAAA…
128	0.0	0.0	0.0	0.0	0.0	0.0	0.0	0.0	0.0	0.0	0.0	0.0	0.0	0.0	0.0	0.0	0.0	0.0	0.0	0.0	0.0	0.0	0.0	0.0	0.0	1.0	0.0	0.0	0.0	0.0	0.0	0.0	0.0	0.0	0.0	0.0	0.0	0.0	0.0	0.0	0.0	0.0	0.0	0.0	k__Bacteria; p__Planctomycetes; c__Pla3; o__; f__; g__; s__	CCACCAATGCGCGAAAGCGTGATGGAGCGACGCCGCGTGGGCGATGAAGGCCTTCGGGTTGTAAAGCCCTGTTGGATGGGCGTAATCCCCTCGGGTTAATACCCCTGAGGGTTGAACTCCCATCGGAGGAAGCACCGGCTAAATTCGTGCCAGCAGCCGCGGTAATACGAATGGTGCGAGCGTTGTTCGGAATCACTGGGCATAAAGAGCACGTAGGCGGCCTCGTAAGTCAGCTGTGAAATCCCCCGGCTCAACCGGGGAACTGCAGCTGATACTGCGGGGCTAGAGTGCGCGAGGGGAGAGCGGAATTCCTGGTGGAGCGGTGATATGCGTAGATATCAGGAGGAACGCCGGAGGCGAAAGCGGCTCTCTGGCGCGCAACTGACGCTGAGGTGCGAA…
129	0.0	0.0	0.0	0.0	0.0	0.0	0.0	0.0	0.0	0.0	0.0	0.0	0.0	0.0	0.0	0.0	0.0	0.0	0.0	0.0	0.0	0.0	0.0	0.0	0.0	0.0	0.0	0.0	0.0	0.0	0.0	0.0	0.0	0.0	0.0	0.0	0.0	0.0	0.0	2.0	0.0	0.0	0.0	0.0	k__Bacteria; p__Planctomycetes; c__028H05-P-BN-P5; o__; f__; g__; s__	CCGCGATGGGCGAAAGCCTGACGGGGCGACGCCGCGTGAACGAAGAAGGCCTTCGGGTTGTAAAGTTCTGTCGAGAGGGAAGAACCGCCGGCGGTTAATAGCCGTCCGGCTTGACGTTACCTCTGGAGGAAGCCCTGGCTAACTCCGTGCCAGCAGCCGCGGTAATACGGAGAGGGCAAGCGTTGTTCGGAATCACTGGGCATAAAGAGCACGTAGGCGGATTGGACAGTCGGTTGTGAAAGCCCGGAGCTCAACTCCGGAATAGCTTCCGAAACTACCAGTCTGGAGGACGAGAGGGGAGAGTGGAACTTCTGGTGGAGCGGTGAAATGCGTAGATATCAGAAGGAACACCGGTGGCGAAAGCGACTCTCTGGCTCGTTTCTGACGCTGAGGTGCGAA…
130	0.0	0.0	0.0	0.0	0.0	0.0	1.0	0.0	0.0	2.0	6.0	0.0	0.0	0.0	0.0	0.0	0.0	0.0	0.0	0.0	0.0	0.0	0.0	0.0	0.0	0.0	0.0	0.0	0.0	0.0	0.0	0.0	0.0	0.0	0.0	0.0	0.0	0.0	0.0	0.0	0.0	0.0	0.0	0.0	k__Bacteria; p__Planctomycetes; c__[Brocadiae]; o__Brocadiales; f__Brocadiaceae; g__Candidatus Scalindua; s__	TCGCAATGCCCGAAAGGGTGACGAAGCGACGCCGCGTGGATGAAGAAGGCCTTCGGGTTGTAAAATCCTGTCAGGGGTTAAGAAATATAAGTTTGATAATACCAAATTTATTTGACAAAGGCTCCAGAGGAAGCCCCGGCTAACTCTGTGCCAGCAGCCGCGGTAATACAGAGGTGGCAAGCGTTGTTCGGAATTATTGGGCGCAAAGAGCACGTAGGTGGATTTGTTAGTCAGATGTGAAAGCCTTTCGTTCAACGGAAGAATTGCATCTGAAACTACAAACCTTGAGTATAGGGGGGGGGAGTGGAACTTTTGGTGGGGCGGTGAAATGCGTAGATATCAGAAGGAACGCCGGCGGCGAAAGCGACTCTCTGGCCTATAACTGACACTGAGTGTGCG…
131	0.0	0.0	0.0	0.0	0.0	0.0	2.0	0.0	0.0	0.0	0.0	0.0	0.0	0.0	0.0	0.0	0.0	0.0	0.0	0.0	0.0	0.0	0.0	0.0	0.0	0.0	0.0	0.0	0.0	0.0	0.0	0.0	0.0	0.0	0.0	0.0	0.0	0.0	0.0	0.0	0.0	0.0	0.0	0.0	k__Bacteria; p__Planctomycetes; c__[Brocadiae]; o__Brocadiales; f__Brocadiaceae; g__Candidatus Scalindua; s__	TCGCAATGCCCGAAAGGGTGACGAAGCGACGCCGCGTGAGCGAAGAAGGCCCTAGGGTTGTAAAGCTCTGTCAGGGGTTATGAAACGTAGGCCAGCTAATACCTGGTTTATTTGACAAAGGCCCCAAAGGAAGCCACGGCTAACTCTGTGCCAGCAGCCGCGGTAATACAGAGGTGGCAAGCGTTGTTCGGTATTATTGGGCGTAAAGAGCACGTAGGTGGTTTTGTAAGTCAGATGTGAAAGCCTCCTGTTTAAAGGAAGAACGGCATCTGAAACTGCTAATCTTGAGTGTAGGAGGGGAGAGTGGAACTTCTGGTGGAGCGGTGAAATGCGTAGATATCAGAAGGAACGTCGGCGGCGAAAGCGACTCTCTGGCCTATTACTGACACTGAGTGTGCG…
132	0.0	0.0	0.0	0.0	0.0	0.0	1.0	0.0	0.0	0.0	0.0	0.0	0.0	0.0	0.0	0.0	0.0	0.0	0.0	0.0	0.0	0.0	0.0	0.0	0.0	0.0	0.0	0.0	0.0	0.0	0.0	0.0	0.0	0.0	0.0	0.0	0.0	0.0	0.0	0.0	0.0	0.0	0.0	0.0	k__Bacteria; p__Planctomycetes; c__[Brocadiae]; o__Brocadiales; f__Brocadiaceae; g__Candidatus Scalindua; s__	TCGCAATGCCCGAAAGGGTGACGAAGCGACGCCGCGTGGGTGAGGAAGGCCTTCGGGTTGTAAAACCCTGTCAGGAGTTAAGAAATGTAGGCAGGCTAATACCGTGTCTATTTGACAAAGGCTCCAAAGGAAGCCACGGCTAACTCTGTGCCAGCAGCCGCGGTAATACAGAGGTGGCAAGCGTTGTTCGGAATTATTGGGCGTAAAGAGCACGTAGGTGGATTTGTAAGTCAGATGTGAAAGCCTTCTGTTCAACGGGAGAATTGCATCTGAAACTACAAACCTTGAGTATAGGAAAAAAGAATGGAACTTCTGGTGGAGCGGTGAAATGCGTAGATATCAGAAGGAACGCCGGCGGCGAAAGCGATTCTCTGGCCTATTACTAACACTCAATGTGCG…
133	0.0	0.0	0.0	0.0	1.0	0.0	1.0	0.0	0.0	22.0	0.0	0.0	0.0	0.0	0.0	0.0	0.0	0.0	0.0	0.0	0.0	0.0	0.0	0.0	0.0	0.0	1.0	0.0	0.0	0.0	0.0	0.0	0.0	0.0	0.0	0.0	0.0	1.0	0.0	0.0	0.0	0.0	0.0	0.0	k__Bacteria; p__Planctomycetes; c__[Brocadiae]; o__Brocadiales; f__Brocadiaceae; g__Candidatus Scalindua; s__	GGAGTTAGGAAATGTAGGCTCGCTAATATCGGGTCTATTTGACGAAGGCTCCAAAGGAAGCCACGGCTAACTCTGTGCCAGCAGCCGCGGTAATACAGAGGTGGCAAGCGTTGTTCGGAATTATTGGGCGTAAAGAGCACGTAGGTGGATTTGTAAGTCAGATGTGAAAGCCTTCTGTTCAACGGGAGAATTGCATCTGAAACTACAGACCTTGAGTATAGGAGGGGAGAGTGGAAC
134	0.0	0.0	0.0	0.0	0.0	0.0	4.0	0.0	0.0	0.0	2.0	0.0	0.0	0.0	0.0	0.0	0.0	0.0	0.0	4.0	0.0	0.0	0.0	0.0	0.0	0.0	0.0	0.0	0.0	0.0	0.0	0.0	0.0	0.0	0.0	0.0	0.0	0.0	0.0	0.0	0.0	0.0	0.0	0.0	k__Bacteria; p__Planctomycetes; c__[Brocadiae]; o__Brocadiales; f__Brocadiaceae; g__Candidatus Scalindua; s__	TCGCAATGCCCGAAAGGGTGACGAAGCGACGCCGCGTGGATGAAGAAGGCCTTCGGGTTGTAAAATCCTGTCAGGAGTTAAGAAATATAAGTTTGATAATACCAAATTTATTTGACAAAGGCTCCAGAGGAAGCCACGGCTAACTCTGTGCCAGCAGCCGCGGTAATACAGAGGTGGCAAGCGTTGTTCGGAATTATTGGGCGTAAAGAGCACGTAGGTGGATTTGTTAGTCAGATGTGAAAGCCTTTCGTTCAACGGAAGAATTGCATCTGAAACTACAAACCTTGAGTATAGGAGGGGAGAGTGGAACTTCTGGTGGAGCGGTGAAATGCGTAGATATCAGAAGGAACGCCGGCGGCGAAAGCGACTCTCTGGCCTATAACTGACACTGAGTGTGCG…
135	0.0	0.0	0.0	0.0	0.0	0.0	1.0	0.0	0.0	2.0	0.0	0.0	0.0	0.0	0.0	0.0	0.0	0.0	0.0	0.0	0.0	0.0	0.0	0.0	0.0	0.0	0.0	0.0	0.0	0.0	0.0	0.0	0.0	0.0	0.0	0.0	0.0	0.0	0.0	0.0	0.0	0.0	0.0	0.0	k__Bacteria; p__Planctomycetes; c__[Brocadiae]; o__Brocadiales; f__Brocadiaceae; g__Candidatus Scalindua; s__	ATATCGGATTTACTTGACAAAAGCTCCAGAGGAAGCCACGGCTAACTCTGTGCCAGCAGCCGCGGTAATACAGAGGTGGCAAGCGTTGTTCGGAATTATTGGGCGTAAAGAGCACGTAGGTGGATTTGTAAGTCAGATGTGAAAGCCTTCTGTTCAACGGAAGAATTGCATCTGAAACTGCAAAGCTTGAGTGTAGGAGGGGAGAGTGGAAC
136	0.0	0.0	0.0	0.0	0.0	0.0	0.0	0.0	0.0	0.0	0.0	0.0	0.0	0.0	0.0	0.0	0.0	0.0	0.0	0.0	0.0	0.0	0.0	0.0	0.0	0.0	0.0	0.0	0.0	0.0	0.0	0.0	0.0	0.0	0.0	0.0	0.0	0.0	0.0	1.0	0.0	0.0	0.0	0.0	k__Bacteria; p__Planctomycetes; c__BD7-11; o__; f__; g__; s__	CCGCAATGGGCGAAAGCCTGACGGAGCGACGCCGCGTGCAGGATGAAGGCCTTCGGGTTGTAAACTGCTGTCCTAGGTTAAGAAACGTTTAGGTGTCAATAGCATCTAGACTTGACAAAGGCCTAGAAGAAAGCCACGGCTAACTTCGTGCCAGCAGCCGCGGTAAGACGAAGGTGGCAACCGTTGTTCGGAATTACTGGGCATAAAGCGCGCGTAGGCGGCAACATCAGTCAGGTGTGAAATCCCTCGGCCCAACCGAGGAACTGCGCTTGATACTGTGTTGCTTGAGGACAGGAGGGGAGCGTGGAATTCCTGGTGGAGCGGTGAAATGCGTTGATATCAGGAGGAACACCGGCGGCGAAGGCGACGCTCTGGCCTGTTTCTGACGCTGAGGTGCGA…
137	0.0	0.0	0.0	0.0	0.0	0.0	0.0	0.0	0.0	0.0	0.0	0.0	0.0	0.0	0.0	0.0	0.0	0.0	0.0	0.0	0.0	0.0	0.0	0.0	0.0	0.0	0.0	0.0	1.0	0.0	0.0	0.0	0.0	0.0	0.0	0.0	0.0	0.0	0.0	0.0	0.0	0.0	0.0	0.0	k__Bacteria	CCGCAATGGCGGGAAACCCTGACGGAGCGACGCCGCGTGCGGGAGGAAGGCCGTGTTCGCGGTATGTGAACCGCTGTCACGGATTATAGAACTGGCCGGGCGCGTTAATCGCGCTCGTAGGTCTTGACAAAGGTCCGGGAGGATAGCCACGGCTAACTTCGTGCCAGCTAGCCGGCGTAAGACGAAGGTGGCGATCCAGTTGTTCGGAATTTACTGGGCATATAAGCGCACGTAGGCGGCAATGTAAGTCTAGGTGTGAAATCCCTCGATGCCCTAACCGAGGAATTGCGTCTTGATACTGTGTTGCTTGAGGGCAGGAGGGGAGCGTGGAATTCGCTGGTGGAAGCGGTGATAATGCGTTGATATCAGAGGAACACCGCTTGCGGCGATAGGCGACGC…
138	0.0	0.0	0.0	0.0	0.0	0.0	0.0	0.0	0.0	0.0	0.0	0.0	0.0	0.0	0.0	0.0	0.0	0.0	0.0	0.0	0.0	0.0	0.0	0.0	0.0	0.0	0.0	0.0	0.0	0.0	0.0	2.0	9.0	0.0	0.0	0.0	0.0	0.0	0.0	0.0	0.0	0.0	0.0	0.0	k__Bacteria; p__Planctomycetes; c__[Brocadiae]; o__Brocadiales; f__Brocadiaceae; g__; s__	TCGCAATGCCCGAAAGGGTGACGAAGCGACGCCGCGTGTGGGAAGAAGGCCTTCGGGTTGTAAACCACTGTCAGGAGTTAAGAAGTGCAAGGGTGCGAATAGCGCCTTTGCTTGACTAAGGCTCCAGAGGAAGCCACGGCTAACTCTGTGCCAGCAGCCGCGGTAATACAGAGGTGGCAAGCGTTGTTCGGAATTATTGGGCGTAAAGAGCACGTAGGCGGTTCTGCAAGTCGGCTGTGAAAGCCTTCCGCTCAACGGAAGAACAGCAGTTGATACTACAGGACTAGAGTGCGGGAGGG
139	0.0	0.0	0.0	0.0	0.0	0.0	0.0	0.0	0.0	0.0	0.0	0.0	0.0	0.0	0.0	0.0	0.0	0.0	0.0	0.0	0.0	0.0	0.0	0.0	0.0	0.0	0.0	0.0	0.0	6.0	0.0	0.0	0.0	0.0	0.0	0.0	0.0	0.0	0.0	0.0	0.0	0.0	0.0	0.0	k__Bacteria	CTGCAATGGGCGCAAGCCTGACAGAGCGACGCCGCGTGGGGGAAGAAGGCTTTCGAGTTGTAAGCCCCTGTCACGGGTTAAGAAGGGTGTCCTGTCGAATAGACGGGGCATTCTGACAAAGGCCCGAGAGGAAGCCACGGCTAACTCCGTGCCAGCAGCCGCGGTAATTCGGAGGTGGCAAGCGTTGTTCGGAACCACTGGGCGTAAAGGGCGCGTAGGCGGCATGGTAAGTCTGTGGTGAAATCCCTCGGCTCAACCGAGGCATGGCTGCAGATACTGCTTTGCTAGAGTGTGAGAGGGGAGAGTGGAACTCCTGGTGGAGCGGTGAAATGCGTAGATATCAGGAGGAACGCCGGAGGCGAAAGCGACTCTCTGGCTCACTACTAACGCTGAGGCGCG…
140	0.0	0.0	0.0	0.0	0.0	0.0	0.0	0.0	0.0	0.0	0.0	0.0	0.0	0.0	0.0	0.0	0.0	0.0	0.0	0.0	0.0	0.0	0.0	0.0	0.0	0.0	0.0	0.0	0.0	0.0	0.0	1.0	0.0	0.0	0.0	0.0	0.0	0.0	0.0	0.0	0.0	0.0	0.0	0.0	k__Bacteria; p__Planctomycetes; c__[Brocadiae]; o__Brocadiales; f__Brocadiaceae	TCGCAATGCCCGAAAGGGTGACGAAGCGACGCCGCGTGTGGGAAGAAGGCCTTCGGGTTGTAAACCACTGTCGGGAGTTAGGAAGTGTAAGGGATGTTAATAGCGTACCTACTTGACTAAGGCTCCGGAGGAAGCCACGGCTAACTCTGTGCCAGCAGCCGCGGTAATACAGAGGCGGCAAGCGTTGTTCGGAATTATTGGGCGTAAAGAGCACGTAGGCGGCCTCGTAAGTCAGTTGTGAAAGCCTTCTGCTCAACGGAAGAACAGCATCTGATACTGCGAGGCTAGAGTGCGGGAGGGGAGAGTGGAACTTCTGGTGGAGCGGTGAAATGCGTAGATATCAGAAGGAACACCGGCGGCGAAAGCGACTCTCTGGCCCGTAACTGACGCTGAGTGTGC…
141	0.0	0.0	0.0	0.0	0.0	0.0	0.0	0.0	0.0	0.0	0.0	0.0	0.0	0.0	0.0	0.0	0.0	0.0	0.0	0.0	0.0	0.0	0.0	0.0	29.0	0.0	0.0	0.0	0.0	0.0	0.0	0.0	0.0	0.0	0.0	0.0	0.0	0.0	0.0	0.0	0.0	0.0	0.0	0.0	k__Bacteria; p__Planctomycetes; c__[Brocadiae]; o__Brocadiales; f__Brocadiaceae; g__Candidatus Scalindua; s__	AATTCGCCCTTGAGCACGTAGGTGGGTTTGTAAGTCAGGTGTGAAAGCCTTCTGTTCAACGGGAGAATTGCATCTGAAACTACGAATCTTGAGTGTAGGAGGGGAGAATGGAACTTCTGGTGGAGCGGTGAAATGCGTAGATATCAGAAGGAACGCCGGCGGCGAAAGCGATTCTCTGGCCTATTACTGACACTCAGTGTGCGAAAGCTAGGGGAGCAAACGGGATTAGATACCCCGGTAGTCCTAGCCGTAAACGATGGGCACTAAGTAGTGGGAATT
142	0.0	0.0	0.0	0.0	0.0	0.0	0.0	0.0	0.0	0.0	1.0	0.0	0.0	0.0	0.0	0.0	0.0	0.0	0.0	0.0	0.0	0.0	0.0	0.0	0.0	0.0	0.0	0.0	0.0	0.0	0.0	0.0	0.0	0.0	0.0	0.0	0.0	0.0	0.0	0.0	0.0	0.0	0.0	0.0	k__Bacteria; p__OP3; c__koll11; o__; f__; g__; s__	TCCCAATGGACGAAAGTCTGAGGATGCGACGTCGCGTGGGGGATGAAGGCCTTCGGGTTGTAAACCCATTTTATTAGGGAGGAACATCAAGAGGTGAATAGCCTTTTGATTTGACTTTACTTGATGAATAAGCCACGGCTAACTCCGTGCCAGCAGCCGCGGTAATACGGAGGTGGCGAGCGTTACTCGGTTTGACTGGGTGTAAAGGGTCCGCAGGCGGCCATACAAGTGACAGGTGAAATCTTTCGGCTTAACCGAAAAACTGCCTTTCAAACTGTATGGCTTGAGGATGGAAGAGGAGAGTGGAACTGCCGGTGTAAAGGTGAAATTTGTGGATATCGGTAGGAACGCCCGTGGAGAAGTCGGCTCTCTGGTCCATATCTGACGCTCAGGGACGAA…
143	0.0	0.0	0.0	0.0	0.0	0.0	0.0	0.0	0.0	0.0	0.0	0.0	0.0	0.0	0.0	0.0	0.0	0.0	0.0	0.0	0.0	0.0	0.0	0.0	0.0	0.0	0.0	0.0	0.0	1.0	0.0	0.0	0.0	0.0	0.0	0.0	0.0	0.0	0.0	0.0	0.0	0.0	0.0	0.0	k__Bacteria; p__Planctomycetes; c__[Brocadiae]; o__Brocadiales; f__Brocadiaceae; g__Candidatus Brocadia; s__	TCGCAATGCCCGAAAGGGTGACGAAGCGACGCCGCGTGCGGGAAGAAGGCCTTCGGGTTGTAAACCGCTGTCGGGAGTTAAGAAATGCAAGGGTGTTAATAGTATCCTTGCTTGACTAAGGCTCCGGAGGAAGCCACGGCTAACTCTGTGCCAGCAGCCGCGGTAATACAGAGGCGGCAAGCGTTGTTCGGAATTATTGGGCGTAAAGAGCACGTATGCGGCTGTGTAAGTCGGTTGTGAAAGCCTTCCGCTCAACGGGAGAACGGCATCCGATACTGCATGGCTTGAGTGCGGGAGGGGAGAGTGGAACTTCTGGTGGAGCGGTGAAATGCGTAGATATCAGAAGGAACACCGGCGGCGAATGCGACTCTCTAGCCCCGTAACTGACGCTGAGTGTGC…
144	0.0	1.0	2.0	1.0	0.0	0.0	0.0	5.0	0.0	0.0	0.0	0.0	0.0	1.0	0.0	0.0	0.0	0.0	0.0	1.0	0.0	0.0	0.0	0.0	0.0	0.0	0.0	0.0	0.0	0.0	0.0	0.0	0.0	0.0	0.0	0.0	0.0	0.0	0.0	0.0	0.0	0.0	0.0	0.0	k__Bacteria; p__Planctomycetes; c__[Brocadiae]; o__Brocadiales; f__Brocadiaceae; g__Candidatus Scalindua; s__	GAGCACGTAGGTGGGTTTGTTAGTCAGATGTGAAAGCCTTCTGTTCAACGGAAGAATTGCATCTGAAACTACAAACCTTGAGTATAGGAGGGGAGAGTGGAACTTCTGGTGGAGCGGTGAAATGCGTAGATATCAGAAGGAACGCCGGCGGCGAAAGCGACTCTCTGGCCTATAACTGACACTGAGTGTGCGAAAGCTAGGGGAGCAAACGGGATTAGATACCCCGGTAGTCCTAGCCGTAAACGATGGGCACTAAGTAGAGGGG
145	0.0	0.0	0.0	0.0	0.0	0.0	0.0	0.0	0.0	0.0	0.0	0.0	0.0	0.0	0.0	0.0	0.0	0.0	0.0	0.0	0.0	0.0	0.0	0.0	1.0	0.0	0.0	0.0	0.0	0.0	0.0	0.0	0.0	0.0	0.0	0.0	0.0	0.0	0.0	0.0	0.0	0.0	0.0	0.0	k__Bacteria	GCTTGAGCACGTAGGTGGGTTTGTAAGTGGGGTGTGAAATCCACCGGCTCAACCGGTGAACTGCATCCCGAACTGCAAGGCTTGAGGGCAGCAGAGGAAACGGGAATTCCCGGTGTAGCGGTGAAATGCGTAGATATCGGGAGGAACACCAGTGGCGAAGGCGCGTTTCTGGGCTGCATCTGACGCTGAGGCGCGAAAGCTAGGGGAGCGAACAGGATTAGATACCCTGGTAGTCCTAGCCGTAAGCGGTGGGCACTAGGTGTAGGAGGTATC
146	0.0	0.0	0.0	0.0	0.0	0.0	0.0	8.0	0.0	0.0	0.0	0.0	0.0	0.0	0.0	0.0	0.0	0.0	0.0	0.0	0.0	1.0	0.0	0.0	0.0	0.0	0.0	0.0	0.0	0.0	0.0	0.0	0.0	0.0	0.0	0.0	0.0	0.0	0.0	0.0	0.0	0.0	0.0	0.0	k__Bacteria; p__Planctomycetes; c__[Brocadiae]; o__Brocadiales; f__Brocadiaceae; g__Candidatus Scalindua; s__	GAGCACGTAGGTGGGTTTGTAAGTCAGATGTGAAAGCCTTCTGTTCAACGGAAGAATTGCATCTGAAACTGCGAGTCTTGAGTGTAGGAGGGGAGAATGGAACTTCTGGTGGAGCGGTGAAATGCGTAGATATCAGAAGGAACGCCGGCGGCGAAAAGCGATTCTCTGGCCTATTACTGACACTCAGTGTGCGAAAGCTAGGGGAGCAAACGGGATTAGATACCCCGGTAGTCCTAGCCGTAAACGATGGGCACTAAGTAGAGGGG
147	0.0	0.0	0.0	0.0	0.0	0.0	0.0	0.0	0.0	0.0	0.0	0.0	0.0	0.0	0.0	0.0	0.0	0.0	0.0	0.0	0.0	1.0	0.0	0.0	0.0	0.0	0.0	0.0	0.0	0.0	0.0	0.0	0.0	0.0	0.0	0.0	0.0	0.0	0.0	0.0	0.0	0.0	0.0	0.0	k__Bacteria	TTGGTTTCAGTCAGATGGAAAGCCTTATTGTTCAACGGAAGAATTGCATCTGAAACTCGAGTCTTGAGTGTAGGAGGGGAGAATGGGGACTTCAAATGGAAGGGGTGAAATGCTTGTAGATATCAGAAGGAACGCCACGTACGAAAATTGCGTTCTCTGGCCCTATTACTGACACTCAGTGTGGCGAAAAGCTGAGGGGAGCAACGGAATTAGTACCCCGGTAGTCCTAGCCGTAAACGATGGCACTAAGTGATTTGGAATTC
148	0.0	0.0	0.0	0.0	0.0	0.0	0.0	0.0	0.0	0.0	0.0	0.0	0.0	0.0	0.0	0.0	0.0	0.0	0.0	0.0	0.0	2.0	0.0	0.0	0.0	0.0	0.0	0.0	0.0	0.0	0.0	0.0	0.0	0.0	0.0	0.0	0.0	0.0	0.0	0.0	0.0	0.0	0.0	0.0	k__Bacteria	GAGCACGTATTGGGGTTTGTAGTAAGTCAGGTGTGAAAGCCTGGTCTGTTCAAATAGGGAAGAACGGATCTGAAACGCAGATCTTGTGTAGGAGGGGAGAGTGGAACTTCTGGGGGTGAAATGCGTAGATATCAGAAGGAACGTCGGCCTCGAAAGCGACTCTCTGGCTGTTACTGACACTGAGGTGCGAAAGTTAGGGTGGGCAAAAGGATTGGATACCCCGGTAGTCCTAACCGTGAAACGATGGCACTAAGTATAGGGAATTA
149	1.0	0.0	0.0	0.0	0.0	0.0	0.0	0.0	0.0	0.0	1.0	0.0	0.0	0.0	0.0	0.0	0.0	0.0	0.0	1.0	0.0	0.0	0.0	1.0	0.0	0.0	0.0	0.0	0.0	0.0	0.0	0.0	0.0	0.0	0.0	0.0	0.0	0.0	0.0	0.0	0.0	0.0	0.0	0.0	k__Bacteria; p__Planctomycetes	GAGCACGTAGGTGGGTTTGTAAGTCAGATGTGAAATCCCTCGGCTCAACCGAGGAATTGCGTTTGATACTGCAGTCCTTGAGTACAGGAGGGGAGAGTGGAATTCCTGGTGGAGCGGTGAAATGCGTAGATATCAGGAAGAACGCCGGAGGCGAAAGCGACTCTCTGGCCTGTTACTGACGCTGAGGTGCGAAAGCCAAGGGAGCGAACAGGATTAGATACCCTGGTAGTCTTGGCTGTAAACGATGGGCACTAAGTGGAGGGATCTC
150	0.0	0.0	0.0	0.0	0.0	0.0	0.0	0.0	0.0	0.0	0.0	0.0	0.0	0.0	0.0	0.0	0.0	0.0	0.0	0.0	0.0	0.0	0.0	0.0	0.0	0.0	0.0	0.0	0.0	3.0	0.0	0.0	0.0	0.0	0.0	0.0	0.0	0.0	0.0	0.0	0.0	0.0	0.0	0.0	k__Bacteria; p__Actinobacteria; c__Actinobacteria; o__Actinomycetales; f__Mycobacteriaceae; g__Mycobacterium; s__	GAGCACGTAGGTGGGTTTGTCGCGTTGTTCGTGAAAACTCACAGCTTAACTGTGGGCGTGCGGGCGATACGGGCAGACTAGAGTACTGCAGGGGAGACTGGAATTCCTGGTGTAGCGGTGGAATGCGCAGATATCAGGAGGAACACCGGTGGCGAAGGCGGGTCTCTGGGCAGTAACTGACGCTGAGGAGCGAAAGCGTGGGGAGCGAACAGGATTAGATACCCTGGTAGTCCACGCCGTAAACGGTGGGTACTAGGTGTGGGTTTCCTT
151	0.0	0.0	0.0	0.0	0.0	0.0	0.0	0.0	0.0	0.0	0.0	0.0	0.0	0.0	0.0	0.0	0.0	16.0	0.0	15.0	0.0	0.0	0.0	0.0	0.0	0.0	0.0	0.0	0.0	0.0	9.0	38.0	0.0	0.0	0.0	0.0	17.0	0.0	0.0	0.0	0.0	0.0	0.0	0.0	k__Bacteria; p__Planctomycetes; c__[Brocadiae]; o__Brocadiales; f__Brocadiaceae	TCGCAATGCCCGAAAGGGTGACGAAGCGACGCCGCGTGTGGGAAGAAGGCCTTCGGGTTGTAAACCACTGTCGGGAGTTAAGAAATGTAAGGATGTTAATAGCGTCCTTACTTGACTAAGGCTCCGGAGGAAGCCACGGCTAACTCTGTGCCAGCAGCCGCGGTAATACAGAGGTGGCAAGCGTTGTTCGGAATTATTGGGCGTAAAGAGCACGTAGGCGGCCCTGAAAGTCAATTGTGAAAGCCTTCTGCTTAACGGAAGAACAGCATCTGATACTACAGGGCTAGAGTGCGGGAGGGGAGAGTGGAACTTCTGGTGGAGCGGTGAAATGCGTAGATATCAGAAGGAACGCCGGCGGCGAAAGCGACTCTCTGGCCCGTAACTGACGCTGAGTGTGCG…
152	0.0	0.0	0.0	0.0	0.0	0.0	0.0	0.0	0.0	0.0	0.0	0.0	0.0	0.0	0.0	0.0	0.0	0.0	0.0	25.0	0.0	0.0	0.0	0.0	0.0	0.0	1.0	0.0	0.0	0.0	0.0	1.0	0.0	0.0	0.0	1.0	0.0	0.0	0.0	0.0	0.0	0.0	0.0	0.0	k__Bacteria; p__Planctomycetes; c__[Brocadiae]; o__Brocadiales; f__Brocadiaceae; g__; s__	TCGCAATGCCCGAAAGGGTGACGAAGCGACGCCGCGTGTGGGAAGAAGGCCTTCGGGTTGTAAACCACTGTCGGGAGTTAAGAAATGTAAGGGTGTGAATAGCATTCTTATTTGACAAAAGCTCTAGAGGAAGCCACGGCTAACTCTGTGCCAGCAGCCGCGGTAATACAGAGGTGGCAAGCGTTGTTCGGAATTATTGGGCGTAAAGAGCACGTAGGCGGCCTTGCAAGTCAGCTGTGAAAGCCTTCTGCTTAACGGAAGAACAGCAGTTGATACTACAGGGCTTGAGTGCGGTAGGGGAGAGTGGAACTTCTGGTGGAGCGGTGAAATGCGTAGATATCAGAAGGAACGCCGGCGGCGAAAGCGGCTCTCTGGCCCGTAACTGACGCTGAGTGTGCG…
153	0.0	0.0	0.0	0.0	0.0	0.0	0.0	0.0	0.0	0.0	0.0	0.0	0.0	0.0	0.0	0.0	0.0	0.0	0.0	17.0	0.0	0.0	0.0	0.0	0.0	0.0	1.0	0.0	0.0	0.0	0.0	0.0	0.0	0.0	0.0	0.0	3.0	0.0	0.0	0.0	0.0	0.0	0.0	0.0	k__Bacteria; p__Planctomycetes; c__[Brocadiae]; o__Brocadiales; f__Brocadiaceae	TCGCAATGCCCGAAAGGGTGACGAAGCGACGCCGCGTGTGGGAAGAAGGCCTTCGGGTTGTAAACCACTGTCGGGAGTTAGGAAATGTAAGGGTGTTAATAGTATCCTTACTTGACTAAGGCTCCGGAGGAAGCCACGGCTAACTCTGTGCCAGCAGCCGCGGTAATACAGAGGCGGCAAGCGTTGTTCGGAATTATTGGGCGTAAAGAGCACGTAGGCGGCCTTGTAAGTCAGTTGTGAAAGCCTTCTGCTTAACGGAAGAACAGCAGCTGATACTGCAAGGCTAGAGTGCGGAAGGGGAGAGTGGAACTTCTGGTGGAGCGGTGAAATGCGTAGATATCAGAAGGAACACCGGCGGCGAAGGCGACTCTCTGGTCCGTAACTGACGCTGAGTGTGCG…
154	0.0	0.0	0.0	0.0	0.0	0.0	0.0	0.0	0.0	0.0	0.0	0.0	0.0	0.0	0.0	0.0	0.0	0.0	0.0	6.0	0.0	0.0	0.0	0.0	0.0	0.0	5.0	0.0	0.0	8.0	0.0	0.0	0.0	7.0	0.0	23.0	19.0	0.0	0.0	0.0	0.0	0.0	0.0	0.0	k__Bacteria; p__Planctomycetes; c__[Brocadiae]; o__Brocadiales; f__Brocadiaceae; g__; s__	TCGCAATGCCCGAAAGGGTGACGAAGCGACGCCGCGTGTGGGAAGAAGGCCTTCGGGTTGTAAACCACTGTTGGGAGTTAGGAAGTGCGGAGGTGTTAATAGCGCTTTCGCTTGACTAAAGCTCCAGAGGAAGCCACGGCTAACTCTGTGCCAGCAGCCGCGGTAATACAGAGGCGGCAAGCGTTGTTCGGAATTATTGGGCGTAAAGAGCACGTAGGCGGCTCTGCAAGTCAGCTGTGAAAGCCTTCTGCTTAACGGAAGAACGGCAGTTGAAACTACAGGGCTTGAGTGCGGGAGGGGAGAGTGGAACTTCTGGTGGAGCGGTGAAATGCGTAGATATCAGAAGGAACGCCGGCGGCGAAAGCGGCTCTCTGGTCCGTAACTGACGCTGAGTGTGCG…
155	0.0	0.0	0.0	0.0	0.0	0.0	0.0	0.0	0.0	0.0	0.0	0.0	0.0	0.0	0.0	0.0	0.0	0.0	0.0	0.0	0.0	0.0	0.0	0.0	0.0	0.0	0.0	0.0	0.0	1.0	0.0	0.0	0.0	1.0	0.0	0.0	0.0	0.0	1.0	0.0	0.0	0.0	0.0	0.0	k__Bacteria; p__Planctomycetes; c__[Brocadiae]; o__Brocadiales; f__Brocadiaceae; g__Candidatus Brocadia; s__	TCGCAATGCCCGAAAGGGTGACGAAGCGACGCCGCGTGTGAGAAGAAGGCCTTCGGGTTGTAAACCACTGTCGGGAGTTAAGAAATGCAAGGATATTAATAGTGTCTTTGCTTGACTAAGGCTCCGGAGGAAGCCACGGCTAACTCTGTGCCAGCAGCCGCGGTAATACAGAGGCGGCAAGCGTTGTTCGGAATTATTGGGCGTAAAGAGCACGTAGGCGGCTATGTAAGTCGGTTGTGAAAGCCTTCCGCTCAACGGGAGAACAGCATCCGATACTACATGGCTTGAGTGCGGGAGGGGAGAGTGGAACTTCTGGTGGAGCGGTGAAATGCGTAGATATCAGAAGGAACGCCGGCGGCGAAAGCGGCTCTCTGGCCCATAACTGACGCTGAGCGTGCG…
156	0.0	0.0	0.0	0.0	0.0	0.0	0.0	0.0	0.0	0.0	0.0	0.0	0.0	0.0	0.0	0.0	0.0	0.0	0.0	0.0	0.0	0.0	0.0	0.0	0.0	0.0	0.0	0.0	0.0	1.0	0.0	0.0	0.0	0.0	0.0	0.0	0.0	0.0	0.0	0.0	0.0	0.0	0.0	0.0	k__Bacteria; p__Chlorobi; c__Ignavibacteria; o__Ignavibacteriales; f__Ignavibacteriaceae; g__; s__	GAGCACGTAGGTGGGTTTGTAAGTCAGAGGTGAAATCCTGCGGCTCAACCGCAGAACTGCCTTTGATACTGCAAATCTTGAGTGCAGAAGAGAGAAGCAGAATTCCAGGTGTAGTAGTGAAATACGTAGATATCTGGAAGAATACCGGCGGCGAAGGCGGCTTCTTGGTCTGTAACTGACGCTGAGGCGCGAAAGCGTGGGTAGCAAACAGGATTAGATACCCTGGTAGTCCACGCTGTAAACGATGAATACTAGGTGTCGGATTA
448	0.0	0.0	0.0	0.0	0.0	0.0	0.0	0.0	0.0	1.0	0.0	0.0	0.0	0.0	0.0	0.0	0.0	0.0	0.0	0.0	0.0	0.0	0.0	0.0	0.0	0.0	0.0	0.0	0.0	0.0	0.0	0.0	0.0	0.0	0.0	0.0	0.0	0.0	0.0	0.0	0.0	0.0	0.0	0.0	k__Bacteria; p__Planctomycetes; c__[Brocadiae]; o__Brocadiales; f__Brocadiaceae; g__Candidatus Scalindua; s__	ATGAAATGTAAGTGCGCTAATATCGTGCTTATTTGACAAAGGCTCCAAAGGAAGCCACGACTAACTCTGTGCCAGCAGCCCCGGTAATACAGAGGTGGCGAGCGTTGTTCGGAATTATTGGGCGTAAAGAGCACGTAGGTGGATTTGTAAGTCAGATGTGAAAGCCTTCTGTTCAACGGAAGAATTGCATCTGAAACTACAAACCTTGAGTATAGGAGGGGAGAGTGGAAC
449	0.0	0.0	0.0	0.0	0.0	0.0	0.0	0.0	0.0	1.0	0.0	0.0	0.0	0.0	0.0	0.0	0.0	0.0	0.0	0.0	0.0	0.0	0.0	0.0	0.0	0.0	0.0	0.0	0.0	0.0	0.0	0.0	0.0	0.0	0.0	0.0	0.0	0.0	0.0	0.0	0.0	0.0	0.0	0.0	k__Bacteria; p__Planctomycetes; c__[Brocadiae]; o__Brocadiales; f__Brocadiaceae; g__Candidatus Scalindua; s__	GGAAATGTAAGTTTGATAATATCGAATTTATTTGACAAAGGCTCCAGAGGAAGCCACGGCTAACTCTGTGCCAGCAGCCGCGGTAATACAGAGGTGGCAAGCGTTGTTCGGAATTATTGGGCGTAAAGAGCACGTAGGTGGATTTGTTAGTCAGATGTGAAAGCCTTTTGTTCAACGGAAGAATTGCATCTGAAACTACAGACCTTGAGTATAGGAGGGGAGAGTGGAAC
450	0.0	0.0	0.0	0.0	0.0	0.0	0.0	0.0	0.0	0.0	0.0	0.0	0.0	0.0	0.0	0.0	0.0	0.0	0.0	2.0	0.0	0.0	0.0	0.0	0.0	0.0	0.0	0.0	0.0	0.0	0.0	0.0	0.0	0.0	0.0	0.0	0.0	0.0	0.0	0.0	0.0	0.0	0.0	0.0	k__Bacteria; p__Planctomycetes; c__[Brocadiae]; o__Brocadiales; f__Brocadiaceae; g__Candidatus Scalindua; s__	AAGTCAGATGTGAAAGCCTTCTGTTCAACGGAAGAATTGCATCTGAAACTGCGAGTCTTGAGTGTAGGAGGGGAGAATGGAACTTCTGGTGGAGCGGTGAAATGCGTAGATATCAGAAGGAACGCCGGCGGCAAAAAGCAATTCTCTGGCCTATTACTGACACTCAGTGTGCGAACGTAGGGGGAGCAAACGGAATTAGATACCCCGTTAGTCCTAGCCGAAAACGAT
451	0.0	0.0	0.0	0.0	0.0	0.0	0.0	0.0	0.0	0.0	0.0	0.0	0.0	0.0	0.0	0.0	0.0	0.0	0.0	1.0	0.0	0.0	0.0	0.0	0.0	0.0	0.0	0.0	0.0	0.0	0.0	0.0	0.0	0.0	0.0	0.0	0.0	0.0	0.0	0.0	0.0	0.0	0.0	0.0	k__Bacteria; p__Planctomycetes; c__[Brocadiae]; o__Brocadiales; f__Brocadiaceae; g__Candidatus Scalindua; s__	AAGTCAGATGTGAAGGCCTTCTGTTCAACGGAAGAATTGCATCTGAAACTGCGAGTCTTGAGTGTAGGAGGGGAGAATGGAACTTCTGGTGGAGCGGTGAAATGCGTAGATATCAGAAGGAACGCCGGCGGAGAAAGCAATTCTCTGGCCTATTACTGACACTCAGTGTGCGAACGTAAGGGGGAGCAAACGGGATTAGATACCCGGGTAGTCCTAGCCGTAAACGAT
452	0.0	0.0	0.0	0.0	0.0	0.0	0.0	0.0	0.0	0.0	0.0	0.0	0.0	0.0	0.0	0.0	0.0	0.0	0.0	3.0	0.0	0.0	0.0	0.0	0.0	0.0	0.0	0.0	0.0	0.0	0.0	0.0	0.0	0.0	0.0	0.0	0.0	0.0	0.0	0.0	0.0	0.0	0.0	0.0	k__Bacteria; p__Planctomycetes; c__[Brocadiae]; o__Brocadiales; f__Brocadiaceae; g__; s__	AGCACGTAGGTGGGTTTGTAAGTCAGTTGTGAAAGCCTTCCGCTTAACGGAAGAACGGCATCTGATACTGCAGGGCTTGAGTACGGGAGGGGAGAGTGGAACTTCTGGTGGAGCGGTGAAATGCGTAGATATCAGAAGGAACGCCGGCGGCGAAAGCGACTCTCTGGTCCGTAACTGACGCTGAGTGTGCGAAAGCTAGGGGAGCAAACGTGAGCAGATAACCCGGTA
453	0.0	0.0	0.0	0.0	0.0	0.0	0.0	0.0	0.0	0.0	0.0	0.0	0.0	0.0	0.0	0.0	0.0	0.0	0.0	1.0	0.0	0.0	0.0	0.0	0.0	0.0	0.0	0.0	0.0	0.0	0.0	0.0	0.0	0.0	0.0	0.0	0.0	0.0	0.0	0.0	0.0	0.0	0.0	0.0	k__Bacteria; p__Planctomycetes; c__[Brocadiae]; o__Brocadiales; f__Brocadiaceae; g__Candidatus Scalindua; s__	AGCACGTAGGTGGGTTTGTAAGTCAGATGTGAAAGCCTTCTGTTCAAAGGAAGAACGGCATTTGAAACTGCAGATCTTGAGTGTAGGAGGGGAGAGTGGAACTTCTGGTGGAGCGGTGAAATGCGTAGATATCAGAAGGAACGTCGGCGGCGAAAGCGACTCTCTGGCCTATTACTGACACTGAGTGGGCAAAAGTTAGGGGAGCAAACGGAATTAAATACCCGGGTA
454	0.0	0.0	0.0	0.0	0.0	0.0	0.0	0.0	0.0	0.0	0.0	0.0	0.0	0.0	0.0	0.0	0.0	0.0	0.0	1.0	0.0	0.0	0.0	0.0	0.0	0.0	0.0	0.0	0.0	0.0	0.0	0.0	0.0	0.0	0.0	0.0	0.0	0.0	0.0	0.0	0.0	0.0	0.0	0.0	k__Bacteria; p__Planctomycetes; c__[Brocadiae]; o__Brocadiales; f__Brocadiaceae; g__Candidatus Scalindua; s__	AAGTCAGATGTGAAAGCCTTCTGTTTAACGGAAGAATTGCATCTGAAACTGCGAGTCTTGAGTGTAGGAGGGGAGAATGGAACTTCTGGTGGAGCGGTGAAATGCGTAGATATCAGAAGGAACGCCGGCGGCGAAAGCAATTCTCTGGCCTATTACTGACACTCAGTGTGCGAACGTAGGGGGAGCAAACGGGATTAGATACCCTGGTAGTCCATGCCGTAAACGTT
455	0.0	0.0	0.0	0.0	0.0	0.0	0.0	0.0	0.0	1.0	0.0	0.0	0.0	0.0	0.0	0.0	0.0	0.0	0.0	0.0	0.0	0.0	0.0	0.0	0.0	0.0	0.0	0.0	0.0	0.0	0.0	0.0	0.0	0.0	0.0	0.0	0.0	0.0	0.0	0.0	0.0	0.0	0.0	0.0	k__Bacteria; p__Planctomycetes; c__[Brocadiae]; o__Brocadiales; f__Brocadiaceae; g__Candidatus Scalindua; s__	ATGCAAGTTCGGTAATATCGAATTTGTTTGACAAAAGCTCCAGAGGAAGCCACGGCTAACTCTGTGCCAGCAGCCGCGGTAATACAGAGGTGGCAAGCGTTGTTCGGAATTATTGGGCGTAAAGAGCACGTAGGTGGCTTTGTAAGTCAGATGTGAAAGCCTTCTGTTCAACGGGAGAATTGCATCTGAAACTACAAAACTTGAGTGTAGGAGGGGAGAGTGGAAC
456	0.0	0.0	0.0	0.0	0.0	0.0	0.0	0.0	0.0	0.0	0.0	0.0	0.0	0.0	0.0	0.0	0.0	0.0	0.0	1.0	0.0	0.0	0.0	0.0	0.0	0.0	0.0	0.0	0.0	0.0	0.0	0.0	0.0	0.0	0.0	0.0	0.0	0.0	0.0	0.0	0.0	0.0	0.0	0.0	k__Bacteria; p__Planctomycetes; c__[Brocadiae]; o__Brocadiales; f__Brocadiaceae; g__Candidatus Scalindua; s__	AAGTCAGATGTGAAAGCCTTCTGTTCAACGGAAGAATTGCATCTGAAACTGCGAGTCTTGAGTGTAGGAGGGGAGAATGGAACTTCTGGTGGAGCGGTGAAATGCGTAGATATCAGAAGGAACGCCGGCGGCGAAAGCGATTCTCTGGCCTATTACTGACGCTGAGGAGCGAAAGCATGGGGAGCGAACAGGATTAGATACCCTGGTAGTCCATGCCGTAAACGTT
457	0.0	0.0	0.0	0.0	0.0	0.0	0.0	0.0	0.0	0.0	0.0	0.0	0.0	0.0	0.0	0.0	0.0	0.0	0.0	1.0	0.0	0.0	0.0	0.0	0.0	0.0	0.0	0.0	0.0	0.0	0.0	0.0	0.0	0.0	0.0	0.0	0.0	0.0	0.0	0.0	0.0	0.0	0.0	0.0	k__Bacteria; p__Planctomycetes; c__[Brocadiae]; o__Brocadiales; f__Brocadiaceae; g__Candidatus Scalindua; s__	CAGTCAGATGTGAAAGCCTCCTGTTCAACGGGAGAATTGCATCTGAAACTACTGATCTTGAGTGTAGGAGGGGAGAATGGAACTTCTGGTGGAGCGGTGAAATGCGTAGATATCAGAAGGAACGCCGGCGGCGAAAGCAATTCTTTGGCCTATTACTGACACTTCGTGTGCGCACCTAAGGGAGAAAACGGGATTAGATACCCCGTCAGTCCTAGCGGAAAACGAT
458	0.0	0.0	0.0	0.0	0.0	0.0	0.0	0.0	0.0	0.0	0.0	0.0	0.0	0.0	0.0	0.0	0.0	0.0	0.0	1.0	0.0	0.0	0.0	0.0	0.0	0.0	0.0	0.0	0.0	0.0	0.0	0.0	0.0	0.0	0.0	0.0	0.0	0.0	0.0	0.0	0.0	0.0	0.0	0.0	k__Bacteria; p__Planctomycetes	AAGTCGGATGTGAAAGCCTTCTGTTCAACGGAAGAGTTGCATCTGAAACTGCGAGTCTTGAGTGCAGGAGGGGAGAATGGAACTTCTGGTGGAGCGGTGAAATGCGTAGATATCAGGAGGAACGCCGACGGCGAAAGCGATTCTCTGGTCCGTTACTGACGCTCAGGGCCGAAAGCTAGGGGAGCGAACGGGATTAGATACCCCGGTAGTCCTAGCCCTAAACGAT
459	0.0	0.0	0.0	0.0	0.0	0.0	0.0	0.0	0.0	1.0	0.0	0.0	0.0	0.0	0.0	0.0	0.0	0.0	0.0	0.0	0.0	0.0	0.0	0.0	0.0	0.0	0.0	0.0	0.0	0.0	0.0	0.0	0.0	0.0	0.0	0.0	0.0	0.0	0.0	0.0	0.0	0.0	0.0	0.0	k__Bacteria; p__Planctomycetes; c__[Brocadiae]; o__Brocadiales; f__Brocadiaceae; g__Candidatus Scalindua; s__	TGTAAGTGCGCTAATATCGCATAAATTCGACGAAGCCTCCAAAGGAAGTCACGGCTAACTCTGTGCCAGCAGCCGCGGTAATACAGAGGTGGCAAGCGGTGTTCGGAATCATTGGGCGTAAGGAGCACGTAGGTGGGTTTGCAAGTCAGATGTGAAAGCCTTCTGTTCAACGGAAGAATCGCATCTGAAACTGCGAGTCTTGAGTGTAGGAGGGGAGAGTGGAAC
460	0.0	0.0	0.0	0.0	0.0	0.0	0.0	0.0	0.0	0.0	0.0	0.0	0.0	0.0	0.0	0.0	0.0	0.0	0.0	1.0	0.0	0.0	0.0	0.0	0.0	0.0	0.0	0.0	0.0	0.0	0.0	0.0	0.0	0.0	0.0	0.0	0.0	0.0	0.0	0.0	0.0	0.0	0.0	0.0	k__Bacteria	AGTCAGATGTGAAAGCCTTCTGTTCAACGGAAGAATTGCATCTGAAACTACGAATCTTGAGTGTAGGAGGGGAGAATGGAACTTCTGGTGGAGCGGTGAAATGCGTAGATATCAGGAGGAACACCGATGGCGAAGGCAGGCCTCTGGGCTGTTACTGACGCTGAGGAGCGAAAGCATGGGGAGCGAACAGGATTAGATACCCTGGTAGTCCATGCCGTAAACGTT
461	0.0	0.0	0.0	0.0	0.0	0.0	0.0	0.0	0.0	0.0	0.0	0.0	0.0	0.0	0.0	0.0	0.0	0.0	0.0	0.0	0.0	0.0	0.0	0.0	0.0	0.0	0.0	0.0	0.0	0.0	0.0	0.0	0.0	0.0	0.0	0.0	0.0	2.0	0.0	0.0	0.0	0.0	0.0	0.0	k__Bacteria; p__Planctomycetes; c__[Brocadiae]; o__Brocadiales; f__Brocadiaceae; g__Candidatus Scalindua; s__	TGTAGACTCGCTAATATCGGGTCTATACGACAAAGGCTCCAAAGGAAGCCACGGCTAACTCTGTGCCAGCAGCCGCGGTAATACAGAGGTGGCAAGCGTTGTTCGGAATAATTGGGCGTAAAGAGCACGTAGGTGGATTTGTAAGTCAGACGTGAAAGCCTTCTGTTCAACGGAAGAATAGCATCTGAAACTACAAACCTTGAGTGTAGGAGGGGAGAGTGGAAC
462	0.0	0.0	0.0	0.0	0.0	0.0	0.0	0.0	0.0	0.0	0.0	0.0	0.0	0.0	0.0	0.0	0.0	0.0	0.0	1.0	0.0	0.0	0.0	0.0	0.0	0.0	0.0	0.0	0.0	0.0	0.0	0.0	0.0	0.0	0.0	0.0	0.0	0.0	0.0	0.0	0.0	0.0	0.0	0.0	k__Bacteria	GGAGTTAAGTAATGTACGGGGACGTATACTCCTCGTGCTTGACAAAGGCTCCTAAAGAAGCCACGGCTAAATCCGTGCCAGCAGCCGCGGTAATACGGATGTGGCGAGCGTTATTCGGAATCACTGGGCTTAAAGGGCACGTAGGCGGCTTGGCAAGCGGATGGTGAAAGCCCTCGGTTCAACCGAGGAATTGCCGTCCGAACTGCCTGGCTTGAGGACGG
463	0.0	0.0	0.0	0.0	0.0	0.0	0.0	0.0	0.0	0.0	0.0	0.0	0.0	0.0	0.0	0.0	0.0	0.0	0.0	0.0	0.0	0.0	0.0	0.0	0.0	0.0	0.0	0.0	0.0	1.0	0.0	0.0	0.0	0.0	0.0	0.0	0.0	0.0	0.0	0.0	0.0	0.0	0.0	0.0	k__Bacteria; p__Planctomycetes; c__[Brocadiae]; o__Brocadiales; f__Brocadiaceae; g__Candidatus Brocadia; s__	AGCGTCTTTGCTTGACTAAGGCTCCGGAGGAAGCCACGGCTAACTCTGTGCCAGCAGCCGCGGTAATACAGAGGCGGCAAGCGTTGTTCGGAATTATTGGGCGTAAAGAGCACGTAGGCGGCCGTGTAAGTCGGTTGTGAAAGCCTTCCGCTCAACGGGAGAACGGCATCCGATACTGCATGGCTAGAGTGCGGGAGGGGAGAGAAAAACTTCTGGTCA
464	0.0	0.0	0.0	0.0	0.0	0.0	0.0	0.0	0.0	1.0	0.0	0.0	0.0	0.0	0.0	0.0	0.0	0.0	0.0	0.0	0.0	0.0	0.0	0.0	0.0	0.0	0.0	0.0	0.0	0.0	0.0	0.0	0.0	0.0	0.0	0.0	0.0	0.0	0.0	0.0	0.0	0.0	0.0	0.0	k__Bacteria; p__Planctomycetes	GGAGTTAGGAAATGCAGTGCGGTTAATACCCGTGCTGTTTGACAAATGCCCCAGAGGAAGCACTGGCTAACTACGTGCCAGCAGCCGCGGTAATACGTAGAGTGCAAACGTTGTTCGGAATCACTGGGCATAAAGAGCTCGTAGGCGGCTCGGTAAGTCGGTTGTGAAAGCCCCTGGCTCAACCAGGGAATTGCGGCCGAAACTGCAGGGCTTGA
465	0.0	0.0	0.0	0.0	0.0	0.0	0.0	0.0	0.0	0.0	0.0	0.0	0.0	0.0	0.0	0.0	0.0	0.0	0.0	0.0	0.0	0.0	0.0	0.0	0.0	0.0	0.0	0.0	0.0	1.0	0.0	0.0	0.0	0.0	0.0	0.0	0.0	0.0	0.0	0.0	0.0	0.0	0.0	0.0	k__Bacteria; p__Planctomycetes; c__[Brocadiae]; o__Brocadiales; f__Brocadiaceae; g__Candidatus Brocadia; s__	TTGCTTGACTAAGGCTCCGGAGGAAGCCACGGCTAACTCTGTGCCAGCAGCCGCGGTAATACAGAGGCGGCAAGCGTTGTTCGGAATTATTGGGCGTAAAGAGCACGTAGGCGGGTATGTAAGTCGGTTGTGAAAGCCTTCCGCTCAACCGGAAAACAACCTCCGATACTGCATGGCTTGATTGCGGGAGGGGAGAGTGGAACTTCTGTTGG
466	0.0	0.0	0.0	0.0	0.0	0.0	0.0	0.0	0.0	0.0	0.0	0.0	0.0	0.0	0.0	0.0	0.0	0.0	0.0	0.0	0.0	0.0	0.0	0.0	0.0	0.0	0.0	0.0	0.0	0.0	0.0	1.0	0.0	0.0	0.0	0.0	0.0	0.0	0.0	0.0	0.0	0.0	0.0	0.0	k__Bacteria; p__Planctomycetes; c__[Brocadiae]; o__Brocadiales; f__Brocadiaceae; g__; s__	CCTTGCTTGACTAAGGCTCCGGAGGAAGCCACGGCTAACTCTGTGCCAGCAGCCGCGGTAATACAGAGGCGGCAAGCGTTGTTCGGAATTATTGGGCGTAAGGAACACGGAGGCGGGTTTGGAAGTCAGTTGTGAAAACCTTCCGCTTAACGGAAGAACAGCATCTGATACTGCAAGGCTAGAGTGCGGAAGGGGAGAGTGGAACTTCTGGT
