# Supplementary material for: Biogeography of anaerobic ammonia-oxidizing (anammox) bacteria
Source: Front Microbiol. 2014 Aug 6;5:399. doi: 10.3389/fmicb.2014.00399 (PMC4123730; doi:10.3389/fmicb.2014.00399)
Supplement: Supplementary file 1 [file DataSheet1.ZIP › Sonthiphand supp data files/40/Untrimmed Sequence Files/11.fasta]

>gi|219382022|gb|FJ213970.1| Uncultured anaerobic ammonium-oxidizing bacterium clone Riparian-A1 16S ribosomal RNA gene, partial sequence
AGAATCTTTCGCAATGCCCGAAAGGGTGACGAAGCGACGCCGCGTGTGGGAAGAAGGCCTTCGGGTTGTA
AACCACTGTCGGGAGTTAAGAAATGTAAGGATGTTAATAGCGTCCTTGCTTGACTAAGGCTCCGGAGGAA
GCCACGGCTAACTCTGTGCCAGCAGCCGCGGTAATACAGAGGCGGCAAGCGTTGTTCGGAATTATTGGGC
GTAAAGAGCACGTAGGCGGCCTTGAAAGTCAGTTGTGAAAGCCTTCTGCTTAACGGAAGAACAGCATCTG
ATACTACAGGGCTTGAGTGCGGGAGGGGAGAGTGGAACTTCTGGTGGAGCGGTGAAATGCGTAGATATCA
GAAGGAACGCCGGCGGCGAAAGCGGCTCTCTGGCCTGTAACTGACGCTGAGTGTGCGAAAGCTAGGGGAT
CAAACGGGATTAGATACCCCGGTAGTCCTAGCCGTAAACGATGGGCACTAAGTAGAGGGGTTTTGATTAT
CTCTCTGCCGGAGCTAACGCATTAAGTGCCCCGCCTGGGAAGTACGGCCGCAAGGCTAAAACTCAAAAGA
ATTGACGGGGGCTCGCACAAGCGGTGGAGCATGTGGCTTAATTCGATGCAACGCGAAGAACCTTACCGGG
GTTTGACATGGTAGAAGTAGGAACCAGAAATGGTAACGAACGGTATCCAATCCGTAACTATCACAGGTGT
TGCATGGCTG

>gi|219382023|gb|FJ213971.1| Uncultured anaerobic ammonium-oxidizing bacterium clone Riparian-A2 16S ribosomal RNA gene, partial sequence
AGAATCTTTCGCAATGCCCGAAAGGGTGACGAAGCGACGCCGCGTGTGGGAAGAAGGCCTTCGGGTTGTA
AACCACTGTCGGGAGTTAAGAAATGTAAGGATGTTAATAGCGTCCTTGCTTGACTAAGGCTCCGGAGGAA
GCCACGGCTAACTCTGTGCCAGCAGCCGCGGTAATACAGAGGCGGCAAGCGTTGTTCGGAATTATTGGGC
GTAAAGAGCACGTAGGCGGCCTTGAAAGTCAGTTGTGAAAGCCTTCTGCTTAACGGAAGAACAGCATCTG
ATACTACAGGGCTTGAGTGCGGGAGGGGAGAATGGAACTTCTGGTGGAGCGGTGAAATGCGTAGATATCA
GAAGGAACGCCGGCGGCGAAAGCGGCTCTCTGGCCCGTAACTGACGCTGAGTGTGCGAAAGCTAGGGGAT
CAAACGGGATTAGATACCCCGGTAGTCCTAGCCGTAAACGATGGGCACTAAGTAGAGGGGTTTTGATTAT
CTCTCTGCCGGAGCTAACGCATTAAGTGCCCCGCCTGGGAAGTACGGCCGCAAGGCTAAAACTCAAAAGA
ATTGACGGGGGCTCGCACAAGCGGTGGAGCATGTGGCTTAATTCGATGCAACGCGAAGAACCTTACCGGG
GTTTGACATGGTAGAAGTAGGAACCAGAAATGGTAACGAACGGTATCCAGTCCGTAACTATCACAGGTGT
TGCATGGCTG

>gi|219382024|gb|FJ213972.1| Uncultured anaerobic ammonium-oxidizing bacterium clone Riparian-A3 16S ribosomal RNA gene, partial sequence
AGAATCTTTCGCAATGCCCGAAAGGGTGACGAAGCGACGCCGCGTGTGGGAAGAAGGCCTTCGGGTTGTA
AACCACTGTCGGGAGTTAAGAAGTGTAAGGATGTTAATAGCGTCCTTACTTGACTAAGGCTCCGGAGGAA
GCCACGGCTAACTCTGTGCCAGCAGCCGCGGTAATACAGAGGCGGCAAGCGTTGTTCGGAATTATTGGGC
GTAAAGAGCACGTAGGCGGCCTTGAAAGTCAGTTGTGAAAGCCTTCTGCTTAACGGAAGAACAGCATCTG
ATACTACAGGGCTTGAGTGCGGGAGGGGAGAGTGGAACTTCTGGTGGAGCGGTGAAATGCGTAGATATCA
GAAGGAACGCCGGCGGCGAAAGCGGCTCTCTGGCCCGTAACTGACGCTGAGTGTGCGAAAGCTAGGGGAT
CAAACGGGATTAGATACCCCGGTAGTCCTAGCCGTAAACGATGGGCACTAAGTAGAGGGGTTTTGATTAT
CTCTCTGCCGGAGCTAACGCATTAAGTGCCCCGCCTGGGAAGTACGGCCGCAAGGCTAAAACTCAAAAGA
ATTGACGGGGGCTCGCACAAGCGGTGGAGCATGTGGCTTAATTCGATGCAACGCGAAGAACCTTACCGGG
GTTTGACATGGTAGAAGTAGGAACCAGAAAGGGTAACGAACGGTATCCAGTCCGTAACTATCACAGGTGT
TGCATGGCTG

>gi|219382025|gb|FJ213973.1| Uncultured anaerobic ammonium-oxidizing bacterium clone Riparian-A4 16S ribosomal RNA gene, partial sequence
AGAATCTTTCGCAATGCCCGAAAGGGTGACGAAGCGACGCCGCGTGTGGGAAGAAGGCCTTCGGGTTGTA
AACCACTGTCGGGAGTTAAGAAATGTAAGGATGTTAATAGCGTCCTTACTTGACTAAGGCTCCGGAGGAA
GCCACGGCTAACTCTGTGCCAGCAGCCGCGGTAATACAGAGGCGGCAAGCGTTGTTCGGAATTATTGGGC
GTAAAGAGCACGTAGGCGGCCTTGAAAGTCAGTTGTGAAAGCCTTCTGCTTAACGGAAGAACAGCATCTG
ATACTACAGGGCTTGAGTGCGGGAGGGGAGAGTGGAACTTCTGGTGGAGCGGTGAAATGCGTAGATATCA
GAAGGAACGCCGGCGGCGAAAGCGGCTCTCTGGCCCGTAACTGACGCTGAGTGTGCGAAAGCTAGGGGAT
CAAACGGGATTAGATACCCCGGTAGTCCTAGCTGTAAACGATGGGCACTAAGTAGAGGGGTTTTGATTAT
CTCTCTGCCGGAGCTAACGCATTAAGTGCCCCGCCTGGGAAGTACGGCCGCAAGGCTAAAACTCAAAAGA
ATTGACGGGGGCTCGCACAAGCGGTGGAGCATGTGGCTTAATTCGATGCAACGCGAAGAACCTTACCGGG
GTTTGACATGGTAGAAGTAGGAACCAGAAATGGTAACGAATGGTATCCAGTCCATAGCTATCACAGGTGT
TGCATGGCTG

>gi|219382026|gb|FJ213974.1| Uncultured anaerobic ammonium-oxidizing bacterium clone Riparian-A5 16S ribosomal RNA gene, partial sequence
AGAATCTTTCGCAATGCCCGAAAGGGTGACGAAGCGACGCCGCGTGTGGGAAGAAGGCCTTCGGGTTGTA
AACCACTGTCGGGAGTTAAGAAATGTAAGGATGTTAATAGCGTCCTTGCTTGACTAAGGCTCCGGAGGAA
GCCACGGCTAACTCTGTGCCAGCAGCCGCGGTAATACAGAGGCGGCAAGCGTTGTTCGGAATTATTGGGC
GTAAAGAGCACGTAGGCGGCCTTGAAAGTCAGTTGTGAAAGCCTTCTGCTTAACGGAAGAACAGCATCTG
ATACTACAGGGCTTGAGTGCGGGAGGGGAGAGTGGAACTTCTGGTGGAGCGGTGAAATGCGTAGATATCA
GGAGGAACGCCGGCGGCGAAGGCGGCTCTCTGGCCCGTAACTGACGCTGAGTGTGCGAAAGCTAGGGGAT
CAAACGGGATTAGATACCCCGGTAGTCCTAGCCGTAAACGATGGGCACTAAGTAGAGGGGTTTTGATTAT
CTCTCTGCCGGAGCTAACGCATTAAGTGCCCCGCCTGGGAAGTACGGCCGCAAGGCTAAAACTCAAAAGA
ATTGACGGGGGCTCGCACAAGCGGTGGAGCATGTGGCTTAATTCGATGCAACGCGAAGAACCTTACCGGG
GTTTGACATGGTAGAAGTAGGAACCAGAAATGGTAACGAACGGTATCCAGTCCGTAACTATCACAGGTGT
TGCATGGCTG

>gi|219382027|gb|FJ213975.1| Uncultured anaerobic ammonium-oxidizing bacterium clone Riparian-A6 16S ribosomal RNA gene, partial sequence
AGAATCTTTCGCAATGCCCGAAAGGGTGACGAAGCGACGCCGCGTGTGGGAAGAAGGCCTTCGGGTTGTA
AACCACTGTCGGGAGTTACGAAATGTAAGGATGTTAATAGCATCCTTACTTGACTAAGGCTCCGGAGGAA
GCCACGGCTAACTCTGTGCCAGCAGCCGCGGTAATACAGAGGCGGCAAGCGTTGTTCGGAATTATTGGGC
GTAAAGAGCACGTAGGCGGCCCTGAAAGTCAGTTGTGAAAGCCTTCTGCTTAACGGAAGAACAGCATCTG
ATACTACAGGGCTTGAGTGCGGGAGGGGAGAGTGGAACTTCTGGTGGAGCGGTGAAATGCGTAGATATCA
GAAGGAACGCCGGCGGCGAAAGCGGCTCTCTGGCCCGTAACTGACGCTGAGTGTGCGAAAGCTAGGGGAT
CAAACGGGATTAGATACCCCGGTAGTCCTAGCCGTAAACGATGGGCACTAAGTAGAGGGGTTTTGATTAT
CTCTCTGCCGGAGCTAACGCATTAAGTGCCCCGCCTGGGAAGTACGGCCGCAAGGCTAAAACTCAAAAGA
ATTGACGGGGGCTCGCACAAGCGGTGGAGCATGTGGCTTAATTCGATGCAAGGCGAAGAACCTTACCGGG
GTTTGACATGGTAGAAGTAGGAACCAGAAATGGTAACGAACGGTATCCAGTCCGTAACTATCACAGGTGT
TGCATGGCTG

>gi|219382028|gb|FJ213976.1| Uncultured anaerobic ammonium-oxidizing bacterium clone Riparian-A7 16S ribosomal RNA gene, partial sequence
AGAATCTTTCGCAATGCCCGAAAGGGTGACGAAGCGACGCCGCGTGTGGGAAGAAGGCCTTCGGGTTGTA
AACCACTGTCGGGAGTTAAGAAATGTAAGGGTGTGAATAGCATTCTTATTTGACAAAAGCTCTAGAGGAA
GCCACGGCTAACTCTGTGCCAGCAGCCGCGGTAATACAGAGGTGGCAAGCGTTGTTCGGAATTATTGGGC
GTAAAGAGCACGTAGGCGGCCTTGCAAGTCAGCTGTGAAAGCCTTCTGCTTAACGGAAGAACAGCAGTTG
ATACTACAGGGCTTGAGTGCGGGAGGGGAGAGTGGAACTTCTGGTGGAGCGGTGAAATGCGTAGATATCA
GAAGGAACGCCGGCGGCGAAAGCGGCTCTCTGGCCCGTAACTGACGCTGAGTGTGCGAAAGCTAGGGGAG
CAAACGGGATTAGATACCCCGGTAGTCCTAGCCGTAAACGATGGGCACTAAGTAGAGGGGTTTTGATTAT
CTCTCTGCCGGAGCTAACGCATTAAGTGCCCCGCCTGGGGAGTACGGCCGCAAGGCTAAAACTCAAAAGA
ATTGACGGGGGCTCGCACAAGCGGTGGAGCATGTGGCTTAATTCGATGCAACGCGAAGAACCTTACCGGG
GTTTGACATGGTAGAAGTAGAAACCTGAAAGGGTGACGAACGGTATCCAGTCCGTAACTATCACAGGTGT
TGCATGGCTG

>gi|219382029|gb|FJ213977.1| Uncultured anaerobic ammonium-oxidizing bacterium clone Riparian-A8 16S ribosomal RNA gene, partial sequence
AGAATCTTTCGCAATGCCCGAAAGGGTGACGAAGCGACGCCGCGTGTGGGAAGAAGGCCTTCGGGTTGTA
AACCACTGTCGGGAGTTAAGAAGTGTAAGGATGTTAATAGCGTCCTTACTTGACTAAGGCTCCGGAGGAA
GCCACGGCTAACTCTGTGCCAGCAGCCGCGGTAATACAGAGGCGGCAAGCGTTGTTCGGAATTATTGGGC
GTAAAGAGCACGTAGGCGGCCTTGAAAGTCAGTTGTGAAAGCCTTCTGCTTAACGGAAGAACAGCATCTG
ATACTACAGGGCTTGAGTGCGGGAGGGGAGAGTGGAACTTCTGGTGGAGCGGTGAAATGCGTAGATATCA
GAAGGAACGCCGGCGGCGAAAGCGGCTCTCTGGCCCGTAACTGACGCTGAGTGTGCGAAAGCTAGGGGAT
CAAACGGGATTAGATACCCCGGTAGTCCTAGCCGTAAACGATGGGCACTAAGTAGAGGGGTTTTGATTAT
CTCTCTGCCGGAGCTAACGCATTAAGTGCCCCGCCTGGGAAGTACGGCCGCAAGGCTAAAACTCAAAGGA
ATTGACGGGGGCTCGCACAAGCGGTGGAGCATGTGGCTTAATTCGATGCAACGCGAAGAACCTTACCGGG
GTTTGACATGGTAGAAGTAGGAACCAGAAAGGGTAACGAACGGTATCCAGTCCGTAACTATCACAGGTGT
TGCATGGCTG

>gi|219382030|gb|FJ213978.1| Uncultured anaerobic ammonium-oxidizing bacterium clone Riparian-A9 16S ribosomal RNA gene, partial sequence
AGAATCTTTCGCAATGCCCGAAAGGGTGACGAAGCGACGCCGCGTGTGGGAAGAAGGCCTTCGGGTTGTA
AACCACTGTCGGGAGTTAAGAAATGTAAGGATGTTAATAGCGTCCTTGCTTGACTAAGGCTCCGGAGGAA
GCCACGGCTAACTCTGTGCCAGCAGCCGCGGTAATACAGAGGCGGCAAGCGTTGTTCGGAATCATTGGGC
GTAAAGAGCACGTAGGCGGCCTTGAAAGTCAGTTGTGAAAGCCTTCTGCTTAACGGAAGAACAGCATCTG
ATACTACAGGGCTTGAGTGCGGGAGGGGAGAGCGGAACTTCTGGTGGAGCGGTGAAATGCGTAGATATCA
GAAGGAACGCCGGCGGCGAAAGCGGCTCTCCGGCCCGTAACTGACGCTGAGTGTGCGAAAGCTAGGGGAT
CAAACGGGATTAGATACCCCGGTAGTCCTAGCCGTAAACGATGGGCACTAAGTAGAGGGGTTTTGATTAT
CTCTCTGCCGGAGCTAACGCATTAAGTGCCCCGCCTGGGAAGTACGGCCGCAAGGCTAAAACTCAAAAGA
ATTGACGGGGGCTCGCACAAGCGGTGGAGCATGTGGCTTAATTCGATGCAACGCGAAGAACCTTACCGGG
GTTTGACATGGTAGAAGTAGGAACCAGAAATGGTAACGAACGGTATCCAGTCCGTAACTATCACAGGTGT
TGCATGGCTG

>gi|219382031|gb|FJ213979.1| Uncultured anaerobic ammonium-oxidizing bacterium clone Riparian-A10 16S ribosomal RNA gene, partial sequence
AGAATCTTTCGCAATGCCCGAAAGGGTGACGAAGCGACGCCGCGTGTGGGAAGAGGGCCTTCGGGTTGTA
AACCACTGTCGGGAGTTAAGAAATGTAAGGATGTTAATAGCGTCCTTACTTGACTAAGGCTCCGGAGGAA
GCCACGGCTAACTCTGTGCCAGCAGCCGCGGTAATACAGAGGCGGCAAGCGTTGTTCGGAATTATTGGGC
GTAAAGAGCACGTAGGCGGCCCTGAAAGTCAGTTGTGAAAGCCTTCTGCTTAACGGAAGAACAGCATCTG
ATACTGCAGGGCTTGAGTGCGGGAGGGGAGAGTGGAACTTCTGGTGGAGCGGTGAAATGCGTAGATATCA
GAAGGAACGCCGGCGGCGAAAGCGGCTCTCTGGCCCGTAACTGACGCTGAGTGTGCGAAAGCTAGGGGAT
CAAACGGGATTAGATACCCCGGTAGTCCTAGCCGTAAACGATGGGCACTAAGTAGAGGGGTTTTGATTAT
CTCTCTGCCGGAGCTAACGCATTAAGTGCCCCGCCTGGGAAGTACGGCCGCAAGGCTAAAACTCAAAAGA
ATTGACGGGGGCTCGCACAAGCGGTGGAGCATGTGGCTTAATTCGATGCAACGCGAGGAACCTTACCGGG
GTTTGACATGGTAGAAGTAGGAACCAGAAATGGTAACGAACGGTATCCAGTCCGTAACTATCACAGGTGT
TGCATGGCTG

>gi|219382032|gb|FJ213980.1| Uncultured anaerobic ammonium-oxidizing bacterium clone Riparian-B1 16S ribosomal RNA gene, partial sequence
AGAATCTTTCGCAATGCCCGAAAGGGTGACGAAACTACGCCGCGTGTGGGAAGAAGGCCTTCGGGTTGTA
AACCACTGTCGGGAGTTACGAAATGTAAGGATGTTAATAGCATCCTTACTTGACTAAGGCTCCGGAGGAA
GCCACGGCTAACTCTGTGCCAGCAGCCGCGGTAATACAGAGGCGGCAAGCGTTGTTCGGAATTATTGGGC
GTAAAGAGCACGTAGGCGGCCCTGAAAGTCAGTTGCGAAAGCCTTCTGCTTAACGGAAGAACAGCATCTG
ATACTATAGGGCTTGAGTGCGGGAGGGGAGAGTGGAACTTCTGGTGGAGCGGTGAAATGCGTAGATATCA
GAAGGAACGCCGGCGGCGAAAGCGGCTCTCTGGCCCGTAACTGACGCTGAGTGTGCGAAAGCTAGGGGAT
CAAACGGGATTAGATACCCCGGTGTTCCTAGCCGTAAACGATGGGCACTAAGTAGAGGGGTTTTGATTGT
CTCTCTGCCGGAGCTAACGCATTAAGTGCCCCGCCTGGGAAGTACGGCCGCAAGGCTAAAACTCAAAAGA
ATTGACGGGGGCTCGCACAAGCGGTGGAGCATGTGGCTTAATTCGATGCAACGCGAAGAACCTTACCGGG
GTTTGACATGGTAGAAGTAGGAACCAGAAATGGTAACGAACGGTATTCAGTCCGTCACTATCACAGGTGT
TGCATGGCTG

>gi|219382033|gb|FJ213981.1| Uncultured anaerobic ammonium-oxidizing bacterium clone Riparian-B2 16S ribosomal RNA gene, partial sequence
AGAATCTTTCGCAATGCCCGAAAGGGTGACGAAGCGACGCCGCGTGTCGGAAGAAGGCCTTCGGGTTGTA
AACCACTGTCGGGAGTTAAGAAATGTAAGGATGTTAATAGCGTCCTTACTTGACTAAGGCTCCGGAGGAA
GCCACGGCTAACTCTGTGCCAGCAGCCGCGGTAATACAGAGGCGGCAAGCGTTGTTCGGAATTATTGGGC
GTAAAGAGCACGTAGGCGGCCTTGAAAGTCAGTTGTGAAAGCCTTCTGCTTAACGGAAGAACAGCATCTG
ATACTACAGGGCTTGAGTGCGGGAGGGGAGAGTGGAACTTCTGGTGGAGCGGTGAAATGCGTAGATATCA
GAAGGAACGCCGGCGGCGAAAGCGGCTCTCTGGCTCGTAACTGACGCTGAGTGTGCGAAAGCTAGGGGAT
CAAACGGGATTAGATACCCCGGTAGTCCTAGCCGTAAACGATGGGCACTAAGTAGAGGGGTTTTGATTAT
CTCTCTGCCGGAGCTAACGCATTAAGTGCCCCGCCTGGGAAGTACGGCCGCAAGGCTAAAACTCAAAAGA
ATTGACGGGGGCTCGCACAAGCGGTGGAGCATGTGGCTTAATTCGATGCAACGCGAAGAACCTTACCGGG
GTTTGACATGGTAGAAGTAGGAACCAGAAACGGTAACGAACGGTATCCAGTCCGCAACTATCACAGGTGT
TGCATGGCTG

>gi|219382034|gb|FJ213982.1| Uncultured anaerobic ammonium-oxidizing bacterium clone Riparian-B3 16S ribosomal RNA gene, partial sequence
AGAATCTTTCGCAATGCCCGAAAGGGTGACGAAGCTACGCCGCGTGTGGGAAGAAGGCCTTCGGGTTGTA
AACCACTGTCGGGAGTTAAGAAATGTAAGGATGTTAATAGCGTCCTTACTTGACTAAGGCTCCGGAGGAA
GCCACGGCTAACTCTGTGCCAGCAGCCGCGGTAATACAGAGGCGGCAAGCGTTGTTCGGAATTATTGGGC
GTAAAGAGCACGTAGGCGGCCTTGAAAGTCAGTTGTGAAAGCCTTCTGCTTAACGGAAGAACAGCATCTG
ATACTGCAGGGCTTGAGTGTGGGAGGGGAGAGTGGAACTTCTGGTGGAGCGGTGAAATGCGTAGATATCA
GAAGGAACGCCGGCGGCGAAAGCGGCTCTCTGGCCCATAACTGACGCTGAGTGTGCGAAAGCTAGGGGAT
CAAACGGGATTGGATACCCCGGTCGTCCTAGCCGTAAACGATGGGCACTAAGTAGAGGGGTTTTGATTAT
CTCTCTGCCGGAGCTAACGCATTAAGTGCCCCGCCTGAGAAGTACGGCCGCAAGGCTAAAACTCAAAAGA
ATTGACGGGGGCTCGCACAAGCGGTGGAGCATGTGGCTTAATTCGATGCAACGCGAAGAACCTTACCGGG
GTTTGACATGGTAGAAGTAGGAACCAGAAAGGGTAACGAACGGTATTCAGTCCGTAACTATCACAGGTGT
TGCATGGCTG

>gi|219382035|gb|FJ213983.1| Uncultured anaerobic ammonium-oxidizing bacterium clone Riparian-B4 16S ribosomal RNA gene, partial sequence
AGAATCTTTCGCAATGCCCGAAAGGGTGACGAAGCGACGCCGCGTGTGGGAAGAAGGCCTTCGGGTTGTA
AACCACTGTCGGGAGTTACGAAATGTAAGGATGTTAATAGCATCCTTACTTGACTAAGGCTCCGGAGGAA
GCCACGGCTAACTCTGTGCCAGCAGCCGCGGTAATACAGAGGCGGCAAGCGTTGTTCGGAATTATTGGGC
GTAAAGAGCACGTAGGCGGCCCTGAAAGTCAGTTGTGAAAGCCTTCTGCTTAACGGAAGAACAGCATCTG
ATACTACAGGGCTTGAGTGCGGGAGGGGAGAGTGGAACTTCTGGTGGAGCGATGAAATGCGTAGATATCA
GAAGGAACGCCGGCGGCGAAAGCGGCTCTCTGGCCCGTAACTGACGCTGAGTGTGCGAAAGCTAGGGGAT
CAAACGGGATTAGATACCCCGGTAGTCATAGCCGTAAACGATGGGCACTAAGTAGAGGGGTTTTGATTAT
CTCTCTGCCGGAGCTAACGCATTAAGTGCCCCGCCTGGGAAGTACGGCCGCAAGGCTAAAACTCAAAAGA
ATTGACGGGGGCTCGCACAAGCGGTGGAGCATGTGGCTTAATTCGATGCAACGCGAAGAACCTTACCGGG
GTTTGACATGGCAGAAGTAGGAACCAGAAATGGTAACGAACGGTATCCAGTCCGTAACTATCACAGGTGT
TGCATGGCTG

>gi|219382036|gb|FJ213984.1| Uncultured anaerobic ammonium-oxidizing bacterium clone Riparian-B5 16S ribosomal RNA gene, partial sequence
AGAATCTTTCGCAATGCCCGAAAGGGTGACGAAGCTACGCCGCGTGTGGGAAGAAGGCCTTCGGGTTGTA
AACCACTGTCGGGAGTTAAGAAATGTAAGGATGTTAATAGCGTCCTTACTTGACTAAGGCTCCGGAGGAA
GCCACGGCTAACTCTGTGCCAGCAGCCGCGGTAATACAGAGGCGGCAAGCGTTGTTCGGAATTATTGGGC
GTAAAGAGCACGTAGGCGGCCTTGAAAGTCAGTTGTGAAAGCCTTCTGCTTAACGGAAGAACAGCATCTG
ATACTGCAGGGCTTGAGTGTGGGAGGGGAGAGTGGAACTTCTGGTGGAGCGGTGAAATGCGTAGATATCA
GAAGGAACGCCGGCGGCGAAAGCGGCTCTCTGGCCCATAACTGACGCTGAGTGTGCGAAAGCTAGGGGAT
CAAACGGGATTAGATACCCCGGTAGTCCTAGCCGTAAACGATGGGCACTAAGTAGAGGGGTTTTGATTAT
CTCTCTGCCGGAGCTAACGCATTAAGTGCCCCGCCTGGGAAGTACGGCCGCAAGGCTAAAACTCAAAAGA
ATTGACGGGGGCTCGCACAAGCGGTGGAGCATGTGGCTTAATTCGATGCAACGCGAAGAACCTTACCGGG
GTTTGACATGGTAGAAGTAGGAACCAGAAAGGGTAACGAACGGTATCCAGTCCGTAACTATCACAGGTGT
TGCATGGCTG

>gi|219382037|gb|FJ213985.1| Uncultured anaerobic ammonium-oxidizing bacterium clone Riparian-B6 16S ribosomal RNA gene, partial sequence
AGAATCTTTCGCAATGCCCGAAAGGGTGACGAAGCGACGCCGCGTGTGGGAAGAAGGCCTTCGGGTTGTA
AACCACTGTCGGGAGTTACGAAATGTAAGGATGTTAATAGCATCCTTACTTGACTAAGGCTCCGGAGGAA
GCCACGGCTAACTCTGTGCCAGCAGCCGCGGTAATACAGAGGCGGCAAGCGTTGTTCGGAATTATTGGGC
GTAAAGAGCACGTAGGCGGCCCTGAAAGTCAGTTGTGAAAGCCTTCTGCTTAACGGAAAAACAGCATCTG
ATACTACAGGGCTTGAGTGCGGGAGGGGAGAGTGGAACTTCTGGTGGAGCGGTGAAATGCGTAGATATCA
GAAGGAACGCCGGCGGCGAAAGCGGCTCTCTGGCCCGTAACTGACGCTGAGTGTGCGAAAGCTAGGGGAT
CAAACGGGATTAGATACCCCGGTAGTCCTAGCCGTAAACGATGGGCACTAAGTAGAGGGGTTTTGATTAT
CTCTCTGCCGGAGCTAACGCATTAAGTGCCCCGCCTGGGAAGTACGGCCGCAAGGCTAAAACTCAAAAGA
ATTGACGGGGGCTCGCACAAGCGGTGGAGCATGTGGCTTAATTCGATGCAACGCGAAGAACCTTACCGGG
GTTTGACATGGTAGAAGTAGGAACCAGAAATGGTAACGAACGGTATCCAGTCCGTAACTATCACAGGTGT
TGCATGGCTG

>gi|219382038|gb|FJ213986.1| Uncultured anaerobic ammonium-oxidizing bacterium clone Riparian-B7 16S ribosomal RNA gene, partial sequence
AGAATCTTTCGCAATGCCCGAAAGGGTGACGAAGCGACGCCGCGTGTGGGAAGAAGGCCTTCGGGTTGTA
AACCACTGTCGGGAGTTACGAAATGTAAGGATGTTAATAGCATCCTTACTTGACTAAGGCTCCGGAGGAA
GCCACGGATAACTCTGTGCCAGCAGCCGCGGTAATACAGAGGCGGCAAGCGTTGTTCGGAATTATTGGGC
GTAAAGAGCACGTAGGCGGCCCTGAAAGTCAGTTGTGAAAGCCTTCTGCTTAACGGAAGAACAGCATCTG
ATACTACAGGGCTTGAGTGCGGGAGGGGAGAGTGGAACTTCTGGTGGAGCGGTGAAATGCGTAGATATCA
GAAGGGACGCCGGCGGCGAAAGCGGCTCTCTGGCCCGTAACTGACGCTGAGTGTGCGAAAGCTAGGGGAT
CAAACGGGATTAGATACCCTGGTAGTCCTAGCCGTAAACGATGGGCACTAAGTAGAGGGGTTTTGATTAT
CTCTCTGCCGGAGCTAACGCATTAAGTGCCCCGCCTGGGAAGTACGGCCGCAAGGCTAAAACTCAAAAGA
ATTGACGGGGGCTCGCACAAGCGGCGGAGCATGTGGCTTAATTCGATGCAACGCGAAGAACCTTACCGGG
GTTTGACATGGTAGAAGTAGGAACCAGAAATGGTAACGAACGGTATCCAGTCCGTAACTATCACAGGTGT
TGCATGGCTG

>gi|219382039|gb|FJ213987.1| Uncultured anaerobic ammonium-oxidizing bacterium clone Riparian-B8 16S ribosomal RNA gene, partial sequence
AGAATCTTTCGCAATGCCCGAAAGGGTGACGAAGCGACGCCGCGTGTGGGAAGAAGGCCTTCGGGTTGTA
AACCACTGTCGGGAGTTACGAAATGTAAGGATGTTAATAGCATCCTTACTTGACTAAGGCTCCGGAGGAA
GCCACGGATAACTCTGTGCCAGCAGCCGCGGTAATACAGAGGCGGCAAGCGTTGTTCGGAATTATTGGGC
GTAAAGAGCACGTAGGCGGCCCTGAAAGTCAGTTGTGAAAGCCTTCTGCTTAACGGAAGAACAGCATCTG
ATACTACAGGGCTTGAGTGCGGGAGGGGAGAGTGGAACTTCTGGTGGAGCGGTGAAATGCGTAGATATCA
GAAGGGACGCCGGCGGCGAAAGCGGCTCTCTGGCCCGTAACTGACGCTGAGTGTGCGAAAGCTAGGGGAT
CAAACGGGATTAGATACCCTGGTAGTCCTAGCCGTAAACGATGGGCACTAAGTAGAGGGGTTTTGATTAT
CTCTCTGCCGGAGCTAACGCATTAAGTGCCCCGCCTGGGAAGTACGGCCGCAAGGCTAAAACTCAAAAGA
ATTGACGGGGGCTCGCACAAGCGGCGGAGCATGTGGCTTAATTCGATGCAACGCGAAGAACCTTACCGGG
GTTTGACATGGTAGAAGTAGGAACCAGAAATGGTAACGAACGGTATCCAGTCCGTAACTATCACAGGTGT
TGCATGGCTG

>gi|219382040|gb|FJ213988.1| Uncultured anaerobic ammonium-oxidizing bacterium clone Riparian-B9 16S ribosomal RNA gene, partial sequence
AGAATCTTTCGCAATGCCCGAAAGGGTGACGAAGCGACGCCGCGTGTGGGAAGAAGGCCTTCGGGTTGTA
AACCACTGTCGGGAGTTACGAAATGTAAGGATGTTAATAGCATCCTTACTTGACTAAGGCTCCGGAGGAA
GCCACGGCTAACTCTGTGCCAGCAGCCGCGGTAATACAGAGGCGGCAAGCGTTGTTCGGAACTATTGGGC
GTAAAGAGCACGTAGGCGGCCCTGAAAGTCAGTTGTGAAAGCCTTCTGCTTAACGGAAGAACAGCATCTG
ATACTACAGGGCTTGAGTGCGGGAGGGGAGAGTGGAACTTCTGGTGGAGCGGTGAAATGCGTAGATATCA
GAAGGAACGCCGGCGGCGAAAGCGGCTCTCTGGCCCGTAACTGACGCTGAGTGTGCGAAAGCTAGGGGAT
CAAACGGGATTAGATACCCCGGTAGTCCTAGCCGTAAACGATGGGCACTAAGTAGAGGGGTTTTGATTAT
CTCTCTGCCGGAGCTAACGCATTAAGTGCCCCGCCTGGGAAGTACGGCCGCAAGGCTAAAACTCAAAGGA
ATTGACGGGGGCTCGCACAAGCGGTGGAGCATGTGGCTTAATTCGATGCAACGCGAAGAACCTTACCGGG
GTTTGACATGGTAGAAGTAGGAACCAGAAATGGTAACGAACGGTATCCAGTCCGTAACTATCACAGGTGT
TGCATGGCTG

>gi|219382041|gb|FJ213989.1| Uncultured anaerobic ammonium-oxidizing bacterium clone Riparian-B10 16S ribosomal RNA gene, partial sequence
AGAATCTTTCGCAATGCCCGAAAGGGTGACGAAGCGACGCCGCGTGTGGGAAGAAGGCCTTCGGGTTGTA
AACCACTGTCGGGAGTTAAGAAATGTAAGGATGTTAATAGCGTCCTTACTTGACTAAGGCTCCGGAGGAA
GCCACGGCTAACTCTGTGCCAGCAGCCGCGGTAATACAGAGGCGGCAAGCGTTGTTCGGAATTATTGGGC
GTAAAGAGCACGTAGGCGGCCTTGAAAGTCAGTTGTGAAAGCCTTCTGCTTAACGGAAGAACAGCATCTG
ACACTACAGGGCTTGAGTGCGGGAGGGGAGAGTGGAACTTCTGGTGGAGCGGTGAAATGCGTAGATATCA
GAAGGAACGCCGGCGGCGAAAGCGGCTCTCTGGCTCGTAACTGACGCTGAGTGTGCGAAAGCTAGGGGAT
CAAACGGGATTAGATACCCCGGTAGTCCTAGCCGTAAACGATGGGCACTAAGTAGAGGGGTTTTGGTTAT
CTCTCTGCCGGAGCTAACGCATTAAGTGCCCCGCCTGGGAAGTACGGCCGCAAGGCTAAAACTCAAAAGA
ATTGACGGGGGCTCGCACAAGCGGTGGAGCATGTGGCTTAATTCGATGCAACGCGAAGAACCTTACCGGG
GTTTGACATGGTAGAAGTAGGAACCAGAAACGGTAACGAACGGTATCCAGTCCGTAACTATCACAGGTGT
TGCATGGCTG

>gi|219382042|gb|FJ213990.1| Uncultured anaerobic ammonium-oxidizing bacterium clone Riparian-C1 16S ribosomal RNA gene, partial sequence
AGAATCTTTCGCAATGCCCGAAAGGGTGACGAAGCGACGCCGCGTGTGGGAAGAAGGCCTTCGGGTTGTA
AACCACTGTCGGGAGTTAAGAAATGCAAGGGTGTTAATAGCGCCCTTGCTTGACTAAGGCTCCGGAGGAA
GCTACGGCTAACTCTGTGCCAGCAGCCGCGGTAATACAGAGGTGGCAAGCATTGTTCGGAATTATTGGGC
GTAAAGAGCACGTAGGCGGCCTTGAAAGTCAGTTGTGAAATCCTTCCGCTTAACGGAAGAACTGCATCTG
ATACTCCAGGGCTCGAGTGCGGGAGGGGAGAGTGGAACTTCTGGTGGAGCGGTGAAATGCGTAGATATCA
GAAGGAACGCCGGCGGCGAAAGCGGCTCTCTGGTCCGTAACTGACGCTGAGTGTGCGAAAGCTAGGGGAT
CAAACGGGATTAGATACCCCGGTAGTCCTAGCCGTAAACGATGGGCACTAAGTAGAGGGGTTTTGATTAT
CTCTCTGCCGGAGCTAACGCATTAAGTGCCCCGCCTGGGAAGTACGGCCGCAAGGCTAAAACTCAAAAGA
ATTGGCGGGGGCTCGCACAAGCGGTGGAGCATGTGGCTTAATTCGATGCAACGCGAAGAACCTTACCGGG
GTTTGACATGGTAGAAGTAGGAACCAGAAATGGTAACGAACGGTTTCCAGTCCGTNACTATCACAGGTGT
TGCATGGCTG

>gi|219382043|gb|FJ213991.1| Uncultured anaerobic ammonium-oxidizing bacterium clone Riparian-C2 16S ribosomal RNA gene, partial sequence
AGAATCTTTCGCAATGCCCGAAAGGGTGACGAAGCGACGCCGCGTGTGGGAAGAAGGCCTTCGGGTTGTA
AACCACTGTCGGGAGTTAAGAAATGCAAGGGTGTTAATAGCGCCCTTGCTTGACTAAGGCTCCGGAGGAA
GCTACGGCTAACTCTGTGCCAGCAGCCGCGGTAATACAGAGGTGGCAAGCGTTGTTCGGAATTATTGGGC
GTAAAGAGCACGTAGGCGGCCTTGAAAGTCAGTTGTGAAATCCTTCCGCTTAACGGAAGAACTGCATCTG
ATACTCCAGGGCTCGAGTGCGGGAGGGGAGAGTGGAACTTCTGGTGGAGCGGTGAAATGCGTAGATATCA
GAAGGAACGCCGGCGGCGAAAGCGGCTCTCTGGTCCGTAACTGACGCTGAGTGTGCGAAAGCTAGGGGAT
CAAACGGGATTAGATACCCCGGTAGTCCTAGCCGTAAACGATGGGCACTAAGTAGAGGGGTTTTGATTAT
CTCTCTGCCGGAGCTAACGCATTAAGTGCCCCGCCTGGGAAGTACGGCCGCAAGGCTAAAACTCAAAAGA
ATTGACGGGGGCTCGCACAAGCGGTGGAGCATGTGGCTTAATTCGATGCAACGCGAAGAACCTTACCGGG
GTTTGACATGGTAGAAGTAGGAACCCGAAAGGGTAACGAACGGTATCCAGTCCGTAACTATCACAGGTGT
TGCATGGCTG

>gi|219382044|gb|FJ213992.1| Uncultured anaerobic ammonium-oxidizing bacterium clone Riparian-C3 16S ribosomal RNA gene, partial sequence
AGAATCTTTCGCAATGCCCGAAAGGGTGACGAAGCGACGCCGCGTGTGGGAAGAAGGCCTTCGGGTTGTG
AACCACTGTCGGGAGTTAAGAAATGCAAGGGTGTTAATAGCGCCCTTGCTTGACTAAGGCTCCGGAGGAA
GCTACGGCTAACTCTGTGCCAGCAGCCGCGGTAATACAGAGGTGGCAAGCGTTGTTCGGAATTATTGGGC
GTAAAGAGCACGTAGGCGGCCTTGAAAGTCAGTTGTGAAATCCTTCCGCTTAACGGAAGAACTGCATCTG
ATACTCCAGGGCTCGAGTGCGGGAGGGGAGAGTGGAACTTCTGGTGGAGCGGTGAAATGCGTAGATATCA
GAAGGAACGCCGGCGGCGAAAGCGGCTCTCTGGTCCGTAACTGACGCTGAGTGTGCGAAAGCTAGGGGAT
CAAACGGGATTAGATACCCCGGTAGTCCTAGCCGTAAACGATGGGCACTAAGTAGAGGGGTTTTGATTAT
CTCTCTGCCGGAGCTAACGCATTAAGTGCCCCGCCTGGGAAGTACGGCCGCAAGGCTAAAACTCAAAAGA
ATTGACGGGGGCTCGCACAAGCGGTGGAGCATGTGGCTTAATTCGATGCAACGCGAAGAACCTTACCGGG
GTTTGACATGGTAGAAGTAGGAACCCGAAAGGGTAACGAACGGTATCCAGTCCGTAACTATCACAGGTGT
TGCATGGCTG

>gi|219382045|gb|FJ213993.1| Uncultured anaerobic ammonium-oxidizing bacterium clone Riparian-C4 16S ribosomal RNA gene, partial sequence
AGAATCTTTCGCAATGCCCGAAAGGGTGACGAAGCGACGCCGCGTGTGGGAAGAAGGCCTTCGGGTTGTA
AACCACTGTCGGGAGTTAAGAAATGCAAGGGTGTTAATAGCGCCCTTGCTTGACTAAGGCTCCGGAGGAA
GCTACGGCTAACTCTGTGCCAGCAGCCGCGGTAATACAGAGGTGGCAAGCGTTGTTCGGAATTATTGGGC
GTAAAGAGCACGTAGGCGGCCTTGAAAGTCAGTTGTGAAATCCTTCCGCTTAACGGAAGAACTGCATCTG
ATACTCCAGGGCTCGAGTGCGGGAGGGGAGAGTGGAACTTCTGGTGGAGCGGTGAAATGCGTAGATATCA
GAAGGAACGCCGGCGGCGAAAGCGGCTCTCTGGTCCGTAACTGACGCTGAGTGTGCGAAAGCTAGGGGAT
CAAACGGGATTAGATACCCCGGTAGTCCTAGCCGTAAACGATGGGCACTAAGTAGAGGGGTTTTGATTAT
CTCTCTGCCGGAGCTAACGCATTAAGTGCCCCGCCTGGGAAGTACGGCCGCAAGGCTAAAACTCAAAAGA
ATTGACGGGGGCTCGCACAAGCGGTGGAGCATGTGGCTTAATTCGATGCAACGCGAAGAACCTTACCGGG
GTTTGACATGGTAGAAGTAGGAGCCCGAAAGGGTAACGAACGGTATCCAGTCCGTAACTATCACAGGTGT
TGCATGGCTG

>gi|219382046|gb|FJ213994.1| Uncultured anaerobic ammonium-oxidizing bacterium clone Riparian-C5 16S ribosomal RNA gene, partial sequence
AGAATCTTTCGCAATGCCCGAAAGGGTGACGAAGCGACGCCGCGTGTGGCAAGAAGGCCTTCGGGTTGTA
AACCACTGTCGGGAGTTAAGAAATGCAAGGGTGTTAATAGCGCCCTTGCTTGACTAAGGCTCCGGAGGAA
GCTACGGCTAACTCTGTGCCAGCAGCCGCGGTAATACAGAGGTGGCAAGCGTTGTTCGGAATTATTGGGC
GTAAAGAGCACGTAGGCGGCCTTGAAAGTCAGTTGTGAAATCCTTCCGCTTAACGGAAGAACTGCATCTG
ATACTCCAGGGCTCGAGTGCGGGAGGGGAGAGTGGAACTTCTGGTGGAGCGGTGAAATGCGTAGATATCA
GAAGGAACGCCGGCGGCGAAAGCGGCTCTCTGGTCCGTAACTGACGCTGAGTGTGCGAAAGCTAGGGGAT
CAAACGGGATTAGATACCCCGGTAGTCCTAGCCGTAAACGATGGGCACTAAGTAGAGGGGTTTTGATTAT
CTCTCTGCCGGAGCTAACGCATTAAGTGCCCCGCCTGGGAAGTACGGCCGCAAGGCTAAAACTCAAAAGA
ATTGACGGGGGCTCGCACAAGCGGTGGAGCATGTGGCTTAATTCGATGCAACGCGAAGAACCTTACCGGG
GTTTGACATGGTAGAAGTAGGAACCCGAAAGGGTAACGAACGGTATCCAGTCCGTAACTATCACAGGTGT
TGCATGGCTG

>gi|219382047|gb|FJ213995.1| Uncultured anaerobic ammonium-oxidizing bacterium clone Riparian-C6 16S ribosomal RNA gene, partial sequence
AGAATCTTTCGCAATGCCCGAAAGGGTGACGAAGCGACGCCGCGTGTGGGAAGAAGGCCTTCGGGTTGTA
AACCACTGTCGGGAGTTAAGAAATGTAAGGGTGTTAATAGCATCCTTACTTGACTAAGGCTCCGGAGGAA
GCCACGGCTAACTCTGTGCTAGCAGCCGCGGTAATACAGAGGCGGCAAGCGTTGTTCGGAATTATTGGGC
GTGAAGAGCACGTAAGCGGCCGTGCAAGTCGGTTGTGAAAGCCTTCCGCTTAACGGAAGAACAGCAGCCG
ATACTGCATGGCTTGAGTGCGGAAGGGGAGGGTGGAACTTCTGGTGGAGCGGTGAAATGCGTAGATATCA
GAAGGAACGCCGGCGGCGAAAGCGTCTCTCTGGTCCGTAACTGACGCTGAGTGTGCGAAAGCTAGGGGAG
CAAACGGGATTAGATACCCCGGTAGTCCTAGCCGTAAACGATGGGCACTAAGTAGAGGGGTTTTGATTAT
CTCTCTGCCGGAGCTAACGCATTAAGTGCCCCGCCTGGGGAGTACGGCCGCAAGGCTAAAACTCAAAAGA
ATTGACGGGGGCTCGCACAAGCGGTGGAGCATGTGGCTTAATTCGATGCAACGCGAAGAACCTTACCGGG
GTTTGACATGGTAGAAGTAGGAGCCCGAGAGGGTAACGAACGGTATCCAGTCCATAACTATCACAGGTGT
TGCATGGCTG

>gi|219382048|gb|FJ213996.1| Uncultured anaerobic ammonium-oxidizing bacterium clone Riparian-C7 16S ribosomal RNA gene, partial sequence
AGAATCTTTCGCAATGCCCGAAAGGGTGACGAAGCGACGCCGCGTGTGGGAAGAAGGCCTTCGGGTTGTA
AACCACTGTCGGGAGTTAAGAAATGCAAGGGTGTTAATAGCGCCCTTGCTTGACTAAGGCTCCGGAGGAA
GCTACGGCTAACTCTGTGCCAGCAGCCGCGGTAATACAGAGGTGGCAAGCGTTGTTCGGAATTATTGGGC
GTAAAGAGCACGTAGGCGGCCTTGAAAGTCAGTTGTGAAATCCTTCCGCTTAACGGAAGAACTGCATCTG
ATACTCCAGGGCTCGAGTGCGGGAGGGGAGAGTGGAACTTCTGGTGGAGCGGTGAAATGCGTAGATATCA
GAAGGAACGCCGGCGGCGAAAGCGGCTCTCTGGTCCGTAACTGACGCTGAGTGTGCGAAAGCTAGGGGAT
CAAACGGGATTAGATACCCCGGTAGTCCTAGCCGTAAACGATGGGCACTAAGTAGAGGGGTTTTGATTAT
CTCTCTGCCGGAGCTAACGCATTAAGTGCCCCGCCTGGGAAGTACGGCCGCAAGGCTAAAACTCAAAAGG
ATTGACGGGGGCTCGCACAAGCGGTGGAGCATGTGGCTTAATTCGATGCAACGCGAAGAACCTTACCGGG
GTTTGACATGGTAGAAGTAGGAACCCGAAAGGGTAACGAACGGTATCCAGTCCGTAACTATCACAGGTGT
TGCATGGCTG

>gi|219382049|gb|FJ213997.1| Uncultured anaerobic ammonium-oxidizing bacterium clone Riparian-C8 16S ribosomal RNA gene, partial sequence
AGAATCTTTCGCAATGCCCGAAAGGGTGACGAAGCGACGCCGCGTGTGGGAAGAAGGCCTTCGGGTTGTA
AACCACTGTCGGGAGTTAAGAAATGCAAGGGTGTTAATAGCGCCCTTGCTTGACTAAGGCTCCGGAGGAA
GCTACGGCTAACTCTGTGCCAGCAGCCGCGGTAATACAGAGGTGGCAAGCGTTGTTCGGAATTATTGGGC
GTAAAGAGCACGTGGGCGGCCTTGAAAGTCAGTTGTGAAATCCTTCCGCTTAACGGAAGAACTGCATCTG
ATACTCCAGGGCTCGAGTGCGGGAGGGGAGAGTGGAACTTCTGGTGGAGCGGTGAAATGCGTAGATATCA
GAAGGAACGCCGGCGGCGAAAGCGGCTCTCTGGTCCGTAACTGACGCTGAGTGTGCGAAAGCTAGGGGAT
CAAACGGGATTAGATACCCCGGTAGTCCTAGCCGTAAACGATGGGCACTAAGTAGAGGGGTTTTGATTAT
CTCTCTGCCGGAGCTAACGCATTAAGTGCCCCGCCTGGGAAGTACGGCCGCAAGGCTAAAACTCAAAAGA
ATTGACGGGGGCTCGCACAAGCGGTGGAGCATGTGGCTTAATTCGATGCAACGCGAAGAACCTTACCGGG
GTTTGACATGGTAGAAGTAGGAACCCGAAAGGGTAACGAACGGTATCCAGTCCGTAACTATTACAGGTGT
TGCATGGCTG

>gi|219382050|gb|FJ213998.1| Uncultured anaerobic ammonium-oxidizing bacterium clone Riparian-C9 16S ribosomal RNA gene, partial sequence
AGAATCTTTCGCAATGCCCGAAAGGGTGACGAAGCGACGCCGCGTGTGGGAAGAAGGCCTTCGGGTTGTA
AACCACTGTCGGGAGTTAAGAAATGCAAGGGTGTTAATAGCGCCCTTGCTTGACTAAGGCTCCGGAGGAA
GCTACGGCTAACTCTGTGCCAGCAGCCGCGGTAATACAGAGGTGGCAAGCGTTGTTCGGAATTATTGGGC
GTAAAGAGCACGTAGGCGGCCTTGAAAGTCAGTTGTGAAATCCTTCCGCTTAACGGAAGAACTGCATCTG
ATACTCCAGGGCTCGAGTGCGGGAGGGGAGAGTGGAACTTCTGGTGGAGCGGTGAAATGCGTAGATATCA
GAAGGAACGCCGGCGCCGAAAGCGGCTCTCTGGTCCGTAACTGACGCTGAGTGTGCGAAAGCTAGGGGAT
CAAACGGGATTAGATACCCCGGTAGTCCTAGCCGTAAACGATGGGCACTAAGTAGAGGGGTTTTGATTAT
CTCTCTGCCGGAGCTAACGCATTAAGTGCCCCGCCTGGGAAGTACGGCCGCAAGGCTAAAACTCAAAAGA
ATTGACGGGGGCTCGCACAAGCGGTGGAGCATGTGGCTTAATTCGATGCAACGCGAAGAACCTTACCGGG
GTTTGACATGGTAGAAGTAGGAACCAGAAACGGTAACAAACGGTATCCAGTCCGTAACTATCACAGGTGT
TGCATGGCTG

>gi|219382051|gb|FJ213999.1| Uncultured anaerobic ammonium-oxidizing bacterium clone Riparian-C10 16S ribosomal RNA gene, partial sequence
AGAATCTTTCGCAATGCCCGAAAGGGTGACGAAGCGACGCCGCGTGTGGGAAGAAGGCCTTCGGGTTGTA
AACCACTGTCGGGAGTTAAGAAATGTAAGGATGTTAATAGCGTCCTTACTTGACTAAGGCTCCGGAGGAA
GCCACGGCTAACTCTGTGCCAGCAGCCGCGGTAATACAGAGGCGGCAAGCGTTGTTCGGAATTATTGGGC
GTAAAGAGCGCGTAGGCGGCCTTGAAAGTCAGTTGTGAAAGCCTTCTGCTTAACGGAGGAACAGCATCTG
ATACTACAGGGCTTGAGCGCGGGAGGGGAGAGTGGAACTTCTGGTGGAGCGGTGAAATGCGTAGATATCA
GAAGGAACGCCGGCGGCGAAAGCGGCTCTCTGGCCCGTAACTGACGCTGAGTGTGCGAAAGCTAGGGGAT
CAAACGGGATTAGATACCCCGGTAGCCCTAGCCGTAAACGATGGGCACTAAGTAGAGGGGTTTTGATTAT
CTCTCTGCCGGAGCTAACGCATTAAGTGCCCCGCCTGGGAAGTACGGCCGCAAGGCTAAAACTCAAAAGA
ATTGACGGGGGCTCGCACAAGCGGTGGAGCATGTGGCTTAATTCGATGCAACGCGAAGAACCTTACCGGG
GTTTGACATGGTAGAAGTAGGAACCAGAAATGGTAACGAACGGTATCCAGTCCGTAACTATCACAGGTGT
TGCATGGCTG

>gi|219382052|gb|FJ214000.1| Uncultured anaerobic ammonium-oxidizing bacterium clone Riparian-D1 16S ribosomal RNA gene, partial sequence
AGAATCTTTCGCAATGCCCGAAAGGGTGACGAAGCGACGCCGCGTGTGGGAAGAAGGCCTTCGGGTTGTA
AACCACTGTCGGGAGTTAAGAAATGTAAGGATGTTAATAGCGTCCTTACTTGACTAAGGCTCCGGAGGAA
GCCACGGCTAATTCTGTGCCAGCAGCCGCGGTAATACAGAGGCGGCAAGCGTTGTTCGGAATTATTGGGC
GTAAAGAGCACGTAGGCGGCCTTGAAAGTCAGTTGTGAAAGCCTTCTGCTTAACGGAAGAACAGCATCTG
ATACTACAGGGCTTGAGTGCGGGAGGGGAGAGTGGAACTTCTGGTGGAGCGGTGAAATGCGTAGATATCA
GAAGGAACGCCGGCGGCGAAAGCGGCTCTCTGGCTCGTAACTGACGCTGAGTGTGCGAAAGCTAGGGGAT
CAAACGGGATTAGATACCCCGGTAGTCCTAGCCGTAAACGATGGGCACTAAGTAGAGGGGTTTTGATTAT
CTCTCTGCCGGAGCTAACGCATTAAGTGCCCCGCCTGGGAAGTACGGCCGCAAGGCTAAAACTCAAAAGA
ATTGACGGGGGCTCGCACAAGCGGTGGAGCATGTGGCTTAATTCGATGCAACGCGAAGAACCTTACCGGG
GTTTGACATGGTAGAAGTAGGAACCAGAAACGGTAACGAACGGTATCCAGTCCGTAACTATCACAGGTGT
TGCATGGCTG

>gi|219382053|gb|FJ214001.1| Uncultured anaerobic ammonium-oxidizing bacterium clone Riparian-D2 16S ribosomal RNA gene, partial sequence
AGAATCTTTCGCAATGCCCGAAAGGGTGACGAAGCGACGCCGCGTGTGGGAAGAAGGCCTTCGGGTTGTA
AACCACTGTCGGGAGTTAAGAAATGTAAGGATGTTAATAGCGTCCTTACTTGACTAAGGCTCCGGAGGAA
GCCACGGCTAACTCTGTGCCAGCAGCCGCGGTAATACAGAGGCGGCAAGCGTTGTTCGGAATTATTGGGC
GTAAAGAGCACGTAGGCGGCCTTGAAAGTCAATTGTGAAAGCCTTCTGCTTAACGGAAGAACAGCATCTG
ATACTACAGGGCTTGAGTGCAGGAGGGGAGAGTGGAACTTCTGGTGGAGCGGTGAAATGCGTAGATATCA
GAAGGAACGCCGGCGGCGAAAGCGGCACTCTGGCTCGTAACTGACGCTGAGTGTGCGAAAGCTAGGGGAT
CAAACGGGATTAGATACCCCGGTAGTCCTAGCCGTAAACGATGGGCACTAAGTAGAGGGGTTTTGATTAT
CTCTCTGCCGGAGCTAACGCATTAAGTGCCCCGCCTGGGAAGTACGGCCGCAAGGCTAAAACTCAAAAGA
ATTGACGGGGGCTCGCACAAGCGGTGGAGCATGTGGCTTAATTCGATGCAACGCGAAGAACCTTACCGGG
GTTTGACATGGTAGAAGTAGGAACCAGAAACGGTAACGAACGGTATCCAGTCCGTAACTATCACAGGTGT
TGCATGGCTG

>gi|219382054|gb|FJ214002.1| Uncultured anaerobic ammonium-oxidizing bacterium clone Riparian-D3 16S ribosomal RNA gene, partial sequence
AGAATCTTTCGCAATGCCCGAAAGGGTGACGAAGCGACGCCGCGTGTGGGAAGAAGGCCTTCGGGTTGTA
AACCACTGTCGGGAGTTAAGAAATGTAAGGATGTTAATAGCGTCCTTACTTGACTAAGGCTCCGGAGGAA
GCCACGGCTAACTCTGTGCCAGCAGCCGCGGTAATACAGAGGCGGCAAGCGTTGTTCGGAATTATTGGGC
GTAAAGAGCACGTAGGCGGCCTTGAAAGTCAGTTGTGAAAGCCTTCTGCTTAACGGAAGAACAGCATCTG
ATACTACAGGGCTTGAGTGCGGGAGGGGAGAGTGGAACTTCTGGTGGAGCGGTGAAATGCGTAGATATCA
GAAGGAACGTCGGCGGCGAAAGCGGCTCTCTGGCTCGTAACTGACGCTGAGTGTGCGAAAGCTAGGGGAT
CAAACGGGATTAGATACCCCGGTAGTCCTAGCCGTAAACGATGGGCACTAAGTAGAGGGGTTTTGATTAT
CTCTCTGCCGGAGCTAACGCATTAAGTGCCCCGCCTGGGAAGTACGGCCGCAAGGCTAAAACTCAAAAGA
ATTGACGGGGGCTCGCACAAGCGGTGGAGCATGTGGCTTAATTCGACGCAACGCGAAGAACCTTACCGGG
GTTTGACATGGTAGAAGTAGGAACCAGAAACGGTAACGAACGGTATCCAGTCCGTAACTATCACAGGTGT
TGCATGGCTG

>gi|219382055|gb|FJ214003.1| Uncultured anaerobic ammonium-oxidizing bacterium clone Riparian-D4 16S ribosomal RNA gene, partial sequence
AGAATCTTTCGCAATGCCCGAAAGGGTGACGAAGCGACGCCGCGTGTGGGAAGAAGGCCTTCGGGTTGTA
AACCACTGTCGGGAGTTAAGAAATGTAAGGATGTTAATAGCGTCCTTACTTGACTAAGGCTCCGGAGGAA
GCCACGGCTAACTCTGTGCCAGCAGCCGCGGTAATACAGAGGCGGCAAGCGTTGTTCGGAATTATTGGGC
GTAAAGAGCACGTAGGCGGCCTTGAAAGTCAGTTGTGAAAGCCTTCTGCTTAACGGAAGAACAGCATCTG
ATACTACAGGGCTTGAGTGCAGGAGGGGAGAGTGGAACTTCTGGTGGAGCGGTGAAATGCGTAGATATCA
GAAGGAACGCCGGCGGCGAAAGCGGCTCTCTGGCTCGTAACTGACGCTGAGTGTGCGAAAGCTAGGGGAT
CAAACGGGATTAGATACCCCGGTAGTCCTAGCCGTAAACGATGGGCACTAAGTAGAGGGGTTTTGATTAT
CTCTCTGCCGGAGCTAACGCATTAAGTGCCCCGCCTGGGAAGTACGGCCGCAAGGCTAAAACTCAAAAGA
ATTGACGGGGGCTCGCACAAGCGGTGGAGCATGTGGCTTAATTCGATGCAACGCGAAGAACCTTACCGGG
GTTTGACATGGTAGAAGTAGGAACCAGAAACGGTAACGAACGGTATCCAGTCCGTAACTATCACAGGTGT
TGCATGGCTG

>gi|219382056|gb|FJ214004.1| Uncultured anaerobic ammonium-oxidizing bacterium clone Riparian-D5 16S ribosomal RNA gene, partial sequence
AGAATCTTTCGCAATGCCCGAAAGGGTGACGAAGCGACGCCGCGTGTGGGAAGAAGGCCTTCGGGTTGTA
AACCACTGTCGGGAGTTAAGAGATGTAAGGATGTTAATAGCGTCCTTACTTGACTAAGGCTCCGGAGGAA
GCCACGGCTAACTCTGCGCCAGCAGCCGCGGTAATACAGAGGCGGCAAGCGTTGTTCGGAATTATTGGGC
GTAAAGAGCACGTAGGCGGCCTTGAAAGTCAGTTGTGAAAGCCTTCTGCTTAACGGAAGAACAGCATCTG
ATACTACAGGGCTTGAGTGCGGGAGGGGAGAGTGGAACTTCTGGTGGAGCGGTGAAATGCGTAGATATCA
GAAGGAACGCCGGCGGCGAAAGCGGCTCTCTGGCTCGTAACTGACGCTGAGTGTGCGAAAGCTAGGGGAT
CAAACGGGATTAGATACCCCGGTAGTCCTAGCCGTAAACGATGGGCACTAAGTAGAGGGGTTTTGATTAT
CTCTCTGCCGGAGCTAACGCATTAAGTGCCCCGCCTGGGAAGTACGGCCGCAAGGCTAAAACTCAAAAGA
ATTGACGGGGGCTCGCACAAGCGGTGGAGCATGTGGCTTAATTCGATGCAACGCGAAGAACCTTACCGGG
GTTTGACATGGTAGAAGTAGGAACCAGAAACGGTAACGAACGGTATCCAGTCCGTAACTATCACAGGTGT
TGCATGGCTG

>gi|219382057|gb|FJ214005.1| Uncultured anaerobic ammonium-oxidizing bacterium clone Riparian-D6 16S ribosomal RNA gene, partial sequence
AGAATCTTTCGCAATGCCCGAAAGGGTGACGAAGCGACGCCGCGTGTGGGAAGAAGGCCTTCGGGTTGTA
AACCACTGTCGGGAGTTAAGAAATGTAAGGATGTTAATAGCGTCCTTACTTGACTAAGGCTCCGGAGGAA
GCCACGGCTAACTCTGTGCCAGCAGCCGCGGTAATACAGAGGCGGCAAGCGTTGTTCGGAATTATTGGGC
GTAAAGAGCACGTAGGCGGCCTTGAAAGTCAGTTGTGAAAGCCTTCTGCTTAACGGAAGAACAGCATCTG
ATACTACAGGGCTTGAGTGCGGGAGGGGAGAGTGGAACTTCTGGTGGAGCGGTGAAATGCGTAGATATCA
GAAGGAACGCCGGCAGCGAAAGCGGCTCTCTGGCTCGTAACTGACGCTGAGTGTGCGAAAGCTAGGGGAT
CAAACGGGATTAGATACCCCGGTAGTCCTAGCCGTAAACGATGGGCACTAAGTAGAGGGGTTTTGATTAT
CTCTCTGCCGGAGCTAACGCATTAAGTGCCCCGCCTGGGAAGTACGGCCGCAAGGCTAAAACTCAAAAGA
ATTGACGGGGGCTTGCACAAGCGGTGGAGCATGTGGCTTAATTCGATGCAACGCGAAGAACCTTACCGGG
GTCTGACATGGTAGAAGTAGGAACCAGAAACGGTAACGAACGGTATCCAGTCCGTAACTATCACAGGTGT
TGCATGGCTG

>gi|219382058|gb|FJ214006.1| Uncultured anaerobic ammonium-oxidizing bacterium clone Riparian-D7 16S ribosomal RNA gene, partial sequence
AGAATCTTTCGCAATGCCCGAAAGGGTGACGAAGCGACGCCGCGTGTGGGAAGAAGGCCTTCGGGTTGTA
AACCACTGTCGGGAGTTAAGAAATGTAAGGATGTTAATAGCGTCCTTACTTGACTAAGGCTCCGGAGGAA
GCCACGGCTAACTCTGTGCCAGCAGCCGCGGTAATACAGAGGCGGCAAGCGTTGTTCGGAATTATTGGGC
GTAAAGAGCACGTAGGCGGCCTTGAAGGTCAGTTGTGAAAGCCTTCTGCTTAACGGAAGAACAGCATCTG
ATACTACAGGGCTTGAGTGCGGGAGGGGAGAGTGGAACTTCTGGTGGAGCGGTGAAATGCGTAGATATCA
GAAGGAACGCCGGCGGCGAAAGCGGCTCTCTGGCTCGTAACTGACGCTGAGTGTGCGAAAGCTAGGGGAT
CAAACGGGATTAGATACCCCGGTAGTCCTAGCCGTAAACGATGGGCACTAAGTAGAGGGGTTTTGATTAT
CTCTCTGCCGGAGCTAACGCATTAAGTGCCCCGCCTGGGAAGTACGGCCGCAAGGCTAAAACTCAAAAGA
ATTGACGGGGGCTCGCACAAGCGGTGGAGCATGTGGCTTAATTCGATGCAACGCGAAGAACCTTACCGGG
GTTTGACATGGTAGAAGTAGGAACCAGAAACGGTAACGAACGGTATCCAGTCCGTAACTATCACAGGTGT
TGCATGGCTG

>gi|219382059|gb|FJ214007.1| Uncultured anaerobic ammonium-oxidizing bacterium clone Riparian-D8 16S ribosomal RNA gene, partial sequence
AGAATCTTTCGCAATGCCCGAAAGGGTGACGAAGCGACGCCGCGTGTGGGAAGAAGGCCTTCGGGTTGTA
AACCACTGTCGGGAGTTAAGAAATGTAAGGATGTTAATAGCGTCCTTACTTGACTAAGGCTCCGGAGGAA
GCCACGGCTAACTCTGTGCCAGCAGCCGCGGTAATACAGAGGCGGCAAGCGTTGTTCGGAATTATTGGGC
GTAAAGAGCACGTAGGCGGCCTTGAAAGTCAGTTGTGAAAGCCTTCTGCTTAACGGAAGAACAGCATCTG
ATACTACAGGGCTTGAGTGCGGGAGGGGAGAGTGGAACTTCTGGTGGAGCGGTGAAATGCGTAGATATCA
GAAGGAACGCCGGCGGCGAAAGCGGCTCTCTGGCTCGTAACTGACGCTGAGTGTGCGAAAGCTAGGGGAT
CAAACGGGATTAGATACCCCGGTAGTCCTAGCCGTAAACGATGGGCACTAAGTAGAGGGGTTTTGATTAT
CTCTCTGCCGGAGCTAACGCATTAAGTGCCCCGCCTGGGAAGTACGGCCGCAAGGCTAAAACTCAAAAGA
ATTGACGGGGGCTCGCACAAGCGGTGGAGCATGTGGCTTAATTCGATGCAACGCGAAGAACCTTACCGGG
GTTTGACATGGTAGAAGTAGGAACCAGAAACGGTAACGAACGGTATCCAGTCCGTAACTATCACAGGTGT
TGCATGGCTG

>gi|219382060|gb|FJ214008.1| Uncultured anaerobic ammonium-oxidizing bacterium clone Riparian-D9 16S ribosomal RNA gene, partial sequence
AGAATCTTTCGCAATGCCCGAAAGGGTGACGAAGCGACGCCGCGTGTGGGAAGAAGGCCTTCGGGTTGTA
AACCACTGTCGGGAGTTAAGAAATGTAAGGATGTTAATAGCGTCCTTACTTGACTAAGGCTCCGGAGGAA
GCCACGGCTAACTCTGTTCCAGCAGCCGCGGTAATACAGAGGCGGCAAGCGTTGTTCGGAATTATTGGGC
GTAAAGAGCACGTAGGCGGCCTTGAAAGTCAGTTGTGAAAGCCTTCTGCTTAACGGAAGAACAGCATCTG
ATACTACAGGGCTTGAGTGCGGGAGGGGAGAGTGGAACTTCTGGTGGAGCGGTGAAATGCGTAGATATCA
GAAGGAACGCCGGCGGCGAAAGCGGCTCTCTGGCTCGTAGCTGACGCTGAGTGTGCGAAAGCTAGGGGAT
CAAACGGGATTAGATACCCCGGTAGTCCTAGCCGTAAACGATGGGCACTAAGTAGAGGGGTTTTGATTAT
CTCTCTGCCGGAGCTAACGCATTAAGTGCCCCGCCTGGGAAGTACGGCCGCAAGGCTAAAACTCAAAAGA
ATTGACGGGGGCTCGCACAAGCGGTGGAGCATGTGGCTTAATTCGATGCAACGCGAAGAACCTTACCGGG
GTTTGACATGGTAGAAGTAGGAACCAGAAACGGTAACGAACGGTATCCAGTCCGTAACTATCACAGGTGT
TGCATGGCTG

>gi|219382061|gb|FJ214009.1| Uncultured anaerobic ammonium-oxidizing bacterium clone Riparian-D10 16S ribosomal RNA gene, partial sequence
AGAATCTTTCGCAATGCCCGAAAGGGTGACGAAGCGACGCCGCGTGTGGGAAGAAGGCCTTCGGGTTGTA
AACCACTGTCGGGAGTTAAGAAATGTAAGGATGTTAATAGCGTCCTTACTTGACTAAGGCTCCGGAGGAA
GCCACGGCTGACTCTGTGCCAGCAGCCGCGGTAATACAGCGGCGGCAAGCGTTGTTCGGAATTATTGGGC
GTAAAGAGCACGTAGGCGGCCTTGAAAGTCAGTTGTGAAAGCCTTCTGCTTAACGGAAGAACAGCATCTG
ATACTACAGGGCTTGAGTGCGGGAGGGGAGAGTGGAACTTCTGGTGGAGCGGTGAAATGCGTAGATATCA
GAAGGAACGCCGGCGGCGAAAGCGGCTCTCTGGCTCGTAACTGACGCTGAGTGTGCGAAAGCTAGGGGAT
CAAACGGGATTAGATACCCCGGTAGTCCTAGCCGTAAACGATGGGCACTAAGTAGAGGGGTTTTGATTAT
CTCTCTGCCGGAGCTAACGCATTAAGTGCCCCGCCTGGGAAGTACGGCCGCAAGGCTAAAACTCAAAAGA
ATTGACGGGGGCTCGCACAAGCGGTGGAGCATGTGGCTTAATTCGATGCAACGCGAAGAACCTTACCGGG
GTTTGACATGGTAGAAGTAGGAGCCAGAAACGGTAACGAACGGTATCCAGTCCGTAACTATCACAGGTGT
GGCATGGCTG

>gi|57208110|emb|AJ871734.1| Uncultured planctomycete partial 16S rRNA gene, clone Rexco101/2
GGATTAGGCATGCAAGTCGAACGAGGGAGTATCCCGAAAGGGGTACAAATCGAGTGGCGTGAGGGTGAGT
AATGCATTGATAACCTACCTTTAAGATGAGGATAACGACGTTTCGAGCAATCGGAACTACCGAAAGGGTT
GCTAATACTCAATAACACTATTGATACTTCGGTATTGATAGTCAAATGTTTGGAGCCGCAAGGTTCCATT
TGCTTAGAGAGGGGTCAATGTCCTATCAGCTAGTTGGTAGGGTAATGGCCTACCAAGGCTAAGACGGGTA
GCCGGCCTGAGAGGGTGGTCGGCCACACTGGGACTGAGACACTGCCCAGACTCCTACGGGAGGCTGCAGT
CGAGAATCTTTCGCAATGCCCGAAAGGGTGACGAAGCGACGCCGCGTGCGGGAAGAAGGCCTTCGGGTTG
TAAACCGCTGTCGGGAGTTAAGAAATGCAAGGATATTAATAGTGTCTTTGCTTGACTAAGGCTCCGGAGG
AAGCCACGGCTAACTCTGTGCCAGCAGCCGCGGTAATACAGAGGCGGCAAGCGTTGTTCGGAATTATTGG
GCGTAAAGAGCACGTAGGCGGCCTTGTAAGTCAGTTGTGAAAGCCTTCTGCTTAACGGAAGAACAGCATC
TGATACTGCAAGGCTAGAGTGCGGAAGGGGAGAGTGGAACTTCTGGTGGAGCGGTGAAATGCGTAGATAT
CAGAAGGAACACCGGCGGCGAAGGCGACTCTCTGGTCCGTAACTGACGCTGAGTGTGCGAAAGCTAGGGG
AGCAAACGGGATTAGATACCCCGGTAGTCCTAGCCGTAAACGATGGGCACTAAGTAGAGGGGTTTT

>gi|57208111|emb|AJ871735.1| Uncultured planctomycete partial 16S rRNA gene, clone Rexco101/4
GGATTAGGCATGCAAGTCGAACGAGGGAGTATCCCGAAAGGGGTACAAATCGAGTGGCGTAAGGGTGAGT
AATGCATTGATAACCTACCTTTAAGATGAGGATAACGACGTTTCGAGCAATCGGAACTACCGAAAGGGTT
GCTAATACTCAATAACACTATTGATACTTCGGTATTGATAGTCAAATGTTTGGAGCCGCAAGGTTCCATT
TGCTTAGAGAGGGGTCAATGTCCTATCAGCTAGTTGGTAGGGTAATGGCCTACCAAGGCTAAGACGGGTA
GCCGGCCTGAGAGGGTGGTCGGCCACACTGGGACTGAGACACTGCCCAGACTCCTACGGGAGGCTGCAGT
CGAGAATCTTTCGCAATGCCCGAAAGGGTGACGAAGCGACGCCGCGTGTGGGAAGAAGGCCTTCGGGTTG
TAAACCACTGTCGGGAGTTAAGAAATGTAAGGGTGTTAATAGCATCCTTACTTGACTAAGGCTCCGGAGG
AAGCCACGGCTAACTCTGTGCCAGCAGCCGCGGTAATACAGAGGCGGCAAGCGTTGTTCGGAATTATTGG
GCGTAAAGAGCACGTAGGCGGCCTTGTAAGTCAGTTGTGAAAGCCTTCTGCTTAACGGAAGAACAGCATC
TGATACTGCAAGGCTAGAGTGCGGAAGGGGAGAGTGGAACTTCTGGTGGAGCGGTGAAATGCGTAGATAT
CAGAAGGAACACCGGCGGCGAAGGCGACTCTCTGGTCCGTAACTGACGCTGAGTGTGCGAAAGCTAGGGG
AGCAAACGGGATTAGATACCCCGGTAGTCCTAGCCGTAAACGATGGGCACTAAGTAGAGGGGTTTT

>gi|57208112|emb|AJ871736.1| Uncultured planctomycete partial 16S rRNA gene, clone Rexco101/5
GGATTAGGCATGCAAGTCGAACGAGGGAGTATTCCGAAAGGAATACAAATCGAGTGGCGTAAGGGTGAGT
AATACATTGATAACCTACCTTTAAGATGAGAATAACGACGTTTCGAGCAATCGGAACTACCGAAAGGGTT
GCTAAAACTCAATAATACTATTGATACCTCGGTATTGATAGTCAAATGTATGGAGCCGTAAGGTTCCATT
CGCTTAGAGAGGGGTCAATGTCCTATCAGCTAGTTGGTAGGGTAATGGCCTACCAAGGCGAAGACGGGTA
GCCGGCCTGAGAGGGTGGTCGGCCACACTGGGACTGAGACACTGCCCAGACTCCTACGGGAGGCTGCAGT
CGAGAATCTTTCGCAGTGCCCGAAAGGGTGACGAAGCGACGCCGCGTGTGGGAAGAAGGCCTTCGGGTTG
TAAACCACTGTCGGGAGTTAGGAAATGTAAGGGTGCTAATAGTACCCTTACTTGACTAAGGCTCCGGAGG
AAGCCACGGCTAACTCTGTGCCAGCAGCCGCGGTAATACAGAGGCGGCAAGCGTTGTTCGGAATTATTGG
GCGTAAAGAGCACGTAGGCGGCTTTGTAAGTCAGTTGTGAAAGCCTTCTGCTTAACGGAAGAACAGCATC
TGATACTGCAAGGCTAGAGTGCGGAAGGGGAGAGTGGAACTTCTGGTGGAGCGGTGAAATGCGTAGATAT
CAGAAGGAACACCGGCGGCGAAGGCGACTCTCTGGTCCGTAACTGACGCTGAGTGTGCGAAAGCTAGGGG
AGCAAACGGGATTAGATACCCCGGTAGTCCTAGCCGTAAACGATGGGCACTAAGTAGAGGGGTTTT

>gi|57208113|emb|AJ871737.1| Uncultured planctomycete partial 16S rRNA gene, clone Rexco101/6
GGATTAGGCATGCAAGTCGAACGAGGGAGTATTCCGAAAGGAACACAAATCGAGTGGCGTAAGGGTGAGT
AATACATTGATAACCTACCTTTAAGATGAGAATAACGACGTTTCGAGCAATCGGAACTACCGAAAGGGTT
GCTAAAACTCAATAATACTATTGATACCTCGGTATTGATAGTCAAATGTATGGAGCCGTAAGGTTCCATT
CGCTTAGAGAGGGGTCAATGTCCTATCAGCTAGTTGGTAGGGTAATGGCCTACCAAGGCGAAGACGGGTA
GCCGGCCTGAGAGGGTGGTCGGCCACACTGGGACTGAGACACTGCCCAGACTCCTACGGGAGGCTGCAGT
CGAGAATCTTTCGCAATGCCCGAAAGGGTGACGAAGCGACGCCGCGTGTGGGAAGAAGGCCTTCGGGTTG
TAAACCACTGTCGGGAGTTAGGAAATGCAGGGGCGTTAATAGCGCGCTTGCTTGACTAAGGCTCCAGAGG
AAGCCACGGCTAACTCTGTGCCAGCAGCCGCGGTAATACAGAGGCGGCAAGCGTTGTTCGGAATTATTGG
GCGTAAAGAGCACGTAGGCGGCCTTGTAAGTCAGTTGTGAAAGCCTTCTGCTTAACGGAAGAACAGCATC
TGATACTGCAAGGCTAGAGTGCGGAAGGGGAGAGTGGAACTTCTGGTGGAGCGGTGAAATGCGTAGATAT
CAGTAGGAACACCGGCGGCGAAGGCGACTCTCTGGTCCGTAACTGACGCTGAGTGTGCGAAAGCTAGGGG
AGCAAACGGGATTAGATACCCCGGTAGTCCTAGCCGTAAACGATGGGCACTAAGTAGAGGGGTTTT

>gi|57208114|emb|AJ871738.1| Uncultured planctomycete partial 16S rRNA gene, clone Rexco101/8
GGATTAGGCATGCAAGTCGAACGAGGGAGTATTCCGAAAGGAATACAAATCGAGTGGCGTAAGGGTGAGT
AATGCATTGATAACCTACCTTTAAGATGAGAATAACGACGTTTCGAGCAATCGGAACTACCGAAAGGGTT
GCTAAGACTCAATAACACTATTGATACCTCGGTATTGATAGTCAAATGTATGGAGCCGTAAGGTTCCATT
CGCTTAGAGAGGGGTCAATGTCCTATCAGCTAGTTGGTAGGGTAATGGCCTACCAAGGCTAAGACGGGTA
GCCGGCCTGAGAGGGTGGTCGGCCACACTGGGACTGAGACACTGCCCAGACTCCTACGGGAGGCTGCAGT
CGAGAATCTTTCGCAATGCCCGAAAGGGTGACGAAGCGACGCCGCGTGTGGGAAGAAGGCCTTCGGGTTG
TAAACCACTGTCGGGAGTTAGGAAATGTAAGGGTGCTAATAGCATCCTTACTTGACTAAGGCTCCGGAGG
AAGCCACGGCTAACTCTGTGCCAGCAGCCGCGGTAATACAGAGGCGGCAAGCGTTGTTCGGAATTATTGG
GCGTAAAGAGCACGTAGGCGGCTTTGTAAGTCAGTTGTGAAAGCCTTCTGCTTAACGGAAGAACAGCATC
TGATACTGCAAGGCTAGAGTGCGGAAGGGGAGAGTGGAACTTCTGGTGGAGCGGCGAAATGCGTAGATAT
CAGAAGGAACACCGGCGGCGAAGGCGACTCTCTGGTCCGTAACTGACGCTGAGTGTGCGAAAGCTAGGGG
AGCAAACGGGATTAGATACCCCGGTAGTCCTAGCCGTAAACGATGGGCACTAAGTAGAGGGGTTTT

>gi|57208115|emb|AJ871739.1| Uncultured planctomycete partial 16S rRNA gene, clone Rexco101/9
GGATTAGGCATGCAAGTCGAACGAGGGAGTATTCCGAAAGGAGTACAAATCGAGTGGCGTAAGGGTGAGT
AATGCATTGATAACCTACCTTTAAGATGAGRATAACGACGTTTCGAGCAATCGGAACTACCGAAAGGGTT
GCTAGTACTCAATAACACTATTGATACCTCGGTATTGATAGTCAAATGTATGGAGCCGCAAGGTTCCATT
CGCTTAGAGAGGGGTCAATGTCCTATCAGCTAGTTGGTAGGGTAATGGCCTACCAAGGCTAAGACGGGTA
GCCGGCCTGAGAGGGTGGTCGGCCACACTGGGACTGAGACACTGCCCAGACTCCTACGGGAGGCTGCAGT
CGAGAATCTTTCGCAATGCCCGAAAGGGTGACGAAGCGACGCCGCGTGTGGGAAGAAGGCCTTCGGGTTG
TAAACCACTGTCGGGAGTTAAGAAATGTAAGGGTGCTAATAGCATCCTTACTTGACTAAGGCTCCGGAGG
AAGCCACGGCTAACTCTGTGCCAGCAGCCGCGGTAATACAGAGGCGGCAAGCGTTGTTCGGAATTATTGG
GCGTAAAGAGCACGTAGGCGGCCTTGTAAGTCAGTTGTGAAAGCCTTCTGCTTAACGGAAGAACAGCATC
TGATACTGCAAGGCTAGAGTGCGGAAGGGGAGAGTGGAACTTCTGGTGGAGCGGCGAAATGCGTAGATAT
CAGAAGGAACACCGGCGGCGAAGGCGACTCTCTGGTCCGTAACTGACGCTGAGTGTGCGAAAGCTAGGGG
AGCAAACGGGATTAGATACCCCGGTAGTCCTAGCCGTAAACGATGGGCACTAAGTAGAGGGGTTTT

>gi|57208116|emb|AJ871740.1| Uncultured planctomycete partial 16S rRNA gene, clone Rexco101/10
GGATTAGGCATGCAAGTCGAACGAGGGAGTATCCCGAAAGGGGTACAAATCGAGTGGCGTAAGGGTGAGT
AATGCATTGATAACCTACCTTTAAGATGAGGATAACGACGTTTCGAGCAATCGGAACTACCGAAAGGGTT
GCTAATACTCAATAACACTATTGATACTTCGGTATTGATAGTCAAATGTTTGGAGCCGCAAGGTTCCATT
TGCTTAGAGAGGGGTCAATGTCCTATCAGCTAGTTGGTAGGGTAATGGCCTACCAAGGCTAAGACGGGTA
GCCGGCCTGAGAGGGTGGTCGGCCACACTGGGACTGAGACACTGCCCAGACTCCTACGGGAGGCTGCAGT
CGAGAATCTTTCGCAATGCCCGAAAGGGTGACGAAGCGACGCCGCGTGTGGGAAGAAGGCCTTCGGGTTG
TAAACCACTGTCGGGAGTTAAGAAATGTAAGGGTGTTAATAGCATCCTTACTTGACTAAGGCTCCGGAGG
AAGCCACGGCTAACTCTGTGCCAGCAGCCGCGGTAATACAGAGGCGGCAAGCGTTGTTCGGAATTATTGG
GCGTAAAGAGCACGTAGGCGGCCTTGTAAGTCAGTTGTGAAAGCCTTCTGCTTAACGGAAGAACAGCATC
TGATACTGCAAGGCTAGAGTGCGGAAGGGGAGAGTGGAACTTCTGGTGGAGCGGTGAAATGCGTAGATAT
CAGAAGGAACACCGGCGGCGAAGGCGACTCTCTGGTCCGTAACTGACGCTGAGTGTGCGAAAGCTAGGGG
AGCAAACGGGATTAGATACCCCGGTAGTCCTAGCCGTAAACGATGGGCACTAAGTAGAGGGGTTTT

>gi|57208117|emb|AJ871741.1| Uncultured planctomycete partial 16S rRNA gene, clone Rexco102/1
GGATTAGGCATGCAAGTCGAACGAGGGAGTATCCCGAAAGGGGTACAAATCGAGTGGCGTAAGGGTGAGT
AATGCATTGATAACCTACCTTTAAGATGAGGATAACGACGTTTCGAGCAATCGGAACTACCGAAAGGGTT
GCTAATACTCAATAACACTATTGATACTTCGGTATTGATAGTCAAATGTTTGGAGCCGCAAGGTTCCATT
TGCTTAGAGAGGGGTCAATGTCCTATCAGCTAGTTGGTAGGGTAATGGCCTACCAAGGCTAAGACGGGTA
GCCGGCCTGAGAGGGTGGTCGGCCACACTGGGACTGAGACACTGCCCAGACTCCTACGGGAGGCTGCAGT
CGAGAATCTTTCGCAATGCCCGAAAGGGTGACGAAGCGACGCCGCGTGTGGGAAGAAGGCCTTCGGGTTG
TAAACCACTGTCGGGAGTTAAGAAATGTAAGGGTGTTAATAGCATCCTTACTTGACTAAGGCTCCGGAGG
AAGCCACGGCTAACTCTGTGCCAGCAGCCGCGGTAATACAGAGGCGGCAAGCGTTGTTCGGAATTATTGG
GCGTAAAGAGCACGTAGGCGGCCTTGTAAGTCAGTTGTGAAAGCCTTCTGCTTAACGGAAGAACAGCATC
TGATACTGCAAGGCTAGAGTGCGGAAGGGGAGAGTGGAACTTCTGGTGGAGCGGTGAAATGCGTAGATAT
CAGAAGGAACACCGGCGGCGAAGGCGACTCTCTGGTCCGTAACTGACGCTGAGTGTGCGAAAGCTAGGGG
AGCAAACGGGATTAGATACCCCGGTAGTCCTAGCCGTAAACGATGGGCACTAAGTAGAGGGGTTTT

>gi|57208118|emb|AJ871742.1| Uncultured planctomycete partial 16S rRNA gene, clone Rexco102/3
GGATTAGGCATGCAAGTCGAACGAGGGAGTATCCCGAAAGGGATACAAATCGAGTGGCGTAAGGGTGAGT
AATGCATTGATAACCTACCTTTAAGATGAGGATAACGACGTTTCGAGCAATCGGAACTACCGAAAGGGTT
GCTAAAACTCAATAATACTATTGATACCTCGGTGTTGATAGTCAAAAGTTTGGAGCCGTAAGGTTCCATT
CGCTTAGAGAGGGGTCAATGTCCTATCAGCTAGTTGGTGGGGTAATGGCCTACCAAGGCAAAGACGGGTA
GTCGGCCTGAGAGGGTGGTCGGCCACACTGGGACTGAGACACTGCCCAGACTCCTACGGGAGGCTGCAGT
CGAGAATCTTTCGCAATGCCCGAAAGGGTGACGAAGCGACGCCGCGTGTGGGAAGAAGGCCTTCGGGTTG
TAAACCACTGTCGGGAGTTAAGAAATGTAAGGGTGTTAATAGTACCCTTACTTGACTAAGGCTCCGGAGG
AAGCCACGGCTAACTCTGTGCCAGCAGCCGCGGTAATACAGAGGCGGCAAGCGTTGTTCGGAATTATTGG
GCGTAAAGAGCACGTAGGCGGCCTTGTAAGTCAGTTGTGAAAGCCTTCTGCTTAACGGAAGAACAGCATC
TGATACTGCAGGGCTAGAGTGCGAAGGGAGAGTGGAACTTCTGGTGGAGCGGTGAAATGCGTAAATATCA
GAAGGACACCGGCGGCGAAGGCGACTCTCTGGTCCGTAACTGACGCTGAGTGTGCGAAAGCTAGGGAAGC
AAACGGGATTAGATACCCCGGTAGTCCGTGCCGTAAACGATGGGCACTAAGTAGAGGGGTTTT

>gi|57208119|emb|AJ871743.1| Uncultured planctomycete partial 16S rRNA gene, clone Rexco102/4
GGATTAGGCATGCAAGTCGAACGAGGGAGTATCCCGAAAGGGGTACAAATCGAGTGGCGTAAGGGTGAGT
AATGCATTGATAACCTACCTTTAAGATGAGGATAACGACGTTTCGAGCAATCGGAACTACCGAAAGGGTT
GCTAATACTCAATAACACTATTGATACTTCGGTATTGATAGTCAAATGTTTGGAGCCGCAAGGTTCCATT
TGCTTAGAGAGGGGTCAATGTCCTATCAGCTAGTTGGTAGGGTAATGGCCTACCAAGGCTAAGACGGGTA
GCCGGCCTGAGAGGGTGGTCGGCCACACTGGGACTGAGACACTGCCCAGACTCCTACGGGAGGCTGCAGT
CGAGAATCTTTCGCAATGCCCGAAAGGGTGACGAAGCGACGCCGCGTGTGGGAAGAAGGCCTTCGGGTTG
TAAACCACTGTCGGGAGTTAAGAAATGTAAGGGTGTTAATAGCATCCTTACTTGACTAAGGCTCCGGAGG
AAGCCACGGCTAACTCTGTGCCAGCAGCCGCGGTAATACAGAGGCGGCAAGCGTTGTTCGGAATTATTGG
GCGTAAAGAGCACGTAGGCGGCCTTGTAAGTCAGTTGTGAAAGCCTTCTGCTTAACGGAAGAACAGCATC
TGATACTGCAAGGCTAGAGTGCGGAAGGGGAGAGTGGAACTTCTGGTGGAGCGGTGAAATGCGTAGATAT
CAGAAGGAACACCGGCGGCGAAGGCGACTCTCTGGTCCGTAACTGACGCTGAGTGTGCGAAAGCTAGGGG
AGCAAACGGGATTAGATACCCCGGTAGTCCTAGCCGTAAACGATGGGCACTAAGTAGAGGGGTTTT

>gi|57208120|emb|AJ871744.1| Uncultured planctomycete partial 16S rRNA gene, clone Rexco102/5
GGATTAGGCATGCAAGTCGAACGAGGAAGTGCCCCGTAAGGGGCGCAAGCCTAGTGGCGAAAGGGTGAGT
AATGCATTGATAACCTGCCTTTGAGATGGGAATAACTGCGTTTCGAGCAATCGGAACTACCGAAAGGGCT
GCTAATACCCAATAATACTATAGGTGCAAAAGCACTTGTGGTCAAATGCTAGGAATTCTGTTCCTTGTGC
TTAAAGAGGGGTTAATGTCCTATCAGCTAGTTGGTGGGGTAATGGCCTACCAAGGCAAAGACGGGTAGCC
GGCTTGAGAGGGTGGTCGGCCACACTGGGCCTGAGACACTGCCCAGACTCCTACGGGAGGCTGCAGTCGA
GAATCTTTCGCAATGCCCGAAAGGGTGACGAAGCGACGCCGCGTGTGGGAAGAAGGCCTTCGGGTTGTAA
ACCACTGTCGGGAGTTAGGAAATGCAGGTGCGTTAATAGCGCACTTGCTTGACTAAGGCTCCAGAGGAAG
CCACGGCTAACTCTGTGCCAGCAGCCGCGGTAATACAGAGGCGGCAAGCGTTGTTCGGAATTATTGGGCG
TAAAGAGCACGTAGGCGGCCTTGCAAGTCAGTTGTGAAAGCCTTCCGCTTAACGGAAGAACGGCATCTGA
TACTACAGGGCTTGAGTACGGGAGGGGAGAGTGGAACTTCTGGTGGAGCGGTGAAATGCGTAAATATCAA
AAGGGACCCCGGCGGCAAAGCGACTTTCTGGTCCAA

>gi|57208121|emb|AJ871745.1| Uncultured planctomycete partial 16S rRNA gene, clone Rexco102/6
GGATTAGGCATGCAAGTCGAACGAGGGAGTATTCCGAAAGGAATACAAATCGAGTGGCGTAAGGGTGAGT
AATACATTGATAACCTACCTTTAAGATGAGAATAACGACGTTTCGAGCAATCGGAACTACCGAAAGGGTT
GCTAAAACTCAATAATACTATTGATACCTCGGTATTGATAGTCAAATGTATGGAGCCGTAAGGTTCCATT
CGCTTAGAGAGGGGTCAATGTCCTATCAGCTAGTTGGTAGGGTAATGGCCTACCAAGGCGAAGACGGGTA
GCCGGCCTGAGAGGGTGGTCGGCCACACTGGGACTGAGACACTGCCCAGACTCCTACGGGAGGCTGCAGT
CGAGAATCTTTCGCAATGCCCGAAAGGGTGACGAAGCGACGCCGCGTGTGGGAAGAAGGCCCTCGGGTTG
TAAACCACTGTCGGGAGTTAGGAAATGTAAGGGTGCTAATAGTACCCTTACTTGACTAAGGCTCCGGAGG
AAGCCACGGCTAACTCTGTGCCAGCAGCCGCGGTAATACAGAGGCGGCAAGCGTTGTTCGGAATTATTGG
GCGTAAAGAGCACGTAGGCGGCTTTGTAAGTCAGTTGTGAAGGCCTTCTGCTTAACGGAAGAACAGCATC
TGATACTGCAAGGCTAGAGTGCGGAAGGGGAGAGTGGAACTTCTGGTGGAGCGGTGAAATGCGTAGATAT
CAGAAGGAACACCGGCGGCGAAGGCGACTCTCTGGTCCGTAACTGACGCTGAGTGTGCGAAAGCTAGGGG
AGCAAACGGGATTAGATACCCCGGTAGTCCTAGCCGTAAACGATGGGCACTAAGTAGAGGGGTTTT

>gi|57208123|emb|AJ871747.1| Uncultured planctomycete partial 16S rRNA gene, clone Rexco102/8
GGATTAGGCATGCAAGTCGAACGAGGGAGTATCCCGAAAGGGGTACAAATCGAGTGGCGTAAGGGTGAGT
AATGCATTGATAACCTACCTTTAAGATGAGGATAACGACGTTTCGAGCAATCGGAACTACCGAAAGGGTT
GCTAATACTCAATAACACTATTGATACTTCGGTATTGATAGTCAAATGTTTGGAGCCGCAAGGTTCCATT
TGCTTAGAGAGGGGTCAATGTCCTATCAGCTAGTTGGTAGGGTAATGGCCTACCAAGGCTAAGACGGGTA
GCCGGCCTGAGAGGGTGGTCGGCCACACTGGGACTGAGACACTGCCCAGACTCCTACGGGAGGCTGCAGT
CGAGAATCTTTCGCAATGCCCGAAAGGGTGACGAAGCGACGCCGCGTGTGGGAAGAAGGCCTTCGGGTTG
TAAACCACTGTCGGGAGTTAAGAAATGTAAGGGTGTTAATAGCATCCTTACTTGACTAAGGCTCCGGAGG
AAGCCACGGCTAACTCTGTGCCAGCAGCCGCGGTAATACAGAGGCGGCAAGCGTTGTTCGGAATTATTGG
GCGTAAAGAGCACGTAGGCGGCCTTGTAAGTCAGTTGTGAAAGCCTTCTGCTTGACGGAAGAACAGCATC
TGATACTGCAAGGCTAGAGTGCGGAAGGGGAGAGTGGAACTTCTGGTGGAGCGGTGAAATGCGTAGATAT
CAGAAGGAACACCGGCGGCGAAGGCGACTCTCTGGTCCGTAACTGACGCTGAGTGTGCGAAAGCTAGGGG
AGCAAACGGGATTAGATACCCCGGTAGTCCTAGCCGTAAACGATGGGCACTAAGTAGAGGGGTTTT
>gi|404250446|gb|JX392915.1| Uncultured planctomycete isolate DGGE gel band 1-1 16S ribosomal RNA gene, partial sequence
AATGCCCGAAAGGGTGACGAAGCGACGCCGCGTGTGGGAAGAAGGCCTTCGGGTTGTAAACCACTGTCGG
GAGTTAGGAAATGTAAGGGTGCTAATAGTATCCTTACTTGACTAAGGCTCCTGAGGAAGCCACGGCTAAC
TCTGTGCCAGCAGCCGCGGTAATAC

>gi|404250447|gb|JX392916.1| Uncultured planctomycete isolate DGGE gel band 1-2 16S ribosomal RNA gene, partial sequence
GAAAGGGTGACGAAGCGACGCCGCGTGTGGGAAGAAGGCCTTCGGGTTGTAAACCACTGTCAGGAGTTAA
GAAGTGCAAGGGTGCGAATAGCGCCTTTGCTTGACTAAGGCTCCAGAGGAAGCCACGGCTAACTCTGTGC
CAGCAGCCGCGGTAATA
>gi|404250454|gb|JX392923.1| Uncultured planctomycete clone An7f_GW_OTU1 16S ribosomal RNA gene, partial sequence
CGAGTGGCGTAAGGGTGAGTAATGCATTGATAACCTACCTTTGAGATGGGGATAACAACGTTCCGAGCGA
TCGGAGCTACCGAGAGGGTTGCTAATACCCGATGATACTTTTGGCTCTTGGGAGTTGAAAGTCAAAGTGC
GGAGGCGTAAGTTTTCGTATGTTCAGAGAGGGGTCAATGTCCTATCAGCTAGTTGGGAGGGTAATGGCCT
ACCAAGGCGAAGACGGGTAGCCGGCCTGAGAGGGTGGTCGGCCACATTGGGACTGAGACACTGCCCAGAC
TCCTACGGGAGGCTGCAGTCGAGTATCTTTCGCAATGCCCGAAAGGGTGACGAGGTGACGCCGCGTGTGG
GAAGAAGGCCTTCGGGTTGTAAACCACTGTCAGGAGTTAAGAAGTGCAAGGGTGCGAATAGCGCCTTTGC
TTGACTAAGGCTCCAGAGGAAGCCACGGCTAACTCTGTGCCAGCAGCCGCAGTAATACAGAGGTGGCAAG
CGTTGTTCGGAATTATTGGGCGTAAAGAGCACGTAGGCGGTTCTGCAAGTCGGCTGTGAAAGCCTTCCGC
TCAACGGAAGAACAGCAGTTGATACTACAGGACTAGAGTGCGGGAGGGGAGAGTGGAACTTCTGGTGGAG
CGGTGAAATGCGTAGATATTAGAAGGAACGCCGGCGGCGAAAGCGACTCTCTGGCCCGTAACTGACGCTG
AGTGTGCGAAAGCTAGGGGAGCAAACGGGATTAGATACCCCGGTAGTCCTAGCC

>gi|404250455|gb|JX392924.1| Uncultured planctomycete clone An7f_GW_OTU2 16S ribosomal RNA gene, partial sequence
CGAGTGGCGTAAGGGTGAGTAATGCATTGATAACCTACCTTTGAGATGAGGATAACGACGTTTCGAGCAA
TCGAAACTACCGAAAGGGTTGCTAATACTCAATAATACTATTGGTGCTTAGGTACTGATAGTCAAACGTT
TGGGGCCGCAAGGTTCCTATTGCTCAGAGAGGGGTCAATGTCCTATCAGCTAGTTGGTGGGGTAATAGCC
CACCAAGGCTAAGACGGGTAGCCGGCCTGAGAGGGTGGTCGGCCACACTGGGACTGAGACACTGCCCAGA
CTCCTACGGGAGGCTGCAGTCGAGAATCTTTCGCAATGCCCGAAAGGGTGACGAAGCGACGCCGCGTGTG
GGAAGAAGGCCTTCGGGTTGTAAACCACTGTCGGGAGTTAGGAAGTGTAAGGGATGTTAATAGCGTACCT
ACTTGACTAAGGCTCCGGAGGAAGCCACGGCTAACTCTGTGCCAGCAGCCGCGGTAATACAGAGGCGGCA
AGCGTTGTTCGGAATTATTGGGCGTAAAGAGCACGTAGGCGGCCTCGTAAGTCAGTTGTGAAAGCCTTCT
GCTCAACGGAAGAACAGCATCTGATACTGCGAGGCTAGAGTGCGGGAGGGGAGAGTGGAACTTCTGGTGG
AGCGGTGAAATGCGTAGATATCAGAAGGAACACCGGCGGCGAAAGCGACTCTCTGGCCCGTAACTGACGC
TGAGTGTGCGAAAGCTAGGGGGAGCAAACGGGATTAGATACCCCCGGTA

>gi|404250456|gb|JX392925.1| Uncultured planctomycete clone An7f_GW_OTU3 16S ribosomal RNA gene, partial sequence
CGAGTGGCGTAAGGGTGAGTAATGCATTGATAACCTACCTTTAAGATGAGGATAACGACGTTTCGAGCAA
TCGGAACTACCGAAAGGGTTGCTAATACTCAATAATACTATTAATACTTCGGTATTGATAGTCAAATGTT
TGGAGCCGCAAGGTTCCATTTGCTTAGAGAGGGGTCAATGTCCTATCAGCTAGTTGGTAGGGTAATGGCC
TACCAAGGCTAAGACGGGTAGCCGGCCTGAGAGGGTGGTCGGCCACACTGGGACTGAGACACTGCCCAGA
CTCCTACGGGAGGCTGCAGTCGAGAATCTTTCGCAATGCCCGAAAGGGTGACGAAGCGACGCCGCGTGTG
GGAAGAAGGCCTTCGGGTTGTAAACCACTGTCGGGAGTTAAGAAATGCAAGGGTGTTAATAGCATCCTTG
CTTGACTAAGGCTCCGGAGGAAGCCACGGCTAACTCTGTGCCAGCAGCCGCGGTAATACAGAGGCGGCAA
GCGTTGTTCGGAATTATTGGGCGTAAAGAGCACGTAGGCGGCTTTGTAAGTCAGTTGTGAAAGCCTTCTG
CTCAACGGAAGAACAGCATCTGATACTGCAAGGCTAGAGTGCGGAAGGGGAGAGTGGAACTTCTGGTGGA
GCGGTGAAATGCGTAGATATCAGAAGGAACACCGGCGGCGAAGGCGACTCTCTGGTCCGTAACTGACGCT
GAGTGTGCGAAAGCTAGGGGAGCAAACGGGATTAGATACCCC
>gi|404250462|gb|JX392931.1| Uncultured planctomycete clone Amx368f_GW_OTU1 16S ribosomal RNA gene, partial sequence
TGTGGGAAGAAGACCTTCGGGTTGTAAACCACTGTCGGGAGTTAAGAAATGCAAGGGTGTTAATAGCATC
CTTGCTTGACTAAGGCTCCGGAGGAAGCCACGGCTAACTCTGTGCCAGCAGCCGCGGTAATACAGAGGCG
GCAAGCGTTGTTCGGAATTATTGGGCGTAAAGAGCACGTAGGCGGCTTTGTAAGTCAGTTGTGAAAGCCT
TCTGCTCAACGGAAGAACAGCATCTGATACTGCAAGGCTAGAGTGCGGAAGGGGAGAGTGGAACTTCTGG
TGGAGCGGTGAAATGCGTAGATATCAGAAGGAACACCGGCGGCGAAGGCGACTCTCTGGTCCGTAACTGA
CGCTGAGTGTGCGAAAGCTAGGGGAGCAAACGGGATTAGATACCCCGGTAGTCCTAGCCGTAAACGATGG
GCACTAAGTAGAGGGGTTTT

>gi|404250463|gb|JX392932.1| Uncultured planctomycete clone Amx368f_GW_OTU2 16S ribosomal RNA gene, partial sequence
TGTGGGAAGAAGGCCTTCGGGTCGTAAACCACTGTCGGGAGTTAAGAAATGTAAGGGTGTTAATAGCATC
CTTACTTGACTAAGGCTCCGGAGGAAGCCACGGCTAACTCTGTGCCAGCAGCCGCGGTAATACAGAGGTG
GCAAGCGTTGTTCGGAATTATTGGGCGTAAAGAGCACGTAGGCGGTTCTGCAAGTCGGCTGTGAAAGCCT
TCCGCTCAACGGAAGAACAGCAGTTGATACTACAGGACTAGAGTGCGGGAGGGGAGAGTGGAACTTCTGG
TGGAGCGGTGAAATGCGTAGATATCAGAAGGAACGCCGGCGGCGAAAGCGACTCTCTGGCCCGTAACTGA
CGCTGAGTGTGCGAAAGCTAGGGGAGCAAACGGGATTAGATACCCCGGTAGTCCTAGCCGTAAACGATGG
GCACTAAGTAGAGGGGTTTT

>gi|404250464|gb|JX392933.1| Uncultured planctomycete clone Amx368f_GW_OTU3 16S ribosomal RNA gene, partial sequence
TGTGGGAAGAAGGCCTTCGGGTTGTAAACCACTGTCGGGAGTTAAGAAGTGCAAGGGTGCGAATAGCGCC
TTTGCTTGACTGAGGCTCCAGAGGAAGCCACGGCTAACTCTGTGCCAGCAGCCGCGGTAATACAGAGGTG
GCAAGCGTTGTTCGGAATTATTGGGCGTAAAGAGCACGTAGGCGGTTCTGCAAGTCGGCTGTGAAAGCCT
TCCGCTCAACGGAAGAACAGCAGTTGATACTACAGGACTAGAGTGCGGGAGGGGAGAGTGGAACTTCTGG
TGGAGCGGTGAAATGCGTAGATATCAGAAGGAACACCGGCGGCGAAGGCGACTCTCTGGTCCGTAACTGA
CGCTGAGTGTGCGAAAGCTAGGGGAGCAAACGGGATTAGATACCCCGGTAGTCCTAGCCGTAAACGATGG
GCACTAAGTAGAGGGGTTTT

>gi|404250465|gb|JX392934.1| Uncultured planctomycete clone Amx368f_GW_OTU4 16S ribosomal RNA gene, partial sequence
TGTGGGAAGAAGGCCTTCGGGTTGTAAACCACTGTCGGGAGTTAAGAAATGCAAGAATGTTAATAGCGTT
TTTGCTTGACTAAGGCTCCGGAGGAAGCCACGGCTAACTCTGTGCCAGCAGCCGCGGTAATACAGAGGCG
GCAAGCGTTGTTCGGAATTATTGGGCGTAAAGAGCACGTAGGCGGCTATATAAGTCGGTTGTGAAAGCCT
TCCGCTCAACGGGAGAACAGCATCCGATACTGTATGGCTTGAGTGTGGGAGGGGAGAGCGGAACTTCTGG
TGGAGCGGTGAAATGCGTAGATATCAGAAGGAACGCCGGCGGCGAAAGCGGCTCTCTGGCCCATAACTGA
CGCTGAGTGTGCGAAAGCTAGGGGAGCAAACGGGATTAGATACCCCGGTAGTCCTAGCCGTAAACGATGG
GCACTAAGTAGAGGGGTTTT

>gi|404250466|gb|JX392935.1| Uncultured planctomycete clone Amx368f_GW_OTU5 16S ribosomal RNA gene, partial sequence
GGAAGAAGGCCTTCGGGTTGTAAACCACTGTCGGGAGTTAAGAGATGGGAGGGTGTTAATAGCATCCTTG
CTTGACTAAGGCTCCGGAGGAAGCCACGGCTAACTCTGTGCCAGCAGCCGCGGTAATACAGAGGCGGCAA
GCGTTGTTCGGAATTATTGGGCGTAAAGAGCACGTAGGCGGCTTTGTAAGTCAGTTGTGAAAGCCTTCCG
CTTAACGGAAGAACAGCATCTGATACTGCAAGGCTAGAGTGCGGAAGGGGAGAGTGGAACTTCTGGTGGA
GCGGTGAAATGCGTAGATATCAGAAGGAACACCGGCGGCGAAAGCGACTCTCTGGTTCGTAACTGACGCT
GAGTGTGCGAAAGCTAGGGGAGCAAACGGGATTAGATACCCCGGTAGGCCTAGCCGTAAACGATGGGCAC
TAAGTAGA

>gi|404250476|gb|JX392945.1| Uncultured planctomycete clone A438f_GW_OTU1 16S ribosomal RNA gene, partial sequence
CTTGCTTGACGTTAGCTCCGGAGGAAGCCACGGCTAACTCTGTGCCAGCAGCCACGGTAATACAGAGGTG
GCAAGCGTTGTTCGGAATTATTGGGCGTAAAGAGCACGTAGGCGGCCCTGCAAGTCAGCTGTGAAATCCT
TCTGCTCAACGGAAGAACGGCAGTTGATACTACAGGGCTCGAGTGCGGGAGGGGAGAGTGGAACTTCTGG
T

>gi|404250477|gb|JX392946.1| Uncultured planctomycete clone A438f_GW_OTU2 16S ribosomal RNA gene, partial sequence
TCCTTACTTGACTAAGGCTCCGGAGGAAGCCACGGCTAACTCTGTGCCAGCAGCCGCGGTAATACAGAGG
CGGCAAGCGTTGTTCGGAATTATTGGGCGTAAAGAGCACGTAGGCGGCTTTGTAAGTCAGTTGTGAAAGC
CTTCTGCTTAACGGAAGAACAGCATCTGATACTGCAAGGCTAGAGTGCGGAAGGGGAGAGTGGAACTTCT
GGT

>gi|404250478|gb|JX392947.1| Uncultured planctomycete clone A438f_GW_OTU3 16S ribosomal RNA gene, partial sequence
CCTTGCTTGACTAAGGCTCCGGAGGAAGCCACGGCTAACTCTGTGCCAGCAGCCGCGGTAATACAGAGGC
GGCAAGCGTTGTTCGGAATTATTGGGCGTAAAGAGCACGTAGGCGGCTTTGTAAGTCAGTTGTGAAAGCC
TTCTGCTCAACGGAAGAACAGCATCTGATACTGCAAGGCTAGAGTGCGGAAGGGGAGAGTGGAACTTCTG
GT

>gi|404250479|gb|JX392948.1| Uncultured planctomycete clone A438f_GW_OTU4 16S ribosomal RNA gene, partial sequence
CCTTGCTTGACTAAGGCTCCGGAGGAAGCCACGGCTAACTCTGTGCCAGCAGCCGCGGTAATACAGAGGC
GGCAAGCGTTGTTCGGAATTATTGGGCGTAAGGAACACGGAGGCGGGTTTGGAAGTCAGTTGTGAAAACC
TTCCGCTTAACGGAAGAACAGCATCTGATACTGCAAGGCTAGAGTGCGGAAGGGGAGAGTGGAACTTCTG
GT
