# Supplementary material for: Biogeography of anaerobic ammonia-oxidizing (anammox) bacteria
Source: Front Microbiol. 2014 Aug 6;5:399. doi: 10.3389/fmicb.2014.00399 (PMC4123730; doi:10.3389/fmicb.2014.00399)
Supplement: Supplementary file 1 [file DataSheet1.ZIP › Sonthiphand supp data files/40/Untrimmed Sequence Files/237.fasta]

>gi|375151910|gb|JQ307154.1| Uncultured bacterium clone UASB_anammox_4-1 16S ribosomal RNA gene, partial sequence
TTCGCAATGCCCGAAAGGGTGACGAAGCGACGCCGCGTGTGGGAAGAAGGCCTTCGGGTTGTAAACCACT
GTCGGGAGTTAGGAAATGCAGGTGCGTTAATAGCGCACTTGCTTGACTAAGGCTCCAGAGGAAGCCACGG
CTAACTCTGTGCCAGCAGCCGCGGTAATACAGAGGCGGCAAGCGTTGTTCGGAATTATTGGGCGTAAAGA
GCACGTAGGCGGCCTTGCAAGTCAGTTGTGAAAGCCTTCCGCTTAACGGAAGAACGGCATCTGATACTAC
AGGGCTTGAGTACGGGAGGGGAGAGTGGAACTTCTGGTGGAGCGGTGAAATGCGTAGATATCAGAAGGAA
CGCCGGCGGCGAAAGCGACTCTCTGGTCCGAAACTGACGCTGAGTGTGCGAAAGCTAGGGGAGCAAACGG
GATTAGATACCCCGGTAGTCCTAGCCGTAAACGATGGGCACTAAGTAGAGGGGTTTTA

>gi|375151911|gb|JQ307155.1| Uncultured bacterium clone UASB_anammox_4-2 16S ribosomal RNA gene, partial sequence
TTTCGCAATGCCCGAAAGGGTGACGAAGCGACGCCGCGTGTGGGAAGAAGGCCTTCGGGTTGTAAACCAC
TGTCGGGAGTTAGGAAATGCAGGTGCGTTAATAGCGCACTTGCTTGACTAAGGCTCCAGAGGAAGCCACG
GCTAACTCTGTGCCAGCAGCCGCGGTAATACAGAGGCGGCAAGCGTTGTTCGGAATTATTGGGCGTAAAG
AGCACGTAGGCGGCCTTGCAAGTCAGTTGTGAAAGCCTTCCGCTTAACGGAAGAACGGCATCTGATACTA
CAGGGCTTGAGTACGGGAGGGGAGAGTGGAACTTCTGGTGGAGCGGTGAAATGCGTAGATATCAGAAGGA
ACGCCGGCGGCGAAAGCGACTCTCTGGTCCGAAACTGACGCTGAGTGTGCGAAAGCTAGGGGAGCAAACG
GGATTAGATACCCCGGTAGTCCTAGCCGTAAACGATGGGCACTAAGTAGAGGGGTTTT

>gi|375151912|gb|JQ307156.1| Uncultured bacterium clone UASB_anammox_4-3 16S ribosomal RNA gene, partial sequence
TTTCGCAATGCCCGAAAGGGTGACGAAGCGACGCCGCGTGTGGGAAGAAGGCCTTCGGGTTGTAAACCAC
TGTCGGGAGTTAGGAAATGCAGGTGCGTTAATAGCGCACTTGCTTGACTAAGGCTCCAGAGGAAGCCACG
GCTAACTCTGTGCCAGCAGCCGCGGTAATACAGAGGCGGCAAGCGTTGTTCGGAATTATTGGGCGTAAAG
AGCACGTAGGCGGCCTTGCAAGTCAGTTGTGAAAGCCTTCCGCTTAACGGAAGAACGGCATCTGATACTA
CAGGGCTTGAGTACGGGAGGGGAGAGTGGAACTTCTGGTGGAGCGGTGAAATGCGTAGATATCAGAAGGA
ACGCCGGCGGCGAAAGCGACTCTCTGGTCCGAAACTGACGCTGAGTGTGCGAAAGCTAGGGGAGCAAACG
GGATTAGATACCCCGGTAGTCCTAGCCGTAAACGATGGGCACTAAGTAGAGGGGTTTT

>gi|375151913|gb|JQ307157.1| Uncultured bacterium clone UASB_anammox_4-4 16S ribosomal RNA gene, partial sequence
TTTCGCAATGCCCGAAAGGGTGACGAAGCGACGCCGCGTGTGGGAAGAAGGCCTTCGGGTTGTAAACCAC
TGTCGGGAGTTAGGAAATGCAGGTGCGTTAATAGCGCACTTGCTTGACTAAGGCTCCAGAGGAAGCCACG
GCTAACTCTGTGCCAGCAGCCGCGGTAATACAGAGGCGGCAAGCGTTGTTCGGAATTATTGGGCGTAAAG
AGCACGTAGGCGGCCTTGCAAGTCAGTTGTGAAAGCCTTCCGCTTAACGGAAGAACGGCATCTGATACTA
CAGGGCTTGAGTACGGGAGGGGAGAGTGGAACTTCTGGTGGAGCGGTGAAATGCGTAGATATCAGAAGGA
ACGCCGGCGGCGAAAGCGACTCTCTGGTCCGAAACTGACGCTGAGTGTGCGAAAGCTAGGGGAGCAAACG
GGATTAGATACCCCGGTAGTCCTAGCCGTAAACGATGGGCACTAAGTAGAGGGGTTTT

>gi|375151914|gb|JQ307158.1| Uncultured bacterium clone UASB_anammox_4-5 16S ribosomal RNA gene, partial sequence
TTTCGCAATGCCCGAAAGGGTGACGAAGCGACGCCGCGTGTGGGAAGAAGGCCTTCGGGTTGTAAACCAC
TGTCGGGAGTTAGGAGATGCAGGTGCGTTAATAGCGCACTTGCTTGACTAAGGCTCCAGAGGAAGCCACG
GCTAACTCTGTGCCAGCAGCCGCGGTAATACAGAGGCGGCAAGCGTTGTTCGGAATTATTGGGCGTAAAG
AGCACGTAGGCGGCCTTGCAAGTCAGTTGTGAAAGCCTTCCGCTTAACGGAAGAACGGCATCTGATACTA
CAGGGCTTGAGTACGGGAGGGGAGAGTGGAACTTCTGGTGGAGCGGTGAAATGCGTAGATATCAGAAGGA
ACGCCGGCGGCGAAAGCGACTCTCTGGTCCGAAACTGACGCTGAGTGTGCGAAAGCTAGGGGAGCAAACG
GGATTAGATACCCCGGTAGTCCTAGCCGTAAACGATGGGCACTAAGTAGAGGGGTTTT

>gi|375151915|gb|JQ307159.1| Uncultured bacterium clone UASB_anammox_4-12 16S ribosomal RNA gene, partial sequence
TTTCGCAATGCCCGAAAGGGTGACGAAGCGACGCCGCGTGTGGGAAGAAGGCCTTCGGGTTGTAAACCAC
TGTCGGGAGTTAGGAAATGCAGGTGCGTTAATAGCGCACTTGCTTGACTAAGGCTCCAGAGGAAGCCACG
GCTAACTCTGTGCCAGCAGCCGCGGTAATACAGAGGCGGCAAGCGTTGTTCGGAATTATTGGGCGTAAAG
AGCACGTAGGCGGCCTTGCAAGTCAGTTGTGAAAGCCTTCCGCTTAACGGAAGAACGGCATCTGATACTA
CAGGGCTTGAGTACGGGAGGGGAGAGTGGAACTTCTGGTGGAGCGGTGAAATGCGTAGATATCAGAAGGA
ACGCCGGCGGCGAAAGCGACTCTCTGGTCCGAAACTGACGCTGAGTGTGCGAAAGCTAGGGGAGCAAACG
GGATTAGATACCCCGGTAGTCCTAGCCGTAAACGATGGGCACTAAGTAGAGGGGTTTT

>gi|375151916|gb|JQ307160.1| Uncultured bacterium clone UASB_anammox_4-13 16S ribosomal RNA gene, partial sequence
TTTCGCAATGCCCGAAAGGGTGACGAAGCGACGCCGCGTGTGGGAAGAAGGCCTTCGGGTTGTAAACCAC
TGTCGGGAGTTAGGAAATGCAGGTGCGTTAATAGCGCACTTGCTTGACTAAGGCTCCAGAGGAAGCCACG
GCTAACTCTGTGCCAGCAGCCGCGGTAATACAGAGGCGGCAAGCGTTGTTCGGAATTATTGGGCGTAAAG
AGCACGTAGGCGGCCTTGCAAGTCAGTTGTGAAAGCCTTCCGCTTAACGGAAGAACGGCATCTGATACTA
CAGGGCTTGAGTACGGGAGGGGAGAGTGGAACTTCTGGTGGAGCGGTGAAATGCGTAGATATCAGAAGGA
ACGCCGGCGGCGAAAGCGACTCTCTGGTCCGAAACTGACGCTGAGTGTGCGAAAGCTAGGGGAGCAAACG
GGATTAGATACCCCGGTAGTCCTAGCCGTAAACGATGGGCACTAAGTAGAGGGGTTTT

>gi|375151917|gb|JQ307161.1| Uncultured bacterium clone UASB_anammox_4-14 16S ribosomal RNA gene, partial sequence
TTCGCAATGCCCGAAAGGGTGACGAAGCGACGCCGCGTGTGGGAAGAAGGCCTTCGGGTTGTAAACCACT
GTCGGGAGTTAGGAAATGCAGGTGCGTTAATAGCGCACTTGCTTGACTAAGGCTCCAGAGGAAGCCACGG
CTAACTCTGTGCCAGCAGCCGCGGTAATACAGAGGCGGCAAGCGTTGTTCGGAATTATTGGGCGTAAAGA
GCACGTAGGCGGCCTTGCAAGTCAGTTGTGAAAGCCTTCCGCTTAACGGAAGAACGGCATCTGATACTAC
AGGGCTTGAGTACGGGAGGGGAGAGTGGAACTTCTGGTGGAGCGGTGAAATGCGTAGATATCAGAAGGAA
CGCCGGCGGCGAAAGCGACTCTCTGGTCCGAAACTGACGCTGAGTGTGCGAAAGCTAGGGGAGCAAACGG
GATTAGATACCCCGGTAGTCCTAGCCGTAAACGATGGGCACTAAGTAGAGGGGTTTT

>gi|375151918|gb|JQ307162.1| Uncultured bacterium clone UASB_anammox_4-15 16S ribosomal RNA gene, partial sequence
TTTCGCAATGCCCGAAAGGGTGACGAAGCGACGCCGCGTGTGGGAAGAAGGCCTTCGGGTTGTAAACCAC
TGTCGGGAGTTAGGAAATGCAGGTGCGTTAATAGCGCACTTGCTTGACTAAGGCTCCAGAGGAAGCCACG
GCTAACTCTGTGCCAGCAGCCGCGGTAATACAGAGGCGGCAAGCGTTGTTCGGAATTATTGGGCGTAAAG
AGCACGTAGGCGGCCTTGCAAGTCAGTTGTGAAAGCCTTCCGCTTAACGGAAGAACGGCATCTGATACTA
CAGGGCTTGAGTACGGGAGGGGAGAGTGGAACTTCTGGTGGAGCGGTGAAATGCGTAGATATCAGAAGGA
ACGCCGGCGGCGAAAGCGACTCTCTGGTCCGAAACTGACGCTGAGTGTGCGAAAGCTAGGGGAGCAAACG
GGATTAGATACCCCGGTAGTCCTAGCCGTAAACGATGGGCACTAAGTAGAGGGGTTTT

>gi|375151919|gb|JQ307163.1| Uncultured bacterium clone UASB_anammox_4-16 16S ribosomal RNA gene, partial sequence
TTTCGCAATGCCCGAAAGGGTGACGAAGCGACGCCGCGTGTGGGAAGAAGGCCTTCGGGTTGTAAACCAC
TGTCGGGAGTTAGGAAATGCAGGTGCGTTAATAGCGCACTTGCTTGACTAAGGCTCCAGAGGAAGCCACG
GCTAACTCTGTGCCAGCAGCCGCGGTAATACAGAGGCGGCAAGCGTTGTTCGGAATTATTGGGCGTAAAG
AGCACGTAGGCGGCCTTGCAAGTCAGTTGTGAAAGCCTTCCGCTTAACGGAAGAACGGCATCTGATACTA
CAGGGCTTGAGTACGGGAGGGGAGAGTGGAACTTCTGGTGGAGCGGTGAAATGCGTAGATATCAGAAGGA
ACGCCGGCGGCGAAAGCGACTCTCTGGTCCGAAACTGACGCTGAGTGTGCGAAAGCTAGGGGAGCAAACG
GGATTAGATACCCCGGTAGTCCTAGCCGTAAACGATGGGCACTAAGTAGAGGGGTTTT

>gi|375151920|gb|JQ307164.1| Uncultured bacterium clone UASB_anammox_5-6 16S ribosomal RNA gene, partial sequence
TTTCGCAATGCCCGAAAGGGTGACGAAGCGACGCCGCGTGTGGGAAGAAGGCCTTCGGGTTGTAAACCAC
TGTCGGGAGTTAGGAAATGCAGGTGCGTTAATAGCGCACTTGCTTGACTAAGGCTCCAGAGGAAGCCACG
GCTAACTCTGTGCCAGCAGCCGCGGTAATACAGAGGCGGCAAGCGTTGTTCGGAATTATTGGGCGTAAAG
AGCACGTAGGCGGCCTTGCAAGTCAGTTGTGAAAGCCTTCCGCTTAACGGAAGAACGGCATCTGATACTA
CAGGGCTTGAGTACGGGAGGGGAGAGTGGAACTTCTGGTGGAGCGGTGAAATGCGTAGATATCAGAAGGA
ACGCCGGCGGCGAAAGCGACTCTCTGGTCCGAAACTGACGCTGAGTGTGCGAAAGCTAGGGGAGCAAACG
GGATTAGATACCCCGGTAGTCCTAGCCGTAAACGATGGGCACTAAGTAGAGGGGTTTT

>gi|375151921|gb|JQ307165.1| Uncultured bacterium clone UASB_anammox_5-8 16S ribosomal RNA gene, partial sequence
TTTCGCAATGCCCGAAAGGGTGACGAAGCGACGCCGCGTGTGGGAAGAAGGCCTTCGGGTTGTAAACCAC
TGTCGGGAGTTAGGAAATGCAGGTGCGTTAATAGCGCACTTGCTTGACTAAGGCTCCAGAGGAAGCCACG
GCTAACTCTGTGCCAGCAGCCGCGGTAATACAGAGGCGGCAAGCGTTGTTCGGAATTATTGGGCGTAAAG
AGCACGTAGGCGGCCTTGCAAGTCAGTTGTGAAAGCCTTCCGCTTAACGGAAGAACGGCATCTGATACTA
CAGGGCTTGAGTACGGGAGGGGAGAGTGGAACTTCTGGTGGAGCGGTGAAATGCGTAGATATCAGAAGGA
ACGCCGGCGGCGAAAGCGACTCTCTGGTCCGAAACTGACGCTGAGTGTGCGAAAGCTAGGGGAGCAAACG
GGATTAGATACCCCGGTAGTCCTAGCCGTAAACGATGGGCACTAAGTAGAGGGGTTTT

>gi|375151922|gb|JQ307166.1| Uncultured bacterium clone UASB_anammox_5-9 16S ribosomal RNA gene, partial sequence
TTTCGCAATGCCCGAAAGGGTGACGAAGCGACGCCGCGTGTGGGAAGAAGGCCTTCGGGTTGTAAACCAC
TGTCGGGAGTTAGGAAATGCAGGTGCGTTAATAGCGCACTTGCTTGACTAAGGCTCCAGAGGAAGCCACG
GCTAACTCTGTGCCAGCAGCCGCGGTAATACAGAGGCGGCAAGCGTTGTTCGGAATTATTGGGCGTAAAG
AGCACGTAGGCGGCCTTGCAAGTCAGTTGTGAAAGCCTTCCGCTTAACGGAAGAACGGCATCTGATACTA
CAGGGCTTGAGTACGGGAGGGGAGAGTGGAACTTCTGGTGGAGCGGTGAAATGCGTAGATATCAGAAGGA
ACGCCGGCGGCGAAAGCGACTCTCTGGTCCGAAACTGACGCTGAGTGTGCGAAAGCTAGGGGAGCAAACG
GGATTAGATACCCCGGTAGTCCTAGCCGTAAACGATGGGCACTAAGTAGAGGGGTTTT

>gi|375151923|gb|JQ307167.1| Uncultured bacterium clone UASB_anammox_5-0 16S ribosomal RNA gene, partial sequence
TTTCGCAATGCCCGAAAGGGTGACGAAGCGACGCCGCGTGTGGGAAGAAGGCCTTCGGGTTGTAAACCAC
TGTCGGGAGTTAGGAAATGCAGGTGCGTTAATAGCGCACTTGCTTGACTAAGGCTCCAGAGGAAGCCACG
GCTAACTCTGTGCCAGCAGCCGCGGTAATACAGAGGCGGCAAGCGTTGTTCGGAATTATTGGGCGTAAAG
AGCACGTAGGCGGCCTTGCAAGTCAGTTGTGAAAGCCTTCCGCTTAACGGAAGAACGGCATCTGATACTA
CAGGGCTTGAGTACGGGAGGGGAGAGTGGAACTTCTGGTGGAGCGGTGAAATGCGTAGATATCAGAAGGA
ACGCCGGCGGCGAAAGCGACTCTCTGGTCCGAAACTGACGCTGAGTGTGCGAAAGCTAGGGGAGCAAACG
GGATTAGATACCCCGGTAGTCCTAGCCGTAAACGATGGGCACTAAGTAGAGGGGTTTT

>gi|375151924|gb|JQ307168.1| Uncultured bacterium clone UASB_anammox_5-11 16S ribosomal RNA gene, partial sequence
TTTCGCAATGCCCGAAAGGGTGACGAAGCGACGCCGCGTGTGGGAAGAAGGCCTTCGGGTTGTAAACCAC
TGTCGGGAGTTAGGAAATGCAGGTGCGTTAATAGCGCACTTGCTTGACTAAGGCTCCAGAGGAAGCCACG
GCTAACTCTGTGCCAGCAGCCGCGGTAATACAGAGGCGGCAAGCGTTGTTCGGAATTATTGGGCGTAAAG
AGCACGTAGGCGGCCTTGCAAGTCAGTTGTGAAAGCCTTCCGCTTAACGGAAGAACGGCATCTGATACTA
CAGGGCTTGAGTACGGGAGGGGAGAGTGGAACTTCTGGTGGAGCGGTGAAATGCGTAGATATCAGAAGGA
ACGCCGGCGGCGAAAGCGACTCTCTGGTCCGAAACTGACGCTGAGTGTGCGAAAGCTAGGGGAGCAAACG
GGATTAGATACCCCGGTAGTCCTAGCCGTAAACGATGGGCACTAAGTAGAGGGGTTTT

>gi|375151925|gb|JQ307169.1| Uncultured bacterium clone UASB_anammox_5-12 16S ribosomal RNA gene, partial sequence
TTCGCAATGCCCGAAAGGGTGACGAAGCGACGCCGCGTGTGGGAAGAAGGCCTTCGGGTTGTAAACCACT
GTCGGGAGTTAGGAAATGCAGGTGCGTTAATAGCGCACTTGCTTGACTAAGGCTCCAGAGGAAGCCACGG
CTAACTCTGTGCCAGCAGCCGCGGTAATACAGAGGCGGCAAGCGTTGTTCGGAATTATTGGGCGTAAAGA
GCACGTAGGCGGCCTTGCAAGTCAGTTGTGAAAGCCTTCCGCTTAACGGAAGAACGGCATCTGATACTAC
AGGGCTTGAGTACGGGAGGGGAGAGTGGAACTTCTGGTGGAGCGGTGAAATGCGTAGATATCAGAAGGAA
CGCCGGCGGCGAAAGCGACTCTCTGGTCCGAAACTGACGCTGAGTGTGCGAAAGCTAGGGGAGCAAACGG
GATTAGATACCCCGGTAGTCCTAGCCGTAAACGATGGGCACTAAGTAGAGGGGTTTTA

>gi|375151926|gb|JQ307170.1| Uncultured bacterium clone UASB_anammox_5-13 16S ribosomal RNA gene, partial sequence
TTTCGCAATGCCCGAAAGGGTGACGAAGCGACGCCGCGTGCGGGAAGAAGGCCTTCGGGTTGTAAACCGC
TGTCGGGAGTTAGGAAGTGCAAGGATGTTAATAGCGTTCTTGCTTGACTAAGGCTCCGGAGGAAGCCACG
GCTAACTCTGTGCCAGCAGCCGCGGTAATACAGAGGCGGCAAGCGTTGTTCGGAATTATTGGGCGTAAAG
AGCACGTAGGCGGCTGTGTAAGTCGGTTGTGAAAGCCTTCCGCTTAACGGAAGAACGGCATCCGATACTG
CATAGCTTGAGTGCGGGAGGGGAGAGTGGAACTTCTGGTGGAGCGGTGAAATGCGTAGATATCAGAAGGA
ACACCGGCGGCGAAGGCGACTCTCTGGTCCGTAACTGACGCTGAGTGTGCGAAAGCTAGGGGAGCAAACG
GGATTAGATACCCCGGTAGTCCTAGCCGTAAACGATGGGCACTAAGTAGAGGGGTTTT

>gi|375151927|gb|JQ307171.1| Uncultured bacterium clone UASB_anammox_5-14 16S ribosomal RNA gene, partial sequence
TTTCGCAATGCCCGAAAGGGTGACGAAGCGACGCCGCGTGTGGGAAGAAGGCCTTCGGGTTGTAAACCAC
TGTCGGGAGTTAGGAAATGCAGGTGCGTTAATAGCGCACTTGCTTGACCAAGGCTCCAGAGGAAGCCACG
GCTAACTCTGTGCCAGCAGCCGCGGTAATACAGAGGCGGCAAGCGTTGTTCGGAATTATTGGGCGTAAAG
AGCACGTAGGCGGCCTTGCAAGTCAGTTGTGAAAGCCTTCCGCTTAACGGAAGAACGGCATCTGATACTA
CAGGGCTTGAGTACGGGAGGGGAGAGTGGAACTTCTGGTGGAGCGGTGAAATGCGTAGATATCAGAAGGA
ACGCCGGCGGCGAAAGCGACTCTCTGGTCCGAAACTGACGCTGAGTGTGCGAAAGCTAGGGGAGCAAACG
GGATTAGATACCCCGGTAGTCCTAGCCGTAAACGATGGGCACTAAGTAGAGGGGTTTT

>gi|375151928|gb|JQ307172.1| Uncultured bacterium clone UASB_anammox_5-15 16S ribosomal RNA gene, partial sequence
TTTCGCAATGCCCGAAAGGGTGACGAAGCGACGCCGCGTGTGGGAAGAAGGCCTTCGGGTTGTAAACCAC
TGTCGGGAGTTAGGAAATGCAGGTGCGTTAATAGCGCACTTGCTTGACTAAGGCTCCAGAGGAAGCCACG
GCTAACTCTGTGCCAGCAGCCGCGGTAATACAGAGGCGGCAAGCGTTGTTCGGAATTATTGGGCGTAAAG
AGCACGTAGGCGGCCTTGCAAGTCAGTTGTGAAAGCCTTCCGCTTAACGGAAGAACGGCATCTGATACTA
CAGGGCTTGAGTACGGGAGGGGAGAGTGGAACTTCTGGTGGAGCGGTGAAATGCGTAGATATCAGAAGGA
ACGCCGGCGGCGAAAGCGACTCTCTGGTCCGAAACTGACGCTGAGTGTGCGAAAGCTAGGGGAGCAAACG
GGATTAGATACCCCGGTAGTCCTAGCCGTAAACGATGGGCACTAAGTAGAGGGGTTTT

>gi|375151929|gb|JQ307173.1| Uncultured bacterium clone UASB_anammox_5-16 16S ribosomal RNA gene, partial sequence
TTTCGCAATGCCCGAAAGGGTGACGAAGCGACGCCGCGTGTGGGAAGAAGGCCTTCGGGTTGTAAACCAC
TGTCGGGAGTTAGGAAATGCAGGTGCGTTAATAGCGCACTTGCTTGACTAAGGCTCCAGAGGAAGCCACG
GCTAACTCTGTGCCAGCAGCCGCGGTAATACAGAGGCGGCAAGCGTTGTTCGGAATTATTGGGCGTAAAG
AGCACGTAGGCGGCCTTGCAAGTCAGTTGTGAAAGCCTTCCGCTTAACGGAAGAACGGCATCTGATACTA
CAGGGCTTGAGTACGGGAGGGGAGAGTGGAACTTCTGGTGGAGCGGTGAAATGCGTAGATATCAGAAGGA
ACGCCGGCGGCGAAAGCGACTCTCTGGTCCGAAACTGACGCTGAGTGTGCGAAAGCTAGGGGAGCAAACG
GGATTAGATACCCCGGTAGTCCTAGCCGTAAACGATGGGCACTAAGTAGAGGGGTTTT

>gi|375151930|gb|JQ307174.1| Uncultured bacterium clone UASB_anammox_8-1 16S ribosomal RNA gene, partial sequence
TTCGCAATGCCCGAAAGGGTGACGAAGCGACGCCGCGTGTGGGAAGAAGGCCTTCGGGTTGTAAACCACT
GTCGGGAGTTAGGAAATGCAGGTGCGTTAATAGCGCACTTGCTTGACTAAGGCTCCAGAGGAAGCCACGG
CTAACTCTGTGCCAGCAGCCGCGGTAATACAGAGGCGGCAAGCGTTGTTCGGAATTATTGGGCGTAAAGA
GCACGTAGGCGGCCTTGCAAGTCAGTTGTGAAAGCCTTCCGCTTAACGGAAGAACGGCATCTGATACTAC
AGGGCTTGAGTACGGGAGGGGAGAGTGGAACTTCTGGTGGAGCGGTGAAATGCGTAGATATCAGAAGGAA
CGCCGGCGGCGAAAGCGACTCTCTGGTCCGAAACTGACGCTGAGTGTGCGAAAGCTAGGGGAGCAAACGG
GATTAGATACCCCGGTAGTCCTAGCCGTAAACGATGGGCACTAAGTAGAGGGGTTTTA

>gi|375151931|gb|JQ307175.1| Uncultured bacterium clone UASB_anammox_8-2 16S ribosomal RNA gene, partial sequence
TTTCGCAATGCCCGAAAGGGTGACGAAGCGACGCCGCGTGCGGGAAGAAGGCCTTCGGGTTGTAAACCGC
TGTCGGGAGTTAGGAAGTGCAAGGATGTTAATAGCGTTCTTGCTTGACTAAGGCTCCGGAGGAAGCCACG
GCTAACTCTGTGCCAGCAGCCGCGGTAATACAGAGGCGGCAAGCGTTGTTCGGAATTATTGGGCGTAAAG
AGCACGTAGGCGGCCTTGCAAGTCAGTTGTGAAAGCCTTCCGCTTAACGGAAGAACGGCATCTGATACTA
CAGGGCTTGAGTACGGGAGGGGAGAGTGGAACTTCTGGTGGAGCGGTGAAATGCGTAGATATCAGAAGGA
ACGCCGGCGGCGAAAGCGACTCTCTGGTCCGAAACTGACGCTGAGTGTGCGAAAGCTAGGGGAGCAAACG
GGATTAGATACCCCGGTAGTCCTAGCCGTAAACGATGGGCACTAAGTAGAGGGGTTTT

>gi|375151932|gb|JQ307176.1| Uncultured bacterium clone UASB_anammox_8-3 16S ribosomal RNA gene, partial sequence
TTCGCAATGCCCGAAAGGGTGACGAAGCGACGCCGCGTGCGGGAAGAAGGCCTTCGGGTTGTAAACCGCT
GTCGGGAGTTAGGAAATGCAAGGATGTTAATAGCATTCTTGCTTGACTAAGGCTCCGGAGGAAGCCACGG
CTAACTCTGTGCCAGCAGCCGCGGTAATACAGAGGCGGCAAGCGTTGTTCGGAATTATTGGGCGTAAAGA
GCACGTAGGCGGCTGTGTAAGTCGGTTGTGAAAGCCTTCCGCTTAACGGAAGAACGGCATCCGATACTGC
ATAGCTTGAGTGCGGGAGGGGAGAGTGGAACTTCTGGTGGAGCGGTGAAATGCGTAGATATCAGAAGGAA
CGCCGGCGGCGAAAGCGGCTCTCTGGCCCGTAACTGACGCTGAGTGTGCGAAAGCTAGGGGAGCAAACGG
GATTAGATACCCCGGTAGTCCTAGCCGTAAACGATGGGCACTAAGTAGAGGGGTTTTA

>gi|375151933|gb|JQ307177.1| Uncultured bacterium clone UASB_anammox_8-4 16S ribosomal RNA gene, partial sequence
TTTCGCAATGCCCGAAAGGGTGACGAAGCGACGCCGCGTGTGGGAAGAAGGCCTTCGGGTTGTAAACCAC
TGTCGGGAGTTAGGAAATGCAGGTGCGTTAATAGCGCACTTGCTTGACTAAGGCTCCAGAGGAAGCCACG
GCTAACTCTGTGCCAGCAGCCGCGGTAATACAGAGGCGGCAAGCGTTGTTCGGAATTATTGGGCGTAAAG
AGCACGTAGGCGGCCTTGCAAGTCAGTTGTGAAAGCCTTCCGCTTAACGGAAGAACGGCATCTGATACTA
CAGGGCTTGAGTACGGGAGGGGAGAGTGGAACTTCTGGTGGAGCGGTGAAATGCGTAGATATCAGAAGGA
ACGCCGGCGGCGAAAGCGACTCTCTGGTCCGAAACTGACGCTGAGTGTGCGAAAGCTAGGGGAGCAAACG
GGATTAGATACCCCGGTAGTCCTAGCCGTAAACGATGGGCACTAAGTAGAGGGGTTTT

>gi|375151934|gb|JQ307178.1| Uncultured bacterium clone UASB_anammox_8-5 16S ribosomal RNA gene, partial sequence
TTTCGCAATGCCCGAAAGGGTGACGAAGCGACGCCGCGTGCGGGAAGAAGGCCTTCGGGTTGTAAACCGC
TGTCGGGAGTTAGGAAGTGCAAGGATGTTAATAGCGTTCTTGCTTGACTAAGGCTCCGGAGGAAGCCACG
GCTAACTCTGTGCCAGCAGCCGCGGTAATACAGAGGCGGCAAGCGTTGTTCGGAATTATTGGGCGTAAAG
AGCACGTAGGCGGCTGTGTAAGTCGGTTGTGAAAGCCTTCCGCTTAACGGAAGAACGGCATCCGATACTG
CATAGCTTGAGTGCGGGAGGGGAGAGTGGAACTTCTGGTGGAGCGGTGAAATGCGTAGATATCAGAAGGA
ACACCGGCGGCGAAGGCGACTCTCTGGTCCGTAACTGACGCTGAGTGTGCGAAAGCTAGGGGAGCAAACG
GGATTAGATACCCCGGTAGTCCTAGCCGTAAACGATGGGCACTAAGTAGAGGGGTTTT

>gi|375151935|gb|JQ307179.1| Uncultured bacterium clone UASB_anammox_8-11 16S ribosomal RNA gene, partial sequence
TTTCGCAATGCCCGAAAGGGTGACGAAGCGACGCCGCGTGTGGGAAGAAGGCCTTCGGGTTGTAAACCGC
TGTCGGGAGTTAGGAAGTGCAAGGATGTTAATAGCGTTCTTGCTTGACTAAGGCTCCGGAGGAAGCCACG
GCTAACTCTGTGCCAGCAGCCGCGGTAATACAGAGGCGGCAAGCGTTGTTCGGAATTATTGGGCGTAAAG
AGCACGTAGGCGGCTGTGTAAGTCGGTTGTGAAAGCCTTCCGCTTAACGGAAGAACGGCATCCGATACTG
CATAGCTTGAGTGCGGGAGGGGAGAGTGGAACTTCTGGTGGAGCGGTGAAATGCGTAGATATCAGAAGGA
ACACCGGCGGCGAAGGCGACTCTCTGGTCCGTAACTGACGCTGAGTGTGCGAAAGCTAGGGGAGCAAACG
GGATTAGATACCCCGGTAGTCCTAGCCGTAAACGATGGGCACTAAGTAGAGGGGTTTT

>gi|375151936|gb|JQ307180.1| Uncultured bacterium clone UASB_anammox_8-12 16S ribosomal RNA gene, partial sequence
TTTCGCAATGCCCGAAAGGGTGACGAAGCGACGCCGCGTGTGGGAAGAAGGCCTTCGGGTTGTAAACCAC
TGTCGGGAGTTAGGAAATGCAGGTGCGTTAATAGCGCACTTGCTTGACTAAGGCTCCGGAGGAAGCCACG
GCTAACTCTGTGCCAGCAGCCGCGGTAATACAGAGGCGGCAAGCGTTGTTCGGAATTATTGGGCGTAAAG
AGCACGTAGGCGGTTGTGTAAGTCGGTTGTGAAAGCCTTCCGCTTAACGGAAGAACGGCATCCGATACTG
CATAGCTTGAGTGCGGGAGGGGAGAGTGGAACTTCTGGTGGAGCGGTGAAATGCGTAGATATCAGAAGGA
ACGCCGGCGGCGAAAGCGACTCTCTGGTCCGTAACTGACGCTGAGTGTGCGAAAGCTAGGGGAGCAAACG
GGATTAGATACCCCGGTAGTCCTAGCCGTAAACGATGGGCACTAAGTAGAGGGGTTTT

>gi|375151937|gb|JQ307181.1| Uncultured bacterium clone UASB_anammox_8-13 16S ribosomal RNA gene, partial sequence
TTTCGCAATGCCCGAAAGGGTGACGAAGCGACGCCGCGTGTGGGAAGAAGGCCTTCGGGTTGTAAACCAC
TGTCGGGAGTTAGGAAATGCAGGTGCGTTAATAGCGCACTTGCTTGACTAAGGCTCCAGAGGAAGCCACG
GCTAACTCTGTGCCAGCAGCCGCGGTAATACAGAGGCGGCAAGCGTTGTTCGGAATTATTGGGCGTAAAG
AGCACGTAGGCGGCCTTGCAAGTCAGTTGTGAAAGCCTTCCGCTTAACGGAAGAACGGCATCTGATACTA
CAGGGCTTGAGTACGGGAGGGGAGAGTGGAACTTCTGGTGGAGCGGTGAAATGCGTAGATATCAGAAGGA
ACGCCGGCGGCGAAAGCGACTCTCTGGTCCGAAACTGACGCTGAGTGTGCGAAAGCTAGGGGAGCAAACG
GGATTAGATACCCCGGTAGTCCTAGCCGTAAACGATGGGCACTAAGTAGAGGGGTTTT

>gi|375151938|gb|JQ307182.1| Uncultured bacterium clone UASB_anammox_8-14 16S ribosomal RNA gene, partial sequence
TTTCGCAATGCCCGAAAGGGTGACGAAGCGACGCCGCGTGTGGGAAGAAGGCCTTCGGGTTGTAAACCAC
TGTCGGGAGTTAGGAAATGCAGGTGCGTTAATAGCGCACTTGCTTGACTAAGGCTCCAGAGGAAGCCACG
GCTAACTCTGTGCCAGCAGCCGCGGTAATACAGAGGCGGCAAGCGTTGTTCGGAATTATTGGGCGTAAAG
AGCACGTAGGCGGCCTTGCAAGTCAGTTGTGAAAGCCTTCCGCTTAACGGAAGAACGGCATCTGATACTA
CAGGGCTTGAGTACGGGAGGGGAGAGTGGAACTTCTGGTGGAGCGGTGAAATGCGTAGATATCAGAAGGA
ACGCCGGCGGCGAAAGCGACTCTCTGGTCCGAAACTGACGCTGAGTGTGCGAAAGCTAGGGGAGCAAACG
GGATTAGATACCCCGGTAGTCCTAGCCGTAAACGATGGGCACTAAGTAGAGGGGTTTT

>gi|375151939|gb|JQ307183.1| Uncultured bacterium clone UASB_anammox_8-15 16S ribosomal RNA gene, partial sequence
TTTCGCAATGCCCGAAAGGGTGACGAAGCGACGCCGCGTGCGGGAAGAAGGCCTTCGGGTTGTAAACCGC
TGTCGGGAGTTAGGAAGTGCAAGGATGTTAATAGCGTTCTTGCTTGACTAAGGCTCCGGAGGAAGCCACG
GCTAACTCTGTGCCAGCAGCCGCGGTAATACAGAGGCGGCAAGCGTTGTTCGGAATTATTGGGCGTAAAG
AGCACGTAGGCGGCTGTGTAAGTCGGTTGTGAAAGCCTTCCGCTTAACGGAAGAACGGCATCCGATACTG
CATAGCTTGAGTGCGGGAGGGGAGAGTGGAACTTCTGGTGGAGCGGTGAAATGCGTAGATATCAGAAGGA
ACACCGGCGGCGAAAGCGACTCTCTGGTCCGAAACTGACGCTGAGTGTGCGAAAGCTAGGGGAGCAAACG
GGATTAGATACCCCGGTAGTCCTAGCCGTAAACGATGGGCACTAAGTAGAGGGGTTTT

>gi|381138228|gb|JQ782884.1| Uncultured bacterium clone R2-6 16S ribosomal RNA gene, partial sequence
AGGGTGAGTAATGCATTGATAACCTACCTTTGAGATGGGAACAACAACGTTCCAAGTAATTGGGGCTACC
GAAAGGGTTGCTAATTCTCAATAAAAATGCTGACACTTTGGTGTCGGCAGTCAAAGAAATGGATCTGAAA
AGGTCCATTTGCTCAGAGAGGGGTCAATGTCCTATCAGCTAGTTGGTAGGGTAATGGCCTACCAAGGCGA
GGACGGGTAGCCGGCCTGAGAGGGTGGTCGGCCACACTGGGACTGAGACACTGCCCAGACTCCTACGGGA
GGCTGCAGTCGAGAATCTTTCGCAATGCCCGAAAGGGTGACGAGGCGACGCCGCGTGTGGGATGAAGGCC
TTCGGGTTGTAAACCACTGTCGGGAGTTAAGAATTGTAGGAATGCTAATAGTATTTCTACTTGACTAAGG
CTCCGGAGGAAGCCACGGCTAACTCTGTGCCAGCAGCCGCGGTAATACAGAGGCGGCAAGCGTTGTTCGG
AATTATTGGGCGTAAAGAGCATGTAGGCGGCTATGTAAGTCGGTTGTGAAAGCCTTCCGCTTAACGGAAG
AATGGCGGTCGAAACTGCATGGCTTGAGTGCGGGAGGGGAGAGTGGAACTTCTGGTGGAGCGGTGAAATG
CGTAGATATCAGAAGGAACGTCGGCGGCGAAAGCGACTCTCTAGACCGTAACTGACGCTGAGTGTGCGAA

>gi|381138229|gb|JQ782885.1| Uncultured bacterium clone R3-20 16S ribosomal RNA gene, partial sequence
AAGGGTGAGTAATGCATTGATAACCTACCTTTGAGATGGGAACAACAACGTTCCAAGTAATTGGGGCTAC
CGAAAGGGTTGCTAATTCTCAATAAAAATGCTGACACTTTGGTGTCGGCAGTCAAAGAAATGGATCTGAA
AAGGTCCATTTGCTCAGAGAGGGGTCAATGTCCTATCAGCTAGTTGGTAGGGTAATGGCCTACCAAGGCG
AAGACGGGTAGCCGGCCTGAGAGGGTGGTCGGCCACACTGGGACTGAGACACTGCCCAGACTCCTACGGG
AGGCTGCAGTCGAGAATCTTTCGCAATGCCCGAAAGGGTGACGAAGCGACGCCGCGTGTGGGATGAAGGC
CTTCGGGTTGTAAACCACTGTCGGGAGTTAAGAATTGTAGGAATGCTAATAGTATTTCTACTTGACTAAG
GCTCCGGAGGAAGCCACGGCTAACTCTGTGCCAGCAGCCGCGGTAATACAGAGGCGGCAAGCGTTGTTCG
GAATTATTGGGCGTAAAGAGCATGTAGGCGGCTATGTAAGTCGGTTGTGAAAGCCTTCCGCTTAACGGAA
GAATGGCGGTCGAAACTGCATGGCTTGAGTGCGGGAGGGGAGAGTGGAACTTCTGGTGGAGCGGTGAAAT
GCGTAGATATCAGAAGGAACGTCGGCGGCGAAAGCGACTCTCTAGACCGTAACTGACGCTGAGTGTGCGA

>gi|381138230|gb|JQ782886.1| Uncultured bacterium clone R1-16 16S ribosomal RNA gene, partial sequence
TAGGGTGAGTAATGCATTGATAACCTACCTTTGAGATGGGAACAACAACGTTCCAAGTAATTGGGGCTAC
CGAAAGGGTTGCTAATTCTCAATAAAAATGCTGACACTTTGGTGTCGGCAGTCAAAGAAATGGATCTGAA
AAGGTCCATTTGCTCAGAGAGGGGTCAATGTCCTATCAGCTAGTTGGTAGGGTAATGGCCTACCAAGGCG
AAGACGGGTAGCCGGCCTGAGAGGGTGGTCGGCCACACTGGGACTGAGACACTGCCCAGACTCCTACGGG
AGGCTGCAGTCGAGAATCTTTCGCAATGCCCGAAAGGGTGACGAAGCGACGCCGCGTGTGGGATGAAGGC
CTTCGGGTTGTAAACCACTGTCGGGAGTTAAGAATTGTAGGAATGCTAATAGTATTTCTACTTGACTAAG
GCTCCGGAGGAAGCCACGGCTAACTCTGTGCCAGCAGCCGCGGTAATACAGAGGCGGCAAGCGTTGTTCG
GAATTATTGGGCGTAAAGAGCATGTAGGCGGCTATGTAAGTCGGTTGTGAAAGCCTTCCGCTTAACGGAA
GAATGGCGGTCGAAACTGCATGGCTTGAGTGCGGGAGGGGAGAGTGGAACTTCTGGTGGAGCGGTGAAAT
GCGTAGATATCAGAAGGAACGTCGGCGGCGAAAGCGACTCTCTAGACCGTAACTGACGCTGAGTGTGCGA

>gi|381138231|gb|JQ782887.1| Uncultured bacterium clone R3-10 16S ribosomal RNA gene, partial sequence
CGTAGGGTGAGTAATGCATTGATAACCTACCTTTGAGATGGGAACAACAACGTTCCAAGTAATTGGGGCT
ACCGAAAGGGTTGCTAATTCTCAATAAAAATGCTGACACTTTGGTGTCGGCAGTCAAAGATGTGGATCTG
AAAAGGTCCATTTGCTCAGAGAGGGGTCAATGTCCTATCAGCTAGTTGGTAGGGTAATGGCCTACCAAGG
CGAAGACGGGTAGCCGGCCTGAGAGGGTGGTCGGCCACACTGGGACTGAGACACTGCCCAGACTCCTACG
GGAGGCTGCAGTCGAGAATCTTTCGCAATGCCCGAAAGGGTGACGAAGCGACGCCGCGTGTGGGATGAAG
GCCTTCGGGTTGTAAACCACTGTCGGGAGTTAAGAATTGTAGGAATGCTAATAGTATTTCTACTTGACTA
AGGCTCCGGAGGAAGCCACGGCTAACTCTGTGCCAGCAGCCGCGGTAATACAGAGGCGGCAAGCGTTGTT
CGGAATTATTGGGCGTAAAGAGCATGTAGGCGGCTATGTAAGTCGGTTGTGAAAGCCTTCCGCTTAACGG
AAGAATGGCGGTCGAAACTGCATGGCTTGAGTGCGGGAGGGGAGAGTGGAACTTCTGGTGGAGCGGTGAA
ATGCGTAGATATCAGAAGGAACGTCGGCGGCGAAAGCGACTCTCTAGACCGTAACTGACGCTGAGTGTGC

>gi|381138232|gb|JQ782888.1| Uncultured bacterium clone R3-6 16S ribosomal RNA gene, partial sequence
AGGGTGAGTAATGCATTGATAACCTACCTTTGAGACGGGGATAACAACGTTCCGCAAGGGACTCCCGAAA
GGGTTGCTAATACCCGATAAAACTCATGGTGCTTCGGTATCGGGAGTCAAAGGTTTGGGGCTGAAAGGTT
CCATATGCTCAGAGAGGGGTCAATGTCCTATCAGCTAGTTGGCAGGGTAAAGGCCTACCAAGGCGAAGAC
GGGTAGCCGGCCTGAGAGGGTGGTCGGCCACATTGGGACTGAGACACTGCCCAGACTCCTACGGGAGGCT
GCAGTCGAGAATCTTTCGCAATGCCCGGAAGGGTGACGAAGCGACGCCGCGTGTGGGAAGAAGGCCTTCG
GGTTGTAAACCACTGTCGGGAGTTAAGAAGTGTAAGGGGGTGAATAGCCCTCTTACTTGACGTTAGCTCC
GGAGGAAGCCACGGCTAACTCTGTGCCAGCAGCCGCGGTAATACAGAGGTGGCAAGCGTTGTTCGGAATT
ATTGGGCGTAAAGAGCACGTAGGCGGCCCTACAAGTCAGCTGTGAAATCCTTCTGCTCAACGGAAGAACG
GCAGTTGATACTATAGGGCTGGAGTGCGGGAGGGGAGAGTGGAACTTCTGGTGGAGCGGTGAAATGCGTA
GATATCAGAAGGAACATCGGCGGCGAAAGCGACTCTCTGGCCCGTAACTGACGCTGAGGTGCGAAAGCTA

>gi|381138233|gb|JQ782889.1| Uncultured bacterium clone R3-12 16S ribosomal RNA gene, partial sequence
CGAGGGTGAGTAATGCATTGATAACCTGCCTTTGAGATGGGAATAACTGCGTTTCGAGCAATCGGAACTA
CCGAAAGGGCTGCTAATACCCAATAATACTATAGGTGCAAAAGCACTTGTGGTCAAATGCTAGGAATTCT
GTTCCTTGTGCTTAAAGAGGGGTTAATGTCCTATCAGCTAGTTGGTGGGGTAATGGCCTACCAAGGCAAA
GACGGGTAGCCGGCTTGAGAGGGTGGTCGGCCACACTGGGACTGAGACACTGCCCAGACTCCTACGGGAG
GCTGCAGTCGAGAATCTTTCGCAATGCCCGAAAGGGTGACGAAGCGACGCCGCGTGTGGGAAGAAGGCCT
TCGGGTTGTAAACCACTGTCGGGAGTTAAGAAATGCAGGTGCGTTAATAGCGCACTTGCTTGACTAAGGC
TCCAGAGGAAGCCACGGCTAACTCTGTGCCAGCAGCCGCGGTAATACAGAGGCGGCAAGCGTTGTTCGGA
ATTATTGGGCGTAAAGAGCACGTAGGCGGCCTTGCAAGTCAGTTGTGAAAGCCTTCCGCTTAACGGAAGA
ACGGCATCTGATACTACAGGGCTTGAGTACGGGAGGGGAGAGTGGAACTTCTGGTGGAGCGGTGAAATGC
GTAGATATCAGAAGGAACGCCGGCGGCGAAAGCGACTCTCTGGTCCGAAACTGACGCTGAGTGTGCGAAA


>gi|480542350|gb|KC736553.1| Uncultured bacterium clone UASB_24 16S ribosomal RNA gene, partial sequence
GTGACGAAGCGACGCCGCGTGTGGGATGAAGGCCTTCGGGTTGTAAACCACTGTCGGGAGTTAAGAATTG
TAGGAATGCTAATAGTATTTCTACTTGACTAAGGCTCCGGAGGAAGCCACGGCTAACTCTGTGCCAGCAG
CCGCGGTAATACAGAGGCGGCAAGCGTTGTTCGGAATTATTGGGCGTAAAGAGCATGTAGGCGGCTATGT
AAGTCGGTTGTGAAAGCCTTCCGCTTAACGGAAGAATGGCGGTCGAAACTGCATGGCTTGAGTGCGGGAG
GGGAGAGTGGAACTTCTGGTGGAGCGGTGAAATGCGTAGATATCAGAAGGAACGTCGGCGGCGAAAGCGA
CTCTCTAGACCGTAACTGACGCTGAGTGTGCGAAAGCTAGGGGAGCAAACGGGATTAGATACCCCGGTAG
TCCTAGTCGTAAACGATGGGCACTAAGTAGAGGGGTTTTGATTATCTCTCTGCCGGAGCTAACGCATTAA
GTGCCCCGCCTGGGGAGTACGGCCGCAAGGCTAAAACTCAAAAGAATTGACGGGGGCTCGCACAAGCGGT
GGAGCATGTGGCTTAATTCGATGCAACGCGAAGAACCTTACCGGGGCTTGACATGATAGAAGTAGGAACC
CGAAAGGGCGACGAACGGTATCCAGCCCGAAACTATCACAGGTGTTGCATGGCTGTCGTCAGCTCGTGTC
GTGAGACGTTGGGTTAAGTCCCCTAACGAGCGAAACCCTTGTCTTTAGTTGCCATCAGGTTATGCTGGGC
ACTCTAAAGAGACTGCTGTCGTCAAGACGGAGGAAGGTGGGGATGACGTCAAGTCATCATGGCCCTTATG
TCCCGGGCTGCACACGTGCTACAATGGTTGGTACAAAGGGATGCTAAACTGTAAAGCGGAGCGAAACCCA
TAAAACCGATCTCAGTTCAGATTGGAGGCTGAAACCCGCCTCCATGAAGTAGGAATCGCTAGTAATCGCG
GATCAGCTACGCCGCGGTGAATATGTTCCCGAGCCTT

>gi|480542351|gb|KC736554.1| Uncultured bacterium clone UASB_37 16S ribosomal RNA gene, partial sequence
GTGACGAAGCGACGCCGCGTGTGGGAAGAAGGCCTTCGGGTTGTAAACCACTGTCGGGAGTTAGGAAATG
CAGGTGCGTTAATAGCGCACTTGCTTGACTAAGGCTCCAGAGGAGGCCACGGCTAACTCTGTGCCAGCAG
CCGCGGTAATACAGAGGCGGCAAGCGTTGTTCGGAATTATTGGGCGTAAAGAGCACGTAGGCGGCCTTGC
AAGTCAGTTGTGAAAGCCTTCCGCTTAACGGAAGAACGGCATCTGATACTACAGGGCTTGAGTACGGGAG
GGGAGAGTGGAACTTCTGGTGGAGCGGTGAAATGCGTAGATATCAGAAGGAACGCCGGCGGCGAAAGCGA
CTCTCTGGTCCGAAACTGACGCTGAGTGTGCGAAAGCTAGGGGAGCAAACGGGATTAGATACCCCGGTAG
TCCTAGCCGTAAACGATGGGCACTAAGTAGAGGGGTTTTGATTATTTCTCTGCCGGAGCTAACGCATTAA
GTGCCCCGCCTGGGGAGTACGGCCGCAAGGCTAAAACTCAAAAGAATTGACGGGGGCTCGCACAAGCGGT
GGAGCATGTGGCTTAATTCGATGCAACGCGAAGAACCTTACCGGGGCTTGACATGGTAGAAGTAGAATCC
TGAAAGGGTGACGATCGGTATCCAGTCCGAAGCTATCACAGGTGTTTGCATGGCTGTCGTCAGCTCGTGT
CGTGAGACGTTGGGTTAAGTCCCCTAACGAGCGAAACCCTTGTCTTTAGTTGCTAACGGGTAATGCTGAG
CACTTTAGAGAGACTGCCCGTCGTTTAAGACGGAGGAAGGTGGGGACGACGTCAAGTCATCATGGCCCTT
ATGTCCCGGGCTGCACACGTGCTACAATGGTCGGTACAAAGGGATGCTAAGTCGCGAGATGGTGCGAAAC
CTATAAAGCCGATCTCAGTTCAGATTGGAGGCTGAAACTCGCCTCCATGAAGTTGGAATCGCTAGTAATC
GCGGATCAGCTACGCCGCGGTGAATATGTTCCCGAGCCTT
>gi|110628615|gb|DQ786745.1| Uncultured Planctomycetales bacterium clone R11 16S ribosomal RNA gene, partial sequence
GGATTAGGCATGCAAGTCGAACGAGGGAGTGTTCCGAAAGGGGCACAAACCGAGTGGCGTAAGGGTGAGT
AATGCATTGATAACCTACCTCCAAGATGGGAATAACAACGTTCCAAGCAATTGGGGCTACCGAAAGGGTT
GCTAATACTCAATAAAATTATTGTTGCTTCGGCAATAATAGTCAAATAGGAGGAATCGAAAGGTTTCGCT
TGCTTGAAGAGGGGTCAATGTCCTATCAGCTAGTTGGTGGGGTAATAGCCTACCAAGGCGAAGACGGGTA
GCCGGCCTGAGAGGGTGGTCGGCCACACTGGGACTGAGATACTGCCCAGACTCCTACGGGAGGCTGCAGT
CGAGAATCTTTCGCAATGCCCGAAAGG

>gi|110628616|gb|DQ786746.1| Uncultured Planctomycetales bacterium clone R12 16S ribosomal RNA gene, partial sequence
GGATTAGGCATGCAAGTCGAACGAGGGAGTGTTCCGAAAGGGGCACAAACCGAGTGGCGTAAGGGTGAGT
AATGCATTGATAACCTACCTTTGAGACGGGGATAACAACGTTCCGCAAGGGACTCCCGAAAGGGTTGCTA
ATACCCGATAAAACTCATGGTGCTTCGGTATCGGGAGTCAAAGGTTTGGGGCTGAAAGGTTCCATATGCT
CAGAGAGGGGTCAATGTCCTATCAGCTAGTTGGCAGGGTAAAGGCCTACCAAGGCGAAGACGGGTAGCCG
GCCTGAGAGGGTGGTCGGCCACATTGGGACTGAGACACTGCCCAGACTCCTACGGGAGGCTGCAGTCGAG
AATCTTTCGCAATGCCCGGAAGGGTGACGAAGCGACGCCGCGTGTGGGAAGAAGGCCTTCGGGTTGTAAA
CCACTGTCGGGAGTTAAGAAGTGTAAGGGGGTGAATAGCCCTCTTACTTGACGTTAGCTCCGGAGGAAGC
CACGGCTAACTCTGTGCCAGCAGCCGCGGTAATACAGAGGTGGCAAGCGTTGTTCGGAATTATTGGGCGT
AAAGAGCACGTAGGCGGCCCTACAAGTCAGCTGTGAAATCCTTCTGCTCAACGGAAGAACGGCAGTTGAT
ACTATAGGGCTGGAGTGCGGGAGGGGAGAGTGGAACTTCTGGTGGAGCGGTGAAATGCGTAGATATCAGA
AGGAACATCGGCGGCGAAAGCGGCTCTCTGGCCCGTAACTGACGCTGAGGTGCGAAAGCTAGGGGAGCAA
ACGGGATTAGATACCCCGGTAGTCCTAGCCGTAAACGATGGGCACTAAGTAGAGGGGTTT

>gi|110628617|gb|DQ786747.1| Uncultured Planctomycetales bacterium clone R21 16S ribosomal RNA gene, partial sequence
GGATTAGGCATGCAAGTCGAACGAGGGAGTGTTCCGAAAGGGGCACAAACCGAGTGGCGTAAGGGTGAGT
AATGCATTGATAACCTACCTTTGAGACGGGGATAACAACGTTCCGCAAGAGACTCCCGAAAGGGTTGCTA
ATACCCGATAAAACTCATGGTGCTTCGGTATCGTGAGTCAAAGGTTTGAGGCTGAAAGGTCCATTTGCTC
AGAGAGGGGTCAATGTCCTATCAGCTAGTTGGTAGGGTAATGGCCTACCAAGGCGAAGACGGGTAGCCGG
CCTGAGAGGGTGGTCGGCCACACTGGGACTGAGACACTGCCCAGACTCCTACGGGAGGCTGCAGTCGAGA
ATCTTTCGCAATGCCCGAAAGGGTGACGAAGCGACGCCGCGTGCGGGAAGAAGGCCTTCGGGTTGTAAAC
CGCTGTCGGGAGTTAGGAAATGCAAGGATGTTAATAGCGTTCTTGCTTGACTAAGGCTCCGGAGGAAGCC
ACGGCTAACTCTGTGCCAGCAGCCGCGGTAATACAGAGGCGGCAAGCGTTGTTCGGAATTATTGGGCGTA
AAGAGCACGTAGGCGGCTGTGTAAGTCGGTTGTGAAAGCCTTCCGCTTAACGGAAGAACGGCATCCGATA
CTGCATAGCTTGAGTGCGGGAGGGGAGAGTGGAACTTCTGGTGGAGCGGTGAAATGCGTAGATATCAGAA
GGAACGTCGGCGGCGAAAGCGACTCTCTAGACCGTAACTGACGCTGAGTGTGCGAAAGCTAGGGGAGCAA
ACGGGATTAGATACCCCGGTAGTCCTAGCCGTAAACGATGGGCACTAAGTAGAGGGGTTT

>gi|110628618|gb|DQ786748.1| Uncultured Planctomycetales bacterium clone R22 16S ribosomal RNA gene, partial sequence
GGATTAGGCATGCAAGTCGCACGAGGGAGCGTCCCGAAAGGGGCGCAAACCGAGTGGCGTAAGGGTGAGT
AATGCATTGATAACCTACCTTTGAGATGGGAACAACAACGTTCCAAGTAATTGGGGCTACCGAAAGGGTT
GCTAATTCTCAATAAAAATGCTGACACTTTGGTGTTGGCAGTCAAAGAAATGGATCTGAAAAGGTCCATT
TGCTCAGAGAGGGGTCAATGTCCTATCAGCTAGTTGGTAGGGTAATGGCCTACCAAGGCGAAGACGGGTA
GCCGGCCTGAGAGGGTGGTCGGCCACACTGGGACTGAGACACTGCCCAGACTCCTACGGGAGGCTGCAGT
CGAGAATCTTTCGCAATGCCCGAAAGGGTGACGAAGCGACGCCGCGTGTGGGATGAAGGCCTTCGGGTTG
TAAACCACTGTCGGGAGTTAAGAATTGTAGGAATGCTAATAGTATTTCTACTTGACTAAGGCTCCGGAGG
AAGCCACGGCTAACTCTGTGCCAGCAGCCGCGGTAATACAGAGGCGGCAAGCGTTGTTCGGAATTATTGG
GCGTAAAGAGCATGTAGGCGGCTATGTAAGTCGGTTGTGAAAGCCTTCCGCTTAACGGAAGAATGGCGGT
CGAAACTGCATGGCTTGAGTGCGGGAGGGGAGAGTGGAACTTCTGGTGGAGCGGTGAAATGCGTAGATAT
CAGAAGGAACGTCGGCGGCGAAAGCGACTCTCTAGACCGTAACTGACGCTGAGTGTGCGAAAGCTAGGGG
AGCAAACGGGATTAGATACCCCGGTAGTCCTAGCCGTAAACGATGGGCACTAAGTAGAGGGAATTA

>gi|162568961|gb|EU301731.1| Uncultured bacterium clone A238 16S ribosomal RNA gene, partial sequence
GAACGAGGGAGTGTTCCGAAAGGGGCACAAACCGAGTGGCGTAAGGGTGAGTAATGCATTGATAACCTAC
CTTTGAGACGGGGATAACAACGTTCCGCAAGGGACTCCCGAAAGGGTTGCTAATACCCGATAAAACTCAT
GGTGCTTCGGTATCGGGAGTCAAAGGTTTGGGGCTGAAAGGTTCCATATGCTCAGAGAGGGGTCAATGTC
CTATCAGCTAGTTGGCAGGGTAAAGGCCTACCAAGGCGAAGACGGGTAGCCGGCCTGAGAGGGTGGTCGG
CCACATTGGGACTGAGACACTGCCCAGACTCCTACGGGAGGCTGCAGTCGAGAATCTTTCGCAATGCCCG
AAAGGA

>gi|162568962|gb|EU301732.1| Uncultured bacterium clone A224 16S ribosomal RNA gene, partial sequence
GAACGAGGAAGTGCCCCGTAAGGGGCGCAAGCCTAGTGGCGAAAGGGTGAGTAATGCATTGATAACCTGC
CTTTGAGATGGGAATAACTGCGTTTCGAGCAATCGGAACTACCGAAAGGGCTGCTAATACCCAATAATAC
TATAGGTGCAAAAGCACTTGTGGTCAAATGCTAGGAATTCTGTTCCTTGTGCTTAAAGAGGGGTTAATGT
CCTATCAGCTAGTTGGTGGGGTAATGGCCTACCAAGGCAAAGACGGGTAGCCGGCTTGAGAGGGTGGTCG
GCCACACTGGGACTGAGACACTGCCCAGACTCCTACGGGAGGCTGCAGTCGAGAATCTTTCGCAATGCCC
GAAAGGA

>gi|162568963|gb|EU301733.1| Uncultured bacterium clone A213 16S ribosomal RNA gene, partial sequence
TGGATTAGGCATGCAAGTCGCACGAGGGAGCGTCCCGAAAGGGGCGCAAACCGAGTGGCGTAAGGGTGAG
TAATGCATTGATAACCTACCTTTGAGATGGGAACAACAACGTTCCAAGTAATTGGGGCTACCGAAAGGGT
TGCTAATTCTCAATAAAAATGCTGACACTTTGGTGTCGGCAGTCAAAGAAATGGATCTGAAAAGGTCCAT
TTGCTCAGAGAGGGGTCAATGTCCTATCAGCTAGTTGGTAGGGTAATGGCCTACCAAGGCGAAGACGGGT
AGCCGGCCTGAGAGGGTGGTCGGCCACACTGGGACTGAGACACTGCCCAGACTCCTACGGGAGGCTGCAG
TCGAGAATCT

>gi|162568964|gb|EU301734.1| Uncultured bacterium clone A240 16S ribosomal RNA gene, partial sequence
GCACGAGGGAGCGTCCCGAAAGGGGCGCAAACCGAGTGGCGTAAGGGTGAGTAATGCATTGATAACCTAC
CTTTGAGATGGGAACAACAACGTTCCAAGTAATTGGGGCTACCGAAAGGGTTGCTAATTCTCAATAAAAA
TGCTGACACTTTGGTGTCGGCAGTCAAAGAAATGGATCTGAAAAGGTCCATTTGCTCAGAGAGGGGTCAA
TGTCCTATCAGCTAGTTGGTAGGGTAATGGCCTACCAAGGCGAAGACGGGTAGCCGGCCTGAGAGGGTGG
TCGGCCACACTGGGACTGAGACACTGCCCAGACTCCTACGGGAGGCTGCAGTCGAGAATCTTTCGCAATA

>gi|162568965|gb|EU301735.1| Uncultured bacterium clone A230 16S ribosomal RNA gene, partial sequence
TGGATTAGGCATGCAAGTCGAACGAGGGAGTGTTCCGAAAGGGGCACAAACCGAGTGGCGTAAGGGTGAG
TAATGCATTGATAACCTACCTTTGAGACGGGGATAACAACGTTCCGCAAGGGACTCCCGAAAGGGTTGCT
AATACCCGATAAAACTCATGGTGCTTCGGTATCGGGAGTCAAAGGTTTGGGGCTGAAAGGTTCCATATGC
TCAGAGAGGGGTCAATGTCCTATCAGCTAGTTGGCAGGGTAAAGGCCTACCAAGGCGAAGACGGGTAGCC
GGCCTGAGAGGGTGGTCGGCCACATTGGGACTGAGACACTGCCCAGACTCCTACGGGAGGCTGCAGTCGA
GAATCT

>gi|162568966|gb|EU301736.1| Uncultured bacterium clone A12 16S ribosomal RNA gene, partial sequence
TGGGATTAGGCATGCAAGTCGAACGAGGAAGTGCCCCGTAAGGGGCGCAAGCCTAGTGGCGAAAGGGTGA
GTAATGCATTGATAACCTGCCTTTGAGATGGGAATAACTGCGTTTCGAGCAATCGGAACTACCGAAAGGG
CTGCTAATACCCAATAATACTATAGGTGCAAAAGCACTTGTGGTCAAATGCTAGGAATTCTGTTCCTTGT
GCTTAAAGAGGGGTTAATGTCCTATCAGCTAGTTGGTGGGGTAATGGCCTACCAAGGCAAAGACGGGTAG
CCGGCTTGAGAGGGTGGTCGGCCACACTGGGACTGAGACACTGCCCAGACTCCTACGGGAGGCTGCAGTC
GAGAATCT

>gi|162568967|gb|EU301737.1| Uncultured bacterium clone A125 16S ribosomal RNA gene, partial sequence
GAACGAGGGAGTATTCCGAAAGGGGTACAAACCGAGTGGCGTAAGGGTGAGTAATGCATTGATAACCTAC
CTTTGAGATGGGAACAACAGCGTTCCAAGCAATTGGAGCTACCGAAAGGGCTGCTAATACCCAATAATAC
TATTATTGCTTTGGTGGTGATAGTCAAACATGCGGAATCGAAAGGTTCCATTTGCTCAAAGAGGGGTCAA
TGTCCTATCAGCTTGTTGGTGGGGTAACGGCCTACCAAGGCGAAGACGGGTAGCCGGCCTGAGAGGGTGG
TCGGCCACATTGGGACTGAGACACTGCCCAGACTCCTACGGGAGGCTGCAGTCGAGAATCTTTCGCAATA
>gi|162568968|gb|EU301738.1| Uncultured bacterium clone A03 16S ribosomal RNA gene, partial sequence
GGGGCACAAACCGAGTGGGCGTAAAGGGTGAGTAATGCATTGATAACCTACCTTTGAGACGGGGATAACA
ACGTTCCGCAAGGGACTCCCGAAAGGGTTGCTAATACCCGATAAAACTCATGGTGCTTCGGTATCGGGAG
TCAAAGGTTTGGGGCTGAAAGGTTCCATATGCTCAGAGAGGGGTCAATGTCCTATCAGCTAGTTGGCAGG
GTAAAGGCCTACCAAGGCGAAGACGGGTAGCCGGCCTGAGAGGGTGGTCGGCCACATTGGGACTGAGACA
CTGCCCAGACTCCTACGGGAGGCTGCAGTCGAGAATCTTTCGCAATGCCCGGAAGGGTGACGAAGCGACG
CCGCGTGTGGGAAGAAGGCCTTCGGGTTGTAAACCACTGTCGGGAGTTAAGAAGTGTAAGGGGGTGAATA
GCCCTCTTACTTGACGTTAGCTCCGGAGGAAGCCACGGCTAACTCTGTGCCAGCAGCCGCGGTAATACAG
AGGTGGCAAGCGTTGTTCGGAATTATTGGGCGTAAAGAGCACGTAGGCGGCCCTACAAGTCAGCTGTGAA
ATCCTTCTGCTCAACGGAAGAACGGCAGTTGATACTATAGGGCTGGAGTGCGGGAGGGGAGAGTGGAACT
TCTGGTGGAGCGGTGAAATGCGTAGATATCAGAAGGAACATCGGCGGCGAAAGCGACTCTCTGGCCCGTA
ACTGACGCTGAGGTGCGAAAGCTAGGGGAGCAAACGGGATTAGATACCCCGGTAGTCCTAGCCGTAAACG
AT

>gi|441083843|gb|KC203463.1| Uncultured anaerobic ammonium-oxidizing bacterium clone AS-OTU1 16S ribosomal RNA gene, partial sequence
TTTCGCAATGCCCGAAAGGGTGACGAAGCGACGCCGCGTGCGGGAAGAAGGCCTTCGGGTTGTAAACCGC
TGTCGGGAGTTAGGAAATGCAAGGATGTTAATAGCATTCTTGCTTGACTAAGGCTCCGGAGGAAGCCACG
GCTAACTCTGTGCCAGCAGCCGCGGTAATACAGAGGCGGCAAGCGTTGTTCGGAATTATTGGGCGTAAAG
AGCACGTAGGCGGCTGTGTAAGTCGGTTGTGAAAGCCTTCCGCTTAACGGAAGAACGGCATCCGATACTG
CATAGCTTGAGTGCGGGAGGGGAGAGTGGAACTTCTGGTGGAGCGGTGAAATGCGTAGATATCAGAAGGA
ACACCGGCGGCGAAGGCGACTCTCTGGTCCGTAACTGACGCTGAGTGTGCGAAAGCTAGGGGAGCAAACG
GGATTAGATACCCCGGTAGTCCTAGCCGTAAACGATGGGCACTAAGTAGAGGGGTTTT

>gi|441083844|gb|KC203464.1| Uncultured anaerobic ammonium-oxidizing bacterium clone AS-OTU2 16S ribosomal RNA gene, partial sequence
TTCGCAATGCCCGAAAGGGTGACGAAGCGACGCCGCGTGCGGGAAGAGGGCCTTCGGGTTGTAAACCGCT
GTCGGGAGTTAGGAAGTGCAAGGATGTTAATAGCGTTCTTGTTTGACTAAGGCTCCGGAGGAAGCCACGG
CTAACTCTGTGCCAGCAGCCGCGGTAATACAGAGGCGGCAAGCGTTGTTCGGAATTATTGGGCGTAAAGA
GCACGTAGGCGGCTGTGTAAGTCGGTTGTGAAAGCCTTCCGCTTAACGGAAGAACGGCATCCGATACTGC
ATAGCTCGAGTGCGGGAGGGGAGAGTGGAACTTCTGGTGGAGCGGTGAAATGCGTAGATATCAGAAGGAA
CACCGGCGGCGAAGGCGACTCTCTGGTCCGTAACTGACGCTGAGTGTGCGAAAGCTAGGGGAGCAAACGG
GATTAGATACCCCGGTAGTCCTAGCCGTAAACGATGGGCACTAAGTAGAGGGGTTTTA

>gi|441083845|gb|KC203465.1| Uncultured anaerobic ammonium-oxidizing bacterium clone AS-OTU3 16S ribosomal RNA gene, partial sequence
TTTCGCAATGCCCGAAAGGGTGACGAAGCGACGCCGCGTGCGGGAAGAAGGCCTTCGGGTGTAAACCGCT
GTCGGGAGTTAGGAAGTGCAAGGATGTTAATAGCGTTCTTGCTTGACTAAGGCTCCGGAGGAAGCCACGG
CTAACTCTGTGCCAGCAGCCGCGGTAATACAGAGGCGGCAAGCGTTGTTCGGAATTATTGGGCGTAAAGA
GCACGTAGGCGGCTGTGTAAGTCGGTTGTGAAAGCCTTCCGCTTAACGGAAGAACGGCATCCGATACTGC
ATAGCTTGAGTGCGGGAGGGGAGAGTGGAACTTCTGGTGGAGCGGTGAAATGCGTAGATATCAGAAGGAA
CACCGGCGGCGAAGGCGACTCTCTGGTCCGTAACTGACGCTGAGTGTGCGAAAGCTAGGGGAGCAAACGG
GATTAGATACCCCGGTAGTCCTAGCCGTAAACGATGGGCACTAAGTAGAGGGGTTTT

>gi|441083846|gb|KC203466.1| Uncultured anaerobic ammonium-oxidizing bacterium clone AS-OTU4 16S ribosomal RNA gene, partial sequence
TTTCGCAATGCCCGAAAGGGTGACGAAGCGACGCCGCGTGCGGGAAGAAGGCCTTCGGGTTGTAAACCGC
TGTCGGGAGTTAGGAAGTGCAAGGATGTTAATAGCGTTCTTGCTTGACTAAGGCTCCGGAGGAAGCCACG
GCTAACTCTGTGCCAGCAGCCGCGGTAATACAGAGGCGGCAAGCGTTGTTCGGAATTATTGGGCGTAAAG
AGCACGTAGGCGGCCTTGCAAGTCAGTTGTGAAAGCCTTCCGCTTAACGGAAGAACGGCATCTGATACTA
CAGGGCTTGAGTACGGGAGGGGAGAGTGGAACTTCTGGTGGAGCGGTGAAATGCGTAGATATCAGAAGGA
ACGCCGGCGGCGAAAGCGACTCTCTGGTCCGAAACTGACGCTGAGTGTGCGAAAGCTAGGGGAGCAAACG
GGATTAGATACCCCGGTAGTCCTAGCCGTAAACGATGGGCACTAAGTAGAGGGGTTTT

>gi|441083847|gb|KC203467.1| Uncultured anaerobic ammonium-oxidizing bacterium clone AS-OTU5 16S ribosomal RNA gene, partial sequence
TTTCGCAATGCCCGAAAGGGTGACGAAGCGACGCCGCGTGCGGGAAGAAGGCCTTCGGGTTGTAAACCGC
TGTCGGGAGTTAGGAAGTGCAAGGATGTTAATAGCGTTCTTGCTTGACTAAGGCTCCGGAGGAAGCCACG
GCTAACTCTGTGCCAGCAGCCGCGGTAATACAGAGGCGGCAAGCGTTGTTCGGAATTATTGGGCGTAAAG
AGCACGTAGGCGGCTGTGTAAGTCGGTTGTGAAAGCCTTCCGCTTAACGGAAGAACGGCATCCGATACTG
CATAGCTTGAGTGCGGGAGGGGAGAGTGGAACTTCTGGTGGAGCGGTGAAATGCGTAGATATCAGAAGGA
ACACCGGCGGCGAAGGCGACTCTCTGGTCCGTAACTGACGCTGAGTGTGCGAAAGCTAGGGGAGCAAACG
GGATTAGATACCCCGGTAGTCCTAGCCGTAAACGATGGGCACTAAGTAGAGGGGTTTT
>gi|441083848|gb|KC203468.1| Uncultured anaerobic ammonium-oxidizing bacterium clone BS-OTU1 16S ribosomal RNA gene, partial sequence
TTCGCAATGCCCGAAAGGGTGACGAAGCGACGCCGCGTGTGGGAAGAAGGCCTTCGGGTTGTAAACCACT
GTCGGGAGTTAGGAAATGCAGGTGCGTTAATAGCGCACTTGCTTGACTAAGGCTCCAGAGGAAGCCACGG
CTAACTCTGTGCCAGCAGCCGCGGTAATACAGAGGCGGCAAGCGTTGTTCGGAATTATTGGGCGTAAAGA
GCACGTAGGCGGCCCTGCAAGTCAGTTGTGAAAGCCTTCCGCTTAACGGAAGAACGGCATCTGATACTAC
AGGGCTTGAGTACGGGAGGGGAGAGTGGAACTTCTGGTGGAGCGGTGAAATGCGTAGATATCAGAAGGAA
CGCCGGCGGCGAAAGCGACTCTCTGGTCCGAAACTGACGCTGAGTGTGCGAAAGCTAGGGGAGCAAACGG
GATTAGATACCCCGGTAGTCCTAGCCGTAAACGATGGGCACTAAGTAGAGGGGTTTTA

>gi|441083849|gb|KC203469.1| Uncultured anaerobic ammonium-oxidizing bacterium clone BS-OTU2 16S ribosomal RNA gene, partial sequence
TTCGCAATGCCCGAAAGGGTGACGAAGCGACGCCGCGTGCGGGAGGAAGGCCTTCGGGTTGTAAACCGCT
GTCGGGAGTTAAGAAATGCAAGAATGTTAATAGCGTTCTTGCTTGACTAAGGCTCCGGAGGAAGCCACGG
CTAACTCTGTGCCAGCAGCCGCGGTAATACAGAGGCGGCAAGCGTTGTTCGGAATTATTGGGCGTAAAGA
GCACGTAGGCGGCTGTGTAAGTCGGTTGTGAAAGCCTTCCGCTCAACGGAAGAACGGCATCCGATACTGC
ATAGCTTGAGTGTGGGAGGGGAGAGTGGAACTTCTGGTGGAGCGGTGAAATGCGTAGATATCAGAAGGAA
CACCGGCGGCGAAGGCGACTCTCTGGTCCATAACTGACGCTGAGTGTGCGAAAGCTAGGGGAGCAAACGG
GATTAGATACCCCGGTAGTCCTAGCCGTAAACGATGGGCACTAAGTAGAGGGGTTTTA

>gi|441083850|gb|KC203470.1| Uncultured anaerobic ammonium-oxidizing bacterium clone BS-OTU3 16S ribosomal RNA gene, partial sequence
TTTCGCAATGCCCGAAAGGGTGACGAAGCGACGCCGCGTGTGGGAAGAAGGCCTTCGGGTTGTAAACCAC
TGTCGGGAGTTAGGAAATGCAGGTGCGTTAATAGCGCACTTGCTTGACTAAGGCTCCAGAGGAAGCCACG
GCTAACTCTGTGCCAGCAGCCGCGGTAATACAGAGGCGGCAAGCGTTGTTCGGAATTATTGGGCGTAAAG
AGCACGTAGGCGGCCTTGCAAGTCAGTTGTGAAAGCCTTCCGCTTAACGGAAGAACGGCATCTGATACTA
CAGGGCTTGAGTACGGGAGGGGAGAGTGGAACTTCTGGTGGAGCGGTGAAATGCGTAGATATCAGAAGGA
ACGCCGGCGGCGAAAGCGACTCTCTGGTCCGAAACTGACGCTGAGTGTGCGAAAGCTAGGGGAGCAAACG
GGATTAGATACCCCGGTAGTCCTAGCCGTAAACGATGGGCACTAAGTAGAGGGGTTTT

>gi|441083851|gb|KC203471.1| Uncultured anaerobic ammonium-oxidizing bacterium clone BS-OTU4 16S ribosomal RNA gene, partial sequence
TTTCGCAATGCCCGAAAGGGTGACGAAGCGACGCCGCGTGCGGGAAGAAGGCCTTCGGGTTGTAAACCGC
TGTCGGGAGTTAGGAAATGCAAGGATGTTAATAGCATTCTTGCTTGACTAAGGCTCCGGAGGAAGCCACG
GCTAACTCTGTGCCAGCAGCCGCGGTAATACAGAGGCGGCAAGCGTTGTTCGGAATTATTGGGCGTAAAG
AGCACGTAGGCGGCTGTGTAAGTCGGTTGTGAAAGCCTTCCGCTTAACGGAAGAACGGCATCCGATACTG
CATAGCTTGAGTGCGGGAGGGGAGAGTGGAACTTCTGGTGGAGCGGTGAAATGCGTAGATATCAGAAGGA
ACACCGGCGGCGAAGGCGACTCTCTGGTCCGTAACTGACGCTGAGTGTGCGAAAGCTAGGGGAGCAAACG
GGATTAGATACCCCGGTAGTCCTAGCCGTAAACGATGGGCACTAAGTAGAGGGGTTTT

>gi|441083852|gb|KC203472.1| Uncultured anaerobic ammonium-oxidizing bacterium clone BS-OTU5 16S ribosomal RNA gene, partial sequence
TTCGCAATGCCCGAAAGGGTGACGAAGCGACGCCGCGTGCGGGAAGAAGGCCTTCGGGTTGTAAACCGCT
GTCGGGAGTTAAGAAATGCAAGGATGTTAATAGCATCTTTGTTTGACTAAGGCTCCGGAGGAAGCCACGG
CTAACTCTGTGCCAGCAGCCGCGGTAATACAGAGGCGGCAAGCGTTGTTCGGAATTATTGGGCGTAAAGA
GCACGTAGGCGGCTGTGTAAGTCGGTTGTGAAAGCCTTCCGCTTAACGGAAGAACGGCATCTGATACTAC
AGGGCTTGAGTACGGGAGGGGAGAGTGGAACTTCTGGTGGAGCGGTGAAATGCGTAGATATCAGAAGGAA
CGCCGGCGGCGAAAGCGACTCTCTGGTCCGAAACTGACGCTGAGTGTGCGAAAGCTAGGGGAGCAAACGG
GATTAGATACCCCGGTAGTCCTAGCCGTAAACGATGGGCACTAAGTAGAGGGGTTTTA
