# Supplementary material for: Biogeography of anaerobic ammonia-oxidizing (anammox) bacteria
Source: Front Microbiol. 2014 Aug 6;5:399. doi: 10.3389/fmicb.2014.00399 (PMC4123730; doi:10.3389/fmicb.2014.00399)
Supplement: Supplementary file 1 [file DataSheet1.ZIP › Sonthiphand supp data files/40/Untrimmed Sequence Files/34.fasta]

>gi|385719684|gb|JQ429407.1| Uncultured anaerobic ammonium-oxidizing bacterium clone GHL2_S_anammox_16S_B5 16S ribosomal RNA gene, partial sequence
CAAAGGAAGAACGGCATCTGAAACTGCGAATCTTGAGTGTAGGAGGGGAGAGTGGAACTTCTGGTGGAGC
GGTGAAATGCGTAGATATCAGAAGGAACGTCGGCGGCGAAAGCGACTCTCTGGCCTATTACTGACACTAA
GTGTGCGAAAGTTAGGGGAGCAAACGGGATTAGATACCCCGGTAGTCCTAACTGTAAACGATGGGCACTA
AGTAGAGGGAATTACCAATGTTCTCTCTGCCGTAGCCAACGCATTAAGTGCCCCGCCTGGGGAGTACGGC
CGCAAGGCTAAAACTCAAAAGAATTGACGGGGGCTGGCACAAGCGGTGGAGCATGTGGCTTAATTCGATG
CAACGCGAAAAACCTTACCGGGGTTTGACATGGTAGAAGTAGGAGCCTGAAAGGGTAACCAACGGTATCC
AGTCCGTAACTACTGCAGGTGTTGCATGGCTGTCGTCAGCTCGTGTCGTGAGACGTTGGGTTAAGTCCCC
TAACGAGCGAAACCCTTGTTTTTAGTTACCATCGGGTTATGCCGGGTACTCTAAAAAGACTGCCGTCGTC
AAGACGGAGGAAGGTGGGGATGACGTCAAGTCATCATGGCCCTTATACCCCGGGCTGCACACGTGCTACA
ATGGTCGGTACAAAAGGAAGCAAGACCGAGAGGTGAAGCGAATC

>gi|385719686|gb|JQ429409.1| Uncultured anaerobic ammonium-oxidizing bacterium clone GHL1_S_anammox_16S_B17 16S ribosomal RNA gene, partial sequence
AGCACGTAGGTGGGTTTGTAAGTCAGATGTGAAAGCCTTCTGTTCAAAGGAAGAACGGCATCTGAAACTG
CAAATCTTGAGTGTAGGAGGGGAGAGTGGAACTTCTGGTGGAGCGGTGAAATGCGTAGATATCAGAAGGA
ACGTCGGCGGCGAAAGCGACTCTCTGGCCTATTACTGACACTGAGTGTGCGAAAGTTAGGGGAGCAAACG
GGATTAGATACCCCGGTAGTCCTAACTGTAAACGATGGGCACTAAGTAGAGGGAATTACCAATGTTCTCT
CTGCCGTAGCTAACGCATTAAGTGCCCCGCCTGGGGAGTACGGCCGCAAGGCTAAAACTCAAAAGAATTG
ACGGGGGCTCGCACAAGCGGTGGAGCATGTGGCTTAATTCGATGCAACGCGAAAAACCTTACCGGGGTTT
GACATGGTAGAAGTAGGAGCCCGAAAGGGTAACCAACGGTATCCAGTCCGTAACTACTGCAGGTGTTGCA
TGGCTGTCGTCAGCTCGTGTCGTGAGACGTTGGGTTAAGTCCCCTAACGAGCGAAACCCTTATTTTTAGT
TACCATCGGGTTATGCCGGGTACTCTAGAAAGACTGCCGTCGTCAAGACGGAGGAAGGTGGGGATGACGT
CAAGTCATCATGGCCCCTTATACCCCGGGGCTGCACACGCGCTA
>gi|406870339|gb|JX465174.1| Uncultured anaerobic ammonium-oxidizing bacterium isolate DGGE gel band 3-amx-lzb 16S ribosomal RNA gene, partial sequence
GGATTAGGCATGCAAGTCGCACGGCAAACCAATTTTCGGATTGGGAGTAAGTGGCGAAAGGGTGAGTAAT
GCGTGGACAACCTGCCCTCGAGCCGGGGATAGCGGTCCGAAAGGTCCGGTAATACCCGATGACGCCACGC
GGTTTTTCCGCGTGGTTAAAGGTGGCCTCTTCTAAGCTACCACTCGTGGAGGGGTTCACGTCCTATCAGT
TCGTTGGTAGGGTAACGGCCTACCAAGACTACGACGGGTAGCGGGCCTGAGAGGGTGGCCCGCCACACTG
GGACTGAGACACTGCCCAGACTCCTACGGGAGGCTGCAGTCGAGAATCATTCGCAATGCCCGAAAGG

>gi|406870342|gb|JX465177.1| Uncultured anaerobic ammonium-oxidizing bacterium isolate DGGE gel band 6-amx-lzb 16S ribosomal RNA gene, partial sequence
GGATTAGGCATGCAAGTCGAACGAGGGTATATTCTTCGGAATATAAATCGAGTGGCGAAAGGGTGAGTAA
TGCATAGATGACATACCTTTAGGATAAGAATAGCTTTGTGAAAACGGAGATAATGCTTAATAATTACGAA
GAGAAATCAGTTTCCTTCGTCAAAGGGGGGGTAGCAATACCTCTTGCCTAGAGAGTGGCTTATGTCCTAT
CAGCTTGTTGGTGGGGTAATGGCCTACCAAGGCTAAGACGGGTAGCCGGCCTTAGAGGGTTGTCGGCCAC
ACTGGGACTGAGACACTGCCCAGACTCCTACGGGAGGCAGCAGTGGGGATCATTCGCAATGCCCGAAAGG

>gi|406870346|gb|JX465181.1| Uncultured anaerobic ammonium-oxidizing bacterium isolate DGGE gel band 10-amx-lzb 16S ribosomal RNA gene, partial sequence
AGCAAGTCGAACGAGGGTATATTCTTCGGAATATAAATCGAGTGGCGAAAGGGTGAGTAATGCATAGATG
ACATACCTTTAGGATAAGAATAGCTTTGTGAAAACGGAGATAATGCTTAATAATTACGGAAAGGAATAAA
TTTCTTCCGTCAAAGGGGGGGCAGCAATGCCTCTTGCCTGAAGAGTGGTTTATGTCCTATCAGCTTGTTG
GTGGGGTAATGGCCTACCAAGGCTAAGACGGGTAGCCGGCCTTAGAGGGTGGTCGGCCACACTGGGACTG
AGACACT

>gi|406870347|gb|JX465182.1| Uncultured anaerobic ammonium-oxidizing bacterium isolate DGGE gel band 11-amx-lzb 16S ribosomal RNA gene, partial sequence
TGCGGGATTAGGCAGCAAGTCGAACGAGGGAATATTCTTCGGAATATAAATCGAGTGGCGAAAGGGTGAG
TAATGCATAGATGACATACCTTTAGGATAAGAATAGCTTTGTGAAAACGGAGATAATGCTTAATAATTAC
GAAGTGAAATCAATTTTCTTCGTCAAAGGGGGGGCAGCAATGCCTCTTGCCTAAAGAGTGGTTTATGTCC
TATCAGCTAGTTGGTGGGGTAAAGGCCTACCAAGGCTAAGACGGGTAGCCGGCCTTAGAGGGTGGTCGGC
CACACTGGGACTGAGACACTG

>gi|406870348|gb|JX465183.1| Uncultured anaerobic ammonium-oxidizing bacterium isolate DGGE gel band 12-amx-lzb 16S ribosomal RNA gene, partial sequence
TTAGGCAGCAAGTCGAACGAGGGTATATTCTTCGGAATATAAATCGAGTGGCGAAAGGGTGAGTAATGCA
TAGATGACATACCTTTAGGATAAGAATAGCTTTGTGAAAACGGAGATAATGCTTAATAATTACGGAAAGG
AATCAATTTTTTTCGTCAAAGGGGGGGCAGCAATGCCTCTTGCCTGAAGAGTGGTTTATGTCCTATCAGC
TTGTTGGTGGGGTAATGGCCTACCAAGGCTAAGACGGGTAGCCGGCCTTAGAGGGTGGTCGGCCACACTG
GGACTGAGACACT
>gi|146455405|dbj|AB303289.1| Uncultured planctomycete gene for 16S ribosomal RNA, partial sequence, clone: S1A11
GTGACGAAGCGACGCCGCGTGGGTGAGGAAGGCCCTCGGGTTGTAAAGCCCTGTCAGGAGTTAAGAAATA
TAAGTGCGCTAATATCGCATTTATTTGACGAAGGCTCCAAAGGAAGCCACGGCTAACTCTGTGCCAGCAG
CCGCGGTAATACAGAGGTGGCAAGCGTTGTTCGGAATTATTGGGCGTAAAGAGCACGTAGGTGGGCTTGA
AAGTCAGATGTGAAAGCCTTCTGTTCAACGGAAGAATTGCATCTGAAACTGTAAGTCTTGAGTGTAGGAG
GGGAGAATGGAACTTCTGGTGGAGCGGTGAAATGCGTAGATATCAGAAGGAACGCCGGCGGCGAAAGCGA
TTCTCTGGCCTATTACTGACACTCAGTGTGCGAAAGCTAGGGGAGCAAACGGGATTAGATACCCCGGTAG
TCCTAGCCGTAAACGAT

>gi|146455406|dbj|AB303290.1| Uncultured planctomycete gene for 16S ribosomal RNA, partial sequence, clone: S2A1
GTGACGAAGCGACGCCGCGTGGGTGAGGAAGGCCCTCGGGTTGTAAAGCCCTGTCAGGAGTTAAGAAATG
TAAGTGCGCTAATATCGCATTTATTTGACGAAGGCTCCAAAGGAAGCCACGGCTAACTCTGTGCCAGCAG
CCGCGGTAATACAGAGGTGGCAAGCGTTGTTCGGAATTATTGGGCGTAAAGAGCACGTAGGTGGGTTTGT
AAGTCAGATGTGAAAGCCTTCTGTTCAACGGAAGAATTGCATCTGAAACTACAAGTCTTGAGTGTAGGAG
GGGAGAATGGAACTTCTGGTGGAGCGGTGAAATGCGTAGATATCAGAAGGAACGCCGGCGGCGAAAGCGA
TTCTCTGGCCTATTACTGACACTCAGTGTGCGAAAGCTAGGGGAGCAAACGGGATTAGATACCCCGGTAG
TCCTAGCCGTAAACGAT

>gi|146455407|dbj|AB303291.1| Uncultured planctomycete gene for 16S ribosomal RNA, partial sequence, clone: S3A4
GTGACGAAGCGACGCCGCGTGGGTGAGGAAGGCCTTCGGGTTGTAAAGCCCTGTCAGGAGTTAAGAAATG
TAGATGCGCTAATATCGCATTTGCTTGACGAAGGCTCCAAAGGAAGTCACGGCTAACTCTGTGCCAGCAG
CCGCGGTAATACAGAGGTGGCAAGCGTTGTTCGGAATTATTGGGCGTAAAGAGCACGTAGGTGGGTTTGT
AAGTCAGATGTGAAAGCCTTCTGTTCAACGGAAGAATTGCATCTGAAACTGCGAATCTTGAGGGTAGGAG
GGGAGAATGGAACTTCTGGTGGAGCGGTGAAATGCGTAGATATCAGAAGGAACGCCGGCGGCGAAAGCGA
TTCTCTGGCCTATTACTGACACTCAGTGTGCGAAAGCTAGGGGAGCAAACGGGATTAGATACCCCGGTAG
TCCTAGCCGTAAACGAT

>gi|146455408|dbj|AB303292.1| Uncultured planctomycete gene for 16S ribosomal RNA, partial sequence, clone: IB1A107
GTGACGAAGCGACGCCGCGTGAGTGAGGAAGGCCTTCGGGTTGTAAAGCTCTGTCAGGAGTTAAGAAATG
TAAGTGTGCTAATACCACATTTATTTGACAAAAGCTCCAAAGGAAGCCACGGCTAACTCTGTGCCAGCAG
CCGCGGTAATACAGAGGTGGCAAGCGTTGTTCGGAATTATTGGGCGTAAAGAGCACGTAGGTGGGTTTGT
AAGTCAGATGTGAAAGCCTTCTGTTCAACGGAAGAATTGCATCTGAAACTGCGAGTCTTGAGTGTAGGAG
GGGAGAATGGAACTTCTGGTGGAGCGGTGAAATGCGTAGATATCAGAAGGAACGCCGGCGGCGAAAGCGA
TTCTCTGGCCTATTACTGACACTCAGTGTGCGAAAGCTAGGGGAGCAAACGGGATTAGATACCCCGGTAG
TCCTAGCCGTAAACGAT

>gi|146455409|dbj|AB303293.1| Uncultured planctomycete gene for 16S ribosomal RNA, partial sequence, clone: IB2A55
GTGACGAAGCGACGCCGCGTGAGTGAGGAAGGCCTTCGGGTTGTAAAGCTCTGTCAGGAGTTAAGAAATA
TGAGTGTGCTAATACCACATTTATTTGACAAAGGCTCCAAAGGAAGCCACGGCTAACTCTGTGCCAGCAG
CCGCGGTAATACAGAGGTGGCAAGCGTTGTTCGGAATTATTGGGCGTAAAGAGCACGTAGGTGGGTTTGT
AAGTCAGATGTGAAAGCCTTCTGTTCAACGGAAGAATTGCACCTGAAACTACAAGTCTTGAGTGTAGGAG
GGGAGAATGGAACTTCTGGTGGAGCGGTGAAATGCGTAGATATCAGAAGGAACGCCGGCGGCGAAAGCGA
TTCTCTGGCCTATTACTGACACTCAGTGTGCGAAAGCTAGGGGAGCAAACGGGATTAGATACCCCGGTAG
TCCTAGCCGTAAACGAT

>gi|146455410|dbj|AB303294.1| Uncultured planctomycete gene for 16S ribosomal RNA, partial sequence, clone: OB1A35
GTGACGAAGCGACGCCGCGTGCGGGAAGAAGGCCTTCGGGTTGTAAACCGCTGTCGGGAGTTAAGAAATG
CAGAGATGTTAATAGCGTCTTTGCTTGACTAAGGCTCCGGAGGAAGCCACGGCTAACTCTGTGCCAGCAG
CCGCGGTAATACAGAGGCGGCAAGCGTTGTTCGGAATTATTGGGCGTAAAGAGCACGTAGGCGGCTATGT
AAGTCGGTTGTGAAAGCCTTCCGCTCAACGGGAGAACAGCATCCGATACTGCATGGCTTGAGTGTGGGAG
GGGAGAGTGGAACTTCTGGTGGAGCGGTGAAATGCGTAGATATCAGAAGGAACGCCGGCGGCGAAAGCGG
CTCTCTGGCCCATAACTGACGCTGAGTGTGCGAAAGCTAGGGGAGCAAACGGGATTAGATACCCCGGTAG
TCCTAGCCGTAAACGAT

>gi|146455411|dbj|AB303295.1| Uncultured planctomycete gene for 16S ribosomal RNA, partial sequence, clone: OB1A23
GTGACGAAGCGACGCCGCGTGTGGGAAGAAGGCCTTCGGGTTGTAAACCACTGTCGGGAGTTAAGAAATG
TAAGGATATGAATAGTATCCTTACTTGACTAAGGCTCCGGAGGAAGCCACGGCTAACTCTGTGCCAGCAG
CCGCGGTAATACAGAGGCGGCAAGCGTTGTTCGGAATTATTGGGCGTAAAGAGCACGTAGGCGGCTTTGC
AAGTCAGTTGTGAAAGCCTTCCTCTTAAAGGAAGAACAGCATCTGATACTACAGAGCTTGAGTGCGGGAG
GGGAGAGTGGAACTTCTGGTGGAGCGGTGAAATGCGTAGATATCAGAAGGAACGCCGGCGGCGAAAGCGG
CTCTCTGGTCCGTAACTGACGCTGAGTGTGCGAAAGCTAGGGGAGCAAACGGGATTAGATACCCCGGTAG
TCCTAGCCGTAAACGAT
>gi|113196533|gb|DQ869384.1| Uncultured planctomycete clone BCC09 16S ribosomal RNA gene, partial sequence
GGCATGCAAGTCGAACGAGGATATATCCTTCGGGATATAAGCCGAGTGGCGCAAGGGTGAGTAATGCATA
GATTACCTGCCTTTAGGATAAGGACAACTTTGTGAAAACGAAGCTAATACTTAATAACACAAAAGGAAAT
AATTTTCTTTTGTCAAATGGAGGGTAGCAATATCTTTTGCCTAAAGAGGGGTTTATGTCCTATCAGCTTG
TTGGTGGGGTAATGGCCTACCAAGGCGAAGACGGGTAGCCGGTCTTGGAGGATGGTCGGCCACACTGGGA
CTGAGACACTGCCCAGACTTCTACGGAAGGCTGCAGTCGAGAATCTTTCGCAATGCCCGAAAGGGTGACG
AAGCGACGCCGCGTGGGTGAGGAAGGCCTTCGGGTTGTAAAGCCCTGTCAGGAGTTAAGAAATGTAGGTT
CGCTAATATCGTTCCTATTTGACAAAAGCTCCAAAGGAAGCCACGGCTAACTCTGTGCCAGCAGCCGCGG
TAATACAGAGGTGGCAAGCGTTGTTCGGAATTATTGGGCGTAAAGAGCACGTAAGTGGGTTTGTAAGTCA
GATGTGAAAGCCTTCTGTTCAACGGAAGAATTGCATCTGAAACTACAAGTCTTGAGTGTAGGAGGGGAGA
ATGGAACTTCTGGTGGAGCGGTGAAATGCGTAGATATCAGAAGGAACGCCGGCGGCGAAAGCGATTCTCT
GGCCTATTACTGTCACTCAGTGTGCGAAAGCTAGGGGAGCAAACGGGATTAGATACCCCGGTAGTCCTAG
CCGTAAACGATGGGCACTAAGTAGAGGGAATTACCGATGTTCTCTCTGCCGTAGCTAACGCATTAAGTGC
CCCGCCTGGGGAGTACGGCCGCAAGGCTAAAACTCAAAAGAATTGACGGGGGCTCGCACAAGCGGTGGAG
CATGTGGCTTAATTCGATGCAACGCGAAAAACCTTACCGGGGCTTGACATGTTAGAAGTAGGAACCTGAA
AGGGTAACGAACGGTATCCAGTCCGTAGCTATCACAGGTGTTGCATGGCTGTCGTCAGCTCGTGTCGTGA
GACATTGGGTTAAGTCCCCTAACGAGCGAAACCCTTGTTTTTAGTTACCAGCGGGTTGTGCCGGGTACTC
TAGAAAGACTGCCGTCGTCAAGACGGAGGAAGGTGGGGATGACGTCAAGTCATCATGGCCCTTATGCCCC
GGGCTGCACACGTGCTACAATGGTCGGTACAAACGGAAGCGAAGCCGAGAGGTGAAGCGAATCCTAAAAA
GCCGATCTCAGTTCGGATTGGAGGCTGAAATTCGCCTCCATGAAGTTGGAATCGCTAGTAATCGCGGATC
AGCATTGCCGCGGTGAATATGTTCCCGAGCCTTGTACACACCGCCCGTC

>gi|113196534|gb|DQ869385.1| Uncultured planctomycete clone BCE12 16S ribosomal RNA gene, partial sequence
GGCATGCAAGTCGAACGAGGATATATCCTTCGGGATATAAGCCGAGTGGCGCAAGGGTGAGTAATGCATA
GATTACCTGCCTCTAGGATAAGGACAACTTTGTGAAAACGAAGCTAATACTTAATAATACAAAAGAGAAT
AATCTTCTTTTGTCAATGGGAGGGTAGCTATACCTTTTGCCTAGAGAGGGGTTTATGTCCTATCAGCTTG
TTGGTGGGGTAATGGCCTACCAAGGCGAAGACGGGTAGCCGGTCTTAGAGGATGGTCGGCCACACTGGGA
CTGAGACACTGCCCAGACTTCTACGGAAGGCTGCAGTCGAGAATCTTTCGCAATGCCCGAAAGGGTGACG
AAGCGACGCCGCGTGAGTGAGGAAGGCCTTCGGGTTGTAAAGCTCTGTCAGGGATTAAGAAATATAAGTG
TGCTAATACCACATTTATTTGACGAAGGTCCCAAAGGAAGCCACGGCTAACTCTGTGCCAGCAGCCGCGG
TAATACAGAGGTGGCAAGCGTTGTTCGGAATTATTGGGCGTAAAGAGCACGTAGGTGGGTTTGTAAGTCA
GATGTGAAAGCCTTCTGTTCAACGGAAGAATTGCATCTGAAACTACAAGTCTTGAGTGTAGGAGGGGAGA
ATGGAACTTCTGGTGGAGCGGTGAAATGCGTAGATATCAGAAGGAACGCCGGCGGCGAAAGCGATTCTCT
GGCCTATTACTGACACTCAGTGTGCGAAAGCTAGGGGAGCAAACGGGATTAGATACCCCGGTAGTCCTAG
CCGTAAACGATGGACACTAAGTAGAGGGGATTACCGATGTTCTCTCTGCCGTAGCTAACGCATTAAGTGC
CCCGCCTGGGGAGTACGGCCGCAAGGCTAAAACTCAAAAGAATTGACGGGGGCTCGCACAAGCGGTGGAG
CATGTGGCTTAATTCGATGCAACGCGAAGAACCTTACCGGGGCTTGACATGGTAGAAGTAGGAACCCGAA
AGGGTAACGAACGGTATCCAGTCCGTGACTATCACAGGTGTTGCATGGCTGTCGTCAGCTCGTGTCGTGA
GACGTTGGGTTAAGTCCCCTAACGAGCGAAACCCTTGTTTTTAGTTACCAGCGGGTTATGCCGGGTACTC
TAGAAAGACTGCCGTCGTCAAGACGGAGGAAGGTGGGGATGACGTCAAGTCATCATGGCCCTTATGCCCC
GGGCTGCACACGTGCTACAATGGTCGGTACAAACGGAAGCGAAGCCGAGAGGTGGAGCGAATCCTAAAAA
GCCGATCTCAGTTCGGATTGGAGGTTGAAATTCGCCTCCATGGAGTTGGAATCGCTAGTAATCGCGGATC
AGCTCGCCGCGGTGAATATGTTCCCGAGCCTTGTACACACCGCCCGTC

>gi|165988295|gb|EU373086.1| Uncultured planctomycete clone Eilat-1 16S ribosomal RNA gene, partial sequence
CGAACGAGGATATACTCTTCGGAGTATAAGCCGGGAGTGGCGAAAGCGGTGAGTAACATGCATAGATGAC
ATACCTTAGGATAAGAATAACTTGTGAAAATGGAGTTTAATACTTAATAATTCGAAGCAAAATCATTATT
AGTTTCGTCAATGGGGGGGTAGCAATACCTCTCGCCTGAAGAGTGGTTTATGTCCTATCAGCTTGTAATT
GGTGGCCGGTAATGGCCTACCAAGGCAAAGACGGGTAGCGGTCTAAGAGGATGGTCGGCGCCACACTGGG
ACTGAGACACTGCCCAGACTCCTACGGGAGGCTGCAGTCGAGAATCTTTCGCAATGCCCGAAAGGGTGAC
AAAGCGACGCCGCGTGAGCGAAGAAGGCCTTAGGGTTGTAAAGCTCTGTCGAGGGTTATGAATTATAGAT
AGGTATACTTATCTATTTGACATATAGGCCCAAAAGGAAGCCACGGCTAACTCTGTGCGCAGCAGCCGCG
GTAATACAGAGGTGGCAAGCGTTGTTCGGAATTATTGGGCGTAAAGAGCACGTAGGTGGTTTATATGATT
TAGTCAGGTGTGAAAGCCTTCTGTTCAAAGGAAGAACCGGCATCTGAAACTGCGAATCTTGTTAGGAGGG
GAGAGTGGAACTCTGGTGGAGCGGTGAAATGCGTAGATATCAGAAGGAACGTCGGCGGCGAAAGCGACTC
TCTGGCCTATAATACTGACCACTGAGGTGCGAAAGTTAGGGGAGCAAACGGGATTAGATACCCGCGGTAG
TCCTAACCGTATAACGATGGCACTAAGTAGAGGGAATTACCAATGTTCTCTCTGCCCGTAGCTAACATTA
AGTGCCTTCGCGCCTGGGGAGTACGGCCGCAAGCTAAAACTCAAAAGAATTGACGGGGGCTCGCACAAGC
GGTGGAGCATGTGGCTTAATTCGATGCAACGCGAAAAACCTTACCGGGGTTTGACATGGTAGAAGTAGGA
GCCCGAAAGGGGTAACCAACGGTATCCAGTCCGTAACTTATCACAGGTGTTGCATGGCTGTCGTCAGCTC
GTGTCGTGAGACGTTGGGTTAAGTCCCTAACGAGCGAAACCCTTGTAAATTAGTTACCATCGGGTTGTGC
CGGGTACTAAAAAGACTGCCGTCGTCAAGACGGAGGAAGGTGGGGATGACGTCAAGTTCATCATGGCCCT
TATACCCGCGGGCTGCACACGTTTACAATGGTCGGTACAAAAGGAAGCAAGACCGAAAGAGTGGAGCGAA
TCTATTAAAGAGCCGATCTCAGTTCGGATTGGAGGCTGAAATTCGCCTCCATAAGTTGGCGAATCGCTAG
TAAT

>gi|257129603|gb|GQ504007.1| Uncultured planctomycete YCH-CLONE1 16S ribosomal RNA gene, partial sequence
GATTTTCGCAATGCCCGAAAGGGTGACGAAGCGACGCCGCGTGCGGGAAGAAGGCCTTCGGGTTGTAAAC
CGCTGTCGGGAGTTAAGAAATGTAAGGATGTTAATAGCATCTTTGCTTGACTAAGGCTCCGGAGGAAGCC
ACGGCTAACTCTGTGCCAGCAGCCGCGGTAATACAGAGGCGGCAAGCGTTGTTCGGAATTATTGGGCGTA
AAGAGCACGTAGGCGGCTATGTAAGTCGGTTGTGAAAGCCTTCCGCTCAACGGGAGAACAGCATCCGATA
CTGCATGGCTTGAGTGCGGGAGGGGAGAGTGGAACTTCTGGTGGAGCGGTGAAATGCGTAGATATCAGAA
GGAACGCCGGCGGCGAAAGCGGCTCTCTGGCCCATAACTGACGCTGAGTGTGCGAAAGCTAGGGGAGCAA
ACGGGATTAGATACCCCGGTAGTCCTAGCCGTAAACGATGGGCACTAAGTAGAGGGGTTTTAATC

>gi|257129604|gb|GQ504008.1| Uncultured planctomycete YCH-CLONE2 16S ribosomal RNA gene, partial sequence
GATTTTCGCAATGCCCGAAAGGGTGACGAAGCGACGCCGCGTGTGGGAAGAAGGCCTTCGGGTTGTAAAC
CGCTGTCGGGAGTTAGGAAATGTAAGGATGTTAATAGCATCTTTGCTTGACTAAGGCTCCGGAGGAAGCC
ACGGCTAACTCTGTGCCAGCAGCCGCGGTAATACAGAGGCGGCAAGCGTTGTTCGGAATTATTGGGCGTA
AAGAGCACGTAGGCGGCTATGTAAGTCGGTTGTGAAAGCCTTCCGCTCAACGGGAGAACAGCATCCGATA
CTGCATGGCTTGAGTGCGGGAGGGGAGAGTGGAACTTCTGGTGGAGCGGTGAAATGCGTAGATATCAGAA
GGAACGCCGGCGGCGAAAGCGGCTCTCTGGCCCATAACTGACGCTGAGTGTGCGAAAGCTAGGGGAGCAA
ACGGGATTGGATACCCCGGTAGTCCTAGCCGTAAACGATGGGCACTAAGTAGAGGGGTTTTAATC
>gi|259234497|gb|GQ849407.1| Uncultured planctomycete clone DB-12919-LLE5+24 16S ribosomal RNA gene, partial sequence
GTGGGTTTGTAAGTCGGGCGTGAAATCCCTCGGCTTAACCGAGGAACTGCGTCCGAAACTGCATGGCTTG
AGGACGGAAGGGGAAGGTGGAATTCCTGGTGGAGCGGTGAAATGCGTAGATATCAGGAGGAACGCCGGTG
GCGAAAGCGGCCTTCTGGTCCGTTTCTGACGCTGAGGTGCGAAAGCTAGGGGAGCAAACAGGATTAGATA
CCCTGGTAGTCCTAGCCGTAAACGATGGGCACTAAGTAGAGGGG

>gi|259234499|gb|GQ849408.1| Uncultured planctomycete clone DB-12919-LLF4+7 16S ribosomal RNA gene, partial sequence
GTGGGTTTGTAAGTCAGATGTGAAATCCCTCGGCTCAACCGAGGAATTGCGTTTGATACTGCAGTCCTTG
AGTACAGGAGGGGAGAGTGGAATTCCTGGTGGAGCGGTGAAATGCGTAGATATCAGGAAGAACGCCGGAG
GCGAAAGCGACTCTCTGGCCTGTTACTGACGCTGGGGTGCGGAAGCCAAGGGAGCGAACAGGATTAGATA
CCCTGGTAGTCTTGGCTGTAAACGATGGGCACTAAGTAGAGGGG

>gi|259234505|gb|GQ849411.1| Uncultured planctomycete clone DB-12919-LLD1+1 16S ribosomal RNA gene, partial sequence
GTGGGTTTGTAAGTCGGATGTGAAATCCCTCGGCTCAACCGGGGAACGGCGTTGGATACTGCGTGCCTGG
AGGGCGGAAGGGGAAAGTGGAATTCTTGGTGGAGCGGTGAAATGCGTAGATATCAAGAGGAACGCCGGTG
GCGAAAGCGACCCTCTGGCCCGTTTCTGACGCTGAGGCGCGAAAGCTAGGGGAGCAAACGGGATTAGATA
CCCCGGTAGTCCTGGCCCTAAACGATGGGCACTAAGTAGAGGGG
>gi|259234507|gb|GQ849412.1| Uncultured planctomycete clone SCS-C4_meng-541-1+17 16S ribosomal RNA gene, partial sequence
GAGCACGTAGGTGGGTTTGTAAGTCAGATGTGAAAGCCTTCTGTTCAACGGAAGAATTGCATCTGAAACT
GCGAGTCTTGAGTGTAGGAGGGGAGAATGGAACTTCTGGTGGAGCGGTGAAATGCGTAGATATCAGAAGG
AACGCCGGCGGCGAAAGCGATTCTCTGGCCTATTACTGACACTCAGTGTGCGAAAGCTAGGGGAGCAAAC
GGGATTAGATACCCCGGTAGTCCTAGCCGTAAACGATGGGCACTAAGTAGAGGGG

>gi|259234509|gb|GQ849413.1| Uncultured planctomycete clone SCS-D2_meng-541-11+6 16S ribosomal RNA gene, partial sequence
GAGCACGTAGGTGGGTTTGTAAGTCAGTTGTGAAAGCCTTCTGTTCAACGGAAGAATTGCATCTGAAACT
ACTAATCTTGAGTATAGGAGGGGAGAATGGAACTTCTGGTGGAGCGGTGAAATGCGTAGATATCAGAAGG
AACGCCGGCGGCGAAAGCGATTCTCTGGCCTATTACTGACACTCAGTGTGCGAAAGCTAGGGGAGCAAAC
GGGATTAGATACCCCGGTAGTCCTAGCCGTAAACGATGGGCACTAAGTAGAGGGG
>gi|284953154|gb|GU363111.1| Uncultured planctomycete clone BD72ANA10 16S ribosomal RNA gene, partial sequence
GAACGAGGATATATCCTTCGGGATATAAGCCGAGTGGCGGAAGGGTGAGTAATGTATAGACAACCTGCCT
TTAGGATAAGAATAACTCTGTGAAAGCGGAGCTAATACTTTATAATACAAAGAAAAGGATCTTTTCTTTG
TCAAAAAAGGGTATTTATACCTTTTACCTAAAGAGGGGTTTATGTCCTATCAGCTTGTTGGTGGGGTAAC
GGCCTACCAAGGCGAAGACGGGTAACCGGCCTTAGAGGGTAGTCGGTCACACTGGAACTGAGACACTGTC
CAGACTTCTACGGAAGGCTGCAGTCGAGAATCT

>gi|284953155|gb|GU363112.1| Uncultured planctomycete clone BD72ANA1 16S ribosomal RNA gene, partial sequence
GAACGAGGATATATCCTTCGGGATATAAGCCGAGTGGCGGAAGGGTGAGTAATGCATAGACAACTTGCCT
TTAGGATAAGAATAACTCTGTGAAAGCGGAGCTAATACTTAATAATACAAAGAAAAGGATCTTTTCTTTG
TCAAAAAAGGGTATTTATACCTTTTACCTAAAGAGGGGTTTATGTCCTATCAGCTTGTTGGTGGGGTAAC
GGCCTACCAAGGCGAAGACGGGTAACCGGCCTTAGAGGGTAGTCGGTCACACTGGAACTGAGACACTGTC
CAGACTTCTACGGAAGGCTGCAGTCGAGAATCT

>gi|284953158|gb|GU363115.1| Uncultured planctomycete clone BD72ANA6 16S ribosomal RNA gene, partial sequence
GAACGAGGATATATCCTTCGGGATATAAGCCGAGTGGCGAAAGGGTGAGTAATGCACAGACAACCTGCCT
TTAGGATAAGAATAACTCTGTGAAAGCGGGGCTAATACTTAATAATACAAAGGAAAGGTTCTTTTCTTTG
TTAAAGGAGGGTATGTAAATACCTTGCGCCTAAAGAGGGGTTTATGTCCTATCAGCTTGTTGGTGGGGTA
ACGGCCTACCAAGGCGAAGACGGGTAACCGGCCTTAGAGGGTAGTCGGTCACACTGGAACTGAGACACTG
TCCAGACTTCTACGGAAGGCTGCAGTCGAGAATCT
>gi|380504848|gb|JQ234670.1| Uncultured planctomycete clone sed/thio 0-1 16S ribosomal RNA gene, partial sequence
GGATTAGGCATGCAAGTCGAACGAGGATATATCCTTCGGGATATAAGCCGAGTGGCGCAAGGGTGAGTAA
TGCATAGATTACCTGCCTTTAGGATAAGGACAACTTTGTGAAACCGGAGCTAATACTTAATAACACAAAA
GGAAATAACTTTCTTTTGTCAAATGGGGGGTAGCAATATCTCTTGCCTAAAGAGGGGTTTATGTCCTATC
AGCTTGTTGGTGGGGTAATGGCCTACCAAGGCAAAGACGGGTAGCCGGCCTTAGAGGGTGGTCGGCCACA
CTGGGACTGAGACACTGCCCAGACTTCTACGGAAGGCTGCAGTCGAGAATCTTTCGCAATGCCCGAAAGG

>gi|380504849|gb|JQ234671.1| Uncultured planctomycete clone sed/thio 1-2 16S ribosomal RNA gene, partial sequence
GGATTAGGCATGCAAGTCGAACGAGGATATATCCTTCGGGATATAAGCCGAGTGGCGCAAGGGTGAGTAA
TGCATAGATTACCTGCCTTTAGGATAAGGACAACTTTGTGAAAACGGAGCTAATACTTAATAATACAAAA
AAAAATAATTTTCTTTTGTCAAATGGAGGGTAGCAATATCTTTCGCCTAAAGAGGGGTTTATGTCCTATC
AGCTTGTTGGTGGGGTAATGGCCTACCAAGGCAAAGACGGGTAGCCGGCCTTAGAGGGTGGTCGGCCACA
CTGGGACTGAGACACTGCCCAGACTTCTACGGAAGGCTGCAGTCGAGAATCTTTCGCAATGCCCGAAAGG

>gi|380504850|gb|JQ234672.1| Uncultured planctomycete clone sed/thio 25b 16S ribosomal RNA gene, partial sequence
GGATTAGGCATGCAAGTCGAACGAGGATATATCCTTCGGGATATAAGCCGAGTGGCGCAAGGGTGAGTAA
TGCATAGATTACCTGCCTTTAGGATAAGGACAACTTTGTGAGAACGGAGCTAATACTTAATAATACAAAA
GGAAATAATTTTCTTTTGTCAAATGGGGGGTAGCAATATCTTTCGCCTAAAGAGGGGTTTATGTCCTATC
AGCTTGTTGGTGGGGTAACGGCCTACCAAGGCAAAGACGGGTAGCCGGCCTTAGAGGGTGGTCGGCCACA
CTGGGACTGAGACACTGCCCAGACTTCTACGGAAGGCTGCAGTCGAGAATCTTTCGCAATGCCCGAAAGG
>gi|379139340|gb|JQ388598.1| Uncultured planctomycete clone H3 16S ribosomal RNA gene, partial sequence
TTCGCAATGCCCGAAAGGGTGACGAAGCGACGCCGCGTGGGTGAGGAAGGCCTTCGGGTTGTAAAGCCCT
GTCAGGAGTTAAGAAATATAAGTGCGCTAATACCGCATTTATTTGACGAAGGCTCCAAAGGAAGTCACGG
CTAACTCTGTGCCAGCAGCCGCGGTAATACAGAGGTGGCAAGCGTTGTTCGGAATTATTGGGCGTAAAGA
GCACGTAGGTGGGTTTGTAAGTCAGATGTGAAAGCCTCCTGTTCAACGGGAGAATTGCATCTGAAACTAC
AGATCTTGAGTGTAGGAGGGGAGAATGGAACTTCTGGTGGAGCGGTGAAATGCGTAGATATCAGAAGGAA
CGCCGGCGGCGAAAGCGATTCTCTGGCCTATTACTGACACTCAGTGTGCGAAAGCTAGGGGAGCAAACGG
GATTAGATACCCCGGTAGTCCTAGCCGTAAACGATGGGCACTAAGTAGAGGGA
>gi|401467323|gb|JX138580.1| Uncultured planctomycete clone bac8 16S ribosomal RNA gene, partial sequence
CGAGGATATATCCTTCGGGATATAAGCCGAGTGGCGGAAGGGGGAGTAATGCATAGACAACCTGCCTTTA
GGATAAGAACAACTCTGTGAAAGCGGAGCTAATACTTGATAATACAAAGAAAAGGATCTTTTTTTTGTCA
AAAAAGGGTATTTATACCTTTTACCTAGAGAGGGGTTTATGTCCTATCAGCTTTTTGGGGGGGTAACGGC
CTACCAAGGCGAAGACGGGTAACCGGCCTTAGAGGGTAGTCGGTCACACTGGAACTGAGACACTGTCCAG
ACTTTTACGGAAGGCTGCAGTCGAGAATCTTTCGCAATGCCCGAAAGGGGGACGAAGCGACGCCGCGTGG
ATGAAGAAGGCCTTCGGGTTTTAAAATCCTGTCAGGAGTTAAGAAATGTAGGGGCGATAATACCGTGCTT
ATTTGACAAAGGCTCCAAAGGAAGCCACGGCTAACTCTGTGCCAGCAGCCGCGGTAATACAGAGGGGGCA
AGCGTTTTTCGGAATTATTGGGCGTAAAGAGCACGTAGGGGGATTTTTTAGTCAGATGTGAAAGCCTTTC
GTTCAACGGAAGAATTGCATCTGAAACTACAAACCTTGAGTATAGGAGGGGAGAGTGGAACTTTTGGTGG
AGCGGGGAAATGCGTAGATATCAGAAGGAACGCCGGCGGCGAAAGCGACTCTCTGGCCTATAACTGACAC
TGAGTGTGCGAAAGCTAGGGGAGCAAACGGGATTAGATACCCCGGTAGTCCTAGCCGTAAACGAT

>gi|401467326|gb|JX138583.1| Uncultured planctomycete clone bac11 16S ribosomal RNA gene, partial sequence
CGAGGATATATCCTTCGGGATATAAGCCGAGTGGCGGAAGGGGGAGTAATGCACAGACAACCTGCCTTTA
GGATAAGAATAACTCTGTGAAAGCGGAGCTAATACTTAATAATACAAAGAAAAGGTTTTTTTTTTTGTCA
AAAAAGGGTATTTATACCTTTTGCCTAGAGAGGGGTTTATGTCCTATCAGCTTTTTGGGGGGGTAACGGC
CTACCAAGGCGAAGACGGGTAACCGGCCTTAGAGGGTAGTCGGTCACACTGGAACTGAGACACTGTCCAG
ACTTTTACGGAAGGCTGCAGTCGAGAATCTTTCGCAATGCCCGAAAGGGGGACGAAGCGACGCCGCGTGG
ATGAAGAAGGCCTTCGGGTTTTAAAATCCTGTCAGGAGTTAAGAAATATAAGTTTGATAATACCAAATTT
ATTTGACAAAGGCTCCAGAGGAAGCCACGGCTAACTCTGTGCCAGCAGCCGCGGTAATACAGAGGGGGCA
AGCGTTTTTCGGAATTATTGGGCGCAAAGAGCACGTAGGGGGATTTTTTAGTCAGATGTGAAAGCCTTTC
GTTCAACGGAAGAATTGCATCTGAAACTACAAACCTTGAGTATAGGAGGGGAGAGTGGAACTTTTGGTGG
AGCGGGGAAATGCGTAGATATCAGAAGGAACGCCGGCGGCGAAAGCGACTCTCTGGCCTATAACTGACAC
TGAGTGTGCGAAAGCTAGGGGAGCAAACGGGATTAGATACCCCGGTAGTCCTAGCCGTAAACGAT

>gi|401467327|gb|JX138584.1| Uncultured planctomycete clone bac12 16S ribosomal RNA gene, partial sequence
CGAGGATATATCCTTCGGGATATAAGCCGAGTGGCGGAAGGGGGAGTAATGCACAGACAACCTGCCTTTA
GGATAAGAATAACTCTGTGAAAGCGGAGCTAATACTTAATAATACAAAGAAAAGGTTTTTTTTTTTGTCA
AAAAAGGGTATTTATACCTTTTGCCTAGAGAGGGGTTTATGTCCTATCAGCTTTTTGGGGGGGTAACGGC
CTACCAAGGCGAAGACGGGTAACCGGCCTTAGAGGGTAGTCGGTCACACTGGAACTGAGACACTGTCCAG
ACTTTTACGGAAGGCTGCAGTCGAGAATCTTTCGCAATGCCCGAAAGGGGGACGAAGCGACGCCGCGTGG
ATGAAGAAGGCCTTCGGGTTTTAAAATCCTGTCAGGAGTTAAGAAATATAAGTTTGATAATACCAAATTT
ATTTGACAAAGGCTCCAGAGGAAGCCACGGCTAACTCTGTGCCAGCAGCCGCGGTAATACAGAGGGGGCA
AGCGTTTTTCGGAATTATTGGGCGTAAAGAGCACGTAGGGGGATTTTTTAGTCAGATGTGAAAGCCTTTC
GTTCAACGGAAGAATTGCATCTGAAACTACAAACCTTGAGTATAGGAGGGGAGAGTGGAACTTTTGGTGG
AGCGGGGAAATGCGTAGATATCAGAAGGAACGCCGGCGGCGAAAGCGACTCTCTGGCCTATAACTGACAC
TGAGTGTGCGAAAGCTAGGGGAGCAAACGGGATTAGATACCCCGGTAGTCCTAGCCGTAAACGAT

>gi|401467613|gb|JX138870.1| Uncultured planctomycete clone bac298 16S ribosomal RNA gene, partial sequence
GAACGAGGATATATCCTTCGGGATATAAGCCGAGTGGCGGAAGGGTGAGTAATGCACAGACAACCTGCCT
TTAGGATAAGAATAACTCTGTGAAAGCGGGGCTAATACTTAATAATACAAAGAAAAGGTTTTTTTTTTTG
TCAAAAAAGGGTATTTATACCTTTTGCCTAGAGAGGGGTTTATGTCCTATCAGCTTGTTGGTGGGGTAAC
GGCCTACCAAGGCGAAGACGGGTAACCGGCCTTAGAGGGTAGTCGGTCACACTGGAACTGAGACACTGTC
CAGACTTTTACGGAAGGCTGCAGTCGAGAATCTTTCGCAATGCCCGAAAGGGTGACGAAGCGACGCCGCG
TGGATGAAGAAGGCCTTCGGGTTGTAAAATCCTGTCAGGGGTTAAGAAATATAAGTTTGATAATACCAAA
TTTATTTGACAAAGGCTCCAGAGGAAGCCCCGGCTAACTCTGTGCCAGCAGCCGCGGTAATACAGAGGTG
GCAAGCGTTGTTCGGAATTATTGGGCGCAAAGAGCACGTAGGTGGATTTGTTAGTCAGATGTGAAAGCCT
TTCGTTCAACGGAAGAATTGCATCTGAAACTACAAACCTTGAGTATAGGGGGGGGGAGTGGAACTTTTGG
TGGGGCGGTGAAATGCGTAGATATCAGAAGGAACGCCGGCGGCGAAAGCGACTCTCTGGCCTATAACTGA
CACTGAGTGTGCGAAAGCTAGGGGGGCAAACGGGATTAGATACCCCGGTAGTCCTAGCCGTAAACGAT

>gi|401467614|gb|JX138871.1| Uncultured planctomycete clone bac299 16S ribosomal RNA gene, partial sequence
GAACGAGGATATATCCTTCGGGATATAAGCCGAGTGGCGGAAGGGTGAGTAATGCACAGACAACCTGCCT
TTAGGATAAGAATAACTCTGTGAAAGCGGGGCTAATACTTAATAATACAAAGAAAAGGTTTTTTTTTTTG
TCAAAAAAGGGTATTTATACCTTTTGCCTAGAGAGGGGTTTATGTCCTATCAGCTTGTTGGTGGGGTAAC
GGCCTACCAAGGCGAAGACGGGTAACCGGCCTTAGAGGGTAGTCGGTCACACTGGAACTGAGACACTGTC
CAGACTTTTACGGAAGGCTGCAGTCGAGAATCTTTCGCAATGCCCGAAAGGGTGACGAAGCGACGCCGCG
TGGATGAAGAAGGCCTTCGGGTTGTAAAATCCTGTCAGGGGTTAAGAAATATAAGTTTGATAATACCAAA
TTTATTTGACAAAGGCTCCAGAGGAAGCCCCGGCTAACTCTGTGCCAGCAGCCGCGGTAATACAGAGGTG
GCAAGCGTTGTTCGGAATTATTGGGCGTAAAGAGCACGTAGGTGGATTTGTTAGTCAGATGTGAAAGCCT
TTCGTTCAACGGAAGAATTGCATCTGAAACTACAAACCTTGAGTATAGGGGGGGGGAGTGGAACTTTTGG
TGGGGCGGTGAAATGCGTAGATATCAGAAGGAACGCCGGCGGCGAAAGCGACTCTCTGGCCTATAACTGA
CACTGAGTGTGCGAAAGCTAGGGGGGCAAACGGGATTAGATACCCCGGTAGTCCTAGCCGTAAACGAT

>gi|401467644|gb|JX138901.1| Uncultured planctomycete clone bac329 16S ribosomal RNA gene, partial sequence
ACGAACGAGGATATATCCTTCGGGATATAAGCCGAGTGGCGGAAGGGTGAGTAATGCATAGACAACCTGC
CTTTAGGATAAGAACAACTCTGTGAAAGCGGGGCTAATACTTGATAATACAAAGAAAAGGATCTTTTTTT
TGTCAAAAAAGGGTATTTATACCTTTTACCTAGAGAGGGGTTTATGTCCTATCAGCTTGTTGGTGGGGTA
ACGGCCTACCAAGGCGAAGACGGGTAACCGGCCTTAGAGGGTAGTCGGTCACACTGGAACTGAGACACTG
TCCAGACTTTTACGGAAGGCTGCAGTCGAGAATCTTTCGCAATGCCCGAAAGGGTGACGAAGCGACGCCG
CGTGGATGAAGAAGGCCTTCGGGTTGTAAAATCCTGTCAGGGGTTAAGAAATGTAGGTGCGATAATACCG
TGCTTATTTGACAAAGGCTCCAAAGGAAGCCCCGGCTAACTCTGTGCCAGCAGCCGCGGTAATACAGAGG
TGGCAAGCGTTGTTCGGAATTATTGGGCGTAAAGAGCACGTAGGTGGATTTGTTAGTCAGATGTGAAAGC
CTTTCGTTCAACGGAAGAATTGCATCTGAAACTACAAACCTTGAGTATAGGGGGGGGGAGTGGAACTTTT
GGTGGGGCGGTGAAATGCGTAGATATCAGAAGGAACGCCGGCGGCGAAAGCGACTCTCTGGCCTATAACT
GACACTGAGTGTGCGAAAGCTAGGGGGGCAAACGGGATTAGATACCCCGGTAGTCCTAGCCGTAAACGAT
TT
>gi|532004199|gb|KF447588.1| Uncultured planctomycete clone MSI_9_A4 16S ribosomal RNA gene, partial sequence
GTGACGAAGCGACGCCGCGTGAGTGAGGAAGGCCTTCGGGTTGTAAAGCTCTGTCAGGTGTTAAGAAATG
TAAGTGTGCTAATACCACATTTATTTGACAAAGGCACCAAAGGAAGCCACGGCTAACTCTGTGCCAGCAG
CCGCGGTAATACAGAGGTGGCAAGCGTTGTTCGGAATTATTGGGCGTAAAGAGCACGTAGGTGGGTTTGT
AAGTCAGATGTGAAAGCCTTCTGTTCAACGGAAGAATTGCATCTGAAACTACAAGTCTTGAGTGTAGGAG
GGGAGAATGGAACTTCTGGTGGAGCGGTGAAATGCGTAGATATCAGAAGGAACGCCGGCGGCGAAAGCGA
TTCTCTGGCCTATTACTGACACTCAGTGTGCGAAAGCTAGGGGAGCAAACGGGATTAGATACCCCGGTAG
TCCTAGCCGTAAACGAT

>gi|532004200|gb|KF447589.1| Uncultured planctomycete clone MSI_9_E4 16S ribosomal RNA gene, partial sequence
GTGACGAAGCGACGCCGCGTGAGTGAGGAAGGCCTTCGGGTCGTAAAGCTCTGTCAGGTGTTAAGAAATG
TAAGTGTGCTAATACCACATTTATTTGACAAAGGCACCAAAGGAAGCCACGGCTAACTCTGTGCCAGCAG
CCGCGGTAATACAGAGGTGGCAAGCGTTGCTCGGAATTATTGGGCGTAAAGAGCACGTAGGTGGGTTTGT
AAGTCAGATGTGAAAGCCTTCTGTTCAACGAAAGAATTGCATCTGAAACTACAAGTCTTGAGTGTAGGAG
GGGAGGATGGAACTTCTGGTGGAGCGGTGAAATGCGTAGATATCAGAAGGAACGCCGGCGGCGAAAGCGA
TTCTCTGGCCTATTACTGACACTCAGTGTGCGAAAGCTAGGGGAGCAAACGGGATTAGATACCCCGGTAG
TCCTAGCCGTAAACGAT

>gi|532004201|gb|KF447590.1| Uncultured planctomycete clone MSI_19_A7 16S ribosomal RNA gene, partial sequence
GTGACGAAGCGACGCCGCGTGGGTGAGGAAGGCCTTCGGGTTGTAAAACCCTGTCAGGAGTTAAGAAATG
TAAGTGCGCTAATACCGCATTTACTTGACGAAGGCTCCAAAGGAAGCCACGGCTAACTCTGTGCCAGCAG
CCGCGGTAATACAGAGGTGGCAAGCGTTGTTCGGAATTATTGGGCGTAAAGAGCACGTAGGTGGATTTGC
AAGTCAGATGTGAAAGCCTTCTGTTCAACGGAAGAATTGCATCTGAAACTGCAAACCTTGAGTGTAGGAG
GGGAGAATGGAACTTCTGGTGGAGCGGTGAAATGCGTAGATATCAGAAGGAACGCCGGCGGCGAAAGCGA
TTCTCTGGCCTATTACTGACACTCAGTGTGCGAAAGCTAGGGGAGCAAACGGGATTAGATACCCCGGTAG
TCCTAGCCGTAAACGAT

>gi|532004202|gb|KF447591.1| Uncultured planctomycete clone MSI_19_D9 16S ribosomal RNA gene, partial sequence
GTGACGAAGCGACGCCGCGTGGATGAAGAAGGCCTTCGGGTTGTAAAATCCTGTCAGGAGTTAAGAAATG
TAAGTTTGAGAATACCAAATTTACTTGACAAAAGCTCCAAAGGAAGCCACGGCTAACTCTGTGCCAGCAG
CCGCGGTAATACAGAGGTGGCGAGCGTTGTTCGGAATTATTGGGCGTAAAGAGCACGTAGGTGGATTTGT
AAGTCAGATGTGAAAGCCTTCTGTTCAACGGAAGAATTGCATCTGAAACTACAAACCTTGAGTATAGGAG
GGGAGAGTGGAACTTCTGGTGGAGCGGTGAAATGCGTAGATATCAGAAGGAACGCCGGCGGCGAAAGCGA
CTCTCTGGCCTATTACTGACACTGAGTGTGCGAAAGCTAGGGGAGCAAACGGGATTAGATACCCCGGTAG
TCCTAGCCGTAAACGAT
>gi|116292829|gb|DQ996916.1| Uncultured bacterium clone MD2896-0.1m.20 16S ribosomal RNA gene, partial sequence
GGCAAACGGGTGAGTAATGCGTGGGTAACCTACCTTAAGGAGGAGGATAGCTTCGCGAAAGCGGAGGTAA
TACTCCATAATGTCAGTAAGTACTTCTTACTGAACAAAGATGGCCTCTATTTATAAGCTGTCACCATAAG
AGGGGCCCACGTCCTATCAGGTAGTTGGTGGGGTAAAGGCCTACCAAGCCAAAGACGGGTAGCTGGCGTA
AGAGCGTGACCAGCCACATCGGGACTGAGACACTGCCCGGACTCCTACGGGAGGCTGCAGTCGAGAATCT
TTCCCAATGGACGAAAGTCTGAGGATGCGACGTCGCGTGGGGGATGAAGGCCTTCGGGTTGTAAACCCAT
TTTATTAGGGAGGAACATCAAGAGGTGAATAGCCTTTTGATTTGACTTTACTTGATGAATAAGCCACGGC
TAACTCCGTGCCAGCAGCCGCGGTAATACGGAGGTGGCGAGCGTTACTCGGTTTGACTGGGTGTAAAGGG
TCCGCAGGCGGCCATACAAGTGACAGGTGAAATCTTTCGGCTTAACCGAAAAACTGCCTTTCAAACTGTA
TGGCTTGAGGATGGAAGAGGAGAGTGGAACTGCCGGTGTAAAGGTGAAATTTGTGGATATCGGTAGGAAC
GCCCGTGGAGAAGTCGGCTCTCTGGTCCATATCTGACGCTCAGGGACGAAAGCTAGGGGAGTGAACAGGA
TTAGATACCCTGGTAATCCTAGCTGTAAACGATGGG

>gi|116292852|gb|DQ996939.1| Uncultured bacterium clone MD2896-0.1m.45 16S ribosomal RNA gene, partial sequence
GGGGCCGGGGGCTCGGATGTCAGATAGTGGCGAAAGGGTGAGTAATGCTTAGATAACCTACCCTCAAGAT
TGGAATAACGGTTGGAAACGACCGCTAATACCTGATATGGTCAATCGGGCGCATGTTCGGATGATCAAAG
GAGGGTTAATCTTTCCTTCCACTTGAGGAGGGGTCTAAGTCCTATTAGCTTGTTGGTAGGGTAATGGCTT
ACCAAGGCTACGATGGGTACGGGGCCTGAGAGGGTGTTCCCGCACACTGGGACTGAGACACTGCCCAGAC
TCCTACGGGAGGCTGCAGTCGAGAATCTCTTGCAATGGGCGAAAGCCTGACAATGCGACGCCGCGTGGAG
GATGAAGGCCTTCGGGTTGTAAACTCCTGTCAGAGGTTATGAAATGTTGTGGTGTTAATACCACCATAAC
TTGACGAAAGCTTCAGAGGAAGCTCCGGCTAACTCCGTGCCAGCAGCCGCGGTAATACGGAGGGAGCAAG
CGTTGTTCGGAATTACTGGGCATAAAGGGTGTGTAGGCGGTGTGGAAAGTGGGTGGTGAAATCCTTCGGC
TTAACCGAAGAACTGCAGTCCAAACTTCTACACTTGAGTAGGGAAGGGGAGAGTGGAACTCTTGGTGGAG
CGGTGAAATGCGTAGATATCAAGAGGAACACCGGTGGCGAAGGCGACTCTCTGGTCTCTAACTGACGCTG
AGGCACGAAAGCTAGGGGAGCAAACAGGATTAGATACCCTGGTAGTCCTAGCCGTAAACGATGGGCACTA
AGTAGAGGGGGTTCTCATGCCTTTTCTGCTGAAGCTAATGTGTTAAGTGCCCCGCCTGGGGAGTATGGTC
GCAAGGCTAAAACTCAAAGGAATTGACGGGGGCTCGCACAAGCGGTGGAGTATGTGGTTTAATTCGAGGC
TACGCGAAGAACCTTACCTGGGTTTGACATGATAGAAGTAGGAACCCGAAAGGGTAACGACCGGTATCCA
GTCCGGACTATCACAGGTGCTGCATGGCTGTCGTCAGCTCGTGTCGTGAGGTGTTGGGTAGTCCCATACG
AGCGAAACCCTGTCCTAGTGCTACCAGTATCTGGCACTCTAGAGACTGCCGTGTAATCGAGGAAGGTGGG
ACGACGTCAGTCATCATGCCTACGTCAGGGCGCACCACGTACTTACATGTCGTTCACGAGCGGATCTGCG
AGTGACAACCCTTAAACCGATCAGTCGGAATGCAACGGGTGCAACTCCCCCTCGGGTGGAGAC

>gi|116292853|gb|DQ996940.1| Uncultured bacterium clone MD2896-0.1m.98 16S ribosomal RNA gene, partial sequence
TGGGCCGTGTACTCGGATTGTCAGATAGTGGCGAAAGGGTGAGTAATGCTTAGATAACCTACCCTCAAGA
TTGGAATAACGGTTGGAAACGACCGCTAATACCTGATATGGTCAATCGGGCGCATGTTCGGATGATCAAA
GGAGGGTTAATCTTTCCTTCCACTTGAGGAGGGGTCTAAGTCCTATTAGCTTGTTGGTAGGGTAATGGCT
TACCAAGGCTACGATGGGTACGGGGCCTGAGAGGGTGTTCCCGCACACTGGGACTGAGACACTGCCCAGA
CTCCTACGGGAGGCTGCAGTCGAGAATCTTTTGCAATGGGCGAAAGCCTGACAATGCGACGCCGCGTGGA
GGATGAAGGCCTTCGGGTTGTAAACTCCTGTCAGAGGTTATGAAATGTTGTGGTGTTAATACCACCATAA
CTTGACGAAAGCTTCAGAGGAAGCTCCGGCTAACTCCGTGCCAGCAGCCGCGGTAATACGGAGGGAGCAA
GCGTTGTTCGGAATTACTGGGCATAAAGGGTGTGTAGGCGGTGTGGAAAGTGGGTGGTGAAATCCTTCGG
CTTAACCGAAGAACTGCAGTCCAAACTTCTACACTTGAGTAGGGAAGGGGAGAGTGGAACTCTTGGTGGA
GCGGTGAAATGCGTAGATATCAAGAGGAACACCGGTGGCGAAGGCGACTCTCTGGTCTCTAACTGACGCT
GAGGCACGAAAGCTAGGGGAGCAAACAGGATTAGATACCCTGGTAGTCCTAGCCGTAAACGATGGGCACT
AAGTAGAGGGGGTTCTCATGCCTTTTCTGCTGAAGCTAATGTGTTAAGTGCCCCGCCTGGGGAGTATGGT
CGCAAGGCTAAAACTCATGGAATTGACGGGGGCTCGCACAAGCGGTGTAGTATGTGGTTTAATTCGAGGC
TACGCGAAGAACCTTACCTGGGTTTGACATGATAGAAGTAGGAA

>gi|116292854|gb|DQ996941.1| Uncultured bacterium clone MD2896-1m.65 16S ribosomal RNA gene, partial sequence
AAGGGTGAGTGATGCTTGGATAACCTGCCCTCGAGCGGGGGATAGCCCACCGAAAGGTGGATTAATACCG
CGTACGATCCCGGTGGGGCATCTCATCGGGATGAAAGCAGGTGCCTTCGGGTGTTTGTGCTCGAGGAGGG
GTCCAAGTCTTATCAGCTTGTTGGTGAGGTAAAGGCTCACCAAGGCAACGACGGGTACGGGGCCTGAGAG
GGTGTTCCCGCACACTGGGACTGAGACACTGCCCAGACTCCTACGGGAGGCTGCAGTCGAGAGTCTTCGG
CAATGGACGCAAGTCTGACCGAGCGACGCCGCGTGGAGGAAGAAGGCCTTCGGGTTGTAAACTCCTGTCA
CGGGGCAAGAATAAGCGCGCCAACCACGCGTGATGACTACCCCGAGAGGAAGCCACGGCTAACTCCGTGC
CAGCAGCCGCGGTAAGACGGAGGTGGCGAGCGTTGTTCGGAATCACTGGGCATAAAGGGCACGTAGGTTG
TTGGGTGTGTCGAGAGTGAAAGCCCCCGGCTCAACCGGGGAACGGCTCTCGAAACTGTCCGACTGGAGTG
GAAAAGGGGAGAGTGGAACTCGCAATGGAGCGGTGAAATGCGTAGATATTGCGAGGAACGCCGATGGCGA
AAGCAACTCTCTGGTTTCTAACTGACGCTGAGGTGCGAAAGCTAGGGGAGCGAACGGGATTAGATACCCC
GGTAGTCCTAGCCGTAAACGATGAGCACTAGGTAGAAGAGGTACCCAACCCTTTTCTGCCGGAGGTAACC
TGTTAAGTGCTCCGCCTGGGGAGTACGGCCGCAAGGTTGAAACTCAAAGGAATTGACGGGTGCTCGCACA
AGCGGTGGAGTATGCGGATCAATTCGAAGCAACGCGAAAACCTTACCTGGGTTTGA
>gi|156915076|gb|EF602038.1| Candidatus Scalindua marina clone 5B 16S ribosomal RNA gene, partial sequence
AACGAGGATATATCCTTCGGGGTATAAACCGAGTGGCGCAAGGGTGAGTAATGCATAGATTACCTGCCTC
CGGGATAAGGACAACTTTGTGAAAACGGAGCTAATACTTAATAATACAAAAGAGAATAATTTTCTTTTGT
CAATGGGAGGGTAGCAATACCTTTTGCCTGGAGAGGGGTTTATGTCCTATCAGCTTGTTGGTGGGGTAAT
GGCCTACCAAGGCGAAGACGGGTAGCCGGACTTAGTGGTTGTTCGGCCACACTGGGACTGAGNCACTGCC
CAGACTTCTACGGAAGGCTGCANTCGAGAATCTTTCGCANTGCCCGAAAGGGTGACGAANCGACGCCGCG
TGGGTGAGGAAGGCCTTCGGGTTGTAAAGCCCTGTCAGGAGTTAAGAAATGTAAGTGCGCTAATATCGCA
TTTATTTGACGAAGGCTCCAAAGGAAGTCACGGCTAACTCTGTGCCAGCAGCCGCGGTAATACAGAGGTG
GCAAGCGTTGTTCGGAATTATTGGGCGTAAAGAGCACGTAGGTGGGTTTGTAAGTCAGATGTGAAAGCCT
TCTGTTCAACGGAAGAATTGCATCTGAAACTGCGAGTCTTGAGTGTAGGAGGGGAGAATGGAAACTTCTG
GTGGAGCGGTGAAAATGCGTAGATATCAGAAGGAACGCCGGCGGCGAAAGCGATTCTCTGGCCTATTACT
GACACTCAGTGTGCGAAAGCTAGGGGAGCAAACGGGATTAGATACCCCGGTAGTCCTAGCCGTAAACGAY
GGGCACTAAGTAGAGGGGATTACCGATATTCTCTCTGCCGTAGCTAACGCATAAAGTGCCCCGCCTGGGG
AGTACGGCCGCAAGGCTAAAACTCAAAAAGAATTGACGGGGGCTCGCACAAGCGGTGGAGCATGTGGCTT
AATTCGATGCAACGCGAAAAACCTTACCGGGGCCTGACATGGTAGAAGTAGGAACCCGAAAGGGTAACGA
ACGGTATCCAGTCCGTAGCTATTACAGGTGTTGCATGGCTGTCGTCAGCTCGTGTCGTGAGACGTTGGGT
TAAGTCCCCTAACGAGCGAAACCCTTGTTTTTAGTTGCCATCGGGTTGCGCCGGGAACTCTAGAAAGACT
GCCGTCGTCAAGACGGAGGAAGGTGGGGACGACGTCAAGTCATCATGGCCCTTATGCCCCGGGCTGCACA
CGTGCTACAATGGTCGGTACAAACGGAAGCGAAGCCGAGAGGTGAAGCGAATCCTAAAAAGCCGATCTCA
GTTCGGATTGGAGGCTGAAATTCGCCTCCATGAAGTTGGAATCGCTAGTAATCGCGGATCAGCAGTGCCG
CGGTGAATATGTTCCCGAGCCTTGTACACACCGCCCGTCAAGCCACCCAAGCAGGATGCACCCGAAAACA
TTATATCTAACCAGGGCAACTTGGGGGAAAATGTTGAAGGAGTGTTTTGTGAGGAGGACTAAGTCGTAAC
AAGGTAGTCGTAGGAGAACCTGCGGCTGGATCACCTCCTTTCTG

>gi|156915077|gb|EF602039.1| Candidatus Scalindua marina clone 12C 16S ribosomal RNA gene, partial sequence
GGATTAGGCATGCAAGTCGAACGANGATATATCCTTCGGGATATAAGCCGAGTGGCGCAAGGGTGAGTAA
TGCATAGATTACCTGCCTCCGGGATAAGGACAACCTTGTGAAAACGGAGCTAATACTTAATAATACAAAA
GAAAATAATTTTCTTTTGTCAATGGGAGGGTAGCAATACCTTTTGCCTGGAGAGGGGTTTATGTCCTATC
AGCTTGTTGGTGGGGTAATGGCCTACCAAGGCGAAGACGGGTAGCCGGCCTTAGTGGGTGGTCGGCCACA
CTGGGACTGANACACTGCCCAGACTTCTACGGAAGGCTGCAGTCGAGAATCTTTCGCAATGCCCGAAAGG
GTGACGAAGCGACGCCGCGTGGGTGAGGAAGGCCTTCGGGTTGTAAAGCCCTGTCAGGAGTTAAGAAATG
TAAGTGCGCTAATATCGCATTTATTTGACGAAGGCTCCAAAGGAAGTCACGGCTAACTCTGTGCCAGCAG
CCGCGGTAATACAGAGGTGGCAAGCGTTGTTCGGAATTATTGGGCGTAAAGAGCACGTAGGTGGGTTTGT
AAGTCAGATGTGAAAGCCTTCTGTTCAACGGAAGAATTGCATCTGAAACTGCGAGTCTTGAGTGTAGGAG
GGGGGAATGGAACTCCTGGTGGAGCGGTGAAATGCGTAGATATCAGAACGAACGCCGGCGGCGAAAGCGA
TTCTCTGGCCTATTACTGACACTCAGTGTGCGAAAGCTAGGGGAGCAAACGGGATTAGATACCCCGGTAG
TCCTAGCCGTAAACGATGGGCACTAAGTAGAGGGAATTACCGATATTCTCTCTGCCGTAGCTAACGCATT
AAGTGCCCCGCCTGGGGAGTACGGCCGCAAGGCTAAAACTCAAAAGAATTGACGGGGGCTCGCACAAGCG
GTGGAGCATGTGGCTTAATTCGATGCAACGCGAAAAACCTTACCGGGGCTTGACATGGTAGAAGTAGGAA
CCCGAAAGGGTAACGAACGGTATCCAGTCCGTAGCTATTACAGGTGTTGCATGGCTGTCGTCAGCTCGTG
TCGTGAGACGTTGGGTTAAGTCCCCTAACGAGCGAAACCCTTGTTTTTAGTTGCCATCGGGTTGTGCCGG
GCACTCTAGAAAGACTGCCGTCGTCAAGACGGAGGAAGGTGGGGACGACGTCAAGTCATCATGGCCCTTA
TGCCCCGGGCTGCACACGTGCTACAATGGTCGGTACAAACGGAAGCGAAGCCGAGAGGTGAAGCGAATCC
TAAAAAGCCGATCTCAGTTCGGATTGGAGGCTGAAATTCGCCTCCATGAAGTTGGAATCGCTAGTAATCG
CGGATCAGCAGTGCCGCGGTGAATATGTTCCCGAGCCTTGTNCACACCGCCCGTCAAGCCACCCAAGCAG
GATGCACCCGAAAACATTATATCTAACCGAGGCAACTTGGAGGAAAATGTTGAAGGAGTGTTTTGTGAGG
AGGACTAAGTCGTAACAAGGTAGTCGTAGGAGAACCTGCGGCTGGATCACCTCCTTTNTG
>gi|30407986|gb|AY266449.1| Uncultured planctomycete clone A6 16S ribosomal RNA gene, partial sequence
GGATTAGGCATGCAAGTCGAGCGCGAAAGCGGACTTCGGTTCGCGAGTAGAGCGGCGAAAGGGTGAGTAA
TGCATAGGTAACCTACCCCCGACTCCGGTATAGCGCCTGGAAACGGGCGGTAATCCCGGATGGCCCCGGG
GACGGGAATCCGTCCCTGGGTAAAGTGGGTTTCGGCCTATCGGTCGGGGAGGGGCCTATGTCCCATCAGC
TAGTTGGTGAGGTAACGGCTCACCAAGGCGATAACGGGTAGCCGGACTGAGAGGTCGGCCGGTCACACTG
GGACTGAGACACTGCCCAGACTCCTACGGGAGGCTGCAGTCGAGGATCTTCCGCAATGGGCGAAAGCCTG
ACGGAGCGACGCCGCGTGGAGGATGAAGGCCTTCGGGTTGTAAACTCCTGTCACGGGTTAAGAATTGCGG
CGAGTGAATATCTCGTCGTTTGACAAAGGCCCGAGAGGAAGCCACGGCTAACTCCGTGCCAGCAGCCGCG
GTAATACGGAGGTGGCAAGCGTTGCTCGGAATCACTGGGCATAAAGGGCGTCTAGGCGGGTCGGTAAGTC
GGATGTGAAATCCCTCGGCTCAACCGAGGAAGTGCATCCGAAACTGCCGGTCTTGAGGGCGAGAGGGGAG
AGTGGAACTCCTGGTGGAGCGGTGAAATGCGTAGATATCAGGAGGAACGCCGGTGGCGAAAGCGGCTCTC
TGGCTCGTTCCTGACGCTGAAGCGCGAAAGCTAGGGGAGCGAACGGGATTAGATACCCCGGTAGTCCTAG
CCGTAAACGATGGGCACTAAGCAGTGGGGTTTTCGATGGCGTCACTGCCGAAGCTAATGTGTTAAGTGCC
CCGCCTGGGGAGTACGGTCGCAAGGCTGAAACTCAAAGGAATTGACGGGGGCTCACACAAGCGGTGGAGG
ATGTTGCTTAATTCGAAGCAACGCGAAGAACCTTACCTGGGCTTGACATCACAGTGGTAGAACCCTGAAA
GGGGAACGACCCGGGGCAACCCGGGAGCTGTGACAGGTGTTGCATGGCTGTCGTCAGCTCGTGCCGTGAG
GTGTTGGGTTAAGTCCCGTAACGAGCGAAACCCTTGTCGTTAGTTGCCAGCGGGTAATGCCGGGGACTCT
AACGAGACTGCCGGTGTCAAACCGGAGGAAGGTGGGGACGACGTCAAGTCATCATGGCCCTTACGCCCAG
GGCTGCAAACGTCCTACAATGGCACGTACAAAGGGAAGCGAACCCGTGAGGGCAAGCCAATCCCGGAAAG
CGTGTCCCAGTCCGGATTGTGGGCTGCAATTCGCCCACATGAAGTCGGAATCGCTAGTAATCGCGGATCA
GCATGCCGCGGTGAATATGTTCCTGAGCCTTGTACACACC

>gi|38154676|gb|AY360085.1| Uncultured planctomycete clone A62 16S ribosomal RNA gene, partial sequence
GAGCGAGGGCATTCTGAGTGGCAACACTCGGGGTGAACCGAGCGGCGAAAGGGTGAGTAACGCATAGATA
ACCTACCCTCGAGTCCGGGATAATTCCCCCAACGGGGTTGTAATACCGGATACGAACCGCGGGCTTCGGC
CGGTGGTTGAAAGGTGGGGATCCGCAAGGACCTGCCACTCGTGGAGGGGTCTATGTCCTATTAGCCGGTT
GGCGGGGTAACGGCCCACCAAGGCAACGATAGGTAGCCGGCCTGAGAGGGTGGTCGGCCACACTGGGACT
GAGACACTGCCCAGACTCCTACGGGAGGCTGCAGTCGAGAATCTTCGGCAATGGGCGAAAGCCTGACCGA
GCGACGCCGCGTGTGGGATGAAGGCCTTCGGGTCGTAAACCACTGTCAAGGGGGATGAAGGGCGCCGGTG
ATAATACCACCGGCGTCACGCCTGACAAATCCCTAAAGGAAGCACCGGCTAACTCCGTGCCAGCAGCCGC
GGTAATACGGAGGGTGCGAACGTTGTTCGGATTTACTGGGCTTAAAGGGCACGTAGGCGGCTGGCTCAGT
CGGATGTGAAATCCCACGGCTTAACCGTGGAACGGCATCCGATACTGGTCGGCTAGAGTGGAGAAAGGGA
GAGCGGAACTTCTGGTGTAGCGGTGAAATGCGTAGATATCAGAAGGAACGCCGGTGGCGAAAGCGGCTCT
CTGGTCTCTGACTGACGCTGAGGTGCGAAAGCCAGGGGAGCAAACGGGATTAGATACCCCGGTAGTCCTG
GCCGTAAACGATGGGCACTAGGTAGAGGGAGTTCCGATGCTTTCTCTGCTGGAGCGAAAGCGTTAAGTGC
CCCGCCTGGGGAGTACGGTCGCAAGGCTGAAACTCAAAGGAATTGACGGGGGCTCGCACAAGCGGTGGAG
TATCTGGGTCAATTCGATGCAACGCGAAGAACCTTACCTGGGTTTGACATGCTGGTGGTACGGACCTGAA
AGGGCGAGGACCGGGGAAACTCGGAGCCAGCACAGGTGCTGCATGGCTGTCGTCAGCTCGTGTCGTGAGA
TGTTGGGTTAAGTCCCGTAACGAGCGAAACCCTTGTCCCTAGTTGCCAGCGGGTTATGCCGGGGACTCTA
GGGAGACTGCCGGTGCCAAACCGGAGGAAGGTGGGGATGACGTCAAGTCATCATGGCCCTTATGTCCAGG
GCGCCACAGGTACTACAATGGCGGATACAAAGGGAAGCAAGACCGCAAGGTGGAGCAAATCCCAAAAGTC
CGCCCCAGTTCGGATTGGGGGCTGCAACCCGCCCCCATGAAGTCGGAATCGCTAGTAATCGCGGATCAGC
CATGCCGCGGTGAATGTGTTCCCGAGCCTT

>gi|161407975|dbj|AB369866.1| Uncultured planctomycete gene for 16S ribosomal RNA, clone: Br20-2
GAGCACGTAGGTGGGTTTGTAAGTCAGATGTGAAAGCCTTCTGTTCAACGGGAGAATTGCATCTGAAACT
ACAGACCTTGAGTATAGGAGGGGAGAATGGAACTTCTGGTGGAGCGGTGAAATGCGTAGATATCAGAAGG
AACGCCCGGCGGCGAAAGCGATTCTCTGGCCTATTACTGACACTCAGTGTGCGAAAGCTAGGGGAGCAAA
CGGGATTAGATACCCCGGTAGTCCTAGCCGTAAACGATGGGCACTAAGTAGAGGGAATTACCGATGTTCT
CTCTGCCGTAGCTAACGCATTAAGTGCCCCGCCTGGGGAGTACGGCCGCAAGGCTAAAACTCAAAAGAAT
TGACGGGGGCTCGCACAAGCGGTGGAGCATGTGGCTTAATTCGATGCAACGCGAAAAACCTTACCGGGGC
TTGACATGGTAGAAGTAGGAACCCGAAAGGGTAACGAACGGTATCCAGTCCGTAGCTATCACAGGTGTTG
CATGGCTGTCGTCAGCTCGTGTCGTGAGACGTTGGGTTAAGTCCCCTAACGAGCGAAACCCTTGTTTTTA
GTTACCAGCGGGTTGTGCCGGGTACTCTAGAAAGACTGCCGTCGTCAAGACGGAGGAAGGTGGGGATGAC
GTCAAGTCATCATGGCCCTTATGCCCCGGGCTGCACACGTGCTACAATGGTCGGTACAAACGGAAGCGAA
GCCGAGAGGTGAAGCGAATCC

>gi|161407976|dbj|AB369867.1| Uncultured planctomycete gene for 16S ribosomal RNA, clone: Br20-8
GAGCACGTAGGTGGGTTTGTAAGTCAGATGTGAAAGCCTTCTGTTCAACGGGAGAATTGCATCTGAAACT
ACAGACCTTGAGTATAGGAGGGGAGAATGGAACTTCTGGTGGAGCGGTGAAATGCGTAGATATCAGAAGG
AACGCCGGCGGCGAAAGCGATTCTCTGGCCTATTACTGACACTCAGTGTGCGAAAGCTAGGGGAGCAAAC
GGGATTAGATACCCCGGTAGTCCTAGCCGTAAACGATGGGCACTAAGTAGAGGGAATTACCGATGTTCTC
TCTGCCGTAGCTAACGCATTAAGTGCCCCGCCTGGGGAGTACGGCCGCAAGGCTAAAACTCAAAAGAATT
GACGGGGGCTCGCACAAGCGGTGGAGCATGTGGCTTAATTCGATGCAACGCGAAAAACCTTACCGGGGCT
TGACATGGTAGAAGTAGGAACCCGAAAGGGTAACGAACGGTATCCAGTCCGTAGCTATCACAGGTGTTGC
ATGGCTGTCGTCAGCTCGTGTCGTGAGACGTTGGGTTAAGTCCCCTAACGAGCGAAACCCTTGTTTTTAG
TTACCAGCGGGTTGTGCCGGGTACTCTAGAAAGACTGCCGTCGTCAAGACGGAGGAAGGTGGGGATGACG
TCAAGTCATCATGGCTCTTATGCCCCGGGCTGCACACGTGCTACAATGGTCGGTACAAACGGAAGCGAAG
CCGAGAGGTGAAGCGAATCC

>gi|161407977|dbj|AB369868.1| Uncultured planctomycete gene for 16S ribosomal RNA, clone: Br20-25
GAGCACGTAGGTGGGTTTGTAAGTCAGATGTGAAAGCCTTCTGTTCAACGGGAGAATTGCATCTGAAACT
ACAGACCTTGAGTATAGGAGGGGAGAATGGAACTTCTGGTGGAGCGGTGAAATGCGTAGATATCAGAAGG
AACGCCGGCGGCGAAAGCGATTCTCTGGCCTATTACTGACACTCAGTGTGCGAAAGCTAGGGGAGCAAAC
GGGATTAGATACCCCGGTAGTCCTAGCCGTAAACGATGGGCACTAAGTAGAGGGAATTACCGATGTTCTC
TCTGCCGTAGCTAACGCATTAAGTGCCCCGCCTGGGGAGTACGGCCGCAAGGCTAAAACTCAAAAGAATT
GACGGGGGCTCGCACAAGCGGTGGAGCATGTGGCTTAATTCGATGCAACGCGAAAAACCTTACCGGGGCT
TGACATGGTAGAAGTAGGAACCCGAAAGGGTAACGAACGGTATCCAGTCCGTAGCTATCACAGGTGTTGC
ATGGCTGTCGTCAGCTCGTGTCGTGAGACGTTGGGTTAAGTCCCCTAACGAGCGAAACCCTTGTTTTTAG
TTACCAGCGGGTTGTGCCGGGTACTCTAGAAAGACTGCCGTCGTCAAGACGGAGGAAGGTGGGGATGACG
TCAAGTCATCATGGCCCTTATGCCCCGGGCTGCACACGTGCTACAATGGTCGGTACAAACGGAAGCGAAG
CCGAGAGGTGAAGCGAATCC

>gi|161407978|dbj|AB369869.1| Uncultured planctomycete gene for 16S ribosomal RNA, clone: BS20-1
GGATTAGGCATGCAAGTCGAGCGACGGGTCCTCCTTCGGGAGGAAGACCGAGCGGCGAAAGGGTGAGTAA
TATATAGGCAACCTACCTTTGGGACGGGGATAGCGTCGGGAAACCGGCGGTAATACCCGATGGCACATGC
GGGTCGCATGACCTGCTTGTTAAAGGGGGGGGATCCTTCGGGACCTTCCGCCCGTGGAGGGGCCTATATC
CTATTAGCTTGTTGGTGGGGTAACGGCCTACCAAGGCGATGATGGGTAGCCGGGCTGAGAGGTCGACCGG
TCACACTGGGACTGAGACACTGCCCAGACTTCTACGGAAGGCTGCAGTCGAGAATCATTCGCAATGGGCG
CAAGCCTGACGATGCGACGCCGCGTGCATGATGACGGCCCTCGGGTTGTAAAGTGCTGTCAGGTGTTAAG
AAAGGCGGTTGGCAGAATACGCCGGCCGTTTGACAAAGGCACCAGAGGAAGCCACGGCTAAATTCGTGCC
AGCAGCCGCGGTAACACGAATGTGGCAAGCGTTGTTCGGAATTATTGGGCATAAAGGGCACGTAGGCGGA
AGGGTAAGTTGGTGGTGAAAGCCCTCGGCTCAACCGAGGAATTGCCTCCAATACTGCCTTTCTGGAGTAC
AGGAGGGGAGAGTGGAACTCTTGGTGGAGCGGTGAAATGCGTTGATATCAAGGGGAACGCCGGCGGCGAA
AGCGGCTCTCTGGCCTGTTACTGACGCTGAGGTGCGAAAGCTAGGGGAGCAAACGGGATTAGATACCCCG
GTAGTCCTAGCCGTAAACGATGGGCACTAAGTAGAGGGAATTA

>gi|161407979|dbj|AB369870.1| Uncultured planctomycete gene for 16S ribosomal RNA, clone: BS20-30
GGATTAGGCATGCAAGTCGAACGAGGATATACTCTTCGGAGTATAAGCCGAGTGGCGAAAGGGTGAGTAA
TGCATAGATGACATACCTTTAGGATAAGAATAACTTTGTGAAAATGGAGTTAATACTTAATAATTACGAA
GCAAAATCAATTAGTTTCGTCAATGGGGGGGTAGCAATACCTCTCGCCTGAAGAGTGGTTTATGTCCTAT
CAGCTTGTTGGTGGGGTAATGGCCTACCAAGGCAAAGACGGGTAGCCGGTCTAAGAGGATGGTCGGCCAC
ACTGGGACTGAGACACTGCCCAGACTCCTACGGGAGGCTGCAGTCGAGAATCTTTCGCAATGCCCGAAAG
GGTGACGAAGCGACGCCGCGTGAGCGAAGAAGGCCTTAGGGTTGTAAAGCTCTGTCGAGGGTTATGAAAT
ATAGATAGGTTAATACCTTATCTATTTGACAAAGGCCCAAAAGGAAGCCACTGCTAACTCTGTGCCAGCA
GCCGCGGTAATACAGAGGTGGCAAGCGTTGTTCGGAATTATTGGGCGTAAAGAGCACGTAGGTGGTTTTG
TAAGTCAGGTGTGAAAGCCTTCTGTTCAAAGGAAGAACGGCATCTGAAACTGCGAATCTTGAGTGTAGGA
GGGGAGAGTGGAACTTCTGGTGGAGCGGTGAAATGCGTAGATATCAGAAGGAACGTCGGCGGCGAAAGCG
ACTCTCTGGCCTATTACTGACACTGAGGTGCGAAAGTTAGGGGAGCAAACGGGATTAGATACCCCGGTAG
TCCTAACCGTAAACGATGGGCACTAAGTAGAGGGAATTA

>gi|161407980|dbj|AB369871.1| Uncultured planctomycete gene for 16S ribosomal RNA, clone: BS20-38
GGATTACGGCATGCAAGTCGAGCGACGGGTCCTCCTTCGGGAGGAAGACCGAGCGGCGAAAGGGTGAGTA
ATATATAGGCAACCTACCTTTGGGACGGGGATAGCGTCGGGAAACCGGCGGTAATACCCGATGGCACATG
CGGGTCGCATGACCTGCTTGTTAAAGGGGGGGGGATCCTTCGGGACCTTCCGCCCGTGGAGGGGCCTATA
TCCTATTAGCTTGTTGGTGGGGTAACGGCCTACCAAGGCGATGATGGGTATCCGGGCTGAGAGGTCGACC
GGTCACACTGGGACTGAGACACTGCCCAGACTTCTACGGAAGGCTGCAGTCGAGAATCATTCGCAATGGG
CGCAAGCCTGACGATGCGACGCCGCGTGTATGATGACGGCCCTCGGGTTGTAAAGTGCTGTCAGGTGTTA
AGAAAGGCGGTTGGCAGAATACGCCGGCCGTTTGACAAAGGCACCAGAGGAAGCCACGGCTAAATTCGTG
CCAGCAGCCGCGGTAACACGAATGTGGCAAGCGTTGTTCGGAATTATTGGGCATAAAGGGCACGTAGGCG
GAAGGGTAAGTTGGTGGTGAAAGCCCTCGGCTCAACCGAGGAATTGCCTCCAATACTGCCTTTCTGGAGT
ACAGGAGGGGAGAGTGGAACTCTTGGTGGAGCGGTGAAATGCGTTGATATCAAGGGGAACGCCGGCGGCG
AAAGCGGCTCTCTGGCCTGTTACTGACGCTGAGGTGCGAAAGCTAGGGGAGCAAACGGGATTAGATACCC
CGGTAGTCCTAGCCGTAAACGATGGGCACTAAGTAGAGGGAATTA
>gi|166865429|dbj|AB378303.1| Uncultured planctomycete gene for 16S ribosomal RNA, partial sequence, clone: Am5-55
ATGCAAGTCGAGCGACGGATCCTCCTTCGGGAGGAAGACCGAGCGGCGAAAGGGTGAGTAATATATAGGC
AACCTACCCTTGGGACGGGGATAGCGTCGGGAAACCGGCGGTAATACCCGATGGCACATGCGGGTCGCAT
GACCTGCTTGTTAAAGGGGGGGGATCCTTCGGGACCTTCCGCCCGTGGAGGGGCCTATATCCTATTAGCT
TGTTGGTGGGGTAACGGCCTACCAAGGCGATGATGGGTAGCCGGGCTGAGAGGTCGACCGGTCACACTGG
GACTGAGACACTGCCCAGACTTCTACGGAAGGCTGCAGTCGAGAATCATTCGCAATGGGCGCAAGCCTGA
CGATGCGACGCCGCGTGCATGATGACGGCCCTCGGGTTGTAAAGTGCTGTCAGGTGTTAAGAAAGGCGGT
TGGCAGAATACGCCGGCCGTTTGACAAAGGCACCAGAGGAAGCCACGGCTAAATTCGTGCCAGCAGCCGC
GGTAACACGAATGTGGCAAGCGTTGTTCGGAATTATTGGGCATAAAGGGCACGTAGGCGGAAGGGTAAGT
TGGTGGTGAAAGCCCTCGGCTCAACCGAGGAATTGCCTCCAATACTGCCTTTCTGGAGTACAGGAGGGGA
GAGTGGAACTCCTGGTGGAGCGGTGAAATGCGTTGATATCAAGGGGAACGCCGGCGGCGAAAGCGGCTCT
CTGGCCTGTTACTGACGCTGAGGTGCGAAAGCTAGGGGAGCAAACGGGATTAGATACCCCGGTAGTCCTA
GCCGTAAACGATGGGCACTAAGTAGAGGGGTTTT

>gi|166865430|dbj|AB378304.1| Uncultured planctomycete gene for 16S ribosomal RNA, partial sequence, clone: Am6-57
ATGCAAGTCGAGCGACGGGCCCCAGCTTGCTGGGGAGACCGAGCGGCGAAAGGGTGAGTAATAAATAGGC
AACTTGCCCCTGGGACGGGGATAGCGTCCGGAAACGGGCGGTAATACCCGATGGTACACATGTGTTGTTA
GGATGTATGTGTTAAAGGAGGGGATCTTCGGACCTTCCGCCTGGGGAGAGGCCTATTTCCTATTAGTTTG
TTGGTGGGGTAACGGCCTACCAAGACGTTGATGGGTAGCCGGACTGAGAGGTTGACCGGTCACACTGGGA
CTGAGACACTGCCCAGACTTCTACGGAAGGCTGCAGTCGAGAATCATTCGCAATGGGCGAAAGCCTGACG
ATGCGACGCCGCGTGTATGATGAAGGCCCTCGGGTTGTAAAGTACTGTCAGGTGTTATGAACAGCGCTGG
GAGTAATACGCTCAGCGTTTGACAAAGGCACCAAAGGAAGCCACGGCTAACTTCGTGCCAGCAGCCGCGG
TAACACGAAGGTGGCGAGCGTTGTTCGGAATTATTGGGCATAAAGGGCACGTAGGCGGAAAGGTAAGTTG
GTGGGTGAAATCCCTCGGCTCAACCGAGGAACTGCCGCCAATACTGCCTATCTCGAGTGCAGGAGGGGAG
AGTGGAACTCTTGGTGGAGCGGTGAAATGCGTTGATATCAAGGGGAACGCCGGCGGCGAAAGCGGCTCTC
TGGCCTGTTACTGACGCTGATGTGCGAAAGCTAGGGGAGCAAACGGGATTAGATACCCCGGTAGTCCTAG
CCGTAAACGATGGGCACTAAGTAGAGGGGTTTT

>gi|166865431|dbj|AB378305.1| Uncultured planctomycete gene for 16S ribosomal RNA, partial sequence, clone: Am6-61
ATGCAAGTCGAGCGACGGGTCCTCCTTCGGGAGGAAGACCGAGCGGCGAAAGGGTGAGTAATATATAGGC
AGCCTACCTTTGGGACGGGGATAGCGTCGGGAAACCGGCGGTAATACCCGATGGCACATGCGGGTCGCAT
GACCTGCTTGTTAAAGGGGGGGGATCCTTCGGGACCTTCCGCCCGTGGAGGGGCCTATATCCTATTAGCT
TGTTGGTGGGGTAACGGCCTACCAAGGCGATGATGGGTAGCCGGGCTGAGAGGTCGACCGGTCACACTGG
GACTGAGACACTGCCCAGACTTCTACGGAAGGCTGCAGTCGAGAATCATTCGCAATGGGCGCAAGCCTGA
CGATGCGACGCCGCGTGCATGATGACGGCCCTCGGGTTGTAAAGTGCTGTCAGGTGTTAAGAAAGGCGGT
TGGCAGAATACGCCGGCCGTTTGACAAAGGCACCAGAGGAAGCCACGGCTAAATTCGTGCCAGCAGCCGC
GGTAACACGAATGTGGCAAGCGTTGTTCGGAATTATTGGGCATAAAGGGCACGTAGGCGGAAGGGTAAGT
TGGTGGTGAAAGCCCTCGGCTCAACCGAGGAATTGCCTCCAATACTGCCTATCTCGAGTGCAGGAGGGGA
GAGTGGAACTCTTGGTGGAGCGGTGAAATGCGTTGATATCAAGGGGAACGCCGGCGGCGAAAGCGGCTCT
CTGGCCTGTTACTGACGCTGATGTGCGAAAGCTAGGGGAGCGAACGGGATTAGATACCCCGGTAGTCCTA
GCCGTAAACGATGGGCACTAAGTAGAGGGGTTTT

>gi|166865432|dbj|AB378306.1| Uncultured planctomycete gene for 16S ribosomal RNA, partial sequence, clone: Am6-62
ATGCAAGTCGAGCGACGGGTCCTCCTTCGGGAGGAAGACCGAGCGGCGAAAGGGTGAGTAATATATAGGC
AACCTACCCTTGGGACGGGGATAGCGTCGGGAAACCGGCGGTAATACCCGATGGCACATGCGGGTCGCAT
GACCTGCTTGTTAAAGGGGGGGGATCCTTCGGGACCTTCCGCCCGTGGAGGGGCCTATATCCTATTAGCT
TGTTGGTGGGGTAACGGCCTACCAAGGGCGATGATGGGTAGCCGGGCTGAGAGGTCGACCGGTCACACTG
GGACTGAGACACTGCCCAGACTTCTACGGAAGGCTGCAGTCGAGAATCATTCGCAATGGGCGCAAGCCTG
ACGATGCGACGCCGCGTGCATGATGACGGCCCTCGGGTTGTAAAGTGCTGTCAGGTGTTAAGAAAGGCGG
TTGGCAGAATACGCCGGCCGTTTGACAAAGGCACCAGAGGAAGCCACGGCTAAATTCGTGCCAGCAGCCG
CGGTTAACACGAATGTGGCAAGCGTTGTTCGGAAATTATTGGGCATAAAGGGCACGTAGGCGGAAGGGTA
AGTTGGTGGTGAAAGCCCTCGGCTCAACCGAGGAATTGCCTCCAATACTGCCTTTCTGGAGTACAGGAGG
GGAGAGTGGAACTCTTGGTGGAGCGGTGAAATGCGTTGATATCAAGGGGAACGCCGGCGGCGAAAGCGGC
TCTCTGGCCTGTTACTGACGCTGAGGTGCGAAAGCTAGGGGAGCAAACGGGATTAGATACCCCGGTAGTC
CTAGCCGTAAACGATGGGCACTAAGTAGAGGGGTTTT

>gi|166865433|dbj|AB378307.1| Uncultured planctomycete gene for 16S ribosomal RNA, partial sequence, clone: Am6-63
ATGCAAGTCGAGCGACGGGTCCTCCTTCGGGAGGAAGACCGAGCGGCGAAAGGGTGAGTAATATATAGGC
AACCTACCTTTGGGACGGGGATAGCGTCGGGAAACCGGCGGTAATACCCGATGGCACATGCGGGTCGCAT
GACCTGCTTGTTAAAGGGGGGGGATCCTTCGGGACCTTCCGCCCGTGGAGGGGCCTATATCCTATTAGCT
TGTTGGTGGGGTAACGGCCTACCAAGGCGATGATGGGTAGCCGGGCTGAGAGGTCGACCGGTCACACTGG
GACTGAGACACTGCCCAGACTTCTACGGAAGGCTGCAGTCGAGAATCATTCGCAATGGGCGCAAGCCTGA
CGATGCGACGCCGCGTGCATGATGACGGCCCTCGGGTTGTAAAGTGCTGTCAGGTGTTAAGAAAGGCGGT
TGGCAGAATACGCCGGCCGTTTGACAAAGGCACCAGAGGAAGCCACGGCTAAATTCGTGCCAGCAGCCGC
GGTAACACGAATGTGGCAAGCGTTGTTCGGAATTATTGGGCATAAAGGGCACGTAGGCGGAAGGGTAAGT
TGGTGGTGAAAGCCCTCGGCTCAACCGAGGAATTGCCTCCAATACTGCCTTTCTGGAGTACAGGAGGGGA
GAGTGGAACTCTTGGTGGAGCGGTGAAATGCGTTGATATCAAGGGGAACGCCGGCGGCGAAAGCGGCTCT
CTGGCCTGTTACTGACGCTGAGGTGCGAAAGCTAGGGGAGCAAACGGGATTAGATACCCCGGTAGTCCTA
GCCGTAAACGATGGGCACTAAGTAGAGGGGTTTT

>gi|166865434|dbj|AB378308.1| Uncultured planctomycete gene for 16S ribosomal RNA, partial sequence, clone: Am4-34
ATGCAAGTCGCACGAGAAAAGGCCCTTCGGGGCCTGAGTACAGTGGCGGAAGGGTGAGTAATGCCTAGAC
AACCTACCCTCGTGTTGGGGATAACAGCTGGAAACGGCTGCTAATACCGAATGAGGCCGTAGAGTTGCAT
GACTTTTCGGTGAAAGGCGGGGATCCTTCGGGACCTGTCGCATGAGGAGGGGTCTAGGTCCTATCAGCCT
GTTGGTGAGGTGACGGCTCACCAAGGCTTTGACGGGTAGCCGGCCTGAGAGGGTGACCGGCCACACTGGG
ACTGAGACACTGCCCAGACTCCTACGGGAGGCTGCAGTCGAGAATCTTCGGCAATGGGCGCAAGCCTGAC
CGAGCGACGCCGCGTGGAGGATGAAGGCCTTCGGGTTGTAAACTCCTGTCACGGGTTATGAAATCCTGGG
GTGCCAATACCACCCTTGTGTTGACAAAGGCCCGAGAGGAAGTCATGGCTAACTCTGTGCCAGCAGCCGC
GGTAATACAGAGATGGCAAGCGTTGTTCGGAATTACTGGGCATAAAGGGCACGTAGGCGGACCTGTAAGT
CAGGTGTGAAATCCCTCGGCTTAACCGAGGAATTGCGCCTGATACTGCGGGCCTTGAGGGCAGGAGGGGA
GAGTGGAACTCTTGGTGGAGCGGTGAAATGCGTAGATACTAAGAGGAACGCCGGTGGCGAAAGCGACTCT
CTGGCCTGCTTCTGACGCTGAGGTGCGAAAGCTAGGGGAGCAAACAGGATTAGATACCCTGGTAGTCCTA
GCCGTAAACGATGGGCACTAAGTAGAGGGGTTTT

>gi|166865435|dbj|AB378309.1| Uncultured planctomycete gene for 16S ribosomal RNA, partial sequence, clone: Am6-82
ATGCAAGTCGAGCGACGGGCCCCCCTTCGGGGGGGAGACCGAGCGGCGAAAGGGTGAGTAATATATAGGC
AACTTACCCCCGGGACGGGGATAGCGTCGGGAAACCGGCGGTAATACCCGATAGAACACATTGATTGCAT
GATGTTTGTGTTAAAGGTGGGGATCTTCGGACCTTCCGCCTGGGGAGAGGCCTATGTCCTATTAGTTTGT
TGGTGGGGTAACGGCCCACCAAGGCGATGATGGGTAGCCGGGCTGAGAGGTTGGCCGGTCACACTGGGAC
TGAGACACTGCCCAGACTTCTACGGAAGGCTGCAGTCGAGAATCATTCGCAATGGGCGAAAGCCTGACGA
TGCGACGCCGCGTGGATGATGAAGGCCCTCGGGTTGTAAAGTCCTGTCAGGTGTTAGGAAAGGCGGCGGG
AGTAATAAGTCCGCCGTTTGACAAAGGCACCAGAGGAAGCCACGGCTAACTTCGTGCCAGCAGCCGCGGT
AACACGAAGGTGGCAAGCGTTGTTCGGAATTATTGGGCATAAAGGGCACGTAGGCGGAGAGGTAAGTTGG
TGGTGAAAGCCCCCGGCTCAACCGGGGAATTGCCTCCAAAACTGCCTTTCTGGAGTGCAGGAGGGGAGAG
TGGAACTCTTGGTGGAGCGGTGAAATGCGTTGATATCAAGGGGAACGCCGGCGGCGAAAGCGACTCTCTG
GCCTGCTACTGACGCTGATGTGCGAAAGCTAGGGGAGCAAACGGGATTAGATACCCCGGTAGTCCTAGCC
GTAAACGATGGGCACTAAGTAGAGGGGTTTT

>gi|166865438|dbj|AB378312.1| Uncultured planctomycete gene for 16S ribosomal RNA, partial sequence, clone: Am12-169
ATGCAAGTCGAGCGACGGGCCCCCCTTCGGGGGGGAGACCGAGCGGCGTAAGGGTGAGTAATATATAGGC
AACTTACCCCTGGGACGGGGATAGCGTCGGGAAACCGGCGGTAATACCCGATGGCACGCGCGCGGCACAT
GCCGCGTACGTTAAAGGGGGGGGACCTTTCGGGGCCTTCCGCCTGGGGAGAGGCCTGTATCCTATTAGCT
TGTTGGTGGGGTAACGGCCCACCAAGGCAATGATGGGTAGCCGGGCTGAGAGGTCGGCCGGTCACACTGG
GACTGAGACACTGCCCAGACTTCTACGGAAGGCTGCAGTCGAGAATCATTCGCAATGGGCGCAAGCCTGA
CGATGCGACGCCGCGTGGATGATGAAGGCCCTCGGGTTGTAAAGTCCTGTCAGGAGTTAGGAAATGCGGT
TGGCAGAATACGCCGGCCGTTTGACAAAGGCTCCAGAGGAAGCCACGGCTAACTTCGTGCCAGCAGCCGC
GGTAACACGAAGGTGGCAAGCGTTGTTCGGAATTATTGGGCATAAAGGGCACGTAGGCGGAGGGGTCAGT
CGGACGTGAAAGCCCCCGGCTCAACCGGGGAATTGCTTCCGATACTGCCTCTCTGGAGTGCAGGAGGGGA
GAGTGGAACTCTTGGTGGAGCGGTGAAATGCGTTGATATCAAGGGGAACGCCGGCGGCGAAAGCGACTCT
CTGGCCTGCTACTGACGCTGATGTGCGAAAGCCAGGGGAGCGAACGGGATTAGATACCCCGGTAGTCCTG
GCCGTAAACGATGGGCACTAAGTAGAGGGGTTTT

>gi|166865440|dbj|AB378314.1| Uncultured planctomycete gene for 16S ribosomal RNA, partial sequence, clone: Am20-225
ATGCAAGTCGAACGAGAAAGGGCCCTTCGGGGCCTGAGTACAGTGGCGGAAGGGTGAGTAATGCCTAGAT
AACCTACCCTCGTGTTGGGGACAACAGCTGGAAACGGCTGCTAATACCGAATGAGGCCGAGATTTCGCAT
GGAGTCTCGGTGAAAGGCGGGGATCCTTCGGGACCTGTCGCATGAGGAGGGATCTAGGTCCTATCAGCTT
GTTGGTGGGGTAACGGCCTACCAAGGCTTTGACGGGTAGCCGGCCTGAGAGGGTGAACGGCCACACTGGG
ACTGAGACACTGCCCAGACTCCTACGGGAGGCTGCAGTCGAGAATCTTCGGCAATGGGCGAAAGCCTGAC
CGAGCGACGCCGCGTGGAGGATGAAGGCCTTCGGGTTGTAAACTCCTGTCACGGGTTATGAAATCCATCG
TTGCTAATACCAGCGGTGGTTGACAAAGGTCCGAGAGGAAGTCATGGCTAACTCTGTGCCAGCAGCCGCG
GTAATACAGAGATGGCAAGCGTTGTTCGGAATTACTGGGCATAAAGGGCACGTAGGCGGGTTCATAAGTC
AGGTGTGAAATCCCTCGGCTCAACCGAGGAACTGCGCCTGAAACTGTGAGTCTTGAGGGCAGGAGGGGAG
AGTGGAACTCTTGGTGGAGCGGTGAAATGCGTAGATACTAAGAGGAACGCCGGTGGCGAAAGCGACTCTC
TGGCCTGCTTCTGACGCTGAGGTGCGAAAGCTAGGGGAGCAAACAGGATTAGATACCCTGGTAGTCCTAG
CCGTAAACGATGGACACTAAGTAGAGGGGTTTT

>gi|166865442|dbj|AB378316.1| Uncultured planctomycete gene for 16S ribosomal RNA, partial sequence, clone: Am20-229
ATGCAAGTCGAACGAGAAAGGGCCCTTCGGGGCCTGAGTACAGTGGCGGAAGGGTGAGTAATGCCTAGAT
AACCTACCCTCGTGTTGGGGACAACAGCTGGAAACGGCTGCTAATACCGAATGAGGCCGAGATTTCGCAT
GGAGTCTCGGTGAAAGGCGGGGATCCTTCGGGACCTGTCGCATGAGGAGGGATCTAGGTCCTATCAGCTT
GTTGGTGGGGTAACGGTCTACCAAGGCTTTGACGGGTAGCCGGCCTGAGAGGGTGAACGGCCACACTGGG
ACTGAGACACTGCCCAGACTCCTACGGGAGGCTGCAGTCGAGAATCTTCGGCAATGGGCGAAAGCCTGAC
CGAGCGACGCCGCGTGGAGGATGAAGGCCTTCGGGTTGTAAACTCCTGTCACGGGTTATGAAATCCATCG
TTGCTAATACCAGCGGTGGTTGACAAAGGTCCGAGAGGAAGTCATGGCTAACTCTGTGCCAGCAGCCGCG
GTAATACAGAGATGGCAAGCGTTGTTCGGAATTACTGGGCATAAAGGGCACGTAGGCGGGTTCATAAGTC
AGGTGTGAAATCCCTCGGCTCAACCGAGGAACTGCGCCTGAAACTGTGAGTCTTGAGGGCAGGAGGGGAG
AGTGGAACTCTTGGTGGAGCGGTGAAATGCGTAGATACTAAGAGGAACGCCGGTGGCGAAAGCGACTCTC
TGGCCTGCTTCTGACGCTGAGGTGCGAAAGCTAGGGGAGCAAACAGGATTAGATACCCTGGTAGTCCTAG
CCGTAAACGATGGACACTAAGTAGAGGGGTTTT

>gi|166865443|dbj|AB378317.1| Uncultured planctomycete gene for 16S ribosomal RNA, partial sequence, clone: Am20-232
ATGCAAGTCGAGCGCGAAAGCTCCCTTCGGGGAGTAAGTAGAGCGGCGAAAGGGTGAGTAACGCATAGGT
AACCTACCCCCAACTCTGGTATAGCGCCTGGAAACGGGCGGTAATCCCGGATGGTCCCGAGGACGGGAAT
CCGACCTCGGGCAAAGATTGGGATCTTCGGACCTTTCGGTCGGGGAGGGGCCTATGTCCCATCAGCTAGT
TGGTGAGGTTATGGCTCACCAAGGCAATGACGGGTAGCCGGACTGAGAGGTTGGCCGGTCACACTGGGAC
TGAGACACTGCCCAGACTCCTACGGGAGGCTGCAGTCGAGAATCATTCACAATGCGCGAAAGCGTGATGA
TGTGACGCCGCGTGGAGGATGAAGGCCTTAGGGTTGTAAACTCCTGTCACGGGTTATGAAACGCAGTGCG
TTAATAGCGTGCTGCCTGACAAAGGCCCGAGAGGAAGTCACGGCTAACTCCGTGCCAGCAGCCGCGGTAA
TACGGAGGTGGCAAGCGTTGCTCGGAATCACTGGGCATAAAGGGCGTCTAGGCGGATTGGTAAGTCGGCT
GTGAAATCCCTCGGCTCAACCGAGGAAGTGCAACCGATACTGCCGGTCTTGAGGGCGAGAGGGGAGAGTG
GAACTCCTGGTGGAGCGGTGAAATGCGTAGATATCAGGAGGAACGCCGGTGGCGAAAGCGACTCTCTGGC
TCGTCCCTGACGCTGAAGCGCGGAAGCTAGGGGAGCGAACGGGATTAGATACCCCGGTAGTCCTAGCCGT
AAACGATGGGCACTAAGTAGAGGGGTTTT

>gi|166865444|dbj|AB378318.1| Uncultured planctomycete gene for 16S ribosomal RNA, partial sequence, clone: Br20-2
GAGCACGTAGGTGGGTTTGTAAGTCAGATGTGAAAGCCTTCTGTTCAACGGGAGAATTGCATCTGAAACT
ACAGACCTTGAGTATAGGAGGGGAGAATGGAACTTCTGGTGGAGCGGTGAAATGCGTAGATATCAGAAGG
AACGCCCGGCGGCGAAAGCGATTCTCTGGCCTATTACTGACACTCAGTGTGCGAAAGCTAGGGGAGCAAA
CGGGATTAGATACCCCGGTAGTCCTAGCCGTAAACGATGGGCACTAAGTAGAGGGAATTACCGATGTTCT
CTCTGCCGTAGCTAACGCATTAAGTGCCCCGCCTGGGGAGTACGGCCGCAAGGCTAAAACTCAAAAGAAT
TGACGGGGGCTCGCACAAGCGGTGGAGCATGTGGCTTAATTCGATGCAACGCGAAAAACCTTACCGGGGC
TTGACATGGTAGAAGTAGGAACCCGAAAGGGTAACGAACGGTATCCAGTCCGTAGCTATCACAGGTGTTG
CATGGCTGTCGTCAGCTCGTGTCGTGAGACGTTGGGTTAAGTCCCCTAACGAGCGAAACCCTTGTTTTTA
GTTACCAGCGGGTTGTGCCGGGTACTCTAGAAAGACTGCCGTCGTCAAGACGGAGGAAGGTGGGGATGAC
GTCAAGTCATCATGGCCCTTATGCCCCGGGCTGCACACGTGCTACAATGGTCGGTACAAACGGAAGCGAA
GCCGAGAGGTGAAGCGAATCC

>gi|166865445|dbj|AB378319.1| Uncultured planctomycete gene for 16S ribosomal RNA, partial sequence, clone: Br20-8
GAGCACGTAGGTGGGTTTGTAAGTCAGATGTGAAAGCCTTCTGTTCAACGGGAGAATTGCATCTGAAACT
ACAGACCTTGAGTATAGGAGGGGAGAATGGAACTTCTGGTGGAGCGGTGAAATGCGTAGATATCAGAAGG
AACGCCGGCGGCGAAAGCGATTCTCTGGCCTATTACTGACACTCAGTGTGCGAAAGCTAGGGGAGCAAAC
GGGATTAGATACCCCGGTAGTCCTAGCCGTAAACGATGGGCACTAAGTAGAGGGAATTACCGATGTTCTC
TCTGCCGTAGCTAACGCATTAAGTGCCCCGCCTGGGGAGTACGGCCGCAAGGCTAAAACTCAAAAGAATT
GACGGGGGCTCGCACAAGCGGTGGAGCATGTGGCTTAATTCGATGCAACGCGAAAAACCTTACCGGGGCT
TGACATGGTAGAAGTAGGAACCCGAAAGGGTAACGAACGGTATCCAGTCCGTAGCTATCACAGGTGTTGC
ATGGCTGTCGTCAGCTCGTGTCGTGAGACGTTGGGTTAAGTCCCCTAACGAGCGAAACCCTTGTTTTTAG
TTACCAGCGGGTTGTGCCGGGTACTCTAGAAAGACTGCCGTCGTCAAGACGGAGGAAGGTGGGGATGACG
TCAAGTCATCATGGCTCTTATGCCCCGGGCTGCACACGTGCTACAATGGTCGGTACAAACGGAAGCGAAG
CCGAGAGGTGAAGCGAATCC

>gi|166865446|dbj|AB378320.1| Uncultured planctomycete gene for 16S ribosomal RNA, partial sequence, clone: Br20-25
GAGCACGTAGGTGGGTTTGTAAGTCAGATGTGAAAGCCTTCTGTTCAACGGGAGAATTGCATCTGAAACT
ACAGACCTTGAGTATAGGAGGGGAGAATGGAACTTCTGGTGGAGCGGTGAAATGCGTAGATATCAGAAGG
AACGCCGGCGGCGAAAGCGATTCTCTGGCCTATTACTGACACTCAGTGTGCGAAAGCTAGGGGAGCAAAC
GGGATTAGATACCCCGGTAGTCCTAGCCGTAAACGATGGGCACTAAGTAGAGGGAATTACCGATGTTCTC
TCTGCCGTAGCTAACGCATTAAGTGCCCCGCCTGGGGAGTACGGCCGCAAGGCTAAAACTCAAAAGAATT
GACGGGGGCTCGCACAAGCGGTGGAGCATGTGGCTTAATTCGATGCAACGCGAAAAACCTTACCGGGGCT
TGACATGGTAGAAGTAGGAACCCGAAAGGGTAACGAACGGTATCCAGTCCGTAGCTATCACAGGTGTTGC
ATGGCTGTCGTCAGCTCGTGTCGTGAGACGTTGGGTTAAGTCCCCTAACGAGCGAAACCCTTGTTTTTAG
TTACCAGCGGGTTGTGCCGGGTACTCTAGAAAGACTGCCGTCGTCAAGACGGAGGAAGGTGGGGATGACG
TCAAGTCATCATGGCCCTTATGCCCCGGGCTGCACACGTGCTACAATGGTCGGTACAAACGGAAGCGAAG
CCGAGAGGTGAAGCGAATCC

>gi|308211314|gb|HM851535.1| Uncultured planctomycete clone MONTSERRAT_1A 16S ribosomal RNA gene, partial sequence
TTCGCAATGCCCGAAAGGGTGACGAAGCGACGCCGCGTGGATGAAGAAGGCCTTCGGGTTGTAAAATCCT
GTCAGGAGTTAAGAAATGTAAGTTTGAGAATACCAAATTTACTTGACAAAAGCTCCAAAGGAAGCCACGG
CTAACTCTGTGCCAGCAGCCGCGGTAATACAGAGGTGGCGAGCGTTGTTCGGAATTATTGGGCGTAAAGA
GCACGTAGGTGGATTTGTAAGTCAGATGTAAAAGCCTTCTGTTCAACGGAAGAATTGCATCTGAAACTAC
AAACCTTGAGTATAGGAGGGGAGAGTGGAACTTCTGGTGGAGCGGTGAAATGCGTAGATATCAGAAGGAA
CGCCGGCGGCGAAAGCGACTCTCTGGCCTATTACTGACACTGAGTGTGCGAAAGCTAGGGGAGCAAACGG
GATTAGATACCCCGGTAGTCCTAGCCGTAAACGATGGGCACTAA

>gi|308211315|gb|HM851536.1| Uncultured planctomycete clone MONTSERRAT_1C 16S ribosomal RNA gene, partial sequence
TTCGCAATGCCCGAAAGGGTGACGAAGCGACGCCGCGTGGATGAAGAAGGCCTTCGGGTTGTAAAGCCCT
GTCAGGAGTTATGAAATGTAAGTACGCTAATATCGTGCTTATTTGACAAAGGCTCCAAAGGAAGCCACGG
CTAACTCTGTGCCAGCAGCCGCGGTAATACAGAGGTGGCGAGCGTTGTTCGGAATTATTGGGCGTAAAGA
GCACGTAGGTGGGTTTGCAAGTCAGATGTGAAAGCCTTCTGTTCAACGGAAGAATTGCATCTGAAACTGC
AAACCTTGAGTGTAGGAGGGGAGAATGGAACTTCTGGTGGAGCGGTGAAATGCGTAGATATCAGAAGGAA
CGCCGGCGGCGAAAGCGATTCTCTGGCCTATTACTGACACTCAGTGTGCGAAAGCTAGGGGAGCAAACGG
GATTAGATACCCCGGTAGTCCTAGCCGTAAACGATGGGCACTAA

>gi|308211316|gb|HM851537.1| Uncultured planctomycete clone MONTSERRAT_1D 16S ribosomal RNA gene, partial sequence
TTCGCAATGCCCGAAAGGGTGACGAAGCGACGCCGCGTGGGTGAGGAAGGCCTTCGGGTTGTAAAACCCT
GTCAGGAGTTATGAAATGTAAGTGCGCTAATATCGTTCTTATTTGACAAAGGCTCCAAAGGAAGCCACGG
CTAACTCTGTGCCAGCAGCCGCGGTAATACAGAGGTGGCAAGCGTTGTTCGGAATTATTGGGCGTAAAGA
GCACGTAGGTGGGTTTGCAAGTCAGATGTGAAAGCCTTCTGTTCAACGGAAGAATTGCATCTGAAACTGC
TGATCTTGAGTATAGGAGGGGAGAATGGAACTTCTGGTGGAGCGGTGAAATGCGTAGATATCAGAAGGAA
CGCCGGCGGCGAAAGCGATTCTCTGGCCTATTACTGACACTCAGTGTGCGAAAGCTAGGGGAGCAAACGG
GACTAGATACCCCGGTAGTCCTAGCCGTAAACGATGGGCACTAA

>gi|308211317|gb|HM851538.1| Uncultured planctomycete clone MONTSERRAT_1F 16S ribosomal RNA gene, partial sequence
TTCGCAATGCCCGAAAGGGTGACGAAGCGACGCCGCGTGAGTGAAGAAGGCCTTCGGGTTGTAAAACTCT
GTCAGGAGTTATGAAATGTAAGTTCGATAATACCGGATTTACTTGACAAAGGCTCCAGAGGAAGCCACGG
CTAACTCTGTGCCAGCAGCCGCGGTAATACAGAGGTGGCAAGCGTTGTTCGGAATTATTGGGCGTAAAGA
GCACGTAGGTGGATTTGCAAGTCAGATGTGAAAGCCTTTTGTTCAACGGAAGAATTGCATCTGAAACTAC
AAGTCTTGAGTATAGGAGGGGAGAGTGGAACTTCTGGTGGAGCGGTGAAATGCGTAGATATCAGAAGGAA
CGCCGGTGGCGAAAGCGACTCTCTGGCCTATCACTGACACTGAGTGTGCGAAAGCTAGGGGAGCAAACGG
GATTAGATACCCCGGTAGTCCTAGCCGTAAACGATGGGCACTAA

>gi|308211318|gb|HM851539.1| Uncultured planctomycete clone MONTSERRAT_1G 16S ribosomal RNA gene, partial sequence
TTCGCAATGCCCGAAAGGGTGACGAAGCGACGCCGCGTGGATGAAGAAGGCCTTCGGGTTGTAAAATCCT
GTCAGGAGTTAAGAAATGTAGGTGCGATAATACCGTGCTTATTTGACAAAGGCTCCAAAGGAAGCCACGG
CTAACTCTGTGCCAGCAGCCGCGGTAATACAGAGGTGGCAAGCGTTGTTCGGAATTATTGGGCGTAAAGA
GCACGTAGGTGGATTTGTTAGTCAGATGTGAAAGCCTTTTGTTCAACGGAAGAATTGCATCTGAAACTAC
AAACCTTGAGTATAGGAGGGGAGAGTGGAACTTCTGGTGGAGCGGTGAAATGCGTAGATATCAGAAGGAA
CGTCGGCGGCGAAAGCGACTCTCTGGCCTATAACTGACACTCAGTGTGCGAAAGCTAGGGGAGCAAACGG
GATTAGATACCCCGGTAGTCCTAGCCGTAAACGATGGGCACTAA

>gi|308211319|gb|HM851540.1| Uncultured planctomycete clone MONTSERRAT_2C 16S ribosomal RNA gene, partial sequence
TTCGCAATGCCCGAAAGGGTGACGAAGCGACGCCGCGTGGGTGAGGAAGGCCTTCGGGTTGTAAAGCCCT
GTCAGGAGTTATGAAATGTAAGTGCGCTAATATCGTACTTATTTGACAAAGGCTCCAAAGGAAGCCACGG
CTAACTCTGTGCCAGCAGCCGCGGTAATACAGAGGTGGCGAGCGTTGTTCGGAATTATTGGGCGTAAAGA
GCACGTAGGTGGGTTTGCAAGTCAGATGTGAAAGCCTTCTGTTCAACGGAAGAATTGCATCTGAAACTGC
TAATCTTGAGTATAGGAGGGGAGAATGGAACTTCTGGTGGAGCGGTGAAATGCGTAGATATCAGAAGGAA
CGCCGGCGGCGAAAGCGATTCTCTGGCCTACTACTGACACTCAGTGTGCGAAAGCTAGGGGAGCAAACGG
GATTAGATACCCCGGTAGTCCTAGCCGTAAACGATGGGCACTAA

>gi|308211320|gb|HM851541.1| Uncultured planctomycete clone MONTSERRAT_2D 16S ribosomal RNA gene, partial sequence
TTCGCAATGCCCGAAAGGGTGACGAAGCGACGCCGCGTGGGTGAGGAAGGCCTTCGGGTTGTAAAACCCT
GTCAGGAGTTATGAAATGTAAGCGCGCTAATATCGTTCTTATTTGACAAAGGCTCCAAAGGAAGCCACGG
CTAACTCTGTGCCAGCAGCCGCGGTAATACAGAGGTGGCGAGCGTTGTTCGGAATTATTGGGCGTAAAGA
GCACGTAGGTGGGTTTGCAAGTCAGATGTGAAAGCCTTCTGTTCAACGGAAGAATTGCATCTGAAACTGC
TAATCTTGAGTATAGGAGGGGAGAATGGAACTTCTGGTGGAGCGGTGAAATGCGTAGATATCAGAAGGAA
CGCCGGCGGCGAAAGCGATTCTCTGGCCTACTACTGACACTCAGTGTGCGAAAGCTAGGGGAGCAAACGG
GATTAGATACCCCGGTAGTCCTAGCCGTAAACGATGGGCACTAA

>gi|308211321|gb|HM851542.1| Uncultured planctomycete clone MONTSERRAT_2E 16S ribosomal RNA gene, partial sequence
TTCGCAATGCCCGAAAGGGTGACGAAGCGACGCCGCGTGGGTGAAGAAGGCCTTCGGGTTGTAAAACCCT
GTCAGGAGTTAAGAAATGTAGGTTCGAAAATATTGGGCCTATTTGACAAAAACTCCAAAGGAAGCCACGG
CTAACTCTGTGCCAGCAGCCGCGGTAATACAGAGGTGGCGAGCGTTGTTCGGAATTATTGGGCGTAAAGA
GCACGTAGGTGGATTTGTAAGTCAGATGTGAAAGCCTTCTGTTCAACGGAAGAATTGCATCTGAAACTAC
AAACCTTGAGTATAGGAGGGGAGAGTGGAACTTCTGGTGGAGCGGTGAAATGCGTAGATATCAGAAGGAA
CACCGGCGGCGAAAGCGACTCTCTGGCCTATTACTGACACTGAGTGTGCGAAAGCTAGGGGAGCAAACGG
GATTAGATACCCCGGTAGTCCTAGCCGTAAACGATGGGCACTAA

>gi|308211322|gb|HM851543.1| Uncultured planctomycete clone MONTSERRAT_2F 16S ribosomal RNA gene, partial sequence
TTCGCAATGCCCGAAAGGGTGACGAAGCGACGCCGCGTGGGTGAGGAAGGCCTTCGGGTTGTAAAACCCT
GTCAGGAGTTAAGAAATGTAGGTTCGAAAATATTGGGCCTATTTGACAAAAACTCCAAAGGAAGCCACGG
CTAACTCTGTGCCAGCAGCCGCGGTAATACAGAGGTGGCAAGCGTTGTTCGGAATTATTGGGCGTAAAGA
GCACGTAGGTGGATTTGTAAGTCAGATGTGAAAGCCTTCTGTTCAACGGAAGAATTGCATCTGAAACTAC
AAACCCTGAGTATAGGAGGGGAGAGTGGAACTTCTGGTGGAGCGGTGAAATGCGTAGATATCAGAAGGAA
CGCCGGCGGCGAAAGCGACTCTCTGGCCTATTACTGACACTGAGTGTGCGAAAGCTAGGGGAGCAAACGG
GATTAGATACCCCGGTAGTCCTAGCCGTAAACGATGGGCACTAA

>gi|308211323|gb|HM851544.1| Uncultured planctomycete clone MONTSERRAT_2G 16S ribosomal RNA gene, partial sequence
TTCGCAATGCCCGAAAGGGTGACGAAGCGACGCCGCGTGGGTGAAGAAGGCCTTCGGGTTGTAAAACCCT
GTCAGGAGTTAAGAAATGTAGGTTCGAAAATATTGGGCCTATTTGACAAAAACTCCAAAGGAAGCCACGG
CTAACTCTGTGCCAGCAGCCGCGGTAATACAGAGGTGGCAAGCGTTGTTCGGAATTATTGGGCGTAAAGA
GCACGTAGGTGGATTTGTAAGTTAGATGTGAAAGCCTTCTGTTCAAAGGAAGAATTGCATCTAAAACTGC
AAACCTTGAGTATAGAAGGGGAGAGTGGAACTTCTGGTGGAGCGGTGAAATGCGTAGATACCAGAAGGAA
CGCCGGCGGCGAAAGCGGCTCTCTGGTCTATAACTGACACTGAGTGTGCGAAAGCTAGGGGAGCAAACGG
GATTAGATACCCCGGTAGTCCTAGCCGTAAACGATGGGCACTAA

>gi|308211324|gb|HM851545.1| Uncultured planctomycete clone MONTSERRAT_2H 16S ribosomal RNA gene, partial sequence
TTCGCAATGCCCGAAAGGGTGACGAAGCGACGCCGCGTGGGTGAGGAAGGCCTTCGGGTTGTAAAACCCT
GTCAGGAGTTATGAAATGTAAGTGCGCTAATATCGTGCTTATTTGACAAAGGCTCCAAAGGAAGCCACGG
CTAACTCTGTGCCAGCAGCCGCGGTAATACAGAGGTGGCGAGCGTTGTTCGGAATTATTGGGCGTAAAGA
GCACGTAGGTGGGTTTGCAAGTCAGATGTGAAAGCCTTCTGTTCAACGGAAGAATTGCATCTGAAACTGC
TAATCTTGAGTATAGGAGGGGAGAATGGAACTTCTGGTGGAGCGGTGAAATGCGTAGATATCAGAAGGAA
CGCCGGCGGCGAAAGCGATTCTCTGGCCTATTACTGACACTCAGTGTGCGAAAGCTAGGGGAGCAAACGG
GATTAGATACCCCGGTAGTCCTAGCTGTAAACGATGGGCACTAA

>gi|308211325|gb|HM851546.1| Uncultured planctomycete clone MONTSERRAT_3A 16S ribosomal RNA gene, partial sequence
TTCGCAATGCCCGAAAGGGTGACGAAGCGACGCCGCGTGGGTGAGGAAGGCCTTCGGGTTGTAAAACCCT
GTCAGGAGTTATGAAATGTAAGTGCGCTAATATCGTTCTTATTTGACAAAGGCTCCAAAGGAAGCCACGG
CTAACTCTGTGCCAGCAGCCGCGGTAATACAGAGGTGGCGAGCGTTGTTCGGAATTATTGGGCGTAAAGA
GCACGTAGGTGGGTTTGCAAGTCAGATGTGAAAGCCTTCTGTTCAACGGAAGAATTGCATCTGAAACTGC
TAATCTTGAGTATAGGAGGGGAGAATGGAACTTCTGGTGGAGCGGTGAAATGCGTAGATATCAGAAGGAA
CGCCGGCGGCGAAAGCGATTCTCTGGCCTATTACTGACACTCAGTGTGCGAAAGCTAGGGGAGCAAACGG
GATTAGATACCCCGGTAGTCCTAGCTGTAAACGATGGGCACTAA

>gi|308211326|gb|HM851547.1| Uncultured planctomycete clone MONTSERRAT_3C 16S ribosomal RNA gene, partial sequence
TTCGCAATGCCCGAAAGGGTGACGAAGCGACGCCGCGTGGGTGAGGAAGGCCTTCGGGTTGTAAAACCCT
GTCAGGAGTTATGAAATGTAAGTGCGCTAATATCGTTCTTATTTGACAAAGGCTCCAAAGGAAGCCACGG
CTAACTCTGTGCCAGCAGCCGCGGTAATACAGAGGTGGCGAGCGTTGTTCGGAATTATTGGGCGTAAAGA
GCACGTAGGTGGGTTTGCAAGTCAGATGTGAAAGCCTTCTGTTCAACGGAAGAATTGCATCTGAAACTGC
TAATCTTGAGTATAGGAGGGGAGAATGGAACTTCTGGTGGAGCGGTGAAATGCGTAGATATCAGAAGGAA
CGCCGGCGGCGAAAGCGATTCTCTGGCCTATTACTGACACTCAGTGTGCGAAAGCTAGGGGAGCAAACGG
GATTAGATACCCCGGTAGTCCTAGCCGTAAACGATGGGCACTAA

>gi|308211327|gb|HM851548.1| Uncultured planctomycete clone MONTSERRAT_3D 16S ribosomal RNA gene, partial sequence
TTCGCAATGCCCGAAAGGGTGACGAAGCGACGCCGCGTGGATGAAGAAGGCCTTCGGGTTGTAAAATCCT
GTCAGGAGTTAAGAAATATAAGTTTGAGAATACCAAGCTTATTTGACAAAGGCTCCAAAGGAAGTCACGG
CTAACTCTGTGCCAGCAGCCGCGGTAATACAGAGGTGGCAAGCGTTGTTCGGAATTATTGGGCGTAAAGA
GCACGTAGGTGGATTTGTAAGTCAGATGTGAAAGCCTTCTGTTCAACGGAAGAATTGCATCTGAAACTGC
AAACCTTGAGTATAGGAGGGGGGAGTGGAACTTCTGGTGGAGCGGTGAAATGCGTAGATATCAGAAGGAA
CGCCGGCGGCGAAAGCGACTCTCTGGCCTATAACTGACACTGAGTGTGCGAAAGCTAGGGGAGCAAACGG
GATTAGATACCCCGGTAGTCCTAGCCGTAAACGATGGGCACTAA

>gi|308211328|gb|HM851549.1| Uncultured planctomycete clone MONTSERRAT_3E 16S ribosomal RNA gene, partial sequence
TTCGCAATGCCCGAAAGGGTGACGAAGCGACGCCGCGTGAGTGAGGAAGGCCTTCGGGTTGTAAAGCTCT
GTCAGGAGTTAAGAAATGTAAGTGTGCTAATACCACATTTATTTGACGAAGGCTCCAAAGGAAGCCACGG
CTAACTCTGTGCCAGCAGCCGCGGTAATACAGAGGTGGCAAGCGTTGTTCGGAATTATTGGGCGTAAAGA
GCACGTAGGTGGGTTTGTAAGTCAGATGTGAAAGCCTTCTGTTCAACGGAAGAATTGCATCTGAAACTGC
GAGTCTTGAGTGTAGGAGGGGAGAATGGAACTTCTGGTGGAGCGGTGAAATGCGTAGATATCAGAAGGAA
CGCCGGCGGCGAAAGCGACTCTCTGGCCTATTACTGACACTGAGTGTGCGAAAGCTAGGGGAGCAAACGG
GATTAGATACCCCGGTAGTCCTAGCCGTAAACGATGGGCACTAA

>gi|308211329|gb|HM851550.1| Uncultured planctomycete clone MONTSERRAT_3F 16S ribosomal RNA gene, partial sequence
TTCGCAATGCCCGAAAGGGTGACGAAGCGACGCCGCGTGGGTGAAGAAGGCCTTCGGGTTGTAAAACCCT
GTCAGGAGTTAAGAAATGTAGGTTCGAAAATATTGGATCTATTTGACAAAAGCTCCAAAGGAAGCCACGG
CTAACTCTGTGCCAGCAGCCGCGGTAATACAGAGGTGGCAAGCGTTGTTCGGAATTATTGGGCGTAAAGA
GCACGTAGGTGGATTTGCAAGTCAGATGTGAAAGCCTTTTGTTCAACGGAAGAATTGCATCTGAAACTAC
AAGTCTTGAGTATAGGAGGGGAGAGTGGAACTTCTGGTGGAGCGGTGAAATGCGTAGATATCAGAAGGAA
CGCCGGCGGCGAAAGCGACTCTCTGGCCTATTACTGACACTGAGTGTGCGAAAGCTAGGGGAGCAAACGG
GATTAGATACCCCGGTAGTCCTAGCCGTAAACGATGGGCACTAA

>gi|308211330|gb|HM851551.1| Uncultured planctomycete clone MONTSERRAT_3G 16S ribosomal RNA gene, partial sequence
TTCGCAATGCCCGAAAGGGTGACGAAGCGACGCCGCGTGGGTGAAGAAGGCCTTCGGGTTGTAAAACCCT
GTCAGGAGTTAAGAAATGTAGGTTCGAAAATATTGGATCTATTTGACAAAAGCTCCAAAGGAAGCCACGG
CTAACTCTGTGCCAGCAGCCGCGGTAATACAGAGGTGGCAAGCGTTGTTCGGAATTATTGGGCGTAAAGA
GCACGTAGGTGGATTTGTAAGTCAGATGTGAAAGCCTTCTGTTCAACGGAAGAATTGCATCTGAAACTAC
AAACCTTGAGTATAGGAGGGGAGAGTGGAACTTCCGGTGGAGCGGTGAAATGCGTAGATATCAGAAGGAA
CGCCGGCGGCGAAAGCGGCTCTCTGGTCTATAACTGACACTGAGTGTGCGAAAGCTAGGGGGGCAAACGG
GATTAGATACCCCGGTAGTCCTAGCCGTAAACGATGGGCACTAA

>gi|308211331|gb|HM851552.1| Uncultured planctomycete clone MONTSERRAT_3H 16S ribosomal RNA gene, partial sequence
TTCGCAATGCCCGAAAGGGTGACGAAGCGACGCCGCGTGGGTGAAGAAGGCCTTCGGGTTGTAAAGCCCT
GTCAGGAGTTATGAAATGTAAGTACGCTAATATCGTACTTATTTGACAAAGGCTCCAAAGGAAGCCACGG
CTAACTCTGTGCCAGCAGCCGCGGTAATACAGAGGTGGCGAGCGTTGTTCGGAATTATTGGGCGTAAAGA
GCACGTAGGTGGGTTTGCAAGTCAGATGTGAAAGCCTTCTGTTCAACGGAAGAATTGCATCTGAAACTGC
TAATCTTGAGTGTAGGAGGGGAGAATGGAACTTCTGGTGGAGCGGTGAAATGCGTAGATATCAGAAGGAA
CGCCGGCGGCGAAAGCGATTCTCTGGCCTATTACTGACACTCAGTGTGCGAAAGCTAGGGGAGCAAACGG
GATTAGATACCCCGGTAGTCCTAGCCGTAAACGATGGGCACTAA
>gi|308211332|gb|HM851553.1| Uncultured planctomycete clone Guaymas_9A 16S ribosomal RNA gene, partial sequence
TTCGCAATGCCCGAAAGGGTGACGAAGCGACGCCGCGTGGGTGAGGAAGGCCTTCGGGTTGTAAAGCCCT
GTCAGGAGTTAAGAAATATAAGTGCGTTAATACCGCATTTATTTGACGAAGGCTCCAAAGGAAGCCACGG
CTAACTCTGTGCCAGCAGCCGCGGTAATACAGAGGTGGCAAGCGTTGTTCGGAATTATTGGGCGTAAAGA
GCACGTAGGTGGGTTTGTAAGTCAGATGTGAAAGCCTTCTGTTCAACGGAAGAATTGCATCTGAAACTAC
AAGTCTTGAGTGTAGGAGGGGAGAATGGAACTTCTGGTGGAGCGGTGAAATGCGTAGATATCAGAAGGAA
CGCCGGCGGCGAAAGCGATTCTCTGGCCTATTACTGACACTCAGTGTGCGAAAGCTAGGGGAGCAAACGG
GATTAGATACCCCGGTAGTCCTAGCCGTAAACGATGGGCACTAA

>gi|308211333|gb|HM851554.1| Uncultured planctomycete clone Guaymas_9B 16S ribosomal RNA gene, partial sequence
TTCGCAATGCCCGAAAGGGTGACGAAGCGACGCCGCGTGGGTGAGGAAGGCCTTCGGGTTGTAAAGCCCT
GTCAGGAGTTAAGAAATATAAGTGCGTTAATACCGCATTTATTTGACGAAGGCTCCAAAGGAAGCCACGG
CTAACTCTGTGCCAGCAGCCGCGGTAATACAGAGGTGGCAAGCGTTGTTCGGAATTATTGGGCGTAAAGA
GCACGTAGGTGGGTTTGTAAGTCAGATGTGAAAGCCTTCTGTTCAACGGAAGAATTGCATCTGAAACTGC
GAGTCTTGAGTGTAGGAGGGGAGAATGGAACTTCTGGTGGAGCGGTGAAATGCGTAGATATCGGAAGGAA
CGCCGGCGGCGAAAGCGACTCTCTGGCCTATTACTGACACTCAGTGTGCGAAAGCTAGGGGAGCAAACGG
GATTAGATACCCCGGTAGTCCTAGCCGTAAACGATGGGCACTAA

>gi|308211334|gb|HM851555.1| Uncultured planctomycete clone Guaymas_9C 16S ribosomal RNA gene, partial sequence
TTCGCAATGCCCGAAAGGGTGACGAAGCGACGCCGCGTGGGTGAGGAAGGCCTTCGGGTTGTAAAGCCCT
GTCAGGAGTTAAGAAATGTAAGTGCGCTAATATCGCATTTATTTGACGAAGGCTCCAAAGGAAGTCACGG
CTAACTCTGTGCCAGCAGCCGCGGTAATACAGAGGTGGCAAGCGTTGTTCGGAATTATTGGGCGTAAAGA
GCACGTAGGTGGGTTTGTAAGTCAGATGTGAAAGCCTTCTGTTCAACGGAAGAATTGCATCTGAAACTGC
GAGTCTTGAGTGTAGGAGGGGAGAATGGAACTTCTGGTGGAGCGGTGAAATGCGTAGATATCAGAAGGAA
CGCCGGCGGCGAAAGCGATTCTCTGGCCTATTACTGACACTCAGTGTGCGAAAGCTAGGGGAGCAAACGG
GATTAGATACCCCGGTAGTCCTAGCCGTAAACGATGGGCACTAA

>gi|308211335|gb|HM851556.1| Uncultured planctomycete clone Guaymas_9D 16S ribosomal RNA gene, partial sequence
TTCGCAATGCCCGAAAGGGTGACGAAGCGACGCCGCGTGGGTGAGGAAGGCCTTCGGGTTGTAAAGCCCT
GTCAGGAGTTAAGAAATGTAAGTGTGTTAATACCACATTTATTTGACGAAGGCTCCAAAGGAAGCCACGG
CTAACTCTGTGCCAGCAGCCGCGGTAATACAGAGGTGGCAAGCGTTGTTCGGAATTATTGGGCGTAAAGA
GCACGTAGGTGGGTTTGTAAGTCAGATGTGAAAGCCTTCTGTTCAACGGAAGAATTGCATCTGAAACTGC
GAGTCTTGAGTGTAGGAGGGGAGAGTGGAACTTCTGGTGGAGCGGTGAAATGCGTAGATATCAGAAGGAA
CGCCGGCGGCGAAAGCGACTCTCTGGCCTATTACTGACACTCAGTGTGCGAAAGCTAGGGGAGCAAACGG
GATTAGATACCCCGGTAGTCCTAGCCGTAAACGATGGGCACTAA

>gi|308211336|gb|HM851557.1| Uncultured planctomycete clone Guaymas_9F 16S ribosomal RNA gene, partial sequence
TTCGCAATGCCCGAAAGGGTGACGAAGCGACGCCGCGTGGGTGAGGAAGGCCTTCGGGTTGTAAAGCCCT
GTCAGGAGTTAAGAAATGTGAGTGTGTTAATACCACATTTATTTGACGAAGGCTCCAAAGGAAGCCACGG
CTAACTCTGTGCCAGCAGCCGCGGTAATACAGAGGTGGCAAGCGTTGTTCGGAATTATTGGGCGTAAAGA
GCACGTAGGTGGGTTTGTAAGTCAGATGTGAAAGCCTTCTGTTCAACGGAAGAATTGCATCTGAAACTGC
GAGTCTTGAGTGTAGGAGGGGAGAATGGAACTTCTGGTGGAGCGGTGAAATGCGTAGATATCAGAAGGAA
CGCCGGCGGCGAAAGCGATTCTCTGGCCTATTACTGACACTCAGTGTGCGAAAGCTAGGGGAGCAAACGG
GATTAGATACCCCGGTAGTCCTAGCCGTAAACGATGGGCACTAA

>gi|308211337|gb|HM851558.1| Uncultured planctomycete clone Guaymas_9G 16S ribosomal RNA gene, partial sequence
TTCGCAATGCCCGAAAGGGTGACGAAGCGACGCCGCGTGAGTGAGGAAGGCCTTCGGGTTGTAAAGCTCT
GTCAGGAGTTAAGAAATATAAGTGTGCTAATACCACATTTATTTGACGAAGGCTCCAAAGGAAGCCACGG
CTAACTCTGTGCCAGCAGCCGCGGTAATACAGAGGTGGCAAGCGTTGTTCGGAATTATTGGGCGTAAAGA
GCACGTAGGTGGGTTTGTAAGTCAGATGTGAAAGCCTTCTGTTCAACGGAAGAATTGCATCTGAAACTGC
GAGTCTTGAGTGTAGGAGGGGAGAGTGGAACTTCTGGTGGAGCGGTGAAATGCGTAGATATCAGAAGGAA
CGCCGGCGGCGAAAGCGACTCTCTGGCCTATTACTGACACTCAGTGTGCGAAAGCTAGGGGAGCAAACGG
GATTAGATACCCCGGTAGTCCTAGCCGTAAACGATGGGCACTAA

>gi|308211338|gb|HM851559.1| Uncultured planctomycete clone Guaymas_10A 16S ribosomal RNA gene, partial sequence
TTCGCAATGCCCGAAAGGGTGACGAAGCGACGCCGCGTGAGTGAGGAAGGCCTTCGGGTTGTAAAGCTCT
GTCAGGAGTTAAGAAATATAAGTGTGTTAATACCACATTTATTTGACGAAGGCTCCAAAGGAAGCCACGG
CTAACTCTGTGCCAGCAGCCGCGGTAATACAGAGGTGGCAAGCGTTGTTCGGAATTATTGGGCGTAAAGA
GCACGTAGGTGGGTTTGTAAGTCAGATGTGAAAGCCTTCTGTTCAACGGAAGAATTGCATCTGAAACTAC
AAGTCTTGAGTGTAGGAGGGGAGAATGGAACTTCTGGTGGAGCGGTGAAATGCGTAGATATCAGAAGGAA
CGCCGGCGGCGAAAGCGATTCTCTGGCCTATTACTGACACTCAGTGTGCGAAAGCTAGGGGAGCAAACGG
GATTAGATACCCCGGTAGTCCTAGCCGTAAACGATGGGCACTAA

>gi|308211339|gb|HM851560.1| Uncultured planctomycete clone Guaymas_10B 16S ribosomal RNA gene, partial sequence
TTCGCAATGCCCGAAAGGGTGACGAAGCGACGCCGCGTGAGTGAGGAAGGCCTTCGGGTTGTAAAGCTCT
GTCAGGAGTTAAGAAATATAAGTGTGCTAATACCACATTTATTTGACGAAGGCTCCAAAGGAAGCCACGG
CTAACTCTGTGCCAGCAGCCGCGGTAATACAGAGGTGGCAAGCGTTGTTCGGAATTATTGGGCGTAAAGA
GCACGTAGGTGGGTTTGTAAGTCAGATGTGAAAGCCTTCTGTTCAACGGAAGAATTGCATCTGAAACTGC
GAGTCTTGAGTGTAGGAGGGGAGAGTGGAACTTCTGGTGGAGCGGTGAAATGCGTAGATATCAGAAGGAA
CGCCGGCGGCGAAAGCGACTCTCTGGCCTATTACTGACACTCAGTGTGCGAAAGCTAGGGGAGCAAACGG
GATTAGATACCCCGGTAGTCCTAGCCGTAAACGATGGGCACTAA

>gi|308211340|gb|HM851561.1| Uncultured planctomycete clone Guaymas_10C 16S ribosomal RNA gene, partial sequence
TTCGCAATGCCCGAAAGGGTGACGAAGCGACGCCGCGTGGGTGAGGAAGGCCTTCGGGTTGTAAAGCCCT
GTCAGGAGTTAAGAAATATAAGTGCGTTAATACCGCATTTATTTGACGAAGGCTCCAAAGGAAGCCACGG
CTAACTCTGTGCCAGCAGCCGCGGTAATACAGAGGTGGCAAGCGTTGTTCGGAATTATTGGGCGTAAAGA
GCACGTAGGTGGGTTTGTAAGTCAGGTGTGAAAGCCTTCTGTTCAACGGAAGAATTGCATCTGAAACTGC
GAGTCTTGAGTGTAGGAGGGGAGAATGGAACTTCTGGTGGAGCGGTGAAATGCGTAGATATCAGAAGGAA
CGCCGGCGGCGAAAGCGATTCTCTGGCCTATTACTGACACTCAGTGTGCGAAAGCTAGGGGAGCAAACGG
GATTAGATACCCCGGTAGTCCTAGCCGTAAACGATGGGCACTAA

>gi|308211341|gb|HM851562.1| Uncultured planctomycete clone Guaymas_10D 16S ribosomal RNA gene, partial sequence
TTCGCAATGCCCGAAAGGGTGACGAAGCGACGCCGCGTGAGTGAGGAAGGCCTTCGGGTTGTAAAGCTCT
GTCAGGAGTTAAGAAATATAAGTGTGTTAATACCACATTTATTTGACGAAGGCTCCAAAGGAAGCCACGG
CTAACTCTGTGCCAGCAGCCGCGGTAATACAGAGGTGGCAAGCGTTGTTCGGAATTATTGGGCGTAAAGA
GCACGTAGGTGGGTTTGTAAGTCAGATGTGAAAGCCTTCTGTTCAACGGAAGAATTGCATCTGAAACTAC
AAGTCTTGAGTGTAGGAGGGGAGAATGGAACTTCTGGTGGAGCGGTGAAATGCGTAGATATCAGAAGGAA
CGCCGGCGGCGAAAGCGATTCTCTGGCCTATTACTGACACTCAGTGTGCGAAAGCTAGGGGAGCAAACGG
GATTAGATACCCCGGTAGTCCTAGCCGTAAACGATGGGCACTAA

>gi|308211342|gb|HM851563.1| Uncultured planctomycete clone Guaymas_10E 16S ribosomal RNA gene, partial sequence
TTCGCAATGCCCGAAAGGGTGACGAAGCGACGCCGCGTGGGTGAGGAAGGCCTTCGGGTTGTAAAGCCCT
GTCAGGAGTTAAGAAATATAAGTGCGTTAATACCGCATTTATTTGACGAAGGCTCCAAAGGAAGCCACGG
CTAACTCTGTGCCAGCAGCCGCGGTAATACAGAGGTGGCAAGCGTTGTTCGGAATTATTGGGCGTAAAGA
GCACGTAGGTGGGTTTGTAAGTCAGATGTGAAAGCCTTCTGTTCAACGGAAGAATTGCATCTGAAACTGC
GAGTCTTGAGTGTAGGAGGGGAGAATGGAACTTCTGGTGGAGCGGTGAAATGCGTAGATATCAGAAGGAA
CGCCGGCGGCGAAAGCGATTCTCTGGCCTATTACTGACACTCAGTGTGCGAAAGCTAGGGGAGCAAACGG
GATTAGATACCCCGGTAGTCCTAGCCGTAAACGATGGGCACTAA

>gi|308211343|gb|HM851564.1| Uncultured planctomycete clone Guaymas_10F 16S ribosomal RNA gene, partial sequence
TTCGCAATGCCCGAAAGGGTGACGAAGCGACGCCGCGTGAGTGAGGAAGGCCTTCGGGTTGTAAAGCTCT
GTCAGGAGTTAAGAAATATAAGTGTGCTAATACCACATTTATTTGACGAAGGCTCCAAAGGAAGCCACGG
CTAACTCTGTGCCAGCAGCCGCGGTAATACAGAGGTGGCAAGCGTTGTTCGGAATTATTGGGCGTAAAGA
GCACGTAGGTGGGTTTGTAAGTCAGATGTGAAAGCCTTCTGTTCAACGGAAGAATTGCATCTGAAACTGC
GAGTCTTGAGTGTAGGAGGGGAGAGTGGAACTTCTGGTGGAGCGGTGAAATGCGTAGATATCAGAAGGAA
CGCCGGCGGCGAAAGCGACTCTCTGGCCTATTACTGACACTCAGTGTGCGAAAGCTAGGGGAGCAAACGG
GATTAGATACCCCGGTAGTCCTAGCCGTAAACGATGGGCACTAA

>gi|308211344|gb|HM851565.1| Uncultured planctomycete clone Guaymas_10G 16S ribosomal RNA gene, partial sequence
TTCGCAATGCCCGAAAGGGTGACGAAGCGACGCCGCGTGAGTGAGGAAGGCCTTCGGGTTGTAAAGCTCT
GTCAGGAGTTAAGAAATATAAGTGTGCTAATACCACATTTATTTGACGAAGGCTCCAAAGGAAGCCACGG
CTAACTCTGTGCCAGCAGCCGCGGTAATACAGAGGTGGCAAGCGTTGTTCGGAATTATTGGGCGTAAAGA
GCACGTAGGTGGGTTTGTAAGTCAGATGTGAAAGCCTTCTGTTCAACGGAAGAATTGCATCTGAAACTGC
GAGTCTTGAGTGTAGGAGGGGAGAGTGGAACTTCTGGTGGAGCGGTGAAATGCGTAGATATCAGAAGGAA
CGCCGGCGGCGAAAGCGACTCTCTGGCCTATTACTGACACTCAGTGTGCGAAAGCTAGGGGAGCAAACGG
GATTAGATACCCCGGTAGTCCTAGCCGTAAACGATGGGCACTAA

>gi|308211345|gb|HM851566.1| Uncultured planctomycete clone Guaymas_10H 16S ribosomal RNA gene, partial sequence
TTCGCAATGCCCGAAAGGGTGACGAAGCGACGCCGCGTGGGTGAGGAAGGCCTTCGGGTTGTAAAGCCCT
GTCAGGAGTTAAGAAATATAAGTGCGTTAATACCGCATTTATTTGACGAAGGCTCCAAAGGAAGCCACGG
CTAACTCTGTGCCAGCAGCCGCGGTAATACAGAGGTGGCAAGCGTTGTTCGGAATTATTGGGCGTAAAGA
GCACGTAGGTGGGTTTGTAAGTCAGATGTGAAAGCCTTCTGTTCAACGGAAGAATTGCATCTGAAACTGC
GAGTCTTGAGTGTAGGAGGGGAGAATGGAACTTCTGGTGGAGCGGTGAAATGCGTAGATATCAGAAGGAA
CGCCGGCGGCGAAAGCGATTCTCTGGCCTATTACTGACACTCAGTGTGCGAAAGCTAGGGGAGCAAACGG
GATTAGATACCCCGGTAGTCCTAGCCGTAAACGATGGGCACTAA

>gi|308211346|gb|HM851567.1| Uncultured planctomycete clone Guaymas_11A 16S ribosomal RNA gene, partial sequence
TTCGCAATGCCCGAAAGGGTGACGAAGCGACGCCGCGTGGGTGAGGAAGGCCTTCGGGTTGTAAAGCCCT
GTCAGGAGTTAAGAAATGTAAGTGCGCTAATATCGCATTTATTTGACGAAGGCTCCAAAGGAAGTCACGG
CTAACTCTGTGCCAGCAGCCGCGGTAATACAGAGGTGGCAAGCGTTGTTCGGAATTATTGGGCGTAAAGA
GCACGTAGGTGGGTTTGTAAGTCAGATGTGAAAGCCTTCTGTTCAACGGAAGAATTGCATCTGAAACTGC
GAGTCTTGAGTGTAGGAGGGGAGAATGGAACTTCTGGTGGAGCGGTGAAATGCGTAGATATCAGAAGGAA
CGCCGGCGGCGAAAGCGATTCTCTGGCCTATTACTGACACTCAGTGTGCGAAAGCTAGGGGAGCAAACGG
GATTAGATACCCCGGTAGTCCTAGCCGTAAACGATGGGCACTAA

>gi|308211347|gb|HM851568.1| Uncultured planctomycete clone Guaymas_11B 16S ribosomal RNA gene, partial sequence
TTCGCAATGCCCGAAAGGGTGACGAAGCGACGCCGCGTGGGTGAGGAAGGCCTTCGGGTTGTAAAGCCCT
GTCAGGAGTTAAGAAATGTAAGTGCGCTAATATCGCATTTATTTGACGAAGGCTCCAAAGGAAGTCACGG
CTAACTCTGTGCCAGCAGCCGCGGTAATACAGAGGTGGCAAGCGTTGTTCGGAATTATTGGGCGTAAAGA
GCACGTAGGTGGGTTTGTAAGTCAGATGTGAAAGCCTTCTGTTCAACGGAAGAATTGCATCTGAAACTGC
GAGTCTTGAGTGTAGGAGGGGAGAGTGGAACTTCTGGTGGAGCGGTGAAATGCGTAGATATCAGAAGGAA
CGCCGGCGGCGAAAGCGACTCTCTGGCCTATTACTGACACTCAGTGTGCGAAAGCTAGGGGAGCAAACGG
GATTAGATACCCCGGTAGTCCTAGCCGTAAACGATGGGCACTAA

>gi|308211348|gb|HM851569.1| Uncultured planctomycete clone Guaymas_11C 16S ribosomal RNA gene, partial sequence
TTCGCAATGCCCGAAAGGGTGACGAAGCGACGCCGCGTGGGTGAGGAAGGCCTTCGGGTTGTAAAGCCCT
GTCAGGAGTTAAGAAATGTAAGTGCGCTAATATCGCATTTATTTGACGAAGGCTCCAAAGGAAGTCACGG
CTAACTCTGTGCCAGCAGCCGCGGTAATACAGAGGTGGCAAGCGTTGTTCGGAATTATTGGGCGTAAAGA
GCACGTAGGTGGGTTTGTAAGTCAGATGTGAAAGCCTTCTGTTCAACGGAAGAATTGCATCTGAAACTGC
GAGTCTTGAGTGTAGGAGGGGAGAGTGGAACTTCTGGTGGAGCGGTGAAATGCGTAGATATCAGAAGGAA
CGCCGGCGGCGAAAGCGACTCTCTGGCCTATTACTGACACTCAGTGTGCGAAAGCTAGGGGAGCAAACGG
GATTAGATACCCCGGTAGTCCTAGCCGTAAACGATGGGCACTAA

>gi|308211349|gb|HM851570.1| Uncultured planctomycete clone Guaymas_11D 16S ribosomal RNA gene, partial sequence
TTCGCAATGCCCGAAAGGGTGACGAAGCGACGCCGCGTGGGTGAGGAAGGCCTTCGGGTTGTAAAGCCCT
GTCAGGAGTTAAGAAATGTAAGTGCGCTAATATCGCATTTATTTGACGAAGGCTCCAAAGGAAGTCACGG
CTAACTCTGTGCCAGCAGCCGCGGTAATACAGAGGTGGCAAGCGTTGTTCGGAATTATTGGGCGTAAAGA
GCACGTAGGTGGGTTTGTAAGTCAGATGTGAAAGCCTTCTGTTCAACGGAAGAATTGCATCTGAAACTGC
GAGTCTTGAGTGTAGGAGGGGAGAATGGAACTTCTGGTGGAGCGGTGAAATGCGTAGATATCAGAAGGAA
CGCCGGCGGCGAAAGCGATTCTCTGGCCTATTACTGACACTCAGTGTGCGAAAGCTAGGGGAGCAAACGG
GATTAGATACCCCGGTAGTCCTAGCCGTAAACGATGGGCACTAA

>gi|308211350|gb|HM851571.1| Uncultured planctomycete clone Guaymas_11F 16S ribosomal RNA gene, partial sequence
TTCGCAATGCCCGAAAGGGTGACGAAGCGACGCCGCGTGGGTGAGGAAGGCCTTCGGGTTGTAAAGCCCT
GTCAGGAGTTAAGAAATGTAAGTGCGCTAATATCGCATTTATTTGACGAAGGCTCCAAAGGAAGTCACGG
CTAACTCTGTGCCAGCAGCCGCGGTAATACAGAGGTGGCAAGCGTTGTTCGGAATTATTGGGCGTAAAGA
GCACGTAGGTGGGTTTGTAAGTCAGATGTGAAAGCCTTCTGTTCAACGGAAGAATTGCATCTGAAACTGC
GAGTCTTGAGTGTAGGAGGGGAGAATGGAACTTCTGGTGGAGCGGTGAAATGCGTAGATATCAGAAGGAA
CGCCGGCGGCGAAAGCGATTCTCTGGCCTATTACTGACACTCAGTGTGCGAAAGCTAGGGGAGCAAACGG
GATTAGATACCCCGGTAGTCCTAGCCGTAAACGATGGGCACTAA

>gi|308211351|gb|HM851572.1| Uncultured planctomycete clone Guaymas_11H 16S ribosomal RNA gene, partial sequence
TTCGCAATGCCCGAAAGGGTGACGAAGCGACGCCGCGTGAGTGAGGAAGGCCTTCGGGTTGTAAAGCTCT
GTCAGGAGTTAAGAAATGTAAGTGTGCTAATACCACATTTATTTGACAAAAGCTCCAAAGGAAGCCACGG
CTAACTCTGTGCCAGCAGCCGCGGTAATACAGAGGTGGCAAGCGTTGTTCGGAATTATTGGGCGTAAAGA
GCACGTAGGTGGGTTTGTAAGTCAGGTGTGAAAGCCTTCTGTTCAACGGAAGAATTGCATCTGAAACTGC
AAGTCTTGAGTGTAGGAGGGGAGAATGGAACTTCTGGTGGAGCGGTGAAATGCGTAGATATCAGAAGGAA
CGCCGGCGGCGAAAGCGATTCTCTGGCCTATTACTGACACTCAGTGTGCGAAAGCTAGGGGAGCAAACGG
GATTAGATACCCCGGTAGTCCTAGCCGTAAACGATGGGCACTAA
>gi|429544810|gb|JX945900.1| Uncultured Candidatus Scalindua sp. clone SolTA001 16S ribosomal RNA gene, partial sequence
TGGCATGCAAGTCGAACGAGGGTGCACTCTTCGGAGTGTATATCGAGTGGCGAAAGGGTGAGTAACGCAT
AGATGACATACCTTTAGGATAAGAGCAGCTTTGTGAAAACGGAGTTAATGCTTAATAATTACGAACAGAA
ATCAATTTCGTTCGTCAAAGGTGGGCAGCAATGCCTTCCGCCTGAAGAGTGGTTTATGTCCTATCAGCTT
GTTGGTGGGGTAATGGCCTACCAAGGCTAAGACGGGTAGCCGGCCTTAGAGGGTTGTCGGCCACACTGGG
ACTGAGACACTGCCCAGACTCCTACGGGAGGCTGCAGTCGAGAATCTTTCGCAATGCCCGAAAGGGTGAC
GAAGCGACGCCGCGTGAGCGAAGAAGGCCCTAGGGTTGTAAAGCTCTGTCAGGGGTTATGAAATGTAGAT
GGGATAATACCTCATTTATTTGACAAAGGCCCCAAAGGAAGCCACGGCTAACTCTGTGCCAGCAGCCGCG
GTAATACAGAGGTGGCGAGCGTTGTTCGGTATTATTGGGCGTAAAGAGCACGTAGGTGGTTTTGTAAGTC
AGGTGTGAAAGCCTTCTATTCAAAGGAAGAACGGCATCTGAAACTACAGATCTTGAGTGTAGGAGGGGAG
AGTGGAACTTCTGGTGGAGCGGTGAAATGCGTAGATATCAGAAGGAACGTCGGCGGCGAAAGCGACTCTC
TGGCCTATTACTGACACTGAGTGTGCGAAAGTTAGGGGAGCAAACGGGATTAGATACCCCGGTAGTCCTA
ACCGTAAACGATGGGCACTAAGTAGAGGGGTTTT

>gi|429544811|gb|JX945901.1| Uncultured Candidatus Scalindua sp. clone SolTA002 16S ribosomal RNA gene, partial sequence
GGCATGCAAGTCGAACGAGGATATGCTCTTCGGAGTATAAGCCGAGTGGCGAAAGGGTGAGTAATGCATA
GATGACATGCCTTTAGGATAAGGATAGCTTTGTGAAAACGGAGTTAATGCTTAATAATTACGAAGAGAAA
TCAATTTCCTTCGTCAAAGGGGGGCAGCAATGCCTCTCGCCTAAAGAGTGGTTTATGTCCTATCAGCTTG
TTGGTGGGGTAATTGCCTACCAAGGCGAAGACGGGTAGCCGGCCTTAGAGGGCGATCGGCCACACTGGGA
CTGAGACACTGCCCAGACTCCTACGGGAGGCTGCAGTCGAGAATCTTTCGCAATGCCCGAAAGGGTGACG
AAGCGACGCCGCGTGAGCGAAGAAGGCCTTAGGGTTGTAAAGCTCTGTCAAGGGTTATGAAATATAGATG
AGTTAATACCTTATTTATTTGACAAAGGCCCAAAAGGAAGTCACGGCTAACTCTGTGCCAGCAGCCGCGG
TAATACAGAGGTGGCAAGCGTTGTTCGGAATTATTGGGCGTAAAGAGCACGTAGGTGGATTTGTAAGTCA
GGTGTGAAAGCCTTCTGTTCAAAGGAAGAACGGCATCTGAAACTGCAGATCTTGAGTGTAGGAGGGGAGA
GTGGAACTTCTGGTGGAGCGGTGAAATGCGTAGATATCAGAAGGAACGTCGGCGGCGAAAGCGACTCTCT
GGCCTATTACTGACACTGAGGTGCGAAAGTTAGGGGAGCAAACGGGATTAGATACCCCGGTGGTCCTAAC
CGTAAACGATGGGCACTAAGTAGAGGGGTTTT

>gi|429544812|gb|JX945902.1| Uncultured Candidatus Scalindua sp. clone SolTA003 16S ribosomal RNA gene, partial sequence
GGCATGCAAGTCGAACGAGGATATATCCTTAGGGATATAAGCCGAGTGGCACAAGGGTGAGTAATGCATA
GATTACCTACCTTTAGGATAAGGGCAGCTTTGTGAAAACGGAGCTAATACTTAATAATACAAAAGAAAAT
AATTTTCTTTTGTCAAAGGGAGGGTAGCAATACCTTTCGCCTAGAGAGGGGTTTATGTCCTATCAGCTTG
TTGGTGGGGTAATAGCCTACCAAGGCGAAGACGGGTAGCCGGTTTAAGAGGATGGTCGGCCACACTAGGA
CTGAGACACTGCCCAGACTTCTACGGAAGGCTGCAGTCGAGAATCTTTCGCAATGCCCGAAAGGGTGACG
AAGCGACGCCGCGTGGGTGAGGAAGGCCTTCGGGTTGTAAAGCCCTGTCAGGAGTTATGAAATGTAAGTG
CGCTAATATCATGCTTATTTGACAAAGGCTCCAAAGGAAGCCACGGCTAACTCTGTGCCAGCAGCCGCGG
TAATACAGAGGTGGCGAGCGTTGTTCGGAATTATTGGGCGTAAAGAGCACGTAGGTGGGTTTGCAAGTCA
GATGTGAAAGCCTTCTGTTCAACGGAAGAATTGCATCTGAAGCTGCTAATCTTGAGTATAGGAGGGGAGA
ATGGAACTTCTGGTGGAGCGGTGAAATGCGTAGATATCAGAAGGAACGCCGGCGGCGAAAGCGATTCTCT
GGCCTATTACTGACACTCAGTGTGCGAAAGCTAGGGGAGCAAACGGGATTAGATACCCCGGTAGTCCTAG
CCGTAAACGATGGGCACTAAGTAGAGGGGTTTT

>gi|429544813|gb|JX945903.1| Uncultured Candidatus Scalindua sp. clone SolTA004 16S ribosomal RNA gene, partial sequence
GGCATGCAAGTCGAACGAGGGTGCACTCTTCGGAGTGTATATCGAGTGGCGAAAGGGTGAGTAACGCATA
GATGACATACCTTTAGGATAAGAACAGCTTTGTGAAAACGGAGTTAATGCTTAATAATTACGAACAGAAA
TCAATTTCGTTCGTCAAAGGTGGGCAGCAATGCCTTCCGCCTGAAGAGTGGTTTATGTCCTATCAGCTTG
TTGGTGGGGTAATGGCCTACCAAGGCTAAGACGGGTAGCCGGCCTTAGAGGGTTGTCGGCCACACTGGGA
CTGAGACACTGCCCAGACTCCTACGGGAGGCTGCAGTCGAGAATCTTTCGCAATGCCCGAAAGGGTGACG
AAGCGACGCCGCGTGAGCGAAGAAGGCCCTAGGGTTGTAAAGCTCTGTCAGGGGTTATGAAATGTAGATG
GGATAATACCTCATTTATTTGACAAAGGCCCCAAAGGAAGCCACGGCTAACTCTGTGCCAGCAGCCGCGG
TAATACAGAGGTGGCGAGCGTTGTTCGGTATTATTGGGCGTAAAGAGCACGTAGGTGGTTTTGTAAGTCA
GGTGTGAAAGCCTTCTATTCAAAGGAAGAACGGCATCTGAAACTGCAGATCTTGAGTGTAGGAGGGGAGA
GTGGAACTTCTGGTGGAGCGGTGAAATGCGTTGATATCAGAAGGAACGTCGGCGGCGAAAGCGACTCTCT
GGCCTATTACTGACACTGAGTGTGCGAAAGTTAGGGGAGCAAACGGGATTAGATACCCCGGTAGTCCTAA
CCGTAAACGATGGGCACTAAGTAGAGGGGTTTT

>gi|429544814|gb|JX945905.1| Uncultured Candidatus Scalindua sp. clone SolTA006 16S ribosomal RNA gene, partial sequence
GGCATGCAAGTCGAACGAGGATGTATCCTTCGGGATATAAGCCGAGTGGCGCAAGGGTGAGTAATGCATA
GATTACCTGCCTTTAGGGTAAGGACAACTTTGTGAAAACGAAGCTAATACTTAATAATACAAAAGGAAAT
AATTTTCTTTTGTCAAATGGAGGGTAGCAATATCTTTTACCTAAAGAGGGGTTTATGTCCTATCAGCTTG
TTGGTGGGGTAATGGCCTACCAAGGCAAAGACGGGTAGCCGGCCTTAGAGGGTGGTCGGCCACACTGGGA
CTGAGATACGGCCCAGACTCCTACGGGAGGCAGCAGTCGAGAATCTTTCGCAATGCCCGAAAGGGTGACG
AAGCGACGCCGCGTGGGTGAGGAAGGCCTTCGGGTTGTAAAGCCCTGTCAGGAGTTAAGAAATGTAGGCA
TGCTAATACCGTGTCTACTTGACAAAGGCTCCAAAGGAAGCCACGGCTAACTCTGTGCCAGCAGCCGCGG
TAATACAGAGGTGGCAAGCGTTGTTCGGAATTATTGGGCGTAGAGAGCACGTAGGTGGATTTGTAAGTCA
GATGTGAAGGCCTTCTGTCCAGCGGGAGAATTGCATCTGAAACTACAAACCTTGAGTATAGGAGGGGAGA
ATGGAACTTCTGGTGGAGCGGTGAAATGCGTAGATATCAGAAGGAACGCCGGCGGCGAAAGCGATTCTCT
GGCCTATTACTGACACTCAGTGTGCGAAAGCTAGGGGAGCAAACGGGATTAGATACCCCGGTAGTCCTAG
CCGTAAACGATGGGCACTAAGTAGAGGGGTTTT

>gi|429544815|gb|JX945907.1| Uncultured Candidatus Scalindua sp. clone SolTA008 16S ribosomal RNA gene, partial sequence
GGCATGCAAGTCGAACGAGGGTGCACTCTTCGGAGTGTATATCGAGTGGCGAAAGGGTGAGTAACGCATA
GATGACATACCTTTAGGATAAGAACAGCTTTGTGAAAACGGAGTTATGCTTAATAATTACGAACAGAAAT
CAATTTCGTTCGTCAAAGGTGGGCAGCAATGCCTTCCGCCTGAAGAGTGGTTTATGTCCTATCAGCTTGT
TGGTGGGGTAATGGCCTACCAAGGCTAAGACGGGTAGCCGGCCTTAGAGGGTTGTCGGCCACACTGGGAC
TGAGACACTGCCCAGACTCCTACGGGAGGCTGCAGTCGAGAATCTTTCGCAATGCCCGAAAGGGTGACGA
AGCGACGCCGCGTGAGCGAAGAAGGCCCTAGGGTTGTAAAGCTCTGTCAGGGGTTATGAAATGTAGATGG
GATAATACCTCATTTATTTGACAAAGGCCCCAAAGGAAGCCACGGCTAACTCTGTGCCAGCAGCCGCGGT
AATACAGAGGTGGCGAGCGTTGTTCGGTATTATTGGGCGTAAAGAGCACGTAGGTGGTTTTGTAAGTCAG
GTGTGAAAGCCTTCTATTCAAAGGGAGAACGGCATCTGGAACTGCAGATCTTGAGTGTAGGAGGGGAGAG
TGGAACTTCTGGTGGAGCGGTGAAATGCGTAGATATCAGAAGGAACGTCGGCGGCGAAAGCGACTCTCTG
GCCTATTACTGACACTGAGTGTGCGAAAGTTAGGGGAGCAAACGGGATTAGATACCCCGGTAGTCCTAAC
CGTAAACGATGGGCACTAAGTAGAGGGGTTTT

>gi|429544816|gb|JX945908.1| Uncultured Candidatus Scalindua sp. clone SolTA009 16S ribosomal RNA gene, partial sequence
GGCATGCAAGTCGAACGAGGGTGCATTCTTCGGAGTGTATATCGAGTGGCGAAAGGGTGAGTAACGCATA
GATGACATACCTTTAGGATAAGAACAGCTTTGTGAAAACGGAGTTAATGCTTAATAATTGCGAACAGAAA
TCAATTTCGTTCGTCAAAGGTGGGCAGCAATGCCTTCCGCCTGAAGAGTGGTTTATGTCCTATCAGCTTG
TTGGTGGGGTAATGGCCTACCAAGGCTAAGACGGGTAGCCGGCCTTAGAGGGTTGTCGGCCACACTGGGA
CTGAGACACTGCCCAGACTCCTACGGGAGGCTGCAGTCGAGAATCTTTCGCAATGCCCGAAAGGGTGACG
AAGCGACGCCGCGTGAGCGAAGAAGGCCCTAGGGTTGTAAAGCTCTGTCAGGGGTTATGAAATGTAGATG
GGATAATACCTCATTTATTTGACAAAGGCCCCAAAGGAAGCCACGGCTAACTCTGTGCCAGCAGCCGCGG
TAATACAGAGGTGGCGAGCGTTGTTCGGTATTATTGGGCGTAAAGAGCACGTAGGTGGTTTTGTAAGTCA
GGTGTGAAAGCCTTCTATTCAAAGGAAGAACGGCATCTGAAACTGCAGATCTTGAGTGTAGGAGGGGAGA
GTGGAACTTCTGGTGGAGCGGTGAAATGCGTAGATATCAGAAGGAACGTCGGCGGCGAAAGCGACTCTCT
GGCCTATTACTGACACTGAGTGTGCAAAAGTTAGGGGAGCAAACGGGATTAGATACCCCGGTAGTCCTAA
CCGTAAACGATGGGCACTAAGTAGAGGGGTTTT

>gi|429544817|gb|JX945910.1| Uncultured Candidatus Scalindua sp. clone SolTA011 16S ribosomal RNA gene, partial sequence
GGCATGCAAGTCGAACGAGGATATATCCTTCGGGATATAAGCCGAGTGGCGCAAGGGTGAGTAATGCATA
GATTACCTGCCTTTAGGATAAGGACAACTTTGTGAAAACGGAGCTAATACTTAATAATACAAAAGGAAAT
AATTTTCTTTTGTCAAATGGGGGGTAGCAATACCTTTCGCCTAAAGAGGGGTTTATGTCCTATCAGCTTG
TTGGTGGGGTAACGGCCTACCAAGGCAAAGACGGGTAGCCGGCCTTAGAGGGTGGTCGGCCACACTGGGA
CTGAGACACTGCCCAGACTTCTACGGAAGGCTGCAGTCGAGAATCTTTCGCAATGCCCGAAAGGGTGACG
AAGCGACGCCGCGTGGGTGAGGAAGGCCTTCGGGTTGTAAAGCCCTGTCAGGAGTTAAGAAATGTAGGTA
CGCTAATATCGTGCTTATTTGACAAAGACTCCAAAGGAAGCCACGGCTAACTCTGTGCCAGCAGCCGCGG
TAATACAGAGGTGGCAAGCGTTGTTCGGAATTATTGGGCGTAAAGAGCACGTAGGTGGATTTGTAAGTCA
GATGTGAAAGCCTTCTGTTCAACGGGAGAATTGCATCTGAAACTACAAACCTTGAGTGTAGGAGGGGAGA
ATGGAACTTCTGGTGGAGCGGTGAAATGCGTAGAGATCAGAAGGAACGCCGGAGGCGAAGGCGACTCTCT
GGACCGTTACTGACGCTGAGGCGCGAAAGCTAGGGGAGCGAATGGGATTAGATACCCCAGTAGTCCTAGC
CGTAAACGATGGGCACTAAGTAGAGGGGTTTT

>gi|429544818|gb|JX945913.1| Uncultured Candidatus Scalindua sp. clone SolTA014 16S ribosomal RNA gene, partial sequence
CCAGCAGCCGCGGTAATACAGAGGTGGCAAGCGTTGTTCGGTATTATTGGGCGTAAAGAGCACGTAGGTG
GTTTTGTAAGTCAGGTGTGAAAGCCTTCTGTTCAAAGGAAGAACGGCATCTGAAACTGCAGATCTTGAGT
GTAGGAGGGGAGAGTGGAACTTCTGGTGGAGCGGTGAAATGCGTAGATATCAGAAGGAACGTCGGCGGCG
AAAGCGACTCTCTGGCCTATTACTGACACTGAGGTGCGAAAGTTAGGGGAGCAAACGGGATTAGATACCC
CGGTAGTCCTAACCGTAAACGATGGGCACTAAGTAGAGGGGTTTT

>gi|429544819|gb|JX945915.1| Uncultured Candidatus Scalindua sp. clone SolTA016 16S ribosomal RNA gene, partial sequence
GGCATGCAAGTCGAACGAGGGTGCACTCTTCGGAGTGTATATCGAGTGGCGAAAGGGTGAGTAACGCATA
GATGACATACCTTTAGGATAAGAACAGCTTTGTGAAAACGGAGTTAATGCTTAATAATTACGAACAGAAA
TCAATTTCGTTCGTCAAAGGTGGGCAGCAATGCCTTCCGCCTGAAGAGTGGTTTATGTCCTATCAGCTTG
TTGGTGGGGTAATGGCCTACCAAGGCTAAGACGGGTAGCCGGCCTTAGAGGGTTGTCGGCCACACTGGGA
CTGAGACACTGCCCAGACTCCTACGGGAGGCTGCAGTCGAGAATCTTTCGCAATGCCCGAAAGGGTGACG
AAGCGACGCCGCGTGAGCGAAGAAGGCCCTAGGGTTGTAAAGCTCTGTCAGGGGTTATGAAATGTAGATG
GGATAATACCTCATTTATTTGACAAAGGCCCCAAAGGAAGCCACGGCTAACTCTGTGCCAGCAGCCGCGG
TAATACAGAGGTGGCGAGCGTTGTTCGGTATTATTGGGCGTAAAGAGCACGTAGGTGGTTTTGTAAGTCA
GGTGTGAAAGCCTTCTATTCAAAGGAAGAACGGCATCTGAAACTGCAGATCTTGAGTGTAGGAGGGGAGA
GTGGAACTTCAGGTGGAGCGGTGAAATGCGTAGACATCAGAAGGAACGTCGGCGGCGAAAGCGACTCTCT
GGCCTATTACTGACACTGAGTGTGCGAAAGTTAGGGGAGCAAACGGGATTAGATACCCCGGTAGTCCTAA
CCGTAAACGATGGGCACTAAGTAGAGGGGTTTT

>gi|429544820|gb|JX945917.1| Uncultured Candidatus Scalindua sp. clone SolTA018 16S ribosomal RNA gene, partial sequence
GGCATGCAAGTCGAACGAGGGTGCACTCTTCGGAGTGTATATCGAGTGGCGAAAGGGTGAGTAACGCATA
GATGACATACCTTTAGGATAAGAACAGCTTTGTGAAAACGGAGTTAATGCTTAATAATTACGAACAGAAA
TCAATTTCGTTCGTCAAAGGTGGGCAGCAATGCCTTCCGCCTGAAGAGTGGTTTATGTCCTATCAGCTTG
TTGGTGGGGTAACGGCCTACCAAGGCAAAGACGGGTAGCCGGCCTTAGAGGGTGGTCGGCCACACTGGGA
CTGAGACACTGCCCAGACTTCTACGGAAGGCTGCAGTCGAGAATCTTTCGCAATGCCCGAAAGGGTGACG
AAGCGACGCCGCGTGGGTGAGGAAGGCCTTCGGGTTGTAAAGCCCTGTCAGGAGTTAAGAAATGTAGGTA
CGCTAATATCGTGCTTATTTGACAAAGGCTCCAAAGGAAGCCACGGCTAACTCTGTGCCAGCAGCCGCGG
TAATACAGAGGTGGCAAGCGTTGTTCGGAATTATTGGGCGTAAAGAGCACGTAGGTGGATTTGTAGGTCA
GGTGTGAAAGCCTTCTATTCAAAGGAAGAACGGCATCTGAAACTGCAGATCTTGAGTGTAGGAGGGGAGA
GTGGAACTTCTGGTGGAGCGGTGAAATGCGTAGATATCAGAAGGAACGTCGGCGGCGAAAGCGACTCTCT
GGCCTATTACTGACACTGAGTGTGCGAAAGTTAGGGGAGCAAACGGGATTAGATACCCCGGTAGTCCTAA
CCGTAAACGATGGGCACTAAGTAGAGGGGTTTT

>gi|429544821|gb|JX945918.1| Uncultured Candidatus Scalindua sp. clone SolTA019 16S ribosomal RNA gene, partial sequence
GGCATGCAAGTCGAACGAGGATGTATCCTTCGGGATATAAGCCGAGTGGCGCAAGGGTGAGTAATGCATA
GATTACCTGCCTTTAGGGTAAGGACAACTTTGTGAAAACGAAGCTAATACTTAATAATACAAAAGGAAAT
AATTTTCTTTTGTCAAATGGAGGGTAGCAATATCTTTTACCTAAAGAGGGGTTTATGTCCTATCAGCTTG
TTGGTGGGGTAATGGCCTACCAAGGCAAAGACGGGTAGCCGGCCTTAGAGGGTGGTCGGCCACACTGGGA
CTGAGACACTGCCCAGACTTCTACGGAAGGCTGCAGTCGAGAATCTTTCGCAATGCCCGAAAGGGTGACG
AAGCGACGCCGCGTGGGTGAGGAAGGCCTTCGGGTTGTAAAGCCCTGTCAGGAGTTAAGAAATGTAGGCA
TGCTAATACCGTGTCTATTTGACAAAGGCTCCAAAGGAAGCCACGGCTAACTCTGTGCCAGCAGCCGCGG
TAATACAGAGGTGGCAAGCGTTGTTCGGAATTATTGGGCGTAAAGAGCACGTAGGTGGATTTGTAAGTCA
GATGTGAAAGCCTTCTGTTCAACGGGAGAATTGCATCTGAAACTACAAACCTTGAGTATAGGAGGGGAGA
ATGGAACTTCTGGTGGAGCGGTGAAATGCGTAGATATCAGAAGGAACGCCGGCGGCGAAAGCGATTCTCT
GGCCTATTACTGACACTCAGTGTGCGAAAGCTAGGGGAGCAAACGGGATTAGATACCCCGGTAGTCCTAG
CCGTAAACGATGGGCACTAAGTAGAGGGGTTTT

>gi|429544822|gb|JX945919.1| Uncultured Candidatus Scalindua sp. clone SolTA020 16S ribosomal RNA gene, partial sequence
GGCATGCAAGTCGAACGAGGGTGCACTCTTCGGAGTGTATATCGAGTGGCGAAAGGGTGAGTAACGCATA
GATGACATACCTTTAGGATAAGAACAGCTTTGTGAAAACGGAGTTAATGCTTAATAATTACGAACAGAAA
TCAATTTCGTTCGTCAAAGGTGGGCAGCAATGCCTTCCGCCTGAAGAGTGGTTTATGTCCTATCAGCTTG
TTGGTGGGGTAATGGCCTACCAAGGCTAAGACGGGCAGCCGGCCTTAGAGGGTTGTCGGCCACACTGGGA
CTGAGACACTGCCAGACTCCTACGGGAGGCTGCAGTCGAGAATCTTTCGCAATGCCCGAAAGGGTGACGA
AGCGACGCCGCGTGAGCGAAGAAGGCCCTAGGGTTGTAAAGCTCTGTCAGGGGTTATGAAATGTAGATGG
GATAATACCTCATTTATTTGACAAAGGCCCCAAAGGAAGCCACGGCTAACTCTGTGCCAGCAGCCGCGGT
AATACAGAGGTGGCGAGCGTTGTTCGGTATTATTGGGCGTAAAGAGCAGGTAGGTGGTTTTGTAAGTCAG
GTGTGAAAGCCTTCTATTCAAAGGAAGAACGGCATCTGAAACTGCAGATCTTGAGTGTAGGAGGGGAGAG
TGGAACTTCTGGTGGAGCGGTGAAATGCGTAGATATCAGAAGGAACGTCGGCGGCGAAAGCGACTCTCTG
GCCTATTACTGACACTGAGTGTGCGAAAGTTAGGGGAGCAAACGGGATTAGATACCCCGGTAGTCCTAAC
CGTAAACGATGGGCACTAAGTAGAGGGGTTTT

>gi|429544823|gb|JX945921.1| Uncultured Candidatus Scalindua sp. clone SolTA022 16S ribosomal RNA gene, partial sequence
GGCATGCAAGTCGAACGAGGGTGCACTCTTCGGAGTGTATATCGAGTGGCGAAAGGGTGAGTAACGCATA
GATGACATACCTTTAGGATAAGAACAGCTTTGTGAAAACGGAGTTAATGCTTAATAATTACGAACAGAAA
TCAATTTCGTTCGTCAAAGGTGGGCAGCAATGCCTTCCGCCTGAAGAGTGGTTTATGTCCTATCAGCTTG
TTGGTGGGGTAATGGCCTACCAAGGCTAAGACGGGTAGCCGGCCTTAGAGGGTTGTCGGCCACACTGGGA
CTGAGACACTGCCCAGACTCCTACGGGAGGCTGCAGTCGAGAATCTTTCGCAATGCCCGAAAGGGTGACG
AAGCGACGCCGCGTGAGCGAAGAAGGCCCTAGGGTTGTAAAGCTCTGTCAGGGGTTATGAAATGTAGATG
GGATAATACCTCATTTATTTGACAAAGGCCCCAAAGGAAGCCACGGCTAACTCTGTGCCAGCAGCCGCGG
TAATACAGAGGTGGCGAGCGTTGTTCGGTATTATTGGGCGTAAAGAGCACGTAGGTGGTTTTGTAAGTCA
GGTGTGAAAGCCTTCTATTCAAAGGAAGAACGGCATCTGAAACTGCAGATCTTGAGTGTAGGAGGGGAGA
GTGGAACTTCTGGTGGAGCGGTGAAATGCGTAGATATCAGAAGGAACGTCGGCGGCGAAAGCGACTCTCT
GGCCTATTACTGACACTGAGTGTGCGAAAGTTAGGGGAGCAAACGGGATTAGATACCCCGGTAGTCCTAA
CCGTAAACGATGGGCACTAAGTAGAGGGGTTTT

>gi|429544824|gb|JX945922.1| Uncultured Candidatus Scalindua sp. clone SolTA023 16S ribosomal RNA gene, partial sequence
GGCATGCAAGTCGAACGAGGATATGCTCTTCGGAGTATAAGCCGAGTGGCGAAAGGGTGAGTAAAGCATA
GATGACATGCCTTTAGGATAAGGATAGCTTTGTGAAAACGGAGTTAATGCTTAATAATTACGAAGAGAAA
TCAATTTCCTTCGTCAAAGGGGGGTAGCAATACCTTTTGCCTAAAGAGTGGTTTATGTCCTATCAGCTTG
TTGGTGGGGTAACTGCCTACCAAGGCTAAGACGGGTAGCCGGCCTTAGAGGGTGATCGGCCACACTGGGA
CTGAGACACTGCCCAGACTCCTACGGGAGGCTGCAGTCGAGAATCTTTCGCAATGCCCGAAAGGGTGACG
AAGCGACGCCGCGTGAGCGAAGAAGGCCTTAGGGTTGTAAAGCTCTGTCGAGGGTTATGAAATATAGATG
AGTTAATACCTTATTTATTTGACAAAGGCCCAAAAGGAAGTCACGGCTAACTCTGTGCCAGCAGCCGCGG
TAATACAGAGGTGGCAAGCGTTGTTCGGTATTATTGGGCGTAAAGAGCACGTAGGTGGTTTTGTAAGTCA
GGTGTGAAAGCCTTCTGTTCAAAGGAAGAACGGCATCTGAAACTGCAGATCTTGAGTGTAGGAGGGGAGA
GTGGAACTTCTGGTGGAGCGGTGAAATGCGTAGATATCAGAAGGAACGTCGGCGGCGAAAGCGACTCTCT
GGCCTATTACTGACACTGAGGTGCGAAAGTTAGGGGAGCAAACGGGATTAGATACCCCGGTAGTCCTAAC
CATAAACGATGGGCACTAAGTAGAGGGGTTTT

>gi|429544825|gb|JX945923.1| Uncultured Candidatus Scalindua sp. clone SolTA024 16S ribosomal RNA gene, partial sequence
TGGCATGCAAGTCGAACGAGGGTGCACTCTTCGGAGTGTATATCGAGTGGCGAAAGGGTGAGTAACGCAT
AGATGACATACCTTTAGGATAAGAACAGCTTTGTGAAAACGGAGTTAATGCTTAATAATTACGAACAGAA
ATCAATTTCGTTCGTCAAAGGTGGGCAGCAATGCCTTCCGCCTGAAGAGTGGTTTATGTCCTATCAGCTT
GTTGGTGGGGTAATGGCCTACCAAGGCTAAGACGGGTAGCCGGCCTTAGAGGGTTGTCGGCCACACTGGG
ACTGAGACACTGCCCAGACTCCTACGGGAGGCTGCAGTCGAGAATCTTTCGCAATGCCCGAAAGGGTGAC
GAAGCGACGCCGCGTGAGCGAAGAAGGCCCTAGGGTTGTAAAGCTCTGTCAGGGGTTATGAAATGTAGAT
GGGATAATACCTCATTTATTTGACAAAGGCCCCAAAGGAAGCCACGGCTAACTCTGTGCCAGCAGCCGCG
GTAATACAGAGGTGGCGAGCGTTGTTCGGTATTATTGGGCGTAAAGAGCACGTAGGTGGTTTTGTAAGTC
AGGTGTGAAAGCCTTCTATTCAAAGGAAGAACGGCATCTGAAACTGCAGATCTTGAGTGTAGGAGGGGAG
AGTGGAACTTCTGGTGGAGCGGTGAAATGCGTAGATATCAGAAGGAACGTCGGCGGCGAAAGCGACTCTC
TGGCCTATTACTGACACTGAGTGTGCGAAAGTTAGGGGAGCAAACGGGATTAGATACCCCGGTAGTCCTA
ACCGTAAACGATGGGCACTAAGTAGAGGGGTTTT

>gi|429544826|gb|JX945924.1| Uncultured Candidatus Scalindua sp. clone SolTA025 16S ribosomal RNA gene, partial sequence
GGCATGCAAGTCGAACGAGGATATATCCTTCGGGATATAAGCCGAGTGGCGCAAGGGTGAGTAATGCATA
GATTACCTGCCTCTAGGATAAGGACAACTTTGTGAAAACGGAGCTAATACTTAATAAAACAAAAGAAAAT
AATTTTCTTTTGTCAATGGGAGGGTAGCAATACCTTTTGCCTGGAGAGGGGTTTATGTCCTATCAGCTTG
TTGGTGGGGTAATGGCCTACCAAGGCAAAGACGGGTAGCCGGCCTTAGTGGGTGGTCGGCCACACTGGGA
CTGAGACACTGCCCAGACTTCTACGGAAGGCTGCAGTCAAGAATCTTTCGCGATGCCCGAAAGGGTGACG
AAGCGACGCCGCGTGAGCGAAGAAGGCCTTAGGGTTGTAAAGCTCTGTCGAGGGTTATGAAATATAGATG
AGTTAATACCTTATTTATTTGACAAAGGCCCAAAAGGAAGTCACGGCTAACTCTGTGCCAGCAGCCGCGG
TAATACAGAGGTGGCAAGCGTTGTTCGGTATTATTGGGCGTAAAGAGCACGTAGGTGGTTTTGTAAGTCA
GGTGTGAAAGCCTTCTGTTCAAAGGAAGAACGGCATCTGAAACTGCAGATCTTGAGTGTAGGAGGGGAGA
GTGGAACTTCTGGTGGAGCGGTGAAATGCGTAGATATCAGAAGGAACGTCGGCGGCGAAAGCGACTCTCT
GGCCTATGACTGACACTGAGGTGCGAAAGTTAGGGGAGCAAACGGGATTAGATACCCCGGTAGTCCTAAC
CGTAAACGATGGGCACTAAGTAGAGGGGTTTT

>gi|429544827|gb|JX945925.1| Uncultured Candidatus Scalindua sp. clone SolTA026 16S ribosomal RNA gene, partial sequence
GGCATGCAAGTCGAACGAGGATATATCCTTCGGGATATAAGCCGAGTGGCACAAGGGTGAGTAATGCATA
GATTACCTGCCTTTAGGATAAGGACAACTTTGTGAAAACGAAGCTAATACTTAATAATACAAAAGAAATA
ATTTTCTTTTGTCAAATGGAGGGTAGCAATACCTTTCGCCTGGAGAGGGGTTTATGTCCTATCAGCTTGT
TGGTGGGGTAATGGCCTACCAAGGCGAAGACGGGTAGCCGGTTTAAGAGGATGGTCGGCCACACTGGGAC
TGAGACACTGCCCAGACTTCTACGGAAGGCTGCAGTCGAGAATCTTTCGCAATGCCCGAAAGGGTGACGA
AGCGACGCCGCGTGGGTGAGGAAGGCCTTCGGGTTGTAAAGCCCTGTCAGGAGTTAAGAAATGTAAGTTC
GTTAATACCGTACTTATTTGACAAAGGCTCCAAAGGAAGCCACGGCTAACTCTGTGCCAGCAGCCGCGGT
AATACAGAGGTGGCGAGCGTTGTTCGGAATTATTGGGCGTAAAGAGCACGTAGGTGGGTTTGCAAGTCAG
ATGTGAAAGCCTTCTGTTCAACGGAAGAATTGCATCTGAAACTGCTAATCTTGAGTATAGGAGGGGAGAA
TGGAACTTCTGGTGGAGCGGTGAAATGCGTAGATATCAGAAGGAACGCCGGCGGCGAAAGCGATTCTCTG
GCCTATTACTGACACTCAGTGTGCGAAAGCTAGGGGAGCAAACGGGATTAGATACCCCGGTAGTCCTAGC
CGTAAACGATGGGCACTAAGTAGAGGGGTTTT

>gi|429544828|gb|JX945926.1| Uncultured Candidatus Scalindua sp. clone SolTA027 16S ribosomal RNA gene, partial sequence
GGCATGCAAGTCGAACGAGGGTGCACTCTTCGGAGTGTATATCGAGTGGCGAAAGGGTGAGTAACGCATA
GATGACATACCTTTAGGATAAGAACAGCTTTGTGAAAACGGAGTTAATGCTTAATAATTACGAACAGAAA
TCAATTTCGTTCGTCAAAGGTGGGCAGCAATGCCTTCCGCCTGAAGAGTGGTTTATGTCCTATCAGCTTG
TTGGTGGGGTAATGGCCTACCAAGGCTAAGACGGGTAGCCGGCCTTAGAGGGTTGTCGGCCACACTGGGA
CTGAGACACTGCCCAGACTCCTACGGGAGGCTGCAGTCGAGAATCTTTCGCAATGCCCGAAAGGGTGACG
AAGCGACGCCGCGTGAGCGAAGAAGGCCCTAGGGTTGTAAAGCTCTGTCAGGGGTTATGAAATGTAGATG
GGATAATACCTCATTTATTTGACAAAGGCCCCAAAGGAAGCCACGGCTAACTCTGTGCCAGCAGCCGCGG
TAATACAGAGGTGGCGAGCGTTGTTCGGTATTATTGGGCGTAAAGAGCACGTAGGTGGTCTTGTAAGTCA
GGTGTGAAAGCCTTCTATTCAAAGGAAGAACGGCATCTGAAACTGCAGATCTTGAGTGTAGGAGGGGAGA
GTGGAACTTCTGGTGGAGCGGTGAAATGCGTAGATATCAGAAGGAACGTCGGCGGCGAAAGCGACTCTCT
GGCCTATTACTGACACTGAGTGTGCGAAAGTTAGGGGAGCAAACGGGATTAGATACCCCGGTAGTCCTAA
CCGTAAACGATGGGCACTAAGTAGAGGGGTTTT

>gi|429544829|gb|JX945927.1| Uncultured Candidatus Scalindua sp. clone SolTA028 16S ribosomal RNA gene, partial sequence
TGGCATGCAAGTCGAACGAGGATATACTCTTCGGAGTATAAGCCGAGTGGCGAAAGGGTGAGTAAAGCAT
AGATGACATGCCTTTAGGATAAGGATAGCTTTGTGAAAACGGAGTTAATGCTTAATAATTACGAAGAGAA
ATCAATTTCCTTCGTCAAAGGGGGGTAGCAATACCTTTTGCCTAAAGAGTGGTTTATGTCCTATCAGCTT
GTTGGTGGGGTAACTGCCTACCAAGGCTAAGACGGGTAGCCGGCCTTAGAGGGTGATCGGCCACACTGGG
ACTGAGACACTGCCCAGACTCCTACGGGAGGCTGCAGTCGAGAATCTTTCGCAATGCCCGAAAGGGTGAC
GAAGCGACGCCGCGTGAGCGAAGAAGGCCTTAGGGTTGTAAAGCTCTGTCGAGGGTTATGAAATATAGAT
GAGTTAATACCTTATTTATTTGACAAAGGCCCAAAAGGAAGTCACGGCTAACTCTGTGCCAGCAGCCGCG
GTAATACAGAGGTGGCAAGCGTTGTTCGGTATTATTGGGCGTAAAGAGCACGTAGGTGGTTTTGTAAGTC
AGGTGTGAAAGCCTTCTGTTCAAAGGAAGAACGGCATCTGAAACTGCAGATCTTGAGTGTAGGAGGGGAG
AGTGGAACTTCTGGTGGAGCGGTGAAATGCGTAGATATCAGAAGGAACGTCGGCGGCGAAAGCGACTCTC
TGGCCTATTACTGACACTGAGGTGCGAAAGTTAGGGGAGCAAACGGGATTAGATACCCCGGTAGTCCTAA
CCGTAAACGATGGGCACTAAGTAGAGGGGTTTT

>gi|429544830|gb|JX945928.1| Uncultured Candidatus Scalindua sp. clone SolTA029 16S ribosomal RNA gene, partial sequence
GGCATGCAAGTCGAACGAGGATATGCTCTTCGGAGTATAAGCCGAGTGGCGAAAGGGTGAGTAATGCATA
GATGACATGCCTTTAGGATAAGGATAGCTTTGTGAAAACGGAGTTAATGCTTAATAATTACGAAGAGAAA
TCAATTTCCTTCGTCAAAGGGGGGCAGCAATGCCTCTCGCCTAAAGAGTGGTTTATGTCCTATCAGCTTG
TTGGTGGGGTAATTGCCTACCAAGGCGAAGACGGGTAGCCGGCCTTAGAGGGCGATCGGCCACACTGGGA
CTGAGACACTGCCCAGACTCCTACGAGAGGCTGCAGTCGAGAATCTTTCGCAATGCCCGAAAGGGTGACG
AAGCGACGCCGCGTGAGCGAAGAAGGCCTTAGGGTTGTAAGGCTCTGTCGAGGGTTATGAAATATAGAAG
AGTTAATACCTCTTCTATTTGACAAAAGCCCCAAAGGAAGTCACGGCTAACTCTGTGCCAGCAGCCGCGG
TAATACAGAGGTGGCAAGCGTTGTTCGGTATTATTGGGCGTAAAGAGCACGTAGGTGGTTTTGTAAGTCA
GGTGTGAAAGCCTTCTGTTCAAAGGAAGAACGGCATCTGAAACTGCAGATCTTGAGTATAGGAGGGGAGA
GTGGAACTTCTGGTGGAGCGGTGAAATGCGTAGATATCAGAAGGAACGTCGGCGGCGAAAGCGACTCTCT
GGCCTATTACTGACACTGAGGTGCGAAAGTTAGGGTAGCAAACGGGATTAGATACCCCGGTAGTCCTAAC
CGTAAACGATGGGCACTAAGTAGAGGGGTTTT

>gi|429544831|gb|JX945930.1| Uncultured Candidatus Scalindua sp. clone SolTA031 16S ribosomal RNA gene, partial sequence
GGCATGCAAGTCGAACGAGGATATATCCTTCGGGATATAAGCCGAGTGGCACAAGGGCGAGTAATGCATA
GATTACCTACCTTTAGGATAAGGGCAACTTTGTGAAAACGGAGCTAATACTTAATAATACAAAAGAAAAT
AATTTTCTTTTGTCAAAGGGAGGGTAGCAATACCTTTCGCCTAGAGAGGGGTTTATGTCCTATCAGCTTG
TTGGTGGGGTAATAGCCTACCAAGGCGAAGACGGGTAGCCGGTTTAAGAGGATGGTCGGCCACACTGGGA
CTGAGACACTGCCCAGACTTCTACGGAAGGCTGCAGTCGAGAATCTTTCGCAATGCCCGAAAGGGTGACG
AAGCGACGCCGCGTGGGTGAGGAAGGCCTTCGGGTTGTAAAGCCCTGTCAGGAGTTATGAAATGTAAGTG
CGCTAATATCGTGCTTATTTGACAAAGGCTCCAAAGGAAGCCACGGCTAACTCTGTGCCAGCAGCCGCGG
TAATACAGAGGTGGCGAGCGTTGTTCGGAATTATTGGGCGTAAAGAGCACGTAGGTGGGTTTGCAAGTCA
GATGTGAAAGCCTTCTGTTCAACGGAAGAATTGCATCTGAAACTGCTAATCTTGAGTATAGGAGGGGAGA
ATGGAACTTCTGGTGGAGCGGTGAAATGCGTAGATATCAGAAGGAACGCCGGCGGCGAAAGCGATTCTCT
GGCCTATTACTGACACTCAGTGTGCGAAAGCTAGGGGAGCAAACGGGATTAGATACCCCGGTAGTCCTAG
CCGTAAACGATGGGCACTAAGTAGAGGGGTTTT
