# Supplementary material for: Biogeography of anaerobic ammonia-oxidizing (anammox) bacteria
Source: Front Microbiol. 2014 Aug 6;5:399. doi: 10.3389/fmicb.2014.00399 (PMC4123730; doi:10.3389/fmicb.2014.00399)
Supplement: Supplementary file 1 [file DataSheet1.ZIP › Sonthiphand supp data files/40/Untrimmed Sequence Files/41.fasta]

>gi|398363894|gb|JX069699.1| Uncultured anaerobic ammonium-oxidizing bacterium clone XFWamx1 16S ribosomal RNA gene, partial sequence
GAGCACGTAGGTGGGTTTGTAAGTCAGTTGTGAAAGCCTTCTGCTTAGCGGAAGAACAGCATCTGATACT
GCAAGGCTAGAGTGCGGAAGGGGAGAGTGGAACTTCTGGTGGAGCGGTGAAATGCGTAGATATCAGAAGG
AACACCGGCGGCGAAGGCGACTCTCTGGTCCGTAACTGACGCTGAGTGTGCGAAAGCTAGGGGAGCAAAC
GGGATTAGATACCCCGGTAGTCCTAGCCGTAAACGATGGGCACTAAGTAGAGGAATCGT

>gi|398363895|gb|JX069700.1| Uncultured anaerobic ammonium-oxidizing bacterium clone GZWamx2 16S ribosomal RNA gene, partial sequence
GAGCACGTAGGTGGGTTTGTAAGTCAGCTGTGAAAGCCTTCTGCTTAACGGAAGAACAGCAGTTGAAACT
ACAGGGCTTGAGTGTGGGAGAGGAGAGTGGAACTTCTGGTGGAGCGGTGAAATGCGTAGATATCAGAAGG
AACGCCGGCGGCGAAAGCGGCTCTCTGGCCCGTAACTGACGCTGAGTGTGCGAAAGCTAGGGGAGCAAAC
GGGATTAGATACCCCGGTAGCCCTAGCCGTAAACGATGGGCACTAAGTAGAGGGGTTTT

>gi|398363896|gb|JX069701.1| Uncultured anaerobic ammonium-oxidizing bacterium clone XFWamx3 16S ribosomal RNA gene, partial sequence
GAGCACGTAGGTGGGTTTGTAAGTCGGTTGTGAAAGCCTTCTGCTTAACGGAAGAACAGCATCCGATACT
GCATGGCTCGAGTGCGGGAGGGGAGAGTGGAACTTCTGGTGGAGCGGTGAAATGCGTAGATATCAGAAGG
AACGCCGGCGGCGAAAGCGACTCTCTGGCCCGTAACTGACGCTGAGTGTGCGAAAGCTAGGGGAGCAAAC
GGGATTAGATACCCCGGTAGTCCTAGCCGTAAACGATGGGCACTAAGTAGAGGGGTTTT

>gi|398363897|gb|JX069702.1| Uncultured anaerobic ammonium-oxidizing bacterium clone XFWamx4 16S ribosomal RNA gene, partial sequence
GAGCACGTAGGTGGGTTTGTAAGTCGGTTGTGAAAGCCTTCCGCTCAACGGGAGAACAGCATCCGATACT
GCATGGCTTGAGTGTGAGAGGGGAGAGTGGAACTTCTGGTGGAGCGGTGAAATGCGTAGATATCAGAAGG
AACGCCGGCGGCGAAGGCGACTCTCTGGTCCGTAACTGACGCAGAGTGTGCGAAAGCTAGGGGAGCAAAC
GGGATTAGATACCCCGGTAGTCCTAGCCGTAAACGATGGGCACTAAGTAGAGGGGTTTT

>gi|398363898|gb|JX069703.1| Uncultured anaerobic ammonium-oxidizing bacterium clone HZWamx5 16S ribosomal RNA gene, partial sequence
GAGCACGTAGGTGGGTTTGTAAGTCGGTTGTGAAAGCCTTCCGCTCAACGGGAGAACGGCAGCCGATACT
GCAAAGCTTGAGTGCGGGAGGGGAGAGTGGAACTTCTGGTGGAGCGGTGAAATGCGTAGATATCAGAAGG
AACGCCGGCGGCGAAAGCGGCTCTCTGGCCCATAACTGACGCTGAGTGTGCGAAAGCTAGGGGAGCAAAC
GGGATTAGATACCCCGGTAGTCCTAGCCGTAAACGATGGGCACTAAGTAGAGGGGTTTT

>gi|398363899|gb|JX069704.1| Uncultured anaerobic ammonium-oxidizing bacterium clone HZWamx6 16S ribosomal RNA gene, partial sequence
GAGCACGTAGGTGGGTTTGTAAGTCGGTTGTGAAAGCCTTCCGCTTAACGGAAGAACGGCATCTGATACT
GCATAGCTTGAGTGCGGAAGGGGAGAGTGGAACTTCTGGTGGAGCGGTGAAATGCGTAGATATCAGAAGG
AACACCGGCGGCGAAAGCGACTCTCTGGCCCGTAACTGACGCTGAGTGTGCGAAAGCTAGGGGAGTAAAC
GGGATTAGATACCCCGGTAGTCCTAGCTGTAAACGATGGGCACTAAGTAGAGGGGTTTT

>gi|398363901|gb|JX069706.1| Uncultured anaerobic ammonium-oxidizing bacterium clone XFWamx8 16S ribosomal RNA gene, partial sequence
GAGCACGTAGGTGGGTTTGTAAGCGGGAGATGAAATCCCATGGCTCACCCATGGAACTGTCCTCCGAACT
GCAAGGCTTGAGGTTGAGAGGGGAGAATGGAATTCCCGGTGTAGCGGTGAAATGCGTAGATATCGGGAGG
AACGTCAGTGGCGAAAGCGATTCTCTGGCTCGTCCCTGACACTGAGTGCGCGAGAGCTAGGGGAGCAAAC
AGGATTAGATACCCTGGTAGTCCTAGCTGTAAACGATGGGCACTAAGTAGAGGGGTTTT

>gi|398363902|gb|JX069707.1| Uncultured anaerobic ammonium-oxidizing bacterium clone XFWamx9 16S ribosomal RNA gene, partial sequence
GAGCACGTAGGTGGGTTTGTAAGCGAGGGATGAAAGCCCATGGCTCACCCATGGAACTGTCCCTCGGACT
GCAAGGCTCGAGGGCGGGAGGGGAGAGTGGAATTCCCGGTGTAGCGGTGAAATGCGTAGATATCGGGAGG
AACGCCGGTGGCGAAAGCGACTCTCTGGCCCGTTCCTGACACTGAGTGCGCGAAAGCTAGGGGAGCAAAC
AGGATTAGATACCCTGGTAGTCCTAGCTGTAAACGATGGGCACTAAGTAGAGGGGTTTT

>gi|268374344|gb|FJ830380.1| Uncultured planctomycete clone MB1_3H 16S ribosomal RNA gene, partial sequence
TTCGCAATGCCCGAAAGGGTGACGAAGCGACGCCGCGTGAGTGAGGAAGGCCTTCGGGTTGTAAAGCTCT
GTCAGGAGTTAAGAAATATAAGTGTGCTAATACCACATTTATTTGACAAAAGCTCCAAAGGAAGCCACGG
CTAACTCTGTGCCAGCAGCCGCGGTAATACAGAGGTGGCAAGCGTTGTTCGGAATTATTGGGCGTAAAGA
GCACGTAGGTGGGTTTGTAAGTCAGATGTGAAAGCCTTCTGTTCAACGGAAGAATTGCATCTGAAACTGC
GAGTCTTGAGTGTAGGAGGGGAGAATGGAACTTCTGGTGGAGCGGTGAAATGCGTAGATATCAGAAGGAA
CGCCGGCGGCGAAAGCGATTCTCTGGCCTATTACTGACACTCAGTGTGCGAAAGCTAGGGGAGCAAACGG
GATTAGATACCCCGGTAGTCCTAGCCGTAAACGATGGGCACTAAGTAGAGGGGATTACCGATGTTCTCTC
TGCCGTAGCTAACGCATTAAGTGCCCCGCCTGGGGAGTACGGCCGCAAGGCTAAAACTCAAAAGAATTGA
CGGGGGTTCGCACAAGCGGTGGAGCATGTGGTTTAATTCGATGCAACGCGGAGAACCTTACCGGGGCTTG
ACATGGTAGAAGTAGGAACCTGAAAGGGTAACGAACGGTATCCAGTCCGTAGCTATCACAGGTGTTGCAT
GGCTGTCGTCAGCTCGTGTCGTGAGACGTTGGGTTAAGTCCCCTAACGAGCGAAACCCTTGTTTTTAGTT
ACCAGCGGGTCATGCCGGGTACTCTAGAAAGACTGCCGTCGTCAAGACGGAGGAAGGTGGGGATGACGTC
AAGTCATCATGGCCCTTATGCCCCGGGCTACACACGTGCTACAATGGTCGGTACAAACGGAAGCGAAGCC
GAGAGGTGAAGCGAATCCTAAAAAGCCGATCTCAGTTCGGATTGGAGGCTGAAATTCGCCTCCATGAAGT
TGGAATCGCTAGTAATCGCGGATCAGCTCGCCGCGGTGAATATGTTCCCGAGCCTTGTACACACCGCCCG
T

>gi|268374345|gb|FJ830381.1| Uncultured planctomycete clone MB1_4B 16S ribosomal RNA gene, partial sequence
TTCGCAATGCCCGAAAGGGTGACGAAGCGACGCCGCGTGAGTGAGGAAGGCCTTCGGGTTGTAAAGCTCT
GTCAGGAGTTAAGAAATATAAGTGTGCTAATACCACATTTATTTGACAAAAGCTCCAAAGGAAGCCACGG
CTAACTCTGTGCCAGCAGCCGCGGTAATACAGAGGTGGCAAGCGTTGTTCGGAATTATTGGGCGTAAAGA
GCACGTAGGTGGGTTTGTAAGTCAGATGTGAAAGCCTTCTGTTCAACGGAAGAATTGCATCTGAAACTGC
GAGTCTTGAGTGTAGGAGGGGAGAATGGAACTTCTGGTGGAGCGGTGAAATGCGTAGATATCAGAAGGAA
CGCCGGCGGCGAAAGCGATTCTCTGGCCTATTACTGACACCCAGTGTGCGAAAGCTAGGGGAGCAAACGG
GATTAGATACCCCGGTAGTCCTAGCCGTAAACGATGGGCACTAAGTAGAGGGGATTACCGATGTTCTCTC
TGCCGTAGCTAACGCATTAAGTGCCCCGCCTGGGGAGTACGGCCGCAAGGCTAAAACTCAAAAGAATTGA
CGGGGGCTCGCACAAGCGGTGGAGCATGTGGTTTAATTCGATGCAACGCGGAGAACCTTACCGGGGCTTG
ACATGGTAGAAGTAGGAACCTGAAAGGGTAACGAACGGTATCCAGTCCGTAGCTATCACAGGTGTTGCAT
GGCTGTCGTCAGCTCGTGTCGTGAGACGTTGGGTTAAGTCCCCTAACGAGCGAAACCCTTGTTTTTAGTT
ACCAGCGGGTCATGCCGGGTACTCTAGAAAGACTGCCGTCGTCAAGGCGGAGGAAGGTGGGGATGACGTC
AAGTCATCATGGCCCTTATGCCCCGGGCTACACACGTGCTACAATGGTCGGTACAAACGGAAGCGAAGCC
GAGAGGTGAAGCGAATCCTAAAAAGCCGATCTCAGTTCGGATTGGAGGCTGAAATTCGCCTCCATGAAGT
TGGAATCGCTAGTAATCGCGGATCAGCTCGCCGCGGTGAATATGTTCCCGAGCCTTGTACACACCGCCCG
T
>gi|268374346|gb|FJ830382.1| Uncultured planctomycete clone 1o 16S ribosomal RNA gene, partial sequence
GGATTAGGCATGCAAGTCGAACGAGGATATACCCTTCGGGGTGTAAACCGAGTGGCGCAAGGGTGAGTAA
TGCATAGATTACCTGCCTCTGGGATAAGGACAACTTTGTGAAAACGAAGCTAATACTTAATAATACAAAA
GGAAATAATTTTCTTTTGTCAATGGGAGGGTAGCAATACCTTTTGCCTGGAGAGGGGTTTATGTCCTATC
AGCTTGTTGGTAGGGTAATGGCCTACCAAGGCGAAGACGGGTAGCCGGTCTTAGAGGATGGTCGGCCACA
CTGGGACTGAGACACTGCCCAGACTTCTACGGAAGGCTGCAGTCGAGAATCTTTCGCAATGCCCGAAAGG
GTGACGAAGCGACGCCGCGTGAGTGAGGAAGGCCTTCGGGTTGTAAAGCTCTGTCAGGAGTTAAGAAATA
TAAGTGTGCTAATACCACATTTATTTGACAAAAGCTCCAAAGGAAGCCACGGCTAACTCTGTGCCAGCAG
CCGCGGTAATACAGAGGTGGCAAGCGTTGTTCGGAATTATTGGGCGTAAAGAGCACGTAGGTGGGTTTGT
AAGTCAGATGTGAAAGCCTTCTGTTCAACGGAAGAATTGCATCTGAAACTGCGAGTCTTGAGTGTAGGAG
GGGAGAATGGAACTTCTGGTGGAGCGGTGAAATGCGTAGATATCAGAAGGAACGCCGGCGGCGAAAGCGA
TTCTCTGGCCTATTACTGACACTCAGTGTGCGAAAGCTAGGGGAGCAAACGGGATTAGATACCCCGGTAG
TCCTAGCCGTAAACGATGGGCACTAAGTAGAGGGG

>gi|268374347|gb|FJ830383.1| Uncultured planctomycete clone 23u 16S ribosomal RNA gene, partial sequence
GGATTAGGCATGCAAGTCGAACGAGGGAATATTCTTCGGAATATAAATCGAGTGGCGAAAGGGTGAGTAA
TGCATAGATGACATACCTTTAGGATAAGAATAGCTTTGTGAAAACGGAGATAATGCTTAATAATTACGAA
GTGAAATAAATTTTCTTCGTCAAAGGGGGGGCAGTAATGCCTCTTGCCTAGAGAGTGGTTTATGTCCTAT
CAGCTAGTTGGTGGGGTAATGGCCTACCAAGGCTAAGACGGGTAGCCGGCCTTAGAGGGTGGTCGGCCAC
ACTGGGACTGAGACACTGCCCAGACTCCTACGGGAGGCTGCAGTCGAGAATCTTTCACAATGCCCGAAAG
GGTGACGAAGCGACGCCGCGTGAGCGAAGAAGGCCCTAGGGTTGTAAAGCTCTGTCGGGGGTTATGAAAT
GTAGATCGGTTAATACCCGGTTTATTTGACAAAGGCCCCAAAGGAAGCCACGGCTAACTCTGTGCCAGCA
GCCGCGGTAATACAGAGGTGGCGAGCGTTGTTCGGTATTATTGGGCGTAAAGAGCACGTAGGTGGTTTTG
TAAGTCAGATGTGAAAGCCTTCTGTTCAAAGGAAGAACGGCATCTGAAACTGCAAATCTTGAGTGTAGGA
GGGGAGAGTGGAACTTCTGGTGGAGCGGTGAAATGCGTAGATATCAGAAGGAACGTCGGCGGCGAAAGCG
ACTCTCTGGCCTATTACTGACACTAAGTGTGCGAAAGTTAGGGGAGCAAACGGGATTAGATACCCCGGTA
GTCCTAACTGTAAACGATGGGCACTAAGTAGAGGGG

>gi|268374348|gb|FJ830384.1| Uncultured planctomycete clone 29u 16S ribosomal RNA gene, partial sequence
GGATTAGGCATGCAAGTCGAACGAGGGAGCGCCCCGAAAGGGGTGCAAACCGAGTGGCGTAAGGGTGAGT
AATGCATTGATAACCTACCTTTGAGATGAGGATAACAACGTTTCAAGTAATTGAAACTACCGAAAGGGTT
GCTAATACTCAATAAAACTGTTGTTGCTTTGGTAGCGATAGTCAAATAGGTGGAGTCGAAAGGCTTCATT
TGCTCAGAGAGGGGTTAATGTCCTATCAGCTAGTTGGTAGGGTAATGGCCTACCAAGGCAAAGACGGGTA
GCCGGCCTGAGAGGGTGGTCGGCCACACTGGGACTGAGACACTGCCCAGACTCCTACGGGAGGCTGCAGT
CGAGAATCTTTCGCAATGCCCGAAAGGGTGACGAAGCGACGCCGCGTGCGGGAAGAAGGCCTTCGGGTTG
TAAACCGCTGTCGGGAGTTAAGAAATGTAAGGATGTTAATAGCATCTTTGCTTGACTAAGGCTCCGGAGG
AAGCCACGGCTAACTCTGTGCCAGCAGCCGCGGTAATACAGAGGCGGCAAGCGTTGTTCGGAATTATTGG
GCGTAAAGAGCACGTAGGCGGCTATGTAAGTCGGTTGTGAAAGCCTTCCGCTCAACGGGAGAACAGCATC
CGATACTGCATGGCTTGAGTGCGGGAGGGGAGAGTGGAACTTCTGGTGGAGCGGTGAAATGCGTAGATAT
CAGAAGGAACGCCGGCGGCGAAAGCGGCTCTCTGGCCCATAACTGACGCTGAGTGTGCGAAAGCTAGGGG
AGCAAACGGGATTAGATACCCCGGTAGTCCTAGCCGTAAACGATGGGCACTAAGTAGAGGGG

>gi|268374349|gb|FJ830385.1| Uncultured planctomycete clone 32u 16S ribosomal RNA gene, partial sequence
GGATTAGGCATGCAAGTCGAACGAGGATATACCCTTCGGGGTGTAAACCGAGTGGCGCAAGGGTGAGTAA
TGCATAGATTACCTGCCTCTGGGATAAGGACAACTTTGTGAAAACGAAGCTAATACTTAATAATACAAAA
GGAAATAATTTTCTTTTGTCAATGGGAGGGTAGCAATACCTTTTGCCTGGAGAGGGGTTTATGTCCTATC
AGCTTGTTGGTGGGGTAATGGCCTACCAAGGCGAAGACGGGTAGCCGGTCTTAGAGGATGGTCGGCCACA
CTGGGACTGAGACACTGCCCAGACTTCTACGGAAGGCTGCAGTCGAGAATCTTTCGCAATGCCCGAAAGG
GTGACGAAGCGACGCCGCGTGAGTGAGGAAGGCCTTCGGGTTGTAAAGCTCTGTCAGGAGTTAAGAAATA
TAAGTGTGTTAATACCACATTTATTTGACAAAAGCTCCAAAGGAAGCCACGGCTAACTCTGTGCCAGCAG
CCGCGGTAATACAGAGGTGGCAAGCGTTGTTCGGAATTATTGGGCGTAAAGAGCACGTAGGTGGGTTTGT
AAGTCAGATGTGAAAGCCTTCTGTTCAACGGAAGAATTGCATCTGAAACTGCGAGTCTTGAGTGTAGGAG
GGGAGAATGGAACTTCTGGTGGAACGGTGAAATGCGTAGATATCAGAAGGAACGCCGGCGGCGAAAGCGA
TTCTCTGGCCTATTACTGACACTCAGTGTGCGAAAGCTAGGGGAGCAAACGGGATTAGATACCCCGGTAG
TCCTAGCTGTAAACGATGGGCACTAAGTAGAGGGG

>gi|268374350|gb|FJ830386.1| Uncultured planctomycete clone 37o 16S ribosomal RNA gene, partial sequence
GGATTAGGCATGCAAGTCGAACGAGGGAGTGCTCCGAAAGGGGCGCAAACCGAGTGGCGTAAGGGTGAGT
AATGCATTGATAACCTACCTTTAGGATGAGGATAACAACGTTTCAAGTAATTGAAATTACCGAAAGGGTT
GCTAACACTCAATAAAACTATTGCTACTTTTGTAGTGATAGTCAAATAGGCGGAGTCGAAAGGCTCCACT
TGCCCAGAGAGGGGTCAATGTCCTATCAGCTAGTTGGGAGGGTAACGGCCTACCAAGGCGAAGACGGGTA
GCCGGCCTGAGAGGGTGGTCGGCCACACTGGGACTGAGACACTGCCCAGACTCCTACGGGAGGCTGCAGT
CGAGAATCTTTCGCAATGCCCGAAAGGGTGACGAAGCGACGCCGCGTGCGGGAAGAAGGCCTTCGGGTTG
TAAACCGCTGTCGGGAGTTAAGAAATGCAAGGATATTAATAGTGTCTTTGCTTGACTAAGGCTCCGGAGG
AAGCCACGGCTAACTCTGTGCCAGCAGCCGCGGTAATACAGAGGCGGCAAGCGTTGTTCGGAATTATTGG
GCGTAAAGAGCACGTAGGCGGCTATGTAAGTCGGTTGTGAAAGCCTTCCGCTCAACGGGAGAACAGCATC
CGATACTGCATGGCTTGAGTGTGGGAGGGGAGAGTGGAACTTCTGGTGGAGCGGTGAAATGCGTAGATAT
CAGAAGGAACGCCGGCGGCGAAAGCGGCTCTCTGGCCCATAACTGACGCTGAGTGTGCGAAAGCTAGGGG
AGCAAACGGGATTAGATACCCCGGTAGTCCTAGCCGTAAACGATGGGCACTAAGTAGAGGGG

>gi|404250448|gb|JX392917.1| Uncultured planctomycete isolate DGGE gel band 2-1 16S ribosomal RNA gene, partial sequence
CTATTTGACAAAGGCTCCAAAGGAAGCCACGGCTAACTCTGTGCCAGCAGCCGCGGTAATACAGAGGTGG
CAAGCGTTGTTCGGAATTATTGGGCGTAAAGAGCACGTAGGTGGATTTGTAAGTCAGGTGTGAAAGCCTT
CTGTTCAACGGAAGAATTGCATCTGAAACTGTAAACCTTGAGTGTAGGAGGGGAGAGTGGAACTTCTGGT
G

>gi|404250449|gb|JX392918.1| Uncultured planctomycete isolate DGGE gel band 2-2 16S ribosomal RNA gene, partial sequence
CTTACTTGACTAAGGCTCCGGAGGAAGCCACGGCTAACTCTGTGCCAGCAGCCGCGGTAATACAGAGGCG
GCAAGCGTTGTTCGGAATTATTGGGCGTAAAGAGCACGTAGGCGGCCTTATAAGTCAGTTGTGAAAGCCT
TCTGCTTAACGGAAGAACAGCATCTGATACTGTAAGGCTAGAGTGCGGAAGGGGAGAGTGGAACTTCTGG
TT

>gi|404250450|gb|JX392919.1| Uncultured planctomycete isolate DGGE gel band 2-3 16S ribosomal RNA gene, partial sequence
CTTGCTTGACTAAGGCTCCGGAGGAAGCCACGGCTAACTCTGTGCCAGCAGCCGCGGTAATACAGAGGCG
GCAAGCGTTGTTCGGAATTATTGGGCGTAAAGAGCACGTAGGCGGCTATGTAAGTCGGTTGTGAAAGCCT
TCCGCTCAACGGGAGAACAGCATCCGATACTGCATGGCTTGAGTGCGGGAGGGGAGAGTGGAACTTCTGG
T
>gi|99091848|gb|DQ444400.1| Uncultured bacterium clone LT100PlF2 16S ribosomal RNA gene, partial sequence
GGATTAGGCATGCAAGTCGTACGAGGATATATCCTTCGGGATATAAGCCGAGTGGCACAAGGGTGAGCAA
TGCATAGGTTACCTACCTTTAGGATAAGGACAACTTAGTGAAAACGGAGCTAATACTTAATAATACAAAA
GAAAATAATTTTCTTTTGTCAAAGGGAGGGTAGCAATACCTTTCGCCTAGAGAGGGGTTTATGTCCTATC
AGCTTGTTGGTGGGGTAATAGCCTACCAAGGCGAAGGCGGGTAGCCGGTTTAAGAGGATGGTCGGCCACA
CTGGGACTGAGACACTGCCCAGACTTCTACGGAAGGCTGCAGTCGAGAATCTTTCGCAATGCCCGAAAGG
GTGACGAAGCGGCGCCGCGTGGGTGAAGAAGGCCTTCGGGTTGTAAAACCCTGTCAGGAGTTATGAAACG
TAAGTGCGCTAATATCGTGCTTATTTGACAAAGGCTCCAAAGGAAGCCACGGCTAACTCTGTGCCAGCAG
CCGCGGTAATACAGAGGTGGCGAGCGTTGTTCGGAATTATTGGGCGTAAAGAGCACGTAGGTGGGCTTGC
AAGTCAGATGTGAAAGCCTTCTGTTCAACGGGAGAATTGCATCTGAAACTGCTAATCATGAGTATAGGAG
GGGAGAATGGAACTTCTGGTGGAGCGGTGAAATGCGTAGATATCAGAAGGAACGCCGGCGGCGAAAGCGA
TTCTCTGGCCTATTACTGACACTCAGTGTGCGAAAGCTAGGGGAGCAAACGGGATTAGATACCCCGGTAG
TCCTAGCCGTAAACGATGGGCACTAAGTAGAGGGGATTACCTATGTTCTCTCTGCCGTAGCTAACGCATT
AAGTGCCCCGCCTGGGGAGTACGGCCGCAAGGCTAAAACTCAAAAGAATTGACGGGGGCTCGCACAAGCG
GTGGAGCATGTGGCTTAATTCGATGCAACGCGAAAAACCTTACCGGGGCTTGACATGATAGAAGTAGGAA
CCTGAAAGGGGGACGAACGGTATCCAGTCCGTAGCTATTACAGGTGTTGCATGGCTGTCGTCAGCTCGTG
TCGTGAGACGTTGGGTTAAGTCCCCTAACGAGCGAAACCCTTGTTTTTAGTTACCAGCGGGTTATGCCGG
GTACTCTAGAAAGACTGCCGTCGTCAAGACGGAGGAAGGTGGGGATGACGTCAAGTCATCATGGCCCTTA
TGCCCCGGGCTGCACACGTGCTACAGTGGTCGGTACAGACGGAAGCGAAGCCGAGAGGTGAAGCGAATCC
TAAAAAGCCGATCTCAGTTCGGATTGGGGGCTGAAATTCGCCTCCATGAAGTTGGAATCGCTAGTAATCG
CGGATCAGCAATGTCGCGGTGAATATGTTCCCGAGCCTTGTACACACCGCCCGT

>gi|307816999|gb|HQ176693.1| Uncultured bacterium clone S78BAG352 16S ribosomal RNA gene, partial sequence
ATCTTCCGCAATGGGCGAAAGCCTGACGGAGCGACGCCGCGTGGAGGACGAAGGCCTTCGGGTTGTAAAC
TCCTGTCACGAGTTAAGAAGGTCGGCCTACGAACAGTGGGGCGATTTGACGTAAGCCCGAGAGGAAGCAC
GGGCTAACTCTGTGCCAGCAGCCGCGGTAATACAGAGAGTGCAAACGTTGTTCGGAATTACTGGGCTTGA
AGCGCGCGTAGGCTGCGTCGTAAGTGTCAGGTGAAATCCCACGGCTCACCCGTGGAACTGCCTGGCAGAC
TGCGATGCTAGAGTGTGGTAGGGGAGAGCGGAACTCTTGGTGGAGCGGTGAAATGCGTAGATATCAAGAG
GAACACCGGTGGCGAAGGCGGCTCTCTGGTCCACAACTGACGCTGAGGCGCGAAAGCTAGGGGAGCAAAC
GGGATTAGATACCCCGGTAGTCCTAGCTGTAAACGATGGGCACTAGCTTGGGGTCTCCCTGTGTGATCCC
AGGTGAAGTAAAAATGATAAGTGCCCCGCCTGGGGAGTATGGTCGCAAGGCTGAAACTCAAAGGAA

>gi|342906689|gb|JN382193.1| Uncultured anaerobic ammonium-oxidizing bacterium clone AWOB_A1_2_1 16S ribosomal RNA gene, partial sequence
GGATTAGGCATGCAAGTCAGTTGTGAAAGCCTTCCGCTTAACGGAAGAACGGCATCTGATACTACAGGGC
TTGAGTACGGGAGGGGAGAGTGGAACTTCTGGTGGAGCGGTGAAATGCGTAGATATCAGAAGGAACGCCG
GCGGCGAAAGCGACTCTCTGGTCCGAAACTGACGCTGAGTGTGCGAAAGCTAGGGGAGCAAACGGGATTA
GATACCCCGGTAGTCCTAGCCGTAAACGATGGGCACTAAGTAGAGGGGTTTT

>gi|342906690|gb|JN382194.1| Uncultured anaerobic ammonium-oxidizing bacterium clone AWOB_A1_2_2 16S ribosomal RNA gene, partial sequence
GGATTAGGCATGCAAGTCAGTTGTGAAAGCCTTCCGCTTAACGGAAGAACGGCATCTGATACTACAGGGC
TCGAGTACGGGAGGGGAGAGTGGAACTTCTGGTGGAGCGGTGAAATGCGTAGATATCAGAAGGAACGCCG
GCGGCGAAAGCGACTCTCTGGTCCGAAACTGACGCTGAGTGTGCGAAAGCTAGGGGAGCAAACGGGATTA
GATACCCCGGTAGTCCTAGCCGTAAACGATGGGCACTAAGTAGAGGGGTTTT

>gi|342906691|gb|JN382195.1| Uncultured anaerobic ammonium-oxidizing bacterium clone AWOB_A1_2_3 16S ribosomal RNA gene, partial sequence
GGATTAGGCATGCAAGTCAGTTGTGAAAGCCTTCCGCTTAACGGAAGAACGGCATCTGATACTACAGGGC
TTGAGTACGGGAGGGGAGAGTGGAACTTCTGGTGGAGCGGTGAAATGCGTAGATATCAGGNGGAACGCCG
GCGGCGAAAGCGACTCTCTGGTCCGAAACTGACGCTGAGTGTGCGAAAGCTAGGGGAGCAAACGGGATTA
GATACCCCGGTAGTCCTAGCCGTAAACGATGGGCACTAAGTAGAGGGGTTTT

>gi|342906692|gb|JN382196.1| Uncultured anaerobic ammonium-oxidizing bacterium clone AWOB_A1_3_1 16S ribosomal RNA gene, partial sequence
GGATTAGGCATGCAAGTCAGTTGTGAAAGCCTTCCGCTTAACGGAAGAACGGCATCTGATACTACAGGGC
TTGAGTACGGGAGGGGAGAGTGGAACTTCTGGTGGAGCGGTGAAATGCGTAGATATCAGAAGGAACGCCG
GCGGCGAAAGCGACTCTCTGGTCCGAAACTGACGCTGAGTGTGCGAGAGCTAGGGGAGCAAACGGGATTA
GATACCCCGGTAGTCCTAGCCGTAAACGATGGGCACTAAGTAGAGGGGTTTT

>gi|342906693|gb|JN382197.1| Uncultured anaerobic ammonium-oxidizing bacterium clone AWOB_A1_3_2 16S ribosomal RNA gene, partial sequence
GGATTAGGCATGCAAGTCAGTTGTGAAAGCCTTCCGCTTAACGGAAGAACGGCATCTGATACTACAGGGC
ATGAGTACGGGAGGGGAGAGTGGAACTTCTGGTGGAGCGGTGAAATGCGTAGATATCAGAAGGAACGCCG
GCGGCGAAAGCGACTCTCTGGTCCGAAACTGACGCTGAGTGTGCGAAAGCTAGGGGAGCAAACGGGATTA
GATACCCCGGTAGTCCTAGCCGTAAACGATGGGCACTAAGTAGAGGGGTTTT

>gi|342906694|gb|JN382198.1| Uncultured anaerobic ammonium-oxidizing bacterium clone AWOB_A1_3_3 16S ribosomal RNA gene, partial sequence
GGATTAGGCATGCAAGTCAGTTGTGAAAGCCTTCCGCTTAACGGAAGAACGGCATCTGATACTACAGGGC
TTGAGTACGGGAGGGGAGAGTGGAACTTCTGGTGGAGCGGTGAAATGCGTAGATATCAGAAGGAACGCCG
GCGGCGGAAGCGACTCTCTGGTCCGAAACTGACGCTGAGTGTGCGAAAGCTAGGGGAGCAAACGGGATTA
GATACCCCGGTAGTCCTAGCCGTAAACGATGGGCACTAAGTAGAGGGGTTTT

>gi|342906695|gb|JN382199.1| Uncultured anaerobic ammonium-oxidizing bacterium clone AWOB_A1_8_1 16S ribosomal RNA gene, partial sequence
GGATTAGGCATGCAAGTCAGTTGTGAAAGCCTTCCGCTTAACGGAAGAACGGCATCTGATACTACAGGGC
TTGAGTACGGGAGGGGAGAGTGGAACTTCTGGTGGAGCGGTGAAATGCGTAGATATCAGAAGGAACGCCG
GCGGCGAAAGCGACTCTCTGGTCCGAAACTGACGCTGAGTGTGCGAAAGCTAGGGGAGCAAACGGGATTA
GATACCCCGGTAGTCCTAGCCGTAAACGATGGGCACTAAGTAGAGGGGTTTT

>gi|342906696|gb|JN382200.1| Uncultured anaerobic ammonium-oxidizing bacterium clone AWOB_A1_8_2 16S ribosomal RNA gene, partial sequence
GGATTAGGCATGCAAGTCGGCTGTGAAAGCCTTCCGCTTAACGGAAGAACGGCATCTGATACTACAGGGC
TTGAGTACGGGAGGGGAGAGTGGAACTTCTGGTGGAGCGGTGAAATGCGTAGATATCAGAAGGAACGCCG
GCGGCGAAAGCGACTCTCTGGTCCGAAACTGACGCTGAGTGTGCGAAAGCTAGGGGAGCAAACGGGATTA
GATACCCCGGTAGTCCTAGCCGTAAACGATGGGCACTAAGTAGAGGGGTTTT

>gi|342906697|gb|JN382201.1| Uncultured anaerobic ammonium-oxidizing bacterium clone AWOB_B1_3_1 16S ribosomal RNA gene, partial sequence
GGATTAGGCATGCAAGTCAGTTGTGAAAGCCTTCCGCTTAACGGAAGAACGGCATCTGATACTACAGGGC
TTGAGTACGGGAGGGGAGAGTGGAACTTCTGGTGGAGCGGTGAAATGCGTAGATATCAGAAGGAACGCCG
GCGGCGAAAGCGACTCTCTGGTCCGAAACTGACGCTGAGTGTGCGAAAGCTAGGGGAGCAAACGGGATTA
GATACCCCGGTAGTCCTAGCCGTAAACGATGGGCACTAAGTAGAGGGGTTTT

>gi|342906698|gb|JN382202.1| Uncultured anaerobic ammonium-oxidizing bacterium clone AWOB_B6_2_1 16S ribosomal RNA gene, partial sequence
GGATTAGGCATGCAAGTCAGTTGTGAAAGCCTTCCGCTTAACGGAAGAACGGCATCTGATACTACAGGGC
TTGAGTACGGGAGGGGAGAGTGGAACTTCTGGTGGAGCGGTGAAATGCGTACATATCACAAGGAACGCCG
GCGGCGAAAGCGACTCTCTGGTCCGAAACTGACGCTGAGTGTGCGAAAGCTAGGGGAGCAAACGGGATCA
GATACCCCGGTAGTCCTAGCCGTAAACGATGGGCACTAAGTAAAGGGGTTTT

>gi|342906699|gb|JN382203.1| Uncultured anaerobic ammonium-oxidizing bacterium clone AWOB_B6_2_2 16S ribosomal RNA gene, partial sequence
GGATTAGGCATGCAAGTCAGTTGTGAAAGCCTTCCGCTTAACGGAAGAACGGCATCTGATACTACAGGGC
TTGAGTACGGGAGGGGAGAGTGGAACTTCTGGTGGAGCGGTGAAATGCGTAGATATCAGAAGGAACGCCG
GCGGCGAAAGCGACTCTCTGGTCCGAAACTGACGCTGAGTGTGCGAAAGCTAGGGGAGCAAACGGGATTA
GATACCCCGGTAGTCCTAGCCGTAAACGATGGGCACTAAGTAGAGGGGTTTT

>gi|342906700|gb|JN382204.1| Uncultured anaerobic ammonium-oxidizing bacterium clone AWOB_B10_1_1 16S ribosomal RNA gene, partial sequence
GGATTAGGCATGCAAGTCAGTTGTGAAAGCCTTCCGCTTAACGGAAGAACGGCATCTGATACTACAGGGC
TTGAGTACGGGAGGGGAGAGTGGAACTTCTGGTGGAGCGGTGAAATGCGTAGATATCAGAAGGAACGCCG
GCGGCGAAAGCGACTCTCTGGTCCGAAACTGACGCTGAGTGTGCGAAAGCTAGGGGAGCAAACGGGATTA
GATACCCCGGTAGTCCTAGCCGTAAACGATGGGCACTAAGTAGAGGGGTTTT

>gi|342906701|gb|JN382205.1| Uncultured anaerobic ammonium-oxidizing bacterium clone AWOB_B10_1_2 16S ribosomal RNA gene, partial sequence
GGATTAGGCATGCAAGTCAGTTGTGAAAGCCTTCCGCTTAACGGAAGAACGGCATCTGATACTACAGGGC
TTGAGTACGGGAGGGGAGAGTGGAACTTCTGGTGGAGCGGTGAAATGCGTAGATATCAGAAGGAACGCCG
GCGGCGAAAGCGACTCTCTGGTCCGAAACTGACGCTGAGTGTGCGAAAGCTAGGGGAGCAAACGGGATTA
GATACCCCGGTAGTCCTAGTCGTAAACGATGGGCACTAAGTAGAGGGGTTTT

>gi|342906702|gb|JN382206.1| Uncultured anaerobic ammonium-oxidizing bacterium clone AWOB_B10_1_3 16S ribosomal RNA gene, partial sequence
GGATTAGGCATGCAAGTCAGTTGTGAAAGCCTTCCGCTTAACGGAAGAACGGCATCTGATACTACAGGGC
TTGAGTACGGGAGGGGAGAGTGGAACTTCTGGTGGAGCGGTGAAATGCGTAGATATCAGAAGGAACGCCG
GCGGCGAAAGCGACTCTCTGGTCCGAAACTGACGCTGAGTGTGCGAAAGCTAGGGGAGCAAACGGGATCA
GATACCCCGGTAGTCCTAGCCGTAAACGATGGGCACTAAGTAGAGGGGTTTT

>gi|342906703|gb|JN382207.1| Uncultured anaerobic ammonium-oxidizing bacterium clone AWOB_B10_1_4 16S ribosomal RNA gene, partial sequence
GGATTAGGCATGCAAGTCAGTTGTGAAAGCCTTCCGCTCAACGGAAGAACAGCAGTTGATACTACAGGAC
TAGAGTGCGGGAGGGGAGAGTGGAACTTCTGGTGGAGCGGTGAAATGCGTAGATATCAGAAGGAACGCCG
GCGGCGAAAGCGACTCTCTGGCCCGTAACTGACGCTGAGTGTGCGAAAGCTAGGGGAGCAAACGGGATTA
GATACCCCGGTAGTCCTAGCCGTAAACGATGGGAACTAAGTAGAGGGGTTTT

>gi|342906704|gb|JN382208.1| Uncultured anaerobic ammonium-oxidizing bacterium clone AWOB_B10_1_5 16S ribosomal RNA gene, partial sequence
GGATTAGGCATGCAAGTCAGTTGTGAAAGCCTTCCGCTTAACGGAAGAACGGCATCTGATACTACAGGAC
TAGAGTGCGGGAGGGGAGAGTGGAACTTCTGGTGGAGCGGTGAAATGCGTAGATATCAGAAGGAACGCCG
GCGGCGAAAGCGACTCTCTGGCCCGTAACTGACGCTGAGTGTGCGAAAGCTAGGGGAGCAAACGGGATTA
GATACCCCGGTAGTCCTAGCCGTAAACGATGGGCACTAAGTAGAGGGGTTTT
>gi|456651494|gb|KC454442.1| Uncultured anaerobic ammonium-oxidizing bacterium clone Amx16S-DL-1 16S ribosomal RNA gene, partial sequence
TTTCGCAATGCCCGAAAGGGTGACGAAGCGACGCCGCGTGCGGGAAGAAGGCCTTCGGGTTGTAAACCGC
TGTCGGGAGTTAAGAAATGTAAGGATGTTAATAGCATCTTTGCTTGACTAAGGCTCCGGAGGAAGCCACG
GCTAACTCTGTGCCAGCAGCCGCGGTAATACAGAGGCGGCAAGCGTTGTTCGGAATTATTGGGCGTAAAG
AGCACGTAGGCGGCTATGTAAGTCGGTTGTGAAAGCCTTCCGCTCAACGGGAGAACAGCATCCGATACTG
CATGGCTTGAGTGCGGGAGGGGAGAGTGGAACTTCTGGTGGAGCGGTGAAATGCGTAGATATCAGAAGGA
ACGCCGGCAGCGAAAGCGGCTCTCTGGCCCATAACTGACGCTGAGTGTGCGAAAGCTAGGGGAGCAAACG
GGATTAGATACCCCGGTAGTCCTAGCCGTAAACGATGGGCACTAAGTAGAGGGGTTTT

>gi|456651496|gb|KC454443.1| Uncultured anaerobic ammonium-oxidizing bacterium clone Amx16S-DL-2 16S ribosomal RNA gene, partial sequence
TTTCGCAATGCCCGAAAGGGTGACGAAGCGACGCCGCGTGCGGGAAGAAGGCCTTCGGGTTGTAAACCGC
TGTCGGGAGTTAAGAAATGTAAGGATGTTAATAGCATCTTTGCTTGACTAAGGCTCCGGAGGAAGCCACG
GCTAACTCTGTGCCAGCAGCCGCGGTAATACAGAGGCGGCAAGCGTTGTTCGGAATTATTGGGCGTAAAG
AGCACGTAGGCGGCTATGTAAGTCGGTTGTGAAAGCCTTCCGCTCAACGGGAGAACAGCATCCGATACTG
CATGGCTTGAGTGCGGGAGGGGAGAGTGGAACTTCTGGTGGAGCGGTGAAATGCGTAGATATCAGAAGGA
ACGCCGGCGGCGAAAGCGGCTCTCTGGCCCATAACTGACGCTGAGTGTGCGAAAGCTAGGGGAGCAAACG
GGATTAGATACCCCGGTAGTCCTAGCCGTAAACGATGGGCACTAAGTAGAGGGGTTTT
>gi|456651500|gb|KC454444.1| Uncultured anaerobic ammonium-oxidizing bacterium clone Amx16S-DtL-1 16S ribosomal RNA gene, partial sequence
TTTCGCAATGCCCGAAAGGGTGACGAAGCGACGCCGCGTGCGGGAAGAAGGCCTTCGGGTTGTAAACCGC
TGTCGGGAGTTAAGAAATGTAAGGATGTTAATAGCGTCTTTACTTGACTAAGGCTCCGGAGGAAGCCACG
GCTAACTCTGTGCCAGCAGCCGCGGTAATACAGAGGCGGCAAGCGTTGTTCGGAATTATTGGGCGTAAAG
AGCACGTAGGCGGCTATGTAAGTCGGTTGTGAAAGCCTTCCGCTCAACGGGAGAACAGCATCCGATACTG
CATGGCTTGAGTGTGGGAGGGGAGAGTGGAACTTCTGGTGGAGCGGTGAAATGCGTAGATATCAGAAGGA
ACGCCGGCGGCGAAAGCGGCTCTCTGGCCCATAACTGACGCTGAGTGTGCGAAAGCTAGGGGAGCAAACG
GGATTAGATACCCCGGTAGTCCTAGCCGTAAACGATGGGCACTAAGTAGAGGGGTTTT

>gi|456651504|gb|KC454445.1| Uncultured anaerobic ammonium-oxidizing bacterium clone Amx16S-DtL-2 16S ribosomal RNA gene, partial sequence
TTTCGCAATGCCCGAAAGGGTGACGAAGCGACGCCGCGTGTGGGAAGAAGGCCTTCGGGTTGTAAACCAC
TGTCGGGAGTTAAGAAATGTAAGGATGTTAATAGTATCCTTACTTGACTAAGGCTCCGGAGGAAGCCACG
GCTAACTCTGTGCCAGCAGCCGCGGTAATACAGAGGCGGCAAGCGTTGTTCGGAATTATTGGGCGTAAAG
AGCACGTAGGCGGCTACGTAAGTCGGTTGTGAAAGCCTTCCGCTCAACGGAAGAACAGCAGTCGATACTG
CATGGCTTGAGTGCGGGAGGGGAGAGCGGAACTTCTGGTGGAGCGGTGAAATGCGTAGATATCAGAAGGA
ACGCCGGCGGCGAAAGCGACTCTCTGGCCCGTAACTGACGCTGAGTGTGCGAAAGCTAGGGGAGCAAACG
GGATTAGATACCCCGGTAGTCCTAGCCGTAAACGATGGGCACTAAGTAGAGGGGTTTT
>gi|456651587|gb|KC454470.1| Uncultured anaerobic ammonium-oxidizing bacterium clone WL5-5 16S ribosomal RNA gene, partial sequence
TTTCGCAATGCCCGAAAGGGTGACGAAGCGACGCCGCGTGTGGGAGGAAGGCCTTCGGGTTGTAAACCAC
TGTCGGGAGTTAGGAAATGTAAGGATGTTAACAGCGTCCTTACTTGACTAAGGCTCCGGAGGAAGCCACG
GCTAACTCTGTGCCAGCAGCCGCGGTAATACAGAGGCGGCAAGCGTTGTTCGGAATTATTGGGCGTAAAG
AGCACGTAGGCGGCATTGCAAGTCAGCTGTGAAATACTTTCGCTTAACGAAAGAACTGCAGCTGATACTA
CAAAGCTAGAGTGCGGAAGGGGAGAGTGGAACTTCTGGTGTAGCGGTGAAATGCGTAGATATCAGAAGGA
ACGCCGGCGGCGAAAGCGGCTCTCTGGTCCGTAACTGACGCTGAGTGTGCGAAAGCTAGGGGAGCAAACG
GGATTAGATACCCCGGTAGTCCTAGCCGTAAACGATGGGCACTAAGTAGAGGGGTTTT

>gi|456651588|gb|KC454471.1| Uncultured anaerobic ammonium-oxidizing bacterium clone WL5-8 16S ribosomal RNA gene, partial sequence
TTCGCAATGCCCGAAAGGGTGACGAAGCGACGCCGCGTGTGGGAAGAAGGCCTTCGGGTTGTAAACCGCT
GTTGGGAGTTAAGAAATGTGAGGGTGTTAATAGCGCCTTCACTTGACTAAAGCTCCAGAGGAAGCCACGG
CTAACTCTGTGCCAGCAGCCGCGGTAATACAGAGGCGGCAAGCGTTGTTCGGAATTATTGGGCGTAAAGA
GCACGTAGGCGGCCCTGCAAGTCAGTTGTGAAAGCCTTCTGCTTAACGGAAGAACAGCATCTGATACTAC
AGGGCTAGAGTGCGGGAGGGGAGAGCGGAACTTCTGGTGGAGCGGTGAAATGCGTAGATATCAGAAGGAA
CGCCGGCGGCGAAAGCGGCTCTCTGGTCCGTAACTGACGCTGAGTGTGCGAAAGCTAGGGGAGCAAACGG
GATTAGATACCCCGGTAGTCCTAGCCGTAAACGATGGGCACTAAGTAGAGGGGTT

>gi|456651589|gb|KC454472.1| Uncultured anaerobic ammonium-oxidizing bacterium clone WL5-27 16S ribosomal RNA gene, partial sequence
TTCGCAATGCCCGAAAGGGTGACGAAGCGACGCCGCGTGTGGGAAGAAGGCCTTCGGGTTGTAAACCGCT
GTTGGGAGTTAAGAAATGTGAGGGTGTTAATAGCGCCTTCACTTGACTAAAGCTCCAGAGGAAGCCACGG
CTAACTCTGTGCCAGCAGCCGCGGTAATACAGAGGCGGCAAGCGTTGTTCGGAATTATTGGGCGTAAAGA
GCACGTAGGCGGCCCTGCAAGTCAGTTGTGAAAGCCTTCTGCTTAACGGAAGAACAGCATCTGATACTAC
AGGGCTAGAGTGCGGGAGGGGAGAGCGGAACTTCTGGTGGAGCGGTGAAATGCGTAGATATCAGAAGGAA
CGCCGGCGGCGAAAGCGGCTCTCTGGTCCGTAACTGACGCTGAGTGTGCGAAAGCTAGGGGAGCAAACGG
GATTAGATACCCCGGTAGTCCTAGCCGTAAACGATGGGCACTAAGTAGAGGGGTT

>gi|456651590|gb|KC454473.1| Uncultured anaerobic ammonium-oxidizing bacterium clone WL5-28 16S ribosomal RNA gene, partial sequence
TTTCGCAATGCCCGAAAGGGTGACGAAGCGACGCCGCGTGTGGGAGGAAGGCCTTCGGGTTGTAAACCAC
TGTCGGGAGTTAAGAAATGTAAGGGTGTTAACAGCATCCTTACTTGACTAAGGCTCCGGAGGAAGCCACG
GCTAACTCTGTGCCAGCAGCCGCGGTAATACAGAGGCGGCAAGCGTTGTTCGGAATTATTGGGCGTAAAG
AGCACGTAGGCGGCATTGCAAGTCAGCTGTGAAATACTTTCGCTTAACGAAAGAACTGCAGCTGATACTA
CAAGGCCAGAGTGCGGAAGGGGAGAGTGGAACTTCTGGTGTAGCGGTGAAATGCGTAGATATCAGAAGGA
ACGCCGGCGGCGAAAGCGGCTCTCTGGTCCGTAACTGACGCTGAGTGTGCGAAAGCTAGGGGAGCAAACG
GGATTAGATACCCCGGTAGTCCTAGCCGTAAACGATGGGCACTAAGTAGAGGGGTTT

>gi|456651592|gb|KC454474.1| Uncultured anaerobic ammonium-oxidizing bacterium clone WL6-11 16S ribosomal RNA gene, partial sequence
TTTCGCAATGCCCGAAAGGGTGACGAAGCGACGCCGCGTGTGGGAAGAAGGCCTTCGGGTTGTAAACCAC
TGTCGGGAGTTAAGAAATGCAGGGGTGCTAATAGTATCCTTGCTTGACTAAGGCTCCGGAGGAAGCCACG
GCTAACTCTGTGCCAGCAGCCGCGGTAATACAGAGGCGGCAAGCGTTGTTCGGAATTATTGGGCGTAAAG
AGCACGTAGGCGGCTATGTAAGTCGGTTGTGAAAGCCTTCCGCTCAACGGGAGAACGGCAGCCGATACTG
CATAGCTTGAGTGCGGGAGGGGAGAGTGGAACTTCTGGTGGAGCGGTGAAATGCGTAGATATCAGAAGGA
ACGCCGGCGGCGAAAGCGGCTCTCTGGCCCATAACTGACGCTGAGTGTGCGAAAGCTAGGGGAGCAAACG
GGATTAGATACCCCGGTAGTCCTAGCCGTAAACGATGGGCACTAAGTAGAGGGGT

>gi|456651596|gb|KC454475.1| Uncultured anaerobic ammonium-oxidizing bacterium clone WL6-13 16S ribosomal RNA gene, partial sequence
TTTCGCAATGCCCGAAAGGGTGACGAAGCGACGCCGCGTGTGGGAAGAAGGCCTTCGGGTTGTAAACCAC
TGTCGGGAGTTAAGAAATGCAGGGGTGCTAATAGTATCCTTGCTTGACTAAGGCTCCGGAGGAAGCCACG
GCTAACTCTGTGCCAGCAGCCGCGGTAATACAGAGGCGGCAAGCGTTGTTCGGAATTATTGGGCGTAAAG
AGCACGTAGGCGGCTATGTAAGTCGGTTGTGAAAGCCTTCCGCTCAACGGGAGAACGGCAGCCGATACTG
CATAGCTTGAGTGCGGGAGGGGAGAGTGGAACTTCTGGTGGAGCGGTGAAATGCGTAGATATCAGAAGGA
ACGCCGGCGGCGAAAGCGGCTCTCTGGCCCATAACTGACGCTGAGTGTGCGAAAGCTAGGGGAGCAAACG
GGATTAGATACCCCGGTAGTCCTAGCCGTAAACGATGGGCACTAAGTAGAGGGGT

>gi|456651600|gb|KC454476.1| Uncultured anaerobic ammonium-oxidizing bacterium clone WL6-24 16S ribosomal RNA gene, partial sequence
TTTCGCAATGCCCGAAAGGGTGACGAAGCGACGCCGCGTGTGGGAAGAAGGCCTTCGGGTTGTAAACCAC
TGTCGGGAGTTAAGAAATGCAGGGGTGCTAATAGTATCCTTGCTTGACTAAGGCTCCGGAGGAAGCCACG
GCTAACTCTGTGCCAGCAGCCGCGGTAATACAGAGGCGGCAAGCGTTGTTCGGAATTATTGGGCGTAAAG
AGCACGTAGGCGGCTATGTAAGTCGGTTGTGAAAGCCTTCCGCTCAACGGGAGAACGGCAGCCGATACTG
CATAGCTTGAGTGCGGGAGGGGAGAGTGGAACTTCTGGTGGAGCGGTGAAATGCGTAGATATCAGAAGGA
ACGCCGGCGGCGAAAGCGGCTCTCTGGCCCATAACTGACGCTGAGTGTGCGAAAGCTAGGGGAGCAAACG
GGATTAGATACCCCGGTAGTCCTAGCCGTAAACGATGGGCACTAAGTAGAGGGGT

>gi|456651605|gb|KC454477.1| Uncultured anaerobic ammonium-oxidizing bacterium clone WL6-30 16S ribosomal RNA gene, partial sequence
TTTCGCAATGCCCGAAAGGGTGACGAAGCGACGCCGCGTGTGGGAAGAAGGCCTTCGGGTTGTAAACCAC
TGTCGGGAGTTAAGAAATGCAAGGATATGAATAGTGTCTTTGCTTGACTAAGGCTCCGGAGGAAGCCACG
GCTAACTCTGTGCCAGCAGCCGCGGTAATACAGAGGCGGCAAGCGTTGTTCGGAATTATTGGGCGTAAAG
AGCACGTAGGCGGCTATGTAAGTCGGTTGTGAAAGCCTTCCGCTCAACGGGAGAACAGCATCCGATACTG
CATGGCTTGAGTGCGGGAGGGGAGAGTGGAACTTCTGGTGGAGCGGTGAAATGCGTAGATATCAGAAGGA
ACGCCGGCGGCGAAAGCGGCTCTCTGGCCCATAACTGACGCTGAGTGTGCGAAAGCTAGGGGAGCAAACG
GGATTAGATACCCCGGTAGTCCTAGCCGTAAACGATGGGCACTAAGTAGAGGGGGTT

>gi|456651982|gb|KC454601.1| Uncultured anaerobic ammonium-oxidizing bacterium clone WLS1-2 16S ribosomal RNA gene, partial sequence
TTCGCAATGCCCGAAAGGGTGACAATGCGACGCCGCGTGAGCGATGAAGGCCTTCGGGTTGTAAAGCTCT
TTCAGCAGGGATGAAGGCAGAACGGTTAATAGCCGTTCTGCTTGACGGTACCTGCAGAGGAAGCGCCGGC
TAACTCCGTGCCAGCAGCCGCGGTAATACGGAGGGCGCAAGCGTTGTTCGGAATCACTGGGCATAAAGCG
CGCGTAGGCGGTTTTGTAAGTCATGTGTGAAATCCCTCGGCTTAACCGAGGAACTGCATTTGATACTGCA
AAGCTAGAGTACAGGAGGGGAGAGCGGAATTCCTGGTGGAGCGGTGAAATGCGTAGATATCAGGAGGAAC
GCCGGTGGCGAAAGCGGCTCTCTGGTCTGTCACTGACGCTGAGGCGCGAAAGCTAGGGGAGCAAACGGGA
TTAGATACCCCGGTAGTCCTAGCCCTAAACGATGGGCACTAAGTAGAGGGGTTTT

>gi|456651992|gb|KC454602.1| Uncultured anaerobic ammonium-oxidizing bacterium clone WLS1-8 16S ribosomal RNA gene, partial sequence
TTTCGCAATGCCCGAAAGGGTGACAATGCGACGCCGCGTGAGCGATGAAGGCCTTCGGGTTGTAAAGCTC
TGTCAGCCGGGATGAATACGGATATGTTAATAACATGTCCGGGTGACGTTACCGGCAAAGGAAGCCACGG
CTAACTCCGTGCCAGCAGCCGCGGTAATACGGAGGTGGCAAGCGTTGTTCGGATTCACTGGGTGTAAAGG
ACATGTAGGTGTCTTATTAAGTCGGTTGTGAAATCCCTTGGCTCAACCAAGGAACTGCTTCCGATACTGG
TAAGATTGAGTACGGGAGAGGTAAGCGGAATTCCAGAAGTAAGAGTGAAATCTGTAGATATCTGGAGGAA
CACCATTAGCGAAGGCGGCTTACTGGTCCGATACTGACACTGAAATGTGAAAGCTAGGGGAGCAAACAGG
ATTAGATACCCTGGTAGTCCTAGCTGTAAACGATGGGCACTAAGTAGAGGGGTTTT

>gi|456651996|gb|KC454603.1| Uncultured anaerobic ammonium-oxidizing bacterium clone WLS1-9 16S ribosomal RNA gene, partial sequence
TTTCGCAATGCCCGAAAGGGTGACAATGCGACGCCGCGTGAGCGATGAAGGCCTTCGGGTTGTAAAGCTC
TGTCAGCCGGGATGAATACGGATATGTTAATAACATGTCCGGGTGACGTTACCGGCAAAGGAAGCCACGG
CTAACTCCGTGCCAGCAGCCGCGGTAATACGGAGGTGGCAGGCGTTACTCGGATTGATTGGGTGTAAAGG
GCGTGTAGGTGGTGAATTAAGTCGATTGTGAAATCCCTTGGCTTAACCAAGGAACTGCATTCGAAACTAA
TTTGCTTGAGTGACAGAGAGGTAAGTGGAATTCCCGGTGTAACAGTGAAATGTGTAGATATCGGGAGGAA
CACCAGTGGCGAAGGCGACTTACTGGCTGTCTACTGACACTGAGGAGCGAAAGCCAGGGGAGCGAACGGG
ATTAGATACCCCGGTAGTCCTGGCCCTAAACGATGGGCACTAAGTAGAGGGGTTTT

>gi|456651998|gb|KC454604.1| Uncultured anaerobic ammonium-oxidizing bacterium clone WLS1-23 16S ribosomal RNA gene, partial sequence
TTTCGCAATGCCCGAAAGGGTGACTATGCGACGCCGCGTGTGCGATGAAGGTCTTCGGATCGTAAAGCAC
TGTCAGCCGGAAGGAATCTCTGGAGGCTTAATAAGCTTGCAGGGTGACAGTACCGGCAGAGGAAGCCACG
GCTAACTCCGTGCCAGCAGCCGCGGTAATACGGAGGTGGCAGGCGTTACTCGGATTGATTGGGTGTAAAG
GGTGTGTAGGTGGCGAGTTAAGTCGAATGTGAAAGCCCATGGCTCAACCATGGAACTGCGCTCGAAACTG
TCTGTCTTGAGTGGAGTAGGGGAGAGTGGAACTCCAGGTGGAGCGGTGAAATGCGTAGATACCAAGAGGA
ACGCCGGTGGCGAAAGCGACTCTCTGGCCTGCCTCTGACGCTGAGGTGCGAAAGCTAGGGGAGCAAACAG
GATTAGATACCCTGGTAGTCCTAGCCGTAAACGATGGGCACTAAGTAGAGGGGTTTT

>gi|456652002|gb|KC454605.1| Uncultured anaerobic ammonium-oxidizing bacterium clone WLS2-8 16S ribosomal RNA gene, partial sequence
TTTCGCAATGCCCGAAAGGCTGACGACGCGACGCCGCGTGGAGGATAAAGGCCCTCGGGTTGTAAACTCC
TGTCGAACCGGGAAGAAAAGCCGTTGGATAATATCCATCGGTCTTGACGGTACCGGTGAAGGAAGGTCCG
GCTAACTCCGTGCCAGCAGCCGCGGTAATACGGAGGGACCTAGCGTTGTTCGGAATCACTGGGCTTAAAG
GGCGCGTAGGCGGCCGCGTAAGTCAGGTGTGAAAGCCCCCGGCCTAACCGGGGAATTGCGCCTGATACTG
CGTCGCTTGAGGATGAGAGGGGAGAGTGGAACTTCTGGTGGAGCGGTGAAATGCGTAGATATCAGAAGGA
ACGCCGGAGGCGAAAGCGACTCTCTGGATCATTCCTGACGCTGAGGCGCGAAAGCTAGGGGAGCAAAAGG
GATTAGATACCCCTGTAGTCCTAGCCGTAAACGATGGGCACTAAGTAGAGGGGTTTT

>gi|456652006|gb|KC454606.1| Uncultured anaerobic ammonium-oxidizing bacterium clone WLS2-12 16S ribosomal RNA gene, partial sequence
TTTCGCAATGCCCGAAAGGGTGACGGAGCGACGCCGCGTGGAGGATGAAGGCCTTCGGGTTGTAAACTCC
TGTCACGGGTTATGAATTACGACGTGCTAATACCACGGCGTTTGACAAAGGCCCGAAAGGAAGCCACGGC
TAACTCCGTGCCAGCAGCCGCGGTAAGACGGAGGGGGCAAGCGTTGTTCGGAATTATTGGGCGTAAAGGG
CGCGTAGGCGGATTGGTAAGTCTGGCGTGAAATCTCCACCACTTAACGGGGAGAGGTCGCTGGAAACTGC
CGATCTGGAGTTCGGTAGAGGATCATGGAATTCCAGGTGTAGCGGTGGAATGCGTAGATATCTGGAAGAA
CACCGGTGGCGAAGGCGGTGATCTGGGCCGAAACTGACGCTGAGGCGCGAAAGCTAGGGGAGCAAACAGG
ATTAGATACCCTGGTAGTCCTAGCCGTAAACGATGGGCACTAAGTAGAGGGGTTTT

>gi|456652011|gb|KC454607.1| Uncultured anaerobic ammonium-oxidizing bacterium clone WLS2-13 16S ribosomal RNA gene, partial sequence
TTTCGCAATGCCCGAAAGGGTGACGGAGCGACGCCGCGTGGAGGATGAAGGCCTTCGGGTTGTAAACTCC
TGTCACGGGTTATGAATTACGACGTGCTAATACCACGGCGTTTGACAAAGGCCCGAAAGGAAGCCACGGC
TAACTCCGTGCCAGCAGCCGCGGTAAGACGGAGGGGGCAAGCGTTGTTCGGAATTATTGGGCGTAAAGGG
CGCGTAGGCGGATTGGTAAGTCTGGCGTGAAATCTCCACCACTTAACGGGGAGAGGTCGCTGGAAACTGC
CGATCTGGAGTTCGGTAGAGGATCATGGAATTCCAGGTGTAGCGGTGGAATGCGTAGATATCTGGAAGAA
CACCGGTGGCGAAGGCGGTGATCTGGGCCGAAACTGACGCTGAGGCGCGAAAGCTAGGGGAGCAAACAGG
ATTAGATACCCTGGTAGTCCTAGCCGTAAACGATGGGCACTAAGTAGAGGGGTTTT

>gi|456652014|gb|KC454608.1| Uncultured anaerobic ammonium-oxidizing bacterium clone WLS2-15 16S ribosomal RNA gene, partial sequence
TTTCGCAATGCCCGAAAGGGTGACAATGCGACGCCGCGTGAGCGATGAAGGCCTTCGGGTTGTAAAGCTC
TGTCAGCTGGGACGAATAGCAGAGTGTTAATATCACTTTGTCTGACGGTACCAGCAGAGGAAGCCACGGC
TAACTCCGTGCCAGCAGCCGCGGTAATACGGAGGTGGCGAGCGTTGTTCGGATTTACTGGGTGTAAAGGT
CATGTAGGCGTCCTATTAAGTCGGGTGTGAAATCCCTTGGCTCAACCAAGGAACTGCGCCCGATACTGGC
AGGATTGAGTACGAAAGAGGTAAGCGGAATTCCAGAAGTAAGGGTGAAATCTGTAGATATCTGGAAGAAC
ACCATTAGCGAAGGCGGCTTACTGGTTCGATACTGACGCTGAAATGAGAAAGCTAGGGGAGCAAACAGGA
TTAGATACCCTGGTAGTCCTAGCTGTAAACGATGGGCACTAAGTAGAGGGGTTTT

>gi|456652019|gb|KC454609.1| Uncultured anaerobic ammonium-oxidizing bacterium clone WLS2-19 16S ribosomal RNA gene, partial sequence
TTTCGCAATGCCCGAAAGGGTGACAATGCGACGCCGCGTGAGCGATGAAGGCCTTCGGGTTGTAAAGCTC
TTTCAGCAGGGATGAAGGCAGAACGGTTAATAGTCGTTCTGCTTGACGGTACCTGCAGAAGAAGCCACGG
CTAACTCCGTGCCAGCAGCCGCGGTAATACGGAGGTGGCAAGCGTTGTTCGGATTTACTGGGTGTAAAGG
ATGTGTAGGCGTCTTTTTAAGTCGGGTGTGAAATCCCATGGCTCAACCATGGAACTGCACTCGATACTGG
AAGGATTGAGTACGAGAGAGGTAAGCGGAATTCCAGAAGTAAGGGTGAAATCTGTAGATATCTGGAAGAA
CACCATTAGCGAAGGCGGCTTACTGGCTCGATACTGACGCTGAAATATGAAAGCTTGGGGAGCAAACAGG
ATTAGATACCCCGGTAGTCCACGCCGTAAACGATGGGCACTAAGTAGAGGGGTTTT

>gi|456652022|gb|KC454610.1| Uncultured anaerobic ammonium-oxidizing bacterium clone WLS2-33 16S ribosomal RNA gene, partial sequence
TTTCGCAATGCCCGAAAGGGTGAACGAGCGACGCCGCGTGCGGGATGAAGGGTTTCGGCTTGTAAACCGC
TTTTCTTTGGGAAGAAGGTCCGCCTCGTGCAGGCGGGTTTGACGGTACCAGAGGAATAAGCCTCGGCTAA
CTCCGTGCCAGCAGCCGCGGTAAGACGGAGGAGGCGAGCGTTGTTCGGAATTATTGGGCGTAAAGGGCGC
GTAGGCGGATCGGCATGTCTGGCGTGAAATCTCCACCGCTTAACGGGGAGAGGTCGCTGGAAACTACCGA
TCTGGAGTTCGGCAGAGGGTCATGGAATTCCAGGTGTAGCGGTGGAATGCGTAGATATCAGGAGGAACGC
CGGTGGCGAAAGCGACTCTCTGGACTGCTTCTGACACTGATGCGCGAAAGCTAGGGGAGCAAACAGGATT
AGATACCCTGGTAGTCCTAGCTGTAACCGATGGGCACTAAGTAGAGGGGTTTT

>gi|456652026|gb|KC454611.1| Uncultured anaerobic ammonium-oxidizing bacterium clone WLS4-1 16S ribosomal RNA gene, partial sequence
TTTCGCAATGCCCGAAAGGGTGACAATGCGACGCCGCGTGAGCGATGAAGGCCTTCGGGTTGTAAAGCTC
TGTCAGCTCGGATGAAGGCAGGAGGGCGAATAGCCTTTCTGATTGACGGTACCGGCGGAGGAAGCCACGG
CTAACTCCGTGCCAGCAGCCGCGGTAACACGGAGGTGGCTAGCGTTGTTCGGAATTACTGGGCATAAAGA
GCACGTAGGCGGCTTGGTCAGTCGGGTGTGAAATCCCTTGGCTCAACCAAGGAATTGCGCCCGAAACTAC
GGTGCTTGAGTGCAGGAGGGGAGAGTGGAATTCCTGGTGGAGCGGTGAAATGCTTAGATATCAGGAGGAA
CACCGGTGGCGAAGGCGACTCTCTGGTCTGCAACTGACGCTGAGGCGCGAAAGCCAGGGGAGCGAACGGG
ATTAGATACCCCGGTAGTCCTGGCCGTAAACGATGGGCACTAAGTAGAGGGGTTTT

>gi|456652031|gb|KC454612.1| Uncultured anaerobic ammonium-oxidizing bacterium clone WLS4-5 16S ribosomal RNA gene, partial sequence
TTTCGCAATGCCCGAAAGGGTGACAATGCGACGCCGCGTGAGCGATGAAGGCCTTCGGGTTGTAAAGCTC
TGTCAGCTCGGATGAAAGCAATCGGGCTAATATCCCGCTTGTCTGACGGTACGAGCAGAGGAAGCCACGG
CTAACTCCGTGCCAGCAGCCGCGGTAATACGGAGGTGGCAAGCGTTGTTCGGATTTACTGGGTGTAAAGG
GCATGTAGGCGTCCCCTTAAGTCGGGTGTGAAATCCCTTGGCTCAACCAAGGAACTGCATTCGATACTGG
GGGGATTGAGTACAAAAGAGGTAAGCGGAATTCCGGAAGTAAGGGTGAAATCTGTAGATATCCGGAAGAA
CACCATTAGCGAAGGCGGCTTACTGGTCTGATACTGACGCTGAAATGAGAAAGCTAGGGGATCAAACAGG
ATTAGATACCCTGGTAGTCCTAGCCGTAAACGATGGGCACTAAGTAGAGGGGTTTT

>gi|456652035|gb|KC454613.1| Uncultured anaerobic ammonium-oxidizing bacterium clone WLS4-6 16S ribosomal RNA gene, partial sequence
TTTCGCAATGCCCGAAAGGGTGACAATGCGACGCCGCGTGAGCGATGAAGGCCTTCGGGTTGTAAACTCC
TGTCAGAGGTTATGAAACGCACGTGTGCTAATATCACACGCGTTTGACAAAAGCCTCAGAGGAAGCTCCG
GCTAAATCCGTGCCAGCAGCCGCGGTAATACGGATGGAGCAAGCGTTGTTCGGATTCACTGGGCATAAAG
CGCATGTAGGCGGCCTTGCAAGTCAGGTGTGAAATACCCCGGCTCACCCGGGGAACTGCATTTGATACTG
CTTGGCTCGAGTGAAGAAGGGGAGATGGAACTCCTGGTGAAGCGGTAAAATGCGTAGATATCAGGAGGAA
CGCCGGTGGCGAAAGCGACTCTCTGGTCCGCAACTGACGCTGAGGCGCGAAAGCCAGGGGAGCAAACGGG
ATTAGATACCCCGGTAGTCCTGGCCCTAAACGATGGGCACTAAGTAGAGGGGTTTT

>gi|456652038|gb|KC454614.1| Uncultured anaerobic ammonium-oxidizing bacterium clone WLS4-7 16S ribosomal RNA gene, partial sequence
TTTCGCAATGCCCGAAAGGGTGACAATGCGACGCCGCGTGAGCGATGAAGGTCCTCGGATTGTAAAGCTC
TGTCAGCCGGGATGAATACAGAGAGGTGAATACCCTTTCTGTTTGACGGTACCGGCGGAGGAAGCCACGG
CTAACTCCGTGCCAGCAGCCGCGGTAATACAGAGGTGGCAAGCGTTGTTCGGATTCACTGGGTGTAAAGG
TCATGTAGGTGTCTTATTAAGTCAGATGTGAAATCCCTTGGCTCAACCAAGGAACTGCATTTGATACTGG
TAAGATTGAGTACGAGAGAGGTAAGCGGAATTCCGGAAGTAAGGGCGAAATCTGTAGATATCCGGAAGAA
CACCATTAGCGAAGGCGGCTTACTGGCTCGATACTGACACTGAAATGAGAAAGCTAGGGGAGCAAACGGG
ATTAGATACCCCGGTAGTCCTAGCCCTAAACGATGGGCACTAAGTAGAGGGGTTTT

>gi|456652042|gb|KC454615.1| Uncultured anaerobic ammonium-oxidizing bacterium clone WLS4-8 16S ribosomal RNA gene, partial sequence
TTCGCAATGCCCGAAAGGGTGACAATGCGACGCCGCGTGAGCGATGAAGGCCTTCGGGTTGTAAAGCTCT
GTCAGCCTGGATGAAAGTGTTCCGGTTAATATCCGGAATGCTTGACGGTACAGGCGAAGGAAGCCACGGC
TAACTCCGTGCCAGCAGCCGCGGTAATACGGAGGTGGCAAGCGTTGTTCGGATTTACTGGGTGTAAAGGT
CATGTAGGTGTCCTGCTAAGTCGGGTGTGAAATCCCTTGGCTCAACCAAGGAACTGCGCTCGATACTGAC
AGGATTGAGTACGGGAGAGGTAAGCGGAATTCCGGAAGTAAGGGTGAAATCTGTAGATATCCGGAAGAAC
ACCATTAGCGAAGGCGGCTTACTGGTCCGATACTGACACTGAGATGAGAAAGCTAGGGGAGCAAACAGGA
TTAGATACCCTGGTAGTCCTAGCTGTAAACGATGGGCACTAAGTAGAGGGGTTTTA

>gi|456652044|gb|KC454616.1| Uncultured anaerobic ammonium-oxidizing bacterium clone WLS4-9 16S ribosomal RNA gene, partial sequence
TTTCGCAATGCCCGAAAGGGTGAACGAGCGACGCCGCGTGCGGGATGAAGGGCTTCGGCTTGTAAACCGC
TTTTCTTTGGGAAGAAGGTCCGGGTCGTGAACCCGGGCTCGACGGTACCAGAGGAATAAGCCCCGGCTAA
CTCCGTGCCAGCAGCCGCGGTAAGACGGAGGGGGCGAGCGTTGTTCGGAATTATTGGGCGTAAAGGGCGC
GTAGGCGGACCGGCGGGTCCGGCGTGAAATCTCCACCGCTTAACGGGGAGAAGCCGCTGGAAACTACCGG
TCTGGAGTTTGGCAGAGGGTCATGGAATTCCAGGTGTAGCGGTGGAATGCGTAGATATCTGGAAGAACAC
CTGTGGCGAAGGCGGTGGCCTGGGCTAAAACTGACGCTGAGGCGTGAAAGCCAGGGGAGCGAACGGGATT
AGATACCCCGGTAGTCCTGGCCGTAAACGTTGGGCACTAAGTAGAGGGGTTTT

>gi|456652048|gb|KC454617.1| Uncultured anaerobic ammonium-oxidizing bacterium clone WLS4-10 16S ribosomal RNA gene, partial sequence
TTTCGCAATGCCCGAAAGGGTGACAATGCGACGCCGCGTGAGCGATGAAGGCCTTAGGGTTGTAAAGCTC
TGTCAGCAGGGATGAAAGCTCTTGAGCGAATAACTTGAGAGTCTGACGGTACTTGCAGAGGAAGCCACGG
CTAACTCCGTGCCAGCAGCCGCGGTAATACGGAGGTGGCAAGCGTTGTTCGGATTCACTGGGTGTAAAGG
TCATGTAGGTGTCTTATTAAGTCAGATGTGAAATCCCTTGGCTCAACCAAGGAACTGCATTTGATACTGG
TAAGATTGAGTACGAGAGAGGTAAGCGGAATTCCGGAAGTAAGGGTGAAATCTGTAGATATCCGGAAGAA
CACCATTAGCGAAGGCGGCTTACTGGCTCGATACTGACACTGAAATGAGAAAGCTAGGGTAGCAAACAGG
ATTAGATACCCTGGTAGTCCTAGCTGTAAACGATGGGCACTAAGTAGAGGGGTTTT

>gi|456652050|gb|KC454618.1| Uncultured anaerobic ammonium-oxidizing bacterium clone WLS4-11 16S ribosomal RNA gene, partial sequence
TTTCGCAATGCCCGAAAGGGTGACAATGCGACGCCGCGTGAGCGATGAAGGCCTTCGGGTTGTAAAGCTC
TGTCAGCTCGGATGAAGGCAGAAAGGCGAATAGCCTTTCTGATTGACGGTACGAGCGAAGGAAGCCACGG
CTAACTCTGTGCCAGCAGCCGCGGTAATACAGAGGTGGCAAGCGTTGTTCGGAATCACTGGGCATAAAGC
GCGCGTAGGCGGCATGGTAAGTCGGGTGTGAAATCCCTCGGCCCAACCGAGGAATTGCGCTCGAAACTAC
CGTGCTTGAGGACAGGAGGGGAGCCTGGAATTCCTGGTGGAGCGGTGAAATGCGTTGATATCAGGAGGAA
CACCGGCGGCGAAGGCGAGGCTCTGGCCTGTTTCTGACGCTGAGGCGCGAAAGCTAGGGGAGCAAACGGG
ATTAGATACCCCGGTAGTCCTAGCCGTAAACGATGGGCACTAAGTAGAGGGGTTTT

>gi|456652054|gb|KC454619.1| Uncultured anaerobic ammonium-oxidizing bacterium clone WLS4-12 16S ribosomal RNA gene, partial sequence
TTTCGCAATGCCCGAAAGGGTGACAATGCGACGCCGCGTGAGCGATGAAGGCCTTCGGGTTGTAAAGCTC
TGTCAGCTGGGACGAATAGCAGAGTGTTAATATCACTTTGTCTGACGGTACCAGCAGAGGAAGCCACGGC
TAACTCCGTGCCAGCAGCCGCGGTAATACGGAGGTGGCGAGCGTTGTTCGGATTTACTGGGTGTAAAGGT
CATGTAGGCGTCCTATTAAGTCGGGTGTGAAATCCCTTGGCTCAACCAAGGAACTGCGCCCGATACTGGC
AGGATTGAGTACGAAAGAGGTAAGCGGAATTCCAGAAGTAAGGGTGAAATCTGTAGATATCTGGAAGAAC
ACCATTAGCGAAGGCGGCTTACTGGTTCGATACTGACGCTGAAATGAGAAAGCTAGGGGAGCAAACAGGA
TTAGATACCCTGGTAGTCCTAGCTGTAAACGATGGGCACTAAGTGAGGGGTTTT

>gi|456652058|gb|KC454620.1| Uncultured anaerobic ammonium-oxidizing bacterium clone WLS4-13 16S ribosomal RNA gene, partial sequence
TTTCGCAATGCCCGAAAGGGTGACAATGCGACGCCGCGTGAGCGATGAAGGCCTTCGGGTTGTAAAGCTC
TTTCAGCAGGGATGAAGGCAGAACGGTTAATAGCCGTTCTGCTTGACGGTACCTGTAGAAGAAACCACGG
CTAACTCCGCGCCAGCAGCCGCGGTAATACGGAGGTGGCAAGCGTTGTTCGGATTTACTGGGTGTAAAGG
ATGTGTAGGCGTCTTTTTAAGTCGGGTGTGAAATCCCATGGCTCAACCATGGAACTGCACTCGATACTGG
AAGGATTGAGTACGAGAGAGGTAAGCGGAATTCCAGAAGTAAGGGTGAAATCTGTAGATATCTGGAAGAA
CACCATTAGCGAAGGCGGCTTACTGGCTCGATACTGACGCTGAAATATGAAAGCTTGGGGAGCAAACAGG
ATTAGATACCCTGGTAGTCCAAGCTGTAAACGATGGGCACTAAGTAGAGGGGTTTT

>gi|456652062|gb|KC454621.1| Uncultured anaerobic ammonium-oxidizing bacterium clone WLS4-14 16S ribosomal RNA gene, partial sequence
TTTCGCAATGCCCGAAAGGGTGACAATGCGACGCCGCGTGAGCGATGAAGGCCTTCGGGTTGTAAAGCTC
TTTCAGCAGGGATGAAGGCAGAACGGTTAATAGCCGTTCTGCTTGACGGTACCTGTAGAAGAAGCCACGG
CTAACTCCGTGCCAGCAGCCGCGGTAATACGGAGGTGGCAAGCGTTGTTCGGATTTACTGGGTGTAAAGG
ATGTGTAGGCGTCTTTTTAAGTCGGGTGTGAAATCCCATGGCTCAACCATGGAACTGCCGTTGAAACTGC
CTTGCTTGAGTGCAGGAGGGGAGAGTGGAATTCCTAGTGTAGCGGTGAAATGCGTAGATACTAGGAGGAA
CGCCGGAGGCGAAAGCGGCTCTCTGGACTGCAACTGACACTGAGGCGCGAAAGCTAGGGGAGCAAACAGG
ATTAGATACCCTGGTAGTCCTAGCCGTAAACGATGGGCACTAAGTAGAGGGGTTTT

>gi|456652066|gb|KC454622.1| Uncultured anaerobic ammonium-oxidizing bacterium clone WLS4-16 16S ribosomal RNA gene, partial sequence
TTCGCAATGCCCGAAAGGGTGACAATGCGACGCCGCGTGAGCGATGAAGGCCCTCGGGTTGTAAAGCTCT
GTCAGTCCGGATGAAGGTAACGGGGATAATACCTCCGTTGCTTGACGGTACGGGCGAAGGAAGCCACGGC
TAACTCTGTGCCAGCAGCCGCGGTAATACAGAGGTGGCAAGCGTTGTTCGGATTCACTGGGTGTAAAGGT
CATGTAGGCGTCTTGTTAAGTCGGGTGTGAAATCCCATGGCTCAACCATGGAACTGCACTCGATACTGGA
AGGATTGAGTACGAGAGAGGTAAGCGGAATTCCAGAAGTAAGGGTGAAATCTGTAGATATCTGGAAGAAC
ACCATTAGCGAAGGCGGCTTACTGGCTCGATACTGACGCTGAAATATGAAAGCTTGGGGAGCAAACAGGA
TTAGATACCCTGGTAGTCCAAGCTGTAAACGATGGGCACTAAGTAGAGGGGTTTTA

>gi|456652077|gb|KC454623.1| Uncultured anaerobic ammonium-oxidizing bacterium clone WLS4-22 16S ribosomal RNA gene, partial sequence
TTTCGCAATGCCCGAAAGGGTGACAATGCGACGCCGCGTGTGGGATGAAGGCCTTCGGGTTGTAAACCAC
TGTCAGCCCGGATGAAGTTGGAGGGGTTAATAACCCTTTCGATTGACGGTACGGGCGGAGGAAGCCACGG
CTAACTCTGTGCCAGCAGCCGCGGTAATACAGAGGTGGCAAGCGTTGTTCGGATTCACTGGGTGTAAAGG
TCATGTAGGCGTTTTGTTAAGTCGGGCGTGAAATCCTATGGCTCAACCATAGAACTGCGCTCGATACTGG
CAGGATTGAGTACGGGAGAGGTAAGCGGAATTCCAGAAGTAAGGGTGAAATCTGTAGATATCAGGAGGAA
CGCCGGTGGCGAAGGCGACTCCCTGGTCCATAACTGACGCTGAGTGCGCGAAAGCTAGGGGAGCAAACAG
GATTAGATACCCTGGTAGTCCTAGCCGTAAACGATGGGCACTAAGTAGAGGGGTTTT

>gi|456652081|gb|KC454624.1| Uncultured anaerobic ammonium-oxidizing bacterium clone WLS4-23 16S ribosomal RNA gene, partial sequence
AATGCCCGAAAGGGTGACAATGCGACGCCGCGTGAGCGATGAAGGCCTTCGGGTTGTAAAGCTCTGTCGG
CCCGGATGAAGGCAGTAGGGTGAATAACCTTACTGATTGACGGTACGGGCGAAGGAAGCCACGGCTAACT
CTGTGCCAGCAGCCGCGGTAATACAGAGGTGGCAAGCGTTGTTCGGATTCACTGGGCATAAAGAGCACGT
AGGCGGTCGGGCAAGTCCATTGTGAAATCCCCCGGCTTAACCGGGGAACTGCAATGGATACTACTCGGCT
TGAGTGCAGGAGGGGAGAGTGGAATTCCTGGTGGAGCGGTGAAATGCGTAGATATCAGGAGGAACGCCGG
CGGCGAAAGCGACTCTCTGGTCTGCTACTGACGCTGAGGTGCGAAAGCTAGGGGAGCAAACAGGATTAGA
TACCCTGGTAGTCCTAGCCGTAAACGATGGGCACTAAGTAGAGGGGTTTTAATCG
>gi|471185606|gb|JX898289.1| Uncultured Planctomycetales bacterium clone A438-R2-g01 16S ribosomal RNA gene, partial sequence
GATTGTCGGGAGTTAAGAAATGCAAGGGTGTAAATAGCATCCTTGCTTGACCAAGGCTCCAGAGGAAGCC
ACGGCTAACTCTGTGCCAGCAGCCGCGGTAATACAGAGGTGGCAAGCGTTGTTCGGAATTATTGGGCGTA
AAGAGCACGTAGGCGGCTCTGCAAGTCAGCTGTGAAAGCCTTCTGCTTAACGGAAGAACAGCAGTTGATA
CTACAGGGCTTGAGTGCGGGAGGGGAGAG

>gi|471185607|gb|JX898290.1| Uncultured Planctomycetales bacterium clone A438-R2-g02 16S ribosomal RNA gene, partial sequence
GATTGTCAGGAGTTAGGAAATGCAGAGATGTTAATAGCGTCTTTGCTTGACTAAGGCTCCGGAGGAAGCC
ACGGCTAACTCTGTGCCAGCAGCCGCGGTAATACAGAGGCGGCAAGCGTTGTTCGGAATTATTGGGCGTA
AAGAGCACGTAGGCGGCTATGTAAGTCGGTTGTGAAAGCCTTCCGCTCAACGGGAGAACAGCATCCGATA
CTGCAGGGCTTGAGTGCGGGAGGGGAGAGGGAA

>gi|471185608|gb|JX898291.1| Uncultured Planctomycetales bacterium clone A438-R2-g03 16S ribosomal RNA gene, partial sequence
GATTGTCGGGAGTTAGGAAATGCGGAGGTGTTAATAGCGCTTTCGCTTGACTAAAGCTCCAGAGGAAGCC
ACGGCTAACTCTGTGCCAGCAGCCGCGGTAATACAGAGGCGGCAAGCGTTGTTCGGAATTATTGGGCGTA
AAGAGCACGTAGGCGGCTCTGCAAGTCAGCTGTGAAAGCCTTCTGCTTAACGGAAGAACGGCAGTTGAAA
CTACAGGGCTTGAGTGCGGGAGGGGAGAGGGAA

>gi|471185609|gb|JX898292.1| Uncultured Planctomycetales bacterium clone A438-R2-g04 16S ribosomal RNA gene, partial sequence
GTTAGGAAATGCAAGGGTGTAAATAGCATCCTTGCTTGACTAAGGCTCCAGAGGAAGCCACGGCTAACTC
TGTGCCAGCAGCCGCGGTAATACAGAGGTGGCAAGCGTTGTTCGGAATTATTGGGCGTAAAGAGCACGTA
GGCGGCTCTGCAAGTCAGCTGTGAAAGCCTTCTGCTTAACGGAAGAACAGCAGTTGATACTACAGAGCTG
GAGTGCGGGAGGGGAGAGTGGAACTTCTGGTAAT

>gi|471185611|gb|JX898294.1| Uncultured Planctomycetales bacterium clone A438-R2-g06 16S ribosomal RNA gene, partial sequence
GATTGTCGGGAGTTAGGAAATGCAAGGATATTAACAGCGTCCTTGCTTGACTAAGGCTCCGGAGGAAGCC
ACGGCTAACTCTGTGCCAGCAGCCGCGGTAATACAGAGGCGGCAAGCGTTGTTCGGAATTATTGGGCGTA
AAGAGCACGTAGGCGGCCGTGTAAGTCGGTTGTGAAAGCCTTCCGCTCAACGGAAGGACGGCATCCGATA
CTGCAGGGCTCGAGTGCGGGAGGGGAGAGG

>gi|471185612|gb|JX898295.1| Uncultured Planctomycetales bacterium clone A438-R2-g07 16S ribosomal RNA gene, partial sequence
GATTGTCAGGAGTTAAGAAATGCAAGGGTGTAAATAGCATCCTTGCTTGACTAAGGCTCCAGAGGAAGCC
ACGGCTAACTCTGTGCCAGCAGCCGCGGTAATACAGAGGTGGCAAGCGTTGTTCGGAATTATTGGGCGTA
AAGAGCACGTAGGCGGCTCTGCAAGTCAGCTGTGAAAGCCTTCTGCTTAACGGAAGAACAGCAGTTGATA
CTACAGAGCTGGAGTGCGGGAGGGGAGAG

>gi|471185613|gb|JX898296.1| Uncultured Planctomycetales bacterium clone A438-R2-g10 16S ribosomal RNA gene, partial sequence
TTAGGAAATGTAGGCTCGCTAATATCGGGTCTATTTGACGAAGGCTCCAAAGGAAGCCACGGCTAACTCT
GTGCCAGCAGCCGCGGTAATACAGAGGTGGCAAGCGTTGTTCGGAATTATTGGGCGTAAAGAGCACGTAG
GTGGATTTGTAAGTCAGATGTGAAAGCCTTCTGTTCAACGGGAGAATTGCATCTGAAACTACAGACCTTG
AGTATAGGAGGGGAGAGTGGAACTTCTGGTAAT

>gi|471185614|gb|JX898297.1| Uncultured Planctomycetales bacterium clone A438-R2-g11 16S ribosomal RNA gene, partial sequence
GATTGTCGGGAGTTAGGAAATGCAAGGATGTTAACAGCGTCCTTGCTTGACTAAGGCTCCGGAGGAAGCC
ACGGCTAACTCTGTGCCAGCAGCCGCGGTAATACAGAGGCGGCAAGCGTTGTTCGGAATTATTGGGCGTA
AAGAGCACGTAGGCGGCCGTGTAAGTCGGTTGTGAAAGCCTTCCGCTCAACGGAAGGACGGCATCCGATA
CTGCAGGGCTCGAGTGCGGGAGGGGAGAGGGAA

>gi|471185615|gb|JX898298.1| Uncultured Planctomycetales bacterium clone A438-R2-g12 16S ribosomal RNA gene, partial sequence
GTTATGAAATGTAAGGGTGTAAATAGCATCCTTACTTGACTAAGGCTCCAGAGGAAGCCACGGCTAACTC
TGTGCCAGCAGCCGCGGTAATACAGAGGTGGCAAGCGTTGTTCGGAATTATTGGGCGTAAAGAGCACGTA
GGCGGTTCTGCAAGTCAGCTGTGAAAGCCTTCCGCTCAACGGAAGAACTGCAGTTGATACTACAGGACTA
GAGTGCGGGAGGGGAGAGTGGAACTTCTGGTAAT

>gi|471185616|gb|JX898299.1| Uncultured Planctomycetales bacterium clone A438-R2-g13 16S ribosomal RNA gene, partial sequence
GTTAGGAAATGTAGACTCGCTAATATCGGGTCTATTTGACAAAGGCTCCTAAGGAAGCCACGGCTAACTC
TGTGCCAGCAGCCGCGGTAATACAGAGGTGGCAAGCGTTGTTCGGAATTATTGGGCGTAAAGAGCACGTA
GGTGGATTTGTAAGTCAGACGTGAAAGCCTTCTGTTCAACGGAAGAATTGCATCTGAAACTACAGACCTT
GAGTGTAGGAGGGGAGAGTGGAACTTCTGGTAAT

>gi|471185617|gb|JX898300.1| Uncultured Planctomycetales bacterium clone A438-R2-g14 16S ribosomal RNA gene, partial sequence
GTTAAGAAATGTAGGCTCGCTAATATCGTGTCTATTTGGCAAAGGCTCCAAAGGAAGCCACGGCTAACTC
TGTGCCAGCAGCCGCGGTAATACAGAGGTGGCAAGCGTTGTTCGGAATTATTGGGCGTAAAGAGCACGTA
GGTGGATTTGTAAGTCAGATGTGAAAGCCTTCTGTTCAACGGGAGAATTGCATCTGAAACTACAGACCTT
GAATATAGGAGGGGAGAGTGGAACTTCTGGTAAT

>gi|471185618|gb|JX898301.1| Uncultured Planctomycetales bacterium clone A438-R2-g15 16S ribosomal RNA gene, partial sequence
GATTGTCAGGAGTTAGGAAATGTAAGGGTGTTAATAGCATCTTTACTTGACTAAGGCTCCGGAGGAAGCC
ACGGCTAACTCTGTGCCAGCAGCCGCGGTAATACAGAGGCGGCAAGCGTTGTTCGGAATTATTGGGCGTA
AAGAGCACGTAGGCGGCCTTGTAAGTCAGTTGTGAAAGCCTTCTGCTTAACGGAAGAACAGCATCTGATA
CTGCAAGGCTAGAGTGCGGAAGGGGAGAGG

>gi|471185619|gb|JX898302.1| Uncultured Planctomycetales bacterium clone A438-R2-g16 16S ribosomal RNA gene, partial sequence
GTTAGGAAATGTAGGCTCGCTAATATCGTGTCTATTTGGCAAAGGCTCCAAAGGAAGCCACGGCTAACTC
TGTGCCAGCAGTCGCGGTAATACAGAGGTGGCAAGCGTTGTTCGGAATTATTGGGCGTAAAGAGCACGTA
GGTGGACTTGTAAGTCAGATGTGAAAGCCTTCTGTTCAACGGGAGAATTGCATCTGAAACTACAGACCTT
GAGTATAGGAGGGGAGAGTGGAACTTCTGGTAAT

>gi|471180182|gb|KC539006.1| Uncultured Planctomycetales bacterium clone A438-R2-D05 16S ribosomal RNA gene, partial sequence
GGAGTTAGGAAATGCGGAGGTGTTAATAGCGCTTTCGCTTGACTAAAGCTCCAGAGGAAGCCACGGCTAA
CTCTGTGCCAGCAGCCGCGGTAATACAGAGGCGGCAAGCGTTGTTCGGAATTATTGGGCGTAAAGAGCAC
GTAGGCGGCTCTGCAAGTCAGCTGTGAAAGCCTTCTGCTTAACGGAAGAACGGCAGTTGAAACTACAGGG
CTTGAGTGCGGGAGGGGAGAGTGGAACTTCTG

>gi|471180183|gb|KC539007.1| Uncultured Planctomycetales bacterium clone A438-R2-D06 16S ribosomal RNA gene, partial sequence
GGAGTTAGGAAATGCGGAGGTGTTAATAGCGCTTTCGCTTGACTAAAGCTCCAGAGGAAGCCACGGCTAA
CTCTGTGCCAGCAGCCGCGGTAATACAGAGGCGGCAAGCGTTGTTCGGAATTATTGGGCGTAAAGAGCAC
GTAGGCGGCTCTGCAAGTCAGCTGTGAAAGCCTTCTGCTTAACGGAAGAACGGCAGTTGAAACTACAGGG
CTTGGGTGCGGGAGGGGAGAGTGGAACTTCTG

>gi|471180184|gb|KC539008.1| Uncultured Planctomycetales bacterium clone A438-R2-D07 16S ribosomal RNA gene, partial sequence
GGAGTTAGGAAATGCGGAGGTGTTAATAGCGCTTTCGCTTGACTAAAGCTCCAGAGGAAGCCACGGCTAA
CTCTGTGCCAGCAGCCGCGGTAATACAGAGGCGGCAAGCGTTGTTCGGAATTATTGGGCGTAAAGAGCAC
GTAGGCGGCTCTGCAAGTCAGCTGTGAAAGCCTTCTGCTTAACGGAAGAACGGCAGTTGAAACTACAGGG
CTTGAGTGCGGGAGGGGAGAGTGGAACTTCTG

>gi|471180185|gb|KC539009.1| Uncultured Planctomycetales bacterium clone A438-R2-D08 16S ribosomal RNA gene, partial sequence
GGAGTTAAGAAATGCAAGGGTGTAAATAGCATCCTTGCTTGACTAAGGCTCCAGAGGAAGCCACGGCTAA
CTCTGTGCCAGCAGCCGCGGTAATACAGAGGTGGCAAGCGTTGTTCGGAATTATTGGGCGTAAAGAGCAC
GTAGGCGGCTCTGCAAGTCAGCTGTGAAAGCCTTCTGCTTAACGGAAGAACAGCAGTTGATACTACAGAG
CTGGAGTGCGGGAGGGGAGAGTGGAACTTCTG

>gi|471180186|gb|KC539010.1| Uncultured Planctomycetales bacterium clone A438-R2-D12 16S ribosomal RNA gene, partial sequence
GGAGTTAGGAAATGCAGAGATGTTAATAGCGTCTTTGCTTGACTAAGGCTCCGGAGGAAGCCACGGCTAA
CTCTGTGCCAGCAGCCGCGGTAATACAGAGGCGGCAAGCGTTGTTCGGAATTATTGGGCGTAAAGAGCAC
GTAGGCGGCTATGTAAGTCGGTTGTGAAAGCCTTCCGCTCAACGGGAGAACAGCATCTGATACTGCATGG
CTTGAGTGCGGGAGGGGAGAGTGGAACTTCTG

>gi|471180187|gb|KC539011.1| Uncultured Planctomycetales bacterium clone A438-R2-D13 16S ribosomal RNA gene, partial sequence
GGAGTTAAGAAATGTGGGGGTGTTAATAGCGCCTTCACTTGACTAAAGCTCCAGAGGAAGCCACGGCTAA
CTCTGTGCCAGCAGCCGCGGTAATACAGAGGCGGCAAGCGTTGTTCGGAATTATTGGGCGTAAAGAGCAC
GTAGGCGGCTCTGCAAGTCAGCTGTGAAAGCCTTCTGCTTAACGGAAGAACAGCAGTTGAAACTACAGGG
CTTGAGTGTGGGAGAGGAGAGTGGAACTTCTG

>gi|471180188|gb|KC539012.1| Uncultured Planctomycetales bacterium clone A438-R2-D14 16S ribosomal RNA gene, partial sequence
GGAGTTAAGAAATGTAAGAATGTTAATAGCGTTCTTACTTGACTAAGGCTCCGGAGGAAGCCACGGCTAA
CTCTGTGCCAGCAGCCGCGGTAATACAGAGGCGGCAAGCGTTGTTCGGAATTATTGGGCGTAAAGAGCAC
GTAGGCGGCTTTGTAAGTCGGTTGTGAAAGCCTTCCGCTCAACGGGAGAACGGCAGCCGATACTGCATAG
CTTGAGTGCGGGAGGGGAGAGTGGAACTTCTG

>gi|471180189|gb|KC539013.1| Uncultured Planctomycetales bacterium clone A438-R2-D16 16S ribosomal RNA gene, partial sequence
GGAGTTAGGAAATGCGGAGGTGTTAATAGCGCTTTCGCTTGACTAAAGCTCCAGAGGAAGCCACGGCTAA
CTCCGTGCCAGCAGCCGCGGTAATACAGAGGCGGCAAGCGTTGTTCGGAATTATTGGGCGTAAAGAGCAC
GTAGGCGGCTCTGCAAGTCAGCTGTGAAAGCCTTCTGCTTAACGGAAGAACGGCAGTTGAAACTACAGGG
CTTGAGTGCGGGAGGGGAGAGTGGAACTTCTG

>gi|471180190|gb|KC539014.1| Uncultured Planctomycetales bacterium clone A438-R2-D23 16S ribosomal RNA gene, partial sequence
GGAGTTAAGAAATGTGGGGGTGTTAATAGCGCCTTCACTTGACTAAAGCTCCAGAGGAAGCCACGGCTAA
CTCTGTGCCAGCAGCCGCGGTAATACAGAGGCGGCAAGCGTTGTTCGGAATTATTGGGCGTAAAGAGCAC
GTAGGCGGCTCTGCAAGTCAGCTGTGAAAGCCTTCTGCTTAACGGAAGAACAGCAGTTGAAACTACAGGG
CTTGAGTGTGGGAGAGGAGAGTGGAACTTCTG

>gi|471180191|gb|KC539015.1| Uncultured Planctomycetales bacterium clone A438-R2-D24 16S ribosomal RNA gene, partial sequence
GGAGTTAGGAAATGCGGAGGTGTTAATAGCGCTTTCGCTTGACTAAAGCTCCAGAGGAAGCCACGGCTAA
CTCTGTGCCAGCAGCCGCGGTAATACAGAGGCGGCAAGCGTTGTTCGGAATTATTGGGCGTAAAGAGCAC
GTAGGCGGCTCTGCAAGTCAGCTGTGAAAGCCTTCTGCTTAACGGAAGAACGGCAGTTGAAACTACAGGG
CTTGAGTGCGGGAGGGGAGAGTGGAACTTCTG

>gi|471180192|gb|KC539016.1| Uncultured Planctomycetales bacterium clone A438-R2-D28 16S ribosomal RNA gene, partial sequence
GGAGTTAGGAAATGCAAGGGTGCTAATAGTATCTTTGCTTGACTAAGGCTCCGGAGGAAGCCACGGCTAA
CTCTGTGCCAGCAGCCGCGGTAATACAGAGGCGGCAAGCGTTGTTCGGAATTATTGGGCGTAAAGAGCAC
GTAGGCGGCTGTGTAAGTCGGTTGTGAAAGCCTTCTGCTTAACGGAAGAACAGCATCCGATACTGCATGG
CTTGAGTGCGGGAGGGGAGAGTGGAACTTCTG
