# Supplementary material for: Biogeography of anaerobic ammonia-oxidizing (anammox) bacteria
Source: Front Microbiol. 2014 Aug 6;5:399. doi: 10.3389/fmicb.2014.00399 (PMC4123730; doi:10.3389/fmicb.2014.00399)
Supplement: Supplementary file 1 [file DataSheet1.ZIP › Sonthiphand supp data files/40/Untrimmed Sequence Files/67.fasta]

>gi|146455386|dbj|AB300468.1| Uncultured planctomycete gene for 16S ribosomal RNA, partial sequence, clone: YR-6J11-A
GTGACGATGCGACGCCGCGTGAGCGAAGAAGGCCCTAGGGTTGTAAAGCTCTGTCGAGGGTTATGAAATA
TAGATGGGTTAATACCCCATTTATTTGACAAAAGCCCAAAAGGAAGCCACGGCTAACTCTGTGCCAGCAG
CCGCGGTAATACAGAGGTGGCGAGCGTTGTTCGGTATTATTGGGCGTAAAGAGCACGTAGGTGGTTTTGT
AAGTCAGGTGTGAAAGCCTTCTGTTCAAAGGAAGAACGGCATCTGAAACTGCAGATCTTGAGTGTAGGAG
GGGAGAGTGGAACTTCTGGTGGAGCGGTGAAATGCGTAGATATCAGAAGGAACGTCGGCGGCGAAAGCGA
CTCTCTGGCCTATTACTGACACTGAGGTGCGAAAGTTAGGGGAGCAAACGGGATTAGATACCCCGGTAGT
CCTAACCGTAAACGAT

>gi|146455387|dbj|AB300469.1| Uncultured planctomycete gene for 16S ribosomal RNA, partial sequence, clone: YR-6J47-A
GTGACGATGCGACGCCGCGTGAGCGAAGAAGGCCCTAGGGTTGTAAAGCTCTGTCGAGGGTTATGAAATA
TAGATGGGTTAATACCCCATTTATTTGACAAAAGCCCAAAAGGAAGCCACGGCTAACTCTGTGCCAGCAG
CCGCGGTAATACAGAGGTGGCAAGCGTTGTTCGGTATTATTGGGCGTAAAGAGCACGTAGGTGGTTCTGT
AAGTCAGATGTGAAAGCCTTCTGTTCAAAGGAAGAACGGCATCTGAAACTACAGATCTTGAGTGTAGGAG
GGGAGAGTGGAACTTCTGGTGGAGCGGTGAAATGCGTAGATATCAGAAGGAACGTCGGCGGCGAAAGCGA
CTCTCTGGCCTATTACTGACACTGAGTGTGCGAAAGTTAGGGGAGCAAACGGGATTAGATACCCCGGTAG
TCCTAACTGTAAACGAT

>gi|146455388|dbj|AB300470.1| Uncultured planctomycete gene for 16S ribosomal RNA, partial sequence, clone: YR-6J41-A
GTGACGAAGCGACGCCGCGTGAGCGAAGAAGGCCCTAGGGTTGTAAAGCTCTGTCGGGGGTTATGAAATG
TAGATCGGTTAATACCCGGTTTATTTGACAAAGGCCCCAAAGGAAGCCACGGCTAACTCTGTGCCAGCAG
CCGCGGTAATACAGAGGTGGCAAGCGTTGTTCGGTATTATTGGGCGTAAAGAGCACGTAGGTGGTTCTGT
AAGTCAGATGTGAAAGCCTTCTGTTCAAAGGAAGAACGGCATCTGAAACTACAGATCTTGAGTGTAGGAG
GGGAGAGTGGAACTTCTGGTGGAGCGGTGAAATGCGTAGATATCAGAAGGAACGTCGGCGGCGAAAGCGA
CTCTCTGGCCTATTACTGACACTGAGTGTGCGAAAGTTAGGGGAGCAAACGGGATTAGATACCCCGGTAG
TCCTAACTGTAAACGAT

>gi|146455389|dbj|AB300471.1| Uncultured planctomycete gene for 16S ribosomal RNA, partial sequence, clone: YR-6J26-A
GTGACGAAGCGACGCCGCGTGTGGGAAGAAGGCCTTCGGGTTGTAAACCACTGTCAGGAGTTAGGAAGTG
CAAGGGCGTTAATAGCGTTCTTGCTTGACTAAGGCTCCAGAGGAAGCCACGGCTAACTCTGTGCCAGCAG
CCGCGGTAATACAGAGGCGGCAAGCGTTGTTCGGAATTATTGGGCGTAAAGAGCACGTAGGCGGCCTTGC
AAGTCAGTTGTGAAAGCCTTCCGCTCAACGGAAGAATGCCAGCTGATACTACAGGGCTTGAGTACGGGAG
GGGAGAGTGGAACTTCTGGTGGAGCGGTGAAATGCGTAGATATCAGAAGGAACGCCGGCGGCGAAAGCGA
CTCTCTGGCCCGAAACTGACGCTGAGTGTGCGAAAGCTAGGGGAGCAAACGGGATTAGATACCCCGGTAG
TCCTAGCCGTAAACGAT

>gi|146455390|dbj|AB300472.1| Uncultured planctomycete gene for 16S ribosomal RNA, partial sequence, clone: YR-6J14-A
GTGACGATGCGACGCCGCGTGAGCGAAGAAGGCCCTAGGGTTGTAAAGCTCTGTCGGGGGTTATGAAATG
CAGGTTGGCTAATACCCAGCCTGTTTGACAAAGGCCCTAAAGGAAGCCACGGCTAACTCTGTGCCAGCAG
CCGCGGTAATACAGAGGTGGCAAGCGTTGTTCGGTATTATTGGGCGTAAAGAGCACGTAGGTGGTTCTGC
AAGTCAGATGTGAAAGCCTTCTGTTCAAAGGAAGAACGGCATCTGAAACTGCAGATCTTGAGTGTAGGAG
GGGAGAGTGGAACTTCTGGTGGAGCGGTGAAATGCGTAGATATCAGAAGGAACGTCGGCGGCGAAAGCGA
CTCTCTGGCCTATTACTGACACTGAGTGTGCGAAAGTTAGGGGAGCAAACGGGATTAGATACCCCGGTAG
TCCTAACTGTAAACGAT

>gi|146455391|dbj|AB300473.1| Uncultured planctomycete gene for 16S ribosomal RNA, partial sequence, clone: YR-6M24-A
GTGACGATGCGACGCCGCGTGAGCGAAGAAGGCCCTAGGGTTGTAAAGCTCTGTCGAGGGTTATGAAATA
TAGATGGGTTAATACCCCATTTATTTGACAAAAGCCCAAAAGGAAGCCACGGCTAACTCTGTGCCAGCAG
CCGCGGTAATACAGAGGTGGCGAGCGTTGTTCGGTATTATTGGGCGTAAAGAGCACGTAGGTGGTTTTGT
AAGTCAGGTGTGAAAGCCTTCTGTTCAAAGGAAGAACGGCATCTGAAACTGCAGATCTTGAGTGTAGGAG
GGGAGAGTGGAACTTCTGGTGGAGCGGTGAAATGCGTAGATATCAGAAGGAACGTCGGCGGCGAAAGCGA
CTCTCTGGCCTATTACTGACACTGAGGTGCGAAAGTTAGGGGAGCAAACGGGATTAGATACCCCGGTAGT
CCTAACCGTAAACGAT

>gi|146455392|dbj|AB300474.1| Uncultured planctomycete gene for 16S ribosomal RNA, partial sequence, clone: YR-6M4-A
GTGACGAAGCGACGCCGCGTGAGCGAAGAAGGCCTTAGGGTTGTAAAGCTCTGTCGAGGGTTATGAAATA
TAGATAGGTTAATACCTTATCTATTTGACAAAGGCCCAAAAGGAAGCCACGGCTAACTCTGTGCCAGCAG
CCGCGGTAATACAGAGGTGGCAAGCGTTGTTCGGAATTATTGGGCGTAAAGAGCACGTAGGTGGTTTTGT
AAGTCAGGTGTGAAAGCCTTCTGTTCAAAGGAAGAACGGCATCTGAAACTGCGAATCTTGAGTGTAGGAG
GGGAGAGTGGAACTTCTGGTGGAGCGGTGAAATGCGTAGATATCAGAAGGAACGTCGGCGGCGAAAGCGA
CTCTCTGGCCTATTACTGACACTGAGGTGCGAAAGTTAGGGGAGCAAACGGGATTAGATACCCCGGTAGT
CCTAACCGTAAACGAT

>gi|146455393|dbj|AB300475.1| Uncultured planctomycete gene for 16S ribosomal RNA, partial sequence, clone: YR-6M13-A
GTGACGAAGCGACGCCGCGTGAGCGAAGAAGGCCCTAGGGTTGTAAAGCTCTGTCGGGGGTTATGAAATG
TAAATCGGTTAATACCCGGTTTATTTGACAAAGGCCCCAAAGGAAGCCACGGCTAACTCTGTGCCAGCAG
CCGCGGTAATACAGAGGTGGCAAGCGTTGTTCGGTATTATTGGGCGTAAAGAGCACGTAGGTGGTTCTGT
AAGTCAGATGTGAAAGCCTTCTGTTCAAAGGAAGAACGGCATCTGAAACTACAGATCTTGAGTGTAGGAG
GGGAGAGTGGAACTTCTGGTGGAGCGGTGAAATGCGTAGATATCAGAAGGAACGTCGGCGGCGAAAGCGA
CTCTCTGGCCTATTACTGACACTGAGTGTGCGAAAGTTAGGGGAGCAAACGGGATTAGATACCCCGGTAG
TCCTAACTGTAAACGAT

>gi|146455394|dbj|AB300476.1| Uncultured planctomycete gene for 16S ribosomal RNA, partial sequence, clone: YR-6M41-A
GTGACGAAGCGACGCCGCGTGAGCGAAGAAGGCCCTAGGGTTGTAAAGCTCTGTCGGAGGTTATGAAATG
TAAATTGGCTAATACCCAGTTTATTTGACAAAGGCCTCAAAGGAAGCCACGGCTAACTCTGTGCCAGCAG
CCGCGGTAATACAGAGGTGGCAAGCGTTGTTCGGTATTATTGGGCGTAAAGAGCACGTAGGTGGTTTTGT
AAGTCAGATGTGAAAGCCTTCTGTTCAAAGGAAGAACGGCATCTGAAACTGCGAATCTTGAGTGTAGGAG
GGGAGAGTGGAACTTCTGGTGGAGCGGTGAAATGCGTAGATATCAGAAGGAACGTCGGCGGCGAAAGCGA
CTCTCTGGCCTATTACTGACACTGAGTGTGCGAAAGTTAGGGGAGCAAACGGGATTAGATACCCCGGTAG
TCCTAACTGTAAACGAT

>gi|146455395|dbj|AB300477.1| Uncultured planctomycete gene for 16S ribosomal RNA, partial sequence, clone: YR-6M11-A
GTGACGAAGCGACGCCGCGTGGGTGAGGAAGGCCTTCGGGTTGTAAAGCCCTGTCAGGAGTTAAGAAATA
TAAGTGCGCTAATATCGCATTTATTTGACGAAGGCTCCAAAGGAAGCCACGGCTAACTCTGTGCCAGCAG
CCGCGGTAATACAGAGGTGGCAAGCGTTGTTCGGAATTATTGGGCGTAAAGAGCACGTAGGTGGGTTTGT
AAGTCAGATGTGAAAGCCTCCTGTTCAACGGGAGAATTGCATCTGAAACTGCAAGTCTTGAGTGTAGGAG
GGGAGAATGGAACTTCTGGTGGAGCGGTGAAATGCGTAGATATCAGAAGGAACGCCGGCGGCGAAAGTGA
TTCTCTGGCCTATTACTGACACTCAGTGTGCGAAAGCTAGGGGAGCAAACGGGATTAGATACCCCGGTAG
TCCTAGCCGTAAACGAT

>gi|146455396|dbj|AB300478.1| Uncultured planctomycete gene for 16S ribosomal RNA, partial sequence, clone: YR-6M20-A
GTGACGAAGCGACGCCGCGTGTAGGAAGAAGGCTCTAGGGTTGTAAACCACTGTCAGGAGTTAAGAAATA
TAGAGACGTTAATAGCGTTTCTATTTGACTAAGGCTCCAGAGGAAGTCACGGCTAACTCTGTGCCAGCAG
CCGCGGTAATACAGAGGTGGCAAGCGTTGTTCGGAATTATTGGGCGTAAAGAGCACGTAGGCGGCCCTGC
AAGTCAGTTGTGAAAGCCTTCCGCTTAACGGGAGAACGGCAGCTGAAACTACGGGGCTAGAGTACGGGAG
GGGAGAGTGGAACTTCTGGTGGAGCGGTGAAATGCGTAGATATCAGAAGGAACGCCGGCGGCGAAAGCGA
CTCTCTGGACCGAAACTGACGCTGAGTGTGCGAAAGCTAGGGGAGCAAACGGGATTAGATACCCCGGTAG
TCCTAGCCGTAAACGAT

>gi|146455397|dbj|AB300479.1| Uncultured planctomycete gene for 16S ribosomal RNA, partial sequence, clone: YR-6M38-A
GTGACGAAGCGACGCCGCGTGTGGGAAGAAGGCCTTCGGGTTGTAAACCACTGTCAGGAGTTAGGAAGTG
CAAGGGCGTTAATAGCGTTCTTGCTTGACTAAGGCTCCAGAGGAAGCCACGGCTAACTCTGTGCCAGCAG
CCGCGGTAATACAGAGGCGGCAAGCGTTGTTCGGAATTATTGGGCGTAAAGAGCACGTAGGCGGCCTTGC
AAGTCAGTTGTGAAAGCCTTCCGCTCAACGGAAGAATGCCAGCTGATACTACAGGGCTTGAGTACGGGAG
GGGAGAGTGGAACTTCTGGTGGAGCGGTGAAATGCGTAGATATCAGAAGGAACGCCGGCGGCGAAAGCGA
CTCTCTGGCCCGAAACTGACGCTGAGTGTGCGAAAGCTAGGGGAGCAAACGGGATTAGATACCCCGGTAG
TCCTAGCCGTAAACGAT

>gi|146455398|dbj|AB300480.1| Uncultured planctomycete gene for 16S ribosomal RNA, partial sequence, clone: YR-6M34-A
GTGACGAAGCGACGCCGCGTGCGGGAAGAAGGCCTTCGGGTTGTAAACCGCTGTCGGGAGTTAAGAAATG
CAAGGATGCTAATAGTATCTTTGCTTGACTAAGGCTCCGGAGGAAGCCACGGCTAACTCTGTGCCAGCAG
CCGCGGTAATACAGAGGCGGCAAGCGTTGTTCGGAATTATTGGGCGTAAAGAGCACGTAGGCGGCTATGT
AAGTCGGTTGTGAAAGCCTTCCGCTCAACGGGAGAACAGCATCCGATACTGCATGGCTTGAGTGCGGGAG
GGGAGAGTGGAACTTCTGGTGGAGCGGTGAAATGCGTAGATATCAGAAGGAACGCCGGCGGCGAAAGCGG
CTCTCTGGCCCATAACTGACGCTGAGTGTGCGAAAGCTAGGGGAGCAAACGGGATTAGATACCCCGGTAG
TCCTAGCCGTAAACGAT

>gi|146455399|dbj|AB300481.1| Uncultured planctomycete gene for 16S ribosomal RNA, partial sequence, clone: YR-6J12-B
GTGACGAAGCGACGCCGCGTGGGTGAGGAAGGCCTTCGGGTTGTAAAGCCCTGTCAGGAGTTAAGAAATG
TAGGCTCGCTAATATCGGGTCTATTTGACAAAGGCTCCAAAGGAAGCCACGGCTAACTCTGTGCCAGCAG
CCGCGGTAATACAGAGGTGGCAAGCGTTGTTCGGAATTATTGGGCGTAAAGAGCACGTAGGTGGATTTGT
AAGTCAGACGTGAAAGCCTTCTGTTCAACGGAAGAATTGCATCTGAAACTACAAACCTTGAGTGTAGGAG
GGGAGAATGGAACTTCTGGTGGAGCGGTGAAATGCGTAGATATCAGAAGGAACGCCGGCGGCGAAAGCGA
TTCTCTGGCCTATTACTGACACTCAGTGTGCGAAAGCTAGGGGAGCAAACAGGATTAGATACCCCGGTAG
TCCTAGCCGTAAACGAT

>gi|146455400|dbj|AB300482.1| Uncultured planctomycete gene for 16S ribosomal RNA, partial sequence, clone: YR-6J23-B
GTGACGATGCGACGCCGCGTGAGCGAAGAAGGCCCTAGGGTTGTAAAGCTCTGTCGAGGGTTATGAAATA
TAGATGGGTTAATACCCCATTTATTTGACAAAAGCCCAAAAGGAAGCCACGGCTAACTCTGTGCCAGCAG
CCGCGGTAATACAGAGGTGGCGAGCGTTGTTCGGTATTATTGGGCGTAAAGAGCACGTAGGTGGTTTTGT
AAGTCAGGTGTGAAAGCCTTCTGTTCAAAGGAAGAACGGCATCTGAAACTGCAGATCTTGAGTGTAGGAG
GGGAGAGTGGAACTTCTGGTGGAGCGGTGAAATGCGTAGATATCAGAAGGAACGTCGGCGGCGAAAGCGA
CTCTCTGGCCTATTACTGACACTGAGGTGCGAAAGTTAGGGGAGCAAACGGGATTAGATACCCCGGTAGT
CCTAACCGTAAACGAT

>gi|146455401|dbj|AB300483.1| Uncultured planctomycete gene for 16S ribosomal RNA, partial sequence, clone: YR-6J7-B
GTGACGAAGCGACGCCGCGTGAGCGAAGAAGGCCCTAGGGTTGTAAAGCTCTGTCGGGGGTTATGAAATG
TAGATCGGTTAATACCCGGTTTATTTGACAAAGGCCCCAAAGGAAGCCACGGCTAACTCTGTGCCAGCAG
CCGCGGTAATACAGAGGTGGCAAGCGTTGTTCGGTATTATTGGGCGTAAAGAGCACGTAGGTGGTTCTGT
AAGTCAGATGTGAAAGCCTTCTGTTCAAAGGAAGAACGGCATCTGAAACTACAGATCTTGAGTGTAGGAG
GGGAGAGTGGAACTTCTGGTGGAGCGGTGAAATGCGTAGATATCAGAAGGAACGTCGGCGGCGAAAGCGA
CTCTCTGGCCTATTACTGACACTGAGTGTGCGAAAGTTAGGGGAGCAAACGGGATTAGATACCCCGGTAG
TCCTAACTGTAAACGAT

>gi|146455402|dbj|AB300484.1| Uncultured planctomycete gene for 16S ribosomal RNA, partial sequence, clone: YR-6J36-B
GTGACGAAGCGACGCCGCGTGTGGGAAGAAGGCCTTCGGGTTGTAAACCACTGTCAGGAGTTAGGAAGTG
CAAGGGTGTTAATAGCGTTCTTGCTTGACTAAGGCTCCAGAGGAAGCCACGGCTAACTCTGTGCCAGCAG
CCGCGGTAATACAGAGGCGGCAAGCGTTGTTCGGAATTATTGGGCGTAAAGAGCACGTAGGCGGCCTTGC
AAGTCAGTTGTGAAAGCCTTCCGCTCAACGGAAGAATGCCAGCTGATACTACAGGGCTTGAGTACGGGAG
GGGAGAGTGGAACTTCTGGTGGAGCGGTGAAATGCGTAGATATCAGAAGGAACGCCGGCGGCGAAAGCGA
CTCTCTGGCCCGAAACTGACGCTGAGTGTGCGAAAGCTAGGGGAGCAAACGGGATTAGATACCCCGGTAG
TCCTAGCCGTAAACGAT

>gi|146455403|dbj|AB300485.1| Uncultured planctomycete gene for 16S ribosomal RNA, partial sequence, clone: YR-6J38-B
GTGACGAAGCGACGCCGCGTGCGGGAAGAAGGCCTTCGGGTTGTAAACCGCTGTCGGGAGTTAAGAAATG
CAAGGATGCTAATAGTATCTTTGCTTGACTAAGGCTCCGGAGGAAGCCACGGCTAACTCTGTGCCAGCAG
CCGCGGTAATACAGAGGCGGCAAGCGTTGTTCGGAATTATTGGGCGTAAAGAGCACGTAGGCGGCTATGT
AAGTCGGTTGTGAAAGCCTTCCGCTCAACGGGAGAACAGCATCCGATACTGCATGGCTTGAGTGCGGGAG
GGGAGAGTGGAACTTCTGGTGGAGCGGTGAAATGCGTAGATATCAGAAGGAACGCCGGCGGCGAAAGCGG
CTCTCTGGCCCATAACTGACGCTGAGTGTGCGAAAGCTAGGGGAGCAAACGGGATTAGATACCCCGGTAG
TCCTAGCCGTAAACGAT

>gi|146455404|dbj|AB300486.1| Uncultured planctomycete gene for 16S ribosomal RNA, partial sequence, clone: YR-6JSW
TGGATTAGGCATGCAAGTCGAACGAGGATATACTCTTCGGAGTATAAGCCGAGTGGCGAAAGGGTGAGTA
ATGCATAGATGACATGCCTTTAGGATAAGAATATCTTTGTGAAAACGGAGTTAATGCTTAATAATTACGA
AGCGAAATCAATTAGTTTCGTCAAAGGGGGGGCAGCAATGCCTTTCGCCTAAAGAGTGGTTTATGTCCTA
TCAGCTTGTTGGTGGGGTAACGGCCTACCAAGGCAAAGACGGGTAGCCGGCCTTAGAGGGTGGTCGGCCA
CACTGGGACTGAGACACTGCCCAGACTCCTACGGGAGGCTGCAGTCGAGAATCATTCGCAATGCCCGAAA
GGGTGACGATGCGACGCCGCGTGAGCGAAGAAGGCCCTAGGGTTGTAAAGCTCTGTCGAGGGTTATGAAA
TATAGATGGGTTAATACCCCATTTATTTGACAAAAGCCCAAAAGGAAGCCACGGCTAACTCTGTGCCAGC
AGCCGCGGTAATACAGAGGTGGCGAGCGTTGTTCGGTATTATTGGGCGTAAAGAGCACGTAGGTGGTTTT
GTAAGTCAGGTGTGAAAGCCTTCTGTTCAAAGGAAGAACGGCATCTGAAACTGCAGATCTTGAGTGTAGG
AGGGGAGAGTGGAACTTCTGGTGGAGCGGTGAAATGCGTAGATATCAGAAGGAACGTCGGCGGCGAAAGC
GACTCTCTGGCCTATTACTGACACTGAGGTGCGAAAGTTAGGGGAGCAAACGGGATTAGATACCCCGGTA
GTCCTAACCGTAAACGATGGGCACTAAGTAGAGGGAATTACCAATGTTCTCTCTGCCGTAGCTAACGCAT
TAAGTGCTCCGCCTGGGGAGTACGGCCGCAAGGCTAAAACTCAAAAGAATTGACGGGGGCTCGCACAAGC
GGTGGAGCATGTGGCTTAATTCGATGCAACGCGAAAAACCTTACCGGGGTTTGACATGGTAGAAGTAGGA
GCCCGAAAGGGTAACCAACGGTATCCAGTCCGTAACTATCACAGGTGTTGCATGGCTGTCGTCAGCTCGT
GTCGTGAGACGTTGGGTTAAGTCCCCTAACGAGCGAAACCCTTGTTTTTAGTTACCATCGGGTTATGCCG
GGTACTCTAAAAAGACTGCCGTCGTCAAGACGGAGGAAGGTGGGGATGACGTCAAGTCATCATGGCCCTT
ATACCCCGGGCTGCACACGTGCTACAATGGTCGGTACAAAAGGAAGCAAGACCGAGAGGTGGAGCGAATC
CTAAAAAGCCGATCTCAGTTCGGATTGGAGGCTGAAATTCGCCTCCATGAAGTTGGAATCGCTAGTAATC
GCGGATCATCAGCGCCGCGGTGAATATGTTCCCGAGCCTTGTACACACCGCCCGTCAAGCCACCCAAGTA
AGATGCACCTGAAAACATTTATCTAACCACTTGTGGGGGAAAATGTTGAAGGAGTGTTTT

>gi|188011200|gb|EU682458.1| Uncultured planctomycete clone M1-03 16S ribosomal RNA gene, partial sequence
GGATTAGGCATGCAAGTCGAACGAGGATATGTCCTTCGGGATATAAGCCGAGTGGCGCAAGGGTGAGTAA
TGCATAGATTACCTGCCTTTAGGATAAGGACAACTTTGTGAGAACGAAGCTAATACTTAATAACACAAAA
GGGAATAATTTTCTTTTGTCAAATAGAGGGTAGCAATATCTTTCGCCTAAAGAGGGGTTTATGTCCTATC
AGCTTGTTGGTGGGGTAATGGCCTACCAAGGCGAAGACGGGTAGCCGGCCTTAGAGGGTGGTCGGCCACA
CTGGGACTGAGACACTGCCCAGACTTCTACGGAAGGCTGCAGTCGAGAATCTTTCGCAATGCCCGAAAGG

>gi|188011201|gb|EU682459.1| Uncultured planctomycete clone M1-04 16S ribosomal RNA gene, partial sequence
GGATTAGGCATGCAAGTCGAACGAGGATATATTCTTCGGGATATAAGCCGAGTGGCGCAAGGGTGAGTAA
TACATAGATTACCTACCTCTGGGATAAGGACAACTTTGTGAAAACGGAGCTAATACTTAATAAAACAAAA
GAAAATAATATCCTTTTGTCAATGGGAGGGTAGCGATACCTTTTGCCTGGAGAGGGGTTTATGTCCTATC
AGCTTGTTGGTGGGGTAATGGCCTACCAAGGCAAAGACGGGTAGCCGGCCTTAGTGGGTGGTCGGCCACA
CTGGGACTGAGACACTGCCCAGACTTCTACGGAAGGCTGCAGTCGAGAATCTTTCGCAATGCCCGAAAGG

>gi|188011203|gb|EU682461.1| Uncultured planctomycete clone M1-09 16S ribosomal RNA gene, partial sequence
GGATTAGGCATGCAAGTCGAACGAGGATGTATCCTTCGGGATATAAGCCGAGTGGCGCAAGGGTGAGTAA
TGCATAGATTACCTACCTCTAGGATAAGGACAACTTTGCGAAAGTGGAGCTAATACTTAATAATACAAAA
GTGAATAATTCTTTTTTGTCAAAGGGAGGGTAGCAATACCTTTTGCCTAGAGAGGGGTTTATGTCCTATC
AGCTTGTTGGTGGGGTAAAGGCCTACCAAGGCAAAGACGGGTAGCCGGCCTTAGTGGGTGGTCGGCCACA
CTGGGACTGAGACACTGCCCAGACTTCTACGGAGGCTGCAGTCGAGAATCATTCGCAATGCCCGAAAGG

>gi|188011204|gb|EU682462.1| Uncultured planctomycete clone M1-11 16S ribosomal RNA gene, partial sequence
GGATTAGGCATGCAAGTCGAACGAGGATATATCCTTCGGGATATAAGCCGAGTGGCGCAAGGGTGAGTAA
TGCATAGATTACCTGCCTCTAGGATAAGGACAACTTTGTGAAAACGGAGCTAATACTTAATAATACAGAA
GAAAATAATTATCTTTTGTCAAAAGGAGGGTAGCAATACCTTTTGCCTAGAGAGGGGTTTATGTCCTATC
AGCTTGTTGGTGGGGTAATGGCCTACCAAGGCACAGACGGGTAGCCGGCCTTAGAGGGTGGTCGGCCACA
CTGGGACTGAGACACTGCCCAGACTTCTACGGAAGGCTGCAGTCGAGAATCTTTCGCAATGCCCGAAAGG

>gi|188011207|gb|EU682465.1| Uncultured planctomycete clone M1-16 16S ribosomal RNA gene, partial sequence
GGATTAGGCATGCAAGTCGAACGAGGATATGCCCTTCGGGGTGTAAGCCGAGTGGCGCAAGGGTGAGTAA
TGCATAGATTACCTGCCTCTAGGATAAGAACAACTTTGTGAAAACGGAGCTAATACTTAATAATACAAAA
GGGGATAATTTTCTTTTGTCAAATGAAGGGTAGCAATACCTTTCGCCTGGAGAGGGGTTTATGTCCTATC
AGCTTGTTGGTGGGGTAATGGCCTACCAAGGCATAGACGGGTAGCCGGCCTTAGAGGGTGGTCGGCCACA
CTGGGACTGAAACACTGCCCAGACTTCTACGGAAGGCTGCAGTCGAGAATCTTTCGCAATGCCCGAAAGG

>gi|188011209|gb|EU682467.1| Uncultured planctomycete clone M1-25 16S ribosomal RNA gene, partial sequence
GGATTAGGCATGCAACTCGAACGAGGATCTATTTATCGGAATATAAACCAAGTAGCGCAAGGGTGGGTAA
TACATAGATAACCTACCTCTGGGATAAGGACAACTTTGTGAAAACGGAGCTAATACTTAATAAAACAAAA
GAAAATAATATCCTTTTCCAATGTGAGGGTCCCGATACCTTTTGCCTGGAGAGGGGTTTATGTCCTATCA
GCTTGTTGGTGGGGTAATGGCCTACCAAGGCACAGACGGGTAGCCGGCCTTAGAGGGTGGTCGGCCACAC
TGGGGCTGAGACACTGCCCAGACTTCTACGGAAGGCAGCAGTCGAGAATCTTTCGTAATGCCCGAAAGG

>gi|188011213|gb|EU682471.1| Uncultured planctomycete clone M1-40 16S ribosomal RNA gene, partial sequence
GGATTAGGCATGCAAGTCGAACGAGGATATATTTTTCGGAATATAAGCCGAGTGGCGCAAGGGTGAGTAA
TGCATAGATTATCTACCTTTAGGATAAGGGCAACTTTGTGAAAACGGAGCTAATACTTAATAATACAAAA
GGGAATAATTCTTTTTTGTCAAATGGAGGGTAGCAATACCTTTCGCCTAGAGAGGGGTTTATGTCCTATC
AGCTTGTTGGTGGGGTAATGGCCTACCAAGGCAAAGACGGGTAGCCGGCCTTAGAGGGTGGTCGGCCACA
CTGGGACTGAGACACTGCCCAGACTCCTACGGAAGGCTGCAGTCGAGAATCTTTCGCAATGCCCGAAAGG

>gi|188011215|gb|EU682473.1| Uncultured planctomycete clone M2-0 16S ribosomal RNA gene, partial sequence
GGATTAGGCATGCAAGTCGAACGCGCGAAGCCCTTCGGGGCCGAGCGAGTGGCGAACGGGTGAGTAATGC
ATGAATACCTACCCCGATGACTGGGATAACTACTCGAAAGGGTAGCTAATACCGGATGTGGTCCTCACGG
ACCAAAGCTGGCCTCTGAATATGCTGGCGCATCGGGAGGGGTTCATGTGCTATTAGCTTGTTGGTGAGGT
AACGGCTCACCAAGGCGATGATGGCTAGCCGGCCTGAGAGGGTGTCCGGCCACACTGGGACTGAGACACT
GCCCAGACTCCTACGGGAGGCTGCAGTCGAGAATCTTCCACCAATGCGCGAAAGCGTGATGGAGCGACGC
CGCGTGGGCGATGAAGGCCTTCGGGTTGTAAAGCCCTGTTGGATGGGCGTAATCCCCTCGGGTTAATACC
CCTGAGGGTTGAACTCCCATCGGAGGAAGCACCGGCTAAATTCGTGCCAGCAGCCGCGGTAATACGAATG
GTGCGAGCGTTGTTCGGAATCACTGGGCATAAAGAGCACGTAGGCGGCCTCGTAAGTCAGCTGTGAAATC
CCCCGGCTCAACCGGGGAACTGCAGCTGATACTGCGGGGCTAGAGTGCGCGAGGGGAGAGCGGAATTCCT
GGTGGAGCGGTGATATGCGTAGATATCAGGAGGAACGCCGGAGGCGAAAGCGGCTCTCTGGCGCGCAACT
GACGCTGAGGTGCGAAAGCTAGGGGAGCGAACAGGATTAGATACCCTGGTAGTCCTAGCCGTAAACGATG
GGCACTAAGTAGAGGGGTTTT

>gi|188011217|gb|EU682475.1| Uncultured planctomycete clone M2-5 16S ribosomal RNA gene, partial sequence
GGATTAGGCATGCAAGTCGAACGCGCGAAGCCCTTCGGGGCCGAGCGAGTGGCGAACGGGTGAGTAATGC
ATGAATACCTACCCCGATGACTGGGATAACTACTCGAAAGGGTAGCTAATACCGGATGTGGTCCTCACGG
ACCAAAGCTGGCCTCTGAATATGCTGGCGCATCGGGAGGGGTTCATGTGCTATTAGCTTGTTGGTGAGGT
AACGGCTCACCAAGGCGATGATGGCTAGCCGGCCTGAGAGGGTGTCCGGCCACACTGGGACTGAGACACT
GCCCAGGCTCCTACGGGAGGCTGCAGTCGAGAGTCTTTCGCAATGCCCGAAAGGGTGACGAAGCGACGCC
GCGTGGGTGAGGAAGGCCCTCGGGTTGTAAAGCCCTGTCAGGAGTTAAGAAATGTAGGTGTGCTAATATC
ACGCCTATTTGACGAAGGCTCCAAAGGAAGTCACGGCTAACTCTGTGCCAGCAGCCGCGGTAATACAGAG
GTGGCAAGCGTTGTTCGGAATTATTGGGCGTAAAGAGCACGTAGGTGGGTTTGTAAGTCAGATGTGAAAG
CCTCCTGTTCAACGGGAGAATTGCATCTGAAACTACTGATCTTGAGTGTAGGAGGGGAGAATGGAACTTC
TGGTGGAGCGGTGAAATGCGTAGATATCAGAAGGGACGCCGGCGGCGAAAGCGATTCTCTGGCCTATTAC
TGACGCTCAGTGTGCGAAAGCTAGGGGAGCAAACGGGATTAGATACCCCGGTAGTCCTAGCCGTAAACGA
TGGGCACTAAGTAGAGGGGTTTT

>gi|188011218|gb|EU682476.1| Uncultured planctomycete clone M2-30 16S ribosomal RNA gene, partial sequence
GGATTAGGCATGCCAAGTCGAACGAGGATATATCCTTCCGGGATATAAGCCGAGTGGCGCAAGGGTGAGT
AATGCATAGATTACCTGCCTCTAGGATAAGGACAACTTTGCGAAAGTGGAGCTAATACTTAATAATACAA
AAGTGAATAATTCTTTTTTGTCAAATGGAGGGTAGCAATACCTTTCGCCTGGAGAGGGGTTTATGTCCTA
TCAGCTTGTTGGTAGGGTAATGGCCTACCAAGGCAAAGACGGGTAGCCGGCCTTAGTGGGTGGTCGGCCA
CACTGGGACTGAGACACTGCCCAGACTTCTACGGAAGGCTGCAGTCGAGAATCTTTCGCAATGCCCGAAA
GGGTGACGAAGCGACGCCGCGTGGGTGAGGAAGGCCCTCGGGTTGTAAAGCCCTGTCAGGAGATAAGAAA
ATGTAGGTGTGCTAATATCACGCCTATTTGACGAAGGCTCCAAAGGAAGTCACGGCTAACTCTGTGCCAG
CAGCCGCGGTAATACAGAGGTGGCAAGCGTTGTTCGGAATTATTGGGCGTAAGAGCACGTAGGTGGGTTT
GTAAGTCAGATGTGAAAGCCTCCTGTTCAACGGGAGAATTGCATCTGAAACTACTGATCTTGAGTGTAGG
AGGGGAGAATGGAACTTCTAGTGGAGCGGTGAAATGCGTAGATATCAGAAGGAACGCCGGCGGCGAAAGC
GATTCTCTGGCCTATTACTGACGCGCAGTGTGCGAAAGCTAGGGGAGCAAACGGGACTCGCCCCCGGTAG
TCCTAGCCGTAAACGATGGCACTAAGTAGAGGGGTTTT

>gi|188011219|gb|EU682477.1| Uncultured planctomycete clone M2-32 16S ribosomal RNA gene, partial sequence
GGATTAGGCATGCAAGTCGACGCGCGAAGCCCTTCGGGGCCGAGGAGAGGCGAACGGGTGAGTAATGCAT
GAATACCTACCCCGATGACTGGGATAACTACTCGAAAGGGTAGCTAATACCGGATGTGGTCCTCACGGAC
CAAAGCTGGCCTCTGAATATGCTGGCGCATCGGGAGGGGTTCATGTGCTATTAGCTTGTTGGTGAGGTAA
CGGCTCACCAAGGCGATGATGGCTAGCCGGCCTGAGAGGGTGTCCGGCCACACTGGGACTGAGACACTGC
CCAGGCTCCTACGGGAGGCTGCAGTCGAGAGTCTTTCGCAATGCCCGAAAGGGTGACGAAGCGACGCCGC
GTGGGTGAGGAAGGCCCTCGGGTTGTAAAGCCCTGTCAGGAGTTAAGAAATGTAGGTGTGCTAATATCAC
GCCTATTTGACGAAGGCTCCAAAGGAAGTCACGGCTAACTCTGTGCCAGCAGCCGCGGTAATACAGAGGT
GGCAAGCGTTGTTCGGAATTATTGGGCGTAAAGAGCACGTAGGTGGGTTTGTAAGTCAGATGTGAAAGCC
TCCTGTTCAACGGGAGAATTGCATCTGAAACTACTGATCTTGAGTGTAGGAGGGGAGAATGGAACTTCTG
GTGGAGCGGTGAAATGCGTAGATATCAGAAGGGACGCCGGCGGCGAAAGCGATTCTCTGGCCTATTACTG
ACGCTCAGTGTGCGAAAGCTAGGGGAGCAAACGGGATTAGATACCCCGGGTAGTCCTAGCCGTAAACGAT
GGGCACTAAGTAGAGGGGTTTT

>gi|188011220|gb|EU682478.1| Uncultured planctomycete clone M2-34 16S ribosomal RNA gene, partial sequence
GGATTAGGCATGCAAGTCGAACGAGGATATATCCTTCGGGATATAAGGGAGGGCGCAAGGGTGAGTAATG
CATAGATTACCTGCCTCTAGGATAAGGACAACTTTGCGAAAGTGGAGCTAATACTTAATAATACAAAAGT
GAATAATTCTTTTTTGTCAATTCGAGGGTAGCAATACCTTTCGCCTGGAGAGGGGTTTATGTCCTATCAG
CTTGTTGGTAGGGTAATGGCCTACCAAGGCAAAGACGGGTAGCCGGCCTTAGTGGGTGGTCGGCCACACT
GGGACTGAGACACTGCCCAGACTTCTACGGAAGGCTGCAGTCGAGAATCTTTCGCAATGCCCGAAAGGGT
GACGAAGCGACGCCGCGTGGGTGAGGAAGGCCCTCGGGTTGTTATTTTTCTGTCAGGAGTTAAGAAATGT
AGGTGTGCTAATATCACGCCTATTTGACGAAGGCTCCAAAGGAAGTCACGGCTAACTCTGTGCCAGCAGC
CGCGGTAATACAGAGGTGGCAAGCGTTGTTCGGAATTATTGGGCGTAAAGAGCACGTAGGTGGGTTTGTA
AGTCAGATGTGAAAGCCTCCTGTTCAACGGGAGAATTGCATCTGAAACTACTGATCTTGAGTGCAGGAGG
GGAGAATGGAAACTTCTGGTGGAGCGGTGAAATGCGTAGATATCAGAAGGGAACGCCGGGCGGCGAAAGC
GATTCTCTGGGCCTATTACTGACACTCAGTGTGTGAAAGCTAGGGGAGCAAACGGGGTTAGATACCCCGG
TAGTCCTAGCCGTAAACGATGGGCACTAAGTAGAGGGGTTTT

>gi|188011222|gb|EU682480.1| Uncultured planctomycete clone M2-36 16S ribosomal RNA gene, partial sequence
GGATTAGGCATGCAAGTCGAACGAGGATATGTCCTTCGGGATATAAGCGAGGGGCGCAAGGGTGAGTAAT
GCATAGATTACCTGCCTTTAGGATAAGGACAACTTTGTGAAAACGAAGCTAATACTTAATAACACAAAAG
GGAATAATTTTCTTTTGTCAAATGGAGGGTAGCAATATCTTTCGCCTAAAGAGGGGTTTATGTCCTATCA
GCTTGTTGGTGGGGTAATGGCCTACCAAGGCGAAGACGGGTAGCCGGCCTTAGAGGGTGGTCGGCCACAC
TGGGACTGAGACACTGCCCAGACTTCTACGGAAGGCTGCAGTCGAGAATCTTTCGCAATGCCCGAAAGGG
TGACGAAGCGACGCCGCGTGGGTGAGGAAGGCCTTCGGGTTGTTTTGCCCTGTCAGGAGTTAAGAAATGT
AGACTCGCTAACATCGGGTCTATTTGACAAAGGCCCCAAAGGAAGCCACGGCTAACTCTGTGCCAGCAGC
CGCGGTAATACAGAGGTGGCAAGCGTTGTTCGGAATTATTGGGCGTAAAGAGCACGTAGGTGGATTTGTA
AGTCAGACGTGAAAGCCTTCTGTTCAACGGAAGAATTGCATCTGAAACTACAAACCTTGAGTGTAGGAGG
GGAGAATGGAACTTCTGGTGGAGCGGTGAAATGCGTAGATATCAGAAGGGAACGCCGGCGGCGAAAGCGA
TTCTCTGGCCTATTACTGACACTCAGTGTGCGAAAGCTAGGGGAGCAAACGGGATTAGATACCCCGGGTA
GTCCTAGCCGTAACGATGGGCACTAGTAGGGGTTTT

>gi|188011223|gb|EU682481.1| Uncultured planctomycete clone M2-37 16S ribosomal RNA gene, partial sequence
GGATTAGGCATGCAAGTCGAACGAGGATATGTCCTTCGGGATATAAGCCGAGTGGCGCAAGGGTGAGTAA
TGCATAGATTACCTGCCTTTAGGATAAGGACAACTTTGTGAAAACGAAGCTAATACTTAATAACACAAAA
GGGAATAATTTTCTTTTGTCAAATGGAGGGTAGCAATATCTTTCGCCTAAAGAGGGGTTTATGTCCTATC
AGCTTGTTGGTGGGGTAATGGCCTACCAAGGCGAAGACGGGTAGCCGGCCTTAGAGGGTGGTCGGCCACA
CTGGGACTGAGACACTGCCCAGACTTCTACGGAAGGCTGCAGTCGAGAATCTTCCACCAATGCGCGAAAG
CGTGATGGAGCGACGCCGCGTGGGCGATGAAGGCCTTCGGGTTGTAAAGCCCTGTTGGATGGGCGTAATC
CCCTCGGGTTAATACCCCTGAGGGTTGAACTCCCATCGGAGGAAGCACCGGCTAAATTCGTGCCAGCAGC
CGCGGTAATACGAATGGTGCGAGCGTTGTTCGGAATCACTGGGCATAAAGAGCACGTAGGCGGCCTCGTA
AGTCAGCTGTGAAATCCCCCGGCTCAACCGGGGAACTGCAGCTGATACTGCGGGGCTAGAGTGCGCGAGG
GGAGAGCGGAATTCCTGGTGGAGCGGTGATATGCGTAGATATCAGGAGGAACGCCGGAGGCGAAAGCGGC
TCTCTGGCGCGCAACTGACGCTGAGGTGCGAAAGCTAGGGGAGCGAACAGGATTAATTACCCTGGTAGTC
CTAGCCGTAAACGATGGGCACTAAGTAGAGGGGTTTT

>gi|188011224|gb|EU682482.1| Uncultured planctomycete clone M3-1 16S ribosomal RNA gene, partial sequence
GAGCACGTAGGTGGGTTTGTAAGTCAGACGTGAAAGCCTTCTGTTCAACGGAAGAATTGCATCTGAAACT
ACAAACCTTGAGTGTAGGAGGGGAGAATGGAACTTCTGGTGGAGCGGTGAAATGCGTAGATATCAGAAGG
AACGCCGGCGGCGAAAGCGATTCTCTGGCCTATTACTGACACTCAGTGTGCGAAAGCTAGGGGAGCAAAC
GGGATTAGATACCCCGGTAGTCCTAGCCGTAAACGATGGGCACTAAGTAGAGGGAATTACCGATATTCTC
TCTGCCGTAGCTAACGCATTAAGTGCCCCGCCTGGGGAGTACGGCCGCAAGGCTAAAACTCAAAAGAATT
GACGGGGGCTCGCACAAGCGGTGGAGCATGTGGCTTAATTCGATGCAACGCGAAAAACCTTACCGGGGCT
TGACATGGTAGAAGTAGGAACCCGAAAGGGTAACGAACGGTATTCAGTCCGTGGCTATCACAGGTGTTGC
ATGGCTGTCGTCAGCTCGTGTCGTGAGACGTTGGGTTAAGTCCCCTAACGAGCGAAACCCTTGTTTTTAG
TTGCCAGCGGGTTATGCCGGGCACTCTAGAAAGACTGCCGTCGTCAAGACGGAGGAAGGTGGGGATGACG
TCAAGTCATCATGGCCCTTATGCCCCGGGCTGCACACGTGCTACAATGGTCGGTACAAACGGAAGCGAAG
CCGAGAGGTGAAGCGAATCC

>gi|188011225|gb|EU682483.1| Uncultured planctomycete clone M3-2 16S ribosomal RNA gene, partial sequence
GAGCACGTAGGTGGGTTTGTAAGTCAGATGTGAAAGCCTCCTGTTCAACGGGAGAATTGCATCTGAAACT
ACTGATCTTGAGTGTAGGAGGGGAGAATGGAACTTCTGGTGGAGCGGTGAAATGCGTAGATATCAGAAGG
AACGCCGGCGGCGAAAGCGATTCTCTGGCCTATTACTGACGCTCAGTGTGCGAAAGCTAGGGGAGCAAAC
GGGATTAGATACCCCGGTAGTCCACGCCGTAAACGATGGGCACTAAGTAGAGGGAATTACCGATGTTCTC
TCTGCCGTAGCTAACGCATTAAGTGCCCCGCCTGGGGAGTACAGCCGCAAGGCTAAAACTCAAAAGAATT
GACGGGGGCTCGCACAAGCGGTGGAGCATGTGGCTTAATTCGATGCAACGCGAAAAACCTTACCGGGGCT
TGACATGGTAGAAGTAGGAACCCGAAAGGGTAACGAACGGTATTCAGTCCGTGGCTATCACAGGTGTTGC
ATGGCTGTCGTCAGCTCGTGTCGTGAGACGTTGGGTTAAGTCCCCTAACGAGCGAAACCCTTATTTTTAG
TTGCCAGCGGGTTGTGCCGGGCACTCTAGAAAGACTGCCGTCGTCAAGACGGAGGAAGGTGGGGATGACG
TCAAGTCATCATGGCCCTTATGCCCCGGGCTGCACACGTGCTACAATGGCCGGTACAAACGGAAGCGAAG
CCGAGAGGTGAAGCGAATTA

>gi|188011226|gb|EU682484.1| Uncultured planctomycete clone M3-17 16S ribosomal RNA gene, partial sequence
GAGCACGTATGTGGGTTTGTAAGTCAAATGTGAAAGCCTCCTGTTCAACGAGAGAATTGCATCTGAAACT
ACGGATCTTGAGTGTAAGAGGGGAGAATGGAACTTCTGGTGGAGCGGTGAAATGCGTAGATATCAGAAGG
AGCGCCGGCGGCGAAAGCGATTCTCTGGCCTATTACTGACACTCAGTGTGCGAAAGCTAGGGGAGCAAAC
GGGATTAGATACCCCGGTAGTCCTAGCCGTAAACGATGGGCACTAAATAGAGGGAATTACCGATATTCTC
TCTGCCGTAGCTAACGCATTAAGTGCCCCGCCTGGGTAGTACGGCCGCAAGGCTAAAACTCAAAAGAATT
GACGGGGGCTCGCACAAGCGGTGGAGCATGTGGCTTAATTCGATGCAACGCGAAAAACCCTACCGGGGCT
TGACATGATAGAAATAGGAACCCGAAAGGTTAACGAACGGTATCCAGTCCGTAGCTATTACAGGTGTTGC
ATGACTGTCGTCATCTCGTGTCGTGAGACGTTGGCTAAGTCCCCTAACGAGCGAAACCCTTGTTTTAGTT
ACCAGCGTGTTATGCCGGGCACTCTAGAACGACTGCTGTCGTCAGGACGGAGGAAGGTGGGGGATGAGGT
CAGTCATATGGCCTTATTTCCCGGGCGTCCACCCGTTACAAGAGACTATTATATAGGTGTAGA

>gi|188011231|gb|EU682489.1| Uncultured planctomycete clone M3-30 16S ribosomal RNA gene, partial sequence
GAGCACGTAGGTGGGTTTGTAAGTCAGACGTGAAAGCCTTCTGTTCAACGGAAGAATTGCATCTGAAACT
ACAAACCTTGAGTGTAGGAGGGGAGAATGGAACTTCTGGTGGAGCGGTGAAATGCGTAGATATCAGAAGG
AACGCCGGCGGCGAAAGCGATTCTCTGGCCTATTACTGACACTCAGTGTGCGAAAGCTAGGGGAGCAAAC
GGGATTAGGTACCCCGGTAGTCCTAGCCGTAAACGATGGGCACTAAGTAGAGGGAATTACCGATGTTCTC
TCTGCCGTAGCTAACGCATTAAGTGCCCCGCCTGGGGAGTACGGCCGCAAGGCTAAAACTCAAAAGAATT
GACGGGGGCTCGCACAAGCGGTGGAGCATGTGGCTTAATTCGATGCAACGCGAAAAACCTTACCGGGGCT
TGACATGGTAGAAGTAGGAACCCGAAAGGGTAACGAACGGTATTCAGTCCATGGCTATCACAGGTGTTGC
ATGGCTGTCGTCAGCTCGCGTCGTGAGACGTTGGGTTAAGTCCCCTAACGAGCGAAACCCTTATTTTTAG
TTGCCAGCGGGTTGTGCCGGGCACTCTAGAAAGACTGCCGTCGTCAAGACGGAGGAAGGTGGGGATGACG
TCAAGTCATCATGGCCCTTATGCCCCGGGCTGCACACGTGCTACAATGGCCGGTACAAACGGAAGCGAAG
CCGAGAGGTGAAGCGAATTC

>gi|188011233|gb|EU682491.1| Uncultured planctomycete clone M4-4 16S ribosomal RNA gene, partial sequence
TAATTAGGCATGCAGTCGAGCGATGGGCCCTCCCTCGGGAGGGAGACCGAGCGGCGAAAGGGTGAGTAAT
ATATAGGCAACTTACCCCCGGGACGGGGATAGCGTCGGGAAACCGGCGGTAATACCCGATGGCACATGTT
TTTCGCATGGGTGGCATGTTAAAGGGTGGGGATCCTTCGGGACCTTCCGCCCGGGGAGAGGCCTATATCC
TATTAGCTTGTTGGTGGGGTAACGGCCCACCAAGGCTGTGATGGGTAGCCGGACTGAGAGGTTGGCCGGT
CACACTGGGACTGAGACACTGCCCAGACTTCTACGGAAGGCTGCAGTCGAGAATCATTCGCAATGGGCGC
AAGCCTGACGATGCGACGCCGCGTGGATGATGAAGGCCCTCGGGTTGTAAAGTCCTGTCAGGTGTTAAGA
AATGCGGTGGGGGAAATATTCCCACCGTTTGACGAAGGCACCAGAGGAAGCCACGGCTAACTTCGTGCCA
GCAGCCGCGGTAACACGAAGGTGGCAAGCGTTGTTCGGAATTATTGGGCATAAAGGGCACGTAGGCGGGA
TGGTAAGTCGGTAGTGAAAGCCCTCGGCTCAACCGAGGAATTGCTTCCGATACTGCCTTCCTCGAGTACA
GGAGGGGGAGAGTGGAACTCTTGGTGGAGCGGTGAAATGCGTTGATATCAAGGGGAACGCCGGCGGCGAA
AGCGACTCTCTGGCCTGTTACTGACGCTGAGGTGCGAAAGCCAGGTGAGCAACGGGATTAGATACCCCGG
TAGTCCTGGCCGTAACGATGGGCACTAAGTAGAGGGGTTTAAT
>gi|308211390|gb|HM851611.1| Uncultured planctomycete clone M35_2 16S ribosomal RNA gene, partial sequence
TTCGCAATGCCCGAAAGGGTGACGAAGCGACGCCGCGTGAGCGAAGAAGGCCCTAGGGTTGTAAAGCTCT
GTCGGGGGTTATGAAATGTAGGCTGGCTAATACCCAGTTTATTTGACAAAGGCCCCAAAGGAAGCCACGG
CTAACTCTGTGCCAGCAGCCGCGGTAATACAGAGGTGGCAAGCGTTGTTCGGTATTATTGGGCGTAAAGA
GCACGTAGGTGGTTTTGTAAGTCAGATGTGAAAGCCTTCTGTTCAAAGGAAGAACGGCATCTGAAACTGC
ATATCTTGAGTGTAGGAGGGGAGAGTGGAACTTCTGGTGGAGCGGTGAAATGCGTAGATATCAGAAGGAA
CGTCGGCGGCGAAAGCGACTCTCTGGCCTATTACTGACACTGAGTGTGCGAAAGTTAGGGGAGCAAACGG
GATTAGATACCCCGGTAGTCCTAACTGTAAACGATGGGCACTAA

>gi|308211391|gb|HM851612.1| Uncultured planctomycete clone M35_7 16S ribosomal RNA gene, partial sequence
TTCGCAATGCCCGAAAGGGTGACGAAGCGACGCCGCGTGAGCGAAGAAGGCCCTAGGGTTGTAAAGCTCT
GTCGGGGGTTATGAAATGTAGGCTGGCTAATACCCAGTTTATTTGACAAAGGCCCCAAAGGAAGCCACGG
CTAACTCTGTGCCAGCAGCCGCGGTAATACAGAGGTGGCAAGCGTTGTTCGGTATTATTGGGCGTAAAGA
GCACGTAGGTGGTTTTGTAAGTCAGATGTGAAAGCCTTCTGTTCAAAGGAAGAACGGCATCTGAAACTAC
AGATCTTGAGTGTAGGAGGGGAGAGTGGAACTTCTGGTGGAGCGGTGAAATGCGTAGATATCAGAAGGAA
CGTCGGCGGCGAAAGCGACTCTCTGGCCTATTACTGACACTGAGTGTGCGAAAGTTAGGGGAGCAAACGG
GATTAGATACCCCGGTAGTCCTAACTGTAAACGATGGGCACTAA

>gi|308211392|gb|HM851613.1| Uncultured planctomycete clone M35_9 16S ribosomal RNA gene, partial sequence
TTCGCAATGCCCGAAAGGGTGACGAAGCGACGCCGCGTGAGCGAAGAAGGCCCTAGGGTTGTAAAGCTCT
GTCGGGGGTTATGAAATATAAGTGAGATAATACCTCATTTATTTGACAAAGGCCCCAAAGGAAGCCACGG
CTAACTCTGTGCCAGCAGCCGCGGTAATACAGAGGTGGCAAGCGTTGTTCGGTTTTATTGGGCGTAAAGA
GCACGTAGGTGGTTTTGTAAGTCAGGTGTGAAAGCCTTCTGTTCAAAGGAAGAACGGCATCTGAAACTGC
TGATCTTGAGTGTAGGAGGGGAGAGTGGAACTTCTGGTGGAGCGGTGAAATGCGTAGATATCAGAAGGAA
CGTCGGCGGCGAAAGCGACTCTCTGGCCTATTACTGACACTGAGTGTGCGAAAGTTAGGGGAGCAAACGG
GATTAGATACCCCGGTAGTCCTAACCGTAAACGATGGGCACTAA

>gi|308211393|gb|HM851614.1| Uncultured planctomycete clone M35_10 16S ribosomal RNA gene, partial sequence
TTCGCAATGCCCGAAAGGGTGACGAAGCGACGCCGCGTGAGCGAAGAAGGCCCTAGGGTTGTAAAGCTCT
GTCGGGGGTTATGAAATGTAGGCTGGCTAATACCCAGTTTATTTGACAAAGGCCCCAAAGGAAGCCACGG
CTAACTCTGTGCCAGCAGCCGCGGTAATACAGAGGTGGCAAGCGTTGTTCGGTATTATTGGGCGTAAAGA
GCACGTAGGTGGTTTTGTAAGTCAGATGTGAAAGCCTTCTGTTCAAAGGAAGAACGGCATCTGAAACTGC
ATATCTTGAGTGTAGGAGGGGAGAGTGGAACTTCTGGTGGAGCGGTGAAATGCGTAGATATCAGAAGGAA
CGTCGGCGGCGAAAGCGACTCTCTGGCCTATTACTGACACTGAGTGTGCGAAAGTTAGGGGAGCAAACGG
GATTAGATACCCCGGTAGTCCTAACTGTAAACGATGGGCACTAA

>gi|308211394|gb|HM851615.1| Uncultured planctomycete clone M35_2b 16S ribosomal RNA gene, partial sequence
TTCGCAATGCCCGAAAGGGTGACGAAGCGACGCCGCGTGAGCGAAGAAGGCCCTAGGGTTGTAAAGCTCT
GTCGGGGGTTATGAAATGTAGGCTGGCTAATACCCAGTTTATTTGACAAAGGCCCCAAAGGAAGCCACGG
CTAACTCTGTGCCAGCAGCCGCGGTAATACAGAGGTGGCAAGCGTTGTTCGGTATTATTGGGCGTAAAGA
GCACGTAGGTGGTTTTGTAAGTCAGATGTGAAAGCCTTCTGTTCAAAGGAAGAACGGCATCTGAAACTGC
ATATCTTGAGTGTAGGAGGGGAGAGTGGAACTTCTGGTGGAGCGGTGAAATGCGTAGATATCAGAAGGAA
CGTCGGCGGCGAAAGCGACTCTCTGGCCTATTACTGACACTGAGTGTGCGAAAGTTAGGGGAGCAAACGG
GATTAGATACCCCGGTAGTCCTAACTGTAAACGATGGGCACTAA

>gi|308211395|gb|HM851616.1| Uncultured planctomycete clone M35_4b 16S ribosomal RNA gene, partial sequence
TTCGCAATGCCCGAAAGGGTGACGAAGCGACGCCGCGTGAGCGAAGAAGGCCCTAGGGTTGTAAAGCTCT
GTCGGGGGTTATGAAATGTAGGCTGGCTAATACCCAGTTTATTTGACAAAGGCCCCAAAGGAAGCCACGG
CTAACTCTGTGCCAGGATCCGCGGTAATACAGAGGTGGCAAGCGTTGTTCGGTATTATTGGGCGTAAAGA
GCACGTAGGTGGTTTTGTAAGTCAGATGTGAAAGCCTTCTGTTCAAAGGAAGAACGGCATCTGAAACTGC
ATATCTTGAGTGTAGGAGGGGAGAGTGGAACTTCTGGTGGAACGGTGAAATGCGTAGATATCAGAAGGAA
CGTCGGCGGCGAAAGCGACTCTCTGGCCTATTACTGACACTGAGTGTGCGAAAGTTAGGGGAGCAAACGG
GATTAGATACCCCGGTAGTCCTAACTGTAAACGATGGGCACTAA

>gi|308211396|gb|HM851617.1| Uncultured planctomycete clone M35_10b 16S ribosomal RNA gene, partial sequence
TTCGCAATGCCCGAAAGGGTGACGAAGCGACGCCGCGTGAGCGAAGAAGGCCCTAGGGTTGTAAAGCTCT
GTCGGGGGTTATGAAATGTAGGCTGGCTAATACCCAGTTTATTTGACAAAGGCCCCAAAGGAAGCCACGG
CTAACTCTGTGCCAGCAGCCGCGGTAATACAGAGGTGGCAAGCGTTGTTCGGTATTATTGGGCGTAAAGA
GCACGTAGGTGGTTTTGTAAGTCAGATGTGAAAGCCTTCTGTTCAAAGGAAGAACGGCATCTGAAACTGC
ATATCTTGAGTGTAGGAGGGGAGAGTGGAACTTCTGGTGGAGCGGTGAAATGCGTAGATATCAGAAGGAA
CGTCGGCGGCGAAAGCGACTCTCTGGCCTATTACTGACACTGAGTGTGCGAAAGTTAGGGGAGCAAACGG
GATTAGATACCCCGGTAGTCCTAACTGTAAACGATGGGCACTAA

>gi|308211397|gb|HM851618.1| Uncultured planctomycete clone M35_13b 16S ribosomal RNA gene, partial sequence
TTCGCAATGCCCGAAAGGGTGACGAAGCGACGCCGCGTGAGCGAAGAAGGCCCTAGGGTTGTAAAGCTCT
GTCGGGGGTTATGAAATGTAGGCTGGCTAATACCCAGTTTATTTGACAAAGGCCCCAAAGGAAGCCACGG
CTAACTCTGTGCCAGCAGCCGCGGTAATACAGAGGTGGCAAGCGTTGTTCGGTATTATTGGGCGTAAAGA
GCACGTAGGTGGTTTTGTAAGTCAGATGTGAAAGCCTTCTGTTCAAAGGAAGAACGGCATCTGAAACTGC
ATATCTTGAGTGTAGGAGGGGAGAGTGGAACTTCTGGTGGAGCGGTGAAATGCGTAGATATCAGAAGGAA
CGTCGGCGGCGAAAGCGACTCTCTGGCCTATTACTGACACTGAGTGTGCGAAAGTTAGGGGAGCAAACGG
GATTAGATACCCCGGTAGTCCTAACCGTAAACGATGGGCACTAA

>gi|308211398|gb|HM851619.1| Uncultured planctomycete clone M35_12 16S ribosomal RNA gene, partial sequence
TTCGCAATGCCCGAAAGGGTGACGAAGCGACGCCGCGTGAGCGAAGAAGGCCCTAGGGTTGTAAAGCTCT
GTCGGGGGTTATGAAATGTAAGTCGGCTAATACCCGGTTTATTTGACAAAGGCCCCAAAGGAAGCCACGG
CTAACTCTGTGCCAGCAGCCGCGGTAATACAGAGGTGGCAAGCGTTGTTCGGTATTATTGGGCGTAAAGA
GCACGTAGGTGGTTTTGTAAGTCAGATGTGAAAGCCTTCTGTTCAAAGGAAGAACGGCATCTGAAACTAC
AGATCTTGAGTGTAGGAGGGGAGAGTGGAACTTCTGGTGGAGCGGTGAAATGCGTAGATATCAGAAGGAA
CGTCGGCGGCGAAAGCGACTCTCTGGCCTATTACTGACACTGAGTGTGCGAAAGTTAGGGGAGCAAACGG
GATTAGATACCCCGGTAGTCCTAACTGTAAACGATGGGCACTAA

>gi|308211399|gb|HM851620.1| Uncultured planctomycete clone M35_13 16S ribosomal RNA gene, partial sequence
TTCGCAATGCCCGAAAGGGTGACGAAGCGACGCCGCGTGAGCGAAGAAGGCCCTAGGGTTGTAAAGCTCT
GTCGGGGGTTATGAAATGTAGGCTGGCTAATACCCAGTTTATTTGACAAAGGCCCCAAAGGAAGCCACGG
CTAACTCTGTGCCAGCAGCCGCGGAAATACAGAGGTGGCAAGCGTTGTTCGGTATTATTGGGCGTAAAGA
GCACGTAGGTGGTTTTGTAAGTCAGATGTGAAAGCCTTCTGTTCAAAGGAAGAACGGCATCTGAAACTGC
ATATCTTGAGTGTAGGAGGGGAGAGTGGAACTTCTGGTGGAGCGGTGAAATGCGTAGATATCAGAAGGAA
CGTCGGCGGCGAAAGCGACTCTCTGGCCTATTACTGACACTGAGTGTGCGAAAGTTAGGGGAGCAAACGG
GATTAGATACCCCGGTAGTCCTAACTGTAAACGATGGGCACTAA

>gi|308211400|gb|HM851621.1| Uncultured planctomycete clone M35_15 16S ribosomal RNA gene, partial sequence
TTCGCAATGCCCGAAAGGGTGACGAAGCGACGCCGCGTGAGCGAAGAAGGCCCTAGGGTTGTAAAGCTCT
GTCGGGGGTTATGAAATATAAGTGAGATAATACCTCATTTATTTGACAAAGGCCCCAAAGGAAGCCACGG
CTAACTCTGTGCCAGCAGCCGCGGTAATACAGAGGTGGCAAGCGTTGTTCGGTTTTATTGGGCGTAAAGA
GCACGTAGGTGGTTTTGTAAGTCAGGTGTGAAAGCCTTCTGTTCAAAGGAAGAACGGCATCTGAAACTGC
TGATCTTGAGTGTAGGAGGGGAGAGTGGAACTTCTGGTGGAGCGGTGAAATGCGTAGATATCAGAAGGAA
CGTCGGCGGCGAAAGCGACTCTCTGGCCTATTACTGACACTGAGTGTGCGAAAGTTAGGGGAGCAAACGG
GATTAGATACCCCGGTAGTCCTAACCGTAAACGATGGGCACTAA

>gi|308211401|gb|HM851622.1| Uncultured planctomycete clone M35_17 16S ribosomal RNA gene, partial sequence
TTCGCAATGCCCGAAAGGGTGACGAAGCGACGCCGCGTGACCGAAGAAGGCCCTAGGGTTGTAAAGCTCT
GTCGGGGGTTATGAAATGTAGGCTGGCTAATACCCAGTTTATTTGACAAAGGCCCCAAAGGAAGCCACGG
CTAACTCTGTGCCAGCAGCCGCGGTAATACAGAGGTGGCAAGCGTTGTTCGGTATTATTGGGCGTAAAGA
GCACGTAGGTGGTTTTGTAAGTCAGATGTGAAAGCCTTCTGTTCAAAGGAAGAACGGCATCTGAAACTGC
ATATCTTGAGTGTAGGAGGGGAGAGTGGAACTTCCGGTGAAGCGGTGAAATGCGTAGATATCAGAAGGAA
CGTCGGCGGCGAAAGCGACTCTCTGGCCTATTACTGACACTGAGTGTGCGAAAGTTAGGGGAGCAAACGG
GATTAGATACCCCGGTAGTCCTAACTGTAAACGATGGGCACTAA

>gi|308211402|gb|HM851623.1| Uncultured planctomycete clone M35_19 16S ribosomal RNA gene, partial sequence
TTCGCAATGCCCGAAAGGGTGACGAAGCGACGCCGCGTGAGCGAAGAAGGCCCTAGGGTTGTAAAGCTCT
GTCGGGGGTTATGAAATGTAGGCTGGCTAATACCCAGTTTATTTGACAAAGGCCCCAAAGGAAGCCACGG
CTAACTCTGTGCCAGCAGCCGCGGTAATACAGAGGTGGCAAGCGTTGTTCGGTATTATTGGGCGTAAAGA
GCACGTAGGTGGTTTTGTAAGTCAGATGTGAAAGCCTTCTGTTCAAAGGAAGAACGGCATCTGAAACTGC
ATATCTTGAGTGTAGGAGGGGAGAGTGGAACTTCTGGTGGAGCGGTGAAATGCGTAGATATCAGAAGGAA
CGTCGGCGGCGAAAGCGACTCTCTGGCCTATTACTGACACTGAGTGTGCGAAAGTTAGGGGAGCAAACGG
GATTAGATACCCCGGTAGTCCTAACTGTAAACGATGGGCACTAA
>gi|338809211|gb|JN010126.1| Uncultured Candidatus Scalindua sp. clone CM-L-7 16S ribosomal RNA gene, partial sequence
GGATTAGGCATGCAAGTCGAACGAGGATATGTCCTTCGGGATATAAGCCGAGTGGCGCAAGGGTGAGTAA
TGCATAGATTACCTGCCTTTAGGATAAGGACAACTTTGTGAAAACGAAGCTAATACTTAATAACACAAAA
GGGAATAATTTTCTTTTGTCAAATGGAGGGTAGCAATATCTTTCGCCTAAAGAGGGGTTTATGTCCTATC
AGCTTGTTGGTGGGGTAATGGCCTACCAAGGCGAAGACGGGTAGCCGGCCTTAGAGGGTGGTCGGCCACA
CTGGGACTGAGACACTGCCCAGACTTCTACGGAAGGCTGCAGTCGAGAATCTTTCGCAATGCCCGAAAGG
GTGACGAAGCGACGCCGCGTGGGTGAGGAAGGCCTTCGGGTTGTAAAGCCCTGTCAGGAGTTAAGAAATG
TAGGCTTGCTAATATCGGGTCTATTTGACAAAGGCTCCAAAGGAAGCCACGGCTAACTCTGTGCCAGCAG
CCGCGGTAATACAGAGGTGGCAAGCGTTGTTCGGAATTATTGGGCGTAAAGAGCACGTAGGTGGATTTGT
AAGTCAGACGTGAAAGCCTTCTGTTCAACGGAAGAATTGCATCTGAAACTACAAACCTTGAGTGTAGGAG
GGGAGAATGGAACTTCTGGTGGAGCGGTGAAATGCGTAGATATCAGAAGGAACGCCGGCGGCGAAAGCGA
TTCTCTGGCCTATTACTGACACTCAGTGTGCGAAAGCTAGGGGAGCAAACGGGATTAGATACCCCGGTAG
TCCTAGCCGTAAACGATGGGCACTAAGTAGAGGGGTTTT

>gi|338809216|gb|JN010131.1| Uncultured Candidatus Scalindua sp. clone CM-L-13 16S ribosomal RNA gene, partial sequence
GGATTAGGCATGCAAGTCGAACGAGGGAATATTCTTCGGAATATAAATCGAGTGGCGAAAGGGTGAGTAA
TGCATAGATGACATACCTTTAGGATAAGAATAGCTTTGTGAAAACGGAGATAATGCTTAATAATTACGAA
GTGAAATCAATTTTCTTCGTCAAAGGGGGGGCAGCAATGCCTCTTGCCTAGAGAGTGGTTTATGTCCTAT
CAGCTAGTTGGTGGGGTAATGGCCTACCAAGGCTAAGACGGGTAGCCGGCCTTAGAGGGTGGTCGGCCAC
ACTGGGACTGAGACACTGCCCAGACTCCTACGGGAGGCTGCAGTCGAGAATCTTTCGCAATGCCCGAAAG
GGTGACGAAGCGACGCCGCGTGAGCGAAGAAGGCCCTAGGGTTGTAAAGCTCTGTCGGGGGTTATGAAAT
GTAGATCGGTTAATACCCGGTTTATTTGACAAAGGCCCCAAAGGAAGCCACGGCTAACTCTGTGCCAGCA
GCCGCGGTAATACAGAGGTGGCAAGCGTTGTTCGGTATTATTGGGCGTAAAGAGCACGTAGGTGGTTCTG
TAAGTCAGATGTGAAAGCCTTCTGTTCAAAGGAAGAACGACATCTGAAACTACAGATCTTGAGTGTAGGA
GGGGAGAGTGGAACTTCTGGTGGAGCGGTGAAATGCGTAGATATCAGAAGGAACGTCGGCGGCGAAAGCG
ACTCTCTGGCCTATTACTGACACTGAGTGTGCGAGAGTTAGGGGAGCAAACGGGATTAGATACCCCGGTA
GTCCTAACTGTAAACGATGGGCACTAAGTAGAGGGGTTTT


>gi|338809217|gb|JN010132.1| Uncultured planctomycete clone CM-L-14 16S ribosomal RNA gene, partial sequence
GGATTAGGCATGCAAGTCGAACGGGGCTGATTTCTTCGGAATGAAAGCCTAGTGGCGAAAGGGTGAGGAA
TACATGGACCATCTACCCTCGGGCCCGGGACAACAGCTGGAAACGGCTGCTAATACCGGATTGTCCGGCG
ACGGTAAAGATGGGGACCTTCGGGCCTGTCACCTGAGGAGGAGTCCATGTCCTATCAGCTTGTTGGTGAG
GTAACGGCTCACCAAGGCGAAGACGGGTAGCCGGTCTGAGAGGATGTCCGGCCACACTGGAACTGAGACA
CTGTCCAGACTCCTACGGGAGGCTGCAGTCGAGAATCTTCCGCAATGGACGAAAGTCTGACGGAGCGACG
CCGCGTGCGGGATGAAGGCCTTCGGGTTGTAAACCGCTGTCACACGTTAAGAAAAAGCATGGGCCAATAC
CCCATGCCTTGACAAAAGCGTGAGAGGAAGCCACGGCTAACTTCGTGCCAGCAGCCGCGGTAAGACGAAG
GTGGCAAGCGTTGCTCGGAATTACTGGGCATAAAGAGCGCGTAGGTGGCTTGGTTAGCGGGTGATGAAAT
CCCATGGCTCACCCATGGAACTGTTACCCGAACTGCCAGGCTTGAGGGCGGGAGGGGAAAGTGGAATTCC
TGGTGTAGCGGTGAAATGCGTAGATATCATGAGGAACGCCGGTGGCGAAAGCGACTTTCTGGCCCGTACC
TGACACTGATGCGCGAAAGCTAGGGGAGCAAACAGGATTAGATACCCTGGTAGTCCTAGCTGTAAACGAT
GGGCACTAAGTAGAGGGGTTTT

>gi|338809218|gb|JN010133.1| Uncultured planctomycete clone CM-L-15 16S ribosomal RNA gene, partial sequence
GGATTAGGCATGCAAGTCGAACGAGAGCCCGTTTCGATGGGCGAAAGTGGCGAAAGGGTGAGTAATGCAT
AGGCAACCCACCTTCGACTCCGGGATAACTGGGAGAAATCACAGCTAATACCGGATAGGTTCGCAGGGAC
TTATGTTCAAGCGAGTAAAGGAGGCCTCTCAACGATGCTTCTGGTTGAAGACGGGTCTATGTCCTATCAG
CTTGTTGGTGAGGTAACGGCTCACCAAGGCGATAACGGGTAGCCGACCTGAGAGGGTGACCGGCCACACT
GGGACTGAGACACTGCCCAGACTCCTACGGGAGGCTGCAGTCGAGAATCTTCCGCAATGGGGGCAACCCT
GACGGAGCGACGCCGCGTGCGGGATGAAGGCCTTCGGGTTGTAAACCGCTGTCACAGGTTAAGAATCGGT
CTAGCGTCAATAGCGCTAGGCCCTGACAAAGGCCTGAGAGGAAGCCACGGCTAACTTCGTGCCAGCAGCC
GCGGTAAGACGAAGGTGGCAACCGTTGTTCGGAATCACTGGGCATAAAGCGCACGTAGGCGGGAGCGCAA
GTCGGGTGTGAAATCCCTCGGCCCAACCGAGGAACTGCGCCCGAAACTGCATTTCTTGAGGACAGCAGGG
GAGCATGGAATTCCTGGTGGAGCGGTGAAATGCGTTGATATCAGAGGAACACCGGCGGCGACGCGATGCT
CTGGGCTGTTTCTGACGCTGAGTGCGAAAGCCAGGGGAGCAAACGGGATTAGATACCCCGGTAGTCCTGG
CCGTAAACGATGGGCACTAAGTAGAGGGGTTTT

>gi|338809226|gb|JN010141.1| Uncultured planctomycete clone CM-M-2 16S ribosomal RNA gene, partial sequence
GGATTAGGCATGCAAGTCGAACGTGATCCATTACTTCGGTTTTGGTGAAAGTGGCGAAAGGGTGAGTAAT
GCATAGATAACCTTCCTCCGACTCTGGGATAACAGGGAGAAATTCCTGCTAATACCAGATAGGCTCAGCG
AGTCGCATGGTTTGCTGAGTAAAGTTGGCCTCTCAACGATGCTCGCGGTTGGAGACGGGTCTATGTGCTA
TCAGCTAGTTGGTGGGGTAACGGCCTACCAAGGCAATGACGGCTAGCCGACCTGAGAGGGTGACCGGCCA
CACTGGGACTGAGACACTGCCCAGACTCCTACGGGAGGCTGCAGTCGAGAATCTTCCGCAATGGGCGCAA
GCCTGACGGAGCGACGCCGCGTGCGGGATGAAGGCCTTCGGGTTGTAAACCGCTGTCGAAGGTTAAGAAA
AGGCTAGGAGTTAATAGCTTCTAGTTTTGACAAAAGCCTAGAAGGGAGCCACGGCTAACTTCGTGCCAGC
AGCCGCGGTAAGACGAAGGTGGCAACCGTTGTTCGGAATTACTGGGCATAAAGAGCTCGTAGGTGGCATG
GCAAGTCGGTTGTGAAAGCCCCTGGCTCAACCAGGGAATTGCTGCCGAAACTGCTGTGCTTGAGTGTGAG
AGGGGAGAGTGGAACTTCCAGTGGAGCGGTGAAATGCGTAGATATTGGAAGGAACGCCGGTGGCGAAAGC
GACTCTCTGGCTCACTACTGACACTGAGGAGCGAAAGCTAGGGTAGCGAACGGGATTAGATACCCCGGTA
GTCCTAGCCGTAAACGATGGGCACTAAGTAGAGGGGTTTT

>gi|338809229|gb|JN010144.1| Uncultured planctomycete clone CM-M-5 16S ribosomal RNA gene, partial sequence
GGATTAGGCATGCAAGTCGAACGGGGCTGATTTCTTCGGAATGAAAGCCTAGTGGCGAAAGGGTGAGGAA
TACATGGACCATCTACCCTCGGGCCCGGGACAACAGCTGGAAACGGCTGCTAATACCGGATTGTCCGGCG
ACGGTAAAGATGGGGACCTTCGGGCCTGTCACCTGAGGAGGAGTCCATGTCCTATCAGCTTGTTGGTGAG
GTAACGGCTCACCAAGGCGAAGACGGGTAGCCGGTCTGAGAGGATGTCCGGCCACACTGGAACTGAGACA
CTGTCCAGACTCCTACGGGAGGCTGCAGTCGAGAATCTTCCGCAATGGACGAAAGTCTGACGGAGCGACG
CCGCGTGCGGGATGAAGGCCTTCGGGTTGTAAACCGCTGTCACACGTTAAGAAAAAGCATGGGCCAATAC
CCCATGCCTTGACAAAAGCGTGAGAGGAAGCCACGGCTAACTTCGTGCCAGCAGCCGCGGTAAGACGGAG
GTGGCAAGCGTTGCTCGGAATTACTGGGCATAAAGAGCGCGTAGGTGGCTTGGTTAGCGGGTGATGAAAT
CCCATGGCTCACCCATGGAACTGTTACCCGAACTGCCAGGCTTGAGGGCGGGAGGGGAAAGTGGAATTCC
TGGTGTAGCGGTGAAATGCGTAGATATCAGGAGGAACGCCGGTGGCGAAAGCGACTTTCTGGCCCGTACC
TGACACTGATGCGCGAAAGCTAGGGGAGCAAACAGGATTAGATACCCTGGTAGTCCTAGCTGTAAACGAT
GGGCACTAAGTAGAGGGGTTTT

>gi|338809230|gb|JN010145.1| Uncultured Candidatus Kuenenia sp. clone CM-M-6 16S ribosomal RNA gene, partial sequence
GGATTAGGCATGCAAGTCGAACGAGGGAGCATTTCGAAAGGAATGCAAATCGAGTGGCGAAAGGGTGAGT
AATACATTGATAACCTACCTTTGAGATGGGAATAACTGCGCTTCGAGCAATCGAAGCTACCGAAAGGGCT
GCTAATACCCAATAATACTGTTTTCACATATGTGTTGATAGTCAAATGCTAGGAACTTCGGTTCCTTGTG
CTTAGAGAGGGGTTAATGTCCTATCAGCTAGTTGGTGGGGTAATGGCCTACCAAGGCGAAGACGGGTAGC
CGGCTTGAGAGGGTGGTCGGCCACATTGGGACTGAGACACTGCCCAGACTCCTACGGGAGGCTGCAGTCG
AGAATCTTTCGCAATGCCCGAAAGGGTGACGAAGCGACGCCGCGTGTGGGAAGAAGGCCTTCGGGTTGTA
AACCACTGTCAGGAGTTAGGAAGTGCAGGAGCGTTAATAGCGTTCTTGCTTGACTAAGGCTCCAGAGGAA
GCCACGGCTAACTCTGTGCCAGCAGCCGCGGTAATACAGAGGCGGCAAGCGTTGTTCGGAATTATTGGGC
GTAAAGAGCACGTAGGCGGCCTTGCAAGTCAGTTGTGAAAGCCTTCCGCTTAACGGAAGAATGCCAGCTG
ATACTACAGGGCTTGAGTACGGGAGGGGAGAGTGGAACTTCTGGTGGAGCGGTGAAATGCGTAGATATCA
GAAAGAACGCCGGCGGCGAAAGCGACTCTCTGGCCCGAAACTGACGCTGAGTGTGCGAAAGCTAGGGGAG
CAAACGGGATTAGATACCCCGGTAGTCCTAGCCGTAAACGATGGGCACTAAGTAGAGGGGTTTT

>gi|338809231|gb|JN010146.1| Uncultured planctomycete clone CM-M-7 16S ribosomal RNA gene, partial sequence
GGATTAGGCATGCAAGTCGAACGTGATCCATTACTTCGGTTTTGGTGAAAGTGGCGAAAGGGTGAGTAAT
GCATAGATAACCTTCCTCCGACTCTGGGATAACAGGGAGAAATTCCTGCTAATACCAGATAGGCTCAGCG
AGTCGCATGGTTTGCTGAGTAAAGTTGGCCTCTCAACGATGCTCGCGGTTGGAGACGGGTCTATGTGCTA
TCAGCTAGTTGGTGGGGTAACGGCCTACTAAGGCAATGACGGCTAGCCGACCTGAGAGGGTGACCGGCCA
CACTGGGACTGAGACACTGCCCAGACTCCTACGGGAGGCTGCAGTCGAGAATCTTCCGCAATGGGCGCAA
GCCTGACGGAGCGACGCCGCGTGCGGGATGAAGGCCTTCGGGTTGTAAACCGCTGTCGAAGGTTAAGAAA
AGGCTAGGAGTTAATAGCTTCTAGTTTTGACAAAAGCCTAGAAGGAAGCCACGGCTAACTTCGTGCCAGC
AGCCGCGGTAAGACGAAGGTGGCAACCGTTGTTCGGAATCACTGGGCATAAAGCGCACGTAGGCGGCATG
GAAAGTCAGGTGTGAAAGCCCTCGGCCTAACCGAGGAATTGCGCTTGAAACTAGCATGCTTGAGGATGGG
AGGGGAGCGTGGAATTCCTGGTGGAGCGGTGATATGCGTAGATATCAGGAGGAACGCCGGAGGCGAAAGC
GGCTCTCTGGTGCGCAACTGACGCTGAGGTGCGAAAGCTAGGGGAGCGAACAGGATTAGATACCCTGGTA
GTCCTAGCCGTAAACGATGGGCACTAAGTAGAGGGGTTTT

>gi|338809237|gb|JN010152.1| Uncultured planctomycete clone CM-M-14 16S ribosomal RNA gene, partial sequence
GGATTAGGCATGCAAGTCGAACGAGAAAGGGCCCTTCGGGGCCTGAGTAGAGTGGCGGAAGGGTGAGTAA
TGCCTAGACAATCTGCCCTTGTGCTGGGGATAACAGCTGGAAACGGCTGCTAATACCGAATGTTGCCGCG
GGGTCGCATGGCCTTGCGGTGAAAGGTGGGGATCCTTCGGGACCTGCCGCACGAGGAGGAGCCTAGGTCC
TATCAGCTAGTTGGTGAGGTAACGGCTCACCAAGGCTTTGACGGGTAGCCGACCTGAGAGGGTGACCGGC
CACACTGGGACTGAGACACTGCCCAGACTCCTACGGGAGGCTGCAGTCGAGAATCTTCGGCAATGGGCGC
AGGCCTGACCGAGCGACGCCGCGTGGAGGATGAAGGCCTTCGGGTTGTAAACTCCTGTCACGGGTTAAGA
AATCCGGTGGTGCGAATACCATCATCGGTTGACAAAGGCCCGAGAGGAAGTCATGGCTAACTCTGTGCCA
GCAGCCGCGGTAATACAGAGATGGCAAGCGTTGTTCGGAATCACTGGGCATAAAGGGCACGTAGGCGGCT
TCGTAAGTCGGGTGTGAAATCCCTCGGCTCAACCAAGGAATTGCGCCCGATACTGCGGGGCTTGAGTGCA
GGAGGGGAGAGTGGAACTCTTGGTGG

>gi|338809238|gb|JN010153.1| Uncultured planctomycete clone CM-M-15 16S ribosomal RNA gene, partial sequence
GGATTAGGCATGCAAGTCGCACGGGAAAGCCCGCAAGGGTGAGTAGAGTGGCGTAAGGGTGAGCAATACA
TAGGTAACCTGCCCGCGAGACTGGGATAACCCACCGAAAGGTGGGCTAATACCGGATATGATCACGGGGT
CGCATGGCCCTGGGATGAAAGCGGGGGACCCCTCGGGGCCTCGCACTTGTGGAGGGGCCTATGTCCTATT
AGCTAGTTGGTGGGGTAATGGCCTACCAAGGCTTCGATGGGTAGCCGATCTTGGAGGATGACCGGCCACA
CTGGAACTGAGACACTGTCCAGACTCCTACGGGAGGCTGCAGTCGAGAATCTTCTGCAATGGGCGCAAGC
CTGACAGAGCGACGCCGCGTGGGGGAAGAAGGCTTTCGAGTTGTAAACCCCTGTCACGGGTTAAGAAGGG
TGTTCTGCCTAACAGGTAGGGCTCTCTGACAAAGGCCCGAGAGGAAGCCACGGCTAACTCCGTGCCAGCA
GCCGCGGTAATTCGGAGGTGGCAAGCGTTGTTCGGAACCACTGGGCGTAAAGGGCGCGTAGGCGGCGGTG
CAAGTCTGTGGTGAAATCCCCCGGCTCAACCGGGGAATGGCCGCAGATACTGCATTGCTCGAGGGTGAGA
GGGGAGAGTGGAACTTCTGGTGGAGCGGTGAAATGCGTAGATATCAGAAGGAACGCCGGAGGCGAAAGCG
ACTCTCTGGCTCACATCTGACGCTGAGGCGCGAAAGCTAGGGGAGCAAAAGGGATTAGATACCCCTGTAG
TCCTAGCCGTAAACGATGGGCACTAAGTAGAGGGGTTTT

>gi|338809241|gb|JN010156.1| Uncultured planctomycete clone CM-M-22 16S ribosomal RNA gene, partial sequence
GGATTAGGCATGCAAGTCGAACGAGGGAATATTCTTCGGAATATAAATCGAGTGGCGAAAGGGTGAGTAA
TGGATTGATAACCTGCCTTTGAGATGGGAATAACAACGCCTTGAGTAATCAAGGCTACCGAAAGGGTTGC
TAATACCCAATAATACCATGGATATTTAGGTGTCTATGGTCAAATGTTCGGAGCCGTAAGGTTCCAGTCG
CTCAGAGAGGGGTCAATTTCCTATCAGCTTGTTGGTGGGGTAAAGGCCTACCAAGGCGAAGACGGGTAGC
CGGCTTGAGAGGGTGGTCGGCCACACTGGGACTGAGACACTGCCCAGACTCCTACGGGAGGCTGCAGTCG
AGAATCTTTCGCAATGCCCGAAAGGGTGACGAAGCGACGCCGCGTGTGGGAAGAAGGCTCTAGGGTTGTA
AACCACTGTCAGGAGTTAAGAAATGTAGAGGCGTTAATAGCGCCTTTATTTGACGAAGGCTCCAGAGGAA
GCCACGGCTAACTCTGTGCCAGCAGCCGCGGTAATACAGAGGTGGCAAGCGTTGTTCGGAATTATTGGGC
GTAAAGAGCACGTAGGCGGTCCTGCAAGTCTGTTGTGAAATCCTTCCGCTTAACGGGAGAACGGCAGCTG
ATACTACAGGACTAGAGTACGGGAGGGGAGAGTGGAACTTCTGGTGGAGCGGTGAAATGCGTAGATATCA
GAAGGAACGCCGGCGGCGAAAGCGACTCTCTGGCCCGAAACTGACGCTGAGTGTGCGAAAGCTAGGGGAG
CAAACGGGATTAGATACCCCGGTAGTCCTAGCCGTAAACGATGGGCACTAAGTAGAGGGGTTTT

>gi|338809242|gb|JN010157.1| Uncultured planctomycete clone CM-H-1 16S ribosomal RNA gene, partial sequence
GGATTAGGCATGCAAGTCGAACGAGAAAGTTCCCTTTCGGGGGACGAGTACAGTGGCGGAAGGGTGAGTA
ATACCTAGATAATCTACCCTCGAGCCGGGGATAACAGCTGGAAACGGCTGCTAATACCGGATGTGTCGGA
AGGACCCTCGGGATCTTCCGGTAAAGGTGGGGACCCTACGGGGCCTGCCGCTCGAGGAGGAGTTTAGGCA
CTACCAGCTTGTTGGTGGGGTAAGAGCCCACCAAGGCTATGACGGTTAGCCGGCCTGAGAGGGTGTTCGG
CCACACTGGGACTGAGACACTGCCCAGACTCCTACGGGAGGCTGCAGTCGAGAATCTTCGGCAATGAGCG
AAAGCTTGACCGAGCGACGCCGCGTGGAGGATGAAGGCCTTCGGGTTGTAAACTCCTGTCACATAGCAAG
AGCACCAGGGTGTTAATAGCGCCCTGTCTGACAAGCTATGAGAGGAAGCCACGGCTAACTCTGTGCCAGC
AGCCGCGGTAATACAGAGGTGGCAAGCGTTGTTCGGAATCACTGGGCATAAAGGGGGCGTAGGCGGCGCG
TAAAGTCAGGTGTGAAATCCCTCGGCTCACCCGAGGAACTGCGCCTGATACTGACGTGCTAGAGTGTAGG
AGGGGAGAGTGGAACTCCTGGTGGAGCGGTGAAATGCGTAGAGATCAGGAGGAACGCCGGTGGCGAAAGC
GACTCTCTGGCCTATTACTGACGCTGAGGCCCGAAAGCTAGGGGAGCAAACAGGATTAGATACCCTGGTA
GTCCTAGCCGTAAACGATGGGCACTAAGTAGAGGGGTTTT

>gi|338809243|gb|JN010158.1| Uncultured planctomycete clone CM-H-2 16S ribosomal RNA gene, partial sequence
GGATTAGGCATGCAAGTCGAACGAGGGAATATTCTTCGGAATATAAATCGAGTGGCGAAAGGGTGAGTAA
TGCATAGATGACATACCTTTAGGATAAGAATAGCTTTGTGAAAACGGAGATAATGCTTAATAATTACGAA
GTGAAATCAATTTTCTTCGTCAAAGGGGGGGCAGCAATGCCTCTTGCCTAGAGAGTGGTTTATGTCCTAT
CAGCTAGTTGGTGGGGTAATGGCCTACCAAGGCTAAGACGGGTAGCCGGCCTTAGAGGGTGGTCGGCCAC
ACTGGGACTGAGACACTGCCCAGACTCCTACGGGAGGCTGCAGTCGAGAATCTTTCGCAATGGACGAAAG
TCTGACGATGCGACGCCGCGTGGACGACGAAGGCCTTCGGGTCGTAAAGTCCTGTCAGGAGTTAGGAAAT
ACGCGCATTACCCAAAGTGCGCGTTTGACTTCAGCTCCAGAGGAAGCCACGGCTAACTTCGTGCCAGCAG
CCGCGGTAATACGAAGGTGGCAAGCGTTGTTCGGAATCACTGGGCATAAAGGGCGTGTAGGCGGCCATGT
ATGTCGGATGTGAAATCCCTCGACTCAATCGAGGAACTGCATTCGAAACTGCGTGGCTTGAGTTCAGAAG
GGGAGAGCGGAATTCCTGGTGGAGCGGTGAAATGCGTAGAGATCAGGAGGAACACCGGTGGCGAAAGCGG
CTCTCTAGTCTGCAACTGACGCTGAGGCGCGAAAGCCAGGGGAGCGAACGGGATTAGATACCCCGGTAGT
CCTGGCCCGTAAACGATGGGCACTAAGTAGAGGGGTTTT

>gi|150248390|gb|EF653646.1| Uncultured planctomycete clone CB1_AMX_4_2 16S ribosomal RNA gene, partial sequence
GGATTAGGCATGCAAGTCGAACGAGGATATGTCCTTCGGGATATAAGCCGAGTGGCGCAAGGGTGAGTAA
TGCATAGATTACCTGCCTTTAGGATAAGGACAACTTTGTGAAAACGAAGCTAATACTTAATAACACAAAA
GAAAATAATTTTCATTTGTCAAATGGAGGGTAGCAATATCTTTCGCCTAAAGAGGGGTTTATGTCCTATC
AGCTTGTTGGTGGGGTAATGGCCTACCAAGGCGAAGACGGGTAGCCGGCCTTAGAGGGTGGTCGGCCACA
CTGGGACTGAGACACTGCCCAGACTTCTACGGAAGGCTGCAGTCGAGAATCTTTCGCAATGCCCGAAAGG

>gi|150248391|gb|EF653647.1| Uncultured planctomycete clone CB1_AMX_6_2 16S ribosomal RNA gene, partial sequence
GGATTAGGCATGCAAGTCGACCGAGGGAATATTCTTCGGAATATCAATCGAGTGGCGAAAGGGTGAGTAA
TGCATAGATGACATACCTCTAGGATAAGAATAGCTTTGTGAAAACGGAGATAATGCTTAATAATTACGAA
GTAAAATCAATTTTCTTCGTCAAAGGGGGGGCAGCAATGCCTCTTGCCTAGAGAGTGGTTTATGTCCTAT
CAGCTAGTTGGTGGGGTAATGGCCTACCAAGGCGAAGACGGGTAGCCGGCCTTAGAGGGTGGTCGGCCAC
ACTGGGACTGAGACACTGCCCAGACTCCTACGGGAGGCTGCAGTCGAGAATACTTTCGCAATACCCGAAA
GG

>gi|150248392|gb|EF653648.1| Uncultured planctomycete clone CB1_AMX_10_2 16S ribosomal RNA gene, partial sequence
GGATTAGGCATGCAAGTCGAACGAGGATATGTCCTTCGGGATATAAGCCGAGTGGCGCAAGGGTGAGTAA
TGCATAGATTACCTGCCTTTAGGATAAGGACAACTTTGTGAAAACGAAGCTAATACTTAATAACACAAAA
GAAAATAATTTTCATTTGTCAAATGGAGGGTAGCAATATCTTTCGCCTAAAGAGGGGTTTATGTCCTATC
AGCTTGTTGGTGGGGTAATGGCCTACCAAGGCGAAGACGGGTAGCCGGCCTTAGAGGGTGGTCGGCCACA
CTGGGACTGAGACACTGCCCAGACTTCTACGGAAGGCTGCAGTCGAGAATCTTTCGCAATGCCCGAAAGG

>gi|150248393|gb|EF653649.1| Uncultured planctomycete clone CB1_AMX_8_2 16S ribosomal RNA gene, partial sequence
GGATTAGGCATGCAAGTCGAACGAGGATATGTCCTTCGGGATATAAGCCGAGTGGCGCAAGGGTGAGTAA
TGCATAGATTACCTGCCTTTAGGATAAGGACAACTTTGTGAAAACGAAGCTAATACTTAATAACACAAAA
GAAAATAATTTTCATTTGTCAAATGGAGGGTAGCAATATCTTTCGCCTAAAGAGGGGTTTATGTCCTATC
AGCTTGTTGGTGGGGTAATGGCCTACCAAGGCTTAGACGGGTAGCCGGCCTTAGAGGGTGGTCGGCCACA
CTGGGACTGAGACACTGCCCAGACTCCTACGGGGGGCTGCAGTCGAGAATCATTCGCAATGCCCGAAAGG

>gi|150248394|gb|EF653650.1| Uncultured planctomycete clone CB1_AMX_2_2 16S ribosomal RNA gene, partial sequence
GGATTAGGCATGCAAGTCGAACGAGGATATGTCCTTCGGGATATAAGCCGAGTGGCGCAAGGGTGAGTAA
TGCATAGATTACCTGCCTTTAGGATAAGGACAACTTTGTGAAAATGAAGCTAATACTTAATAACACAAAA
GAAAATAATTTTCATTTGTCAAATGGAGGGTAGCAATATCTTTCGCCTAAAGAGGGGTTTATGTCCTATC
AGCTTGTTGGTGGGGTAATGGCCTACCAAGGCGAAGACGGGTAGCCGGCCTTAGAGGGTGGTCGGCCACA
CTGGGACTGAGACACTGCCCAGACTTCTACGGAAGGCTGCAGTCGAGAATCTTTCGCAATGCCCGAAAGG

>gi|150248395|gb|EF653651.1| Uncultured planctomycete clone CB1_AMX_36_2 16S ribosomal RNA gene, partial sequence
GGATTAGGCATGCAAGTCGAACGAGGATATGTCCTTCGGGATATAAGCCGAGTGGCGCAAGGGTGAGTAA
TGCATAGATTACCTGCCTTTAGGATAAGGACAACTTTGTGAAAACGAAGCTAATACTTAATAACACAAAA
GAAAATAATTTTCATTTGTCAAATGGAGGGTAGCAATATCTTTCGCCTAAAGAGGGGTTTATGTCCTATC
AGCTAGTTGGTGGGGTAATGGCCCACCAAGGCGAAGACGGGTAGCCGGCCTTAGAGGGTGGTCGGCCACA
CTGGGACTGAGACGCTGCCCAGACTTCTACGGAAGGCTGCAGTCGAGAATCTTTCGCAATGCCCGAAAGG

>gi|150248396|gb|EF653652.1| Uncultured planctomycete clone CB1_AMX_38_2 16S ribosomal RNA gene, partial sequence
GGATTAGGCATGCAAGTCGAACGAGGGAATATTCTTCGGAATATAAATCGAGTGGCGAAAGGGTGAGTAA
TGCATAGATGACATACCTTTAGGATAGGAATAGCTTTGTGAAAACGGAATTAATGCTTAATAATTACGAA
GAGAAATAAATTTCCTTCGTCAAAGGGGGGGGCAGCAATGCCTCTTGCCTAGAGAGGGGTTTATGTCCTA
TCAGCTAGTTGGTGGGGTAATGGCCTACCAAGGCTTAGACGGGTAGCCGGCCTTAGAGGGTGGTCGGCCA
CACTGGGACTGAGACACTGCCCAGACTCCTACGGGAGGCTGCAGTCGAGAATCATTCGCAATGCCCGAAA
GG

>gi|150248397|gb|EF653653.1| Uncultured planctomycete clone CB1_AMX_12_2 16S ribosomal RNA gene, partial sequence
GGATTAGGCATGCAAGTCGAACGAGGGAATATTCTTCGGAATATAAATCGAGTGGCGAAAGGGTGAGTAA
TGCATAGATGACATACCTCTAGGATAAGAATAGCTTTGTGAAAACGGAGATAATGCCTAATAAATACGAA
GTAAAATCAATTTTCTTCGTCAAAGGGGGGGCAGCAATGCCTCTTGCCTAGAGAGTGGTTTATGTCCTAT
CAGCTAGTTGGTGGGGTAATGGCCTACCAAGGCGAAGACGGGTAGCCGGCCTTAGAGGGTGGTCGGCCAC
ACTGGGACTGAGACACTGCCCAGACTCCTACGGGAGGCTGCAGTCGAGAATCCTTCGCAATGCCCGAAAG
G

>gi|150248398|gb|EF653654.1| Uncultured planctomycete clone CB1_AMX_18_2 16S ribosomal RNA gene, partial sequence
GGATTAGGCATGCAAGTCGAACGAGGGAATATTCTTCGGAATATAAATCGAGTGGCGAAAGGGTGAGTAA
TGCATAGATGACATACCTCTAGGATAAGAATAGCTTTGTGAAAACGGAGATAATGCTTAATAATTACGAA
GTGAAATCAATTTTCTTCGTCAAAGGGGGGGCAGTAATGCCTCTTGCCTAGAGAGTGGTTTATGTCCTAT
CAGCTAGTTGGTGGGGTAATGGCCTACCAAGGCTAAGACGGGTAGCCGGCCTTAGAGGGTGGTCGGCCAC
ACTGGGGCTGAGACACTGCCCAGACTCCTACGGGAGGCTGCAGTCGAGAATCTTTCGCAATGCCCGAAAG
G

>gi|150248399|gb|EF653655.1| Uncultured planctomycete clone CB1_AMX_20_2 16S ribosomal RNA gene, partial sequence
GGATTAGGCATGCAAGTCGAACGAGGATATGTCCTTCGGGATATAAGCCGAGTGGCGCAAGGGTGAGTAA
TGCATAGATTACCTGCCTTTAGGATAAGGACAACTTTGTGAAAACGAAGCTAATACTTAATAACACAAAA
GAAAATAATTTTCATTTGTCAAATGGAGGGTAGCAATATCTTTCGCCTAAAGAGGGGTTTATGTCCTATC
AGCTTGTTGGTGGGGTAATGGCCTACCAAGGCTTAGACGGGTAGCCGGCCTTAGAGGGTGGTCGGCCACA
CTGGGACTGAGACACTGCCCAGACTCCTACGGGGGGCTGCAGTCGAGAATCATTCGCAATGCCCGAAAGG

>gi|150248400|gb|EF653656.1| Uncultured planctomycete clone CB1_AMX_22_2 16S ribosomal RNA gene, partial sequence
GGATTAGGCATGCAAGTCGAACGAGGATTTGTCCTTCGGGATATAAGCCGAGTGGCGCAAGGGTGAGTAA
TGCATAGATTACCTGCCTTTAGGATAAGGACAACTTTGTGAAAACGAAGCTAATACTTAATAACGCAAAA
GAAAATAATTTTCATTTGTCAAATGGAGGGTAGCAATATCTTTCGCCTAAAGAGGGGTTTATGTCCTATC
AGCTTGTTGGTGGGGTAATGGCCTACCAAGGCGAAGACGGGTAGCCGGCCTTAGAGGGTGGTCGGCCACA
CTGGGACTGAGACACTGCCCAGACTTCTACGGAAGGCTGCAGTCGAGAATCTTTCGCAATGCCCGAAAGG

>gi|150248401|gb|EF653657.1| Uncultured planctomycete clone CB1_AMX_24_2 16S ribosomal RNA gene, partial sequence
GGATTAGGGCATGCAAGTCGAACAGAGGATATGTCCTTCGGGATATAAGCCGAGTGGCGCAAGGGTGAGT
AATGCATAGATGACCTGCCCTTAGGATAAGGACAACTTTGTGAAAACGAAGCTAATACTTAATAACACAA
AAGAAAATAATTTTCATTTGTCAAATGGAGGGTAGCAATATCTTTCGCCTAAAGAGGGGTTTATGTCCTA
TCAGCTTGTTGGTGGGGTAATGGCCTACCAAGGCTTAGACGGGTAGCCGGCCTTAGAGGGTGGTCGGCCA
CACTGGGGACTGAGACACTGCCCAGACTCCATACGGGAGGCTGCAGTCGAGAATCTTTCGCAATGCCCGA
AAGG

>gi|150248402|gb|EF653658.1| Uncultured planctomycete clone CB1_AMX_15_2 16S ribosomal RNA gene, partial sequence
GGATTAGGCATGCAAGTTCGAACGAGGGAACTATTCTTCCGGAATATAAATCGAGTGGCGAAAGGGTGAG
TAATGCATAGATGACATACCTCTAGGATAAGAATAGCTTTGTGAAAACGGAGATAATGCCTAATAATTAC
GAAGTAAAATCAATTTTCTTCGTCAAAGGGGGGGCAGCAATGCCTCTTGCCTAGAGAGTGGTTTATGTCC
TATCAGCTAGTTGGTGGGGTAATGGCCTACCAAGGCGAAGACGGGTAGCCGGCCTTAGAGGGTGGTCGGC
CACACTGGGACTGAGACACTGCCCAGACTCCTACGGGAGGCTGCAGTCGAGAATCATTCGCAATGCCCGA
AAGG

>gi|150248403|gb|EF653659.1| Uncultured planctomycete clone CB1_AMX_34_2 16S ribosomal RNA gene, partial sequence
GGATTAGGCATGCAAGTCGAACGAGGGAATATTCTTCGGAATATAAATCGAGTGGCGAAAGGGTGAGTAA
TGCATAGATGACATACCTTTAGGATAAGAATAGCTTTGTGAAAACGGAGTTAATGCTTAATAATTACGAA
GAGGAATAAATTTCCTTCGTCAAAGGGGGGGCAGCAATGCCTCGTGCCTAGAGAGTGGTTTATGTCCTAT
CAGCTAGTTGGTGGGGTAATGGCCTACCAAGGCGAAGACGGGTAGCCGGCCTTAGAGGGTGGTCGGCCAC
ACTGGGACTGAGACGCTGCCCAGACTTCTACGGAAGGCTGCAGTCGAGAATCTTTCGCAATGCCCGAAAG
G

>gi|150248404|gb|EF653660.1| Uncultured planctomycete clone CB1_AMX_39_2 16S ribosomal RNA gene, partial sequence
GGATTAGTCATGCGAGTTCGAGCAGAGGTAATACTCTTCGGAATATCAATCGAGTGGCGAAAGGGTGAGT
AATGCATAGATGACGTACCTCTAGGATAAGAATAGCTTTGTGAAAACGGAGATAATGCTTAATAATTACG
AAGTGAAATCAATTTTCTTCGTCAAAGGGGGGGCAGCAATGCCTCTTGCCTAGAGAGTGGTTTATGTCCT
ATCAGCTAGTTGGTGGGGTAATGGCCTACCAAGGCTAAGACGGGTAGCCGGCCTTAGAGGGTGGTCGGCC
ACACTGGGACTGAGACACTGCCCAGACTCCTACGGGAGGCTGCAGTCGAGAATCTTTCGCAATGCCCGAA
AGG

>gi|150248405|gb|EF653661.1| Uncultured planctomycete clone CB1_AMX_26_2 16S ribosomal RNA gene, partial sequence
GGATTAGGCATGCAAGTCGAACGAGGATATGTCCTTCGGGATATAAGCCGAGTGGCGCAAGGGTGAGTAA
TGCATAGATTACCTGCCTTTAGGATAAGGACAACTTTGTGAAAATGAAGCTAATACTTAATAACACAAAA
GAAAATAATTTTCATTTGTCAAATGGAGGGTAGCAATATCTTTCGCCTAAAGAGGGGTTTATGTCCTATC
AACTTGTTGGTGGGGTAATGGCCTACCAAGGCGAAGACGGGTAGCCGGCCTGAGAGGGTGGTCGGCCACA
CTGGGACTGAGACACTGCCCAAACTCCTACGGGAGGCTGCAGTCGAGAATCTTTCGCAATGCCCGAAAGG

>gi|150248406|gb|EF653662.1| Uncultured planctomycete clone CB1_AMX_27_2 16S ribosomal RNA gene, partial sequence
GGATTAGGCATGCAAGTCGAACGAGGGAATATTCTTCGGAATATAAATCGAGTGGCGAAAGGGTGAGTAA
TGCATAGATGACATACCTCTAGGATAAGAATAGCTTTGTGAAAACGGAGATAATGCTTAATAATTACGAA
GTAAAATCAATTTTCTTCGTCAAAGGGGGGGCAGCAATGCCTCTTGCCTAGAGAGTGGTTTATGTCCTAT
CAGCTAGTTGGTGGGGTAATGGCCTACCAAGGCGAAGACGGGTAGCCGGCCTTAGAGGGTGGTCGGCCAC
ACTGGGACTGAGACACTGCCCAGACTCCTACGGGAGGCTGCAGTCGAGAATCTTTCGCAATCCCCGAAAG
G

>gi|150248407|gb|EF653663.1| Uncultured planctomycete clone CB1_AMX_28_2 16S ribosomal RNA gene, partial sequence
GGATTAGGCATGCAAGTCGAACGAGGGTAATATTCTTCGGAATATAAATCGAGTGGCGAAAGGGTGAGTA
ATGCATAGATGACATACCTTTAGGATAAGAATAGCTTTGTGAAAACGGAGATAATGCTTAATAATTACGA
AGTGAAATCAATTTTCTTCGTCAAAGGGGGGGCAGTAATGCCTCTTGCCTAGAGAGTGGTTTATGTCCTA
TCAGCTAGTTGGTGGGGTAATGGCCTACCAAGGCGAAGACGGGTAGCCGGCCTTAGAGGGTGGTCGGCCA
CACTGGGACTGAGACACTGCCCAGACTTCTACGGAAGGCTGCAGTCGAGAATCTTTCGCTATGCCCGAAA
GG

>gi|150248408|gb|EF653664.1| Uncultured planctomycete clone CB1_AMX_29_2 16S ribosomal RNA gene, partial sequence
GGATTAGGCATGCAAGTCGAACGAGGGAATATTCTTCGGAATACAAATCGAGTGGCGAAAGGGTGAGTAA
TGCATAGATGACATACCTCTAGGATAAGAATAGCTTTGTGAAAACGGAGATAATGCTTAATAATTACGAA
GTAAAATCAATTTTCTTCGTCAAAGGGGGGGCAGCAATGCCTCTTGCCTAGAGAGTGGTTTATGTCCTAT
CAGCTAGTTGGTGGGGTAATGGCCTACCAAGGCGAAGACGGGTAGCCGGCCTTCAGAGGGTGGTCGGCCA
CACTGGGACTGAGACACTGCCCAGACTCCTACGGGAGGCTGCAGTCGAGAATCTTTCGCAATGCCCGAAA
GG

>gi|150248409|gb|EF653665.1| Uncultured planctomycete clone CB1_AMX_5_2 16S ribosomal RNA gene, partial sequence
GGATTAGGCATGCAAGTCGAACGAGGGAATATTCTTCGGAATATAAATCGAGTGGCGAAAGGGTGAGTAA
TGCATAGATGACATACCTTTAGGATAAGAATAGCTTTGTGAAAACGGAGTTAATGCTTAATAATTACGAA
GAGGAATAAATTTCCTTCGTCAAAGGGGGGGCAGCAATGCCTCTTGCCTAGAGAGTGGTTTATGTCCTAT
CAGCTAGTTGGTGGGGTAATGGCCTACCAAGGCTTAGACGGGTAGCCGGCCTTAGAGGGTGGTCGGCCAC
ACTGGGACTGAGACACTGCCCAGACTCCTACGGGAGGCTGCAGTCGAGAATCTTTCGCAATGCCCGAAAG
G

>gi|150248410|gb|EF653666.1| Uncultured planctomycete clone CB1_AMX_7_2 16S ribosomal RNA gene, partial sequence
GGATTAGGCATGCAAGTCGAACGAGGATATGTCCTTCGGGATATAAGCCGAGTGGCGCAAGGGTGAGTAA
TGCATAGATTACCTGCCTTTAGGATAAGGACAACTTTGTGAAAACGAAGCTAATACTTAATAACACAAAA
GAAAATAATTTTCATTTGTCAAATGGAGGGTAGCAATATCTTTCGCCTAAAGAGGGGTTTATGTCCTATC
AGCTTGTTGGTGGGGTAATGGCCTACCAAGGCGAAGACGGGTAGCCGGCCTTAGAGGGTGGTCGGCCACA
CTGGGACTGAGACACTGCCCAGACTTCTACGGAAGGCTGCAGTCGAGAATCTTTCGCAATGCCCGAAAGG

>gi|150248411|gb|EF653667.1| Uncultured planctomycete clone CB1_AMX_9_2 16S ribosomal RNA gene, partial sequence
GGATTAGGCATGCAAGTCGAACGAGGATACGTCCTTCGGGATATAAGCCGAGTGGCGCAAGGGTGAGTAA
TGCATAGATTACCTGCCTTTAGGATAAGGACAACTTTGTGAAAACGAAGCTAATACTTAATAACACAAAA
GGAAATAATTTTCATTTGTCAAATGGAGGGTAGCAATATCTTTCGCCTAAAGAGGGGTTTATGTCCTATC
AGCTTGTTGGAGGGGTAATGGCCTACCAAGGCGAAGACGGGTAGCCGGCCTTAGAGGGTGGTCGGCCACA
CTGGGACTGAGACACTGCCCGGACTTCTACGGAAGGCTGCAGTCGAGAATCTTTCGCAATGCCCGAAAGG

>gi|150248412|gb|EF653668.1| Uncultured planctomycete clone CB1_AMX_31_2 16S ribosomal RNA gene, partial sequence
GGATTAGGCATGCAAGTCGAACGAGGGAACTATTCTTCGGGAATATAAATCGAGTGGCGAAAGGGTGAGT
AATGCATAGATGACATACCTCTAGGATAAGAATAGCTTTGTGAAAACGGAGATAATGCTTAATAATTACG
AAGTAAAATCAATTTTCTTCGTCAAAGGGGGGGCAGCAATGCCTCTTGCCTAGAGAGTGGTTTATGTCCT
ATCAGCTAGTTGGTGGGGTAATGGCCTACCAAGGCGAAGACGGGTAGCCGGCCTTAGAGGGTGGTCGGCC
ACACTGGGACTGAGACACTGCCCAGACTCCTACGGGAGGCTGCAGTCGAGAATCTTTCGCAATGCCCGAA
AGG

>gi|150248413|gb|EF653669.1| Uncultured planctomycete clone CB1_AMX_35_2 16S ribosomal RNA gene, partial sequence
GGATTAGGCATGCAAGTCGAACGAGGGTATATTCTTCGGAATATAAATCGAGTGGCGAAAGGGTGAGTAA
TGCATAGATGACATACCTTTAGGATAAGAATAGCTTTGTGAAAACGGAGATAATGCTTAATAATTACGAA
GAGGAATAAATTTCCTTCGTCAAAGGGGGGGCAGCAATGCCTCTTGCCTAGAGAGTGGTTTATGTCCTAT
CAGCTAGTTGGTGGGGTAATGGCCTACCAAGGCTAAGACGGGTAGCCGGCCTTAGAGGGTGGTCGGCCAC
ACTGGGACTGAGACACTGCCCAGACTCCTACGGGAGGCTGCAGTCCGAGAATCTTTCGCAATGCCCGAAA
GG

>gi|150248414|gb|EF653670.1| Uncultured planctomycete clone CB1_AMX_37_2 16S ribosomal RNA gene, partial sequence
GGATTAGGCATGCAAGTCGAACGAGGGAATATTCTTCGGAATATAAATCGAGTGGCGAAAGGGTGAGTAA
TGCATAGATGACATACCTTTAGGATAAGAATAGCTTTGTGAAAACGGAGTTAGTGCTTAATAATTACGAA
GAGGAATAAATTTTCTTCGTCAAAGGGGGGGCAGCAATGCCTCTTGCCTAGAGAGTGGTTTATGTCCTAT
CAGCTAGTTGGTGGGGTAATGGCCTACCAAGGCAAAGACGGGTAGCCGGCCTTAGAGGGTGGTCGGCCAC
ACTGGGACTGAGACACTGCCCAGACTCCTACGGGAGGCTGCAGTCGAGAATCATTCGCAATGCCCGAAAG
G

>gi|150248415|gb|EF653671.1| Uncultured planctomycete clone CB1_AMX_17_2 16S ribosomal RNA gene, partial sequence
GGATTAGGCATGCAAGTCGAACGAGGGAATATTCTTCGGAATATAAATCGAGTGGCGAAAGGGTGAGTAA
TGCATAGATGACATACCTCTAGGATAAGAATAGCTTTGTGAAAACGGAGATAATGCTTAATAATTACGAA
GTAAAATCAATTTTCTTCGTCAAAGGGGGGGCAGCAATGCCTCTTGCCTAGAGAGTGGTTTATGTCCTAT
CAGCTAGTTGGTGGGGTAATGGCCTACCAAGGCTAGGACGGGTAGCCGGCCTTAGAGGGTGGTCGGCCAC
ACTGGGACTGAGACACTGTCCAGACTCCTAACGGGAGGCTGCAGTCCAGAATCTTTCGCAATGCCCGAAA
GG

>gi|150248416|gb|EF653672.1| Uncultured planctomycete clone CB1_AMX_19_2 16S ribosomal RNA gene, partial sequence
GGATTAGGCATGCAAGTCGAACGAGGGAATATTCTTCGGAATATAAATCGAGTGGCGAAAGGGTGAGTAA
TGCATAGATGACATACCTCTAGGATAAGAATAGCTTTGTGAAGACGGAGATAATGCTTAATAATTACGAA
GTAAAATCAATTTTCTTCGTCAAAGGGGGGGCAGCAATGCCTCTTGCCTAGAGAGTGGTTTATGTCCTAT
CAGCTAGTTGGTGGGGTAATGGCCTACCAAGGCTAAGACGGGTAGCCGGCCTTAGAGGGTGGTCGGCCAC
ACTGGGACTGAGACACTGCCCAGACTCCTACGGGAGGCTGCAGTCGAGAATCTTTCGCAATGCCCGAAAG
G

>gi|150248417|gb|EF653673.1| Uncultured planctomycete clone CB1_AMX_21_2 16S ribosomal RNA gene, partial sequence
GGATTAGGCATGCAAGTCGAACGAGGGAATATTCTTCGGAATATAAATCGAGTGGCGAAAGGGTGAGTAA
TGCATAGATGACATACCTTTAGGATAAGAATAGCTTTGTGAAAACGGAGATAATGCTTAATAATTACGAA
GTAAAATCAATTTTCTTCGTCAAAGGGGGGGCAGCAATGCCTCTTGCCTAGAGAGTGGTTTATGTCCTAT
CAGCTAGTTGGTGGGGTAATGGCCTACCAAGGCTAAGACGGGTAGCCGGCCTTAGAGGGTGGTCGGCCAC
ACTGGGACTGAGACACTGCCCAGACTTCTACGGAAGGCTGCAGTCGAGAATCTTTCGCAATGCCCGAAAG
G

>gi|150248418|gb|EF653674.1| Uncultured planctomycete clone CB1_AMX_23_2 16S ribosomal RNA gene, partial sequence
GGATTAGGCATGCAAGTCGAACGAGGGAATATTCTTCGGAATATAAATCGAGTGGTGAAAGGGTGAGTAA
TGCATAGATGACATACCTCTAGGATAAGAATAGCTTTGTGAAAACGGAGATAATGCTTAATAATTACGAA
GTAAAATCAATTTTCTTCGTCAAAGGGGGGGCAGCAATGCCTCTTGCCTAGAGAGTGGTTTATGTCCTAT
CAGCTAGTTGGTGGGGTAATGGCCTACCAAGGCTAAGACGGGTAGCCGGCCTTAGAGGGTGGTCGGCCAC
ACTGGGACTGAGACACTGCCCAGACTCCTACGGGAGGCTGCAGTCGAGAATCTTTCGCAATGCCCGAAAG
G

>gi|150248419|gb|EF653675.1| Uncultured planctomycete clone CB1_AMX_25_2 16S ribosomal RNA gene, partial sequence
GGATTAGGCATGCAAGTCGAACGAGGATATGTCCTTCGGGGATATAAGCCGAGTGGCGCAAGGGTGAGTA
ATGCATAGATTCCCTGCCTTTAGGATAAGGACAACTTTGTGAAAATGAAGCTAATACTTAATAACACAAA
AGAAAATAATTTTCATTTGTCAAATGGAGGGTAGCAATATCTTTCGCCTAAAGAGGGGTTTATGTCCTAT
CAACTTGTTGGTGGGGTAATGGCCTACCAAGGCGAAGACGGGTAGCCGGCCTGAGAGGGTGGTCGGCCAC
ACTGGGGACTGAGACACTGCCCAGACTCCATACGGGAGGCTGCAGTCGAGAATCTTTCGCAATGCCCGAA
AGG

>gi|150248420|gb|EF653676.1| Uncultured planctomycete clone CB1_AMX_3_1 16S ribosomal RNA gene, partial sequence
GGATTAGGCATGCAAGTCGAACGAGGATATGTCCTTCGGGATATAAGCCGAGTGGCGCAAGGGTGAGTAA
TGCATAGATTACCTGCCTTTAGGATAAGGACAACTTTGTGAAAATGAAGCTAATGCTTAATAACACAAAA
GAAAATAATTTTCATTTGTCAAATGGAGGGTAGCAATATCTTTCGCCTAAAGAGGGGTTTATGTCCTATC
AGCTTGTTGGTGGGGTAATGGCCTACCAAGGCGAAGACGGGTAGCCGGCCTTAGAGGGTGGTCGGCCACA
CTGGGACTGAGACACTGCCCAGACTTCTACGGAAGGCTGCAGTCGAGAATCTTTCGCAATGCCCGAAAGG

>gi|150248421|gb|EF653677.1| Uncultured planctomycete clone CB1_C4 16S ribosomal RNA gene, partial sequence
GGATTAGGCATGCAAGTCGAACGAGGGTATATTCTTCGGAATATAAATCGAGTGGCGAAAGGGTGAGTAA
TGCATAGATGACATACCTTTAGGATAAGAATAGCTTTGTGAAAACGGAGATAATGCTTAATAATTACGAA
GAGAAATCAGTTTCCTTCGTCAAAGGGGGGGTAGCAATACCTCTTGCCTAAAGAGTGGTTTATGTCCTAT
CAGCTTGTTGGTGGGGTAATGGCCTACCAAGGCTAAGACGGGTAGCCGGCCTTAGAGGGTTGTCGGCCAC
ACTGGGACTAAGACACTGCCCAGACTCCTACGGGAGGCTGCAGTCGAGAATCTTTCGCAATGCCCGAAAG
G

>gi|150248422|gb|EF653678.1| Uncultured planctomycete clone CB1_AMX_46_2 16S ribosomal RNA gene, partial sequence
GGATTAGGTCATGCAAGTCGAACGAGGGAATATTCTTCGGAATATAAATCGAGTGGCGAAAGGGTGAGTA
ATGCATAGATGACATACCTTTAGGATAAGGACAACTTTGTGAAGATGAAGCTAATACTTAATAACACAAA
AGAAAATAATTTTCATTTGTCAAATGGAGGGTAGCAATATCTTTCGCCTAAAGAGGGATTTATGTCCTAT
CAGCTTGTTGGTGGGGTAATGGCCTACCAAGGCGAAGACGGGTAGCCGGCCTTAGAGGGTGGTCGGCCAC
ACTGGGACTGAGACACTGCCCAGACTTCTACGGAAGGCTGCAGTCGAGAATGCTTTCGCAATTCCCGAAA
GG

>gi|150248423|gb|EF653679.1| Uncultured planctomycete clone CB1_AMX_43_2 16S ribosomal RNA gene, partial sequence
GGATTAGGCATGCAAGTCGAACGAGGGAATATTCTTCGGAATATAAATCGAGTGGCGAAAGGGTGAGTAA
TGCATAGATGACATACCTTTAGGATAAGAATAGCTTTGTGAAAACGGAGTTAATGCTTAATAATTACGAA
GAGGAATAAATTTCCTTCGTCAAAGGGGGGGCAGCAATGCCTCTTGCCTAGAGAGTGGTTTATGTCCTAT
CAGCTAGTTGGTGGGGTAATGGCCTACCAAGGCTAAGACGGGTAGCCGGCCTTAGAGGGTGGTCGGCCAC
ACTGGGACTGAGACACTGCCCAGACTCCTACGGGAGGCTGCAGTCGAGAATCATTCGCAATGCCCGAAAG
G

>gi|150248424|gb|EF653680.1| Uncultured planctomycete clone CB1_AMX_42_2 16S ribosomal RNA gene, partial sequence
GGATTAGGCATGCAAGTCGAACGAGGGAATATTCTTCGGAATATAAATCGAGTGGCGAAAGGGTGAGTAA
TGCATAGATGACATACCTTTAGGATAAGAATAGCTTTGTGAAAACGGAGATAATGCTTAATAATTACGAA
GTAAAATCAATTTTCTTCGTCAAAGGGGGGGCAGCAATGCCTCTTGCCTAGAGAGTGGTTTATGTCCTAT
CAGCTAGTTGGTGGGGTAATGGCCTACCAAGGCTAAGACGGGTAGCCGGCCTTAGAGGGTGGTCGGCCAC
ACTGGGACTGAGACACTGCCCAGACTTCTACGGGAGGCTGCAGTCGAGAATCTTTCGCAATGCCCGAAAG
G
