# Supplementary material for: Biogeography of anaerobic ammonia-oxidizing (anammox) bacteria
Source: Front Microbiol. 2014 Aug 6;5:399. doi: 10.3389/fmicb.2014.00399 (PMC4123730; doi:10.3389/fmicb.2014.00399)
Supplement: Supplementary file 1 [file DataSheet1.ZIP › Sonthiphand supp data files/40/Untrimmed Sequence Files/85.fasta]

>gi|160346989|gb|EU247529.1| Uncultured planctomycete clone reef501 16S ribosomal RNA gene, partial sequence
GGATTAGGCATGCAAGTCGAACGAGGATATATCCTTCGGGATATAAGCCGAGTGGCACAAGGGTGAGCAA
TGCATAGATTACCTACCTTTAGGATAAGGACAACTTTGTGAAAACGGAGCTAATACTTAATAATACAAAA
GAAAATAATTTCTTTTGTCAAAGGGAGGGTAGCAATACCTTTTGCCTGGAGAGGGGTTTATGTCCTATCA
GCTTGTTGGTGGGGTAATGGCCTACCAAGGCAAAGACGGGTAGCCGGCCTTAGAGGATGGTCGGCCACAC
TGGGACTGAGACACTGCCCAGACTCCTACGGGAGGCTGCAGTCGAGGATATTTCGCAATGCCCGAAAGG

>gi|160346990|gb|EU247530.1| Uncultured planctomycete clone reef502 16S ribosomal RNA gene, partial sequence
GGATTAGGCATGCAAGTCGAACGAGGATATATCCTTCGGGGTATAAGCCGAGTGGCGCAAGGGTGAGTAA
TGCATAGATTACCTGCCTCTAGGATAAGGACAACCTTGTGAAAATGGAGCTAATACTTAATAATACAAAG
GGAAATAATTTTCTTTTGTCAAAGGGAGGGTAGTAATACCTTTCGCCTAGAGAGGGGTTTATGTCCTATC
AGCTTGTTGGTGGGGTAATGGCCTACCAAGGCAAAGACGGGCAGCCGGCCTTAGAGGGTGGTCGGCCACA
CTGGGACTGAGACACTGCCCAGACTTCTACGGAAGGCTGCAGTCGAGAATCTTTCGCAATGCCCGAAAGG

>gi|160346991|gb|EU247531.1| Uncultured planctomycete clone reef503 16S ribosomal RNA gene, partial sequence
GGATTAGGCATGCAAGTCGAACGAGGATATATCCTTCGGGATATAAGCCGAGTGGCACAAGGGTGAGCAA
TGCATAGATTACCTACCTTTAGGATAAGGACAACTTTGTGAAAACGGAGCTAATACTTAATAATACAAAA
GAAAATAATTTTCTTTTGTCAAAGGGAGGGTAGCAATACCTTTTGCCTGGAGAGGGGTTTATGTCCTATC
AGCTTGTTGGTGGGGTAATGGCCTACCAAGGCACAGACGGGTAGCCGGCCTTAGAGGGTGGTCGGCCACA
CTGGGACTGAGACACTGCCCAGACTTCTACGGAAGGCTGCAGTCGAGAATCTTTCGCAATGCCCGAAAGG

>gi|160346992|gb|EU247532.1| Uncultured planctomycete clone reef504 16S ribosomal RNA gene, partial sequence
GGATTAGGCATGCAAGTCGAACGAGGACATATCCTTCGGGATATAGGCCGAGTGGCGAAAGGGTGAGTAA
TGCATAGACAACCTGCCTTTAGGATAAGAATAACTCTGTGAAAGCGGGGCTAATACTTAATAATACAAAA
GAAAATAATTTTCTTTNGTCAAAGGGAGGGTAGCAATACCTTTCGCCTAGAGAGGGGTTTATGTCCTATC
AGCTTGTTGGTGGGGTAATAGCCTACCAAGGCAAAGACGGGTAGCCGGTTTAAGAGGATGGTCGGCCACA
CTGGGACTGAGACACTGCCCAGACTTCTACGGAAGGCTGCAGTCGAGAATCTTTCGCAATGCCCGAAAGG

>gi|160346993|gb|EU247533.1| Uncultured planctomycete clone reef505 16S ribosomal RNA gene, partial sequence
GGATTAGGCATGCAAGTCGAACGAGGATATATCCTTCGGGATATAAGCCGAGTGGCGCAAGGGTGAGTAA
TGCATAGATTACCTGCCTCCAGGATAAGGACAACTTTGTGAAACCGGAGCTAATACTTAATAACACAGAA
GAAAATAATTTCTTTTGTCAAAGGGAGGGTAGCAATACCTTTTGCCTGGAGAGGGGTTTATGTCCTATCA
GCTTGTTGGTGGGGTAATGGCCTACCAAGGCAAAGACGGGTAGCCGGCCTTAGAGGGTGGTCGGCCACAC
TGGGACTGAGACACTGCCCAGACTTCTACGGAAGGCTGCAGTCGAGAATCTTTCGCAATGCCCGAAAGG

>gi|160346995|gb|EU247535.1| Uncultured planctomycete clone reef507 16S ribosomal RNA gene, partial sequence
GGATTAGGCATGCAAGTCGAACGAGGATATATCCTTCGGGATATAAGCCGAGTGGCGCAAGGGTGAGCAA
TGCATAGATTACCTGCCTTTAGGATAAGGACAACTTTGTGAAAACGGAGCTAATACTTAATAACACAGAA
GAAAATAATTTTCTTTTGTCAAAGGGAGGGTAGCAATACCTTTCGCCTAGAGAGGGGTTTATGTCCTATC
AGCTTGTTGGTGGGGGTAACGGCCCACCAAGGCGAAGACGGGTAGCTGGTCTGAGAGGATGGTCAGCCAC
ACTGGGACTGAGACACTGCCCAGACTCCTACGGGAGGCTGCAGTCGAGAATCTTTCGCAATGCCCGAAAG
G

>gi|160346996|gb|EU247536.1| Uncultured planctomycete clone reef508 16S ribosomal RNA gene, partial sequence
GGATTAGGCATGCAAGTCGAACGAGGATATATCCTTCGGGATATAAGCCGAGTGGCTCAAGGGTGAGTAA
TGCATAGGAYWCCTACCTTTAGGATAAGGACAACTTTGTGAAAACGGAGCTAATACTTAATAATACAAAA
GAAAATAATTTTCTTTTGTCAAAGGGAGGGTAGTAATACCTTTTGCCTGGAGAGGGGTTTATGTCCTATC
AGCTTGTTGGTGGGGTAATGGCCTACCAAGGCACAGACGGGTAGCCGGCCTTAGAGGGTGGTCGGCCACA
CTGGGACTGAGACACTGCCCAGACTTCTACGGAAGGCTGCAGTCGAGAATCTTTGCAATGCCCGAAAGG

>gi|160346997|gb|EU247537.1| Uncultured planctomycete clone reef509 16S ribosomal RNA gene, partial sequence
GGATTAGGCATGCAAGTCGAACGAGGATATATCCTTCGGGATATAAGCCGAGTGGCGCAAGGGTGAGTAA
TGCATAGATTACCTGCCTCCGGGATAAGGACAACTTTGTGAAAACGGAGCTAATACTTAATAATACAAAA
GAGAATAATTTCTTTTGTCAAAGGGAGGGTAGTAATATCTTTCGCCTAGAGAGGGGTTTATGTCCTATCA
GCTTGTTGGTGGGGTAATAGCCTACCAAGGCAAAGACGGGTAGCCGGTTTAAGAGGATGGTCGGCCACAC
TGGGACTGAGACACTGCCCAGACTTCTACGGAAGGCTGCAGTCGAGAATCTTTCGCAATGCCCGAAAGG

>gi|160346998|gb|EU247538.1| Uncultured planctomycete clone reef510 16S ribosomal RNA gene, partial sequence
GGATTAGGCATGCAAGTCGAACGAGGATATATCCTTCGGGATATAAGCCGAGTGGCACAAGGGTGAGCAA
TGCATAGATTACCTGCCTCCGGGATAAGGACAACTTTGTGAAAACGGAGCTAATACTTAATAATACAAAG
AAAAGTTTCTTTTCTCTGTCAAAAAAAGGGTATTTTTAATACCTTTTGCCTAAAGAGGGGTTTATGTCCT
ATCAGCTTGTTGGTAGGGTAACGGCCTACCAAGGCGAAGACGGGTAGTCGGCCTTAGAGGGTAGTCGGCC
ACACTGGAACTGAGACACTGTCCAGACTTCTACGGAAGGCTGCAGTCGAGAATCTTTCGCAATGCCCGAA
AGG

>gi|160347001|gb|EU247541.1| Uncultured planctomycete clone reef513 16S ribosomal RNA gene, partial sequence
GGATTAGGCATGCAAGTCGAACGAGGATATATCCTTCGGGATATAAGCCGAGTGGCGCAAGGGTGAGTAA
TGCATAGATCACGTGCCTCCAGGATAAGGACAACTTTGTGAAAACGGAGCTAATACTTACTAACACAGAA
GAAAATAATTTTCTTTTATCAAATGGAGGGTAGCAATATCTTTCGCCTAAAGAGGGGTTTATGTCCTATC
AGCTTGTTGGTGGGGTAATGGCCTACCAAGGCAAAGACGGGTAGCCGGCCTTAGAGGGTGGTCGGCCACA
CTGGGACTGAGACACTGCCCAGACTTCTACGGAAGGCTGCAGTCGAGAATCTTTCGCAATGCCCGAAAGG

>gi|160347004|gb|EU247544.1| Uncultured planctomycete clone reef516 16S ribosomal RNA gene, partial sequence
GGATTAGGCATGCAAGTCGAGCGAGGACTTCCCCTTCGGGGGAAAGAGCCGAGCGGCAAAAGGGTGAGTA
ATGCACAGATAACCTGCCTCTGGAATGGGGACAACGGCGCCCGCAAGGGCTTTACCGAAAGGGCCGCTAA
TACCCTATAATGTCATTGGTTACATGGCTGATGACCAAATGTGCCCACTTCGGTGGGTCTCGTCCAGAGA
GGGGTCTGTGTCCCATCAGCTAGTTGGTAAGGTAACGGCTTACCAAGGCATTGACGGGTAGCCGGCCTGA
GAGGGTGGTCGGCCACATTGGGACTGAGACACTGCCCAAACTCCTACGGGAGGCTGCAGTCGAGAATCTT
TCGCAATGCCCGAAAGG

>gi|160347007|gb|EU247547.1| Uncultured planctomycete clone reef519 16S ribosomal RNA gene, partial sequence
GGATTAGGCATGCAAGTCGAACGAGGATATATCCTTCGGGATATAAGCCGAGTGGCACAAGGGTGAGCAA
TGCATAGATTACCTACCTTTAGGATAAGGACAACTTTGTGAAAACGGAGCTAATACTTAATAATACAAAA
GAAAATAATTTTCTTTTGTCAAAGGGAGGGTAGCAATACCTTTCGCCTAGAGAGGGGTTTATGTCCTATC
AGCTTGTTGGTGGGGTAATAGCCTACCAAGGCGAAGACGGGTAGCCGGTTTAAGAGGATGGTCGGCCACA
CTGGGACTGAGACACTGCCCAGACTTCTACGGAAGGCTGCAGTCGAGAATCTTTCGCAATGCCCGAAAGG

>gi|160347008|gb|EU247548.1| Uncultured planctomycete clone reef520 16S ribosomal RNA gene, partial sequence
GGATTAGGCATGCAAGTCGAACGAGGATATATCCTTCGGGATATAAGCCGAGTGGCACAAGGGTGAGCAA
TGCATAGATTACCTGCCTTTAGGATAAGGACAACTTTGTGAAAACGGAGCTAATACTTAATAATACAAAA
GGGAATAATTTTCTTTTGTCAAATGGAGGGTAGCAATATCTTTCGCCTAAAGAGGGGTTTATGTCCTATC
AGCTTGTTGGTGGGGTAATGGCCTACCAAGGCAAGGACGGGTAGCCGGCCTTAGAGGGTGGTCGGCCACA
CTGGGACTGAGGCACTGCCCAGACTTCTACGGAAGGCTGCAGTCGAGAATCTTTCGCAATGCCCGAAAGG

>gi|160347009|gb|EU247549.1| Uncultured planctomycete clone reef521 16S ribosomal RNA gene, partial sequence
GGATTAGGCATGCAAGTCGAACGAGGATATATCCTTCGGGATATAAGCCGAGTGGCGCAAGGGTGAGTAA
TGCATAGATTACCTGCCTCCAGGATAAGGACAACTTTGTGAAAACGGAGCTAATACTTAATAACACAGAA
GGGAATAATTTTCTTTTGTCAAATGGAGGGTAGCAATATCTTTCGCCTAAAGAGGGGTTTATGTCCTATC
AGCTTGTTGGTGGGGTAATGGCCTACCAAGGCAAAGACGGGTAGCCGGCCTTAGAGGGTGGTCGGCCACA
CTGGGACTGAGACACTGCCCAGACTTCTACGGAAGGCTGCAGTCGAGAATGTTTCCGCAATGCCCGAAAG
G

>gi|160347010|gb|EU247550.1| Uncultured planctomycete clone reef522 16S ribosomal RNA gene, partial sequence
GGATTAGGCATGCAAGTCGAACGAGGATATATCCTTCGGGATATAAGCCGAGTGGCTCAAGGGTGAGTAA
TGCATAGATTACCTACCTTTAGGATAAGGACAACTTTGTGAAAACGGAGCTAATACTTAATAATACAAAA
GAAAATAATTTTCTTTTGTCAAATGGAGGGTAGCAATACCTTTCGCCTAGAGAGGGGTTTATGTCCTATC
AGCTTGTTGGTGGGGTAATAGCCTACCAAGGCAAAGACGGGTAGCCGGTTTAAGAGGATGGTCGGCCACA
CTGGGACTGAGACACTGCCCAGACTTCTACGGAAGGCTGCAGTCGAGAATCTTTCGCAATGCCCGAAAGG

>gi|160347011|gb|EU247551.1| Uncultured planctomycete clone reef523 16S ribosomal RNA gene, partial sequence
GGATTAGGCATGCAAGTCGAACGAGGATATATCCTTCGGGATATAAGCCGAGTGGCGCAAGGGTGAGTAA
TGCATAGATTACCTGCCTCCGGGATACGGACAACTTTGTGAAAACGAAGCTAATACTTAATAATACAAAA
GAAAATAATTTTCTTTTGTCAAAGGGAGGGTAGTAATACCTTTTGCCTGGAGAGGGGTTTATGTCCTATC
AGCTTGTTGGTGGGGTAATGGCCTACCAAGGCACAGACGGGTAGCCGGCCTTAGAGGGTGGTCGGCCACA
CTGGGACTGAGACACTGCCCAGACTTCTACGGAAGGCTGCAGTCGAGAATCTTTCGCAATGCCCGAAAGG

>gi|160347012|gb|EU247552.1| Uncultured planctomycete clone reef524 16S ribosomal RNA gene, partial sequence
GGATTAGGCATGCAAGTCGAACGAGGATATATCCTTCGGGATATAAGCCGAGTGGCACAAGGGTGAGCAA
TGCATAGATTACCTACCTTTAGGATAAGGGCAACTTTGTGAAAACGGAGCTAATACTTAATAATACAAAA
GAAAATAATTTTCTTTTGTCAAATGGAGGGTAGCAATGCCTTTCGCCTAGAGAGGGGTTTATGTCCTATC
AGCTTGTTGGTGGGGTAATAGCCTACCAAGGCAAAGACGGGTAGCCGGTTTAAGAGGATGGTCGGCCACA
CTGGGACTGAGACACTGCCCAGACTTCTACGGAAGGCTGCAGTCGAGAATCTTTCGCAATGCCCGAAAGG

>gi|160347013|gb|EU247553.1| Uncultured planctomycete clone reef525 16S ribosomal RNA gene, partial sequence
GGATTAGGCATGCAAGTCGAACGAGGATATATCCTTCGGGGTATAAGCCGAGTGGCGCAAGGGTGAGTAA
TGCATAGATTACCTGCCTCTAGGATAAGGACAACCTTGTGAAAATGGAGCTAATACTTAATAATACAAAG
GGAAATAATTTTCTTTTGTCAAAGGGAGGGTAGTAATACCTTTCGCCTAGAGAGGGGTTTATGTCCTATC
AGCTTGTTGGTGGGGTAATAGCCTACCAAGGCAAAGACGGGTAGCCGGTTTAAGAGGATGGTCGGCCACA
CTGGGACTGAGACACTGCCCAGACTTCTACGGAAGGCTGCAGTCGAGAATCTTTCGCAATGCCCGAAAGG

>gi|160347015|gb|EU247555.1| Uncultured planctomycete clone reef527 16S ribosomal RNA gene, partial sequence
GGATTAGGCATGCAAGTCGAACGAGGTATATCCTTCGGGATATAAACCGAGTGGCATAAGGGTGAGTAAT
GCATAGATTACCTACCTTTAGGATAAGGACAACTTTGTGAAAACGGAGCTAATACTTAATAATACAAAAG
AAAATAATTTTCTTTTGTCAAAGGGAGGGTAGCAGTACCTTTTGCCTAAAGAGGGGTTTATGTCCTATCA
GCTTGTTGGTAGGGTAACGGCCTACCAAGGCGAAGACGGGTAGTCGGCCTTAGAGGGTAGTCGGCCACAC
TGGAACTGAGACACTGTCCAGACTTCTACGGAAGGCTGCAGTCGAGAATCTTTCGCAATGCCCGAAAGG

>gi|160347017|gb|EU247557.1| Uncultured planctomycete clone reef529 16S ribosomal RNA gene, partial sequence
GGATTAGGCATGCAAGTCGAACGAGGATATATCCTTCGGGATATAAGCCGAGTGGCACAAGGGTGAGCAA
TGCATAGATTACCTACCTTTAGGATAAGGACAACTTTGTGAAAACGGAGCTAATACTTAATAATACAAAA
GAAAATAATTTTCTTTTGTCAAAGGGAGGGTAGCAATACCTTTCGCCTAGAGAGGGGTTTATGTCCTATC
AGCTTGTTGGTGGGGTAATAGCCTACCAAGGCGAAGACGGGTAGCCGGCCTTAGAGGGTGGTCGGCCACA
CTGGGACTGAGACACTGCCCAGACTTCTACGGAAGGCTGCAGTCGAGAATCTTTCGCAATGCCCGAAAGG

>gi|160347018|gb|EU247558.1| Uncultured planctomycete clone reef530 16S ribosomal RNA gene, partial sequence
GGATTAGGCATGCAAGTCGAACGAGGATATATCCTTCGGGATATAAGCCGAGTGGCGCAAGGGTGAGTAA
TGCATAGAAYWACCTGCCTCCAGGATAAGGACAACTTTGTGAAAACGGAGCTAATACTTAATAACACAGA
AGAAAATAATTTTCTTTTGTCAAAGGGAGGGTAGTAATACCTTTTGCCTGGAGAGGGGTTTATGTCCTAT
CAGCTTGTTGGTGGGGTAACGGCTTACCAAGGCATTGACGGGTAGCCGACCTGAGAGGGTGGTCGGCCAC
ATTGGGACTGAGACACTGCCCAGACTCCTACGGGAGGCTGCAGTCGTGAATCTTTCGCAATGCCCGAAAG
G

>gi|160347019|gb|EU247559.1| Uncultured planctomycete clone reef531 16S ribosomal RNA gene, partial sequence
GGATTAGGCATGCAAGTCGAACGAGGATATATCCTTCGGGATGTAAGCCGAGTGGCTCAAGGGTGAGYAA
TGCATAGATTACCTACCTTTAGGATAAGGACAACTTTGTGAAAACGGAGCTAATACTTAATAATACAAAA
GAAAATAATTTTCTTTTGTCAAANGGAGGGTAGCAATACCTTTCGCCTAGAGAGGGGTTTATGTCCTATC
AGCTTGTTGGTGGGGTAATAGCCTACCAAGGCAAAGACGGGTAGCCGGTTTAAGAGGATGGTCGGCCACA
CTGGGACTGAGACACTGCCCAGACTTCTACGGAAGGCTGCAGTCGAGAATCTTTCGCAATGCCCGAAAGG

>gi|160347022|gb|EU247562.1| Uncultured planctomycete clone reef534 16S ribosomal RNA gene, partial sequence
GGATTAGGCATGCAAGTCGAACGAGGATATATCCTTCGGGATATAAGCCGAGTGGCGCAAGGGTGAGTAA
TGCATAGATTACCTGCCTCCAGGATAAGGACAACTTTGTGAAAACGGAGCTAATACTTAATAACACAGAA
GAAAATAATTTTCTTTTGTCAAAGGGAGGGTAGTAATACCTTTTGCCTGGAGAGGGGTTTATGTCCTATC
AGCTTGTTGGTGGGGTAATGGCCTACCAAGGCACAGACGGGTAGCCGGCCTTAGAGGGTGGTCGGCCACA
CTGGGACTGAGACACTGCCCAGACTTCTACGGAAGGCTGCAGTCGAGAATCTTTCGCAATGCCCGAAAGG

>gi|160347025|gb|EU247565.1| Uncultured planctomycete clone reef537 16S ribosomal RNA gene, partial sequence
GGATTAGGCATGCAAGTCGAACGAGGATATATCCTTCGGGATATAAGCCGAGTGGCCCAAGGGTGAGTAA
TGCATAGATTACCTACCTTTAGGATAAGGACAACTTTGTGAAAACGGAGCTAATACTTAATAATACAAAA
GAAAATAATTTTCTTTTGTCAAATGGAGGGTAGCAATACCTTTCGCCTAGAGAGGGGTTTATGTCCTATC
AGCTTGTTGGTGGGGTAATGGCCTACCAAGGCAAAGACGGGTAGCCGGCCTTAGAGGGTGGTCGGCCACA
CTGGGACTGAGACACTGCCCAGACTTCTACGGAAGGCTGCAGTCGAGAATCTTTCGCAATGCCCGAAAGG

>gi|160347026|gb|EU247566.1| Uncultured planctomycete clone reef538 16S ribosomal RNA gene, partial sequence
GGATTAGGCATGCAAGTCGAACGAGGATATATCCTTCGGGATATAAGCCGAGTGGCGCAAGGGTGAGTGA
TGCATAGATTACCTGCCTCCGGGATAAGGACAACTTTGTGAAAACGGAGCTAATACTTAATAATACAAAA
GAAAATAATTTCTTTTGTCAAAGGGAGGGTAGCAATACCTTTTGCCTGGAGAGGGGTTTATGTCCTATCA
GCTTGTTGGTGGGGTAATGGCCTACCAAGGCAAAGACGGGTAGCCGGTCTTAGAGGATGGTCGGCCACAC
TGGGACTGAGACACTGCCCAGACTTCTACGGAAGGCTGCAGTCGAGAATCTTTCGCAATGCCCGAAAGG

>gi|160347027|gb|EU247567.1| Uncultured planctomycete clone reef539 16S ribosomal RNA gene, partial sequence
GGATTAGGCATGCAAGTCGAACGAGGATATATCCTTCGGGATATAAGCCGAGTGGCACAAGGGTGAGCAA
TGCATAGATTACCTACCTTTAGGATAGGGACAACTTTGTGAAAACGGAGCTAATACTTAATAATACAAAA
GAAAATAATTTCTTTTGTCAAAGGGAGGGTAGCAATACCTTTTGCCTGGAGAGGGGTTTATGTCCTATCA
GCTTGTTGGTGGGGTAATAGCCTACCAAGGCAAAGACGGGTAGCCGGTTTAAGAGGATGGTCGGCCACAC
TGGGACTGAGACACTGCCCAGACTTCTACGGAAGGCTGCAGTCGAGAATCTTTCGCAATACCCGAAAGG

>gi|160347028|gb|EU247568.1| Uncultured planctomycete clone reef540 16S ribosomal RNA gene, partial sequence
GGATTAGGCATGCAAGTCGAGCGAGGACTTTCCCCGTAAGGGGAAAAGAGCCGAGCGGCAAAAGGGTGAG
TAATGCACAGATAACCTGCCTCCGGGAGGGGGATAACGGCGCCCGTAAGGGCTTTACCGAAAGGGCCGCT
AATACCCTATAATGTCATTGGTTACATGACTGATGACCAAATGTGCCCACTTCGGTGGGTTTCGCCCAGA
GAGGGGTCTGTGTCCCATCAGCTAGTTGGTGAGGTAAAGGCCCACCAAGGCGATGACGGGTAGCCGGCCT
GAGAGGGTGATCGGCCACATTGGGACTGAGACACTGCCCAGACTCCTACGGGAGGCTGCAGTCGAGAATC
TTTCGCAATGCCCGAAAGG

>gi|160347029|gb|EU247569.1| Uncultured planctomycete clone reef541 16S ribosomal RNA gene, partial sequence
GGATTAGGCATGCAAGTCGAACGAGGATATATCCTTCGGGATATAAGCCGAGTGGCTCAAGGGTGAGTAA
TGCATAGATTACCTACCTTTAGGATAAGGACAACTTTGTGAAAACGGGGCTAATACTTAATAATACAAAG
GAAAATAATTTCTTTTGTCAAAGGGAGGGTAGTAATACCTTTCGCCTAGAGAGGGGTTTATGTCCTATCA
GCTTGTTGGTGGGGTAATGGCCTACCAAGGCAAAGACGGGTAGCCGGCCTTAGAGGGTGGTCGGCCACAC
TGGGACTGAGACACTGCCCAGACTTCTACGGAAGGCTGCAGTCGAGAATCTTTCGCAATGCCCGAAAGG

>gi|160347030|gb|EU247570.1| Uncultured planctomycete clone reef542 16S ribosomal RNA gene, partial sequence
GGATTAGGCATGCAAGTCGAGCGAGGACTTTCCCCGTAAGGGGAAAAGAGCCGAGCGGCAAAAGGGTGAG
TAATGCACAGATAACCTGCCTCCGGGAGGGGGATAACGGCGCCCGTAAGGGCTTTACCGAAAGGGCCGCT
AATACCCCGTAACGTCACTGGTTGCATGACTGGTGACCAAATGTGCCCACTTCGGTGGGTTTCGCCCAGA
GAGGGGTCTGTGTCCCATCAGCTAGTTGGTGAGGTAAAGGCCCACCAAGGCGATGACGGGTAGCCGGTTT
AAGAGGATGGTCGGCCACACTGGGACTGAGACACTGCCCAGACTTCTACGGAAGGCTGCAGTCGAGAATC
TTTCGCAATGCCCGAAAGG

>gi|160347031|gb|EU247571.1| Uncultured planctomycete clone reef543 16S ribosomal RNA gene, partial sequence
GGATTAGGCATGCAAGTCGAACGAGGACATATCCTTCGGGATATAAGCCGAGTGGCGAAAGGGTGAGTAA
TGCATAGACAACCTGCCTTTAGGATAAGAATAACTCTGTGAAAGCGGGGCTAATACTTAATAACACAGAA
GAAAATAATTTTCTTTTGTCAAAGGGAGGGTAGTAATACCTTTTGCCTGGAGAGGGGTTTATGTCCTATC
AGCTTGTTGGTGGGGTAACGGCTTACCAAGGCATTGACGGGTAGCCGACCTGAGAGGGTGGTCGGCCACA
TTGGGACTGAGACACTGCCCAGACTCCTACGGGAGGCTGCAGTCGTGAATCTTTCGCAATGCCCGAAAGG

>gi|160347033|gb|EU247573.1| Uncultured planctomycete clone reef545 16S ribosomal RNA gene, partial sequence
GGATTAGGCATGCAAGTCGAACGAGGATATATCCTTCGGGATATAAGCCGAGTGGCACAAGGGTGAGCGA
TGCATAGATTACCTACCTTTAGGATAAGGACAACTTTGTGAAAACGAAGCTAATACTTAATAATACAAAA
GAAAATAATTTTCTTTTGTCAAATGGAGGGTAGCAATACCTTTCGCCTAGAGAGGGGTTTATGTCCTATC
AGCTTGTTGGTGGGGTAATAGCCTACCAAGGCAAAGACGGGTAGCCGGTTTAAGAGGATGGTCGGCCACA
CTGGGACTGAGACACTGCCCAGACTTCTACGGAAGGCTGCAGTCGAGAATCTTTCGCAATGCCCGAAAGG

>gi|160347034|gb|EU247574.1| Uncultured planctomycete clone reef546 16S ribosomal RNA gene, partial sequence
GGATTAGGCATGCAAGTCGAGCGAGGACTTTCCCCTTCGGGGGAAAGAGCCGGGCGGCAAAAGGGTGAGT
AATGCACAGATAACCTGCCTCTGGAATGGGGACAACGGCGCCCGCAAGGGCTTTACCGAAAGGGCCGCTA
ATACCCCGTAACGTCACTGGTTGCATGACTGGTGACCAAATGTGCCCACTTCGGTGGGTTTCGCCCAGAG
AGGGGTCTGTGTCCCATCAGCTAGTTGGTGAGGTAAAGGCCCACCAAGGCGATGACGGGTAGCCGGCCTG
AGAGGGTGGTCGGCCACATTGGGACTGAGTCACTGCCCAAACTCCTACGGGAGGCTGCAGTCGAGGATAT
TTCGCAATGCCCGAAAGG

>gi|160347035|gb|EU247575.1| Uncultured planctomycete clone reef547 16S ribosomal RNA gene, partial sequence
GGATTAGGCATGCAAGTCGAACGAGGATATATCCTTCGGGATATAAGCCGAGTGGCGCAAGGGTGAGTAA
TGCATAGATTACCTGCCTCCGGGATAAGGACAACTTTGTGAAAACGAAGCTAATACTTAATAATACAAAA
GAAAATAATTTTCATTTGTCAAAGGAAGGGTAGCAATACCTTTTGCCGGGAGAGGGGTTTATGTCCTATT
AGCTTGTTGGTGGGGTAATGGCCTACCAAGGCAAAGACGGGTGGCCGGCCTTAGAGGGTGGTCGGCCACA
CTGGGACTGAGACACTGCCCAGACTTCTACGGAAGGCTGCAGTCGAGAATCTTTCGCAATGCCCGAAAGG

>gi|160347036|gb|EU247576.1| Uncultured planctomycete clone reef548 16S ribosomal RNA gene, partial sequence
GGATTAGGCATGCAAGTCGAACGAGGATATATCCTTCGGGATATAAGCCGAGTGGCACAAGGGCGAGCAA
TGCATAGATTACCTACCTTTAGGATAAGGACAACTTTGTGGAAACGGAGCTAATACTTAATAATACAAAA
GAAAATAATTTTCTTTTGTCAAAGGGAGGGTAGCAATACCTTTCGCCTAGAGAGGGGTTTATGTCCTATC
AGCTTGTTGGTGGGGTAATAGCCTACCAAGGCAAAGACGGGTAGCCGGTTTAAGAGGATGGTCGGCCACA
CTGGGACTGAGACACTGCCCAGACTTCTACGGAAGGCTGCAGTCGAGAATCTTTCGCAATGCCCGAAAGG

>gi|160347039|gb|EU247579.1| Uncultured planctomycete clone reef551 16S ribosomal RNA gene, partial sequence
GGATTAGGCATGCAAGTCGAACGAGGATATATCCTTCGGGATATAAGCCGAGTGGCGCAAGGGTGAGTAA
TGCATAGATTACCTGCCTCCAGGATAAGGACAACTTTGTGAAAACGGAGCTAATACTTAATAACACAGAA
GAAAATAATTTTCTTTTGTCAAATGGAGGGTAGCAATACCTTTCGCCTAGAGAGGGGTTTATGTCCTATC
AGCTTGTTGGTGGGGTAATAGCCTACCAAGGCAAAGACGGGTAGCCGGTTTAAGAGGATGGTCGGCCACA
CTGGGACTGAGACACTGCCCAGACTTCTACGGAAGGCTGCAGTCGAGAATCTTTCGCAATGCCCGAAAGG

>gi|160347040|gb|EU247580.1| Uncultured planctomycete clone reef552 16S ribosomal RNA gene, partial sequence
GGATTAGGCATGCAAGTCGAACGAGGATATATCCTTCGGGATATAAGCCGAGTGGCACAAGGGTGAGCAA
TGCATAGATTACCTACCTTTAGGATAAGGACAACTTTGTGAAAACGGAGCTAATACTTAATAATACAAAA
GAAAATAATTTTCTTTTGTCAAAGGGAGGGTAGCAATACCTTTCGCCTAGAGAGGGGTTTATGTCCTATT
AGCTTGTTGGTGGGGTAACGGCCCACCAAGGCGATGATGGGTAGCCGGCCTGAGAGGGTGTCCGGCCTCA
CTGGGACTGAGACACGGCCCAGACTCCTACGGGAGGCTGCAGTCGAGAATCTTTCGCAATGCCCGAAAGG

>gi|160347042|gb|EU247582.1| Uncultured planctomycete clone reef554 16S ribosomal RNA gene, partial sequence
GGATTAGGCATGCAAGTCGAACGAGGATATATCCTTCGGGATATAAGCCGAGTGGCGCAAGGGTGAGTAA
TGCATAGATTACCTGCCTCTGGAAGGGGGACAACGGCACCCGTAAGGGCTTTACCGAAAGGGCCGCTAAT
ACCCCGTAACGTCACTGGTTGCATGACTGGTGACCAAATGTGCCCACTTCGGTGGGTTTCGCCCAGAGAG
GGGTCTGTGTCCCATCAGCTAGTTGGTGAGGTAACGGCTCACCAAGGCAAAGACGGGTAGCTGGTCTGAG
AGGATGGTCAGCCACACTGGGACTGAGACACTGCCCAGACTCCTACGGGAGGCTGCAGTCGAGAATCATT
CGCAATGCCCGAAAGG

>gi|160347045|gb|EU247585.1| Uncultured planctomycete clone reef557 16S ribosomal RNA gene, partial sequence
GGATTAGGCATGCAAGTCGAACGAGGATATATCCTTCGGGATATAAGCCGAGTGGCGCAAGGGTGAGTAA
TGCATAGATTACCTGCCTTTAGGATAAGGACAACTTTGTGAAAACGGAGCTAATACTTAATAATACAAAA
GGGAATAATTTTCTTTTGTCAAATGGAGGGTAGCAATATCTTTCGCCTAAAGAAGGGTTTATGTCCTATC
AGCTTGTTGGTGGGGTAATGGCCTACCAAGGCAAAGACGGGTAGCCGGCCTTAGAGGGTGGTCGGCCACA
CTGGGACTGAGACACTGCCCAGACTTCTACGGAAGGCTGCAGTCGAGAATCTTTCGCAATGCCCGAAAGG

>gi|160347046|gb|EU247586.1| Uncultured planctomycete clone reef558 16S ribosomal RNA gene, partial sequence
GGATTAGGCATGCAAGTCGAACGAGGATATATCCTTCGGGATATAAGCCGAGTGGCGCAAGGGTGAGTAA
TGCATAGATTACCTGCCTTTAGGATAAGGACAACTTTGTGAAAACGGGGCTAATACTTAATAATACAAAA
GGGAATAATTTTCTTTTGTCAGATGGAGGGTAGCAATATCTTTCGCCTAAAGAGGGGTTTATGTCCTATC
AGCTTGTTGGTGGGGTAATAGCCTACCAAGGCAAAGACGGGTAGCCGGTTTAAGAGGATGGTCGGCCACA
CTGGGACTGAGACACTGCCCAGACTTCTACGGAAGGCTGCAGTCGAGAATCTTTCGCAATGCCCGAAAGG

>gi|160347047|gb|EU247587.1| Uncultured planctomycete clone reef559 16S ribosomal RNA gene, partial sequence
GGATTAGGCATGCAAGTCGAACGAGGATATATCCTTCGGGATATAAGCCGAGTGGCGCAAGGGTGAGTAA
TGCATAGATTACCTGCCTCCGGGATAAGGACAACTTTGTGAAAACGGAGCTAATACTTAATAATACAAAA
GAAAATAATTTCTTTTGTCAAAGGGAGGGTAGCAATACCTTTTGCCTGGAGAGGGGTTTATGTCCTATCA
GCTTGTTGGTGGGGTAATGGCCTACCAAGGCAAAGACGGGTAGCCGGTCTTAGAGGATGGTCGGCCACGC
TGGGACTGAGACACTGCCCAGACTTCTACGGAAGGCTGCAGTCGAGAATCTTTCGCAATGCCCGAAAGG

>gi|160347048|gb|EU247588.1| Uncultured planctomycete clone reef560 16S ribosomal RNA gene, partial sequence
GGATTAGGCATGCAAGTCGAACGAGGATATATCCTTCGGGGTATAAGCCGAGTGGCACAAGGGTGAGCAA
TGCATAGATTACCTACCTTTAGGATAAGGACAACTTTGTGAAAACGGAGCTAATACTTAATAATACAAAA
GGGAATAATTTTCTTTTGTCAAATGGAGGGTAGCAATATCTTTCGCCTAAAGAGGGGTTTATGTCCTATC
AGCTTGTTGGTGGGGTAATGGCCTACCAAGGCAAAGACGGGTAGCCGGCCTTAGAGGGTGGTCGGCCACA
CTGGGACTGAGACACTGCCCAGACTTCTACGGAAGGCTGCAGTCGAGAATCTTTCGCAATGCCCGAAAGG

>gi|160347054|gb|EU247594.1| Uncultured planctomycete clone reef566 16S ribosomal RNA gene, partial sequence
GGATTAGGCATGCAAGTCGAACGAGGATATATCCTTCGGGATATAAGCCGAGTGGCGCAAGGGTGAGTAA
TGCATAGATTACCTGCCTCCGGGATAAGGACAACTTTGTGAAAACGGAGCTAATACTTAATAATACAAAA
GAAAATAATTTCTTTTGTCAAAGGGAGGGTAGCAATACCTTTTGCCTAAAGAGGGGTTTATGTCCTATCA
GCTTGTTGGTAGGGTAACGGCCTACCAAGGCGAAGACGGGTAGTCGGCCTTAGAGGGTAGTCGGCCACAC
TGGAACTGAGACACTGTCCAGACTTCTACGGAAGGCTGCAGTCGAGAATCTTTCGCAATGCCCGAAAGG

>gi|160347055|gb|EU247595.1| Uncultured planctomycete clone reef567 16S ribosomal RNA gene, partial sequence
GGATTAGGCATGCAAGTCGAACGAGGATATATCCTTCGGGATATAAGCCGAGTGGCGCAAGGGTGAGTAA
TGCATAGATTACCTACCTTTAGGATAAGGACAACTTTGTGAAAACGGAGCTAATACTTAATAACACAGAA
GAAAATAATTTTCTTTTGTCAAAGGGAGGGTAGTAATACCTTTTGCCTGGAGAGGGGTTTATGTCCTATC
AGCTTGTTGGTGGGGTAATAGCCTACCAAGGCGAAGACGGGTAGCCGGTTTAAGAGGATGGTCGGCCACA
CTGGGACTGAGACACTGCCCAGACTTCTACGGAAGGCTGCAGTCGAGAATCTTTCGCAATGCCCGAAAGG

>gi|160347057|gb|EU247597.1| Uncultured planctomycete clone reef569 16S ribosomal RNA gene, partial sequence
GGATTAGGCATGCAAGTCGAACGAGGATATATCCTTCGGGATATAAGCCGAGTGGCGCAAGGGTGAGTAA
TGCATAGATTACCTGCCTCCAGGATAAGGACAACTTCGTGAAAACGGAGCTAATACTTAATAACACAGAA
GAAAATAATTTTCTTTTGTCAAAGGGAGGGTAGTAATACCTTTTGCCTGGAGAGGGGTTTATGTCCTATC
AGCTTGTTGGTGGGGTAATGGCCTACCAAGGCACAGACGGGTAGCCGGCCTTAGAGGGTGGTCGGCCACA
CTGGGACTGAGACACTGCCCAGACTTCTACGGAAGGCTGCAGTCGAGAATCTTTCGCAATGCCCGAAAGG

>gi|160347058|gb|EU247598.1| Uncultured planctomycete clone reef570 16S ribosomal RNA gene, partial sequence
GGATTAGGCATGCAAGTCGAGCGAGGACTTTCCCCGTAAGGGGAAAAGAGCCGAGCGGCAAAAGGGTGAG
TAATGCACAGATAACCTGCCTCCGGGAGGGGGATAACGGCGCCCGTAAGGGCTTTACCGAAAGGGCCGCT
AATACCCCGTAACGTCACTGGTTGCATGACTGGTGACCAAATGTGCCCACTTCGGTGGGTTTCGTCCAGA
GAGGGGTCTGTGTCCCATCAGTTAGTTGGTAAGGTAACGGCTTACCAAGGCATTGACGGGTAGCCGGCCT
GAGAGGGTGGTCGGCCACATTGGGACTGAAACACTGCCCAAACTCCTACGGGAGGCTGCAGTCGAGGATA
TTTCGCAATGCCCGAAAGG

>gi|160347061|gb|EU247601.1| Uncultured planctomycete clone reef573 16S ribosomal RNA gene, partial sequence
GGATTAGGCATGCAAGTCGAACGAGGATATATCCTTCGGGATATAAGCCGAGTGGCACAAGGGTGAGCAA
TGCATAGATTACCTACCTTTAGGATAAGGACAACTTTGTGAAAACGGAGCTAATACTTAATAATACAAAA
GAAAATAATTTTCATTTGTCAAAGGAAGGGTAGCAATACCTTTTGCCGGGAGAGGGGTTTATGTCCTATC
GGCTTGTTGGTGGGGTAATGGCCTACCAAGGCTTAGACGGGTAGCCGGCCTTAGAGGGTGGTCGGCCACA
CTGGGACTGAGACACTGCCCAGACTCCTACGGAAGGCTGCAGTCGAGAATCTTTCGCAATGCCCGAAAGG

>gi|160347065|gb|EU247605.1| Uncultured planctomycete clone reef577 16S ribosomal RNA gene, partial sequence
GGATTAGGCATGCAAGTCGAACGAGGGTATATTCTTCGGAATATAAACCGAGTGGCGAAAGGGTGAGTAA
TGCATAGATTACCTACCTTTAGGATAAGGACAACTTTGTGAAAACGGAGCTAATACTTAATAATACAAAA
GAAAATAATTTTCTTTTGTCAAAGGGAGGGTAGCAATACCTTTCGCCTAGAGAGGGGTTTATGTCCTATC
AGCTTGTTGGTGGGGTAATAGCCTACCAAGGCGAAGACGGGTAGCCGGTTTAAGAGGATGGTCGGCCATA
CTGGGACTGAGACACTGCCCAGACTTCTACGGAAGGCTGCAGTCGAGAATCTTTCGCAATGCCCGAAAGG

>gi|160347068|gb|EU247608.1| Uncultured planctomycete clone reef580 16S ribosomal RNA gene, partial sequence
GGATTAGGCATGCAAGTCGAACGAGGATATATCCTTCGGGATATAAGCCGAGTGGCACAAGGGTGAGCAA
TGCATAGATTACCTACCTTTAGGATAAGGACAACTTTGTGAAAACGGAGCTAATACTTAATAATACAAAA
GAAAATAATTTTCTTTTGTCAAAGGGAGGGTAGCAATACCTTTCGCCTAGAGAGGGGTTTATGTCCTATC
AGCTTGTTGGTGGGGTAATAGCCTACCAAGGCGAAGACGGGTAGCCGGTTTAGAGGGTGGTCGGCCACNN
TGGGACTGAGACACTGCCCAAACTTCTACGGAAGGCTGCAGTCGAGAATCTTTCGCAATGCCCGAAAGG
