# Supplementary material for: Biogeography of anaerobic ammonia-oxidizing (anammox) bacteria
Source: Front Microbiol. 2014 Aug 6;5:399. doi: 10.3389/fmicb.2014.00399 (PMC4123730; doi:10.3389/fmicb.2014.00399)
Supplement: Supplementary file 1 [file DataSheet1.ZIP › Sonthiphand supp data files/README]

Three analyses were run, where each isolation source was required to have a minimum of 10, 40, and 100 sequences. The results are in their respective subfolder. Each subfolder includes:

otu_table_with_sequences.txt: OTU table with taxonomic predictions and representative sequences. Representative sequences are trimmed. Standard tab-delimited format (can be viewed with Excel).

mapping.txt: Relates the sample ID values in the OTU table with the isolation source, source file and other metadata.

Untrimmed Sequence Files/*.fasta: Source FASTA file. Sequences are untrimmed, and contain the full GenBank label. The isolation source that each file represents can be found in the respective mapping.txt file.
