# Supplementary material for: Biogeography of anaerobic ammonia-oxidizing (anammox) bacteria
Source: Front Microbiol. 2014 Aug 6;5:399. doi: 10.3389/fmicb.2014.00399 (PMC4123730; doi:10.3389/fmicb.2014.00399)
Supplement: Supplementary file 1 [file DataSheet1.ZIP › Sonthiphand supp data files/sequences.xlsx]

## Sheet: mapping
ecosystem	salinity	habitat	isolation_source	GenBank Accession Numbers
natural	saline	marine sediment	Jiaozhou Bay sediments	FJ668672.1,FJ668673.1,FJ668674.1,FJ668675.1,FJ668676.1,FJ668677.1,FJ668678.1,FJ668679.1,FJ668680.1,FJ668681.1,FJ668682.1,FJ668683.1,FJ668684.1,FJ668685.1,FJ668686.1,FJ668687.1,FJ668688.1,FJ668689.1,FJ668690.1,FJ668691.1,FJ668692.1,FJ668693.1,FJ668694.1,FJ668695.1,FJ668696.1,FJ668697.1,FJ668698.1,FJ668699.1,FJ668700.1,FJ668701.1,FJ668702.1,FJ668703.1,FJ668704.1,FJ668705.1,FJ668706.1,FJ668707.1,GU4…
natural	saline	marine sediment	surface marine sediment	HQ665558.1,HQ665559.1,HQ665560.1,HQ665561.1,HQ665562.1,HQ665563.1,HQ665564.1,HQ665565.1,HQ665566.1,HQ665567.1,HQ665568.1,HQ665569.1,HQ665570.1,HQ665571.1,HQ665572.1,HQ665573.1,HQ665574.1,HQ665575.1,HQ665576.1,HQ665577.1,HQ665578.1,HQ665579.1,HQ665580.1,HQ665581.1,HQ665582.1,HQ665583.1,HQ665584.1,HQ665585.1,HQ665586.1,HQ665587.1,HQ665588.1,HQ665589.1,HQ665590.1,HQ665591.1,HQ665592.1,HQ665593.1,HQ6…
natural	saline	marine sediment	marine aquaculture sediment (Jiaozhou Bay)	JN090927.1,JN090928.1,JN090929.1,JN090930.1,JN090931.1,JN090932.1,JN090934.1,JN090935.1,JN090936.1,JN090937.1,JN090938.1,JN090939.1,JN090940.1,JN090941.1,JN090942.1,JN090943.1,JN090944.1,JN090945.1,JN090946.1,JN090947.1,JN090949.1,JN090950.1,JN090951.1,JN090952.1,JN090953.1,JN090954.1,JN090955.1,JN090956.1,JN090957.1,JN090958.1,JN090959.1,JN090960.1,JN090961.1,JN090962.1,JN090964.1,JN090966.1,JN0…
natural	saline	marine sediment	deep-sea cold seep sediments of the Okhotsk Sea	JQ901713.1,JQ901714.1,JQ901715.1,JQ901716.1,JQ901717.1,JQ901718.1,JQ901719.1,JQ901720.1,JQ901721.1,JQ901722.1,JQ901723.1,JQ901724.1,JQ901725.1,JQ901726.1,JQ901727.1,JQ901728.1,JQ901729.1,JQ901730.1,JQ901731.1,JQ901732.1,JQ901733.1,JQ901734.1,JQ901735.1,JQ901736.1,JQ901737.1,JQ901738.1,JQ901739.1,JQ901740.1,JQ901741.1,JQ901742.1,JQ901743.1,JQ901744.1,JQ901745.1,JQ901746.1,JQ901747.1,JQ901748.1,JQ9…
natural	saline	marine sediment	Bohai Sea sediments	JX537267.1,JX537268.1,JX537269.1,JX537270.1,JX537271.1,JX537272.1,JX537273.1,JX537274.1,JX537275.1,JX537276.1,JX537277.1,JX537278.1,JX537279.1,JX537280.1,JX537281.1,JX537282.1,JX537283.1,JX537284.1,JX537285.1,JX537286.1,JX537287.1,JX537288.1,JX537289.1,JX537290.1,JX537291.1,JX537292.1,JX537293.1,JX537294.1,JX537295.1,JX537296.1,JX537297.1,JX537298.1,JX537299.1,JX537300.1,JX537301.1,JX537302.1,JX5…
natural	saline	marine sediment	marine sediment	KF029766.1,KF029767.1,KF029768.1,KF029769.1,KF029770.1,KF029771.1,KF029772.1,KF029773.1,KF029774.1,KF029775.1,KF029776.1,KF029777.1,KF029778.1,KF029779.1,KF029780.1,KF029781.1,KF029782.1,KF029783.1,KF029784.1,KF029785.1,KF029786.1,KF029787.1,KF029788.1,KF029789.1,KF029790.1,KF029791.1,KF029792.1,KF029793.1,KF029794.1,KF029795.1,KF029796.1,KF029797.1,KF029798.1,KF029799.1,KF029800.1,KF029801.1,KF0…
natural	saline	marine sediment	sediment (Ago Bay)	AB369866.1,AB369867.1,AB369868.1,AB369869.1,AB369870.1,AB369871.1,AB378303.1,AB378304.1,AB378305.1,AB378306.1,AB378307.1,AB378308.1,AB378309.1,AB378312.1,AB378314.1,AB378316.1,AB378317.1,AB378318.1,AB378319.1,AB378320.1
natural	saline	marine sediment	sea sediment	DQ869865.1,DQ869866.1,DQ869867.1,DQ869868.1,DQ869869.1,DQ869870.1,DQ869871.1,DQ869872.1,DQ869873.1,DQ869874.1,DQ869875.1,DQ869876.1,DQ869877.1,DQ869878.1,DQ869879.1,DQ869880.1,DQ869881.1,DQ869882.1,DQ869883.1,DQ869884.1,DQ869885.1,DQ869886.1,DQ869887.1,DQ869888.1,DQ869889.1,DQ869890.1,DQ869891.1,DQ869892.1,DQ869893.1,DQ869894.1,DQ869895.1,DQ869896.1,DQ869897.1,DQ869898.1,DQ869899.1,DQ869900.1,DQ8…
natural	saline	marine sediment	sediment	EU797740.1,EU797741.1,EU797742.1,EU797743.1,EU797744.1,EU797745.1,EU797746.1,EU797747.1,EU797748.1,EU797749.1,EU797750.1,EU797751.1,EU797752.1,EU797753.1,EU797754.1,EU797755.1,EU797756.1,EU797757.1,EU797758.1,EU797759.1,EU797760.1,EU797761.1,EU797762.1,EU797763.1,EU797764.1,EU797765.1,EU797766.1,EU797767.1,EU797768.1,EU797769.1,EU797770.1,EU797772.1,EU797773.1,EU797774.1,EU797775.1,EU797776.1,EU7…
natural	saline	marine sediment	deep sea tephra deposits	HM851535.1,HM851536.1,HM851537.1,HM851538.1,HM851539.1,HM851540.1,HM851541.1,HM851542.1,HM851543.1,HM851544.1,HM851545.1,HM851546.1,HM851547.1,HM851548.1,HM851549.1,HM851550.1,HM851551.1,HM851552.1
natural	saline	marine sediment	deep sea hydrothermal vent sediment	HM851553.1,HM851554.1,HM851555.1,HM851556.1,HM851557.1,HM851558.1,HM851559.1,HM851560.1,HM851561.1,HM851562.1,HM851563.1,HM851564.1,HM851565.1,HM851566.1,HM851567.1,HM851568.1,HM851569.1,HM851570.1,HM851571.1,HM851572.1
natural	saline	marine sediment	Peru Margin sediment	JQ308954.1,JQ308955.1,JQ308956.1,JQ308957.1,JQ308958.1,JQ308959.1,JQ308960.1,JQ308961.1,JQ308962.1,JQ308963.1,JQ308964.1,JQ308965.1,JQ308966.1,JQ308967.1,JQ308968.1,JQ308969.1,JQ308970.1,JQ308971.1,JQ308972.1,JQ308973.1,JQ308974.1,JQ308975.1,JQ308976.1,JQ308977.1,JQ308978.1,JQ308979.1,JQ308980.1,JQ308981.1,JQ308982.1,JQ308983.1,JQ308984.1,JQ308985.1,JQ308986.1,JQ308987.1,JQ308988.1,JQ308989.1,JQ3…
natural	saline	marine sediment	South China Sea sediment	JQ822536.1,JQ822537.1,JQ822538.1,JQ822539.1,JQ822540.1,JQ822541.1,JQ822542.1,JQ822543.1,JQ822544.1,JQ822545.1,JQ822546.1,JQ822547.1,JQ822548.1,JQ822549.1,JQ822550.1,JQ822551.1,JQ822552.1,JQ822553.1,JQ822554.1,JQ822555.1,JQ822556.1,JQ822557.1,JQ822558.1,JQ822559.1,JQ822560.1,JQ822561.1,JQ822562.1,JQ822563.1,JQ822564.1,JQ822565.1,JQ822566.1,JQ822567.1,JQ822568.1,JQ822569.1,JQ822570.1,JQ822571.1,JQ8…
natural	saline	marine sediment	subsurface sediment from the South China Sea	GQ331139.1,GQ331140.1,GQ331141.1,GQ331142.1,GQ331143.1,GQ331144.1,GQ331145.1,GQ331146.1,GQ331147.1,GQ331148.1,GQ331149.1,GQ331150.1,GQ331151.1,GQ331152.1,GQ331153.1,GQ331154.1,GQ331155.1,GQ331156.1,GQ331157.1,GQ331158.1,GQ331159.1,GQ331160.1,GQ331161.1,GQ331162.1,GQ331163.1,GQ331164.1,GQ331165.1,GQ331166.1,GQ331167.1,GQ331168.1,GQ331169.1,GQ331170.1,GQ331171.1,GQ331172.1,GQ331173.1,GQ331174.1,GQ3…
natural	saline	marine sediment	surface sediment of equatorial Pacific	HQ147788.1,HQ147789.1,HQ147790.1,HQ147791.1,HQ147792.1,HQ147793.1,HQ147794.1,HQ147795.1,HQ147796.1,HQ147797.1,HQ147798.1,HQ147799.1,HQ147800.1,HQ147801.1,HQ147802.1,HQ147803.1,HQ147804.1,HQ147805.1,HQ147806.1,HQ147807.1,HQ147808.1,HQ147809.1,HQ147810.1,HQ147811.1,HQ147812.1,HQ147813.1,HQ147814.1,HQ147816.1,HQ147817.1,HQ147818.1,HQ147819.1,HQ147820.1,HQ147821.1,HQ147822.1,HQ147823.1,HQ147824.1,HQ1…
natural	saline	marine sediment	South China Sea sediment	JX898303.1,JX898305.1,JX898306.1,JX898307.1,JX898308.1,JX898310.1,JX898311.1,JX898312.1,JX898317.1,JX898319.1,JX898320.1,JX898323.1,JX898324.1,JX898326.1,JX898327.1,JX898328.1,JX898329.1,JX898330.1,JX898331.1,JX898332.1,JX898333.1,JX898334.1,JX898336.1,JX898337.1,JX898338.1,JX898339.1,JX898340.1,JX898341.1,JX898342.1,JX898343.1,JX898344.1,JX898345.1,JX898346.1,JX898347.1,JX898348.1,JX898349.1,JX8…
natural	saline	marine sediment	sediment of Soledad Basin OMZ	JX945900.1,JX945901.1,JX945902.1,JX945903.1,JX945905.1,JX945907.1,JX945908.1,JX945910.1,JX945913.1,JX945915.1,JX945917.1,JX945918.1,JX945919.1,JX945921.1,JX945922.1,JX945923.1,JX945924.1,JX945925.1,JX945926.1,JX945927.1,JX945928.1,JX945930.1
natural	saline	marine sediment	other marine sediments	JQ429407.1,JQ429409.1,JX465174.1,JX465177.1,JX465181.1,JX465182.1,JX465183.1,AB303289.1,AB303290.1,AB303291.1,AB303292.1,AB303293.1,AB303294.1,AB303295.1,DQ869384.1,DQ869385.1,EU373086.1,GQ504007.1,GQ504008.1,GQ849407.1,GQ849408.1,GQ849411.1,GQ849412.1,GQ849413.1,GU363111.1,GU363112.1,GU363115.1,JQ234670.1,JQ234671.1,JQ234672.1,JQ388598.1,JX138580.1,JX138583.1,JX138584.1,JX138870.1,JX138871.1,JX1…
natural	saline	marine sediment	coral reef sediment	EU247529.1,EU247530.1,EU247531.1,EU247532.1,EU247533.1,EU247535.1,EU247536.1,EU247537.1,EU247538.1,EU247541.1,EU247544.1,EU247547.1,EU247548.1,EU247549.1,EU247550.1,EU247551.1,EU247552.1,EU247553.1,EU247555.1,EU247557.1,EU247558.1,EU247559.1,EU247562.1,EU247565.1,EU247566.1,EU247567.1,EU247568.1,EU247569.1,EU247570.1,EU247571.1,EU247573.1,EU247574.1,EU247575.1,EU247576.1,EU247579.1,EU247580.1,EU2…
natural	saline	marine water column	marine OMZ	EU039834.1,EU039835.1,EU039836.1,EU039837.1,EU039838.1,EU039839.1,EU039840.1,EU039841.1,EU039842.1,EU039843.1,EU039844.1,EU039845.1,EU039846.1,EU039847.1,EU039848.1,EU039849.1,EU039850.1,EU039851.1,EU039852.1,EU039853.1,EU039854.1,EU039855.1,EU039856.1,EU039857.1,EU039858.1,EU039859.1,EU039860.1,EU039861.1,EU039862.1,EU039863.1,EU039864.1,EU039865.1,EU039866.1
natural	saline	marine water column	seawater	DQ534720.1,DQ534721.1,DQ534722.1,DQ534723.1,DQ534724.1,DQ534725.1,DQ534726.1,DQ534727.1,DQ534728.1,DQ534729.1,DQ534730.1,DQ534731.1,DQ534732.1,DQ534733.1,DQ534734.1,DQ534735.1,DQ534736.1,DQ534737.1,DQ534738.1,DQ534739.1,DQ534740.1,DQ534741.1,DQ534742.1,DQ534743.1,DQ534744.1
natural	saline	marine water column	Namibian upwelling system	EF645962.1,EF645963.1,EF645964.1,EF645965.1,EF645966.1,EF645967.1,EF645968.1,EF645969.1,EF645970.1,EF645971.1,EF645972.1,EF645973.1,EF645974.1,EF645975.1,EF645976.1,EF645977.1,EF645978.1,EF645979.1,EF645980.1,EF645981.1,EF645982.1,EF645983.1,EF645984.1,EF645985.1,EF645986.1,EF645987.1,EF645988.1,EF645989.1,EF645990.1,EF645991.1,EF645992.1,EF645993.1,EF645994.1,EF645995.1,EF645996.1,EF645997.1,EF6…
natural	saline	marine water column	Arabian Sea	EU478593.1,EU478594.1,EU478595.1,EU478596.1,EU478597.1,EU478598.1,EU478599.1,EU478601.1,EU478602.1,EU478603.1,EU478604.1,EU478605.1,EU478606.1,EU478607.1,EU478608.1,EU478609.1,EU478610.1,EU478611.1,EU478612.1,EU478613.1,EU478614.1,EU478615.1,EU478616.1,EU478617.1,EU478618.1,EU478619.1,EU478620.1,EU478621.1,EU478622.1,EU478624.1,EU478625.1
natural	saline	marine water column	Peruvian OMZ	EU478646.1,EU478647.1,EU478648.1,EU478649.1,EU478650.1,EU478651.1,EU478652.1,EU478653.1,EU478654.1,EU478655.1,EU478656.1,EU478657.1,EU478658.1,EU478659.1,EU478660.1,EU478661.1,EU478662.1,EU478663.1,EU478664.1,EU478665.1,EU478666.1,EU478667.1,EU478668.1,EU478669.1,EU478670.1,EU478671.1,EU478672.1,EU478673.1,EU478674.1,EU478675.1,EU478676.1,EU478677.1,EU478678.1,EU478679.1,EU478680.1,EU478681.1,EU4…
natural	saline	marine water column	eastern south Pacific	FJ874795.1,FJ874796.1,FJ874797.1,FJ874798.1,FJ874799.1,FJ874800.1,FJ874801.1,FJ874802.1,FJ874803.1,FJ874804.1,FJ874805.1,FJ874806.1,FJ874807.1,FJ874808.1,FJ874809.1,FJ874810.1,FJ874811.1,FJ874812.1,FJ874813.1,FJ874814.1,FJ874815.1,FJ874816.1,FJ874817.1,FJ874818.1,FJ874819.1,FJ874820.1,FJ874821.1,FJ874822.1,FJ874823.1,FJ874824.1,FJ874825.1,FJ874826.1,FJ874827.1,FJ874828.1,FJ874829.1,FJ874830.1,FJ8…
natural	saline	marine water column	other marine water columns	DQ386151.1,DQ386152.1,DQ386153.1,DQ386154.1,DQ837238.1,AY257181.1,EU478626.1,EU478631.1,EU478632.1,EU478633.1,EU478634.1,EU478640.1,EU478643.1,EU478644.1,EU478645.1,EU142947.1,EU142948.1,FR669160.1,FR669161.1,FR669163.1,FR669164.1,FR669165.1,FR669166.1,FR669170.1,FR669179.1
natural	saline	marine sponge	marine sponge	FJ652537.1,FJ652538.1,FJ652539.1,FJ652540.1,FJ652541.1,FJ652542.1,FJ652543.1,FJ652544.1,FJ652545.1,FJ652546.1,FJ652547.1,FJ652548.1
natural	mixed	estuary	river estuary sediment	FJ490093.1,FJ490094.1,FJ490095.1,FJ490096.1,FJ490097.1,FJ490098.1,FJ490099.1,FJ490100.1,FJ490101.1,FJ490102.1,FJ490103.1,FJ490104.1,FJ490105.1,FJ490106.1,FJ490107.1,FJ490108.1,FJ490109.1,FJ490110.1,FJ490111.1,FJ490112.1,FJ490113.1,FJ490114.1,FJ490115.1,FJ490116.1,FJ490117.1,FJ490118.1,FJ490119.1,FJ490120.1,FJ490121.1,FJ490122.1,FJ490123.1,FJ490124.1,FJ490125.1,FJ490126.1,FJ490127.1,FJ490128.1,FJ4…
natural	mixed	estuary	intertidal sand bank (Yodo river estuary)	AB300468.1,AB300469.1,AB300470.1,AB300471.1,AB300472.1,AB300473.1,AB300474.1,AB300475.1,AB300476.1,AB300477.1,AB300478.1,AB300479.1,AB300480.1,AB300481.1,AB300482.1,AB300483.1,AB300484.1,AB300485.1,AB300486.1
natural	saline	estuary	estuarine sediment	EU394239.1,EU394240.1,EU394241.1,EU394242.1,EU394243.1,EU394244.1,EU394245.1,EU394246.1,EU394247.1,EU394248.1,EU394249.1,EU394250.1,EU394251.1,EU394252.1,EU394253.1,EU394254.1,EU394255.1,EU394256.1,EU394257.1,EU394258.1,EU394259.1,EU394260.1,EU394261.1,EU394262.1,EU394263.1,EU394264.1,EU394265.1,EU394266.1,EU394267.1,EU394268.1,EU394269.1,EU394270.1,EU394271.1,EU394272.1,EU394273.1,EU394274.1,EU3…
natural	mixed	estuary	estuary sediment in Mai Po Nature Reserve	EU682458.1,EU682459.1,EU682461.1,EU682462.1,EU682465.1,EU682467.1,EU682471.1,EU682473.1,EU682475.1,EU682476.1,EU682477.1,EU682478.1,EU682480.1,EU682481.1,EU682482.1,EU682483.1,EU682484.1,EU682489.1,EU682491.1
natural	mixed	estuary	surface layer sediment (Mai Po Nature Reserve)	GQ427230.1,GQ427231.1,GQ427232.1,GQ427233.1,GQ427234.1,GQ427235.1,GQ427236.1,GQ427237.1,GQ427238.1,GQ427239.1,GQ427240.1,GQ427241.1,GQ427242.1,GQ427243.1,GQ427244.1,GQ427245.1,GQ427246.1,GQ427247.1,GQ427248.1,GQ427249.1,GQ427250.1,GQ427251.1,GQ427252.1,GQ427253.1,GQ427254.1,GQ427255.1,GQ427256.1,GQ427257.1,GQ427258.1,GQ427259.1,GQ427260.1,GQ427261.1,GQ427262.1,GQ427263.1,GQ427264.1,GQ427265.1,GQ4…
natural	saline	estuary	urface sediment sample of coastal estuary (Mai Po)	HM209472.1,HM209473.1,HM209474.1,HM209475.1,HM209476.1,HM209477.1,HM209478.1,HM209479.1,HM209480.1,HM209481.1,HM209482.1,HM209483.1,HM209484.1,HM209485.1,HM209486.1,HM209487.1,HM209488.1,HM209489.1,HM209490.1,HM209491.1,HM209492.1,HM209493.1,HM209494.1,HM209495.1,HM209496.1,HM209497.1,HM209498.1,HM209499.1,HM209500.1,HM209501.1,HM209502.1,HM209503.1,HM209504.1,HM209505.1,HM209506.1,HM209507.1,HM2…
natural	saline	estuary	Cape Fear River estuary sediment	HM851611.1,HM851612.1,HM851613.1,HM851614.1,HM851615.1,HM851616.1,HM851617.1,HM851618.1,HM851619.1,HM851620.1,HM851621.1,HM851622.1,HM851623.1
natural	saline	estuary	sediments of Chongming eastern tidal flat	JN010126.1,JN010131.1,JN010132.1,JN010133.1,JN010141.1,JN010144.1,JN010145.1,JN010146.1,JN010152.1,JN010153.1,JN010156.1,JN010157.1,JN010158.1
natural	mixed	estuary	Changjiang River Estuary sediment	JQ889328.1,JQ889356.1,JQ889359.1,JQ889360.1,JQ889361.1,JQ889362.1,JQ889363.1,JQ889364.1,JQ889368.1,JQ889383.1,JQ889388.1,JQ889462.1,JQ889463.1,JQ889466.1,JQ889483.1,JQ889485.1,JQ889489.1,JQ889497.1,JQ889501.1,JQ889503.1,JQ889505.1,JQ889506.1,JQ889507.1,JQ889521.1,JQ889523.1,JQ889526.1,JQ889531.1,JQ889546.1,JQ889547.1,JQ889556.1,JQ889565.1,JQ889566.1,JQ889567.1,JQ889568.1,JQ889569.1,JQ889570.1,JQ8…
natural	saline	estuary	Jiaojiang estuarine sediment	JN051510.1,JN051511.1,JN051512.1,JN051513.1,JN051514.1,JN051515.1,JN051516.1,JN051517.1,JN051518.1,JN051519.1,JN051520.1,JN051521.1,JN051522.1,JN051523.1,JN051524.1,JN051525.1,JN051526.1,JN051527.1,JN051528.1,JN051529.1,JN051530.1,JN051531.1,JN051532.1,JN051533.1,JN051534.1,JN051535.1,JN051536.1,JN051537.1,JN051538.1,JN051539.1,JN051540.1,JN051541.1,JN051542.1,JN051543.1,JN051544.1,JN051545.1,JN0…
natural	saline	estuary	intertidal sediments of the Yangtze estuary	JX243121.1,JX243122.1,JX243123.1,JX243124.1,JX243125.1,JX243126.1,JX243127.1,JX243128.1,JX243129.1,JX243130.1,JX243131.1,JX243132.1,JX243133.1,JX243134.1,JX243135.1,JX243136.1,JX243137.1,JX243138.1,JX243139.1,JX243140.1,JX243141.1,JX243142.1,JX243143.1,JX243144.1,JX243145.1,JX243146.1,JX243147.1,JX243148.1,JX243149.1,JX243150.1,JX243151.1,JX243152.1,JX243153.1,JX243154.1,JX243155.1,JX243156.1,JX2…
natural	saline	estuary	Chesapeake Bay sediment	EF653646.1,EF653647.1,EF653648.1,EF653649.1,EF653650.1,EF653651.1,EF653652.1,EF653653.1,EF653654.1,EF653655.1,EF653656.1,EF653657.1,EF653658.1,EF653659.1,EF653660.1,EF653661.1,EF653662.1,EF653663.1,EF653664.1,EF653665.1,EF653666.1,EF653667.1,EF653668.1,EF653669.1,EF653670.1,EF653671.1,EF653672.1,EF653673.1,EF653674.1,EF653675.1,EF653676.1,EF653677.1,EF653678.1,EF653679.1,EF653680.1
natural	non-saline	freshwater sediment	freshwater marsh sediment	HM537468.1,HM537469.1,HM537470.1,HM537471.1,HM537472.1,HM537473.1,HM537474.1,HM537475.1,HM537476.1,HM537477.1,HM537478.1,HM537479.1,HM537480.1,HM537481.1,HM537482.1,HM537483.1,HM537484.1,HM537485.1,HM537486.1,HM537487.1,HM537488.1,HM537489.1,HM537490.1,HM537491.1,HM537492.1,HM537493.1,HM537494.1,HM537495.1,HM537496.1,HM537497.1,HM537498.1,HM537499.1,HM537500.1,HM537501.1,HM537502.1,HM537503.1,HM5…
natural	non-saline	freshwater sediment	sediment (Lake Taihu)	GQ148881.1,GQ148882.1,GQ148883.1,GQ148884.1,GQ148885.1,GQ148886.1,GQ148887.1,GQ148888.1,GQ148889.1,GQ148890.1,GQ148891.1,GQ148892.1,GQ148893.1,GQ148894.1,GQ148895.1,GQ148896.1,GQ148897.1,GQ148898.1,GQ148899.1,GQ148900.1,GQ148901.1,GQ148902.1,GQ148903.1,GQ148904.1,GQ148905.1,GQ148906.1,GQ148907.1,GQ148908.1,GQ148909.1,GQ148910.1,GQ148911.1,GQ148912.1,GQ148913.1,GQ421750.1,GQ421751.1,GQ421752.1,GQ4…
natural	non-saline	freshwater sediment	Grand River sediment	JX025367.1,JX025368.1,JX025369.1,JX025370.1,JX025371.1,JX025372.1,JX025373.1,JX025374.1,JX025375.1,JX025376.1,JX025377.1,JX025378.1
natural	non-saline	freshwater sediment	Grand River sediment	JX392920.1,JX392921.1,JX392922.1,JX392926.1,JX392927.1,JX392928.1,JX392929.1,JX392930.1,JX392936.1,JX392937.1,JX392938.1,JX392939.1,JX392940.1,JX392941.1,JX392942.1,JX392943.1,JX392944.1
natural	non-saline	freshwater sediment	lake sediment enriched without WTRs after 84d	KC190133.1,KC190134.1,KC190135.1,KC190136.1,KC190137.1,KC190138.1,KC190139.1,KC190140.1,KC190141.1,KC190154.1,KC190155.1,KC190158.1,KC190161.1
natural	non-saline	freshwater sediment	Qiantang River freshwater sediment	HM537194.1,HM537195.1,HM537196.1,HM537197.1,HM537198.1,HM537199.1,HM537200.1,HM537201.1,HM537202.1,HM537203.1,HM537204.1,HM537205.1,HM537206.1,HM537207.1,HM537208.1,HM537209.1,HM537210.1,HM537211.1,HM537212.1,HM537213.1,HM537214.1,HM537215.1,HM537216.1,HM537217.1,HM537218.1,HM537219.1,HM537220.1,HM537221.1,HM537222.1,HM537223.1,HM537224.1,HM537225.1,HM537226.1,HM537227.1,HM537228.1
natural	non-saline	freshwater sediment	Westlake freshwater sediment	HQ540360.1,HQ540361.1,HQ540362.1,HQ540363.1,HQ540364.1,HQ540365.1,HQ540366.1,HQ540367.1,HQ540368.1,HQ540369.1,HQ540370.1,HQ540371.1,HQ540372.1,HQ540373.1,HQ540374.1,HQ540375.1,HQ540376.1,HQ540377.1,HQ540378.1,HQ540379.1,HQ540380.1,HQ540381.1,HQ540382.1,HQ540383.1,HQ540384.1,HQ540385.1,HQ540386.1,HQ540387.1,HQ540388.1,HQ540389.1
natural	non-saline	freshwater sediment	Yangcheng Lake sediment	JF261054.1,JF261055.1,JF261056.1,JF261057.1,JF261058.1,JF261059.1,JF261060.1,JF261062.1,JF261066.1,JF261070.1,JF261071.1,JF261073.1,JF261076.1,JF261077.1,JF261078.1,JF261079.1,JF261080.1,JF261081.1,JF261082.1,JF261085.1,JF261086.1,JF261087.1,JF261088.1
natural	non-saline	freshwater sediment	sediments from a shallow lake in Yangtze Delta	JQ688302.1,JQ688303.1,JQ688304.1,JQ688305.1,JQ688306.1,JQ688307.1,JQ688308.1,JQ688309.1,JQ688310.1,JQ688311.1,JQ688312.1,JQ688313.1,JQ688314.1,JQ688315.1,JQ688316.1,JQ688317.1,JQ688318.1,JQ688319.1,JQ688320.1,JQ688321.1,JQ688322.1,JQ688323.1,JQ688324.1,JQ688325.1,JQ688326.1,JQ688327.1,JQ688344.1,JQ688345.1,JQ688346.1,JQ688347.1,JQ688348.1,JQ688349.1,JQ688350.1,JQ688351.1,JQ688352.1,JQ688353.1,JQ6…
natural	non-saline	freshwater sediment	freshwater sediment	AB624840.1,AB624841.1,AB624842.1,AB624843.1,AB624844.1,AB624845.1,AB624846.1,AB624847.1,AB624848.1,AB624849.1,AB624850.1,AB624851.1,AB624852.1,AB624853.1,AB624854.1,AB624855.1,AB624856.1,AB624857.1,AB624858.1,AB624859.1,AB624860.1,AB624861.1,AB624862.1,AB624863.1,AB624864.1,AB624865.1,AB624866.1,AB624867.1,AB624868.1,AB624869.1,AB624870.1,AB624871.1
natural	non-saline	freshwater sediment	lake sediment	AB509308.1,AB509309.1,AB509310.1,AB509311.1,AB509312.1,AB509313.1,AB509314.1,AB509315.1,AB509316.1,AB509317.1,AB509318.1,AB509319.1,AB509320.1,AB509321.1,AB509322.1,AB509323.1,AB509324.1,AB509325.1,AB509326.1,AB509327.1,AB509328.1,AB509329.1,AB509330.1,AB509331.1,AB509332.1,AB509333.1,AB509334.1,AB509335.1,AB509336.1,AB509337.1,AB509338.1,AB509339.1
natural	non-saline	freshwater sediment	Upper Cape Fear River sediment	HM851573.1,HM851574.1,HM851575.1,HM851576.1,HM851577.1,HM851578.1,HM851579.1,HM851580.1,HM851581.1,HM851582.1,HM851583.1,HM851584.1,HM851585.1,HM851586.1,HM851587.1,HM851588.1,HM851589.1,HM851590.1,HM851591.1,HM851592.1,HM851593.1,HM851594.1,HM851595.1,HM851596.1,HM851597.1,HM851598.1,HM851599.1,HM851600.1,HM851601.1,HM851602.1,HM851603.1,HM851604.1,HM851605.1,HM851606.1,HM851607.1,HM851608.1,HM8…
natural	non-saline	freshwater sediment	other freshwater sediment	DQ647428.1,DQ647429.1,DQ647430.1,DQ647431.1,DQ647433.1,JX069668.1,JX069669.1,JX069670.1,JX069671.1,JX069673.1,JX069674.1,JX069675.1,JX069676.1,DQ198370.1,DQ198371.1,DQ198372.1,DQ198373.1,DQ198374.1,DQ198375.1,GQ214254.1,GQ214255.1,GQ214256.1,GQ214257.1,GQ214258.1,GQ214259.1,HM565015.1,HM565016.1,HM565017.1,HM573585.1,HM573586.1,HM573587.1,HM573588.1,HM573589.1,HM573590.1
natural	non-saline	freshwater	chloraminated water potable distribution system	JN382193.1,JN382194.1,JN382195.1,JN382196.1,JN382197.1,JN382198.1,JN382199.1,JN382200.1,JN382201.1,JN382202.1,JN382203.1,JN382204.1,JN382205.1,JN382206.1,JN382207.1,JN382208.1
natural	non-saline	freshwater	lake water	KC454442.1,KC454443.1,KC454444.1,KC454445.1,KC454470.1,KC454471.1,KC454472.1,KC454473.1,KC454474.1,KC454475.1,KC454476.1,KC454477.1,KC454601.1,KC454602.1,KC454603.1,KC454604.1,KC454605.1,KC454606.1,KC454607.1,KC454608.1,KC454609.1,KC454610.1,KC454611.1,KC454612.1,KC454613.1,KC454614.1,KC454615.1,KC454616.1,KC454617.1,KC454618.1,KC454619.1,KC454620.1,KC454621.1,KC454622.1,KC454623.1,KC454624.1
natural	non-saline	freshwater	river water	KC454451.1,KC454452.1,KC454453.1,KC454454.1,KC454455.1,KC454456.1,KC454457.1,KC454458.1,KC454459.1,KC454460.1,KC454461.1,KC454462.1,KC454463.1,KC454464.1,KC454465.1,KC454466.1,KC454467.1,KC454501.1,KC454502.1,KC454503.1,KC454504.1,KC454505.1,KC454506.1,KC454507.1,KC454508.1,KC454509.1,KC454510.1,KC454511.1,KC454512.1,KC454513.1,KC454514.1,KC454515.1,KC454516.1,KC454517.1,KC454518.1,KC454519.1,KC4…
natural	non-saline	freshwater	reservior	JX898289.1,JX898290.1,JX898291.1,JX898292.1,JX898294.1,JX898295.1,JX898296.1,JX898297.1,JX898298.1,JX898299.1,JX898300.1,JX898301.1,JX898302.1,KC539006.1,KC539007.1,KC539008.1,KC539009.1,KC539010.1,KC539011.1,KC539012.1,KC539013.1,KC539014.1,KC539015.1,KC539016.1
natural	non-saline	freshwater	other freshwaters	JX069699.1,JX069700.1,JX069701.1,JX069702.1,JX069703.1,JX069704.1,JX069706.1,JX069707.1,FJ830380.1,FJ830381.1,FJ830382.1,FJ830383.1,FJ830384.1,FJ830385.1,FJ830386.1,JX392917.1,JX392918.1,JX392919.1,DQ444400.1,HQ176693.1
natural	non-saline	groundwater	groundwater from a riparian buffer	FJ213970.1,FJ213971.1,FJ213972.1,FJ213973.1,FJ213974.1,FJ213975.1,FJ213976.1,FJ213977.1,FJ213978.1,FJ213979.1,FJ213980.1,FJ213981.1,FJ213982.1,FJ213983.1,FJ213984.1,FJ213985.1,FJ213986.1,FJ213987.1,FJ213988.1,FJ213989.1,FJ213990.1,FJ213991.1,FJ213992.1,FJ213993.1,FJ213994.1,FJ213995.1,FJ213996.1,FJ213997.1,FJ213998.1,FJ213999.1,FJ214000.1,FJ214001.1,FJ214002.1,FJ214003.1,FJ214004.1,FJ214005.1,FJ2…
natural	non-saline	groundwater	ground water	AJ871734.1,AJ871735.1,AJ871736.1,AJ871737.1,AJ871738.1,AJ871739.1,AJ871740.1,AJ871741.1,AJ871742.1,AJ871743.1,AJ871744.1,AJ871745.1,AJ871747.1
natural	non-saline	groundwater	North Carolina groundwater	HM851640.1,HM851641.1,HM851642.1,HM851643.1,HM851644.1,HM851645.1,HM851646.1,HM851647.1,HM851648.1,HM851649.1,HM851650.1,HM851651.1,HM851652.1,HM851653.1,HM851654.1,HM851655.1,HM851656.1,HM851657.1,HM851658.1,HM851659.1,HM851660.1,HM851661.1,HM851662.1,HM851663.1,HM851664.1,HM851665.1,HM851666.1,HM851667.1,HM851668.1,HM851669.1,HM851670.1,HM851671.1,HM851672.1,HM851673.1,HM851674.1,HM851675.1,HM8…
natural	non-saline	groundwater	ammonium contaminated groundwater	HQ595362.1,HQ595363.1,HQ595364.1,HQ595365.1,HQ595366.1,HQ595367.1,HQ595368.1,HQ595369.1,HQ595370.1,HQ595371.1,HQ595372.1,HQ595373.1,HQ595374.1,HQ595375.1,HQ595376.1,HQ595377.1,HQ595378.1,HQ595379.1,HQ595380.1,HQ595381.1,HQ595382.1,HQ595383.1,HQ595384.1,HQ595385.1,HQ595386.1,HQ595387.1,HQ595388.1,HQ595389.1,HQ595390.1,HQ595391.1,HQ595392.1,HQ595393.1,HQ595394.1,HQ595395.1,HQ595396.1,HQ595397.1,HQ5…
natural	non-saline	groundwater	Zorra groundwater site	JX392915.1,JX392916.1,JX392923.1,JX392924.1,JX392925.1,JX392931.1,JX392932.1,JX392933.1,JX392934.1,JX392935.1,JX392945.1,JX392946.1,JX392947.1,JX392948.1
natural	non-saline	soil	pasture subsoil	FJ213940.1,FJ213941.1,FJ213942.1,FJ213943.1,FJ213944.1,FJ213945.1,FJ213946.1,FJ213947.1,FJ213948.1,FJ213949.1,FJ213950.1,FJ213951.1,FJ213952.1,FJ213953.1,FJ213954.1,FJ213955.1,FJ213956.1,FJ213957.1,FJ213958.1,FJ213959.1,FJ213960.1,FJ213961.1,FJ213962.1,FJ213963.1,FJ213964.1,FJ213965.1,FJ213966.1,FJ213967.1,FJ213968.1,FJ213969.1
natural	non-saline	soil	wetland soil	FJ214014.1,FJ214015.1,FJ214016.1,FJ214017.1,FJ214018.1,FJ214019.1,FJ214020.1,FJ214021.1,FJ214022.1,FJ214023.1,FJ214024.1,FJ214025.1,FJ214026.1,FJ214027.1,FJ214028.1,FJ214029.1,FJ214030.1,FJ214031.1,FJ214032.1,FJ214033.1,FJ214034.1,FJ214035.1,FJ214036.1,FJ214037.1,FJ214038.1,FJ214039.1,FJ214040.1
natural	non-saline	soil	paddy soil	JF999870.1,JF999871.1,JF999872.1,JF999873.1,JF999874.1,JF999875.1,JF999876.1,JF999877.1,JF999878.1,JF999879.1,JF999880.1,JF965466.1,JF965467.1,JF965468.1,JF965469.1,JF965470.1,JF965471.1,JF965472.1,JF965473.1,JF965474.1,JF965475.1,JF965476.1,JF965477.1,JF965478.1,JF965479.1,JF965480.1,JF965481.1,JF965482.1,JF965483.1,JF965484.1,JF965485.1,JF965486.1,JF965487.1,JF965488.1
natural	non-saline	soil	agricultural soil	JQ918892.1,JQ918893.1,JQ918894.1,JQ918895.1,JQ918896.1,JQ918897.1,JQ918898.1,JQ918899.1,JQ918900.1,JQ918901.1,JQ918902.1,JQ918903.1,JQ918904.1,JQ918905.1,JQ918906.1,JQ918907.1,JQ918908.1,JQ918909.1,JQ918910.1,JQ918911.1,JQ918912.1,JQ918913.1,JQ918914.1,JQ918915.1,JQ918916.1,JQ918917.1,JQ918918.1,JQ918919.1,JQ918920.1,JQ918921.1,JQ918922.1,JQ918923.1,JQ918924.1,JQ918925.1,JQ918926.1,JQ918927.1,JQ9…
natural	non-saline	soil	garden soil	KC454446.1,KC454447.1,KC454448.1,KC454449.1,KC454450.1,KC454492.1,KC454493.1,KC454494.1,KC454495.1,KC454496.1,KC454497.1,KC454498.1,KC454499.1,KC454500.1
natural	non-saline	soil	paddy field	KC454558.1,KC454559.1,KC454560.1,KC454561.1,KC454562.1,KC454563.1,KC454564.1,KC454565.1,KC454566.1,KC454567.1,KC454568.1,KC454569.1,KC454570.1,KC454571.1,KC454572.1,KC454573.1,KC454574.1,KC454575.1,KC454576.1,KC454577.1,KC454578.1,KC454579.1,KC454580.1,KC454581.1,KC454582.1
natural	non-saline	soil	Paddy Baijiang soil	JQ822455.1,JQ822456.1,JQ822457.1,JQ822458.1,JQ822459.1,JQ822460.1,JQ822461.1,JQ822462.1,JQ822463.1,JQ822464.1,JQ822465.1,JQ822466.1,JQ822467.1,JQ822468.1,JQ822469.1,JQ822470.1,JQ822471.1,JQ822472.1,JQ822473.1,JQ822474.1,JQ822475.1,JQ822476.1,JQ822477.1,JQ822478.1,JQ822479.1,JQ822480.1,JQ822481.1,JQ822482.1,JQ822483.1,JQ822484.1,JQ822485.1,JQ822486.1,JQ822487.1,JQ822488.1,JQ822489.1,JQ822490.1,JQ8…
natural	non-saline	soil	paddy soil at different depths	JN176677.1,JN176678.1,JN176679.1,JN176680.1,JN176681.1,JN176682.1,JN176683.1,JN176684.1,JN176685.1,JN176686.1,JN176687.1,JN176688.1,JN176689.1,JN176690.1,JN176691.1,JN176692.1,JN176693.1,JN176694.1,JN176695.1,JN176696.1,JN176697.1,JN176698.1,JN176699.1,JN176700.1,JN176701.1,JN176702.1,JN176703.1,JN176704.1,JN176705.1,JN176706.1,JN176707.1,JN176708.1,JN176709.1,JN176710.1,JN176711.1,JN176712.1,JN1…
natural	non-saline	soil	Baiyangdian lake freshwater wetland	GU083845.1,GU083846.1,GU083847.1,GU083848.1,GU083849.1,GU083850.1,GU083851.1,GU083852.1,GU083853.1,GU083854.1,GU083855.1,GU083856.1,GU083857.1,GU083858.1,GU083859.1,GU083860.1,GU083861.1,GU083862.1
natural	non-saline	soil	constructed wetland	KC454583.1,KC454584.1,KC454585.1,KC454586.1,KC454587.1,KC454588.1,KC454589.1,KC454590.1,KC454591.1,KC454592.1,KC454593.1,KC454594.1,KC454595.1,KC454596.1,KC454597.1,KC454598.1,KC454599.1,KC454600.1
natural	non-saline	soil	soil from a constructed wetland	JF346202.1,JF346203.1,JF346204.1,JF346205.1,JF346206.1,JF346207.1,JF346208.1,JF346209.1,JF346210.1,JF346211.1,JF346212.1,JF346213.1,JF346214.1,JF346215.1,JF346216.1,JF346217.1,JF346218.1,JF346219.1,JF346220.1,JF346221.1,JF346222.1,JF346223.1,JF346224.1,JF346225.1,JF346226.1,JF346227.1,JF346228.1,JF346229.1,JF346230.1,JF346231.1,JF346232.1
natural	non-saline	soil	freshwater wetland sediment (constructed wetland)	JQ886186.1,JQ886187.1,JQ886188.1,JQ886189.1,JQ886190.1,JQ886191.1,JQ886192.1,JQ886193.1,JQ886194.1,JQ886195.1,JQ886196.1,JQ886197.1,JQ886198.1,JQ886199.1,JQ886200.1,JQ886201.1,JQ886202.1,JQ886203.1,JQ886209.1,JQ886211.1,JQ886212.1,JQ886215.1,JQ886216.1,JQ886218.1,JQ886222.1,JQ886223.1,JQ886226.1,JQ886228.1,JQ886229.1,JQ886230.1,JQ886231.1,JQ886232.1,JQ886233.1
natural	non-saline	soil	Jiaxing paddyfield freshwater wetland	GU083863.1,GU083864.1,GU083865.1,GU083866.1,GU083867.1,GU083868.1,GU083869.1,GU083870.1,GU083871.1,GU083872.1,GU083873.1,GU083874.1,GU083875.1,GU083876.1,GU083877.1,GU083878.1,GU083879.1,GU083880.1,GU083881.1,GU083882.1,GU083883.1,GU083884.1,GU083885.1,GU083886.1,GU083887.1,GU083888.1,GU083889.1,GU083890.1,GU083891.1,GU083892.1,GU083893.1,GU083894.1,GU083895.1,GU083896.1,GU083897.1,GU083898.1,GU0…
natural	non-saline	soil	Porous aquifer	FM174253.1,FM174254.1,FM174255.1,FM174256.1,FM174257.1,FM174258.1,FM174259.1,FM174260.1,FM174261.1,FM174262.1
natural	non-saline	soil	rice paddy soil	KF286663.1,KF286664.1,KF286665.1,KF286666.1,KF286667.1,KF286668.1,KF286669.1,KF286672.1,KF286674.1,KF286675.1,KF286676.1,KF286679.1,KF286681.1
natural	non-saline	soil	other soils	HQ610833.1,HQ610834.1,HQ637487.1,HQ637488.1,HQ637489.1,HQ010208.1,HQ652082.1,HQ652083.1,HQ652084.1,HQ652085.1,HQ652086.1,HQ652087.1,HQ652088.1,HQ652089.1,HQ652090.1,JQ861342.1,JX898237.1
natural	non-saline	soil	soil	FN908027.1,FN908028.1,FN908029.1,FN908030.1,FN908031.1,FN908032.1,FN908033.1,FN908034.1,FN908035.1,FN908036.1,FN908037.1,FN908038.1,FN908039.1,FN908040.1,FN908041.1,FN908042.1,FN908043.1,FN908044.1
natural	mixed	mangrove sediment	mangrove sediment	JX845651.1,JX845652.1,JX845653.1,JX845654.1,JX845655.1,JX845656.1,JX845657.1,JX845658.1,JX845659.1,JX845660.1
natural	mixed	mangrove sediment	mangrove sediment	JX910405.1,JX910406.1,JX910407.1,JX910408.1,JX910409.1,JX910410.1,JX910411.1,JX910412.1,JX910413.1,JX910414.1,JX910415.1,JX910416.1,JX910417.1,JX914646.1,JX914647.1,JX914648.1,JX914649.1,JX914650.1,JX914651.1,JX914652.1,JX914653.1,JX914654.1
natural	mixed	mangrove sediment	mangrove sediment (Mai Po Nature Reserve)	JQ822258.1,JQ822259.1,JQ822260.1,JQ822261.1,JQ822262.1,JQ822263.1,JQ822264.1,JQ822265.1,JQ822266.1,JQ822267.1,JQ822268.1,JQ822269.1,JQ822270.1,JQ822271.1,JQ822272.1,JQ822273.1,JQ822274.1,JQ822275.1,JQ822276.1,JQ822277.1,JQ822278.1,JQ822279.1,JQ822280.1,JQ822281.1,JQ822282.1,JQ822283.1,JQ822284.1,JQ822285.1,JQ822286.1,JQ822287.1,JQ822288.1,JQ822289.1,JQ822290.1,JQ822291.1,JQ822292.1,JQ822293.1,JQ8…
natural	mixed	mangrove sediment	mangrove sediment (Mai Po Nature Reserve)	JX898258.1,JX898264.1,JX898267.1,JX898268.1,JX898269.1,JX898270.1,JX898271.1,JX898273.1,JX898274.1,JX898275.1,JX898276.1,JX898277.1,JX898278.1,JX898279.1,JX898280.1,JX898281.1,JX898282.1,JX898283.1,JX898284.1,JX898285.1,JX898286.1,JX898287.1,JX898288.1,KC538948.1,KC538949.1,KC538950.1,KC538951.1,KC538952.1,KC538953.1,KC538954.1,KC538955.1,KC538956.1,KC538957.1,KC538958.1,KC538959.1,KC538960.1,KC5…
natural	mixed	mangrove sediment	mangrove surface sediments	KC158136.1,KC158137.1,KC158138.1,KC158139.1,KC158140.1,KC158141.1,KC158142.1,KC158143.1,KC158144.1,KC158145.1,KC158146.1,KC158147.1,KC158148.1,KC158149.1,KC158150.1,KC158151.1,KC158152.1,KC158153.1,KC158154.1,KC158155.1,KC158156.1,KC158157.1,KC158158.1,KC158159.1,KC158160.1,KC158161.1,KC158162.1,KC158163.1,KC158164.1,KC158165.1,KC158166.1,KC158167.1,KC158168.1,KC158169.1,KC158170.1,KC158171.1,KC1…
natural	mixed	mangrove sediment	mangrove sediment (Mai Po Nature Reserve)	GQ331333.1,GQ331334.1,GQ331335.1,GQ331336.1,GQ331337.1,GQ331338.1,GQ331339.1,GQ331340.1,GQ331341.1,GQ331342.1,GQ331343.1,GQ331344.1,GQ331345.1,GQ331346.1,GQ331347.1,GQ331348.1,GQ331349.1,GQ331350.1,GQ331351.1,GQ331352.1,GQ331353.1,GQ331354.1,GQ331355.1,GQ331356.1,GQ331357.1,GQ331358.1,GQ331359.1,GQ331360.1,GQ331361.1,GQ331362.1
natural	mixed	mangrove sediment	coastal/freshwater wetland sediment	JQ886204.1,JQ886205.1,JQ886206.1,JQ886207.1,JQ886208.1,JQ886210.1,JQ886213.1,JQ886214.1,JQ886217.1,JQ886219.1,JQ886220.1,JQ886221.1,JQ886224.1,JQ886225.1,JQ886227.1,JQ886234.1,JQ886235.1,JQ886236.1
natural	mixed	mangrove sediment	mangrove sediment	AB518020.1,AB518021.1,AB518022.1,AB518023.1,AB518024.1,AB518025.1,AB518026.1,AB518027.1,AB518028.1,AB518029.1,AB518030.1,AB518031.1,AB518032.1,AB518033.1,AB518034.1,AB518035.1,AB518036.1,AB518037.1,AB518038.1,AB518039.1,AB518040.1
natural	mixed	mangrove sediment	other mangrove sediments	EF684906.1,EF684907.1,EF684908.1,EF684909.1,EF684910.1,JX007917.1,FM174263.1,FM174264.1,FM174265.1,FM174266.1,FM174267.1
engineered	non-saline	WWTP/sludge	SWINE	FJ213932.1,FJ213933.1,FJ213934.1,FJ213935.1,FJ213936.1,FJ213937.1,FJ213938.1,FJ213939.1,AB755421.1,AB755422.1,AB755423.1,AB775696.1,KC243149.1
engineered	non-saline	WWTP/sludge	SLUDGE from AN/AMMOX REACTOR	AB358984.1,AB358985.1,AB358986.1,AB359006.1,AB359007.1,AB359009.1,AB359011.1,AB359014.1,AB434257.1,AB434258.1,AB456583.1,AB524902.1,AB524903.1,AB524904.1,AB524905.1,AB524906.1,AB524907.1,AY518553.1
engineered	non-saline	WWTP/sludge	sludge from wastewater treatment plant	FJ208800.1,FJ208801.1,FJ208803.1,FJ208804.1,FJ208812.1,FJ208814.1,FJ208818.1,FJ208822.1,FJ208826.1,FJ208827.1,FJ208828.1,FJ208830.1,FJ208836.1,FJ208837.1,FJ208839.1,FJ208845.1,FJ208847.1
engineered	non-saline	WWTP/sludge	sewage	GQ896513.1,GQ896514.1,GQ896515.1,GQ896516.1,GQ896517.1,GQ896518.1,GQ896519.1,GQ896520.1,GQ896521.1,GQ896522.1,GQ896523.1,GQ896524.1,GQ896525.1,GQ896526.1,GQ896527.1,GQ896528.1,GQ896529.1,GQ896530.1,GQ896531.1,GQ896532.1,GQ896533.1,GQ896534.1,GQ896535.1,GQ896536.1,GQ896537.1,GQ896538.1
engineered	non-saline	WWTP/sludge	activated sluge from a sewage treatment plant	JF346172.1,JF346173.1,JF346174.1,JF346175.1,JF346176.1,JF346177.1,JF346178.1,JF346179.1,JF346180.1,JF346181.1,JF346182.1,JF346183.1,JF346184.1,JF346185.1,JF346186.1,JF346187.1,JF346188.1,JF346189.1,JF346190.1,JF346191.1,JF346192.1,JF346193.1,JF346194.1,JF346195.1,JF346196.1,JF346197.1,JF346198.1,JF346199.1,JF346200.1,JF346201.1
engineered	non-saline	WWTP/sludge	WWTP	JX898221.1,JX898222.1,JX898223.1,JX898224.1,JX898225.1,JX898226.1,JX898227.1,JX898228.1,JX898229.1,JX898230.1,JX898231.1,JX898232.1,JX898233.1,JX898234.1,JX898235.1,JX898236.1
engineered	non-saline	WWTP/sludge	WWTP	JQ822788.1,JQ822789.1,JQ822790.1,JQ822791.1,JQ822792.1,JQ822793.1,JQ822794.1,JQ822795.1,JQ822796.1,JQ822797.1,JQ822798.1,JQ822799.1,JQ822800.1,JQ822801.1,JQ822802.1,JQ822803.1,JQ822804.1,JQ822805.1,JQ822806.1,JQ822807.1,JQ822808.1,JQ822809.1,JQ822810.1,JQ822811.1,JQ822812.1,JQ822813.1,JQ822814.1,JQ822815.1,JQ822816.1,JQ822817.1,JQ822818.1,JQ822819.1,JQ822820.1,JQ822821.1,JQ822822.1,JQ822823.1,JQ8…
engineered	non-saline	WWTP/sludge	granular sludge	JN182928.1,JN182929.1,JN182930.1,JN182931.1,JN182932.1,JN182933.1,JN182934.1,JN182935.1,JN182936.1,JN182937.1,JN182938.1
engineered	non-saline	WWTP/sludge	reactor sludge	JQ518394.1,JQ518395.1,JQ518396.1,JQ518398.1,JQ518399.1,JQ518400.1,JQ518401.1,JQ518402.1,JQ518403.1,JQ518405.1,JQ518407.1,JQ518408.1,JQ518409.1,JQ518410.1,JQ518411.1,JQ518412.1,JQ518413.1,JQ518414.1,JQ518415.1,JQ518416.1,JQ518418.1,JQ518419.1,JQ518422.1,JQ518423.1,JQ518424.1,JQ518425.1,JQ518426.1,JQ518427.1,JQ518428.1,JQ518430.1
engineered	non-saline	WWTP/sludge	other sludge from WWTPs	AM406805.1,AM406806.1,AM406807.1,FJ827484.1,FJ828507.1,GQ344833.1,GQ344834.1,GQ344835.1,GQ891680.1,JN182852.1,JN182853.1,JN182854.1,JN182855.1,JN182856.1,JN182857.1,JN205347.1,GU327800.1,GU327801.1,GU327803.1,GU327804.1,GU327806.1,GU327807.1,GU327808.1,GU327811.1,AB166764.1,HM769653.1,FM174251.1,FM174252.1,JX852965.1,JX852966.1,JX852967.1,JX852968.1,JX852969.1,KC862502.1,AB154400.1,AB154401.1,AB1…
engineered	non-saline	WWTP/sludge	OTHER activate sludge	FJ214010.1,FJ214011.1,FJ214012.1,FJ214013.1,KC748231.1,HM769652.1,HM769654.1,HM769655.1,KC569478.1,KC569479.1,KC569480.1,KC569481.1,KC569482.1,KC569483.1,AB154353.1,AB154354.1,AB166763.1,AB308039.1,AB308040.1,KF379747.1,KF442620.1,KF429801.1,KF442618.1,KF442619.1
engineered	non-saline	reactor	lab scale reactor	GQ175277.1,GQ175278.1,GQ175279.1,GQ175280.1,GQ175281.1,GQ175282.1,GQ175283.1,GQ175284.1,GQ175285.1,GQ175286.1,GQ175287.1
engineered	non-saline	reactor	other lab scale reactors	FJ225387.1,FJ225388.1,AJ810528.1,JQ691616.1,JQ691617.1,KC907089.1,KC907090.1,KC907091.1,KC907092.1,KC907093.1,KC907094.1,KC907095.1,JQ303099.1,JQ303100.1,JQ303101.1
engineered	non-saline	reactor	anammox reactor	DQ304518.1,DQ304519.1,DQ304520.1,DQ304521.2,DQ304522.1,DQ304523.1,DQ304524.1,DQ304525.2,DQ304526.1,DQ304527.1,DQ304528.1,DQ304529.1,DQ304530.1,DQ304531.1,DQ304532.1,DQ304533.1
engineered	non-saline	reactor	anammox reactor	KC203463.1,KC203464.1,KC203465.1,KC203466.1,KC203467.1,KC203468.1,KC203469.1,KC203470.1,KC203471.1,KC203472.1,KC203473.1,KC203474.1,KC203475.1,KC203476.1,KC203477.1,KC203478.1,KC203479.1,KC203480.1,KC203481.1,KC203482.1,KC203483.1,KC203484.1,KC203485.1
engineered	non-saline	reactor	Anammox bioreactor	GQ356038.1,GQ356039.1,GQ356040.1,GQ356041.1,GQ356042.1,GQ356043.1,GQ356044.1,GQ356045.1,GQ356046.1,GQ356047.1,GQ356048.1,GQ356049.1,GQ356050.1,GQ356051.1,GQ356052.1,GQ356053.1,GQ356054.1,GQ356055.1,GQ356056.1,GQ356057.1,GQ356058.1,GQ356059.1,GQ356060.1,GQ356061.1,GQ356062.1,GQ356063.1,GQ356064.1,GQ356065.1,GQ356066.1,GQ356067.1,GQ356068.1,GQ356069.1,GQ356070.1,GQ356071.1,GQ356072.1,GQ356073.1,GQ3…
engineered	non-saline	reactor	ANAMMOX bioreactor	FJ577886.1,FJ577887.1,FJ577888.1,FJ577889.1,FJ577890.1,FJ577891.1,FJ577892.1,FJ577894.1,FJ594369.1,FJ594370.1,FJ594371.1,FJ594372.1,FJ594373.1,FJ594374.1,FJ594375.1,FJ594376.1,FJ594377.1,FJ594378.1,FJ594379.1,FJ594380.1,FJ594381.1,FJ594382.1,FJ594383.1,FJ594384.1,FJ594385.1,FJ594386.1,FJ594387.1,FJ594388.1,FJ594389.1,FJ594390.1,FJ594391.1,FJ594392.1,FJ594393.1,FJ594394.1,FJ594395.1,FJ594396.1,FJ5…
engineered	non-saline	reactor	other anammox reactors	EU366921.1,EU366922.1,FJ607413.1,FJ607417.1,EU662945.1,HQ696644.1,HQ696645.1,HQ696646.1,HQ696647.1,HQ696648.1,HQ696649.1,HQ696650.1,HQ696651.1,AB281488.1,AB281489.1,FJ710646.1,FJ710647.1,AB701321.1,AB701322.1,AB608055.1,AB608056.1,AB608057.1,AB608060.1,AB608061.1,EU381120.1,JF487828.1,JF487828.1,JN043327.1,JN043328.1,JN043329.1,JN043330.1,EF515083.1,EF515084.1,GU294779.1,GU294780.1,GU294781.1
engineered	non-saline	reactor	wastewater bioreactor	HM851624.1,HM851625.1,HM851626.1,HM851627.1,HM851628.1,HM851629.1,HM851630.1,HM851631.1,HM851632.1,HM851633.1,HM851634.1,HM851635.1,HM851636.1,HM851637.1,HM851638.1,HM851639.1
engineered	non-saline	reactor	partial nitrifying-AN/AMMOX municipal wastewater reactor	HQ418231.1,HQ418232.1,HQ418233.1,HQ418234.1,HQ418235.1,HQ418236.1,HQ418237.1,HQ418238.1,HQ418239.1,HQ418240.1,HQ418241.1,HQ418242.1,HQ418243.1,HQ418244.1,HQ418245.1,HQ418246.1,HQ418247.1,HQ418248.1,HQ418249.1,HQ418250.1,HQ418251.1,HQ418252.1,HQ418253.1,HQ418254.1,HQ418255.1,HQ418256.1,HQ418257.1,HQ418258.1,HQ418259.1,HQ418260.1,HQ418261.1,HQ418262.1,HQ418263.1,HQ418264.1
engineered	non-saline	reactor	all SBR reactors	JN006723.1,JN006724.1,JN006725.1,JN006726.1,JN006727.1,JN006728.1,JN006729.1,JN006730.1,JQ609072.1,JQ609073.1,JQ609090.1,JQ609091.1,HQ821478.1,HQ821477.1,HQ821478.1,DQ838671.1
engineered	non-saline	reactor	all CANNON reactors	JQ753318.1,JQ943613.1,JQ943614.1,JX082168.1,JX082169.1,HM754185.1,HQ696638.1,HQ696639.1,HQ696640.1,HQ696641.1,HQ696642.1,HQ696643.1
engineered	non-saline	reactor	all IFAS reactors	KC203473.1,KC203474.1,KC203475.1,KC203476.1,KC203477.1,KC203478.1,KC203479.1,KC203480.1,KC203481.1,KC203482.1
engineered	non-saline	reactor	upflow fixed-bed biofilm reactor for anaerobic ammonium oxidation	FJ710618.1,FJ710620.1,FJ710624.1,FJ710625.1,FJ710626.1,FJ710627.1,FJ710628.1,FJ710629.1,FJ710630.1,FJ710631.1,FJ710632.1,FJ710633.1,FJ710634.1,FJ710635.1,FJ710636.1,FJ710637.1,FJ710639.1,FJ710640.1,FJ710641.1,FJ710642.1,FJ710643.1,FJ710644.1,FJ710645.1
engineered	non-saline	reactor	all RBC/membrane reactors	AJ250882.1,HM769656.1,AY254882.1,AY254883.1,EU361730.1,EU361731.1,HQ906638.1,HQ906639.1,FJ710649.1,FJ710650.1
engineered	non-saline	reactor	anammox-UASB reactor	JQ307154.1,JQ307155.1,JQ307156.1,JQ307157.1,JQ307158.1,JQ307159.1,JQ307160.1,JQ307161.1,JQ307162.1,JQ307163.1,JQ307164.1,JQ307165.1,JQ307166.1,JQ307167.1,JQ307168.1,JQ307169.1,JQ307170.1,JQ307171.1,JQ307172.1,JQ307173.1,JQ307174.1,JQ307175.1,JQ307176.1,JQ307177.1,JQ307178.1,JQ307179.1,JQ307180.1,JQ307181.1,JQ307182.1,JQ307183.1
engineered	non-saline	reactor	all UASB	JQ782884.1,JQ782885.1,JQ782886.1,JQ782887.1,JQ782888.1,JQ782889.1,KC736553.1,KC736554.1,DQ786745.1,DQ786746.1,DQ786747.1,DQ786748.1,EU301731.1,EU301732.1,EU301733.1,EU301734.1,EU301735.1,EU301736.1,EU301737.1,EU301738.1,KC203463.1,KC203464.1,KC203465.1,KC203466.1,KC203467.1,KC203468.1,KC203469.1,KC203470.1,KC203471.1,KC203472.1
engineered	non-saline	reactor	all enriched reactors	KF261352.1,KF261353.1,GQ850472.1,GQ850473.1,GQ850476.1,GQ850479.1,AB703293.1,AB703294.2,AB703295.2,AM905102.1,AM905114.1,AM905115.1,AM905125.1,AM905126.1,AM905127.1,AM905128.1,AM905135.1,AM905136.1
engineered	non-saline	reactor	OTHER REACTORs	KC203483.1,KC203484.1,KC203485.1,EU373083.1,EU373084.1,KC662468.1,KC662471.1,AB376549.1,AB376553.1,JF286586.1,JF286587.1,JF286588.1
engineered	non-saline	reactor	lab-scale reactor	FJ490141.1,FJ490142.1,FJ490143.1,FJ490144.1,FJ490145.1,FJ490146.1,FJ490147.1,FJ490148.1,FJ490149.1,FJ490150.1,FJ490151.1
engineered	non-saline	reactor	anammox bioreactor	FJ237310.1,FJ237311.1,FJ237314.1,FJ237315.1,FJ237316.1,FJ237317.1,FJ237328.1,FJ237330.1,FJ237332.1,FJ237333.1,FJ237341.1,FJ237348.1,FJ237353.1
engineered	non-saline	biofilter	organic biofilter treating pig manure	DQ664509.1,DQ664510.1,DQ664511.1,DQ664512.1,DQ664513.1,DQ664514.1,DQ664515.1,DQ664516.1,DQ664517.1,DQ664518.1,DQ664519.1,DQ664520.1,DQ664521.1,DQ664522.1,DQ664523.1,DQ664524.1,DQ664525.1,DQ664526.1,DQ664527.1,DQ664528.1,DQ664529.1,DQ664530.1,DQ664532.1,DQ664533.1
engineered	non-saline	biofilter	aquaculture (freshwater) biofilter	HM234111.1,HM234112.1,HM234114.1,HM234115.1,HM234116.1,HM234117.1,HM234118.1,HM234119.1,HM234120.1,HM234121.1
engineered	non-saline	oil field	oil field	GU011974.1,GU011975.1,GU011976.1,GU011977.1,GU011978.1,GU011979.1,GU011980.1,GU011981.1,GU011982.1,GU011983.1,GU011984.1
engineered	non-saline	oil field	high temperature oil reservoir	HM208755.1,HM208756.1,HM208757.1,HM208758.1,HM208759.1,HM208760.1,HM208761.1,HM208762.1,HM208763.1,HM208764.1,HM208765.1,HM208766.1,HM208767.1,HM208768.1,HM208769.1,HM208770.1,HM208771.1,HM208772.1,HM208773.1,HM208774.1,HM208775.1,HM208776.1,HM208777.1,HM208778.1,HM208779.1,HM208780.1,HM208781.1,HM208782.1,HM208783.1,HM208784.1,HM208785.1,HM208786.1,HM208787.1,HM208788.1
engineered	saline	shrimp pond	shrimp pond sediment	JX524516.1,JX524517.1,JX524518.1,JX524519.1,JX524520.1,JX524521.1,JX524522.1,JX524523.1,JX524524.1,JX524525.1,JX524526.1,JX524527.1,JX524528.1,JX524529.1,JX524530.1,KC499605.1,KC499606.1,KC499607.1,KC499608.1,KC499609.1,KC499610.1,KC499611.1
engineered	saline	shrimp pond	shrimp pond	AB518004.1,AB518005.1,AB518006.1,AB518007.1,AB518008.1,AB518009.1,AB518010.1,AB518011.1,AB518012.1,AB518013.1,AB518014.1,AB518015.1,AB518016.1,AB518017.1,AB518018.1,AB518019.1,AB518041.1,AB518042.1
natural	non-saline	fish gut	fish gut	EU310463.1,EU310464.1,EU310465.1,EU310466.1,EU310467.1,EU310468.1,EU310469.1,EU310470.1,EU310471.1,EU310472.1,EU310473.1
